# Supplementary material for: Towards clinical applicability of fMRI via systematic filtering
Source: PLoS One. 2025 May 12;20(5):e0321088. doi: 10.1371/journal.pone.0321088 (PMC12068634; doi:10.1371/journal.pone.0321088)
Supplement: S1 Code — (ZIP) [file pone.0321088.s001.zip]

Archive with 235 entries (231 files):
- PLOS_DATA_CODE/~$lcome to the code.docx
- PLOS_DATA_CODE/Code/
- PLOS_DATA_CODE/Code/autocortimeAll.m
- PLOS_DATA_CODE/Code/detrend_gol.m
- PLOS_DATA_CODE/Code/estimate_ICC_simplified3fft.m
- PLOS_DATA_CODE/Code/extract_rt_rel_response_filter.m
- PLOS_DATA_CODE/Code/extract_section_single.m
- PLOS_DATA_CODE/Code/extract_section_single_withJitter.m
- PLOS_DATA_CODE/Code/filterFFT.m
- PLOS_DATA_CODE/Code/find_filter.m
- PLOS_DATA_CODE/Code/importPresentationLog.m
- PLOS_DATA_CODE/Code/move_window_simplified.m
- PLOS_DATA_CODE/Code/namelist_short67.mat
- PLOS_DATA_CODE/Code/new_ICC.m
- PLOS_DATA_CODE/Code/opti_gol_autonorm.m
- PLOS_DATA_CODE/Code/opti_gol_trend_inter_2d.m
- PLOS_DATA_CODE/Code/r_test_paired_abs.m
- PLOS_DATA_CODE/Code/remove_noise.m
- PLOS_DATA_CODE/Code/smooth.m
- PLOS_DATA_CODE/Code/spm_dctmtx.m
- PLOS_DATA_CODE/Code/spm_filter.m
- PLOS_DATA_CODE/Code/spm_Gpdf.m
- PLOS_DATA_CODE/Code/spm_hrf.m
- PLOS_DATA_CODE/Code/sum_move.m
- PLOS_DATA_CODE/Code/test_filter.m
- PLOS_DATA_CODE/Code/z2r_simplified.m
- PLOS_DATA_CODE/Logfiles/
- PLOS_DATA_CODE/Logfiles/Fage_P020a-fage.log
- PLOS_DATA_CODE/Logfiles/Fage_P020b-fage.log
- PLOS_DATA_CODE/Logfiles/Fage_P021a-fage.log
- PLOS_DATA_CODE/Logfiles/Fage_P021b-fage.log
- PLOS_DATA_CODE/Logfiles/Fage_P022a-fage.log
- PLOS_DATA_CODE/Logfiles/Fage_P022b-fage.log
- PLOS_DATA_CODE/Logfiles/Fage_P023a-fage.log
- PLOS_DATA_CODE/Logfiles/Fage_P023b-fage.log
- PLOS_DATA_CODE/Logfiles/Fage_P025a-fage.log
- PLOS_DATA_CODE/Logfiles/Fage_P025b-fage.log
- PLOS_DATA_CODE/Logfiles/Fage_P026a-fage.log
- PLOS_DATA_CODE/Logfiles/Fage_P026b-fage.log
- PLOS_DATA_CODE/Logfiles/Fage_P027a-fage.log
- PLOS_DATA_CODE/Logfiles/Fage_P027b-fage.log
- PLOS_DATA_CODE/Logfiles/Fage_P028a-fage.log
- PLOS_DATA_CODE/Logfiles/Fage_P028b-fage.log
- PLOS_DATA_CODE/Logfiles/Fage_P029a-fage.log
- PLOS_DATA_CODE/Logfiles/Fage_P029b-fage.log
- PLOS_DATA_CODE/Logfiles/Fage_P030a-fage.log
- PLOS_DATA_CODE/Logfiles/Fage_P030b-fage.log
- PLOS_DATA_CODE/Logfiles/Fage_P035a-fage.log
- PLOS_DATA_CODE/Logfiles/Fage_P035b-fage.log
- PLOS_DATA_CODE/Logfiles/Fage_P036a-fage.log
- PLOS_DATA_CODE/Logfiles/Fage_P036b-fage.log
- PLOS_DATA_CODE/Logfiles/Fage_P038a-fage.log
- PLOS_DATA_CODE/Logfiles/Fage_P038b-fage.log
- PLOS_DATA_CODE/Logfiles/Fage_P042a-fage.log
- PLOS_DATA_CODE/Logfiles/Fage_P042b-fage.log
- PLOS_DATA_CODE/Logfiles/Fage_P043a-fage.log
- PLOS_DATA_CODE/Logfiles/Fage_P043b-fage.log
- PLOS_DATA_CODE/Logfiles/Fage_P044a-fage.log
- PLOS_DATA_CODE/Logfiles/Fage_P044b-fage.log
- PLOS_DATA_CODE/Logfiles/Fage_P045a-fage.log
- PLOS_DATA_CODE/Logfiles/Fage_P045b-fage.log
- PLOS_DATA_CODE/Logfiles/Fage_P046a-fage.log
- PLOS_DATA_CODE/Logfiles/Fage_P046b-fage.log
- PLOS_DATA_CODE/Logfiles/Fage_P047a-fage.log
- PLOS_DATA_CODE/Logfiles/Fage_P047b-fage.log
- PLOS_DATA_CODE/Logfiles/Fage_P049a-fage.log
- PLOS_DATA_CODE/Logfiles/Fage_P049b-fage.log
- PLOS_DATA_CODE/Logfiles/Fage_P050a-fage.log
- PLOS_DATA_CODE/Logfiles/Fage_P050b-fage.log
- PLOS_DATA_CODE/Logfiles/Fage_P052a-fage.log
- PLOS_DATA_CODE/Logfiles/Fage_P052b-fage.log
- PLOS_DATA_CODE/Logfiles/Fage_P057a-fage.log
- PLOS_DATA_CODE/Logfiles/Fage_P057b-fage.log
- PLOS_DATA_CODE/Logfiles/Fage_P059a-fage.log
- PLOS_DATA_CODE/Logfiles/Fage_P059b-fage.log
- PLOS_DATA_CODE/Logfiles/Fage_P060a-fage.log
- PLOS_DATA_CODE/Logfiles/Fage_P060b-fage.log
- PLOS_DATA_CODE/Logfiles/Fage_P062a-fage.log
- PLOS_DATA_CODE/Logfiles/Fage_P062b-fage.log
- PLOS_DATA_CODE/Logfiles/Fage_P063a-fage.log
- PLOS_DATA_CODE/Logfiles/Fage_P063b-fage.log
- PLOS_DATA_CODE/Logfiles/Fage_P064a-fage.log
- PLOS_DATA_CODE/Logfiles/Fage_P064b-fage.log
- PLOS_DATA_CODE/Logfiles/Fage_P065a-fage.log
- PLOS_DATA_CODE/Logfiles/Fage_P065b-fage.log
- PLOS_DATA_CODE/Logfiles/Fage_P066a-fage.log
- PLOS_DATA_CODE/Logfiles/Fage_P066b-fage.log
- PLOS_DATA_CODE/Logfiles/Fage_P067a-fage.log
- PLOS_DATA_CODE/Logfiles/Fage_P067b-fage.log
- PLOS_DATA_CODE/Logfiles/Fage_P068a-fage.log
- PLOS_DATA_CODE/Logfiles/Fage_P068b-fage.log
- PLOS_DATA_CODE/Logfiles/Fage_P070a-fage.log
- PLOS_DATA_CODE/Logfiles/Fage_P070b-fage.log
- PLOS_DATA_CODE/Logfiles/Fage_P074a-fage.log
- PLOS_DATA_CODE/Logfiles/Fage_P074b-fage.log
- PLOS_DATA_CODE/Logfiles/Fage_P075a-fage.log
- PLOS_DATA_CODE/Logfiles/Fage_P075b-fage.log
- PLOS_DATA_CODE/Logfiles/Fage_P076a-fage.log
- PLOS_DATA_CODE/Logfiles/Fage_P076b-fage.log
- PLOS_DATA_CODE/Logfiles/Fage_P077a-fage.log
- PLOS_DATA_CODE/Logfiles/Fage_P077b-fage.log
- PLOS_DATA_CODE/Logfiles/Fage_P078a-fage.log
- PLOS_DATA_CODE/Logfiles/Fage_P078b-fage.log
- PLOS_DATA_CODE/Logfiles/Fage_P079a-fage.log
- PLOS_DATA_CODE/Logfiles/Fage_P079b-fage.log
- PLOS_DATA_CODE/Logfiles/Fage_P080a-fage.log
- PLOS_DATA_CODE/Logfiles/Fage_P080b-fage.log
- PLOS_DATA_CODE/Logfiles/Fage_P082a-fage.log
- PLOS_DATA_CODE/Logfiles/Fage_P082b-fage.log
- PLOS_DATA_CODE/Logfiles/Fage_P083a-fage.log
- PLOS_DATA_CODE/Logfiles/Fage_P083b-fage.log
- PLOS_DATA_CODE/Logfiles/Fage_P084a-fage.log
- PLOS_DATA_CODE/Logfiles/Fage_P084b-fage.log
- PLOS_DATA_CODE/Logfiles/Fage_P085a-fage.log
- PLOS_DATA_CODE/Logfiles/Fage_P085b-fage.log
- PLOS_DATA_CODE/Logfiles/Fage_P087a-fage.log
- PLOS_DATA_CODE/Logfiles/Fage_P087b-fage.log
- PLOS_DATA_CODE/Logfiles/Fage_P089a-fage.log
- PLOS_DATA_CODE/Logfiles/Fage_P089b-fage.log
- PLOS_DATA_CODE/Logfiles/Fage_P090a-fage.log
- PLOS_DATA_CODE/Logfiles/Fage_P090b-fage.log
- PLOS_DATA_CODE/Logfiles/Fage_P091a-fage.log
- PLOS_DATA_CODE/Logfiles/Fage_P091b-fage.log
- PLOS_DATA_CODE/Logfiles/Fage_P095a-fage.log
- PLOS_DATA_CODE/Logfiles/Fage_P095b-fage.log
- PLOS_DATA_CODE/Logfiles/Fage_P096a-fage.log
- PLOS_DATA_CODE/Logfiles/Fage_P096b-fage.log
- PLOS_DATA_CODE/Logfiles/Fage_P097a-fage.log
- PLOS_DATA_CODE/Logfiles/Fage_P097b-fage.log
- PLOS_DATA_CODE/Logfiles/Fage_P099a-fage.log
- PLOS_DATA_CODE/Logfiles/Fage_P099b-fage.log
- PLOS_DATA_CODE/Logfiles/Fage_P100a-fage.log
- PLOS_DATA_CODE/Logfiles/Fage_P100b-fage.log
- PLOS_DATA_CODE/Logfiles/Fage_P101a-fage.log
- PLOS_DATA_CODE/Logfiles/Fage_P101b-fage.log
- PLOS_DATA_CODE/Logfiles/Fage_P102a-fage.log
- PLOS_DATA_CODE/Logfiles/Fage_P102b-fage.log
- PLOS_DATA_CODE/Logfiles/Fage_P103a-fage.log
- PLOS_DATA_CODE/Logfiles/Fage_P103b-fage.log
- PLOS_DATA_CODE/Logfiles/Fage_P104a-fage.log
- PLOS_DATA_CODE/Logfiles/Fage_P104b-fage.log
- PLOS_DATA_CODE/Logfiles/Fage_P105a-fage.log
- PLOS_DATA_CODE/Logfiles/Fage_P105b-fage.log
- PLOS_DATA_CODE/Logfiles/Fage_P106a-fage.log
- PLOS_DATA_CODE/Logfiles/Fage_P106b-fage.log
- PLOS_DATA_CODE/Logfiles/Fage_P107a-fage.log
- PLOS_DATA_CODE/Logfiles/Fage_P107b-fage.log
- PLOS_DATA_CODE/Logfiles/Fage_P108a-fage.log
- PLOS_DATA_CODE/Logfiles/Fage_P108b-fage.log
- PLOS_DATA_CODE/Logfiles/Fage_P110a-fage.log
- PLOS_DATA_CODE/Logfiles/Fage_P110b-fage.log
- PLOS_DATA_CODE/Logfiles/Fage_P113a-fage.log
- PLOS_DATA_CODE/Logfiles/Fage_P113b-fage.log
- PLOS_DATA_CODE/Logfiles/Fage_P114a-fage.log
- PLOS_DATA_CODE/Logfiles/Fage_P114b-fage.log
- PLOS_DATA_CODE/Logfiles/Fage_P116a-fage.log
- PLOS_DATA_CODE/Logfiles/Fage_P116b-fage.log
- PLOS_DATA_CODE/Logfiles/Fage_P117a-fage.log
- PLOS_DATA_CODE/Logfiles/Fage_P117b-fage.log
- PLOS_DATA_CODE/Logfiles/Fage_P120a-fage.log
- PLOS_DATA_CODE/Logfiles/Fage_P120b-fage.log
- PLOS_DATA_CODE/Simulate/
- PLOS_DATA_CODE/Simulate/createAutoCor.m
- PLOS_DATA_CODE/Simulate/detrend_gol_np.m
- PLOS_DATA_CODE/Simulate/sim_autocor.m
- PLOS_DATA_CODE/Simulate/simulate_filt.m
- PLOS_DATA_CODE/Timecourses/
- PLOS_DATA_CODE/Timecourses/Fage_P020.mat
- PLOS_DATA_CODE/Timecourses/Fage_P021.mat
- PLOS_DATA_CODE/Timecourses/Fage_P022.mat
- PLOS_DATA_CODE/Timecourses/Fage_P023.mat
- PLOS_DATA_CODE/Timecourses/Fage_P025.mat
- PLOS_DATA_CODE/Timecourses/Fage_P026.mat
- PLOS_DATA_CODE/Timecourses/Fage_P027.mat
- PLOS_DATA_CODE/Timecourses/Fage_P028.mat
- PLOS_DATA_CODE/Timecourses/Fage_P029.mat
- PLOS_DATA_CODE/Timecourses/Fage_P030.mat
- PLOS_DATA_CODE/Timecourses/Fage_P035.mat
- PLOS_DATA_CODE/Timecourses/Fage_P036.mat
- PLOS_DATA_CODE/Timecourses/Fage_P038.mat
- PLOS_DATA_CODE/Timecourses/Fage_P042.mat
- PLOS_DATA_CODE/Timecourses/Fage_P043.mat
- PLOS_DATA_CODE/Timecourses/Fage_P044.mat
- PLOS_DATA_CODE/Timecourses/Fage_P045.mat
- PLOS_DATA_CODE/Timecourses/Fage_P046.mat
- PLOS_DATA_CODE/Timecourses/Fage_P047.mat
- PLOS_DATA_CODE/Timecourses/Fage_P049.mat
- PLOS_DATA_CODE/Timecourses/Fage_P050.mat
- PLOS_DATA_CODE/Timecourses/Fage_P052.mat
- PLOS_DATA_CODE/Timecourses/Fage_P057.mat
- PLOS_DATA_CODE/Timecourses/Fage_P059.mat
- PLOS_DATA_CODE/Timecourses/Fage_P060.mat
- PLOS_DATA_CODE/Timecourses/Fage_P062.mat
- PLOS_DATA_CODE/Timecourses/Fage_P063.mat
- PLOS_DATA_CODE/Timecourses/Fage_P064.mat
- PLOS_DATA_CODE/Timecourses/Fage_P065.mat
- PLOS_DATA_CODE/Timecourses/Fage_P066.mat
- PLOS_DATA_CODE/Timecourses/Fage_P067.mat
- PLOS_DATA_CODE/Timecourses/Fage_P068.mat
- PLOS_DATA_CODE/Timecourses/Fage_P070.mat
- PLOS_DATA_CODE/Timecourses/Fage_P074.mat
- PLOS_DATA_CODE/Timecourses/Fage_P075.mat
- PLOS_DATA_CODE/Timecourses/Fage_P076.mat
- PLOS_DATA_CODE/Timecourses/Fage_P077.mat
- PLOS_DATA_CODE/Timecourses/Fage_P078.mat
- PLOS_DATA_CODE/Timecourses/Fage_P079.mat
- PLOS_DATA_CODE/Timecourses/Fage_P080.mat
- PLOS_DATA_CODE/Timecourses/Fage_P082.mat
- PLOS_DATA_CODE/Timecourses/Fage_P083.mat
- PLOS_DATA_CODE/Timecourses/Fage_P084.mat
- PLOS_DATA_CODE/Timecourses/Fage_P085.mat
- PLOS_DATA_CODE/Timecourses/Fage_P087.mat
- PLOS_DATA_CODE/Timecourses/Fage_P089.mat
- PLOS_DATA_CODE/Timecourses/Fage_P090.mat
- PLOS_DATA_CODE/Timecourses/Fage_P091.mat
- PLOS_DATA_CODE/Timecourses/Fage_P095.mat
- PLOS_DATA_CODE/Timecourses/Fage_P096.mat
- PLOS_DATA_CODE/Timecourses/Fage_P097.mat
- PLOS_DATA_CODE/Timecourses/Fage_P099.mat
- PLOS_DATA_CODE/Timecourses/Fage_P100.mat
- PLOS_DATA_CODE/Timecourses/Fage_P101.mat
- PLOS_DATA_CODE/Timecourses/Fage_P102.mat
- PLOS_DATA_CODE/Timecourses/Fage_P103.mat
- PLOS_DATA_CODE/Timecourses/Fage_P104.mat
- PLOS_DATA_CODE/Timecourses/Fage_P105.mat
- PLOS_DATA_CODE/Timecourses/Fage_P106.mat
- PLOS_DATA_CODE/Timecourses/Fage_P107.mat
- PLOS_DATA_CODE/Timecourses/Fage_P108.mat
- PLOS_DATA_CODE/Timecourses/Fage_P110.mat
- PLOS_DATA_CODE/Timecourses/Fage_P113.mat
- PLOS_DATA_CODE/Timecourses/Fage_P114.mat
- PLOS_DATA_CODE/Timecourses/Fage_P116.mat
- PLOS_DATA_CODE/Timecourses/Fage_P117.mat
- PLOS_DATA_CODE/Timecourses/Fage_P120.mat
- PLOS_DATA_CODE/Welcome to the code.docx
