# Supplementary material for: Towards clinical applicability of fMRI via systematic filtering
Source: PLoS One. 2025 May 12;20(5):e0321088. doi: 10.1371/journal.pone.0321088 (PMC12068634; doi:10.1371/journal.pone.0321088)
Supplement: S1 Code — (ZIP) [file pone.0321088.s001.zip › PLOS_DATA_CODE/Code/autocortimeAll.m]

% Warranty this code has not undergone peer code review yet. We do not take responsibility for its correctness. 
% This code may not be used for medical applications. �Koten Sch�ppen 22/11/2017
% This function takes out relevant auto correlation elements from matrix 

% Input: time course
% Output: auto correlation lags 1:4


function [ auto ] = autocortimeAll(time)

s=size(time);
unit=((s(2)+1));
grasp=[1:unit:(s(2)*s(2))];
[r_ww,~] = xcorr(time,4,'coeff');
auto=r_ww(1:4,grasp);

end
