# Supplementary material for: Towards clinical applicability of fMRI via systematic filtering
Source: PLoS One. 2025 May 12;20(5):e0321088. doi: 10.1371/journal.pone.0321088 (PMC12068634; doi:10.1371/journal.pone.0321088)
Supplement: S1 Code — (ZIP) [file pone.0321088.s001.zip › PLOS_DATA_CODE/Code/spm_dctmtx.m]

function C = spm_dctmtx(N,K,n,f)
% Creates basis functions for Discrete Cosine Transform.
% FORMAT C = spm_dctmtx(N,K,n)
%     OR C = spm_dctmtx(N,K)
%     OR D = spm_dctmtx(N,K,n,'diff')
%     OR D = spm_dctmtx(N,K,'diff')
% N - dimension
% K - order
% n - optional points to sample
%____________________________________________________________________________
% spm_dctmtx creates a matrix for the first few basis functions of a one
% dimensional discrete cosine transform.
% With the 'diff' argument, spm_dctmtx produces the derivatives of the
% DCT.
%
% See:    Fundamentals of Digital Image Processing (p 150-154).
%         Anil K. Jain 1989.
%____________________________________________________________________________
% @(#)spm_dctmtx.m	1.3 John Ashburner MRCCU/FIL 96/08/14

d = 0;

if (nargin == 2)
	n = (0:(N-1))';
	if (nargin == 3)
		d = 1;
	end
elseif (nargin == 3)
	if (strcmp(n,'diff'))
		d = 1;
		n = (0:(N-1))';
	else
		n = n(:);
	end
elseif (nargin == 4)
	n = n(:);
	if (strcmp(f,'diff'))
		d = 1;
	else
		error('Incorrect Usage');
	end
else
	error('Incorrect Usage');
end

C = zeros(size(n,1),K);

if (d == 0)
	C(:,1)=ones(size(n,1),1)/sqrt(N);
	for k=2:K
		C(:,k) = sqrt(2/N)*cos(pi*(2*n+1)*(k-1)/(2*N));
	end
else
	for k=2:K
		C(:,k) = -2^(1/2)*(1/N)^(1/2)*sin(1/2*pi*(2*n*k-2*n+k-1)/N)*pi*(k-1)/N;
	end
end
