# Supplementary material for: Towards clinical applicability of fMRI via systematic filtering
Source: PLoS One. 2025 May 12;20(5):e0321088. doi: 10.1371/journal.pone.0321088 (PMC12068634; doi:10.1371/journal.pone.0321088)
Supplement: S1 Code — (ZIP) [file pone.0321088.s001.zip › PLOS_DATA_CODE/Logfiles/Fage_P020b-fage.log]

Scenario - Fage Final
Logfile written - 11/12/2012 13:30:26

Subject	Trial	Event Type	Code	Time	TTime	Uncertainty	Duration	Uncertainty	ReqTime	ReqDur	Stim Type	Pair Index

Fage_P020b	1	Pulse	99	62973	72969	1
Fage_P020b	2	Picture	Instruction Sternberg Symbols	63305	0	1	37319	2	0	next	other	0
Fage_P020b	2	Pulse	99	75373	12068	1
Fage_P020b	2	Pulse	99	87772	24467	1
Fage_P020b	2	Pulse	99	100172	36867	1
Fage_P020b	3	Picture	Encoding Sternberg Symbols	100624	0	1	24824	2	0	next	other	0
Fage_P020b	3	Pulse	99	112572	11948	1
Fage_P020b	3	Pulse	99	124972	24348	1
Fage_P020b	4	Picture	Fixation Cross Sternberg Symbols after Encoding	125448	0	1	12496	2	0	next	other	0
Fage_P020b	4	Pulse	99	137371	11923	1
Fage_P020b	5	Picture	Stroop Sternberg	137944	0	1	24824	2	0	next	incorrect	12
Fage_P020b	5	Response	2	146191	8247	1
Fage_P020b	5	Pulse	99	149771	11827	1
Fage_P020b	5	Pulse	99	162171	24227	1
Fage_P020b	6	Picture	Fixation Cross Sternberg Symbols after Stroop	162768	0	1	37319	2	0	next	other	0
Fage_P020b	6	Pulse	99	174570	11802	1
Fage_P020b	6	Pulse	99	186970	24202	1
Fage_P020b	6	Pulse	99	199370	36602	1
Fage_P020b	7	Picture	Retrieval Sternberg Symbols	200087	0	1	24824	2	0	next	incorrect	20
Fage_P020b	7	Response	2	211500	11413	1
Fage_P020b	7	Pulse	99	211769	11682	1
Fage_P020b	7	Pulse	99	224169	24082	1
Fage_P020b	8	Picture	Fixation Cross after Retrieval	224911	0	1	112291	2	0	next	other	0
Fage_P020b	8	Pulse	99	236569	11658	1
Fage_P020b	8	Pulse	99	248969	24058	1
Fage_P020b	8	Pulse	99	261368	36457	1
Fage_P020b	8	Pulse	99	273768	48857	1
Fage_P020b	8	Pulse	99	286168	61257	1
Fage_P020b	8	Pulse	99	298567	73656	1
Fage_P020b	8	Pulse	99	310967	86056	1
Fage_P020b	8	Pulse	99	323367	98456	1
Fage_P020b	8	Pulse	99	335766	110855	1
Fage_P020b	9	Picture	Encoding Sternberg Symbols	337202	0	1	24824	2	0	next	other	0
Fage_P020b	9	Pulse	99	348166	10964	1
Fage_P020b	9	Pulse	99	360566	23364	1
Fage_P020b	10	Picture	Fixation Cross Sternberg Symbols after Encoding	362026	0	1	12495	3	0	next	other	0
Fage_P020b	10	Pulse	99	372966	10940	1
Fage_P020b	11	Picture	Stroop Sternberg	374521	0	2	24824	4	0	next	incorrect	39
Fage_P020b	11	Response	2	381965	7444	1
Fage_P020b	11	Pulse	99	385365	10844	1
Fage_P020b	11	Pulse	99	397765	23244	1
Fage_P020b	12	Picture	Fixation Cross Sternberg Symbols after Stroop	399345	0	2	37320	3	0	next	other	0
Fage_P020b	12	Pulse	99	410164	10819	1
Fage_P020b	12	Pulse	99	422564	23219	1
Fage_P020b	12	Pulse	99	434964	35619	1
Fage_P020b	13	Picture	Retrieval Sternberg Symbols	436665	0	1	24824	2	0	next	incorrect	48
Fage_P020b	13	Pulse	99	447364	10699	1
Fage_P020b	13	Response	2	455263	18598	1
Fage_P020b	13	Pulse	99	459763	23098	1
Fage_P020b	14	Picture	Fixation Cross after Retrieval	461489	0	1	149444	2	0	next	other	0
Fage_P020b	14	Pulse	99	472163	10674	1
Fage_P020b	14	Pulse	99	484563	23074	1
Fage_P020b	14	Pulse	99	496962	35473	1
Fage_P020b	14	Pulse	99	509362	47873	1
Fage_P020b	14	Pulse	99	521762	60273	1
Fage_P020b	14	Pulse	99	534162	72673	1
Fage_P020b	14	Pulse	99	546561	85072	1
Fage_P020b	14	Pulse	99	558961	97472	1
Fage_P020b	14	Pulse	99	571370	109881	1
Fage_P020b	14	Pulse	99	583770	122281	1
Fage_P020b	14	Pulse	99	596170	134681	1
Fage_P020b	14	Pulse	99	608570	147081	1
Fage_P020b	15	Picture	Encoding Sternberg Symbols	610933	0	1	24824	2	0	next	other	0
Fage_P020b	15	Pulse	99	620969	10036	1
Fage_P020b	15	Pulse	99	633369	22436	1
Fage_P020b	16	Picture	Fixation Cross Sternberg Symbols after Encoding	635757	0	1	12495	2	0	next	other	0
Fage_P020b	16	Pulse	99	645769	10012	1
Fage_P020b	17	Picture	Stroop Sternberg	648252	0	1	24824	2	0	next	hit	69
Fage_P020b	17	Response	1	655798	7546	1
Fage_P020b	17	Pulse	99	658168	9916	1
Fage_P020b	17	Pulse	99	670568	22316	1
Fage_P020b	18	Picture	Fixation Cross Sternberg Symbols after Stroop	673076	0	1	37319	2	0	next	other	0
Fage_P020b	18	Pulse	99	682968	9892	1
Fage_P020b	18	Pulse	99	695367	22291	1
Fage_P020b	18	Pulse	99	707767	34691	1
Fage_P020b	19	Picture	Retrieval Sternberg Symbols	710395	0	1	24824	2	0	next	hit	77
Fage_P020b	19	Response	1	718627	8232	1
Fage_P020b	19	Pulse	99	720167	9772	1
Fage_P020b	19	Pulse	99	732566	22171	1
Fage_P020b	20	Picture	Fixation Cross after Retrieval	735219	0	1	124620	2	0	next	other	0
Fage_P020b	20	Pulse	99	744966	9747	1
Fage_P020b	20	Pulse	99	757366	22147	1
Fage_P020b	20	Pulse	99	769765	34546	1
Fage_P020b	20	Pulse	99	782165	46946	1
Fage_P020b	20	Pulse	99	794565	59346	1
Fage_P020b	20	Pulse	99	806964	71745	1
Fage_P020b	20	Pulse	99	819364	84145	1
Fage_P020b	20	Pulse	99	831764	96545	1
Fage_P020b	20	Pulse	99	844164	108945	1
Fage_P020b	20	Pulse	99	856563	121344	1
Fage_P020b	21	Picture	Encoding Sternberg Symbols	859839	0	1	24824	2	0	next	other	0
Fage_P020b	21	Pulse	99	868963	9124	1
Fage_P020b	21	Pulse	99	881363	21524	1
Fage_P020b	22	Picture	Fixation Cross Sternberg Symbols after Encoding	884663	0	1	12495	2	0	next	other	0
Fage_P020b	22	Pulse	99	893762	9099	1
Fage_P020b	23	Picture	Stroop Sternberg	897158	0	1	24824	2	0	next	hit	97
Fage_P020b	23	Response	1	904832	7674	1
Fage_P020b	23	Pulse	99	906162	9004	1
Fage_P020b	23	Pulse	99	918562	21404	1
Fage_P020b	24	Picture	Fixation Cross Sternberg Symbols after Stroop	921982	0	1	37320	2	0	next	other	0
Fage_P020b	24	Pulse	99	930961	8979	1
Fage_P020b	24	Pulse	99	943361	21379	1
Fage_P020b	24	Pulse	99	955761	33779	1
Fage_P020b	25	Picture	Retrieval Sternberg Symbols	959302	0	1	24824	2	0	next	incorrect	106
Fage_P020b	25	Pulse	99	968161	8859	1
Fage_P020b	25	Response	2	970020	10718	1
Fage_P020b	25	Pulse	99	980560	21258	1
Fage_P020b	26	Picture	Fixation Cross after Retrieval	984126	0	1	136948	2	0	next	other	0
Fage_P020b	26	Pulse	99	992960	8834	1
Fage_P020b	26	Pulse	99	1005360	21234	1
Fage_P020b	26	Pulse	99	1017759	33633	1
Fage_P020b	26	Pulse	99	1030159	46033	1
Fage_P020b	26	Pulse	99	1042559	58433	1
Fage_P020b	26	Pulse	99	1054958	70832	1
Fage_P020b	26	Pulse	99	1067358	83232	1
Fage_P020b	26	Pulse	99	1079758	95632	1
Fage_P020b	26	Pulse	99	1092157	108031	1
Fage_P020b	26	Pulse	99	1104557	120431	1
Fage_P020b	26	Pulse	99	1116957	132831	1
Fage_P020b	27	Picture	Encoding Sternberg Symbols	1121074	0	1	24824	2	0	next	other	0
Fage_P020b	27	Pulse	99	1129357	8283	1
Fage_P020b	27	Pulse	99	1141756	20682	1
Fage_P020b	28	Picture	Fixation Cross Sternberg Symbols after Encoding	1145898	0	1	12496	2	0	next	other	0
Fage_P020b	28	Pulse	99	1154156	8258	1
Fage_P020b	29	Picture	Stroop Sternberg	1158394	0	1	24824	2	0	next	incorrect	126
Fage_P020b	29	Response	2	1166456	8062	1
Fage_P020b	29	Pulse	99	1166555	8161	1
Fage_P020b	29	Pulse	99	1178955	20561	1
Fage_P020b	30	Picture	Fixation Cross Sternberg Symbols after Stroop	1183218	0	1	37319	2	0	next	other	0
Fage_P020b	30	Pulse	99	1191355	8137	1
Fage_P020b	30	Pulse	99	1203755	20537	1
Fage_P020b	30	Pulse	99	1216154	32936	1
Fage_P020b	31	Picture	Retrieval Sternberg Symbols	1220537	0	1	24824	2	0	next	hit	134
Fage_P020b	31	Response	1	1227264	6727	1
Fage_P020b	31	Pulse	99	1228554	8017	1
Fage_P020b	31	Pulse	99	1240954	20417	1
Fage_P020b	32	Picture	Fixation Cross after Retrieval	1245361	0	1	124620	2	0	next	other	0
Fage_P020b	32	Pulse	99	1253353	7992	1
Fage_P020b	32	Pulse	99	1265753	20392	1
Fage_P020b	32	Pulse	99	1278153	32792	1
Fage_P020b	32	Pulse	99	1290552	45191	1
Fage_P020b	32	Pulse	99	1302952	57591	1
Fage_P020b	32	Pulse	99	1315352	69991	1
Fage_P020b	32	Pulse	99	1327751	82390	1
Fage_P020b	32	Pulse	99	1340151	94790	1
Fage_P020b	32	Pulse	99	1352551	107190	1
Fage_P020b	32	Pulse	99	1364951	119590	1
Fage_P020b	33	Picture	Encoding Sternberg Symbols	1369981	0	1	24824	2	0	next	other	0
Fage_P020b	33	Pulse	99	1377350	7369	1
Fage_P020b	33	Pulse	99	1389750	19769	1
Fage_P020b	34	Picture	Fixation Cross Sternberg Symbols after Encoding	1394805	0	1	12495	2	0	next	other	0
Fage_P020b	34	Pulse	99	1402150	7345	1
Fage_P020b	35	Picture	Stroop Sternberg	1407300	0	1	24824	2	0	next	incorrect	155
Fage_P020b	35	Pulse	99	1414549	7249	1
Fage_P020b	35	Response	2	1414839	7539	1
Fage_P020b	35	Pulse	99	1426949	19649	1
Fage_P020b	36	Picture	Fixation Cross Sternberg Symbols after Stroop	1432124	0	1	37319	2	0	next	other	0
Fage_P020b	36	Pulse	99	1439349	7225	1
Fage_P020b	36	Pulse	99	1451748	19624	1
Fage_P020b	36	Pulse	99	1464148	32024	1
Fage_P020b	37	Picture	Retrieval Sternberg Symbols	1469443	0	1	24824	2	0	next	hit	163
Fage_P020b	37	Pulse	99	1476548	7105	1
Fage_P020b	37	Response	1	1481908	12465	1
Fage_P020b	37	Pulse	99	1488947	19504	1
Fage_P020b	38	Picture	Fixation Cross after Retrieval	1494267	0	1	112292	2	0	next	other	0
Fage_P020b	38	Pulse	99	1501347	7080	1
Fage_P020b	38	Pulse	99	1513747	19480	1
Fage_P020b	38	Pulse	99	1526147	31880	1
Fage_P020b	38	Pulse	99	1538546	44279	1
Fage_P020b	38	Pulse	99	1550946	56679	1
Fage_P020b	38	Pulse	99	1563346	69079	1
Fage_P020b	38	Pulse	99	1575745	81478	1
Fage_P020b	38	Pulse	99	1588145	93878	1
Fage_P020b	38	Pulse	99	1600545	106278	1
Fage_P020b	39	Picture	Encoding Sternberg Symbols	1606559	0	1	24824	2	0	next	other	0
Fage_P020b	39	Pulse	99	1612944	6385	1
Fage_P020b	39	Pulse	99	1625344	18785	1
Fage_P020b	40	Picture	Fixation Cross Sternberg Symbols after Encoding	1631383	0	1	12495	2	0	next	other	0
Fage_P020b	40	Pulse	99	1637744	6361	1
Fage_P020b	41	Picture	Stroop Sternberg	1643878	0	1	24824	2	0	next	hit	182
Fage_P020b	41	Pulse	99	1650144	6266	1
Fage_P020b	41	Response	1	1650913	7035	1
Fage_P020b	41	Pulse	99	1662543	18665	1
Fage_P020b	42	Picture	Fixation Cross Sternberg Symbols after Stroop	1668702	0	1	37319	2	0	next	other	0
Fage_P020b	42	Pulse	99	1674943	6241	1
Fage_P020b	42	Pulse	99	1687342	18640	1
Fage_P020b	42	Pulse	99	1699742	31040	1
Fage_P020b	43	Picture	Retrieval Sternberg Symbols	1706021	0	1	24824	2	0	next	hit	190
Fage_P020b	43	Pulse	99	1712142	6121	1
Fage_P020b	43	Response	1	1717432	11411	1
Fage_P020b	43	Pulse	99	1724542	18521	1
Fage_P020b	44	Picture	Fixation Cross after Retrieval	1730845	0	1	112291	2	0	next	other	0
Fage_P020b	44	Pulse	99	1736941	6096	1
Fage_P020b	44	Pulse	99	1749341	18496	1
Fage_P020b	44	Pulse	99	1761741	30896	1
Fage_P020b	44	Pulse	99	1774140	43295	1
Fage_P020b	44	Pulse	99	1786540	55695	1
Fage_P020b	44	Pulse	99	1798940	68095	1
Fage_P020b	44	Pulse	99	1811339	80494	1
Fage_P020b	44	Pulse	99	1823739	92894	1
Fage_P020b	44	Pulse	99	1836139	105294	1
Fage_P020b	45	Picture	Encoding Sternberg Symbols	1843136	0	1	24824	2	0	next	other	0
Fage_P020b	45	Pulse	99	1848539	5403	1
Fage_P020b	45	Pulse	99	1860938	17802	1
Fage_P020b	46	Picture	Fixation Cross Sternberg Symbols after Encoding	1867960	0	1	12496	2	0	next	other	0
Fage_P020b	46	Pulse	99	1873338	5378	1
Fage_P020b	47	Picture	Stroop Sternberg	1880456	0	1	24824	2	0	next	incorrect	209
Fage_P020b	47	Pulse	99	1885738	5282	1
Fage_P020b	47	Response	2	1887707	7251	1
Fage_P020b	47	Pulse	99	1898137	17681	1
Fage_P020b	48	Picture	Fixation Cross Sternberg Symbols after Stroop	1905280	0	1	37319	2	0	next	other	0
Fage_P020b	48	Pulse	99	1910537	5257	1
Fage_P020b	48	Pulse	99	1922937	17657	1
Fage_P020b	48	Pulse	99	1935336	30056	1
Fage_P020b	49	Picture	Retrieval Sternberg Symbols	1942599	0	1	24824	2	0	next	incorrect	217
Fage_P020b	49	Pulse	99	1947736	5137	1
Fage_P020b	49	Response	2	1958876	16277	1
Fage_P020b	49	Pulse	99	1960146	17547	1
Fage_P020b	50	Picture	Fixation Cross after Retrieval	1967423	0	1	136949	2	0	next	other	0
Fage_P020b	50	Pulse	99	1972545	5122	1
Fage_P020b	50	Pulse	99	1984945	17522	1
Fage_P020b	50	Pulse	99	1997345	29922	1
Fage_P020b	50	Pulse	99	2009744	42321	1
Fage_P020b	50	Pulse	99	2022144	54721	1
Fage_P020b	50	Pulse	99	2034544	67121	1
Fage_P020b	50	Pulse	99	2046943	79520	1
Fage_P020b	50	Pulse	99	2059343	91920	1
Fage_P020b	50	Pulse	99	2071743	104320	1
Fage_P020b	50	Pulse	99	2084143	116720	1
Fage_P020b	50	Pulse	99	2096542	129119	1
Fage_P020b	51	Picture	Encoding Sternberg Symbols	2104372	0	1	24824	2	0	next	other	0
Fage_P020b	51	Pulse	99	2108942	4570	1
Fage_P020b	51	Pulse	99	2121342	16970	1
Fage_P020b	52	Picture	Fixation Cross Sternberg Symbols after Encoding	2129196	0	1	12495	2	0	next	other	0
Fage_P020b	52	Pulse	99	2133741	4545	1
Fage_P020b	53	Picture	Stroop Sternberg	2141691	0	1	24824	2	0	next	hit	238
Fage_P020b	53	Pulse	99	2146141	4450	1
Fage_P020b	53	Response	1	2153011	11320	1
Fage_P020b	53	Pulse	99	2158541	16850	1
Fage_P020b	54	Picture	Fixation Cross Sternberg Symbols after Stroop	2166515	0	1	37319	2	0	next	other	0
Fage_P020b	54	Pulse	99	2170940	4425	1
Fage_P020b	54	Pulse	99	2183340	16825	1
Fage_P020b	54	Pulse	99	2195740	29225	1
Fage_P020b	55	Picture	Retrieval Sternberg Symbols	2203834	0	1	24824	2	0	next	incorrect	246
Fage_P020b	55	Pulse	99	2208140	4306	1
Fage_P020b	55	Response	2	2210059	6225	1
Fage_P020b	55	Pulse	99	2220539	16705	1
Fage_P020b	56	Picture	Fixation Cross after Retrieval	2228658	0	1	124620	2	0	next	other	0
Fage_P020b	56	Pulse	99	2232939	4281	1
Fage_P020b	56	Pulse	99	2245338	16680	1
Fage_P020b	56	Pulse	99	2257738	29080	1
Fage_P020b	56	Pulse	99	2270138	41480	1
Fage_P020b	56	Pulse	99	2282538	53880	1
Fage_P020b	56	Pulse	99	2294937	66279	1
Fage_P020b	56	Pulse	99	2307337	78679	1
Fage_P020b	56	Pulse	99	2319737	91079	1
Fage_P020b	56	Pulse	99	2332137	103479	1
Fage_P020b	56	Pulse	99	2344536	115878	1
Fage_P020b	57	Picture	Encoding Sternberg Symbols	2353278	0	1	24824	2	0	next	other	0
Fage_P020b	57	Pulse	99	2356936	3658	1
Fage_P020b	57	Pulse	99	2369335	16057	1
Fage_P020b	58	Picture	Fixation Cross Sternberg Symbols after Encoding	2378102	0	1	12495	2	0	next	other	0
Fage_P020b	58	Pulse	99	2381735	3633	1
Fage_P020b	59	Picture	Stroop Sternberg	2390597	0	1	24824	2	0	next	incorrect	266
Fage_P020b	59	Pulse	99	2394135	3538	1
Fage_P020b	59	Response	2	2397475	6878	1
Fage_P020b	59	Pulse	99	2406535	15938	1
Fage_P020b	60	Picture	Fixation Cross Sternberg Symbols after Stroop	2415421	0	1	37320	2	0	next	other	0
Fage_P020b	60	Pulse	99	2418934	3513	1
Fage_P020b	60	Pulse	99	2431334	15913	1
Fage_P020b	60	Pulse	99	2443734	28313	1
Fage_P020b	61	Picture	Retrieval Sternberg Symbols	2452741	0	1	24824	2	0	next	incorrect	274
Fage_P020b	61	Pulse	99	2456133	3392	1
Fage_P020b	61	Response	2	2459973	7232	1
Fage_P020b	61	Pulse	99	2468533	15792	1
Fage_P020b	62	Picture	Fixation Cross after Retrieval	2477565	0	1	149444	2	0	next	other	0
Fage_P020b	62	Pulse	99	2480933	3368	1
Fage_P020b	62	Pulse	99	2493332	15767	1
Fage_P020b	62	Pulse	99	2505732	28167	1
Fage_P020b	62	Pulse	99	2518132	40567	1
Fage_P020b	62	Pulse	99	2530531	52966	1
Fage_P020b	62	Pulse	99	2542931	65366	1
Fage_P020b	62	Pulse	99	2555331	77766	1
Fage_P020b	62	Pulse	99	2567730	90165	1
Fage_P020b	62	Pulse	99	2580130	102565	1
Fage_P020b	62	Pulse	99	2592530	114965	1
Fage_P020b	62	Pulse	99	2604930	127365	1
Fage_P020b	62	Pulse	99	2617329	139764	1
Fage_P020b	63	Picture	Encoding Sternberg Symbols	2627009	0	1	24824	2	0	next	other	0
Fage_P020b	63	Pulse	99	2629729	2720	1
Fage_P020b	63	Pulse	99	2642129	15120	1
Fage_P020b	64	Picture	Fixation Cross Sternberg Symbols after Encoding	2651833	0	1	12495	2	0	next	other	0
Fage_P020b	64	Pulse	99	2654528	2695	1
Fage_P020b	65	Picture	Stroop Sternberg	2664328	0	1	24824	2	0	next	incorrect	296
Fage_P020b	65	Pulse	99	2666928	2600	1
Fage_P020b	65	Response	2	2670008	5680	1
Fage_P020b	65	Pulse	99	2679328	15000	1
Fage_P020b	66	Picture	Fixation Cross Sternberg Symbols after Stroop	2689152	0	1	37319	2	0	next	other	0
Fage_P020b	66	Pulse	99	2691727	2575	1
Fage_P020b	66	Pulse	99	2704127	14975	1
Fage_P020b	66	Pulse	99	2716527	27375	1
Fage_P020b	67	Picture	Retrieval Sternberg Symbols	2726471	0	1	24824	2	0	next	hit	304
Fage_P020b	67	Pulse	99	2728927	2456	1
Fage_P020b	67	Response	1	2736166	9695	1
Fage_P020b	67	Pulse	99	2741326	14855	1
Fage_P020b	68	Picture	Fixation Cross after Retrieval	2751295	0	1	124620	2	0	next	other	0
Fage_P020b	68	Pulse	99	2753726	2431	1
Fage_P020b	68	Pulse	99	2766126	14831	1
Fage_P020b	68	Pulse	99	2778525	27230	1
Fage_P020b	68	Pulse	99	2790925	39630	1
Fage_P020b	68	Pulse	99	2803325	52030	1
Fage_P020b	68	Pulse	99	2815724	64429	1
Fage_P020b	68	Pulse	99	2828124	76829	1
Fage_P020b	68	Pulse	99	2840524	89229	1
Fage_P020b	68	Pulse	99	2852924	101629	1
Fage_P020b	68	Pulse	99	2865323	114028	1
Fage_P020b	69	Picture	Encoding Sternberg Symbols	2875915	0	1	24824	2	0	next	other	0
Fage_P020b	69	Pulse	99	2877723	1808	1
Fage_P020b	69	Pulse	99	2890122	14207	1
Fage_P020b	70	Picture	Fixation Cross Sternberg Symbols after Encoding	2900739	0	1	12495	2	0	next	other	0
Fage_P020b	70	Pulse	99	2902522	1783	1
Fage_P020b	71	Picture	Stroop Sternberg	2913234	0	1	24824	2	0	next	incorrect	324
Fage_P020b	71	Pulse	99	2914922	1688	1
Fage_P020b	71	Response	2	2919122	5888	1
Fage_P020b	71	Pulse	99	2927321	14087	1
Fage_P020b	72	Picture	Fixation Cross Sternberg Symbols after Stroop	2938058	0	1	37320	2	0	next	other	0
Fage_P020b	72	Pulse	99	2939721	1663	1
Fage_P020b	72	Pulse	99	2952121	14063	1
Fage_P020b	72	Pulse	99	2964521	26463	1
Fage_P020b	73	Picture	Retrieval Sternberg Symbols	2975378	0	1	24824	2	0	next	incorrect	332
Fage_P020b	73	Pulse	99	2976920	1542	1
Fage_P020b	73	Response	2	2980890	5512	1
Fage_P020b	73	Pulse	99	2989320	13942	1
Fage_P020b	74	Picture	Fixation Cross after Retrieval	3000202	0	1	112291	2	0	next	other	0
Fage_P020b	74	Pulse	99	3001720	1518	1
Fage_P020b	74	Pulse	99	3014119	13917	1
Fage_P020b	74	Pulse	99	3026519	26317	1
Fage_P020b	74	Pulse	99	3038919	38717	1
Fage_P020b	74	Pulse	99	3051318	51116	1
Fage_P020b	74	Pulse	99	3063718	63516	1
Fage_P020b	74	Pulse	99	3076118	75916	1
Fage_P020b	74	Pulse	99	3088517	88315	1
Fage_P020b	74	Pulse	99	3100917	100715	1
Fage_P020b	75	Picture	Encoding Sternberg Symbols	3112493	0	1	24824	2	0	next	other	0
Fage_P020b	75	Pulse	99	3113317	824	1
Fage_P020b	75	Pulse	99	3125717	13224	1
Fage_P020b	76	Picture	Fixation Cross Sternberg Symbols after Encoding	3137317	0	1	12495	2	0	next	other	0
Fage_P020b	76	Pulse	99	3138116	799	1
Fage_P020b	77	Picture	Stroop Sternberg	3149812	0	1	24824	2	0	next	hit	351
Fage_P020b	77	Pulse	99	3150516	704	1
Fage_P020b	77	Response	1	3158456	8644	1
Fage_P020b	77	Pulse	99	3162916	13104	1
Fage_P020b	78	Picture	Fixation Cross Sternberg Symbols after Stroop	3174636	0	1	37319	3	0	next	other	0
Fage_P020b	78	Pulse	99	3175315	679	1
Fage_P020b	78	Pulse	99	3187715	13079	1
Fage_P020b	78	Pulse	99	3200115	25479	1
Fage_P020b	79	Picture	Retrieval Sternberg Symbols	3211955	0	2	24824	4	0	next	hit	359
Fage_P020b	79	Pulse	99	3212514	559	1
Fage_P020b	79	Response	1	3224494	12539	1
Fage_P020b	79	Pulse	99	3224914	12959	1
Fage_P020b	80	Picture	Fixation Cross after Retrieval	3236779	0	2	124620	3	0	next	other	0
Fage_P020b	80	Pulse	99	3237314	535	1
Fage_P020b	80	Pulse	99	3249714	12935	1
Fage_P020b	80	Pulse	99	3262113	25334	1
Fage_P020b	80	Pulse	99	3274513	37734	1
Fage_P020b	80	Pulse	99	3286913	50134	1
Fage_P020b	80	Pulse	99	3299312	62533	1
Fage_P020b	80	Pulse	99	3311722	74943	1
Fage_P020b	80	Pulse	99	3324122	87343	1
Fage_P020b	80	Pulse	99	3336521	99742	1
Fage_P020b	80	Pulse	99	3348921	112142	1
Fage_P020b	80	Pulse	99	3361321	124542	1
Fage_P020b	81	Picture	Encoding Sternberg Symbols	3361399	0	1	24824	2	0	next	other	0
Fage_P020b	81	Pulse	99	3373721	12322	1
Fage_P020b	81	Pulse	99	3386120	24721	1
Fage_P020b	82	Picture	Fixation Cross Sternberg Symbols after Encoding	3386223	0	1	12496	2	0	next	other	0
Fage_P020b	82	Pulse	99	3398520	12297	1
Fage_P020b	83	Picture	Stroop Sternberg	3398719	0	1	24824	2	0	next	incorrect	379
Fage_P020b	83	Response	2	3404900	6181	1
Fage_P020b	83	Pulse	99	3410919	12200	1
Fage_P020b	83	Pulse	99	3423319	24600	1
Fage_P020b	84	Picture	Fixation Cross Sternberg Symbols after Stroop	3423543	0	1	37319	2	0	next	other	0
Fage_P020b	84	Pulse	99	3435719	12176	1
Fage_P020b	84	Pulse	99	3448118	24575	1
Fage_P020b	84	Pulse	99	3460518	36975	1
Fage_P020b	85	Picture	Retrieval Sternberg Symbols	3460862	0	1	24824	2	0	next	incorrect	387
Fage_P020b	85	Response	2	3472528	11666	1
Fage_P020b	85	Pulse	99	3472918	12056	1
Fage_P020b	85	Pulse	99	3485318	24456	1
Fage_P020b	86	Picture	Fixation Cross after Retrieval	3485686	0	1	124620	2	0	next	other	0
Fage_P020b	86	Pulse	99	3497717	12031	1
Fage_P020b	86	Pulse	99	3510117	24431	1
Fage_P020b	86	Pulse	99	3522517	36831	1
Fage_P020b	86	Pulse	99	3534916	49230	1
Fage_P020b	86	Pulse	99	3547316	61630	1
Fage_P020b	86	Pulse	99	3559716	74030	1
Fage_P020b	86	Pulse	99	3572115	86429	1
Fage_P020b	86	Pulse	99	3584515	98829	1
Fage_P020b	86	Pulse	99	3596915	111229	1
Fage_P020b	86	Pulse	99	3609315	123629	1
Fage_P020b	87	Picture	Encoding Sternberg Symbols	3610306	0	1	24824	2	0	next	other	0
Fage_P020b	87	Pulse	99	3621714	11408	1
Fage_P020b	87	Pulse	99	3634114	23808	1
Fage_P020b	88	Picture	Fixation Cross Sternberg Symbols after Encoding	3635130	0	1	12495	2	0	next	other	0
Fage_P020b	88	Pulse	99	3646514	11384	1
Fage_P020b	89	Picture	Stroop Sternberg	3647625	0	1	24824	2	0	next	incorrect	407
Fage_P020b	89	Response	2	3653484	5859	1
Fage_P020b	89	Pulse	99	3658913	11288	1
Fage_P020b	89	Pulse	99	3671313	23688	1
Fage_P020b	90	Picture	Fixation Cross Sternberg Symbols after Stroop	3672449	0	1	37319	3	0	next	other	0
Fage_P020b	90	Pulse	99	3683713	11264	1
Fage_P020b	90	Pulse	99	3696112	23663	1
Fage_P020b	90	Pulse	99	3708512	36063	1
Fage_P020b	91	Picture	Retrieval Sternberg Symbols	3709768	0	2	24825	3	0	next	incorrect	415
Fage_P020b	91	Response	2	3716652	6884	1
Fage_P020b	91	Pulse	99	3720912	11144	1
Fage_P020b	91	Pulse	99	3733311	23543	1
Fage_P020b	92	Picture	Fixation Cross after Retrieval	3734593	0	1	112291	2	0	next	other	0
Fage_P020b	92	Pulse	99	3745711	11118	1
Fage_P020b	92	Pulse	99	3758111	23518	1
Fage_P020b	92	Pulse	99	3770510	35917	1
Fage_P020b	92	Pulse	99	3782910	48317	1
Fage_P020b	92	Pulse	99	3795319	60726	1
Fage_P020b	92	Pulse	99	3807710	73117	1
Fage_P020b	92	Pulse	99	3820109	85516	1
Fage_P020b	92	Pulse	99	3832509	97916	1
Fage_P020b	92	Pulse	99	3844909	110316	1
Fage_P020b	93	Picture	Encoding Sternberg Symbols	3846884	0	1	24824	2	0	next	other	0
Fage_P020b	93	Pulse	99	3857308	10424	1
Fage_P020b	93	Pulse	99	3869708	22824	1
Fage_P020b	94	Picture	Fixation Cross Sternberg Symbols after Encoding	3871708	0	1	12495	2	0	next	other	0
Fage_P020b	94	Pulse	99	3882108	10400	1
Fage_P020b	95	Picture	Stroop Sternberg	3884203	0	1	24824	2	0	next	incorrect	434
Fage_P020b	95	Response	2	3890917	6714	1
Fage_P020b	95	Pulse	99	3894507	10304	1
Fage_P020b	95	Pulse	99	3906907	22704	1
Fage_P020b	96	Picture	Fixation Cross Sternberg Symbols after Stroop	3909027	0	1	37319	2	0	next	other	0
Fage_P020b	96	Pulse	99	3919307	10280	1
Fage_P020b	96	Pulse	99	3931706	22679	1
Fage_P020b	96	Pulse	99	3944106	35079	1
Fage_P020b	97	Picture	Retrieval Sternberg Symbols	3946346	0	1	24824	2	0	next	hit	443
Fage_P020b	97	Pulse	99	3956506	10160	1
Fage_P020b	97	Response	1	3962576	16230	1
Fage_P020b	97	Pulse	99	3968906	22560	1
Fage_P020b	98	Picture	Fixation Cross after Retrieval	3971170	0	1	136949	2	0	next	other	0
Fage_P020b	98	Pulse	99	3981305	10135	1
Fage_P020b	98	Pulse	99	3993705	22535	1
Fage_P020b	98	Pulse	99	4006105	34935	1
Fage_P020b	98	Pulse	99	4018504	47334	1
Fage_P020b	98	Pulse	99	4030904	59734	1
Fage_P020b	98	Pulse	99	4043304	72134	1
Fage_P020b	98	Pulse	99	4055703	84533	1
Fage_P020b	98	Pulse	99	4068103	96933	1
Fage_P020b	98	Pulse	99	4080503	109333	1
Fage_P020b	98	Pulse	99	4092902	121732	1
Fage_P020b	98	Pulse	99	4105302	134132	1
Fage_P020b	99	Picture	Encoding Sternberg Symbols	4108119	0	1	24824	2	0	next	other	0
Fage_P020b	99	Pulse	99	4117702	9583	1
Fage_P020b	99	Pulse	99	4130101	21982	1
Fage_P020b	100	Picture	Fixation Cross Sternberg Symbols after Encoding	4132943	0	1	12495	2	0	next	other	0
Fage_P020b	100	Pulse	99	4142501	9558	1
Fage_P020b	101	Picture	Stroop Sternberg	4145438	0	1	24824	2	0	next	incorrect	463
Fage_P020b	101	Response	2	4152041	6603	1
Fage_P020b	101	Pulse	99	4154901	9463	1
Fage_P020b	101	Pulse	99	4167301	21863	1
Fage_P020b	102	Picture	Fixation Cross Sternberg Symbols after Stroop	4170262	0	1	37320	2	0	next	other	0
Fage_P020b	102	Pulse	99	4179700	9438	1
Fage_P020b	102	Pulse	99	4192100	21838	1
Fage_P020b	102	Pulse	99	4204500	34238	1
Fage_P020b	103	Picture	Retrieval Sternberg Symbols	4207582	0	1	24824	2	0	next	hit	472
Fage_P020b	103	Pulse	99	4216899	9317	1
Fage_P020b	103	Response	1	4217219	9637	1
Fage_P020b	103	Pulse	99	4229299	21717	1
Fage_P020b	104	Picture	Fixation Cross after Retrieval	4232406	0	1	149443	2	0	next	other	0
Fage_P020b	104	Pulse	99	4241699	9293	1
Fage_P020b	104	Pulse	99	4254098	21692	1
Fage_P020b	104	Pulse	99	4266498	34092	1
Fage_P020b	104	Pulse	99	4278898	46492	1
Fage_P020b	104	Pulse	99	4291297	58891	1
Fage_P020b	104	Pulse	99	4303697	71291	1
Fage_P020b	104	Pulse	99	4316097	83691	1
Fage_P020b	104	Pulse	99	4328496	96090	1
Fage_P020b	104	Pulse	99	4340896	108490	1
Fage_P020b	104	Pulse	99	4353296	120890	1
Fage_P020b	104	Pulse	99	4365696	133290	1
Fage_P020b	104	Pulse	99	4378095	145689	1
Fage_P020b	105	Picture	Encoding Sternberg Symbols	4381849	0	1	24824	2	0	next	other	0
Fage_P020b	105	Pulse	99	4390495	8646	1
Fage_P020b	105	Pulse	99	4402895	21046	1
Fage_P020b	106	Picture	Fixation Cross Sternberg Symbols after Encoding	4406673	0	1	12496	2	0	next	other	0
Fage_P020b	106	Pulse	99	4415294	8621	1
Fage_P020b	107	Picture	Stroop Sternberg	4419169	0	1	24824	2	0	next	hit	493
Fage_P020b	107	Response	1	4426634	7465	1
Fage_P020b	107	Pulse	99	4427694	8525	1
Fage_P020b	107	Pulse	99	4440094	20925	1
Fage_P020b	108	Picture	Fixation Cross Sternberg Symbols after Stroop	4443993	0	1	37319	2	0	next	other	0
Fage_P020b	108	Pulse	99	4452494	8501	1
Fage_P020b	108	Pulse	99	4464893	20900	1
Fage_P020b	108	Pulse	99	4477293	33300	1
Fage_P020b	109	Picture	Retrieval Sternberg Symbols	4481312	0	1	24824	2	0	next	incorrect	501
Fage_P020b	109	Response	2	4486563	5251	1
Fage_P020b	109	Pulse	99	4489692	8380	1
Fage_P020b	109	Pulse	99	4502092	20780	1
Fage_P020b	110	Picture	Fixation Cross after Retrieval	4506136	0	1	136949	2	0	next	other	0
Fage_P020b	110	Pulse	99	4514492	8356	1
Fage_P020b	110	Pulse	99	4526892	20756	1
Fage_P020b	110	Pulse	99	4539291	33155	1
Fage_P020b	110	Pulse	99	4551691	45555	1
Fage_P020b	110	Pulse	99	4564091	57955	1
Fage_P020b	110	Pulse	99	4576490	70354	1
Fage_P020b	110	Pulse	99	4588890	82754	1
Fage_P020b	110	Pulse	99	4601290	95154	1
Fage_P020b	110	Pulse	99	4613689	107553	1
Fage_P020b	110	Pulse	99	4626089	119953	1
Fage_P020b	110	Pulse	99	4638489	132353	1
Fage_P020b	111	Picture	Encoding Sternberg Symbols	4643085	0	1	24824	2	0	next	other	0
Fage_P020b	111	Pulse	99	4650889	7804	1
Fage_P020b	111	Pulse	99	4663288	20203	1
Fage_P020b	112	Picture	Fixation Cross Sternberg Symbols after Encoding	4667909	0	1	12495	2	0	next	other	0
Fage_P020b	112	Pulse	99	4675688	7779	1
Fage_P020b	113	Picture	Stroop Sternberg	4680404	0	1	24824	2	0	next	incorrect	522
Fage_P020b	113	Response	2	4686778	6374	1
Fage_P020b	113	Pulse	99	4688087	7683	1
Fage_P020b	113	Pulse	99	4700487	20083	1
Fage_P020b	114	Picture	Fixation Cross Sternberg Symbols after Stroop	4705228	0	1	37319	2	0	next	other	0
Fage_P020b	114	Pulse	99	4712887	7659	1
Fage_P020b	114	Pulse	99	4725287	20059	1
Fage_P020b	114	Pulse	99	4737686	32458	1
Fage_P020b	115	Picture	Retrieval Sternberg Symbols	4742547	0	1	24824	2	0	next	incorrect	531
Fage_P020b	115	Pulse	99	4750086	7539	1
Fage_P020b	115	Response	2	4757526	14979	1
Fage_P020b	115	Pulse	99	4762496	19949	1
Fage_P020b	116	Picture	Fixation Cross after Retrieval	4767371	0	1	112291	2	0	next	other	0
Fage_P020b	116	Pulse	99	4774895	7524	1
Fage_P020b	116	Pulse	99	4787295	19924	1
Fage_P020b	116	Pulse	99	4799695	32324	1
Fage_P020b	116	Pulse	99	4812094	44723	1
Fage_P020b	116	Pulse	99	4824494	57123	1
Fage_P020b	116	Pulse	99	4836894	69523	1
Fage_P020b	116	Pulse	99	4849293	81922	1
Fage_P020b	116	Pulse	99	4861693	94322	1
Fage_P020b	116	Pulse	99	4874093	106722	1
Fage_P020b	117	Picture	Encoding Sternberg Symbols	4879662	0	1	24824	2	0	next	other	0
Fage_P020b	117	Pulse	99	4886493	6831	1
Fage_P020b	117	Pulse	99	4898892	19230	1
Fage_P020b	118	Picture	Fixation Cross Sternberg Symbols after Encoding	4904486	0	1	12496	2	0	next	other	0
Fage_P020b	118	Pulse	99	4911292	6806	1
Fage_P020b	119	Picture	Stroop Sternberg	4916982	0	1	24824	2	0	next	incorrect	550
Fage_P020b	119	Pulse	99	4923692	6710	1
Fage_P020b	119	Response	2	4923842	6860	1
Fage_P020b	119	Pulse	99	4936091	19109	1
Fage_P020b	120	Picture	Fixation Cross Sternberg Symbols after Stroop	4941806	0	1	37319	2	0	next	other	0
Fage_P020b	120	Pulse	99	4948491	6685	1
Fage_P020b	120	Pulse	99	4960891	19085	1
Fage_P020b	120	Pulse	99	4973290	31484	1
Fage_P020b	121	Picture	Retrieval Sternberg Symbols	4979125	0	1	24824	2	0	next	hit	558
Fage_P020b	121	Pulse	99	4985690	6565	1
Fage_P020b	121	Response	1	4986900	7775	1
Fage_P020b	121	Pulse	99	4998090	18965	1
Fage_P020b	122	Picture	Fixation Cross after Retrieval	5003949	0	1	149444	2	0	next	other	0
Fage_P020b	122	Pulse	99	5010490	6541	1
Fage_P020b	122	Pulse	99	5022889	18940	1
Fage_P020b	122	Pulse	99	5035289	31340	1
Fage_P020b	122	Pulse	99	5047689	43740	1
Fage_P020b	122	Pulse	99	5060088	56139	1
Fage_P020b	122	Pulse	99	5072488	68539	1
Fage_P020b	122	Pulse	99	5084888	80939	1
Fage_P020b	122	Pulse	99	5097287	93338	1
Fage_P020b	122	Pulse	99	5109687	105738	1
Fage_P020b	122	Pulse	99	5122087	118138	1
Fage_P020b	122	Pulse	99	5134486	130537	1
Fage_P020b	122	Pulse	99	5146886	142937	1
Fage_P020b	123	Picture	Encoding Sternberg Symbols	5153393	0	1	24824	2	0	next	other	0
Fage_P020b	123	Pulse	99	5159286	5893	1
Fage_P020b	123	Pulse	99	5171685	18292	1
Fage_P020b	124	Picture	Fixation Cross Sternberg Symbols after Encoding	5178217	0	1	12495	2	0	next	other	0
Fage_P020b	124	Pulse	99	5184085	5868	1
Fage_P020b	125	Picture	Stroop Sternberg	5190712	0	1	24824	2	0	next	incorrect	580
Fage_P020b	125	Pulse	99	5196485	5773	1
Fage_P020b	125	Response	2	5198545	7833	1
Fage_P020b	125	Pulse	99	5208885	18173	1
Fage_P020b	126	Picture	Fixation Cross Sternberg Symbols after Stroop	5215536	0	1	37320	2	0	next	other	0
Fage_P020b	126	Pulse	99	5221284	5748	1
Fage_P020b	126	Pulse	99	5233684	18148	1
Fage_P020b	126	Pulse	99	5246084	30548	1
Fage_P020b	127	Picture	Retrieval Sternberg Symbols	5252856	0	1	24824	2	0	next	hit	588
Fage_P020b	127	Pulse	99	5258483	5627	1
Fage_P020b	127	Response	1	5259163	6307	1
Fage_P020b	127	Pulse	99	5270883	18027	1
Fage_P020b	128	Picture	Fixation Cross after Retrieval	5277680	0	1	124619	3	0	next	other	0
Fage_P020b	128	Pulse	99	5283283	5603	1
Fage_P020b	128	Pulse	99	5295682	18002	1
Fage_P020b	128	Pulse	99	5308082	30402	1
Fage_P020b	128	Pulse	99	5320482	42802	1
Fage_P020b	128	Pulse	99	5332881	55201	1
Fage_P020b	128	Pulse	99	5345281	67601	1
Fage_P020b	128	Pulse	99	5357681	80001	1
Fage_P020b	128	Pulse	99	5370080	92400	1
Fage_P020b	128	Pulse	99	5382480	104800	1
Fage_P020b	128	Pulse	99	5394880	117200	1
Fage_P020b	129	Picture	Encoding Sternberg Symbols	5402299	0	2	24824	4	0	next	other	0
Fage_P020b	129	Pulse	99	5407280	4981	1
Fage_P020b	129	Pulse	99	5419679	17380	1
Fage_P020b	130	Picture	Fixation Cross Sternberg Symbols after Encoding	5427123	0	2	12496	3	0	next	other	0
Fage_P020b	130	Pulse	99	5432079	4956	1
Fage_P020b	131	Picture	Stroop Sternberg	5439619	0	1	24824	2	0	next	incorrect	608
Fage_P020b	131	Pulse	99	5444479	4860	1
Fage_P020b	131	Response	2	5446739	7120	1
Fage_P020b	131	Pulse	99	5456878	17259	1
Fage_P020b	132	Picture	Fixation Cross Sternberg Symbols after Stroop	5464443	0	1	37319	2	0	next	other	0
Fage_P020b	132	Pulse	99	5469278	4835	1
Fage_P020b	132	Pulse	99	5481678	17235	1
Fage_P020b	132	Pulse	99	5494077	29634	1
Fage_P020b	133	Picture	Retrieval Sternberg Symbols	5501762	0	1	24824	2	0	next	hit	616
Fage_P020b	133	Pulse	99	5506477	4715	1
Fage_P020b	133	Response	1	5512107	10345	1
Fage_P020b	133	Pulse	99	5518877	17115	1
Fage_P020b	134	Picture	Fixation Cross after Retrieval	5526586	0	1	112291	2	0	next	other	0
Fage_P020b	134	Pulse	99	5531276	4690	1
Fage_P020b	134	Pulse	99	5543676	17090	1
Fage_P020b	134	Pulse	99	5556076	29490	1
Fage_P020b	134	Pulse	99	5568476	41890	1
Fage_P020b	134	Pulse	99	5580875	54289	1
Fage_P020b	134	Pulse	99	5593275	66689	1
Fage_P020b	134	Pulse	99	5605675	79089	1
Fage_P020b	134	Pulse	99	5618074	91488	1
Fage_P020b	134	Pulse	99	5630474	103888	1
Fage_P020b	135	Picture	Encoding Sternberg Symbols	5638877	0	1	24824	2	0	next	other	0
Fage_P020b	135	Pulse	99	5642874	3997	1
Fage_P020b	135	Pulse	99	5655274	16397	1
Fage_P020b	136	Picture	Fixation Cross Sternberg Symbols after Encoding	5663701	0	1	12496	2	0	next	other	0
Fage_P020b	136	Pulse	99	5667673	3972	1
Fage_P020b	137	Picture	Stroop Sternberg	5676197	0	1	24824	2	0	next	hit	635
Fage_P020b	137	Pulse	99	5680073	3876	1
Fage_P020b	137	Response	1	5683053	6856	1
Fage_P020b	137	Pulse	99	5692472	16275	1
Fage_P020b	138	Picture	Fixation Cross Sternberg Symbols after Stroop	5701021	0	1	37319	2	0	next	other	0
Fage_P020b	138	Pulse	99	5704872	3851	1
Fage_P020b	138	Pulse	99	5717272	16251	1
Fage_P020b	138	Pulse	99	5729671	28650	1
Fage_P020b	139	Picture	Retrieval Sternberg Symbols	5738340	0	1	24824	2	0	next	hit	643
Fage_P020b	139	Pulse	99	5742071	3731	1
Fage_P020b	139	Response	1	5747341	9001	1
Fage_P020b	139	Pulse	99	5754471	16131	1
Fage_P020b	140	Picture	Fixation Cross after Retrieval	5763164	0	1	136948	3	0	next	other	0
Fage_P020b	140	Pulse	99	5766871	3707	1
Fage_P020b	140	Pulse	99	5779270	16106	1
Fage_P020b	140	Pulse	99	5791670	28506	1
Fage_P020b	140	Pulse	99	5804070	40906	1
Fage_P020b	140	Pulse	99	5816469	53305	1
Fage_P020b	140	Pulse	99	5828869	65705	1
Fage_P020b	140	Pulse	99	5841269	78105	1
Fage_P020b	140	Pulse	99	5853668	90504	1
Fage_P020b	140	Pulse	99	5866068	102904	1
Fage_P020b	140	Pulse	99	5878468	115304	1
Fage_P020b	140	Pulse	99	5890867	127703	1
Fage_P020b	141	Picture	Encoding Sternberg Symbols	5900112	0	2	24824	4	0	next	other	0
Fage_P020b	141	Pulse	99	5903267	3155	1
Fage_P020b	141	Pulse	99	5915667	15555	1
Fage_P020b	142	Picture	Fixation Cross Sternberg Symbols after Encoding	5924936	0	2	12496	3	0	next	other	0
Fage_P020b	142	Pulse	99	5928067	3131	1
Fage_P020b	143	Picture	Stroop Sternberg	5937432	0	1	24824	2	0	next	hit	664
Fage_P020b	143	Pulse	99	5940466	3034	1
Fage_P020b	143	Response	1	5944416	6984	1
Fage_P020b	143	Pulse	99	5952866	15434	1
Fage_P020b	144	Picture	Fixation Cross Sternberg Symbols after Stroop	5962256	0	1	37319	2	0	next	other	0
Fage_P020b	144	Pulse	99	5965266	3010	1
Fage_P020b	144	Pulse	99	5977665	15409	1
Fage_P020b	144	Pulse	99	5990065	27809	1
Fage_P020b	145	Picture	Retrieval Sternberg Symbols	5999575	0	1	24824	2	0	next	incorrect	672
Fage_P020b	145	Pulse	99	6002465	2890	1
Fage_P020b	145	Response	2	6006675	7100	1
Fage_P020b	145	Pulse	99	6014864	15289	1
Fage_P020b	146	Picture	Fixation Cross after Retrieval	6024399	0	1	112291	2	0	next	other	0
Fage_P020b	146	Pulse	99	6027264	2865	1
Fage_P020b	146	Pulse	99	6039664	15265	1
Fage_P020b	146	Pulse	99	6052064	27665	1
Fage_P020b	146	Pulse	99	6064463	40064	1
Fage_P020b	146	Pulse	99	6076863	52464	1
Fage_P020b	146	Pulse	99	6089262	64863	1
Fage_P020b	146	Pulse	99	6101662	77263	1
Fage_P020b	146	Pulse	99	6114062	89663	1
Fage_P020b	146	Pulse	99	6126462	102063	1
Fage_P020b	147	Picture	Instruction Sternberg Letters	6136690	0	1	37320	2	0	next	other	0
Fage_P020b	147	Pulse	99	6138871	2181	1
Fage_P020b	147	Pulse	99	6151261	14571	1
Fage_P020b	147	Pulse	99	6163671	26981	1
Fage_P020b	148	Picture	Encoding Sternberg Letters	6174010	0	1	24824	2	0	next	other	0
Fage_P020b	148	Pulse	99	6176070	2060	1
Fage_P020b	148	Pulse	99	6188470	14460	1
Fage_P020b	149	Picture	Fixation Cross Sternberg Letters after Encoding	6198834	0	1	12495	2	0	next	other	0
Fage_P020b	149	Pulse	99	6200870	2036	1
Fage_P020b	150	Picture	Stroop Sternberg	6211329	0	1	24824	2	0	next	incorrect	695
Fage_P020b	150	Pulse	99	6213270	1941	1
Fage_P020b	150	Response	2	6220189	8860	1
Fage_P020b	150	Pulse	99	6225669	14340	1
Fage_P020b	151	Picture	Fixation Cross Sternberg Letters after Stroop	6236153	0	1	37319	2	0	next	other	0
Fage_P020b	151	Pulse	99	6238069	1916	1
Fage_P020b	151	Pulse	99	6250469	14316	1
Fage_P020b	151	Pulse	99	6262868	26715	1
Fage_P020b	152	Picture	Retrieval Sternberg Letters	6273472	0	1	24824	2	0	next	incorrect	703
Fage_P020b	152	Pulse	99	6275268	1796	1
Fage_P020b	152	Response	2	6284188	10716	1
Fage_P020b	152	Pulse	99	6287668	14196	1
Fage_P020b	153	Picture	Fixation Cross after Retrieval	6298296	0	1	112291	2	0	next	other	0
Fage_P020b	153	Pulse	99	6300067	1771	1
Fage_P020b	153	Pulse	99	6312467	14171	1
Fage_P020b	153	Pulse	99	6324867	26571	1
Fage_P020b	153	Pulse	99	6337266	38970	1
Fage_P020b	153	Pulse	99	6349666	51370	1
Fage_P020b	153	Pulse	99	6362066	63770	1
Fage_P020b	153	Pulse	99	6374466	76170	1
Fage_P020b	153	Pulse	99	6386865	88569	1
Fage_P020b	153	Pulse	99	6399265	100969	1
Fage_P020b	154	Picture	Encoding Sternberg Letters	6410587	0	1	24824	2	0	next	other	0
Fage_P020b	154	Pulse	99	6411665	1078	1
Fage_P020b	154	Pulse	99	6424064	13477	1
Fage_P020b	155	Picture	Fixation Cross Sternberg Letters after Encoding	6435411	0	1	12496	2	0	next	other	0
Fage_P020b	155	Pulse	99	6436464	1053	1
Fage_P020b	156	Picture	Stroop Sternberg	6447907	0	1	24824	2	0	next	incorrect	722
Fage_P020b	156	Pulse	99	6448864	957	1
Fage_P020b	156	Response	2	6455513	7606	1
Fage_P020b	156	Pulse	99	6461263	13356	1
Fage_P020b	157	Picture	Fixation Cross Sternberg Letters after Stroop	6472731	0	1	37319	2	0	next	other	0
Fage_P020b	157	Pulse	99	6473663	932	1
Fage_P020b	157	Pulse	99	6486063	13332	1
Fage_P020b	157	Pulse	99	6498462	25731	1
Fage_P020b	158	Picture	Retrieval Sternberg Letters	6510050	0	1	24824	2	0	next	hit	730
Fage_P020b	158	Pulse	99	6510862	812	1
Fage_P020b	158	Response	1	6520522	10472	1
Fage_P020b	158	Pulse	99	6523262	13212	1
Fage_P020b	159	Picture	Fixation Cross after Retrieval	6534874	0	1	149444	2	0	next	other	0
Fage_P020b	159	Pulse	99	6535661	787	1
Fage_P020b	159	Pulse	99	6548061	13187	1
Fage_P020b	159	Pulse	99	6560461	25587	1
Fage_P020b	159	Pulse	99	6572860	37986	1
Fage_P020b	159	Pulse	99	6585260	50386	1
Fage_P020b	159	Pulse	99	6597660	62786	1
Fage_P020b	159	Pulse	99	6610060	75186	1
Fage_P020b	159	Pulse	99	6622459	87585	1
Fage_P020b	159	Pulse	99	6634859	99985	1
Fage_P020b	159	Pulse	99	6647259	112385	1
Fage_P020b	159	Pulse	99	6659658	124784	1
Fage_P020b	159	Pulse	99	6672058	137184	1
Fage_P020b	160	Picture	Encoding Sternberg Letters	6684318	0	1	24824	2	0	next	other	0
Fage_P020b	160	Pulse	99	6684458	140	1
Fage_P020b	160	Pulse	99	6696857	12539	1
Fage_P020b	161	Picture	Fixation Cross Sternberg Letters after Encoding	6709142	0	1	12495	2	0	next	other	0
Fage_P020b	161	Pulse	99	6709257	115	1
Fage_P020b	162	Picture	Stroop Sternberg	6721637	0	1	24824	2	0	next	hit	752
Fage_P020b	162	Pulse	99	6721657	20	1
Fage_P020b	162	Response	1	6729996	8359	1
Fage_P020b	162	Pulse	99	6734056	12419	1
Fage_P020b	162	Pulse	99	6746456	24819	1
Fage_P020b	163	Picture	Fixation Cross Sternberg Letters after Stroop	6746461	0	1	37320	2	0	next	other	0
Fage_P020b	163	Pulse	99	6758856	12395	1
Fage_P020b	163	Pulse	99	6771256	24795	1
Fage_P020b	163	Pulse	99	6783655	37194	1
Fage_P020b	164	Picture	Retrieval Sternberg Letters	6783781	0	1	24824	2	0	next	hit	760
Fage_P020b	164	Response	1	6792025	8244	1
Fage_P020b	164	Pulse	99	6796055	12274	1
Fage_P020b	164	Pulse	99	6808455	24674	1
Fage_P020b	165	Picture	Fixation Cross after Retrieval	6808605	0	1	124619	2	0	next	other	0
Fage_P020b	165	Pulse	99	6820854	12249	1
Fage_P020b	165	Pulse	99	6833254	24649	1
Fage_P020b	165	Pulse	99	6845654	37049	1
Fage_P020b	165	Pulse	99	6858053	49448	1
Fage_P020b	165	Pulse	99	6870453	61848	1
Fage_P020b	165	Pulse	99	6882853	74248	1
Fage_P020b	165	Pulse	99	6895252	86647	1
Fage_P020b	165	Pulse	99	6907652	99047	1
Fage_P020b	165	Pulse	99	6920052	111447	1
Fage_P020b	165	Pulse	99	6932451	123846	1
Fage_P020b	166	Picture	Encoding Sternberg Letters	6933224	0	1	24824	2	0	next	other	0
Fage_P020b	166	Pulse	99	6944851	11627	1
Fage_P020b	166	Pulse	99	6957251	24027	1
Fage_P020b	167	Picture	Fixation Cross Sternberg Letters after Encoding	6958048	0	1	12496	2	0	next	other	0
Fage_P020b	167	Pulse	99	6969651	11603	1
Fage_P020b	168	Picture	Stroop Sternberg	6970544	0	1	24824	2	0	next	hit	780
Fage_P020b	168	Response	1	6977930	7386	1
Fage_P020b	168	Pulse	99	6982050	11506	1
Fage_P020b	168	Pulse	99	6994450	23906	1
Fage_P020b	169	Picture	Fixation Cross Sternberg Letters after Stroop	6995368	0	1	37319	2	0	next	other	0
Fage_P020b	169	Pulse	99	7006850	11482	1
Fage_P020b	169	Pulse	99	7019249	23881	1
Fage_P020b	169	Pulse	99	7031649	36281	1
Fage_P020b	170	Picture	Retrieval Sternberg Letters	7032687	0	1	24824	2	0	next	incorrect	788
Fage_P020b	170	Response	2	7040849	8162	1
Fage_P020b	170	Pulse	99	7044049	11362	1
Fage_P020b	170	Pulse	99	7056448	23761	1
Fage_P020b	171	Picture	Fixation Cross after Retrieval	7057511	0	1	137115	2	0	next	other	0
Fage_P020b	171	Pulse	99	7068848	11337	1
Fage_P020b	171	Pulse	99	7081248	23737	1
Fage_P020b	171	Pulse	99	7093647	36136	1
Fage_P020b	171	Pulse	99	7106047	48536	1
Fage_P020b	171	Pulse	99	7118447	60936	1
Fage_P020b	171	Pulse	99	7130846	73335	1
Fage_P020b	171	Pulse	99	7143246	85735	1
Fage_P020b	171	Pulse	99	7155646	98135	1
Fage_P020b	171	Pulse	99	7168046	110535	1
Fage_P020b	171	Pulse	99	7180445	122934	1
Fage_P020b	171	Pulse	99	7192845	135334	1
Fage_P020b	172	Picture	Encoding Sternberg Letters	7194626	0	1	24824	2	0	next	other	0
Fage_P020b	172	Pulse	99	7205245	10619	1
Fage_P020b	172	Pulse	99	7217644	23018	1
Fage_P020b	173	Picture	Fixation Cross Sternberg Letters after Encoding	7219450	0	1	12496	2	0	next	other	0
Fage_P020b	173	Pulse	99	7230044	10594	1
Fage_P020b	174	Picture	Stroop Sternberg	7231946	0	1	24824	2	0	next	incorrect	809
Fage_P020b	174	Response	2	7238774	6828	1
Fage_P020b	174	Pulse	99	7242444	10498	1
Fage_P020b	174	Pulse	99	7254843	22897	1
Fage_P020b	175	Picture	Fixation Cross Sternberg Letters after Stroop	7256770	0	1	37319	2	0	next	other	0
Fage_P020b	175	Pulse	99	7267243	10473	1
Fage_P020b	175	Pulse	99	7279643	22873	1
Fage_P020b	175	Pulse	99	7292042	35272	1
Fage_P020b	176	Picture	Retrieval Sternberg Letters	7294089	0	1	24824	2	0	next	hit	818
Fage_P020b	176	Pulse	99	7304442	10353	1
Fage_P020b	176	Response	1	7311762	17673	1
Fage_P020b	176	Pulse	99	7316842	22753	1
Fage_P020b	177	Picture	Fixation Cross after Retrieval	7318913	0	1	124620	2	0	next	other	0
Fage_P020b	177	Pulse	99	7329242	10329	1
Fage_P020b	177	Pulse	99	7341641	22728	1
Fage_P020b	177	Pulse	99	7354041	35128	1
Fage_P020b	177	Pulse	99	7366441	47528	1
Fage_P020b	177	Pulse	99	7378840	59927	1
Fage_P020b	177	Pulse	99	7391240	72327	1
Fage_P020b	177	Pulse	99	7403640	84727	1
Fage_P020b	177	Pulse	99	7416040	97127	1
Fage_P020b	177	Pulse	99	7428439	109526	1
Fage_P020b	177	Pulse	99	7440839	121926	1
Fage_P020b	178	Picture	Encoding Sternberg Letters	7443533	0	1	24824	2	0	next	other	0
Fage_P020b	178	Pulse	99	7453239	9706	1
Fage_P020b	178	Pulse	99	7465638	22105	1
Fage_P020b	179	Picture	Fixation Cross Sternberg Letters after Encoding	7468357	0	1	12495	2	0	next	other	0
Fage_P020b	179	Pulse	99	7478038	9681	1
Fage_P020b	180	Picture	Stroop Sternberg	7480852	0	1	24824	2	0	next	incorrect	837
Fage_P020b	180	Response	2	7488448	7596	1
Fage_P020b	180	Pulse	99	7490437	9585	1
Fage_P020b	180	Pulse	99	7502837	21985	1
Fage_P020b	181	Picture	Fixation Cross Sternberg Letters after Stroop	7505676	0	1	37319	2	0	next	other	0
Fage_P020b	181	Pulse	99	7515237	9561	1
Fage_P020b	181	Pulse	99	7527637	21961	1
Fage_P020b	181	Pulse	99	7540036	34360	1
Fage_P020b	182	Picture	Retrieval Sternberg Letters	7542995	0	1	24824	2	0	next	hit	846
Fage_P020b	182	Pulse	99	7552436	9441	1
Fage_P020b	182	Response	1	7556856	13861	1
Fage_P020b	182	Pulse	99	7564836	21841	1
Fage_P020b	183	Picture	Fixation Cross after Retrieval	7567819	0	1	112292	2	0	next	other	0
Fage_P020b	183	Pulse	99	7577235	9416	1
Fage_P020b	183	Pulse	99	7589635	21816	1
Fage_P020b	183	Pulse	99	7602035	34216	1
Fage_P020b	183	Pulse	99	7614434	46615	1
Fage_P020b	183	Pulse	99	7626834	59015	1
Fage_P020b	183	Pulse	99	7639234	71415	1
Fage_P020b	183	Pulse	99	7651633	83814	1
Fage_P020b	183	Pulse	99	7664033	96214	1
Fage_P020b	183	Pulse	99	7676443	108624	1
Fage_P020b	184	Picture	Encoding Sternberg Letters	7680111	0	1	24824	2	0	next	other	0
Fage_P020b	184	Pulse	99	7688843	8732	1
Fage_P020b	184	Pulse	99	7701242	21131	1
Fage_P020b	185	Picture	Fixation Cross Sternberg Letters after Encoding	7704935	0	1	12495	2	0	next	other	0
Fage_P020b	185	Pulse	99	7713642	8707	1
Fage_P020b	186	Picture	Stroop Sternberg	7717430	0	1	24824	2	0	next	hit	864
Fage_P020b	186	Response	1	7724492	7062	1
Fage_P020b	186	Pulse	99	7726042	8612	1
Fage_P020b	186	Pulse	99	7738441	21011	1
Fage_P020b	187	Picture	Fixation Cross Sternberg Letters after Stroop	7742254	0	1	37319	2	0	next	other	0
Fage_P020b	187	Pulse	99	7750841	8587	1
Fage_P020b	187	Pulse	99	7763241	20987	1
Fage_P020b	187	Pulse	99	7775640	33386	1
Fage_P020b	188	Picture	Retrieval Sternberg Letters	7779573	0	1	24824	2	0	next	incorrect	873
Fage_P020b	188	Pulse	99	7788040	8467	1
Fage_P020b	188	Response	2	7788070	8497	1
Fage_P020b	188	Pulse	99	7800440	20867	1
Fage_P020b	189	Picture	Fixation Cross after Retrieval	7804397	0	1	112291	2	0	next	other	0
Fage_P020b	189	Pulse	99	7812840	8443	1
Fage_P020b	189	Pulse	99	7825239	20842	1
Fage_P020b	189	Pulse	99	7837639	33242	1
Fage_P020b	189	Pulse	99	7850038	45641	1
Fage_P020b	189	Pulse	99	7862438	58041	1
Fage_P020b	189	Pulse	99	7874838	70441	1
Fage_P020b	189	Pulse	99	7887238	82841	1
Fage_P020b	189	Pulse	99	7899637	95240	1
Fage_P020b	189	Pulse	99	7912037	107640	1
Fage_P020b	190	Picture	Encoding Sternberg Letters	7916688	0	1	24824	2	0	next	other	0
Fage_P020b	190	Pulse	99	7924437	7749	1
Fage_P020b	190	Pulse	99	7936836	20148	1
Fage_P020b	191	Picture	Fixation Cross Sternberg Letters after Encoding	7941512	0	1	12496	2	0	next	other	0
Fage_P020b	191	Pulse	99	7949236	7724	1
Fage_P020b	192	Picture	Stroop Sternberg	7954008	0	1	24824	2	0	next	incorrect	891
Fage_P020b	192	Response	2	7960886	6878	1
Fage_P020b	192	Pulse	99	7961636	7628	1
Fage_P020b	192	Pulse	99	7974035	20027	1
Fage_P020b	193	Picture	Fixation Cross Sternberg Letters after Stroop	7978832	0	1	37319	2	0	next	other	0
Fage_P020b	193	Pulse	99	7986435	7603	1
Fage_P020b	193	Pulse	99	7998835	20003	1
Fage_P020b	193	Pulse	99	8011234	32402	1
Fage_P020b	194	Picture	Retrieval Sternberg Letters	8016151	0	1	24824	2	0	next	hit	899
Fage_P020b	194	Response	1	8022864	6713	1
Fage_P020b	194	Pulse	99	8023634	7483	1
Fage_P020b	194	Pulse	99	8036034	19883	1
Fage_P020b	195	Picture	Fixation Cross after Retrieval	8040975	0	1	137115	2	0	next	other	0
Fage_P020b	195	Pulse	99	8048434	7459	1
Fage_P020b	195	Pulse	99	8060834	19859	1
Fage_P020b	195	Pulse	99	8073233	32258	1
Fage_P020b	195	Pulse	99	8085633	44658	1
Fage_P020b	195	Pulse	99	8098032	57057	1
Fage_P020b	195	Pulse	99	8110432	69457	1
Fage_P020b	195	Pulse	99	8122832	81857	1
Fage_P020b	195	Pulse	99	8135231	94256	1
Fage_P020b	195	Pulse	99	8147631	106656	1
Fage_P020b	195	Pulse	99	8160031	119056	1
Fage_P020b	195	Pulse	99	8172431	131456	1
Fage_P020b	196	Picture	Encoding Sternberg Letters	8178090	0	1	24824	2	0	next	other	0
Fage_P020b	196	Pulse	99	8184830	6740	1
Fage_P020b	196	Pulse	99	8197230	19140	1
Fage_P020b	197	Picture	Fixation Cross Sternberg Letters after Encoding	8202914	0	1	12495	3	0	next	other	0
Fage_P020b	197	Pulse	99	8209630	6716	1
Fage_P020b	198	Picture	Stroop Sternberg	8215409	0	2	24824	4	0	next	hit	921
Fage_P020b	198	Pulse	99	8222029	6620	1
Fage_P020b	198	Response	1	8222999	7590	1
Fage_P020b	198	Pulse	99	8234429	19020	1
Fage_P020b	199	Picture	Fixation Cross Sternberg Letters after Stroop	8240233	0	2	37320	3	0	next	other	0
Fage_P020b	199	Pulse	99	8246829	6596	1
Fage_P020b	199	Pulse	99	8259228	18995	1
Fage_P020b	199	Pulse	99	8271628	31395	1
Fage_P020b	200	Picture	Retrieval Sternberg Letters	8277553	0	1	24824	2	0	next	incorrect	929
Fage_P020b	200	Pulse	99	8284028	6475	1
Fage_P020b	200	Response	2	8287588	10035	1
Fage_P020b	200	Pulse	99	8296427	18874	1
Fage_P020b	201	Picture	Fixation Cross after Retrieval	8302377	0	1	124620	2	0	next	other	0
Fage_P020b	201	Pulse	99	8308827	6450	1
Fage_P020b	201	Pulse	99	8321227	18850	1
Fage_P020b	201	Pulse	99	8333627	31250	1
Fage_P020b	201	Pulse	99	8346026	43649	1
Fage_P020b	201	Pulse	99	8358426	56049	1
Fage_P020b	201	Pulse	99	8370825	68448	1
Fage_P020b	201	Pulse	99	8383225	80848	1
Fage_P020b	201	Pulse	99	8395625	93248	1
Fage_P020b	201	Pulse	99	8408025	105648	1
Fage_P020b	201	Pulse	99	8420424	118047	1
Fage_P020b	202	Picture	Encoding Sternberg Letters	8426997	0	1	24824	2	0	next	other	0
Fage_P020b	202	Pulse	99	8432824	5827	1
Fage_P020b	202	Pulse	99	8445224	18227	1
Fage_P020b	203	Picture	Fixation Cross Sternberg Letters after Encoding	8451821	0	1	12495	2	0	next	other	0
Fage_P020b	203	Pulse	99	8457623	5802	1
Fage_P020b	204	Picture	Stroop Sternberg	8464316	0	1	24824	2	0	next	incorrect	949
Fage_P020b	204	Pulse	99	8470023	5707	1
Fage_P020b	204	Response	2	8471433	7117	1
Fage_P020b	204	Pulse	99	8482423	18107	1
Fage_P020b	205	Picture	Fixation Cross Sternberg Letters after Stroop	8489140	0	1	37319	2	0	next	other	0
Fage_P020b	205	Pulse	99	8494822	5682	1
Fage_P020b	205	Pulse	99	8507222	18082	1
Fage_P020b	205	Pulse	99	8519622	30482	1
Fage_P020b	206	Picture	Retrieval Sternberg Letters	8526459	0	1	24824	2	0	next	incorrect	957
Fage_P020b	206	Pulse	99	8532022	5563	1
Fage_P020b	206	Response	2	8534441	7982	1
Fage_P020b	206	Pulse	99	8544421	17962	1
Fage_P020b	207	Picture	Fixation Cross after Retrieval	8551283	0	1	149444	2	0	next	other	0
Fage_P020b	207	Pulse	99	8556821	5538	1
Fage_P020b	207	Pulse	99	8569221	17938	1
Fage_P020b	207	Pulse	99	8581620	30337	1
Fage_P020b	207	Pulse	99	8594020	42737	1
Fage_P020b	207	Pulse	99	8606420	55137	1
Fage_P020b	207	Pulse	99	8618819	67536	1
Fage_P020b	207	Pulse	99	8631219	79936	1
Fage_P020b	207	Pulse	99	8643619	92336	1
Fage_P020b	207	Pulse	99	8656018	104735	1
Fage_P020b	207	Pulse	99	8668418	117135	1
Fage_P020b	207	Pulse	99	8680818	129535	1
Fage_P020b	207	Pulse	99	8693217	141934	1
Fage_P020b	208	Picture	Encoding Sternberg Letters	8700727	0	1	24824	2	0	next	other	0
Fage_P020b	208	Pulse	99	8705617	4890	1
Fage_P020b	208	Pulse	99	8718017	17290	1
Fage_P020b	209	Picture	Fixation Cross Sternberg Letters after Encoding	8725551	0	1	12495	3	0	next	other	0
Fage_P020b	209	Pulse	99	8730417	4866	1
Fage_P020b	210	Picture	Stroop Sternberg	8738046	0	2	24824	4	0	next	incorrect	979
Fage_P020b	210	Pulse	99	8742816	4770	1
Fage_P020b	210	Response	2	8746726	8680	1
Fage_P020b	210	Pulse	99	8755216	17170	1
Fage_P020b	211	Picture	Fixation Cross Sternberg Letters after Stroop	8762870	0	2	37320	3	0	next	other	0
Fage_P020b	211	Pulse	99	8767616	4746	1
Fage_P020b	211	Pulse	99	8780015	17145	1
Fage_P020b	211	Pulse	99	8792415	29545	1
Fage_P020b	212	Picture	Retrieval Sternberg Letters	8800190	0	1	24824	2	0	next	hit	987
Fage_P020b	212	Pulse	99	8804815	4625	1
Fage_P020b	212	Response	1	8810674	10484	1
Fage_P020b	212	Pulse	99	8817214	17024	1
Fage_P020b	213	Picture	Fixation Cross after Retrieval	8825014	0	1	124620	2	0	next	other	0
Fage_P020b	213	Pulse	99	8829614	4600	1
Fage_P020b	213	Pulse	99	8842014	17000	1
Fage_P020b	213	Pulse	99	8854414	29400	1
Fage_P020b	213	Pulse	99	8866813	41799	1
Fage_P020b	213	Pulse	99	8879213	54199	1
Fage_P020b	213	Pulse	99	8891612	66598	1
Fage_P020b	213	Pulse	99	8904012	78998	1
Fage_P020b	213	Pulse	99	8916412	91398	1
Fage_P020b	213	Pulse	99	8928812	103798	1
Fage_P020b	213	Pulse	99	8941211	116197	1
Fage_P020b	214	Picture	Encoding Sternberg Letters	8949634	0	1	24824	2	0	next	other	0
Fage_P020b	214	Pulse	99	8953611	3977	1
Fage_P020b	214	Pulse	99	8966011	16377	1
Fage_P020b	215	Picture	Fixation Cross Sternberg Letters after Encoding	8974458	0	1	12495	2	0	next	other	0
Fage_P020b	215	Pulse	99	8978410	3952	1
Fage_P020b	216	Picture	Stroop Sternberg	8986953	0	1	24824	2	0	next	incorrect	1007
Fage_P020b	216	Pulse	99	8990810	3857	1
Fage_P020b	216	Response	2	8993780	6827	1
Fage_P020b	216	Pulse	99	9003210	16257	1
Fage_P020b	217	Picture	Fixation Cross Sternberg Letters after Stroop	9011777	0	1	37319	2	0	next	other	0
Fage_P020b	217	Pulse	99	9015609	3832	1
Fage_P020b	217	Pulse	99	9028009	16232	1
Fage_P020b	217	Pulse	99	9040409	28632	1
Fage_P020b	218	Picture	Retrieval Sternberg Letters	9049096	0	1	24824	2	0	next	incorrect	1015
Fage_P020b	218	Pulse	99	9052809	3713	1
Fage_P020b	218	Response	2	9056508	7412	1
Fage_P020b	218	Pulse	99	9065208	16112	1
Fage_P020b	219	Picture	Fixation Cross after Retrieval	9073920	0	1	112291	3	0	next	other	0
Fage_P020b	219	Pulse	99	9077608	3688	1
Fage_P020b	219	Pulse	99	9090008	16088	1
Fage_P020b	219	Pulse	99	9102407	28487	1
Fage_P020b	219	Pulse	99	9114807	40887	1
Fage_P020b	219	Pulse	99	9127217	53297	1
Fage_P020b	219	Pulse	99	9139616	65696	1
Fage_P020b	219	Pulse	99	9152016	78096	1
Fage_P020b	219	Pulse	99	9164416	90496	1
Fage_P020b	219	Pulse	99	9176815	102895	1
Fage_P020b	220	Picture	Encoding Sternberg Letters	9186211	0	2	24824	4	0	next	other	0
Fage_P020b	220	Pulse	99	9189215	3004	1
Fage_P020b	220	Pulse	99	9201615	15404	1
Fage_P020b	221	Picture	Fixation Cross Sternberg Letters after Encoding	9211035	0	2	12496	3	0	next	other	0
Fage_P020b	221	Pulse	99	9214015	2980	1
Fage_P020b	222	Picture	Stroop Sternberg	9223531	0	1	24824	2	0	next	hit	1034
Fage_P020b	222	Pulse	99	9226414	2883	1
Fage_P020b	222	Response	1	9230244	6713	1
Fage_P020b	222	Pulse	99	9238814	15283	1
Fage_P020b	223	Picture	Fixation Cross Sternberg Letters after Stroop	9248355	0	1	37319	2	0	next	other	0
Fage_P020b	223	Pulse	99	9251214	2859	1
Fage_P020b	223	Pulse	99	9263613	15258	1
Fage_P020b	223	Pulse	99	9276013	27658	1
Fage_P020b	224	Picture	Retrieval Sternberg Letters	9285674	0	1	24824	2	0	next	incorrect	1042
Fage_P020b	224	Pulse	99	9288413	2739	1
Fage_P020b	224	Response	2	9292872	7198	1
Fage_P020b	224	Pulse	99	9300812	15138	1
Fage_P020b	225	Picture	Fixation Cross after Retrieval	9310498	0	1	124620	2	0	next	other	0
Fage_P020b	225	Pulse	99	9313212	2714	1
Fage_P020b	225	Pulse	99	9325612	15114	1
Fage_P020b	225	Pulse	99	9338011	27513	1
Fage_P020b	225	Pulse	99	9350411	39913	1
Fage_P020b	225	Pulse	99	9362811	52313	1
Fage_P020b	225	Pulse	99	9375211	64713	1
Fage_P020b	225	Pulse	99	9387610	77112	1
Fage_P020b	225	Pulse	99	9400010	89512	1
Fage_P020b	225	Pulse	99	9412410	101912	1
Fage_P020b	225	Pulse	99	9424809	114311	1
Fage_P020b	226	Picture	Encoding Sternberg Letters	9435118	0	1	24824	2	0	next	other	0
Fage_P020b	226	Pulse	99	9437209	2091	1
Fage_P020b	226	Pulse	99	9449609	14491	1
Fage_P020b	227	Picture	Fixation Cross Sternberg Letters after Encoding	9459942	0	1	12495	2	0	next	other	0
Fage_P020b	227	Pulse	99	9462008	2066	1
Fage_P020b	228	Picture	Stroop Sternberg	9472437	0	1	24824	2	0	next	incorrect	1062
Fage_P020b	228	Pulse	99	9474408	1971	1
Fage_P020b	228	Response	2	9478198	5761	1
Fage_P020b	228	Pulse	99	9486808	14371	1
Fage_P020b	229	Picture	Fixation Cross Sternberg Letters after Stroop	9497261	0	1	37320	2	0	next	other	0
Fage_P020b	229	Pulse	99	9499207	1946	1
Fage_P020b	229	Pulse	99	9511607	14346	1
Fage_P020b	229	Pulse	99	9524007	26746	1
Fage_P020b	230	Picture	Retrieval Sternberg Letters	9534581	0	1	24824	2	0	next	incorrect	1070
Fage_P020b	230	Pulse	99	9536406	1825	1
Fage_P020b	230	Response	2	9543556	8975	1
Fage_P020b	230	Pulse	99	9548806	14225	1
Fage_P020b	231	Picture	Fixation Cross after Retrieval	9559405	0	1	124619	3	0	next	other	0
Fage_P020b	231	Pulse	99	9561206	1801	1
Fage_P020b	231	Pulse	99	9573605	14200	1
Fage_P020b	231	Pulse	99	9586005	26600	1
Fage_P020b	231	Pulse	99	9598405	39000	1
Fage_P020b	231	Pulse	99	9610805	51400	1
Fage_P020b	231	Pulse	99	9623204	63799	1
Fage_P020b	231	Pulse	99	9635604	76199	1
Fage_P020b	231	Pulse	99	9648004	88599	1
Fage_P020b	231	Pulse	99	9660403	100998	1
Fage_P020b	231	Pulse	99	9672803	113398	1
Fage_P020b	232	Picture	Encoding Sternberg Letters	9684024	0	2	24825	3	0	next	other	0
Fage_P020b	232	Pulse	99	9685203	1179	1
Fage_P020b	232	Pulse	99	9697602	13578	1
Fage_P020b	233	Picture	Fixation Cross Sternberg Letters after Encoding	9708849	0	1	12495	2	0	next	other	0
Fage_P020b	233	Pulse	99	9710002	1153	1
Fage_P020b	234	Picture	Stroop Sternberg	9721344	0	1	24824	2	0	next	incorrect	1090
Fage_P020b	234	Pulse	99	9722402	1058	1
Fage_P020b	234	Response	2	9727572	6228	1
Fage_P020b	234	Pulse	99	9734801	13457	1
Fage_P020b	235	Picture	Fixation Cross Sternberg Letters after Stroop	9746168	0	1	37319	2	0	next	other	0
Fage_P020b	235	Pulse	99	9747201	1033	1
Fage_P020b	235	Pulse	99	9759601	13433	1
Fage_P020b	235	Pulse	99	9772000	25832	1
Fage_P020b	236	Picture	Retrieval Sternberg Letters	9783487	0	1	24824	2	0	next	incorrect	1098
Fage_P020b	236	Pulse	99	9784400	913	1
Fage_P020b	236	Response	2	9791290	7803	1
Fage_P020b	236	Pulse	99	9796800	13313	1
Fage_P020b	237	Picture	Fixation Cross after Retrieval	9808311	0	1	112291	2	0	next	other	0
Fage_P020b	237	Pulse	99	9809200	889	1
Fage_P020b	237	Pulse	99	9821599	13288	1
Fage_P020b	237	Pulse	99	9833999	25688	1
Fage_P020b	237	Pulse	99	9846399	38088	1
Fage_P020b	237	Pulse	99	9858798	50487	1
Fage_P020b	237	Pulse	99	9871198	62887	1
Fage_P020b	237	Pulse	99	9883598	75287	1
Fage_P020b	237	Pulse	99	9895997	87686	1
Fage_P020b	237	Pulse	99	9908397	100086	1
Fage_P020b	238	Picture	Encoding Sternberg Letters	9920602	0	1	24824	2	0	next	other	0
Fage_P020b	238	Pulse	99	9920797	195	1
Fage_P020b	238	Pulse	99	9933197	12595	1
Fage_P020b	239	Picture	Fixation Cross Sternberg Letters after Encoding	9945426	0	1	12496	2	0	next	other	0
Fage_P020b	239	Pulse	99	9945596	170	1
Fage_P020b	240	Picture	Stroop Sternberg	9957922	0	1	24824	2	0	next	incorrect	1117
Fage_P020b	240	Pulse	99	9957996	74	1
Fage_P020b	240	Response	2	9964416	6494	1
Fage_P020b	240	Pulse	99	9970395	12473	1
Fage_P020b	241	Picture	Fixation Cross Sternberg Letters after Stroop	9982746	0	1	37319	2	0	next	other	0
Fage_P020b	241	Pulse	99	9982795	49	1
Fage_P020b	241	Pulse	99	9995195	12449	1
Fage_P020b	241	Pulse	99	10007595	24849	1
Fage_P020b	241	Pulse	99	10019994	37248	1
Fage_P020b	242	Picture	Retrieval Sternberg Letters	10020065	0	1	24824	2	0	next	incorrect	1125
Fage_P020b	242	Response	2	10027204	7139	1
Fage_P020b	242	Pulse	99	10032394	12329	1
Fage_P020b	242	Pulse	99	10044794	24729	1
Fage_P020b	243	Picture	Fixation Cross after Retrieval	10044889	0	1	137115	2	0	next	other	0
Fage_P020b	243	Pulse	99	10057194	12305	1
Fage_P020b	243	Pulse	99	10069593	24704	1
Fage_P020b	243	Pulse	99	10081993	37104	1
Fage_P020b	243	Pulse	99	10094392	49503	1
Fage_P020b	243	Pulse	99	10106792	61903	1
Fage_P020b	243	Pulse	99	10119192	74303	1
Fage_P020b	243	Pulse	99	10131591	86702	1
Fage_P020b	243	Pulse	99	10143991	99102	1
Fage_P020b	243	Pulse	99	10156391	111502	1
Fage_P020b	243	Pulse	99	10168791	123902	1
Fage_P020b	243	Pulse	99	10181190	136301	1
Fage_P020b	244	Picture	Encoding Sternberg Letters	10182004	0	1	24824	2	0	next	other	0
Fage_P020b	244	Pulse	99	10193590	11586	1
Fage_P020b	244	Pulse	99	10205990	23986	1
Fage_P020b	245	Picture	Fixation Cross Sternberg Letters after Encoding	10206828	0	1	12495	2	0	next	other	0
Fage_P020b	245	Pulse	99	10218389	11561	1
Fage_P020b	246	Picture	Stroop Sternberg	10219323	0	1	24824	3	0	next	incorrect	1146
Fage_P020b	246	Response	2	10225519	6196	1
Fage_P020b	246	Pulse	99	10230789	11466	1
Fage_P020b	246	Pulse	99	10243189	23866	1
Fage_P020b	247	Picture	Fixation Cross Sternberg Letters after Stroop	10244147	0	2	37320	3	0	next	other	0
Fage_P020b	247	Pulse	99	10255589	11442	1
Fage_P020b	247	Pulse	99	10267988	23841	1
Fage_P020b	247	Pulse	99	10280388	36241	1
Fage_P020b	248	Picture	Retrieval Sternberg Letters	10281467	0	1	24824	2	0	next	incorrect	1154
Fage_P020b	248	Response	2	10289558	8091	1
Fage_P020b	248	Pulse	99	10292787	11320	1
Fage_P020b	248	Pulse	99	10305187	23720	1
Fage_P020b	249	Picture	Fixation Cross after Retrieval	10306291	0	1	149444	2	0	next	other	0
Fage_P020b	249	Pulse	99	10317587	11296	1
Fage_P020b	249	Pulse	99	10329987	23696	1
Fage_P020b	249	Pulse	99	10342386	36095	1
Fage_P020b	249	Pulse	99	10354786	48495	1
Fage_P020b	249	Pulse	99	10367186	60895	1
Fage_P020b	249	Pulse	99	10379585	73294	1
Fage_P020b	249	Pulse	99	10391985	85694	1
Fage_P020b	249	Pulse	99	10404385	98094	1
Fage_P020b	249	Pulse	99	10416784	110493	1
Fage_P020b	249	Pulse	99	10429184	122893	1
Fage_P020b	249	Pulse	99	10441584	135293	1
Fage_P020b	249	Pulse	99	10453983	147692	1
Fage_P020b	250	Picture	Encoding Sternberg Letters	10455735	0	1	24824	2	0	next	other	0
Fage_P020b	250	Pulse	99	10466383	10648	1
Fage_P020b	250	Pulse	99	10478783	23048	1
Fage_P020b	251	Picture	Fixation Cross Sternberg Letters after Encoding	10480559	0	1	12495	2	0	next	other	0
Fage_P020b	251	Pulse	99	10491183	10624	1
Fage_P020b	252	Picture	Stroop Sternberg	10493054	0	1	24824	2	0	next	hit	1176
Fage_P020b	252	Response	1	10501002	7948	1
Fage_P020b	252	Pulse	99	10503582	10528	1
Fage_P020b	252	Pulse	99	10515982	22928	1
Fage_P020b	253	Picture	Fixation Cross Sternberg Letters after Stroop	10517878	0	1	37319	2	0	next	other	0
Fage_P020b	253	Pulse	99	10528382	10504	1
Fage_P020b	253	Pulse	99	10540781	22903	1
Fage_P020b	253	Pulse	99	10553181	35303	1
Fage_P020b	254	Picture	Retrieval Sternberg Letters	10555197	0	1	24824	2	0	next	hit	1185
Fage_P020b	254	Pulse	99	10565581	10384	1
Fage_P020b	254	Response	1	10577870	22673	1
Fage_P020b	254	Pulse	99	10577980	22783	1
Fage_P020b	255	Picture	Fixation Cross after Retrieval	10580021	0	1	137115	2	0	next	other	0
Fage_P020b	255	Pulse	99	10590380	10359	1
Fage_P020b	255	Pulse	99	10602790	22769	1
Fage_P020b	255	Pulse	99	10615189	35168	1
Fage_P020b	255	Pulse	99	10627589	47568	1
Fage_P020b	255	Pulse	99	10639989	59968	1
Fage_P020b	255	Pulse	99	10652388	72367	1
Fage_P020b	255	Pulse	99	10664788	84767	1
Fage_P020b	255	Pulse	99	10677188	97167	1
Fage_P020b	255	Pulse	99	10689588	109567	1
Fage_P020b	255	Pulse	99	10701987	121966	1
Fage_P020b	255	Pulse	99	10714387	134366	1
Fage_P020b	256	Picture	Encoding Sternberg Letters	10717136	0	1	24824	2	0	next	other	0
Fage_P020b	256	Pulse	99	10726787	9651	1
Fage_P020b	256	Pulse	99	10739186	22050	1
Fage_P020b	257	Picture	Fixation Cross Sternberg Letters after Encoding	10741960	0	1	12496	2	0	next	other	0
Fage_P020b	257	Pulse	99	10751586	9626	1
Fage_P020b	258	Picture	Stroop Sternberg	10754456	0	1	24824	2	0	next	incorrect	1205
Fage_P020b	258	Response	2	10761036	6580	1
Fage_P020b	258	Pulse	99	10763986	9530	1
Fage_P020b	258	Pulse	99	10776385	21929	1
Fage_P020b	259	Picture	Fixation Cross Sternberg Letters after Stroop	10779280	0	1	37319	2	0	next	other	0
Fage_P020b	259	Pulse	99	10788785	9505	1
Fage_P020b	259	Pulse	99	10801185	21905	1
Fage_P020b	259	Pulse	99	10813585	34305	1
Fage_P020b	260	Picture	Retrieval Sternberg Letters	10816599	0	1	24824	2	0	next	incorrect	1214
Fage_P020b	260	Pulse	99	10825984	9385	1
Fage_P020b	260	Response	2	10828384	11785	1
Fage_P020b	260	Pulse	99	10838384	21785	1
Fage_P020b	261	Picture	Fixation Cross after Retrieval	10841423	0	1	112291	2	0	next	other	0
Fage_P020b	261	Pulse	99	10850784	9361	1
Fage_P020b	261	Pulse	99	10863183	21760	1
Fage_P020b	261	Pulse	99	10875583	34160	1
Fage_P020b	261	Pulse	99	10887983	46560	1
Fage_P020b	261	Pulse	99	10900382	58959	1
Fage_P020b	261	Pulse	99	10912782	71359	1
Fage_P020b	261	Pulse	99	10925182	83759	1
Fage_P020b	261	Pulse	99	10937581	96158	1
Fage_P020b	261	Pulse	99	10949981	108558	1
Fage_P020b	262	Picture	Encoding Sternberg Letters	10953714	0	1	24824	2	0	next	other	0
Fage_P020b	262	Pulse	99	10962381	8667	1
Fage_P020b	262	Pulse	99	10974781	21067	1
Fage_P020b	263	Picture	Fixation Cross Sternberg Letters after Encoding	10978538	0	1	12496	2	0	next	other	0
Fage_P020b	263	Pulse	99	10987180	8642	1
Fage_P020b	264	Picture	Stroop Sternberg	10991034	0	1	24824	2	0	next	incorrect	1232
Fage_P020b	264	Response	2	10997750	6716	1
Fage_P020b	264	Pulse	99	10999580	8546	1
Fage_P020b	264	Pulse	99	11011980	20946	1
Fage_P020b	265	Picture	Fixation Cross Sternberg Letters after Stroop	11015858	0	1	37319	2	0	next	other	0
Fage_P020b	265	Pulse	99	11024379	8521	1
Fage_P020b	265	Pulse	99	11036779	20921	1
Fage_P020b	265	Pulse	99	11049179	33321	1
Fage_P020b	266	Picture	Retrieval Sternberg Letters	11053177	0	1	24824	2	0	next	incorrect	1240
Fage_P020b	266	Response	2	11060948	7771	1
Fage_P020b	266	Pulse	99	11061578	8401	1
Fage_P020b	266	Pulse	99	11073978	20801	1
Fage_P020b	267	Picture	Fixation Cross after Retrieval	11078001	0	1	149444	2	0	next	other	0
Fage_P020b	267	Pulse	99	11086378	8377	1
Fage_P020b	267	Pulse	99	11098777	20776	1
Fage_P020b	267	Pulse	99	11111177	33176	1
Fage_P020b	267	Pulse	99	11123577	45576	1
Fage_P020b	267	Pulse	99	11135976	57975	1
Fage_P020b	267	Pulse	99	11148376	70375	1
Fage_P020b	267	Pulse	99	11160776	82775	1
Fage_P020b	267	Pulse	99	11173175	95174	1
Fage_P020b	267	Pulse	99	11185575	107574	1
Fage_P020b	267	Pulse	99	11197975	119974	1
Fage_P020b	267	Pulse	99	11210375	132374	1
Fage_P020b	267	Pulse	99	11222774	144773	1
Fage_P020b	268	Picture	Encoding Sternberg Letters	11227445	0	1	24824	2	0	next	other	0
Fage_P020b	268	Pulse	99	11235174	7729	1
Fage_P020b	268	Pulse	99	11247574	20129	1
Fage_P020b	269	Picture	Fixation Cross Sternberg Letters after Encoding	11252269	0	1	12495	2	0	next	other	0
Fage_P020b	269	Pulse	99	11259973	7704	1
Fage_P020b	270	Picture	Stroop Sternberg	11264764	0	1	24824	2	0	next	incorrect	1262
Fage_P020b	270	Response	2	11271823	7059	1
Fage_P020b	270	Pulse	99	11272373	7609	1
Fage_P020b	270	Pulse	99	11284773	20009	1
Fage_P020b	271	Picture	Fixation Cross Sternberg Letters after Stroop	11289588	0	1	37319	2	0	next	other	0
Fage_P020b	271	Pulse	99	11297172	7584	1
Fage_P020b	271	Pulse	99	11309572	19984	1
Fage_P020b	271	Pulse	99	11321972	32384	1
Fage_P020b	272	Picture	Retrieval Sternberg Letters	11326907	0	1	24824	2	0	next	hit	1271
Fage_P020b	272	Pulse	99	11334372	7465	1
Fage_P020b	272	Response	1	11336031	9124	1
Fage_P020b	272	Pulse	99	11346771	19864	1
Fage_P020b	273	Picture	Fixation Cross after Retrieval	11351731	0	1	124620	2	0	next	other	0
Fage_P020b	273	Pulse	99	11359171	7440	1
Fage_P020b	273	Pulse	99	11371570	19839	1
Fage_P020b	273	Pulse	99	11383970	32239	1
Fage_P020b	273	Pulse	99	11396370	44639	1
Fage_P020b	273	Pulse	99	11408770	57039	1
Fage_P020b	273	Pulse	99	11421169	69438	1
Fage_P020b	273	Pulse	99	11433569	81838	1
Fage_P020b	273	Pulse	99	11445969	94238	1
Fage_P020b	273	Pulse	99	11458368	106637	1
Fage_P020b	273	Pulse	99	11470768	119037	1
Fage_P020b	274	Picture	Encoding Sternberg Letters	11476351	0	1	24824	2	0	next	other	0
Fage_P020b	274	Pulse	99	11483168	6817	1
Fage_P020b	274	Pulse	99	11495567	19216	1
Fage_P020b	275	Picture	Fixation Cross Sternberg Letters after Encoding	11501175	0	1	12496	2	0	next	other	0
Fage_P020b	275	Pulse	99	11507967	6792	1
Fage_P020b	276	Picture	Stroop Sternberg	11513671	0	1	24824	2	0	next	incorrect	1290
Fage_P020b	276	Response	2	11520207	6536	1
Fage_P020b	276	Pulse	99	11520367	6696	1
Fage_P020b	276	Pulse	99	11532767	19096	1
Fage_P020b	277	Picture	Fixation Cross Sternberg Letters after Stroop	11538495	0	1	37319	2	0	next	other	0
Fage_P020b	277	Pulse	99	11545166	6671	1
Fage_P020b	277	Pulse	99	11557566	19071	1
Fage_P020b	277	Pulse	99	11569966	31471	1
Fage_P020b	278	Picture	Retrieval Sternberg Letters	11575814	0	1	24824	2	0	next	hit	1299
Fage_P020b	278	Pulse	99	11582365	6551	1
Fage_P020b	278	Response	1	11586095	10281	1
Fage_P020b	278	Pulse	99	11594765	18951	1
Fage_P020b	279	Picture	Fixation Cross after Retrieval	11600638	0	1	112291	2	0	next	other	0
Fage_P020b	279	Pulse	99	11607165	6527	1
Fage_P020b	279	Pulse	99	11619564	18926	1
Fage_P020b	279	Pulse	99	11631964	31326	1
Fage_P020b	279	Pulse	99	11644364	43726	1
Fage_P020b	279	Pulse	99	11656763	56125	1
Fage_P020b	279	Pulse	99	11669163	68525	1
Fage_P020b	279	Pulse	99	11681563	80925	1
Fage_P020b	279	Pulse	99	11693962	93324	1
Fage_P020b	279	Pulse	99	11706362	105724	1
Fage_P020b	280	Picture	Encoding Sternberg Letters	11712929	0	1	24824	2	0	next	other	0
Fage_P020b	280	Pulse	99	11718762	5833	1
Fage_P020b	280	Pulse	99	11731162	18233	1
Fage_P020b	281	Picture	Fixation Cross Sternberg Letters after Encoding	11737753	0	1	12495	2	0	next	other	0
Fage_P020b	281	Pulse	99	11743561	5808	1
Fage_P020b	282	Picture	Stroop Sternberg	11750248	0	1	24824	2	0	next	hit	1318
Fage_P020b	282	Pulse	99	11755961	5713	1
Fage_P020b	282	Response	1	11757421	7173	1
Fage_P020b	282	Pulse	99	11768361	18113	1
Fage_P020b	283	Picture	Fixation Cross Sternberg Letters after Stroop	11775072	0	1	37320	2	0	next	other	0
Fage_P020b	283	Pulse	99	11780760	5688	1
Fage_P020b	283	Pulse	99	11793160	18088	1
Fage_P020b	283	Pulse	99	11805560	30488	1
Fage_P020b	284	Picture	Retrieval Sternberg Letters	11812392	0	1	24824	2	0	next	hit	1326
Fage_P020b	284	Pulse	99	11817959	5567	1
Fage_P020b	284	Response	1	11826019	13627	1
Fage_P020b	284	Pulse	99	11830359	17967	1
Fage_P020b	285	Picture	Fixation Cross after Retrieval	11837216	0	1	137115	2	0	next	other	0
Fage_P020b	285	Pulse	99	11842759	5543	1
Fage_P020b	285	Pulse	99	11855158	17942	1
Fage_P020b	285	Pulse	99	11867558	30342	1
Fage_P020b	285	Pulse	99	11879958	42742	1
Fage_P020b	285	Pulse	99	11892358	55142	1
Fage_P020b	285	Pulse	99	11904757	67541	1
Fage_P020b	285	Pulse	99	11917157	79941	1
Fage_P020b	285	Pulse	99	11929557	92341	1
Fage_P020b	285	Pulse	99	11941956	104740	1
Fage_P020b	285	Pulse	99	11954356	117140	1
Fage_P020b	285	Pulse	99	11966756	129540	1
Fage_P020b	286	Picture	Encoding Sternberg Letters	11974331	0	1	24824	2	0	next	other	0
Fage_P020b	286	Pulse	99	11979156	4825	1
Fage_P020b	286	Pulse	99	11991555	17224	1
Fage_P020b	287	Picture	Fixation Cross Sternberg Letters after Encoding	11999155	0	1	12495	2	0	next	other	0
Fage_P020b	287	Pulse	99	12003955	4800	1
Fage_P020b	288	Picture	Stroop Sternberg	12011650	0	1	24824	2	0	next	hit	1347
Fage_P020b	288	Pulse	99	12016355	4705	1
Fage_P020b	288	Response	1	12019014	7364	1
Fage_P020b	288	Pulse	99	12028754	17104	1
Fage_P020b	289	Picture	Fixation Cross Sternberg Letters after Stroop	12036474	0	1	37319	3	0	next	other	0
Fage_P020b	289	Pulse	99	12041164	4690	1
Fage_P020b	289	Pulse	99	12053563	17089	1
Fage_P020b	289	Pulse	99	12065963	29489	1
Fage_P020b	290	Picture	Retrieval Sternberg Letters	12073793	0	2	24824	3	0	next	incorrect	1355
Fage_P020b	290	Pulse	99	12078353	4560	1
Fage_P020b	290	Response	2	12082143	8350	1
Fage_P020b	290	Pulse	99	12090763	16970	1
Fage_P020b	291	Picture	Fixation Cross after Retrieval	12098617	0	1	112292	2	0	next	other	0
Fage_P020b	291	Pulse	99	12103162	4545	1
Fage_P020b	291	Pulse	99	12115562	16945	1
Fage_P020b	291	Pulse	99	12127962	29345	1
Fage_P020b	291	Pulse	99	12140361	41744	1
Fage_P020b	291	Pulse	99	12152761	54144	1
Fage_P020b	291	Pulse	99	12165161	66544	1
Fage_P020b	291	Pulse	99	12177560	78943	1
Fage_P020b	291	Pulse	99	12189960	91343	1
Fage_P020b	291	Pulse	99	12202360	103743	1
Fage_P020b	292	Picture	End Sternberg	12210909	0	1	37319	2	0	next	other	0
Fage_P020b	292	Pulse	99	12214760	3851	1
Fage_P020b	292	Pulse	99	12227159	16250	1
Fage_P020b	292	Pulse	99	12239559	28650	1
Fage_P020b	293	Picture	Instruction Stroop	12248228	0	1	37319	2	0	next	other	0
Fage_P020b	293	Pulse	99	12251959	3731	1
Fage_P020b	293	Pulse	99	12264358	16130	1
Fage_P020b	293	Pulse	99	12276758	28530	1
Fage_P020b	294	Picture	stroop neutral close	12285547	0	1	24824	2	0	next	incorrect	1377
Fage_P020b	294	Pulse	99	12289158	3611	1
Fage_P020b	294	Response	2	12294037	8490	1
Fage_P020b	294	Pulse	99	12301557	16010	1
Fage_P020b	295	Picture	stroop neutral close	12310371	0	1	24824	2	0	next	hit	1381
Fage_P020b	295	Pulse	99	12313957	3586	1
Fage_P020b	295	Response	1	12318147	7776	1
Fage_P020b	295	Pulse	99	12326357	15986	1
Fage_P020b	296	Picture	stroop neutral close	12335195	0	1	24824	2	0	next	incorrect	1385
Fage_P020b	296	Pulse	99	12338757	3562	1
Fage_P020b	296	Response	2	12341006	5811	1
Fage_P020b	296	Pulse	99	12351156	15961	1
Fage_P020b	297	Picture	stroop neutral close	12360019	0	1	24824	2	0	next	incorrect	1389
Fage_P020b	297	Pulse	99	12363556	3537	1
Fage_P020b	297	Response	2	12370565	10546	1
Fage_P020b	297	Pulse	99	12375956	15937	1
Fage_P020b	298	Picture	stroop neutral close	12384843	0	1	24824	2	0	next	hit	1393
Fage_P020b	298	Pulse	99	12388355	3512	1
Fage_P020b	298	Response	1	12391515	6672	1
Fage_P020b	298	Pulse	99	12400755	15912	1
Fage_P020b	299	Picture	stroop neutral close	12409667	0	1	24824	2	0	next	incorrect	1397
Fage_P020b	299	Pulse	99	12413155	3488	1
Fage_P020b	299	Response	2	12416554	6887	1
Fage_P020b	299	Pulse	99	12425554	15887	1
Fage_P020b	300	Picture	Fixation Cross Stroop	12434491	0	1	124620	2	0	next	other	0
Fage_P020b	300	Pulse	99	12437954	3463	1
Fage_P020b	300	Pulse	99	12450354	15863	1
Fage_P020b	300	Pulse	99	12462753	28262	1
Fage_P020b	300	Pulse	99	12475153	40662	1
Fage_P020b	300	Pulse	99	12487553	53062	1
Fage_P020b	300	Pulse	99	12499952	65461	1
Fage_P020b	300	Pulse	99	12512352	77861	1
Fage_P020b	300	Pulse	99	12524752	90261	1
Fage_P020b	300	Pulse	99	12537151	102660	1
Fage_P020b	300	Pulse	99	12549551	115060	1
Fage_P020b	301	Picture	stroop neutral close	12559111	0	1	24824	2	0	next	hit	1412
Fage_P020b	301	Pulse	99	12561951	2840	1
Fage_P020b	301	Response	1	12566301	7190	1
Fage_P020b	301	Pulse	99	12574350	15239	1
Fage_P020b	302	Picture	stroop neutral close	12583935	0	1	24824	2	0	next	incorrect	1416
Fage_P020b	302	Pulse	99	12586750	2815	1
Fage_P020b	302	Response	2	12591650	7715	1
Fage_P020b	302	Pulse	99	12599150	15215	1
Fage_P020b	303	Picture	stroop neutral close	12608759	0	1	24824	2	0	next	incorrect	1420
Fage_P020b	303	Pulse	99	12611550	2791	1
Fage_P020b	303	Response	2	12615009	6250	1
Fage_P020b	303	Pulse	99	12623949	15190	1
Fage_P020b	304	Picture	stroop neutral close	12633583	0	1	24824	2	0	next	incorrect	1424
Fage_P020b	304	Pulse	99	12636349	2766	1
Fage_P020b	304	Response	2	12640649	7066	1
Fage_P020b	304	Pulse	99	12648749	15166	1
Fage_P020b	305	Picture	stroop neutral close	12658407	0	1	24824	2	0	next	hit	1428
Fage_P020b	305	Pulse	99	12661148	2741	1
Fage_P020b	305	Response	1	12665188	6781	1
Fage_P020b	305	Pulse	99	12673548	15141	1
Fage_P020b	306	Picture	stroop neutral close	12683231	0	1	24824	2	0	next	incorrect	1432
Fage_P020b	306	Pulse	99	12685948	2717	1
Fage_P020b	306	Response	2	12689608	6377	1
Fage_P020b	306	Pulse	99	12698347	15116	1
Fage_P020b	307	Picture	Fixation Cross Stroop	12708055	0	1	124620	2	0	next	other	0
Fage_P020b	307	Pulse	99	12710747	2692	1
Fage_P020b	307	Pulse	99	12723147	15092	1
Fage_P020b	307	Pulse	99	12735546	27491	1
Fage_P020b	307	Pulse	99	12747946	39891	1
Fage_P020b	307	Pulse	99	12760346	52291	1
Fage_P020b	307	Pulse	99	12772745	64690	1
Fage_P020b	307	Pulse	99	12785145	77090	1
Fage_P020b	307	Pulse	99	12797545	89490	1
Fage_P020b	307	Pulse	99	12809945	101890	1
Fage_P020b	307	Pulse	99	12822344	114289	1
Fage_P020b	308	Picture	stroop neutral close	12832675	0	1	24824	2	0	next	hit	1447
Fage_P020b	308	Pulse	99	12834744	2069	1
Fage_P020b	308	Response	1	12839374	6699	1
Fage_P020b	308	Pulse	99	12847144	14469	1
Fage_P020b	309	Picture	stroop neutral close	12857499	0	1	24813	18	0	next	incorrect	1451
Fage_P020b	309	Pulse	99	12859544	2045	1
Fage_P020b	309	Response	2	12863913	6414	1
Fage_P020b	309	Pulse	99	12871943	14444	1
Fage_P020b	310	Picture	stroop neutral close	12882312	0	17	24835	18	0	next	incorrect	1455
Fage_P020b	310	Pulse	99	12884343	2031	1
Fage_P020b	310	Response	2	12889183	6871	1
Fage_P020b	310	Pulse	99	12896742	14430	1
Fage_P020b	311	Picture	stroop neutral close	12907147	0	1	24824	2	0	next	incorrect	1459
Fage_P020b	311	Pulse	99	12909142	1995	1
Fage_P020b	311	Response	2	12913772	6625	1
Fage_P020b	311	Pulse	99	12921542	14395	1
Fage_P020b	312	Picture	stroop neutral close	12931971	0	1	24824	2	0	next	hit	1463
Fage_P020b	312	Pulse	99	12933942	1971	1
Fage_P020b	312	Response	1	12939181	7210	1
Fage_P020b	312	Pulse	99	12946341	14370	1
Fage_P020b	313	Picture	stroop neutral close	12956795	0	1	24824	2	0	next	hit	1467
Fage_P020b	313	Pulse	99	12958741	1946	1
Fage_P020b	313	Response	1	12965111	8316	1
Fage_P020b	313	Pulse	99	12971140	14345	1
Fage_P020b	314	Picture	Fixation Cross Stroop	12981619	0	1	124620	2	0	next	other	0
Fage_P020b	314	Pulse	99	12983540	1921	1
Fage_P020b	314	Pulse	99	12995940	14321	1
Fage_P020b	314	Pulse	99	13008340	26721	1
Fage_P020b	314	Pulse	99	13020739	39120	1
Fage_P020b	314	Pulse	99	13033139	51520	1
Fage_P020b	314	Pulse	99	13045539	63920	1
Fage_P020b	314	Pulse	99	13057938	76319	1
Fage_P020b	314	Pulse	99	13070338	88719	1
Fage_P020b	314	Pulse	99	13082738	101119	1
Fage_P020b	314	Pulse	99	13095137	113518	1
Fage_P020b	315	Picture	stroop neutral close	13106239	0	1	24824	2	0	next	incorrect	1482
Fage_P020b	315	Pulse	99	13107537	1298	1
Fage_P020b	315	Response	2	13112067	5828	1
Fage_P020b	315	Pulse	99	13119937	13698	1
Fage_P020b	316	Picture	stroop neutral close	13131063	0	1	24824	2	0	next	hit	1486
Fage_P020b	316	Pulse	99	13132337	1274	1
Fage_P020b	316	Response	1	13137916	6853	1
Fage_P020b	316	Pulse	99	13144736	13673	1
Fage_P020b	317	Picture	stroop neutral close	13155887	0	1	24824	2	0	next	incorrect	1490
Fage_P020b	317	Pulse	99	13157136	1249	1
Fage_P020b	317	Response	2	13163736	7849	1
Fage_P020b	317	Pulse	99	13169536	13649	1
Fage_P020b	318	Picture	stroop neutral close	13180711	0	1	24824	2	0	next	incorrect	1494
Fage_P020b	318	Pulse	99	13181935	1224	1
Fage_P020b	318	Response	2	13186965	6254	1
Fage_P020b	318	Pulse	99	13194335	13624	1
Fage_P020b	319	Picture	stroop neutral close	13205535	0	1	24824	2	0	next	incorrect	1498
Fage_P020b	319	Pulse	99	13206735	1200	1
Fage_P020b	319	Response	2	13213054	7519	1
Fage_P020b	319	Pulse	99	13219134	13599	1
Fage_P020b	320	Picture	stroop neutral close	13230359	0	1	24824	2	0	next	incorrect	1502
Fage_P020b	320	Pulse	99	13231534	1175	1
Fage_P020b	320	Response	2	13236624	6265	1
Fage_P020b	320	Pulse	99	13243934	13575	1
Fage_P020b	321	Picture	Fixation Cross Stroop	13255183	0	1	124620	2	0	next	other	0
Fage_P020b	321	Pulse	99	13256333	1150	1
Fage_P020b	321	Pulse	99	13268733	13550	1
Fage_P020b	321	Pulse	99	13281133	25950	1
Fage_P020b	321	Pulse	99	13293532	38349	1
Fage_P020b	321	Pulse	99	13305932	50749	1
Fage_P020b	321	Pulse	99	13318332	63149	1
Fage_P020b	321	Pulse	99	13330732	75549	1
Fage_P020b	321	Pulse	99	13343131	87948	1
Fage_P020b	321	Pulse	99	13355531	100348	1
Fage_P020b	321	Pulse	99	13367931	112748	1
Fage_P020b	322	Picture	stroop maximum incongruent	13379803	0	1	24824	2	0	next	incorrect	1517
Fage_P020b	322	Pulse	99	13380330	527	1
Fage_P020b	322	Response	2	13386260	6457	1
Fage_P020b	322	Pulse	99	13392730	12927	1
Fage_P020b	323	Picture	stroop maximum incongruent	13404627	0	1	24824	2	0	next	hit	1521
Fage_P020b	323	Pulse	99	13405130	503	1
Fage_P020b	323	Response	1	13413540	8913	1
Fage_P020b	323	Pulse	99	13417529	12902	1
Fage_P020b	324	Picture	stroop maximum incongruent	13429451	0	1	24824	2	0	next	hit	1525
Fage_P020b	324	Pulse	99	13429929	478	1
Fage_P020b	324	Response	1	13436959	7508	1
Fage_P020b	324	Pulse	99	13442329	12878	1
Fage_P020b	325	Picture	stroop maximum incongruent	13454275	0	1	24824	2	0	next	incorrect	1529
Fage_P020b	325	Pulse	99	13454729	454	1
Fage_P020b	325	Response	2	13465508	11233	1
Fage_P020b	325	Pulse	99	13467128	12853	1
Fage_P020b	326	Picture	stroop maximum incongruent	13479099	0	1	24824	2	0	next	hit	1533
Fage_P020b	326	Pulse	99	13479528	429	1
Fage_P020b	326	Response	1	13486248	7149	1
Fage_P020b	326	Pulse	99	13491927	12828	1
Fage_P020b	327	Picture	stroop maximum incongruent	13503923	0	1	24824	2	0	next	incorrect	1537
Fage_P020b	327	Pulse	99	13504327	404	1
Fage_P020b	327	Response	2	13514037	10114	1
Fage_P020b	327	Pulse	99	13516727	12804	1
Fage_P020b	328	Picture	Fixation Cross Stroop	13528747	0	1	124620	2	0	next	other	0
Fage_P020b	328	Pulse	99	13529127	380	1
Fage_P020b	328	Pulse	99	13541536	12789	1
Fage_P020b	328	Pulse	99	13553936	25189	1
Fage_P020b	328	Pulse	99	13566336	37589	1
Fage_P020b	328	Pulse	99	13578735	49988	1
Fage_P020b	328	Pulse	99	13591135	62388	1
Fage_P020b	328	Pulse	99	13603535	74788	1
Fage_P020b	328	Pulse	99	13615934	87187	1
Fage_P020b	328	Pulse	99	13628334	99587	1
Fage_P020b	328	Pulse	99	13640734	111987	1
Fage_P020b	328	Pulse	99	13653133	124386	1
Fage_P020b	329	Picture	stroop maximum incongruent	13653367	0	1	24824	2	0	next	incorrect	1552
Fage_P020b	329	Response	2	13661843	8476	1
Fage_P020b	329	Pulse	99	13665533	12166	1
Fage_P020b	329	Pulse	99	13677933	24566	1
Fage_P020b	330	Picture	stroop maximum incongruent	13678191	0	1	24824	2	0	next	incorrect	1556
Fage_P020b	330	Response	2	13685443	7252	1
Fage_P020b	330	Pulse	99	13690333	12142	1
Fage_P020b	330	Pulse	99	13702732	24541	1
Fage_P020b	331	Picture	stroop maximum incongruent	13703015	0	1	24824	2	0	next	hit	1560
Fage_P020b	331	Response	1	13710482	7467	1
Fage_P020b	331	Pulse	99	13715132	12117	1
Fage_P020b	331	Pulse	99	13727532	24517	1
Fage_P020b	332	Picture	stroop maximum incongruent	13727839	0	1	24824	2	0	next	hit	1564
Fage_P020b	332	Response	1	13735022	7183	1
Fage_P020b	332	Pulse	99	13739931	12092	1
Fage_P020b	332	Pulse	99	13752331	24492	1
Fage_P020b	333	Picture	stroop maximum incongruent	13752663	0	1	24824	2	0	next	hit	1568
Fage_P020b	333	Response	1	13759521	6858	1
Fage_P020b	333	Pulse	99	13764731	12068	1
Fage_P020b	333	Pulse	99	13777130	24467	1
Fage_P020b	334	Picture	stroop maximum incongruent	13777487	0	1	24824	2	0	next	incorrect	1572
Fage_P020b	334	Response	2	13783800	6313	1
Fage_P020b	334	Pulse	99	13789530	12043	1
Fage_P020b	334	Pulse	99	13801930	24443	1
Fage_P020b	335	Picture	Fixation Cross Stroop	13802311	0	1	124620	2	0	next	other	0
Fage_P020b	335	Pulse	99	13814330	12019	1
Fage_P020b	335	Pulse	99	13826729	24418	1
Fage_P020b	335	Pulse	99	13839129	36818	1
Fage_P020b	335	Pulse	99	13851528	49217	1
Fage_P020b	335	Pulse	99	13863928	61617	1
Fage_P020b	335	Pulse	99	13876328	74017	1
Fage_P020b	335	Pulse	99	13888728	86417	1
Fage_P020b	335	Pulse	99	13901127	98816	1
Fage_P020b	335	Pulse	99	13913527	111216	1
Fage_P020b	335	Pulse	99	13925927	123616	1
Fage_P020b	336	Picture	stroop maximum incongruent	13926931	0	1	24824	2	0	next	hit	1587
Fage_P020b	336	Response	1	13935007	8076	1
Fage_P020b	336	Pulse	99	13938326	11395	1
Fage_P020b	336	Pulse	99	13950726	23795	1
Fage_P020b	337	Picture	stroop maximum incongruent	13951755	0	1	24824	2	0	next	hit	1591
Fage_P020b	337	Response	1	13961566	9811	1
Fage_P020b	337	Pulse	99	13963126	11371	1
Fage_P020b	337	Pulse	99	13975525	23770	1
Fage_P020b	338	Picture	stroop maximum incongruent	13976579	0	1	24824	2	0	next	incorrect	1595
Fage_P020b	338	Response	2	13985585	9006	1
Fage_P020b	338	Pulse	99	13987925	11346	1
Fage_P020b	338	Pulse	99	14000325	23746	1
Fage_P020b	339	Picture	stroop maximum incongruent	14001403	0	1	24824	2	0	next	hit	1599
Fage_P020b	339	Response	1	14007115	5712	1
Fage_P020b	339	Pulse	99	14012725	11322	1
Fage_P020b	339	Pulse	99	14025124	23721	1
Fage_P020b	340	Picture	stroop maximum incongruent	14026227	0	1	24824	2	0	next	hit	1603
Fage_P020b	340	Response	1	14034504	8277	1
Fage_P020b	340	Pulse	99	14037524	11297	1
Fage_P020b	340	Pulse	99	14049924	23697	1
Fage_P020b	341	Picture	stroop maximum incongruent	14051051	0	1	24824	2	0	next	incorrect	1607
Fage_P020b	341	Response	2	14057333	6282	1
Fage_P020b	341	Pulse	99	14062323	11272	1
Fage_P020b	341	Pulse	99	14074723	23672	1
Fage_P020b	342	Picture	Fixation Cross Stroop	14075875	0	1	124619	3	0	next	other	0
Fage_P020b	342	Pulse	99	14087123	11248	1
Fage_P020b	342	Pulse	99	14099522	23647	1
Fage_P020b	342	Pulse	99	14111922	36047	1
Fage_P020b	342	Pulse	99	14124322	48447	1
Fage_P020b	342	Pulse	99	14136721	60846	1
Fage_P020b	342	Pulse	99	14149121	73246	1
Fage_P020b	342	Pulse	99	14161521	85646	1
Fage_P020b	342	Pulse	99	14173920	98045	1
Fage_P020b	342	Pulse	99	14186320	110445	1
Fage_P020b	342	Pulse	99	14198720	122845	1
Fage_P020b	343	Picture	stroop maximum incongruent	14200494	0	2	24824	4	0	next	incorrect	1622
Fage_P020b	343	Response	2	14208580	8086	1
Fage_P020b	343	Pulse	99	14211119	10625	1
Fage_P020b	343	Pulse	99	14223519	23025	1
Fage_P020b	344	Picture	stroop maximum incongruent	14225318	0	2	24824	4	0	next	hit	1626
Fage_P020b	344	Response	1	14231999	6681	1
Fage_P020b	344	Pulse	99	14235919	10601	1
Fage_P020b	344	Pulse	99	14248319	23001	1
Fage_P020b	345	Picture	stroop maximum incongruent	14250142	0	2	24825	3	0	next	incorrect	1630
Fage_P020b	345	Response	2	14256169	6027	1
Fage_P020b	345	Pulse	99	14260718	10576	1
Fage_P020b	345	Pulse	99	14273118	22976	1
Fage_P020b	346	Picture	stroop maximum incongruent	14274967	0	1	24824	2	0	next	incorrect	1635
Fage_P020b	346	Pulse	99	14285518	10551	1
Fage_P020b	346	Response	2	14285688	10721	1
Fage_P020b	346	Pulse	99	14297917	22950	1
Fage_P020b	347	Picture	stroop maximum incongruent	14299791	0	1	24824	2	0	next	incorrect	1638
Fage_P020b	347	Response	2	14309097	9306	1
Fage_P020b	347	Pulse	99	14310317	10526	1
Fage_P020b	347	Pulse	99	14322717	22926	1
Fage_P020b	348	Picture	stroop maximum incongruent	14324615	0	1	24824	2	0	next	incorrect	1643
Fage_P020b	348	Pulse	99	14335117	10502	1
Fage_P020b	348	Response	2	14335736	11121	1
Fage_P020b	348	Pulse	99	14347516	22901	1
Fage_P020b	349	Picture	Fixation Cross Stroop	14349439	0	1	124619	2	0	next	other	0
Fage_P020b	349	Pulse	99	14359916	10477	1
Fage_P020b	349	Pulse	99	14372316	22877	1
Fage_P020b	349	Pulse	99	14384715	35276	1
Fage_P020b	349	Pulse	99	14397115	47676	1
Fage_P020b	349	Pulse	99	14409515	60076	1
Fage_P020b	349	Pulse	99	14421914	72475	1
Fage_P020b	349	Pulse	99	14434314	84875	1
Fage_P020b	349	Pulse	99	14446714	97275	1
Fage_P020b	349	Pulse	99	14459113	109674	1
Fage_P020b	349	Pulse	99	14471513	122074	1
Fage_P020b	350	Picture	End Stroop	14474058	0	1	43668	2	0	next	other	0
Fage_P020b	350	Pulse	99	14483913	9855	1
Fage_P020b	350	Pulse	99	14496312	22254	1
Fage_P020b	350	Pulse	99	14508712	34654	1
