# Supplementary material for: Towards clinical applicability of fMRI via systematic filtering
Source: PLoS One. 2025 May 12;20(5):e0321088. doi: 10.1371/journal.pone.0321088 (PMC12068634; doi:10.1371/journal.pone.0321088)
Supplement: S1 Code — (ZIP) [file pone.0321088.s001.zip › PLOS_DATA_CODE/Logfiles/Fage_P021a-fage.log]

Scenario - Fage Final
Logfile written - 11/16/2012 15:24:23

Subject	Trial	Event Type	Code	Time	TTime	Uncertainty	Duration	Uncertainty	ReqTime	ReqDur	Stim Type	Pair Index

Fage_P021a	1	Pulse	99	64554	74550	1
Fage_P021a	2	Picture	Instruction Sternberg Symbols	64805	0	1	37319	2	0	next	other	0
Fage_P021a	2	Pulse	99	76954	12149	1
Fage_P021a	2	Pulse	99	89353	24548	1
Fage_P021a	2	Pulse	99	101763	36958	1
Fage_P021a	3	Picture	Encoding Sternberg Symbols	102124	0	1	24824	2	0	next	other	0
Fage_P021a	3	Pulse	99	114163	12039	1
Fage_P021a	3	Pulse	99	126562	24438	1
Fage_P021a	4	Picture	Fixation Cross Sternberg Symbols after Encoding	126948	0	1	12495	2	0	next	other	0
Fage_P021a	4	Pulse	99	138962	12014	1
Fage_P021a	5	Picture	Stroop Sternberg	139443	0	1	24824	2	0	next	incorrect	12
Fage_P021a	5	Response	2	147062	7619	1
Fage_P021a	5	Pulse	99	151361	11918	1
Fage_P021a	5	Pulse	99	163761	24318	1
Fage_P021a	6	Picture	Fixation Cross Sternberg Symbols after Stroop	164267	0	1	37319	3	0	next	other	0
Fage_P021a	6	Pulse	99	176161	11894	1
Fage_P021a	6	Pulse	99	188560	24293	1
Fage_P021a	6	Pulse	99	200960	36693	1
Fage_P021a	7	Picture	Retrieval Sternberg Symbols	201586	0	2	24825	3	0	next	incorrect	21
Fage_P021a	7	Pulse	99	213360	11774	1
Fage_P021a	7	Response	2	214450	12864	1
Fage_P021a	7	Pulse	99	225760	24174	1
Fage_P021a	8	Picture	Fixation Cross after Retrieval	226411	0	1	112291	2	0	next	other	0
Fage_P021a	8	Pulse	99	238159	11748	1
Fage_P021a	8	Pulse	99	250559	24148	1
Fage_P021a	8	Pulse	99	262959	36548	1
Fage_P021a	8	Pulse	99	275358	48947	1
Fage_P021a	8	Pulse	99	287758	61347	1
Fage_P021a	8	Pulse	99	300158	73747	1
Fage_P021a	8	Pulse	99	312557	86146	1
Fage_P021a	8	Pulse	99	324957	98546	1
Fage_P021a	8	Pulse	99	337357	110946	1
Fage_P021a	9	Picture	Encoding Sternberg Symbols	338702	0	1	24824	2	0	next	other	0
Fage_P021a	9	Pulse	99	349757	11055	1
Fage_P021a	9	Pulse	99	362156	23454	1
Fage_P021a	10	Picture	Fixation Cross Sternberg Symbols after Encoding	363526	0	1	12495	2	0	next	other	0
Fage_P021a	10	Pulse	99	374556	11030	1
Fage_P021a	11	Picture	Stroop Sternberg	376021	0	1	24824	2	0	next	incorrect	39
Fage_P021a	11	Response	2	382296	6275	1
Fage_P021a	11	Pulse	99	386955	10934	1
Fage_P021a	11	Pulse	99	399355	23334	1
Fage_P021a	12	Picture	Fixation Cross Sternberg Symbols after Stroop	400845	0	1	37319	2	0	next	other	0
Fage_P021a	12	Pulse	99	411755	10910	1
Fage_P021a	12	Pulse	99	424155	23310	1
Fage_P021a	12	Pulse	99	436554	35709	1
Fage_P021a	13	Picture	Retrieval Sternberg Symbols	438164	0	1	24824	2	0	next	incorrect	48
Fage_P021a	13	Pulse	99	448954	10790	1
Fage_P021a	13	Response	2	452064	13900	1
Fage_P021a	13	Pulse	99	461354	23190	1
Fage_P021a	14	Picture	Fixation Cross after Retrieval	462988	0	1	149444	2	0	next	other	0
Fage_P021a	14	Pulse	99	473754	10766	1
Fage_P021a	14	Pulse	99	486153	23165	1
Fage_P021a	14	Pulse	99	498553	35565	1
Fage_P021a	14	Pulse	99	510953	47965	1
Fage_P021a	14	Pulse	99	523352	60364	1
Fage_P021a	14	Pulse	99	535752	72764	1
Fage_P021a	14	Pulse	99	548152	85164	1
Fage_P021a	14	Pulse	99	560551	97563	1
Fage_P021a	14	Pulse	99	572951	109963	1
Fage_P021a	14	Pulse	99	585351	122363	1
Fage_P021a	14	Pulse	99	597750	134762	1
Fage_P021a	14	Pulse	99	610150	147162	1
Fage_P021a	15	Picture	Encoding Sternberg Symbols	612432	0	1	24824	2	0	next	other	0
Fage_P021a	15	Pulse	99	622550	10118	1
Fage_P021a	15	Pulse	99	634949	22517	1
Fage_P021a	16	Picture	Fixation Cross Sternberg Symbols after Encoding	637256	0	1	12495	2	0	next	other	0
Fage_P021a	16	Pulse	99	647349	10093	1
Fage_P021a	17	Picture	Stroop Sternberg	649751	0	1	24824	2	0	next	hit	69
Fage_P021a	17	Response	1	657019	7268	1
Fage_P021a	17	Pulse	99	659749	9998	1
Fage_P021a	17	Pulse	99	672148	22397	1
Fage_P021a	18	Picture	Fixation Cross Sternberg Symbols after Stroop	674575	0	1	37320	2	0	next	other	0
Fage_P021a	18	Pulse	99	684548	9973	1
Fage_P021a	18	Pulse	99	696948	22373	1
Fage_P021a	18	Pulse	99	709347	34772	1
Fage_P021a	19	Picture	Retrieval Sternberg Symbols	711895	0	1	24824	2	0	next	hit	77
Fage_P021a	19	Response	1	718758	6863	1
Fage_P021a	19	Pulse	99	721747	9852	1
Fage_P021a	19	Pulse	99	734147	22252	1
Fage_P021a	20	Picture	Fixation Cross after Retrieval	736719	0	1	124620	2	0	next	other	0
Fage_P021a	20	Pulse	99	746547	9828	1
Fage_P021a	20	Pulse	99	758946	22227	1
Fage_P021a	20	Pulse	99	771346	34627	1
Fage_P021a	20	Pulse	99	783746	47027	1
Fage_P021a	20	Pulse	99	796145	59426	1
Fage_P021a	20	Pulse	99	808545	71826	1
Fage_P021a	20	Pulse	99	820945	84226	1
Fage_P021a	20	Pulse	99	833344	96625	1
Fage_P021a	20	Pulse	99	845744	109025	1
Fage_P021a	20	Pulse	99	858144	121425	1
Fage_P021a	21	Picture	Encoding Sternberg Symbols	861339	0	1	24824	2	0	next	other	0
Fage_P021a	21	Pulse	99	870544	9205	1
Fage_P021a	21	Pulse	99	882943	21604	1
Fage_P021a	22	Picture	Fixation Cross Sternberg Symbols after Encoding	886163	0	1	12495	2	0	next	other	0
Fage_P021a	22	Pulse	99	895343	9180	1
Fage_P021a	23	Picture	Stroop Sternberg	898658	0	1	24824	2	0	next	hit	97
Fage_P021a	23	Response	1	904293	5635	1
Fage_P021a	23	Pulse	99	907743	9085	1
Fage_P021a	23	Pulse	99	920142	21484	1
Fage_P021a	24	Picture	Fixation Cross Sternberg Symbols after Stroop	923482	0	1	37319	2	0	next	other	0
Fage_P021a	24	Pulse	99	932542	9060	1
Fage_P021a	24	Pulse	99	944942	21460	1
Fage_P021a	24	Pulse	99	957341	33859	1
Fage_P021a	25	Picture	Retrieval Sternberg Symbols	960801	0	1	24824	2	0	next	incorrect	106
Fage_P021a	25	Pulse	99	969741	8940	1
Fage_P021a	25	Response	2	970141	9340	1
Fage_P021a	25	Pulse	99	982141	21340	1
Fage_P021a	26	Picture	Fixation Cross after Retrieval	985625	0	1	136949	2	0	next	other	0
Fage_P021a	26	Pulse	99	994540	8915	1
Fage_P021a	26	Pulse	99	1006940	21315	1
Fage_P021a	26	Pulse	99	1019340	33715	1
Fage_P021a	26	Pulse	99	1031739	46114	1
Fage_P021a	26	Pulse	99	1044139	58514	1
Fage_P021a	26	Pulse	99	1056539	70914	1
Fage_P021a	26	Pulse	99	1068939	83314	1
Fage_P021a	26	Pulse	99	1081338	95713	1
Fage_P021a	26	Pulse	99	1093738	108113	1
Fage_P021a	26	Pulse	99	1106138	120513	1
Fage_P021a	26	Pulse	99	1118537	132912	1
Fage_P021a	27	Picture	Encoding Sternberg Symbols	1122574	0	1	24824	2	0	next	other	0
Fage_P021a	27	Pulse	99	1130937	8363	1
Fage_P021a	27	Pulse	99	1143337	20763	1
Fage_P021a	28	Picture	Fixation Cross Sternberg Symbols after Encoding	1147398	0	1	12495	2	0	next	other	0
Fage_P021a	28	Pulse	99	1155736	8338	1
Fage_P021a	29	Picture	Stroop Sternberg	1159893	0	1	24824	2	0	next	incorrect	126
Fage_P021a	29	Response	2	1167146	7253	1
Fage_P021a	29	Pulse	99	1168136	8243	1
Fage_P021a	29	Pulse	99	1180536	20643	1
Fage_P021a	30	Picture	Fixation Cross Sternberg Symbols after Stroop	1184717	0	1	37319	2	0	next	other	0
Fage_P021a	30	Pulse	99	1192935	8218	1
Fage_P021a	30	Pulse	99	1205335	20618	1
Fage_P021a	30	Pulse	99	1217735	33018	1
Fage_P021a	31	Picture	Retrieval Sternberg Symbols	1222036	0	1	24824	2	0	next	hit	135
Fage_P021a	31	Pulse	99	1230134	8098	1
Fage_P021a	31	Response	1	1232544	10508	1
Fage_P021a	31	Pulse	99	1242534	20498	1
Fage_P021a	32	Picture	Fixation Cross after Retrieval	1246860	0	1	124620	2	0	next	other	0
Fage_P021a	32	Pulse	99	1254934	8074	1
Fage_P021a	32	Pulse	99	1267334	20474	1
Fage_P021a	32	Pulse	99	1279733	32873	1
Fage_P021a	32	Pulse	99	1292133	45273	1
Fage_P021a	32	Pulse	99	1304533	57673	1
Fage_P021a	32	Pulse	99	1316932	70072	1
Fage_P021a	32	Pulse	99	1329332	82472	1
Fage_P021a	32	Pulse	99	1341732	94872	1
Fage_P021a	32	Pulse	99	1354132	107272	1
Fage_P021a	32	Pulse	99	1366531	119671	1
Fage_P021a	33	Picture	Encoding Sternberg Symbols	1371480	0	1	24824	2	0	next	other	0
Fage_P021a	33	Pulse	99	1378931	7451	1
Fage_P021a	33	Pulse	99	1391331	19851	1
Fage_P021a	34	Picture	Fixation Cross Sternberg Symbols after Encoding	1396304	0	1	12495	3	0	next	other	0
Fage_P021a	34	Pulse	99	1403730	7426	1
Fage_P021a	35	Picture	Stroop Sternberg	1408799	0	2	24824	4	0	next	incorrect	154
Fage_P021a	35	Response	2	1414390	5591	1
Fage_P021a	35	Pulse	99	1416140	7341	1
Fage_P021a	35	Pulse	99	1428540	19741	1
Fage_P021a	36	Picture	Fixation Cross Sternberg Symbols after Stroop	1433623	0	2	37320	3	0	next	other	0
Fage_P021a	36	Pulse	99	1440939	7316	1
Fage_P021a	36	Pulse	99	1453339	19716	1
Fage_P021a	36	Pulse	99	1465739	32116	1
Fage_P021a	37	Picture	Retrieval Sternberg Symbols	1470943	0	1	24824	2	0	next	hit	163
Fage_P021a	37	Pulse	99	1478139	7196	1
Fage_P021a	37	Response	1	1480728	9785	1
Fage_P021a	37	Pulse	99	1490538	19595	1
Fage_P021a	38	Picture	Fixation Cross after Retrieval	1495767	0	1	112291	2	0	next	other	0
Fage_P021a	38	Pulse	99	1502938	7171	1
Fage_P021a	38	Pulse	99	1515337	19570	1
Fage_P021a	38	Pulse	99	1527737	31970	1
Fage_P021a	38	Pulse	99	1540137	44370	1
Fage_P021a	38	Pulse	99	1552537	56770	1
Fage_P021a	38	Pulse	99	1564936	69169	1
Fage_P021a	38	Pulse	99	1577336	81569	1
Fage_P021a	38	Pulse	99	1589736	93969	1
Fage_P021a	38	Pulse	99	1602135	106368	1
Fage_P021a	39	Picture	Encoding Sternberg Symbols	1608058	0	1	24824	2	0	next	other	0
Fage_P021a	39	Pulse	99	1614535	6477	1
Fage_P021a	39	Pulse	99	1626935	18877	1
Fage_P021a	40	Picture	Fixation Cross Sternberg Symbols after Encoding	1632882	0	1	12495	2	0	next	other	0
Fage_P021a	40	Pulse	99	1639334	6452	1
Fage_P021a	41	Picture	Stroop Sternberg	1645377	0	1	24824	2	0	next	hit	181
Fage_P021a	41	Response	1	1650744	5367	1
Fage_P021a	41	Pulse	99	1651734	6357	1
Fage_P021a	41	Pulse	99	1664134	18757	1
Fage_P021a	42	Picture	Fixation Cross Sternberg Symbols after Stroop	1670201	0	1	37320	2	0	next	other	0
Fage_P021a	42	Pulse	99	1676533	6332	1
Fage_P021a	42	Pulse	99	1688933	18732	1
Fage_P021a	42	Pulse	99	1701333	31132	1
Fage_P021a	43	Picture	Retrieval Sternberg Symbols	1707521	0	1	24824	2	0	next	incorrect	190
Fage_P021a	43	Pulse	99	1713733	6212	1
Fage_P021a	43	Response	2	1719482	11961	1
Fage_P021a	43	Pulse	99	1726132	18611	1
Fage_P021a	44	Picture	Fixation Cross after Retrieval	1732345	0	1	112291	2	0	next	other	0
Fage_P021a	44	Pulse	99	1738532	6187	1
Fage_P021a	44	Pulse	99	1750932	18587	1
Fage_P021a	44	Pulse	99	1763331	30986	1
Fage_P021a	44	Pulse	99	1775731	43386	1
Fage_P021a	44	Pulse	99	1788131	55786	1
Fage_P021a	44	Pulse	99	1800530	68185	1
Fage_P021a	44	Pulse	99	1812930	80585	1
Fage_P021a	44	Pulse	99	1825330	92985	1
Fage_P021a	44	Pulse	99	1837730	105385	1
Fage_P021a	45	Picture	Encoding Sternberg Symbols	1844636	0	1	24824	2	0	next	other	0
Fage_P021a	45	Pulse	99	1850129	5493	1
Fage_P021a	45	Pulse	99	1862529	17893	1
Fage_P021a	46	Picture	Fixation Cross Sternberg Symbols after Encoding	1869460	0	1	12495	2	0	next	other	0
Fage_P021a	46	Pulse	99	1874928	5468	1
Fage_P021a	47	Picture	Stroop Sternberg	1881955	0	1	24824	2	0	next	incorrect	209
Fage_P021a	47	Pulse	99	1887328	5373	1
Fage_P021a	47	Response	2	1887648	5693	1
Fage_P021a	47	Pulse	99	1899728	17773	1
Fage_P021a	48	Picture	Fixation Cross Sternberg Symbols after Stroop	1906779	0	1	37319	2	0	next	other	0
Fage_P021a	48	Pulse	99	1912128	5349	1
Fage_P021a	48	Pulse	99	1924527	17748	1
Fage_P021a	48	Pulse	99	1936927	30148	1
Fage_P021a	49	Picture	Retrieval Sternberg Symbols	1944098	0	1	24824	2	0	next	incorrect	217
Fage_P021a	49	Pulse	99	1949327	5229	1
Fage_P021a	49	Response	2	1955566	11468	1
Fage_P021a	49	Pulse	99	1961726	17628	1
Fage_P021a	50	Picture	Fixation Cross after Retrieval	1968922	0	1	136949	2	0	next	other	0
Fage_P021a	50	Pulse	99	1974126	5204	1
Fage_P021a	50	Pulse	99	1986526	17604	1
Fage_P021a	50	Pulse	99	1998925	30003	1
Fage_P021a	50	Pulse	99	2011325	42403	1
Fage_P021a	50	Pulse	99	2023725	54803	1
Fage_P021a	50	Pulse	99	2036124	67202	1
Fage_P021a	50	Pulse	99	2048524	79602	1
Fage_P021a	50	Pulse	99	2060924	92002	1
Fage_P021a	50	Pulse	99	2073323	104401	1
Fage_P021a	50	Pulse	99	2085723	116801	1
Fage_P021a	50	Pulse	99	2098123	129201	1
Fage_P021a	51	Picture	Encoding Sternberg Symbols	2105871	0	1	24824	2	0	next	other	0
Fage_P021a	51	Pulse	99	2110523	4652	1
Fage_P021a	51	Pulse	99	2122922	17051	1
Fage_P021a	52	Picture	Fixation Cross Sternberg Symbols after Encoding	2130695	0	1	12495	2	0	next	other	0
Fage_P021a	52	Pulse	99	2135322	4627	1
Fage_P021a	53	Picture	Stroop Sternberg	2143190	0	1	24824	2	0	next	hit	238
Fage_P021a	53	Pulse	99	2147722	4532	1
Fage_P021a	53	Response	1	2149361	6171	1
Fage_P021a	53	Pulse	99	2160121	16931	1
Fage_P021a	54	Picture	Fixation Cross Sternberg Symbols after Stroop	2168014	0	1	37320	2	0	next	other	0
Fage_P021a	54	Pulse	99	2172521	4507	1
Fage_P021a	54	Pulse	99	2184921	16907	1
Fage_P021a	54	Pulse	99	2197321	29307	1
Fage_P021a	55	Picture	Retrieval Sternberg Symbols	2205334	0	1	24824	2	0	next	incorrect	246
Fage_P021a	55	Pulse	99	2209720	4386	1
Fage_P021a	55	Response	2	2214430	9096	1
Fage_P021a	55	Pulse	99	2222120	16786	1
Fage_P021a	56	Picture	Fixation Cross after Retrieval	2230158	0	1	124619	2	0	next	other	0
Fage_P021a	56	Pulse	99	2234519	4361	1
Fage_P021a	56	Pulse	99	2246919	16761	1
Fage_P021a	56	Pulse	99	2259319	29161	1
Fage_P021a	56	Pulse	99	2271718	41560	1
Fage_P021a	56	Pulse	99	2284118	53960	1
Fage_P021a	56	Pulse	99	2296518	66360	1
Fage_P021a	56	Pulse	99	2308918	78760	1
Fage_P021a	56	Pulse	99	2321317	91159	1
Fage_P021a	56	Pulse	99	2333717	103559	1
Fage_P021a	56	Pulse	99	2346117	115959	1
Fage_P021a	57	Picture	Encoding Sternberg Symbols	2354777	0	1	24824	2	0	next	other	0
Fage_P021a	57	Pulse	99	2358516	3739	1
Fage_P021a	57	Pulse	99	2370916	16139	1
Fage_P021a	58	Picture	Fixation Cross Sternberg Symbols after Encoding	2379601	0	1	12496	2	0	next	other	0
Fage_P021a	58	Pulse	99	2383316	3715	1
Fage_P021a	59	Picture	Stroop Sternberg	2392097	0	1	24824	2	0	next	incorrect	266
Fage_P021a	59	Pulse	99	2395715	3618	1
Fage_P021a	59	Response	2	2397795	5698	1
Fage_P021a	59	Pulse	99	2408115	16018	1
Fage_P021a	60	Picture	Fixation Cross Sternberg Symbols after Stroop	2416921	0	1	37319	2	0	next	other	0
Fage_P021a	60	Pulse	99	2420515	3594	1
Fage_P021a	60	Pulse	99	2432914	15993	1
Fage_P021a	60	Pulse	99	2445314	28393	1
Fage_P021a	61	Picture	Retrieval Sternberg Symbols	2454240	0	1	24824	2	0	next	incorrect	274
Fage_P021a	61	Pulse	99	2457714	3474	1
Fage_P021a	61	Response	2	2462134	7894	1
Fage_P021a	61	Pulse	99	2470113	15873	1
Fage_P021a	62	Picture	Fixation Cross after Retrieval	2479064	0	1	149444	2	0	next	other	0
Fage_P021a	62	Pulse	99	2482513	3449	1
Fage_P021a	62	Pulse	99	2494913	15849	1
Fage_P021a	62	Pulse	99	2507313	28249	1
Fage_P021a	62	Pulse	99	2519712	40648	1
Fage_P021a	62	Pulse	99	2532112	53048	1
Fage_P021a	62	Pulse	99	2544512	65448	1
Fage_P021a	62	Pulse	99	2556911	77847	1
Fage_P021a	62	Pulse	99	2569311	90247	1
Fage_P021a	62	Pulse	99	2581711	102647	1
Fage_P021a	62	Pulse	99	2594110	115046	1
Fage_P021a	62	Pulse	99	2606510	127446	1
Fage_P021a	62	Pulse	99	2618910	139846	1
Fage_P021a	63	Picture	Encoding Sternberg Symbols	2628508	0	1	24824	2	0	next	other	0
Fage_P021a	63	Pulse	99	2631310	2802	1
Fage_P021a	63	Pulse	99	2643709	15201	1
Fage_P021a	64	Picture	Fixation Cross Sternberg Symbols after Encoding	2653332	0	1	12495	2	0	next	other	0
Fage_P021a	64	Pulse	99	2656109	2777	1
Fage_P021a	65	Picture	Stroop Sternberg	2665827	0	1	24824	2	0	next	incorrect	296
Fage_P021a	65	Pulse	99	2668509	2682	1
Fage_P021a	65	Response	2	2671208	5381	1
Fage_P021a	65	Pulse	99	2680908	15081	1
Fage_P021a	66	Picture	Fixation Cross Sternberg Symbols after Stroop	2690651	0	1	37320	2	0	next	other	0
Fage_P021a	66	Pulse	99	2693308	2657	1
Fage_P021a	66	Pulse	99	2705708	15057	1
Fage_P021a	66	Pulse	99	2718107	27456	1
Fage_P021a	67	Picture	Retrieval Sternberg Symbols	2727971	0	1	24824	2	0	next	hit	304
Fage_P021a	67	Pulse	99	2730507	2536	1
Fage_P021a	67	Response	1	2739937	11966	1
Fage_P021a	67	Pulse	99	2742907	14936	1
Fage_P021a	68	Picture	Fixation Cross after Retrieval	2752795	0	1	124619	2	0	next	other	0
Fage_P021a	68	Pulse	99	2755307	2512	1
Fage_P021a	68	Pulse	99	2767706	14911	1
Fage_P021a	68	Pulse	99	2780106	27311	1
Fage_P021a	68	Pulse	99	2792505	39710	1
Fage_P021a	68	Pulse	99	2804915	52120	1
Fage_P021a	68	Pulse	99	2817315	64520	1
Fage_P021a	68	Pulse	99	2829715	76920	1
Fage_P021a	68	Pulse	99	2842114	89319	1
Fage_P021a	68	Pulse	99	2854514	101719	1
Fage_P021a	68	Pulse	99	2866914	114119	1
Fage_P021a	69	Picture	Encoding Sternberg Symbols	2877414	0	1	24824	2	0	next	other	0
Fage_P021a	69	Pulse	99	2879313	1899	1
Fage_P021a	69	Pulse	99	2891713	14299	1
Fage_P021a	70	Picture	Fixation Cross Sternberg Symbols after Encoding	2902238	0	1	12496	2	0	next	other	0
Fage_P021a	70	Pulse	99	2904113	1875	1
Fage_P021a	71	Picture	Stroop Sternberg	2914734	0	1	24824	2	0	next	incorrect	324
Fage_P021a	71	Pulse	99	2916512	1778	1
Fage_P021a	71	Response	2	2923072	8338	1
Fage_P021a	71	Pulse	99	2928912	14178	1
Fage_P021a	72	Picture	Fixation Cross Sternberg Symbols after Stroop	2939558	0	1	37319	2	0	next	other	0
Fage_P021a	72	Pulse	99	2941312	1754	1
Fage_P021a	72	Pulse	99	2953712	14154	1
Fage_P021a	72	Pulse	99	2966111	26553	1
Fage_P021a	73	Picture	Retrieval Sternberg Symbols	2976877	0	1	24824	2	0	next	incorrect	332
Fage_P021a	73	Pulse	99	2978511	1634	1
Fage_P021a	73	Response	2	2983841	6964	1
Fage_P021a	73	Pulse	99	2990910	14033	1
Fage_P021a	74	Picture	Fixation Cross after Retrieval	3001701	0	1	112291	2	0	next	other	0
Fage_P021a	74	Pulse	99	3003310	1609	1
Fage_P021a	74	Pulse	99	3015710	14009	1
Fage_P021a	74	Pulse	99	3028110	26409	1
Fage_P021a	74	Pulse	99	3040509	38808	1
Fage_P021a	74	Pulse	99	3052909	51208	1
Fage_P021a	74	Pulse	99	3065309	63608	1
Fage_P021a	74	Pulse	99	3077708	76007	1
Fage_P021a	74	Pulse	99	3090108	88407	1
Fage_P021a	74	Pulse	99	3102508	100807	1
Fage_P021a	75	Picture	Encoding Sternberg Symbols	3113992	0	1	24824	2	0	next	other	0
Fage_P021a	75	Pulse	99	3114908	916	1
Fage_P021a	75	Pulse	99	3127307	13315	1
Fage_P021a	76	Picture	Fixation Cross Sternberg Symbols after Encoding	3138816	0	1	12496	2	0	next	other	0
Fage_P021a	76	Pulse	99	3139707	891	1
Fage_P021a	77	Picture	Stroop Sternberg	3151312	0	1	24823	3	0	next	hit	351
Fage_P021a	77	Pulse	99	3152107	795	1
Fage_P021a	77	Response	1	3158806	7494	1
Fage_P021a	77	Pulse	99	3164506	13194	1
Fage_P021a	78	Picture	Fixation Cross Sternberg Symbols after Stroop	3176135	0	2	37320	3	0	next	other	0
Fage_P021a	78	Pulse	99	3176906	771	1
Fage_P021a	78	Pulse	99	3189306	13171	1
Fage_P021a	78	Pulse	99	3201705	25570	1
Fage_P021a	79	Picture	Retrieval Sternberg Symbols	3213455	0	1	24824	2	0	next	hit	360
Fage_P021a	79	Pulse	99	3214105	650	1
Fage_P021a	79	Pulse	99	3226505	13050	1
Fage_P021a	79	Response	1	3227455	14000	1
Fage_P021a	80	Picture	Fixation Cross after Retrieval	3238279	0	1	124620	2	0	next	other	0
Fage_P021a	80	Pulse	99	3238904	625	1
Fage_P021a	80	Pulse	99	3251304	13025	1
Fage_P021a	80	Pulse	99	3263704	25425	1
Fage_P021a	80	Pulse	99	3276103	37824	1
Fage_P021a	80	Pulse	99	3288503	50224	1
Fage_P021a	80	Pulse	99	3300903	62624	1
Fage_P021a	80	Pulse	99	3313303	75024	1
Fage_P021a	80	Pulse	99	3325702	87423	1
Fage_P021a	80	Pulse	99	3338102	99823	1
Fage_P021a	80	Pulse	99	3350502	112223	1
Fage_P021a	81	Picture	Encoding Sternberg Symbols	3362899	0	1	24824	2	0	next	other	0
Fage_P021a	81	Pulse	99	3362901	2	1
Fage_P021a	81	Pulse	99	3375301	12402	1
Fage_P021a	81	Pulse	99	3387699	24800	3
Fage_P021a	82	Picture	Fixation Cross Sternberg Symbols after Encoding	3387723	0	1	12495	2	0	next	other	0
Fage_P021a	82	Pulse	99	3400100	12377	1
Fage_P021a	83	Picture	Stroop Sternberg	3400218	0	1	24824	2	0	next	incorrect	379
Fage_P021a	83	Response	2	3405830	5612	1
Fage_P021a	83	Pulse	99	3412500	12282	1
Fage_P021a	83	Pulse	99	3424900	24682	1
Fage_P021a	84	Picture	Fixation Cross Sternberg Symbols after Stroop	3425042	0	1	37319	2	0	next	other	0
Fage_P021a	84	Pulse	99	3437299	12257	1
Fage_P021a	84	Pulse	99	3449699	24657	1
Fage_P021a	84	Pulse	99	3462099	37057	1
Fage_P021a	85	Picture	Retrieval Sternberg Symbols	3462361	0	1	24824	2	0	next	incorrect	387
Fage_P021a	85	Response	2	3471058	8697	1
Fage_P021a	85	Pulse	99	3474498	12137	1
Fage_P021a	85	Pulse	99	3486898	24537	1
Fage_P021a	86	Picture	Fixation Cross after Retrieval	3487185	0	1	124620	2	0	next	other	0
Fage_P021a	86	Pulse	99	3499298	12113	1
Fage_P021a	86	Pulse	99	3511698	24513	1
Fage_P021a	86	Pulse	99	3524097	36912	1
Fage_P021a	86	Pulse	99	3536497	49312	1
Fage_P021a	86	Pulse	99	3548897	61712	1
Fage_P021a	86	Pulse	99	3561296	74111	1
Fage_P021a	86	Pulse	99	3573696	86511	1
Fage_P021a	86	Pulse	99	3586096	98911	1
Fage_P021a	86	Pulse	99	3598495	111310	1
Fage_P021a	86	Pulse	99	3610895	123710	1
Fage_P021a	87	Picture	Encoding Sternberg Symbols	3611805	0	1	24824	2	0	next	other	0
Fage_P021a	87	Pulse	99	3623295	11490	1
Fage_P021a	87	Pulse	99	3635694	23889	1
Fage_P021a	88	Picture	Fixation Cross Sternberg Symbols after Encoding	3636629	0	1	12496	2	0	next	other	0
Fage_P021a	88	Pulse	99	3648094	11465	1
Fage_P021a	89	Picture	Stroop Sternberg	3649125	0	1	24823	3	0	next	incorrect	407
Fage_P021a	89	Response	2	3654554	5429	1
Fage_P021a	89	Pulse	99	3660494	11369	1
Fage_P021a	89	Pulse	99	3672894	23769	1
Fage_P021a	90	Picture	Fixation Cross Sternberg Symbols after Stroop	3673948	0	2	37320	3	0	next	other	0
Fage_P021a	90	Pulse	99	3685293	11345	1
Fage_P021a	90	Pulse	99	3697693	23745	1
Fage_P021a	90	Pulse	99	3710093	36145	1
Fage_P021a	91	Picture	Retrieval Sternberg Symbols	3711268	0	1	24824	2	0	next	incorrect	416
Fage_P021a	91	Pulse	99	3722492	11224	1
Fage_P021a	91	Response	2	3730322	19054	1
Fage_P021a	91	Pulse	99	3734892	23624	1
Fage_P021a	92	Picture	Fixation Cross after Retrieval	3736092	0	1	112291	2	0	next	other	0
Fage_P021a	92	Pulse	99	3747292	11200	1
Fage_P021a	92	Pulse	99	3759692	23600	1
Fage_P021a	92	Pulse	99	3772091	35999	1
Fage_P021a	92	Pulse	99	3784491	48399	1
Fage_P021a	92	Pulse	99	3796890	60798	1
Fage_P021a	92	Pulse	99	3809290	73198	1
Fage_P021a	92	Pulse	99	3821690	85598	1
Fage_P021a	92	Pulse	99	3834089	97997	1
Fage_P021a	92	Pulse	99	3846489	110397	1
Fage_P021a	93	Picture	Encoding Sternberg Symbols	3848383	0	1	24824	2	0	next	other	0
Fage_P021a	93	Pulse	99	3858889	10506	1
Fage_P021a	93	Pulse	99	3871289	22906	1
Fage_P021a	94	Picture	Fixation Cross Sternberg Symbols after Encoding	3873207	0	1	12495	2	0	next	other	0
Fage_P021a	94	Pulse	99	3883688	10481	1
Fage_P021a	95	Picture	Stroop Sternberg	3885702	0	1	24824	2	0	next	incorrect	434
Fage_P021a	95	Response	2	3892368	6666	1
Fage_P021a	95	Pulse	99	3896088	10386	1
Fage_P021a	95	Pulse	99	3908488	22786	1
Fage_P021a	96	Picture	Fixation Cross Sternberg Symbols after Stroop	3910526	0	1	37320	2	0	next	other	0
Fage_P021a	96	Pulse	99	3920887	10361	1
Fage_P021a	96	Pulse	99	3933287	22761	1
Fage_P021a	96	Pulse	99	3945687	35161	1
Fage_P021a	97	Picture	Retrieval Sternberg Symbols	3947846	0	1	24824	2	0	next	hit	442
Fage_P021a	97	Response	1	3956307	8461	1
Fage_P021a	97	Pulse	99	3958086	10240	1
Fage_P021a	97	Pulse	99	3970486	22640	1
Fage_P021a	98	Picture	Fixation Cross after Retrieval	3972670	0	1	136948	2	0	next	other	0
Fage_P021a	98	Pulse	99	3982886	10216	1
Fage_P021a	98	Pulse	99	3995285	22615	1
Fage_P021a	98	Pulse	99	4007685	35015	1
Fage_P021a	98	Pulse	99	4020085	47415	1
Fage_P021a	98	Pulse	99	4032484	59814	1
Fage_P021a	98	Pulse	99	4044884	72214	1
Fage_P021a	98	Pulse	99	4057284	84614	1
Fage_P021a	98	Pulse	99	4069684	97014	1
Fage_P021a	98	Pulse	99	4082083	109413	1
Fage_P021a	98	Pulse	99	4094483	121813	1
Fage_P021a	98	Pulse	99	4106883	134213	1
Fage_P021a	99	Picture	Encoding Sternberg Symbols	4109618	0	1	24824	2	0	next	other	0
Fage_P021a	99	Pulse	99	4119282	9664	1
Fage_P021a	99	Pulse	99	4131682	22064	1
Fage_P021a	100	Picture	Fixation Cross Sternberg Symbols after Encoding	4134442	0	1	12495	3	0	next	other	0
Fage_P021a	100	Pulse	99	4144082	9640	1
Fage_P021a	101	Picture	Stroop Sternberg	4146937	0	2	24825	3	0	next	incorrect	463
Fage_P021a	101	Response	2	4152362	5425	1
Fage_P021a	101	Pulse	99	4156491	9554	1
Fage_P021a	101	Pulse	99	4168881	21944	1
Fage_P021a	102	Picture	Fixation Cross Sternberg Symbols after Stroop	4171762	0	1	37319	2	0	next	other	0
Fage_P021a	102	Pulse	99	4181281	9519	1
Fage_P021a	102	Pulse	99	4193690	21928	1
Fage_P021a	102	Pulse	99	4206090	34328	1
Fage_P021a	103	Picture	Retrieval Sternberg Symbols	4209081	0	1	24824	2	0	next	hit	472
Fage_P021a	103	Pulse	99	4218490	9409	1
Fage_P021a	103	Response	1	4228680	19599	1
Fage_P021a	103	Pulse	99	4230889	21808	1
Fage_P021a	104	Picture	Fixation Cross after Retrieval	4233905	0	1	149444	2	0	next	other	0
Fage_P021a	104	Pulse	99	4243289	9384	1
Fage_P021a	104	Pulse	99	4255689	21784	1
Fage_P021a	104	Pulse	99	4268089	34184	1
Fage_P021a	104	Pulse	99	4280488	46583	1
Fage_P021a	104	Pulse	99	4292888	58983	1
Fage_P021a	104	Pulse	99	4305288	71383	1
Fage_P021a	104	Pulse	99	4317687	83782	1
Fage_P021a	104	Pulse	99	4330087	96182	1
Fage_P021a	104	Pulse	99	4342487	108582	1
Fage_P021a	104	Pulse	99	4354887	120982	1
Fage_P021a	104	Pulse	99	4367286	133381	1
Fage_P021a	104	Pulse	99	4379686	145781	1
Fage_P021a	105	Picture	Encoding Sternberg Symbols	4383349	0	1	24824	2	0	next	other	0
Fage_P021a	105	Pulse	99	4392086	8737	1
Fage_P021a	105	Pulse	99	4404485	21136	1
Fage_P021a	106	Picture	Fixation Cross Sternberg Symbols after Encoding	4408173	0	1	12495	2	0	next	other	0
Fage_P021a	106	Pulse	99	4416885	8712	1
Fage_P021a	107	Picture	Stroop Sternberg	4420668	0	1	24824	2	0	next	hit	493
Fage_P021a	107	Response	1	4427575	6907	1
Fage_P021a	107	Pulse	99	4429285	8617	1
Fage_P021a	107	Pulse	99	4441684	21016	1
Fage_P021a	108	Picture	Fixation Cross Sternberg Symbols after Stroop	4445492	0	1	37319	2	0	next	other	0
Fage_P021a	108	Pulse	99	4454084	8592	1
Fage_P021a	108	Pulse	99	4466483	20991	1
Fage_P021a	108	Pulse	99	4478883	33391	1
Fage_P021a	109	Picture	Retrieval Sternberg Symbols	4482811	0	1	24824	2	0	next	incorrect	501
Fage_P021a	109	Response	2	4490043	7232	1
Fage_P021a	109	Pulse	99	4491283	8472	1
Fage_P021a	109	Pulse	99	4503683	20872	1
Fage_P021a	110	Picture	Fixation Cross after Retrieval	4507635	0	1	136949	2	0	next	other	0
Fage_P021a	110	Pulse	99	4516082	8447	1
Fage_P021a	110	Pulse	99	4528482	20847	1
Fage_P021a	110	Pulse	99	4540882	33247	1
Fage_P021a	110	Pulse	99	4553282	45647	1
Fage_P021a	110	Pulse	99	4565681	58046	1
Fage_P021a	110	Pulse	99	4578081	70446	1
Fage_P021a	110	Pulse	99	4590481	82846	1
Fage_P021a	110	Pulse	99	4602880	95245	1
Fage_P021a	110	Pulse	99	4615280	107645	1
Fage_P021a	110	Pulse	99	4627680	120045	1
Fage_P021a	110	Pulse	99	4640079	132444	1
Fage_P021a	111	Picture	Encoding Sternberg Symbols	4644584	0	1	24824	2	0	next	other	0
Fage_P021a	111	Pulse	99	4652479	7895	1
Fage_P021a	111	Pulse	99	4664879	20295	1
Fage_P021a	112	Picture	Fixation Cross Sternberg Symbols after Encoding	4669408	0	1	12495	2	0	next	other	0
Fage_P021a	112	Pulse	99	4677278	7870	1
Fage_P021a	113	Picture	Stroop Sternberg	4681903	0	1	24824	2	0	next	incorrect	522
Fage_P021a	113	Response	2	4687198	5295	1
Fage_P021a	113	Pulse	99	4689678	7775	1
Fage_P021a	113	Pulse	99	4702078	20175	1
Fage_P021a	114	Picture	Fixation Cross Sternberg Symbols after Stroop	4706727	0	1	37320	2	0	next	other	0
Fage_P021a	114	Pulse	99	4714477	7750	1
Fage_P021a	114	Pulse	99	4726877	20150	1
Fage_P021a	114	Pulse	99	4739277	32550	1
Fage_P021a	115	Picture	Retrieval Sternberg Symbols	4744047	0	1	24824	2	0	next	incorrect	531
Fage_P021a	115	Pulse	99	4751677	7630	1
Fage_P021a	115	Response	2	4754266	10219	1
Fage_P021a	115	Pulse	99	4764076	20029	1
Fage_P021a	116	Picture	Fixation Cross after Retrieval	4768871	0	1	112291	2	0	next	other	0
Fage_P021a	116	Pulse	99	4776476	7605	1
Fage_P021a	116	Pulse	99	4788876	20005	1
Fage_P021a	116	Pulse	99	4801275	32404	1
Fage_P021a	116	Pulse	99	4813675	44804	1
Fage_P021a	116	Pulse	99	4826075	57204	1
Fage_P021a	116	Pulse	99	4838475	69604	1
Fage_P021a	116	Pulse	99	4850874	82003	1
Fage_P021a	116	Pulse	99	4863274	94403	1
Fage_P021a	116	Pulse	99	4875673	106802	1
Fage_P021a	117	Picture	Encoding Sternberg Symbols	4881162	0	1	24824	2	0	next	other	0
Fage_P021a	117	Pulse	99	4888073	6911	1
Fage_P021a	117	Pulse	99	4900473	19311	1
Fage_P021a	118	Picture	Fixation Cross Sternberg Symbols after Encoding	4905986	0	1	12495	2	0	next	other	0
Fage_P021a	118	Pulse	99	4912873	6887	1
Fage_P021a	119	Picture	Stroop Sternberg	4918481	0	1	24824	2	0	next	incorrect	549
Fage_P021a	119	Response	2	4923082	4601	1
Fage_P021a	119	Pulse	99	4925272	6791	1
Fage_P021a	119	Pulse	99	4937672	19191	1
Fage_P021a	120	Picture	Fixation Cross Sternberg Symbols after Stroop	4943305	0	1	37319	2	0	next	other	0
Fage_P021a	120	Pulse	99	4950072	6767	1
Fage_P021a	120	Pulse	99	4962471	19166	1
Fage_P021a	120	Pulse	99	4974871	31566	1
Fage_P021a	121	Picture	Retrieval Sternberg Symbols	4980624	0	1	24824	2	0	next	incorrect	558
Fage_P021a	121	Pulse	99	4987271	6647	1
Fage_P021a	121	Response	2	4992840	12216	1
Fage_P021a	121	Pulse	99	4999670	19046	1
Fage_P021a	122	Picture	Fixation Cross after Retrieval	5005448	0	1	149444	2	0	next	other	0
Fage_P021a	122	Pulse	99	5012070	6622	1
Fage_P021a	122	Pulse	99	5024470	19022	1
Fage_P021a	122	Pulse	99	5036869	31421	1
Fage_P021a	122	Pulse	99	5049269	43821	1
Fage_P021a	122	Pulse	99	5061669	56221	1
Fage_P021a	122	Pulse	99	5074069	68621	1
Fage_P021a	122	Pulse	99	5086468	81020	1
Fage_P021a	122	Pulse	99	5098868	93420	1
Fage_P021a	122	Pulse	99	5111268	105820	1
Fage_P021a	122	Pulse	99	5123667	118219	1
Fage_P021a	122	Pulse	99	5136067	130619	1
Fage_P021a	122	Pulse	99	5148467	143019	1
Fage_P021a	123	Picture	Encoding Sternberg Symbols	5154892	0	1	24824	2	0	next	other	0
Fage_P021a	123	Pulse	99	5160866	5974	1
Fage_P021a	123	Pulse	99	5173266	18374	1
Fage_P021a	124	Picture	Fixation Cross Sternberg Symbols after Encoding	5179716	0	1	12496	2	0	next	other	0
Fage_P021a	124	Pulse	99	5185666	5950	1
Fage_P021a	125	Picture	Stroop Sternberg	5192212	0	1	24824	2	0	next	incorrect	579
Fage_P021a	125	Response	2	5197405	5193	1
Fage_P021a	125	Pulse	99	5198065	5853	1
Fage_P021a	125	Pulse	99	5210465	18253	1
Fage_P021a	126	Picture	Fixation Cross Sternberg Symbols after Stroop	5217036	0	1	37319	2	0	next	other	0
Fage_P021a	126	Pulse	99	5222865	5829	1
Fage_P021a	126	Pulse	99	5235264	18228	1
Fage_P021a	126	Pulse	99	5247664	30628	1
Fage_P021a	127	Picture	Retrieval Sternberg Symbols	5254355	0	1	24824	2	0	next	hit	588
Fage_P021a	127	Pulse	99	5260064	5709	1
Fage_P021a	127	Response	1	5261784	7429	1
Fage_P021a	127	Pulse	99	5272463	18108	1
Fage_P021a	128	Picture	Fixation Cross after Retrieval	5279179	0	1	124620	2	0	next	other	0
Fage_P021a	128	Pulse	99	5284863	5684	1
Fage_P021a	128	Pulse	99	5297263	18084	1
Fage_P021a	128	Pulse	99	5309663	30484	1
Fage_P021a	128	Pulse	99	5322062	42883	1
Fage_P021a	128	Pulse	99	5334462	55283	1
Fage_P021a	128	Pulse	99	5346862	67683	1
Fage_P021a	128	Pulse	99	5359261	80082	1
Fage_P021a	128	Pulse	99	5371661	92482	1
Fage_P021a	128	Pulse	99	5384061	104882	1
Fage_P021a	128	Pulse	99	5396460	117281	1
Fage_P021a	129	Picture	Encoding Sternberg Symbols	5403799	0	1	24824	2	0	next	other	0
Fage_P021a	129	Pulse	99	5408860	5061	1
Fage_P021a	129	Pulse	99	5421260	17461	1
Fage_P021a	130	Picture	Fixation Cross Sternberg Symbols after Encoding	5428623	0	1	12495	2	0	next	other	0
Fage_P021a	130	Pulse	99	5433659	5036	1
Fage_P021a	131	Picture	Stroop Sternberg	5441118	0	1	24824	2	0	next	incorrect	608
Fage_P021a	131	Pulse	99	5446059	4941	1
Fage_P021a	131	Response	2	5447069	5951	1
Fage_P021a	131	Pulse	99	5458459	17341	1
Fage_P021a	132	Picture	Fixation Cross Sternberg Symbols after Stroop	5465942	0	1	37319	2	0	next	other	0
Fage_P021a	132	Pulse	99	5470859	4917	1
Fage_P021a	132	Pulse	99	5483258	17316	1
Fage_P021a	132	Pulse	99	5495658	29716	1
Fage_P021a	133	Picture	Retrieval Sternberg Symbols	5503261	0	1	24824	2	0	next	hit	616
Fage_P021a	133	Pulse	99	5508058	4797	1
Fage_P021a	133	Response	1	5512657	9396	1
Fage_P021a	133	Pulse	99	5520457	17196	1
Fage_P021a	134	Picture	Fixation Cross after Retrieval	5528085	0	1	112292	2	0	next	other	0
Fage_P021a	134	Pulse	99	5532857	4772	1
Fage_P021a	134	Pulse	99	5545257	17172	1
Fage_P021a	134	Pulse	99	5557656	29571	1
Fage_P021a	134	Pulse	99	5570056	41971	1
Fage_P021a	134	Pulse	99	5582456	54371	1
Fage_P021a	134	Pulse	99	5594855	66770	1
Fage_P021a	134	Pulse	99	5607255	79170	1
Fage_P021a	134	Pulse	99	5619665	91580	1
Fage_P021a	134	Pulse	99	5632065	103980	1
Fage_P021a	135	Picture	Encoding Sternberg Symbols	5640377	0	1	24824	2	0	next	other	0
Fage_P021a	135	Pulse	99	5644454	4077	1
Fage_P021a	135	Pulse	99	5656864	16487	1
Fage_P021a	136	Picture	Fixation Cross Sternberg Symbols after Encoding	5665201	0	1	12495	2	0	next	other	0
Fage_P021a	136	Pulse	99	5669264	4063	1
Fage_P021a	137	Picture	Stroop Sternberg	5677696	0	1	24824	2	0	next	hit	635
Fage_P021a	137	Pulse	99	5681663	3967	1
Fage_P021a	137	Response	1	5683813	6117	1
Fage_P021a	137	Pulse	99	5694063	16367	1
Fage_P021a	138	Picture	Fixation Cross Sternberg Symbols after Stroop	5702520	0	1	37319	2	0	next	other	0
Fage_P021a	138	Pulse	99	5706463	3943	1
Fage_P021a	138	Pulse	99	5718862	16342	1
Fage_P021a	138	Pulse	99	5731262	28742	1
Fage_P021a	139	Picture	Retrieval Sternberg Symbols	5739839	0	1	24824	2	0	next	hit	643
Fage_P021a	139	Pulse	99	5743662	3823	1
Fage_P021a	139	Response	1	5747862	8023	1
Fage_P021a	139	Pulse	99	5756061	16222	1
Fage_P021a	140	Picture	Fixation Cross after Retrieval	5764663	0	1	136949	2	0	next	other	0
Fage_P021a	140	Pulse	99	5768461	3798	1
Fage_P021a	140	Pulse	99	5780861	16198	1
Fage_P021a	140	Pulse	99	5793260	28597	1
Fage_P021a	140	Pulse	99	5805660	40997	1
Fage_P021a	140	Pulse	99	5818060	53397	1
Fage_P021a	140	Pulse	99	5830460	65797	1
Fage_P021a	140	Pulse	99	5842859	78196	1
Fage_P021a	140	Pulse	99	5855259	90596	1
Fage_P021a	140	Pulse	99	5867659	102996	1
Fage_P021a	140	Pulse	99	5880058	115395	1
Fage_P021a	140	Pulse	99	5892458	127795	1
Fage_P021a	141	Picture	Encoding Sternberg Symbols	5901612	0	1	24824	2	0	next	other	0
Fage_P021a	141	Pulse	99	5904858	3246	1
Fage_P021a	141	Pulse	99	5917257	15645	1
Fage_P021a	142	Picture	Fixation Cross Sternberg Symbols after Encoding	5926436	0	1	12495	2	0	next	other	0
Fage_P021a	142	Pulse	99	5929657	3221	1
Fage_P021a	143	Picture	Stroop Sternberg	5938931	0	1	24824	2	0	next	hit	664
Fage_P021a	143	Pulse	99	5942057	3126	1
Fage_P021a	143	Response	1	5943907	4976	1
Fage_P021a	143	Pulse	99	5954457	15526	1
Fage_P021a	144	Picture	Fixation Cross Sternberg Symbols after Stroop	5963755	0	1	37319	2	0	next	other	0
Fage_P021a	144	Pulse	99	5966856	3101	1
Fage_P021a	144	Pulse	99	5979256	15501	1
Fage_P021a	144	Pulse	99	5991655	27900	1
Fage_P021a	145	Picture	Retrieval Sternberg Symbols	6001074	0	1	24824	2	0	next	incorrect	672
Fage_P021a	145	Pulse	99	6004055	2981	1
Fage_P021a	145	Response	2	6010265	9191	1
Fage_P021a	145	Pulse	99	6016455	15381	1
Fage_P021a	146	Picture	Fixation Cross after Retrieval	6025898	0	1	112292	2	0	next	other	0
Fage_P021a	146	Pulse	99	6028855	2957	1
Fage_P021a	146	Pulse	99	6041254	15356	1
Fage_P021a	146	Pulse	99	6053654	27756	1
Fage_P021a	146	Pulse	99	6066054	40156	1
Fage_P021a	146	Pulse	99	6078453	52555	1
Fage_P021a	146	Pulse	99	6090853	64955	1
Fage_P021a	146	Pulse	99	6103253	77355	1
Fage_P021a	146	Pulse	99	6115652	89754	1
Fage_P021a	146	Pulse	99	6128052	102154	1
Fage_P021a	147	Picture	Instruction Sternberg Letters	6138190	0	1	37319	2	0	next	other	0
Fage_P021a	147	Pulse	99	6140452	2262	1
Fage_P021a	147	Pulse	99	6152852	14662	1
Fage_P021a	147	Pulse	99	6165251	27061	1
Fage_P021a	148	Picture	Encoding Sternberg Letters	6175509	0	1	24824	2	0	next	other	0
Fage_P021a	148	Pulse	99	6177651	2142	1
Fage_P021a	148	Pulse	99	6190051	14542	1
Fage_P021a	149	Picture	Fixation Cross Sternberg Letters after Encoding	6200333	0	1	12495	2	0	next	other	0
Fage_P021a	149	Pulse	99	6202451	2118	1
Fage_P021a	150	Picture	Stroop Sternberg	6212828	0	1	24824	2	0	next	incorrect	695
Fage_P021a	150	Pulse	99	6214850	2022	1
Fage_P021a	150	Response	2	6218080	5252	1
Fage_P021a	150	Pulse	99	6227250	14422	1
Fage_P021a	151	Picture	Fixation Cross Sternberg Letters after Stroop	6237652	0	1	37319	3	0	next	other	0
Fage_P021a	151	Pulse	99	6239649	1997	1
Fage_P021a	151	Pulse	99	6252049	14397	1
Fage_P021a	151	Pulse	99	6264449	26797	1
Fage_P021a	152	Picture	Retrieval Sternberg Letters	6274971	0	2	24824	4	0	next	incorrect	703
Fage_P021a	152	Pulse	99	6276848	1877	1
Fage_P021a	152	Response	2	6282178	7207	1
Fage_P021a	152	Pulse	99	6289248	14277	1
Fage_P021a	153	Picture	Fixation Cross after Retrieval	6299795	0	2	112292	3	0	next	other	0
Fage_P021a	153	Pulse	99	6301648	1853	1
Fage_P021a	153	Pulse	99	6314047	14252	1
Fage_P021a	153	Pulse	99	6326447	26652	1
Fage_P021a	153	Pulse	99	6338847	39052	1
Fage_P021a	153	Pulse	99	6351247	51452	1
Fage_P021a	153	Pulse	99	6363646	63851	1
Fage_P021a	153	Pulse	99	6376046	76251	1
Fage_P021a	153	Pulse	99	6388446	88651	1
Fage_P021a	153	Pulse	99	6400845	101050	1
Fage_P021a	154	Picture	Encoding Sternberg Letters	6412087	0	1	24824	2	0	next	other	0
Fage_P021a	154	Pulse	99	6413245	1158	1
Fage_P021a	154	Pulse	99	6425645	13558	1
Fage_P021a	155	Picture	Fixation Cross Sternberg Letters after Encoding	6436911	0	1	12495	2	0	next	other	0
Fage_P021a	155	Pulse	99	6438044	1133	1
Fage_P021a	156	Picture	Stroop Sternberg	6449406	0	1	24824	2	0	next	incorrect	722
Fage_P021a	156	Pulse	99	6450444	1038	1
Fage_P021a	156	Response	2	6454864	5458	1
Fage_P021a	156	Pulse	99	6462844	13438	1
Fage_P021a	157	Picture	Fixation Cross Sternberg Letters after Stroop	6474230	0	1	37319	2	0	next	other	0
Fage_P021a	157	Pulse	99	6475243	1013	1
Fage_P021a	157	Pulse	99	6487643	13413	1
Fage_P021a	157	Pulse	99	6500043	25813	1
Fage_P021a	158	Picture	Retrieval Sternberg Letters	6511549	0	1	24824	2	0	next	hit	730
Fage_P021a	158	Pulse	99	6512443	894	1
Fage_P021a	158	Response	1	6517572	6023	1
Fage_P021a	158	Pulse	99	6524842	13293	1
Fage_P021a	159	Picture	Fixation Cross after Retrieval	6536373	0	1	149444	2	0	next	other	0
Fage_P021a	159	Pulse	99	6537242	869	1
Fage_P021a	159	Pulse	99	6549642	13269	1
Fage_P021a	159	Pulse	99	6562042	25669	1
Fage_P021a	159	Pulse	99	6574441	38068	1
Fage_P021a	159	Pulse	99	6586841	50468	1
Fage_P021a	159	Pulse	99	6599241	62868	1
Fage_P021a	159	Pulse	99	6611640	75267	1
Fage_P021a	159	Pulse	99	6624040	87667	1
Fage_P021a	159	Pulse	99	6636439	100066	1
Fage_P021a	159	Pulse	99	6648839	112466	1
Fage_P021a	159	Pulse	99	6661239	124866	1
Fage_P021a	159	Pulse	99	6673638	137265	1
Fage_P021a	160	Picture	Encoding Sternberg Letters	6685817	0	1	24824	2	0	next	other	0
Fage_P021a	160	Pulse	99	6686038	221	1
Fage_P021a	160	Pulse	99	6698438	12621	1
Fage_P021a	161	Picture	Fixation Cross Sternberg Letters after Encoding	6710641	0	1	12495	2	0	next	other	0
Fage_P021a	161	Pulse	99	6710838	197	1
Fage_P021a	162	Picture	Stroop Sternberg	6723136	0	1	24824	2	0	next	hit	752
Fage_P021a	162	Pulse	99	6723237	101	1
Fage_P021a	162	Response	1	6729237	6101	1
Fage_P021a	162	Pulse	99	6735637	12501	1
Fage_P021a	163	Picture	Fixation Cross Sternberg Letters after Stroop	6747960	0	1	37320	2	0	next	other	0
Fage_P021a	163	Pulse	99	6748037	77	1
Fage_P021a	163	Pulse	99	6760436	12476	1
Fage_P021a	163	Pulse	99	6772836	24876	1
Fage_P021a	163	Pulse	99	6785236	37276	1
Fage_P021a	164	Picture	Retrieval Sternberg Letters	6785280	0	1	24824	2	0	next	hit	760
Fage_P021a	164	Response	1	6791956	6676	1
Fage_P021a	164	Pulse	99	6797635	12355	1
Fage_P021a	164	Pulse	99	6810035	24755	1
Fage_P021a	165	Picture	Fixation Cross after Retrieval	6810104	0	1	124620	2	0	next	other	0
Fage_P021a	165	Pulse	99	6822435	12331	1
Fage_P021a	165	Pulse	99	6834834	24730	1
Fage_P021a	165	Pulse	99	6847234	37130	1
Fage_P021a	165	Pulse	99	6859634	49530	1
Fage_P021a	165	Pulse	99	6872034	61930	1
Fage_P021a	165	Pulse	99	6884433	74329	1
Fage_P021a	165	Pulse	99	6896833	86729	1
Fage_P021a	165	Pulse	99	6909233	99129	1
Fage_P021a	165	Pulse	99	6921632	111528	1
Fage_P021a	165	Pulse	99	6934032	123928	1
Fage_P021a	166	Picture	Encoding Sternberg Letters	6934724	0	1	24824	2	0	next	other	0
Fage_P021a	166	Pulse	99	6946432	11708	1
Fage_P021a	166	Pulse	99	6958831	24107	1
Fage_P021a	167	Picture	Fixation Cross Sternberg Letters after Encoding	6959548	0	1	12495	2	0	next	other	0
Fage_P021a	167	Pulse	99	6971231	11683	1
Fage_P021a	168	Picture	Stroop Sternberg	6972043	0	1	24824	2	0	next	hit	780
Fage_P021a	168	Response	1	6978231	6188	1
Fage_P021a	168	Pulse	99	6983631	11588	1
Fage_P021a	168	Pulse	99	6996030	23987	1
Fage_P021a	169	Picture	Fixation Cross Sternberg Letters after Stroop	6996867	0	1	37319	2	0	next	other	0
Fage_P021a	169	Pulse	99	7008430	11563	1
Fage_P021a	169	Pulse	99	7020830	23963	1
Fage_P021a	169	Pulse	99	7033229	36362	1
Fage_P021a	170	Picture	Retrieval Sternberg Letters	7034186	0	1	24824	2	0	next	incorrect	788
Fage_P021a	170	Response	2	7039209	5023	1
Fage_P021a	170	Pulse	99	7045629	11443	1
Fage_P021a	170	Pulse	99	7058029	23843	1
Fage_P021a	171	Picture	Fixation Cross after Retrieval	7059010	0	1	137115	2	0	next	other	0
Fage_P021a	171	Pulse	99	7070429	11419	1
Fage_P021a	171	Pulse	99	7082828	23818	1
Fage_P021a	171	Pulse	99	7095228	36218	1
Fage_P021a	171	Pulse	99	7107628	48618	1
Fage_P021a	171	Pulse	99	7120027	61017	1
Fage_P021a	171	Pulse	99	7132439	73429	1
Fage_P021a	171	Pulse	99	7144837	85827	1
Fage_P021a	171	Pulse	99	7157237	98227	1
Fage_P021a	171	Pulse	99	7169636	110626	1
Fage_P021a	171	Pulse	99	7182036	123026	1
Fage_P021a	171	Pulse	99	7194435	135425	1
Fage_P021a	172	Picture	Encoding Sternberg Letters	7196125	0	1	24824	2	0	next	other	0
Fage_P021a	172	Pulse	99	7206835	10710	1
Fage_P021a	172	Pulse	99	7219235	23110	1
Fage_P021a	173	Picture	Fixation Cross Sternberg Letters after Encoding	7220949	0	1	12496	2	0	next	other	0
Fage_P021a	173	Pulse	99	7231635	10686	1
Fage_P021a	174	Picture	Stroop Sternberg	7233445	0	1	24824	2	0	next	incorrect	809
Fage_P021a	174	Response	2	7240464	7019	1
Fage_P021a	174	Pulse	99	7244034	10589	1
Fage_P021a	174	Pulse	99	7256434	22989	1
Fage_P021a	175	Picture	Fixation Cross Sternberg Letters after Stroop	7258269	0	1	37319	2	0	next	other	0
Fage_P021a	175	Pulse	99	7268834	10565	1
Fage_P021a	175	Pulse	99	7281233	22964	1
Fage_P021a	175	Pulse	99	7293633	35364	1
Fage_P021a	176	Picture	Retrieval Sternberg Letters	7295588	0	1	24824	2	0	next	hit	817
Fage_P021a	176	Response	1	7302693	7105	1
Fage_P021a	176	Pulse	99	7306033	10445	1
Fage_P021a	176	Pulse	99	7318432	22844	1
Fage_P021a	177	Picture	Fixation Cross after Retrieval	7320412	0	1	124620	2	0	next	other	0
Fage_P021a	177	Pulse	99	7330832	10420	1
Fage_P021a	177	Pulse	99	7343232	22820	1
Fage_P021a	177	Pulse	99	7355632	35220	1
Fage_P021a	177	Pulse	99	7368031	47619	1
Fage_P021a	177	Pulse	99	7380431	60019	1
Fage_P021a	177	Pulse	99	7392831	72419	1
Fage_P021a	177	Pulse	99	7405230	84818	1
Fage_P021a	177	Pulse	99	7417630	97218	1
Fage_P021a	177	Pulse	99	7430030	109618	1
Fage_P021a	177	Pulse	99	7442429	122017	1
Fage_P021a	178	Picture	Encoding Sternberg Letters	7445032	0	1	24824	2	0	next	other	0
Fage_P021a	178	Pulse	99	7454829	9797	1
Fage_P021a	178	Pulse	99	7467229	22197	1
Fage_P021a	179	Picture	Fixation Cross Sternberg Letters after Encoding	7469856	0	1	12495	2	0	next	other	0
Fage_P021a	179	Pulse	99	7479628	9772	1
Fage_P021a	180	Picture	Stroop Sternberg	7482351	0	1	24824	2	0	next	incorrect	837
Fage_P021a	180	Response	2	7487458	5107	1
Fage_P021a	180	Pulse	99	7492028	9677	1
Fage_P021a	180	Pulse	99	7504428	22077	1
Fage_P021a	181	Picture	Fixation Cross Sternberg Letters after Stroop	7507175	0	1	37319	3	0	next	other	0
Fage_P021a	181	Pulse	99	7516827	9652	1
Fage_P021a	181	Pulse	99	7529227	22052	1
Fage_P021a	181	Pulse	99	7541627	34452	1
Fage_P021a	182	Picture	Retrieval Sternberg Letters	7544494	0	2	24824	4	0	next	hit	845
Fage_P021a	182	Response	1	7550637	6143	1
Fage_P021a	182	Pulse	99	7554026	9532	1
Fage_P021a	182	Pulse	99	7566426	21932	1
Fage_P021a	183	Picture	Fixation Cross after Retrieval	7569318	0	2	112292	3	0	next	other	0
Fage_P021a	183	Pulse	99	7578826	9508	1
Fage_P021a	183	Pulse	99	7591226	21908	1
Fage_P021a	183	Pulse	99	7603625	34307	1
Fage_P021a	183	Pulse	99	7616025	46707	1
Fage_P021a	183	Pulse	99	7628425	59107	1
Fage_P021a	183	Pulse	99	7640824	71506	1
Fage_P021a	183	Pulse	99	7653224	83906	1
Fage_P021a	183	Pulse	99	7665624	96306	1
Fage_P021a	183	Pulse	99	7678023	108705	1
Fage_P021a	184	Picture	Encoding Sternberg Letters	7681610	0	1	24824	2	0	next	other	0
Fage_P021a	184	Pulse	99	7690423	8813	1
Fage_P021a	184	Pulse	99	7702823	21213	1
Fage_P021a	185	Picture	Fixation Cross Sternberg Letters after Encoding	7706434	0	1	12495	2	0	next	other	0
Fage_P021a	185	Pulse	99	7715223	8789	1
Fage_P021a	186	Picture	Stroop Sternberg	7718929	0	1	24824	2	0	next	hit	864
Fage_P021a	186	Response	1	7724602	5673	1
Fage_P021a	186	Pulse	99	7727622	8693	1
Fage_P021a	186	Pulse	99	7740022	21093	1
Fage_P021a	187	Picture	Fixation Cross Sternberg Letters after Stroop	7743753	0	1	37319	2	0	next	other	0
Fage_P021a	187	Pulse	99	7752422	8669	1
Fage_P021a	187	Pulse	99	7764821	21068	1
Fage_P021a	187	Pulse	99	7777221	33468	1
Fage_P021a	188	Picture	Retrieval Sternberg Letters	7781072	0	1	24824	2	0	next	incorrect	872
Fage_P021a	188	Response	2	7787501	6429	1
Fage_P021a	188	Pulse	99	7789621	8549	1
Fage_P021a	188	Pulse	99	7802020	20948	1
Fage_P021a	189	Picture	Fixation Cross after Retrieval	7805896	0	1	112291	2	0	next	other	0
Fage_P021a	189	Pulse	99	7814420	8524	1
Fage_P021a	189	Pulse	99	7826820	20924	1
Fage_P021a	189	Pulse	99	7839219	33323	1
Fage_P021a	189	Pulse	99	7851619	45723	1
Fage_P021a	189	Pulse	99	7864019	58123	1
Fage_P021a	189	Pulse	99	7876418	70522	1
Fage_P021a	189	Pulse	99	7888818	82922	1
Fage_P021a	189	Pulse	99	7901218	95322	1
Fage_P021a	189	Pulse	99	7913617	107721	1
Fage_P021a	190	Picture	Encoding Sternberg Letters	7918187	0	1	24824	2	0	next	other	0
Fage_P021a	190	Pulse	99	7926017	7830	1
Fage_P021a	190	Pulse	99	7938417	20230	1
Fage_P021a	191	Picture	Fixation Cross Sternberg Letters after Encoding	7943011	0	1	12496	2	0	next	other	0
Fage_P021a	191	Pulse	99	7950817	7806	1
Fage_P021a	192	Picture	Stroop Sternberg	7955507	0	1	24824	2	0	next	incorrect	891
Fage_P021a	192	Response	2	7959956	4449	1
Fage_P021a	192	Pulse	99	7963216	7709	1
Fage_P021a	192	Pulse	99	7975616	20109	1
Fage_P021a	193	Picture	Fixation Cross Sternberg Letters after Stroop	7980331	0	1	37319	2	0	next	other	0
Fage_P021a	193	Pulse	99	7988016	7685	1
Fage_P021a	193	Pulse	99	8000415	20084	1
Fage_P021a	193	Pulse	99	8012815	32484	1
Fage_P021a	194	Picture	Retrieval Sternberg Letters	8017650	0	1	24824	2	0	next	hit	899
Fage_P021a	194	Response	1	8023545	5895	1
Fage_P021a	194	Pulse	99	8025215	7565	1
Fage_P021a	194	Pulse	99	8037614	19964	1
Fage_P021a	195	Picture	Fixation Cross after Retrieval	8042474	0	1	137115	2	0	next	other	0
Fage_P021a	195	Pulse	99	8050014	7540	1
Fage_P021a	195	Pulse	99	8062414	19940	1
Fage_P021a	195	Pulse	99	8074813	32339	1
Fage_P021a	195	Pulse	99	8087213	44739	1
Fage_P021a	195	Pulse	99	8099613	57139	1
Fage_P021a	195	Pulse	99	8112013	69539	1
Fage_P021a	195	Pulse	99	8124412	81938	1
Fage_P021a	195	Pulse	99	8136812	94338	1
Fage_P021a	195	Pulse	99	8149212	106738	1
Fage_P021a	195	Pulse	99	8161611	119137	1
Fage_P021a	195	Pulse	99	8174011	131537	1
Fage_P021a	196	Picture	Encoding Sternberg Letters	8179589	0	1	24824	2	0	next	other	0
Fage_P021a	196	Pulse	99	8186411	6822	1
Fage_P021a	196	Pulse	99	8198810	19221	1
Fage_P021a	197	Picture	Fixation Cross Sternberg Letters after Encoding	8204413	0	1	12495	3	0	next	other	0
Fage_P021a	197	Pulse	99	8211210	6797	1
Fage_P021a	198	Picture	Stroop Sternberg	8216908	0	2	24824	4	0	next	hit	920
Fage_P021a	198	Response	1	8222380	5472	1
Fage_P021a	198	Pulse	99	8223610	6702	1
Fage_P021a	198	Pulse	99	8236009	19101	1
Fage_P021a	199	Picture	Fixation Cross Sternberg Letters after Stroop	8241732	0	2	37320	3	0	next	other	0
Fage_P021a	199	Pulse	99	8248409	6677	1
Fage_P021a	199	Pulse	99	8260809	19077	1
Fage_P021a	199	Pulse	99	8273208	31476	1
Fage_P021a	200	Picture	Retrieval Sternberg Letters	8279052	0	1	24824	2	0	next	incorrect	929
Fage_P021a	200	Pulse	99	8285608	6556	1
Fage_P021a	200	Response	2	8287398	8346	1
Fage_P021a	200	Pulse	99	8298008	18956	1
Fage_P021a	201	Picture	Fixation Cross after Retrieval	8303876	0	1	124620	2	0	next	other	0
Fage_P021a	201	Pulse	99	8310408	6532	1
Fage_P021a	201	Pulse	99	8322807	18931	1
Fage_P021a	201	Pulse	99	8335207	31331	1
Fage_P021a	201	Pulse	99	8347607	43731	1
Fage_P021a	201	Pulse	99	8360006	56130	1
Fage_P021a	201	Pulse	99	8372406	68530	1
Fage_P021a	201	Pulse	99	8384806	80930	1
Fage_P021a	201	Pulse	99	8397205	93329	1
Fage_P021a	201	Pulse	99	8409605	105729	1
Fage_P021a	201	Pulse	99	8422005	118129	1
Fage_P021a	202	Picture	Encoding Sternberg Letters	8428496	0	1	24824	2	0	next	other	0
Fage_P021a	202	Pulse	99	8434405	5909	1
Fage_P021a	202	Pulse	99	8446804	18308	1
Fage_P021a	203	Picture	Fixation Cross Sternberg Letters after Encoding	8453320	0	1	12495	2	0	next	other	0
Fage_P021a	203	Pulse	99	8459204	5884	1
Fage_P021a	204	Picture	Stroop Sternberg	8465815	0	1	24824	2	0	next	incorrect	949
Fage_P021a	204	Pulse	99	8471604	5789	1
Fage_P021a	204	Response	2	8472613	6798	1
Fage_P021a	204	Pulse	99	8484003	18188	1
Fage_P021a	205	Picture	Fixation Cross Sternberg Letters after Stroop	8490639	0	1	37319	2	0	next	other	0
Fage_P021a	205	Pulse	99	8496403	5764	1
Fage_P021a	205	Pulse	99	8508803	18164	1
Fage_P021a	205	Pulse	99	8521202	30563	1
Fage_P021a	206	Picture	Retrieval Sternberg Letters	8527958	0	1	24824	2	0	next	incorrect	957
Fage_P021a	206	Pulse	99	8533602	5644	1
Fage_P021a	206	Response	2	8533612	5654	1
Fage_P021a	206	Pulse	99	8546002	18044	1
Fage_P021a	207	Picture	Fixation Cross after Retrieval	8552782	0	1	149444	2	0	next	other	0
Fage_P021a	207	Pulse	99	8558402	5620	1
Fage_P021a	207	Pulse	99	8570801	18019	1
Fage_P021a	207	Pulse	99	8583201	30419	1
Fage_P021a	207	Pulse	99	8595611	42829	1
Fage_P021a	207	Pulse	99	8608010	55228	1
Fage_P021a	207	Pulse	99	8620410	67628	1
Fage_P021a	207	Pulse	99	8632810	80028	1
Fage_P021a	207	Pulse	99	8645209	92427	1
Fage_P021a	207	Pulse	99	8657609	104827	1
Fage_P021a	207	Pulse	99	8670009	117227	1
Fage_P021a	207	Pulse	99	8682408	129626	1
Fage_P021a	207	Pulse	99	8694808	142026	1
Fage_P021a	208	Picture	Encoding Sternberg Letters	8702226	0	1	24824	2	0	next	other	0
Fage_P021a	208	Pulse	99	8707208	4982	1
Fage_P021a	208	Pulse	99	8719607	17381	1
Fage_P021a	209	Picture	Fixation Cross Sternberg Letters after Encoding	8727050	0	1	12495	2	0	next	other	0
Fage_P021a	209	Pulse	99	8732007	4957	1
Fage_P021a	210	Picture	Stroop Sternberg	8739545	0	1	24824	2	0	next	incorrect	979
Fage_P021a	210	Pulse	99	8744407	4862	1
Fage_P021a	210	Response	2	8745657	6112	1
Fage_P021a	210	Pulse	99	8756807	17262	1
Fage_P021a	211	Picture	Fixation Cross Sternberg Letters after Stroop	8764369	0	1	37320	2	0	next	other	0
Fage_P021a	211	Pulse	99	8769206	4837	1
Fage_P021a	211	Pulse	99	8781606	17237	1
Fage_P021a	211	Pulse	99	8794005	29636	1
Fage_P021a	212	Picture	Retrieval Sternberg Letters	8801689	0	1	24824	2	0	next	hit	987
Fage_P021a	212	Pulse	99	8806405	4716	1
Fage_P021a	212	Response	1	8808565	6876	1
Fage_P021a	212	Pulse	99	8818805	17116	1
Fage_P021a	213	Picture	Fixation Cross after Retrieval	8826513	0	1	124620	2	0	next	other	0
Fage_P021a	213	Pulse	99	8831205	4692	1
Fage_P021a	213	Pulse	99	8843604	17091	1
Fage_P021a	213	Pulse	99	8856004	29491	1
Fage_P021a	213	Pulse	99	8868404	41891	1
Fage_P021a	213	Pulse	99	8880803	54290	1
Fage_P021a	213	Pulse	99	8893203	66690	1
Fage_P021a	213	Pulse	99	8905603	79090	1
Fage_P021a	213	Pulse	99	8918002	91489	1
Fage_P021a	213	Pulse	99	8930402	103889	1
Fage_P021a	213	Pulse	99	8942802	116289	1
Fage_P021a	214	Picture	Encoding Sternberg Letters	8951133	0	1	24824	2	0	next	other	0
Fage_P021a	214	Pulse	99	8955202	4069	1
Fage_P021a	214	Pulse	99	8967601	16468	1
Fage_P021a	215	Picture	Fixation Cross Sternberg Letters after Encoding	8975957	0	1	12495	2	0	next	other	0
Fage_P021a	215	Pulse	99	8980001	4044	1
Fage_P021a	216	Picture	Stroop Sternberg	8988452	0	1	24824	2	0	next	incorrect	1007
Fage_P021a	216	Pulse	99	8992401	3949	1
Fage_P021a	216	Response	2	8993329	4877	2
Fage_P021a	216	Pulse	99	9004800	16348	1
Fage_P021a	217	Picture	Fixation Cross Sternberg Letters after Stroop	9013276	0	1	37319	2	0	next	other	0
Fage_P021a	217	Pulse	99	9017200	3924	1
Fage_P021a	217	Pulse	99	9029600	16324	1
Fage_P021a	217	Pulse	99	9041999	28723	1
Fage_P021a	218	Picture	Retrieval Sternberg Letters	9050595	0	1	24824	2	0	next	incorrect	1015
Fage_P021a	218	Pulse	99	9054399	3804	1
Fage_P021a	218	Response	2	9056249	5654	1
Fage_P021a	218	Pulse	99	9066799	16204	1
Fage_P021a	219	Picture	Fixation Cross after Retrieval	9075419	0	1	112291	2	0	next	other	0
Fage_P021a	219	Pulse	99	9079198	3779	1
Fage_P021a	219	Pulse	99	9091598	16179	1
Fage_P021a	219	Pulse	99	9103998	28579	1
Fage_P021a	219	Pulse	99	9116397	40978	1
Fage_P021a	219	Pulse	99	9128797	53378	1
Fage_P021a	219	Pulse	99	9141197	65778	1
Fage_P021a	219	Pulse	99	9153597	78178	1
Fage_P021a	219	Pulse	99	9165996	90577	1
Fage_P021a	219	Pulse	99	9178396	102977	1
Fage_P021a	220	Picture	Encoding Sternberg Letters	9187710	0	1	24824	2	0	next	other	0
Fage_P021a	220	Pulse	99	9190796	3086	1
Fage_P021a	220	Pulse	99	9203195	15485	1
Fage_P021a	221	Picture	Fixation Cross Sternberg Letters after Encoding	9212534	0	1	12496	2	0	next	other	0
Fage_P021a	221	Pulse	99	9215595	3061	1
Fage_P021a	222	Picture	Stroop Sternberg	9225030	0	1	24824	2	0	next	hit	1034
Fage_P021a	222	Pulse	99	9227995	2965	1
Fage_P021a	222	Response	1	9231965	6935	1
Fage_P021a	222	Pulse	99	9240394	15364	1
Fage_P021a	223	Picture	Fixation Cross Sternberg Letters after Stroop	9249854	0	1	37319	2	0	next	other	0
Fage_P021a	223	Pulse	99	9252794	2940	1
Fage_P021a	223	Pulse	99	9265194	15340	1
Fage_P021a	223	Pulse	99	9277593	27739	1
Fage_P021a	224	Picture	Retrieval Sternberg Letters	9287173	0	1	24824	2	0	next	incorrect	1042
Fage_P021a	224	Pulse	99	9289993	2820	1
Fage_P021a	224	Response	2	9294853	7680	1
Fage_P021a	224	Pulse	99	9302393	15220	1
Fage_P021a	225	Picture	Fixation Cross after Retrieval	9311997	0	1	124620	2	0	next	other	0
Fage_P021a	225	Pulse	99	9314793	2796	1
Fage_P021a	225	Pulse	99	9327192	15195	1
Fage_P021a	225	Pulse	99	9339592	27595	1
Fage_P021a	225	Pulse	99	9351991	39994	1
Fage_P021a	225	Pulse	99	9364391	52394	1
Fage_P021a	225	Pulse	99	9376791	64794	1
Fage_P021a	225	Pulse	99	9389191	77194	1
Fage_P021a	225	Pulse	99	9401590	89593	1
Fage_P021a	225	Pulse	99	9413990	101993	1
Fage_P021a	225	Pulse	99	9426390	114393	1
Fage_P021a	226	Picture	Encoding Sternberg Letters	9436617	0	1	24824	2	0	next	other	0
Fage_P021a	226	Pulse	99	9438789	2172	1
Fage_P021a	226	Pulse	99	9451189	14572	1
Fage_P021a	227	Picture	Fixation Cross Sternberg Letters after Encoding	9461441	0	1	12495	2	0	next	other	0
Fage_P021a	227	Pulse	99	9463589	2148	1
Fage_P021a	228	Picture	Stroop Sternberg	9473936	0	1	24824	2	0	next	incorrect	1062
Fage_P021a	228	Pulse	99	9475988	2052	1
Fage_P021a	228	Response	2	9480798	6862	1
Fage_P021a	228	Pulse	99	9488388	14452	1
Fage_P021a	229	Picture	Fixation Cross Sternberg Letters after Stroop	9498760	0	1	37319	3	0	next	other	0
Fage_P021a	229	Pulse	99	9500788	2028	1
Fage_P021a	229	Pulse	99	9513188	14428	1
Fage_P021a	229	Pulse	99	9525587	26827	1
Fage_P021a	230	Picture	Retrieval Sternberg Letters	9536079	0	2	24824	4	0	next	incorrect	1070
Fage_P021a	230	Pulse	99	9537987	1908	1
Fage_P021a	230	Response	2	9543257	7178	1
Fage_P021a	230	Pulse	99	9550387	14308	1
Fage_P021a	231	Picture	Fixation Cross after Retrieval	9560903	0	2	124620	3	0	next	other	0
Fage_P021a	231	Pulse	99	9562786	1883	1
Fage_P021a	231	Pulse	99	9575186	14283	1
Fage_P021a	231	Pulse	99	9587586	26683	1
Fage_P021a	231	Pulse	99	9599985	39082	1
Fage_P021a	231	Pulse	99	9612385	51482	1
Fage_P021a	231	Pulse	99	9624785	63882	1
Fage_P021a	231	Pulse	99	9637184	76281	1
Fage_P021a	231	Pulse	99	9649584	88681	1
Fage_P021a	231	Pulse	99	9661984	101081	1
Fage_P021a	231	Pulse	99	9674384	113481	1
Fage_P021a	232	Picture	Encoding Sternberg Letters	9685523	0	1	24824	2	0	next	other	0
Fage_P021a	232	Pulse	99	9686783	1260	1
Fage_P021a	232	Pulse	99	9699183	13660	1
Fage_P021a	233	Picture	Fixation Cross Sternberg Letters after Encoding	9710347	0	1	12496	2	0	next	other	0
Fage_P021a	233	Pulse	99	9711583	1236	1
Fage_P021a	234	Picture	Stroop Sternberg	9722843	0	1	24824	2	0	next	incorrect	1090
Fage_P021a	234	Pulse	99	9723982	1139	1
Fage_P021a	234	Response	2	9727962	5119	1
Fage_P021a	234	Pulse	99	9736382	13539	1
Fage_P021a	235	Picture	Fixation Cross Sternberg Letters after Stroop	9747667	0	1	37319	2	0	next	other	0
Fage_P021a	235	Pulse	99	9748782	1115	1
Fage_P021a	235	Pulse	99	9761181	13514	1
Fage_P021a	235	Pulse	99	9773581	25914	1
Fage_P021a	236	Picture	Retrieval Sternberg Letters	9784986	0	1	24824	2	0	next	incorrect	1098
Fage_P021a	236	Pulse	99	9785981	995	1
Fage_P021a	236	Response	2	9797560	12574	1
Fage_P021a	236	Pulse	99	9798380	13394	1
Fage_P021a	237	Picture	Fixation Cross after Retrieval	9809810	0	1	112291	2	0	next	other	0
Fage_P021a	237	Pulse	99	9810780	970	1
Fage_P021a	237	Pulse	99	9823180	13370	1
Fage_P021a	237	Pulse	99	9835579	25769	1
Fage_P021a	237	Pulse	99	9847979	38169	1
Fage_P021a	237	Pulse	99	9860379	50569	1
Fage_P021a	237	Pulse	99	9872779	62969	1
Fage_P021a	237	Pulse	99	9885178	75368	1
Fage_P021a	237	Pulse	99	9897578	87768	1
Fage_P021a	237	Pulse	99	9909978	100168	1
Fage_P021a	238	Picture	Encoding Sternberg Letters	9922101	0	1	24824	2	0	next	other	0
Fage_P021a	238	Pulse	99	9922377	276	1
Fage_P021a	238	Pulse	99	9934777	12676	1
Fage_P021a	239	Picture	Fixation Cross Sternberg Letters after Encoding	9946925	0	1	12495	2	0	next	other	0
Fage_P021a	239	Pulse	99	9947177	252	1
Fage_P021a	240	Picture	Stroop Sternberg	9959420	0	1	24824	2	0	next	incorrect	1117
Fage_P021a	240	Pulse	99	9959577	157	1
Fage_P021a	240	Response	2	9964976	5556	1
Fage_P021a	240	Pulse	99	9971976	12556	1
Fage_P021a	241	Picture	Fixation Cross Sternberg Letters after Stroop	9984244	0	1	37320	2	0	next	other	0
Fage_P021a	241	Pulse	99	9984376	132	1
Fage_P021a	241	Pulse	99	9996775	12531	1
Fage_P021a	241	Pulse	99	10009175	24931	1
Fage_P021a	242	Picture	Retrieval Sternberg Letters	10021564	0	1	24824	2	0	next	incorrect	1125
Fage_P021a	242	Pulse	99	10021575	11	1
Fage_P021a	242	Response	2	10026055	4491	1
Fage_P021a	242	Pulse	99	10033985	12421	1
Fage_P021a	242	Pulse	99	10046384	24820	1
Fage_P021a	243	Picture	Fixation Cross after Retrieval	10046388	0	1	137115	2	0	next	other	0
Fage_P021a	243	Pulse	99	10058774	12386	1
Fage_P021a	243	Pulse	99	10071184	24796	1
Fage_P021a	243	Pulse	99	10083583	37195	1
Fage_P021a	243	Pulse	99	10095983	49595	1
Fage_P021a	243	Pulse	99	10108383	61995	1
Fage_P021a	243	Pulse	99	10120782	74394	1
Fage_P021a	243	Pulse	99	10133182	86794	1
Fage_P021a	243	Pulse	99	10145582	99194	1
Fage_P021a	243	Pulse	99	10157982	111594	1
Fage_P021a	243	Pulse	99	10170381	123993	1
Fage_P021a	243	Pulse	99	10182781	136393	1
Fage_P021a	244	Picture	Encoding Sternberg Letters	10183503	0	1	24824	2	0	next	other	0
Fage_P021a	244	Pulse	99	10195181	11678	1
Fage_P021a	244	Pulse	99	10207580	24077	1
Fage_P021a	245	Picture	Fixation Cross Sternberg Letters after Encoding	10208327	0	1	12495	2	0	next	other	0
Fage_P021a	245	Pulse	99	10219980	11653	1
Fage_P021a	246	Picture	Stroop Sternberg	10220822	0	1	24824	2	0	next	incorrect	1146
Fage_P021a	246	Response	2	10227010	6188	1
Fage_P021a	246	Pulse	99	10232380	11558	1
Fage_P021a	246	Pulse	99	10244779	23957	1
Fage_P021a	247	Picture	Fixation Cross Sternberg Letters after Stroop	10245646	0	1	37319	3	0	next	other	0
Fage_P021a	247	Pulse	99	10257179	11533	1
Fage_P021a	247	Pulse	99	10269579	23933	1
Fage_P021a	247	Pulse	99	10281978	36332	1
Fage_P021a	248	Picture	Retrieval Sternberg Letters	10282965	0	2	24824	4	0	next	incorrect	1154
Fage_P021a	248	Response	2	10288108	5143	1
Fage_P021a	248	Pulse	99	10294378	11413	1
Fage_P021a	248	Pulse	99	10306778	23813	1
Fage_P021a	249	Picture	Fixation Cross after Retrieval	10307789	0	2	149444	3	0	next	other	0
Fage_P021a	249	Pulse	99	10319177	11388	1
Fage_P021a	249	Pulse	99	10331577	23788	1
Fage_P021a	249	Pulse	99	10343977	36188	1
Fage_P021a	249	Pulse	99	10356376	48587	1
Fage_P021a	249	Pulse	99	10368776	60987	1
Fage_P021a	249	Pulse	99	10381176	73387	1
Fage_P021a	249	Pulse	99	10393576	85787	1
Fage_P021a	249	Pulse	99	10405975	98186	1
Fage_P021a	249	Pulse	99	10418375	110586	1
Fage_P021a	249	Pulse	99	10430775	122986	1
Fage_P021a	249	Pulse	99	10443174	135385	1
Fage_P021a	249	Pulse	99	10455574	147785	1
Fage_P021a	250	Picture	Encoding Sternberg Letters	10457233	0	1	24824	2	0	next	other	0
Fage_P021a	250	Pulse	99	10467974	10741	1
Fage_P021a	250	Pulse	99	10480373	23140	1
Fage_P021a	251	Picture	Fixation Cross Sternberg Letters after Encoding	10482057	0	1	12496	2	0	next	other	0
Fage_P021a	251	Pulse	99	10492773	10716	1
Fage_P021a	252	Picture	Stroop Sternberg	10494553	0	1	24824	2	0	next	hit	1176
Fage_P021a	252	Response	1	10500353	5800	1
Fage_P021a	252	Pulse	99	10505173	10620	1
Fage_P021a	252	Pulse	99	10517572	23019	1
Fage_P021a	253	Picture	Fixation Cross Sternberg Letters after Stroop	10519377	0	1	37319	2	0	next	other	0
Fage_P021a	253	Pulse	99	10529972	10595	1
Fage_P021a	253	Pulse	99	10542372	22995	1
Fage_P021a	253	Pulse	99	10554772	35395	1
Fage_P021a	254	Picture	Retrieval Sternberg Letters	10556696	0	1	24824	2	0	next	hit	1184
Fage_P021a	254	Response	1	10562761	6065	1
Fage_P021a	254	Pulse	99	10567171	10475	1
Fage_P021a	254	Pulse	99	10579571	22875	1
Fage_P021a	255	Picture	Fixation Cross after Retrieval	10581520	0	1	137115	2	0	next	other	0
Fage_P021a	255	Pulse	99	10591971	10451	1
Fage_P021a	255	Pulse	99	10604370	22850	1
Fage_P021a	255	Pulse	99	10616770	35250	1
Fage_P021a	255	Pulse	99	10629170	47650	1
Fage_P021a	255	Pulse	99	10641569	60049	1
Fage_P021a	255	Pulse	99	10653969	72449	1
Fage_P021a	255	Pulse	99	10666369	84849	1
Fage_P021a	255	Pulse	99	10678769	97249	1
Fage_P021a	255	Pulse	99	10691168	109648	1
Fage_P021a	255	Pulse	99	10703568	122048	1
Fage_P021a	255	Pulse	99	10715967	134447	1
Fage_P021a	256	Picture	Encoding Sternberg Letters	10718635	0	1	24824	2	0	next	other	0
Fage_P021a	256	Pulse	99	10728367	9732	1
Fage_P021a	256	Pulse	99	10740767	22132	1
Fage_P021a	257	Picture	Fixation Cross Sternberg Letters after Encoding	10743459	0	1	12495	3	0	next	other	0
Fage_P021a	257	Pulse	99	10753167	9708	1
Fage_P021a	258	Picture	Stroop Sternberg	10755954	0	2	24824	4	0	next	incorrect	1205
Fage_P021a	258	Response	2	10761677	5723	1
Fage_P021a	258	Pulse	99	10765566	9612	1
Fage_P021a	258	Pulse	99	10777966	22012	1
Fage_P021a	259	Picture	Fixation Cross Sternberg Letters after Stroop	10780778	0	2	37320	3	0	next	other	0
Fage_P021a	259	Pulse	99	10790366	9588	1
Fage_P021a	259	Pulse	99	10802765	21987	1
Fage_P021a	259	Pulse	99	10815165	34387	1
Fage_P021a	260	Picture	Retrieval Sternberg Letters	10818098	0	1	24824	2	0	next	incorrect	1213
Fage_P021a	260	Response	2	10824205	6107	1
Fage_P021a	260	Pulse	99	10827565	9467	1
Fage_P021a	260	Pulse	99	10839964	21866	1
Fage_P021a	261	Picture	Fixation Cross after Retrieval	10842922	0	1	112291	2	0	next	other	0
Fage_P021a	261	Pulse	99	10852364	9442	1
Fage_P021a	261	Pulse	99	10864764	21842	1
Fage_P021a	261	Pulse	99	10877163	34241	1
Fage_P021a	261	Pulse	99	10889563	46641	1
Fage_P021a	261	Pulse	99	10901963	59041	1
Fage_P021a	261	Pulse	99	10914363	71441	1
Fage_P021a	261	Pulse	99	10926762	83840	1
Fage_P021a	261	Pulse	99	10939162	96240	1
Fage_P021a	261	Pulse	99	10951562	108640	1
Fage_P021a	262	Picture	Encoding Sternberg Letters	10955213	0	1	24824	2	0	next	other	0
Fage_P021a	262	Pulse	99	10963962	8749	1
Fage_P021a	262	Pulse	99	10976361	21148	1
Fage_P021a	263	Picture	Fixation Cross Sternberg Letters after Encoding	10980037	0	1	12495	2	0	next	other	0
Fage_P021a	263	Pulse	99	10988761	8724	1
Fage_P021a	264	Picture	Stroop Sternberg	10992532	0	1	24824	2	0	next	incorrect	1232
Fage_P021a	264	Response	2	10998021	5489	1
Fage_P021a	264	Pulse	99	11001160	8628	1
Fage_P021a	264	Pulse	99	11013560	21028	1
Fage_P021a	265	Picture	Fixation Cross Sternberg Letters after Stroop	11017356	0	1	37320	2	0	next	other	0
Fage_P021a	265	Pulse	99	11025960	8604	1
Fage_P021a	265	Pulse	99	11038359	21003	1
Fage_P021a	265	Pulse	99	11050759	33403	1
Fage_P021a	266	Picture	Retrieval Sternberg Letters	11054676	0	1	24824	2	0	next	incorrect	1240
Fage_P021a	266	Response	2	11060139	5463	1
Fage_P021a	266	Pulse	99	11063159	8483	1
Fage_P021a	266	Pulse	99	11075558	20882	1
Fage_P021a	267	Picture	Fixation Cross after Retrieval	11079500	0	1	149443	2	0	next	other	0
Fage_P021a	267	Pulse	99	11087958	8458	1
Fage_P021a	267	Pulse	99	11100358	20858	1
Fage_P021a	267	Pulse	99	11112758	33258	1
Fage_P021a	267	Pulse	99	11125157	45657	1
Fage_P021a	267	Pulse	99	11137557	58057	1
Fage_P021a	267	Pulse	99	11149957	70457	1
Fage_P021a	267	Pulse	99	11162356	82856	1
Fage_P021a	267	Pulse	99	11174756	95256	1
Fage_P021a	267	Pulse	99	11187156	107656	1
Fage_P021a	267	Pulse	99	11199555	120055	1
Fage_P021a	267	Pulse	99	11211955	132455	1
Fage_P021a	267	Pulse	99	11224355	144855	1
Fage_P021a	268	Picture	Encoding Sternberg Letters	11228943	0	1	24824	2	0	next	other	0
Fage_P021a	268	Pulse	99	11236755	7812	1
Fage_P021a	268	Pulse	99	11249154	20211	1
Fage_P021a	269	Picture	Fixation Cross Sternberg Letters after Encoding	11253767	0	1	12496	2	0	next	other	0
Fage_P021a	269	Pulse	99	11261554	7787	1
Fage_P021a	270	Picture	Stroop Sternberg	11266263	0	1	24824	2	0	next	incorrect	1262
Fage_P021a	270	Response	2	11271534	5271	1
Fage_P021a	270	Pulse	99	11273953	7690	1
Fage_P021a	270	Pulse	99	11286353	20090	1
Fage_P021a	271	Picture	Fixation Cross Sternberg Letters after Stroop	11291087	0	1	37319	2	0	next	other	0
Fage_P021a	271	Pulse	99	11298753	7666	1
Fage_P021a	271	Pulse	99	11311153	20066	1
Fage_P021a	271	Pulse	99	11323552	32465	1
Fage_P021a	272	Picture	Retrieval Sternberg Letters	11328406	0	1	24824	2	0	next	hit	1270
Fage_P021a	272	Response	1	11335092	6686	1
Fage_P021a	272	Pulse	99	11335952	7546	1
Fage_P021a	272	Pulse	99	11348352	19946	1
Fage_P021a	273	Picture	Fixation Cross after Retrieval	11353230	0	1	124620	2	0	next	other	0
Fage_P021a	273	Pulse	99	11360752	7522	1
Fage_P021a	273	Pulse	99	11373151	19921	1
Fage_P021a	273	Pulse	99	11385551	32321	1
Fage_P021a	273	Pulse	99	11397950	44720	1
Fage_P021a	273	Pulse	99	11410350	57120	1
Fage_P021a	273	Pulse	99	11422750	69520	1
Fage_P021a	273	Pulse	99	11435149	81919	1
Fage_P021a	273	Pulse	99	11447549	94319	1
Fage_P021a	273	Pulse	99	11459949	106719	1
Fage_P021a	273	Pulse	99	11472349	119119	1
Fage_P021a	274	Picture	Encoding Sternberg Letters	11477850	0	1	24824	2	0	next	other	0
Fage_P021a	274	Pulse	99	11484758	6908	1
Fage_P021a	274	Pulse	99	11497158	19308	1
Fage_P021a	275	Picture	Fixation Cross Sternberg Letters after Encoding	11502674	0	1	12495	2	0	next	other	0
Fage_P021a	275	Pulse	99	11509558	6884	1
Fage_P021a	276	Picture	Stroop Sternberg	11515169	0	1	24824	2	0	next	incorrect	1290
Fage_P021a	276	Response	2	11520457	5288	1
Fage_P021a	276	Pulse	99	11521957	6788	1
Fage_P021a	276	Pulse	99	11534357	19188	1
Fage_P021a	277	Picture	Fixation Cross Sternberg Letters after Stroop	11539993	0	1	37320	2	0	next	other	0
Fage_P021a	277	Pulse	99	11546747	6754	1
Fage_P021a	277	Pulse	99	11559157	19164	1
Fage_P021a	277	Pulse	99	11571556	31563	1
Fage_P021a	278	Picture	Retrieval Sternberg Letters	11577313	0	1	24824	2	0	next	hit	1298
Fage_P021a	278	Response	1	11583586	6273	1
Fage_P021a	278	Pulse	99	11583956	6643	1
Fage_P021a	278	Pulse	99	11596356	19043	1
Fage_P021a	279	Picture	Fixation Cross after Retrieval	11602137	0	1	112291	2	0	next	other	0
Fage_P021a	279	Pulse	99	11608755	6618	1
Fage_P021a	279	Pulse	99	11621155	19018	1
Fage_P021a	279	Pulse	99	11633555	31418	1
Fage_P021a	279	Pulse	99	11645954	43817	1
Fage_P021a	279	Pulse	99	11658354	56217	1
Fage_P021a	279	Pulse	99	11670754	68617	1
Fage_P021a	279	Pulse	99	11683153	81016	1
Fage_P021a	279	Pulse	99	11695553	93416	1
Fage_P021a	279	Pulse	99	11707953	105816	1
Fage_P021a	280	Picture	Encoding Sternberg Letters	11714428	0	1	24824	2	0	next	other	0
Fage_P021a	280	Pulse	99	11720352	5924	1
Fage_P021a	280	Pulse	99	11732752	18324	1
Fage_P021a	281	Picture	Fixation Cross Sternberg Letters after Encoding	11739252	0	1	12495	2	0	next	other	0
Fage_P021a	281	Pulse	99	11745152	5900	1
Fage_P021a	282	Picture	Stroop Sternberg	11751747	0	1	24824	2	0	next	hit	1317
Fage_P021a	282	Response	1	11756932	5185	1
Fage_P021a	282	Pulse	99	11757551	5804	1
Fage_P021a	282	Pulse	99	11769951	18204	1
Fage_P021a	283	Picture	Fixation Cross Sternberg Letters after Stroop	11776571	0	1	37319	2	0	next	other	0
Fage_P021a	283	Pulse	99	11782351	5780	1
Fage_P021a	283	Pulse	99	11794750	18179	1
Fage_P021a	283	Pulse	99	11807150	30579	1
Fage_P021a	284	Picture	Retrieval Sternberg Letters	11813890	0	1	24824	2	0	next	hit	1326
Fage_P021a	284	Pulse	99	11819550	5660	1
Fage_P021a	284	Response	1	11823790	9900	1
Fage_P021a	284	Pulse	99	11831950	18060	1
Fage_P021a	285	Picture	Fixation Cross after Retrieval	11838714	0	1	137115	3	0	next	other	0
Fage_P021a	285	Pulse	99	11844349	5635	1
Fage_P021a	285	Pulse	99	11856749	18035	1
Fage_P021a	285	Pulse	99	11869149	30435	1
Fage_P021a	285	Pulse	99	11881548	42834	1
Fage_P021a	285	Pulse	99	11893948	55234	1
Fage_P021a	285	Pulse	99	11906348	67634	1
Fage_P021a	285	Pulse	99	11918747	80033	1
Fage_P021a	285	Pulse	99	11931147	92433	1
Fage_P021a	285	Pulse	99	11943547	104833	1
Fage_P021a	285	Pulse	99	11955946	117232	1
Fage_P021a	285	Pulse	99	11968346	129632	1
Fage_P021a	286	Picture	Encoding Sternberg Letters	11975829	0	2	24824	4	0	next	other	0
Fage_P021a	286	Pulse	99	11980746	4917	1
Fage_P021a	286	Pulse	99	11993146	17317	1
Fage_P021a	287	Picture	Fixation Cross Sternberg Letters after Encoding	12000653	0	2	12496	3	0	next	other	0
Fage_P021a	287	Pulse	99	12005545	4892	1
Fage_P021a	288	Picture	Stroop Sternberg	12013149	0	1	24824	2	0	next	hit	1347
Fage_P021a	288	Pulse	99	12017945	4796	1
Fage_P021a	288	Response	1	12019295	6146	1
Fage_P021a	288	Pulse	99	12030345	17196	1
Fage_P021a	289	Picture	Fixation Cross Sternberg Letters after Stroop	12037973	0	1	37319	2	0	next	other	0
Fage_P021a	289	Pulse	99	12042745	4772	1
Fage_P021a	289	Pulse	99	12055144	17171	1
Fage_P021a	289	Pulse	99	12067544	29571	1
Fage_P021a	290	Picture	Retrieval Sternberg Letters	12075292	0	1	24824	2	0	next	incorrect	1355
Fage_P021a	290	Pulse	99	12079944	4652	1
Fage_P021a	290	Response	2	12080543	5251	1
Fage_P021a	290	Pulse	99	12092343	17051	1
Fage_P021a	291	Picture	Fixation Cross after Retrieval	12100116	0	1	112291	2	0	next	other	0
Fage_P021a	291	Pulse	99	12104743	4627	1
Fage_P021a	291	Pulse	99	12117143	17027	1
Fage_P021a	291	Pulse	99	12129542	29426	1
Fage_P021a	291	Pulse	99	12141942	41826	1
Fage_P021a	291	Pulse	99	12154342	54226	1
Fage_P021a	291	Pulse	99	12166741	66625	1
Fage_P021a	291	Pulse	99	12179141	79025	1
Fage_P021a	291	Pulse	99	12191541	91425	1
Fage_P021a	291	Pulse	99	12203940	103824	1
Fage_P021a	292	Picture	End Sternberg	12212407	0	1	37320	2	0	next	other	0
Fage_P021a	292	Pulse	99	12216340	3933	1
Fage_P021a	292	Pulse	99	12228740	16333	1
Fage_P021a	292	Pulse	99	12241139	28732	1
Fage_P021a	293	Picture	Instruction Stroop	12249727	0	1	37319	2	0	next	other	0
Fage_P021a	293	Pulse	99	12253539	3812	1
Fage_P021a	293	Pulse	99	12265939	16212	1
Fage_P021a	293	Pulse	99	12278338	28611	1
Fage_P021a	294	Picture	stroop neutral close	12287046	0	1	24824	2	0	next	incorrect	1377
Fage_P021a	294	Pulse	99	12290738	3692	1
Fage_P021a	294	Response	2	12292758	5712	1
Fage_P021a	294	Pulse	99	12303138	16092	1
Fage_P021a	295	Picture	stroop neutral close	12311870	0	1	24824	2	0	next	hit	1381
Fage_P021a	295	Pulse	99	12315538	3668	1
Fage_P021a	295	Response	1	12317347	5477	1
Fage_P021a	295	Pulse	99	12327937	16067	1
Fage_P021a	296	Picture	stroop neutral close	12336694	0	1	24824	2	0	next	incorrect	1385
Fage_P021a	296	Pulse	99	12340337	3643	1
Fage_P021a	296	Response	2	12341507	4813	1
Fage_P021a	296	Pulse	99	12352737	16043	1
Fage_P021a	297	Picture	stroop neutral close	12361518	0	1	24824	2	0	next	incorrect	1389
Fage_P021a	297	Pulse	99	12365136	3618	1
Fage_P021a	297	Response	2	12367926	6408	1
Fage_P021a	297	Pulse	99	12377536	16018	1
Fage_P021a	298	Picture	stroop neutral close	12386342	0	1	24824	2	0	next	hit	1393
Fage_P021a	298	Pulse	99	12389936	3594	1
Fage_P021a	298	Response	1	12390795	4453	1
Fage_P021a	298	Pulse	99	12402335	15993	1
Fage_P021a	299	Picture	stroop neutral close	12411166	0	1	24824	2	0	next	incorrect	1397
Fage_P021a	299	Pulse	99	12414735	3569	1
Fage_P021a	299	Response	2	12417055	5889	1
Fage_P021a	299	Pulse	99	12427135	15969	1
Fage_P021a	300	Picture	Fixation Cross Stroop	12435990	0	1	124620	2	0	next	other	0
Fage_P021a	300	Pulse	99	12439534	3544	1
Fage_P021a	300	Pulse	99	12451934	15944	1
Fage_P021a	300	Pulse	99	12464334	28344	1
Fage_P021a	300	Pulse	99	12476733	40743	1
Fage_P021a	300	Pulse	99	12489133	53143	1
Fage_P021a	300	Pulse	99	12501533	65543	1
Fage_P021a	300	Pulse	99	12513933	77943	1
Fage_P021a	300	Pulse	99	12526332	90342	1
Fage_P021a	300	Pulse	99	12538732	102742	1
Fage_P021a	300	Pulse	99	12551132	115142	1
Fage_P021a	301	Picture	stroop neutral close	12560610	0	1	24824	2	0	next	hit	1412
Fage_P021a	301	Pulse	99	12563532	2922	1
Fage_P021a	301	Response	1	12566651	6041	1
Fage_P021a	301	Pulse	99	12575931	15321	1
Fage_P021a	302	Picture	stroop neutral close	12585434	0	1	24824	2	0	next	incorrect	1416
Fage_P021a	302	Pulse	99	12588331	2897	1
Fage_P021a	302	Response	2	12589631	4197	1
Fage_P021a	302	Pulse	99	12600730	15296	1
Fage_P021a	303	Picture	stroop neutral close	12610258	0	1	24824	2	0	next	incorrect	1420
Fage_P021a	303	Pulse	99	12613130	2872	1
Fage_P021a	303	Response	2	12615380	5122	1
Fage_P021a	303	Pulse	99	12625530	15272	1
Fage_P021a	304	Picture	stroop neutral close	12635082	0	1	24824	2	0	next	incorrect	1424
Fage_P021a	304	Pulse	99	12637930	2848	1
Fage_P021a	304	Response	2	12639139	4057	1
Fage_P021a	304	Pulse	99	12650329	15247	1
Fage_P021a	305	Picture	stroop neutral close	12659906	0	1	24824	2	0	next	hit	1428
Fage_P021a	305	Pulse	99	12662729	2823	1
Fage_P021a	305	Response	1	12663479	3573	1
Fage_P021a	305	Pulse	99	12675129	15223	1
Fage_P021a	306	Picture	stroop neutral close	12684730	0	1	24824	2	0	next	incorrect	1432
Fage_P021a	306	Pulse	99	12687528	2798	1
Fage_P021a	306	Response	2	12688878	4148	1
Fage_P021a	306	Pulse	99	12699928	15198	1
Fage_P021a	307	Picture	Fixation Cross Stroop	12709554	0	1	124620	2	0	next	other	0
Fage_P021a	307	Pulse	99	12712328	2774	1
Fage_P021a	307	Pulse	99	12724727	15173	1
Fage_P021a	307	Pulse	99	12737127	27573	1
Fage_P021a	307	Pulse	99	12749527	39973	1
Fage_P021a	307	Pulse	99	12761926	52372	1
Fage_P021a	307	Pulse	99	12774326	64772	1
Fage_P021a	307	Pulse	99	12786726	77172	1
Fage_P021a	307	Pulse	99	12799126	89572	1
Fage_P021a	307	Pulse	99	12811525	101971	1
Fage_P021a	307	Pulse	99	12823925	114371	1
Fage_P021a	308	Picture	stroop neutral close	12834174	0	1	24824	2	0	next	hit	1447
Fage_P021a	308	Pulse	99	12836325	2151	1
Fage_P021a	308	Response	1	12841564	7390	1
Fage_P021a	308	Pulse	99	12848724	14550	1
Fage_P021a	309	Picture	stroop neutral close	12858998	0	1	24824	2	0	next	incorrect	1451
Fage_P021a	309	Pulse	99	12861124	2126	1
Fage_P021a	309	Response	2	12863294	4296	1
Fage_P021a	309	Pulse	99	12873524	14526	1
Fage_P021a	310	Picture	stroop neutral close	12883822	0	1	24824	2	0	next	incorrect	1455
Fage_P021a	310	Pulse	99	12885923	2101	1
Fage_P021a	310	Response	2	12888793	4971	1
Fage_P021a	310	Pulse	99	12898323	14501	1
Fage_P021a	311	Picture	stroop neutral close	12908646	0	1	24824	2	0	next	incorrect	1459
Fage_P021a	311	Pulse	99	12910723	2077	1
Fage_P021a	311	Response	2	12913072	4426	1
Fage_P021a	311	Pulse	99	12923122	14476	1
Fage_P021a	312	Picture	stroop neutral close	12933470	0	1	24824	2	0	next	hit	1463
Fage_P021a	312	Pulse	99	12935522	2052	1
Fage_P021a	312	Response	1	12938062	4592	1
Fage_P021a	312	Pulse	99	12947922	14452	1
Fage_P021a	313	Picture	stroop neutral close	12958294	0	1	24824	2	0	next	hit	1467
Fage_P021a	313	Pulse	99	12960322	2028	1
Fage_P021a	313	Response	1	12962521	4227	1
Fage_P021a	313	Pulse	99	12972721	14427	1
Fage_P021a	314	Picture	Fixation Cross Stroop	12983118	0	1	124620	2	0	next	other	0
Fage_P021a	314	Pulse	99	12985121	2003	1
Fage_P021a	314	Pulse	99	12997520	14402	1
Fage_P021a	314	Pulse	99	13009930	26812	1
Fage_P021a	314	Pulse	99	13022330	39212	1
Fage_P021a	314	Pulse	99	13034730	51612	1
Fage_P021a	314	Pulse	99	13047129	64011	1
Fage_P021a	314	Pulse	99	13059529	76411	1
Fage_P021a	314	Pulse	99	13071929	88811	1
Fage_P021a	314	Pulse	99	13084328	101210	1
Fage_P021a	314	Pulse	99	13096728	113610	1
Fage_P021a	315	Picture	stroop neutral close	13107738	0	1	24824	2	0	next	incorrect	1482
Fage_P021a	315	Pulse	99	13109128	1390	1
Fage_P021a	315	Response	2	13112968	5230	1
Fage_P021a	315	Pulse	99	13121527	13789	1
Fage_P021a	316	Picture	stroop neutral close	13132562	0	1	24824	2	0	next	hit	1486
Fage_P021a	316	Pulse	99	13133927	1365	1
Fage_P021a	316	Response	1	13138827	6265	1
Fage_P021a	316	Pulse	99	13146327	13765	1
Fage_P021a	317	Picture	stroop neutral close	13157386	0	1	24824	2	0	next	incorrect	1490
Fage_P021a	317	Pulse	99	13158727	1341	1
Fage_P021a	317	Response	2	13162136	4750	1
Fage_P021a	317	Pulse	99	13171126	13740	1
Fage_P021a	318	Picture	stroop neutral close	13182210	0	1	24824	2	0	next	incorrect	1494
Fage_P021a	318	Pulse	99	13183526	1316	1
Fage_P021a	318	Response	2	13186416	4206	1
Fage_P021a	318	Pulse	99	13195925	13715	1
Fage_P021a	319	Picture	stroop neutral close	13207034	0	1	24824	2	0	next	incorrect	1498
Fage_P021a	319	Pulse	99	13208325	1291	1
Fage_P021a	319	Response	2	13211995	4961	1
Fage_P021a	319	Pulse	99	13220725	13691	1
Fage_P021a	320	Picture	stroop neutral close	13231858	0	1	24824	2	0	next	incorrect	1502
Fage_P021a	320	Pulse	99	13233125	1267	1
Fage_P021a	320	Response	2	13236044	4186	1
Fage_P021a	320	Pulse	99	13245524	13666	1
Fage_P021a	321	Picture	Fixation Cross Stroop	13256682	0	1	124619	3	0	next	other	0
Fage_P021a	321	Pulse	99	13257924	1242	1
Fage_P021a	321	Pulse	99	13270324	13642	1
Fage_P021a	321	Pulse	99	13282723	26041	1
Fage_P021a	321	Pulse	99	13295123	38441	1
Fage_P021a	321	Pulse	99	13307523	50841	1
Fage_P021a	321	Pulse	99	13319922	63240	1
Fage_P021a	321	Pulse	99	13332322	75640	1
Fage_P021a	321	Pulse	99	13344722	88040	1
Fage_P021a	321	Pulse	99	13357121	100439	1
Fage_P021a	321	Pulse	99	13369521	112839	1
Fage_P021a	322	Picture	stroop maximum incongruent	13381301	0	2	24824	4	0	next	incorrect	1517
Fage_P021a	322	Pulse	99	13381921	620	1
Fage_P021a	322	Response	2	13386911	5610	1
Fage_P021a	322	Pulse	99	13394321	13020	1
Fage_P021a	323	Picture	stroop maximum incongruent	13406125	0	2	24824	4	0	next	hit	1521
Fage_P021a	323	Pulse	99	13406720	595	1
Fage_P021a	323	Response	1	13412910	6785	1
Fage_P021a	323	Pulse	99	13419120	12995	1
Fage_P021a	324	Picture	stroop maximum incongruent	13430949	0	2	24824	4	0	next	hit	1525
Fage_P021a	324	Pulse	99	13431520	571	1
Fage_P021a	324	Response	1	13435629	4680	1
Fage_P021a	324	Pulse	99	13443919	12970	1
Fage_P021a	325	Picture	stroop maximum incongruent	13455773	0	2	24824	4	0	next	incorrect	1529
Fage_P021a	325	Pulse	99	13456319	546	1
Fage_P021a	325	Response	2	13461619	5846	1
Fage_P021a	325	Pulse	99	13468719	12946	1
Fage_P021a	326	Picture	stroop maximum incongruent	13480597	0	2	24824	4	0	next	incorrect	1533
Fage_P021a	326	Pulse	99	13481118	521	1
Fage_P021a	326	Response	2	13485518	4921	1
Fage_P021a	326	Pulse	99	13493518	12921	1
Fage_P021a	327	Picture	stroop maximum incongruent	13505421	0	2	24824	4	0	next	incorrect	1537
Fage_P021a	327	Pulse	99	13505918	497	1
Fage_P021a	327	Response	2	13512318	6897	1
Fage_P021a	327	Pulse	99	13518317	12896	1
Fage_P021a	328	Picture	Fixation Cross Stroop	13530245	0	2	124620	3	0	next	other	0
Fage_P021a	328	Pulse	99	13530717	472	1
Fage_P021a	328	Pulse	99	13543117	12872	1
Fage_P021a	328	Pulse	99	13555517	25272	1
Fage_P021a	328	Pulse	99	13567916	37671	1
Fage_P021a	328	Pulse	99	13580316	50071	1
Fage_P021a	328	Pulse	99	13592716	62471	1
Fage_P021a	328	Pulse	99	13605115	74870	1
Fage_P021a	328	Pulse	99	13617515	87270	1
Fage_P021a	328	Pulse	99	13629915	99670	1
Fage_P021a	328	Pulse	99	13642314	112069	1
Fage_P021a	328	Pulse	99	13654714	124469	1
Fage_P021a	329	Picture	stroop maximum incongruent	13654865	0	1	24824	2	0	next	incorrect	1552
Fage_P021a	329	Response	2	13663034	8169	1
Fage_P021a	329	Pulse	99	13667114	12249	1
Fage_P021a	329	Pulse	99	13679513	24648	1
Fage_P021a	330	Picture	stroop maximum incongruent	13679689	0	1	24824	2	0	next	incorrect	1556
Fage_P021a	330	Response	2	13686083	6394	1
Fage_P021a	330	Pulse	99	13691913	12224	1
Fage_P021a	330	Pulse	99	13704313	24624	1
Fage_P021a	331	Picture	stroop maximum incongruent	13704513	0	1	24824	2	0	next	hit	1560
Fage_P021a	331	Response	1	13711423	6910	1
Fage_P021a	331	Pulse	99	13716712	12199	1
Fage_P021a	331	Pulse	99	13729112	24599	1
Fage_P021a	332	Picture	stroop maximum incongruent	13729337	0	1	24824	2	0	next	hit	1564
Fage_P021a	332	Response	1	13739222	9885	1
Fage_P021a	332	Pulse	99	13741512	12175	1
Fage_P021a	332	Pulse	99	13753912	24575	1
Fage_P021a	333	Picture	stroop maximum incongruent	13754161	0	1	24824	2	0	next	hit	1568
Fage_P021a	333	Response	1	13760291	6130	1
Fage_P021a	333	Pulse	99	13766311	12150	1
Fage_P021a	333	Pulse	99	13778711	24550	1
Fage_P021a	334	Picture	stroop maximum incongruent	13778985	0	1	24824	2	0	next	incorrect	1572
Fage_P021a	334	Response	2	13784021	5036	1
Fage_P021a	334	Pulse	99	13791111	12126	1
Fage_P021a	334	Pulse	99	13803510	24525	1
Fage_P021a	335	Picture	Fixation Cross Stroop	13803809	0	1	124620	2	0	next	other	0
Fage_P021a	335	Pulse	99	13815910	12101	1
Fage_P021a	335	Pulse	99	13828310	24501	1
Fage_P021a	335	Pulse	99	13840709	36900	1
Fage_P021a	335	Pulse	99	13853109	49300	1
Fage_P021a	335	Pulse	99	13865509	61700	1
Fage_P021a	335	Pulse	99	13877908	74099	1
Fage_P021a	335	Pulse	99	13890308	86499	1
Fage_P021a	335	Pulse	99	13902708	98899	1
Fage_P021a	335	Pulse	99	13915108	111299	1
Fage_P021a	335	Pulse	99	13927507	123698	1
Fage_P021a	336	Picture	stroop maximum incongruent	13928429	0	1	24824	2	0	next	hit	1587
Fage_P021a	336	Response	1	13934847	6418	1
Fage_P021a	336	Pulse	99	13939907	11478	1
Fage_P021a	336	Pulse	99	13952307	23878	1
Fage_P021a	337	Picture	stroop maximum incongruent	13953253	0	1	24824	2	0	next	hit	1591
Fage_P021a	337	Response	1	13962787	9534	1
Fage_P021a	337	Pulse	99	13964706	11453	1
Fage_P021a	337	Pulse	99	13977106	23853	1
Fage_P021a	338	Picture	stroop maximum incongruent	13978077	0	1	24824	2	0	next	incorrect	1595
Fage_P021a	338	Response	2	13984506	6429	1
Fage_P021a	338	Pulse	99	13989506	11429	1
Fage_P021a	338	Pulse	99	14001905	23828	1
Fage_P021a	339	Picture	stroop maximum incongruent	14002901	0	1	24824	2	0	next	hit	1599
Fage_P021a	339	Response	1	14008845	5944	1
Fage_P021a	339	Pulse	99	14014305	11404	1
Fage_P021a	339	Pulse	99	14026705	23804	1
Fage_P021a	340	Picture	stroop maximum incongruent	14027725	0	1	24824	2	0	next	hit	1603
Fage_P021a	340	Response	1	14034075	6350	1
Fage_P021a	340	Pulse	99	14039104	11379	1
Fage_P021a	340	Pulse	99	14051504	23779	1
Fage_P021a	341	Picture	stroop maximum incongruent	14052549	0	1	24824	2	0	next	incorrect	1607
Fage_P021a	341	Response	2	14057344	4795	1
Fage_P021a	341	Pulse	99	14063904	11355	1
Fage_P021a	341	Pulse	99	14076303	23754	1
Fage_P021a	342	Picture	Fixation Cross Stroop	14077373	0	1	124620	2	0	next	other	0
Fage_P021a	342	Pulse	99	14088703	11330	1
Fage_P021a	342	Pulse	99	14101103	23730	1
Fage_P021a	342	Pulse	99	14113503	36130	1
Fage_P021a	342	Pulse	99	14125902	48529	1
Fage_P021a	342	Pulse	99	14138302	60929	1
Fage_P021a	342	Pulse	99	14150702	73329	1
Fage_P021a	342	Pulse	99	14163101	85728	1
Fage_P021a	342	Pulse	99	14175501	98128	1
Fage_P021a	342	Pulse	99	14187901	110528	1
Fage_P021a	342	Pulse	99	14200300	122927	1
Fage_P021a	343	Picture	stroop maximum incongruent	14201993	0	1	24824	2	0	next	incorrect	1622
Fage_P021a	343	Response	2	14207640	5647	1
Fage_P021a	343	Pulse	99	14212700	10707	1
Fage_P021a	343	Pulse	99	14225100	23107	1
Fage_P021a	344	Picture	stroop maximum incongruent	14226817	0	1	24824	2	0	next	hit	1626
Fage_P021a	344	Response	1	14232460	5643	1
Fage_P021a	344	Pulse	99	14237499	10682	1
Fage_P021a	344	Pulse	99	14249899	23082	1
Fage_P021a	345	Picture	stroop maximum incongruent	14251641	0	1	24824	2	0	next	incorrect	1630
Fage_P021a	345	Response	2	14256159	4518	1
Fage_P021a	345	Pulse	99	14262299	10658	1
Fage_P021a	345	Pulse	99	14274699	23058	1
Fage_P021a	346	Picture	stroop maximum incongruent	14276465	0	1	24991	2	0	next	hit	1634
Fage_P021a	346	Response	1	14283478	7013	1
Fage_P021a	346	Pulse	99	14287098	10633	1
Fage_P021a	346	Pulse	99	14299498	23033	1
Fage_P021a	347	Picture	stroop maximum incongruent	14301456	0	1	24824	2	0	next	incorrect	1638
Fage_P021a	347	Response	2	14306158	4702	1
Fage_P021a	347	Pulse	99	14311898	10442	1
Fage_P021a	347	Pulse	99	14324297	22841	1
Fage_P021a	348	Picture	stroop maximum incongruent	14326280	0	1	24824	2	0	next	incorrect	1642
Fage_P021a	348	Response	2	14331237	4957	1
Fage_P021a	348	Pulse	99	14336697	10417	1
Fage_P021a	348	Pulse	99	14349097	22817	1
Fage_P021a	349	Picture	Fixation Cross Stroop	14351104	0	1	124620	2	0	next	other	0
Fage_P021a	349	Pulse	99	14361496	10392	1
Fage_P021a	349	Pulse	99	14373896	22792	1
Fage_P021a	349	Pulse	99	14386296	35192	1
Fage_P021a	349	Pulse	99	14398695	47591	1
Fage_P021a	349	Pulse	99	14411095	59991	1
Fage_P021a	349	Pulse	99	14423495	72391	1
Fage_P021a	349	Pulse	99	14435894	84790	1
Fage_P021a	349	Pulse	99	14448294	97190	1
Fage_P021a	349	Pulse	99	14460694	109590	1
Fage_P021a	349	Pulse	99	14473094	121990	1
Fage_P021a	350	Picture	End Stroop	14475724	0	1	43502	2	0	next	other	0
Fage_P021a	350	Pulse	99	14485493	9769	1
Fage_P021a	350	Pulse	99	14497893	22169	1
Fage_P021a	350	Pulse	99	14510303	34579	1
