# Supplementary material for: Towards clinical applicability of fMRI via systematic filtering
Source: PLoS One. 2025 May 12;20(5):e0321088. doi: 10.1371/journal.pone.0321088 (PMC12068634; doi:10.1371/journal.pone.0321088)
Supplement: S1 Code — (ZIP) [file pone.0321088.s001.zip › PLOS_DATA_CODE/Logfiles/Fage_P025b-fage.log]

Scenario - Fage Final
Logfile written - 12/03/2012 17:35:35

Subject	Trial	Event Type	Code	Time	TTime	Uncertainty	Duration	Uncertainty	ReqTime	ReqDur	Stim Type	Pair Index

Fage_P025b	1	Pulse	99	60716	70713	1
Fage_P025b	2	Picture	Instruction Sternberg Symbols	60972	0	1	37320	2	0	next	other	0
Fage_P025b	2	Pulse	99	73115	12143	1
Fage_P025b	2	Pulse	99	85515	24543	1
Fage_P025b	2	Pulse	99	97915	36943	1
Fage_P025b	3	Picture	Encoding Sternberg Symbols	98292	0	1	24824	2	0	next	other	0
Fage_P025b	3	Pulse	99	110314	12022	1
Fage_P025b	3	Pulse	99	122714	24422	1
Fage_P025b	4	Picture	Fixation Cross Sternberg Symbols after Encoding	123116	0	1	12495	2	0	next	other	0
Fage_P025b	4	Pulse	99	135114	11998	1
Fage_P025b	5	Picture	Stroop Sternberg	135611	0	1	24824	2	0	next	incorrect	12
Fage_P025b	5	Response	2	143853	8242	1
Fage_P025b	5	Pulse	99	147513	11902	1
Fage_P025b	5	Pulse	99	159913	24302	1
Fage_P025b	6	Picture	Fixation Cross Sternberg Symbols after Stroop	160435	0	1	37319	2	0	next	other	0
Fage_P025b	6	Pulse	99	172313	11878	1
Fage_P025b	6	Pulse	99	184712	24277	1
Fage_P025b	6	Pulse	99	197112	36677	1
Fage_P025b	7	Picture	Retrieval Sternberg Symbols	197754	0	1	24824	2	0	next	hit	21
Fage_P025b	7	Pulse	99	209512	11758	1
Fage_P025b	7	Response	1	210451	12697	1
Fage_P025b	7	Pulse	99	221911	24157	1
Fage_P025b	8	Picture	Fixation Cross after Retrieval	222578	0	1	112291	2	0	next	other	0
Fage_P025b	8	Pulse	99	234311	11733	1
Fage_P025b	8	Pulse	99	246711	24133	1
Fage_P025b	8	Pulse	99	259110	36532	1
Fage_P025b	8	Pulse	99	271510	48932	1
Fage_P025b	8	Pulse	99	283910	61332	1
Fage_P025b	8	Pulse	99	296309	73731	1
Fage_P025b	8	Pulse	99	308709	86131	1
Fage_P025b	8	Pulse	99	321108	98530	1
Fage_P025b	8	Pulse	99	333508	110930	1
Fage_P025b	9	Picture	Encoding Sternberg Symbols	334869	0	1	24824	2	0	next	other	0
Fage_P025b	9	Pulse	99	345908	11039	1
Fage_P025b	9	Pulse	99	358307	23438	1
Fage_P025b	10	Picture	Fixation Cross Sternberg Symbols after Encoding	359693	0	1	12495	2	0	next	other	0
Fage_P025b	10	Pulse	99	370707	11014	1
Fage_P025b	11	Picture	Stroop Sternberg	372188	0	1	24824	2	0	next	incorrect	39
Fage_P025b	11	Response	2	379637	7449	1
Fage_P025b	11	Pulse	99	383106	10918	1
Fage_P025b	11	Pulse	99	395506	23318	1
Fage_P025b	12	Picture	Fixation Cross Sternberg Symbols after Stroop	397012	0	1	37319	2	0	next	other	0
Fage_P025b	12	Pulse	99	407906	10894	1
Fage_P025b	12	Pulse	99	420306	23294	1
Fage_P025b	12	Pulse	99	432705	35693	1
Fage_P025b	13	Picture	Retrieval Sternberg Symbols	434331	0	1	24824	2	0	next	incorrect	47
Fage_P025b	13	Response	2	442725	8394	1
Fage_P025b	13	Pulse	99	445115	10784	1
Fage_P025b	13	Pulse	99	457515	23184	1
Fage_P025b	14	Picture	Fixation Cross after Retrieval	459155	0	1	149443	2	0	next	other	0
Fage_P025b	14	Pulse	99	469914	10759	1
Fage_P025b	14	Pulse	99	482314	23159	1
Fage_P025b	14	Pulse	99	494714	35559	1
Fage_P025b	14	Pulse	99	507113	47958	1
Fage_P025b	14	Pulse	99	519513	60358	1
Fage_P025b	14	Pulse	99	531912	72757	1
Fage_P025b	14	Pulse	99	544312	85157	1
Fage_P025b	14	Pulse	99	556712	97557	1
Fage_P025b	14	Pulse	99	569111	109956	1
Fage_P025b	14	Pulse	99	581511	122356	1
Fage_P025b	14	Pulse	99	593911	134756	1
Fage_P025b	14	Pulse	99	606310	147155	1
Fage_P025b	15	Picture	Encoding Sternberg Symbols	608598	0	1	24824	2	0	next	other	0
Fage_P025b	15	Pulse	99	618710	10112	1
Fage_P025b	15	Pulse	99	631110	22512	1
Fage_P025b	16	Picture	Fixation Cross Sternberg Symbols after Encoding	633422	0	1	12496	2	0	next	other	0
Fage_P025b	16	Pulse	99	643509	10087	1
Fage_P025b	17	Picture	Stroop Sternberg	645918	0	1	24823	3	0	next	hit	69
Fage_P025b	17	Response	1	655899	9981	1
Fage_P025b	17	Pulse	99	655919	10001	1
Fage_P025b	17	Pulse	99	668309	22391	1
Fage_P025b	18	Picture	Fixation Cross Sternberg Symbols after Stroop	670741	0	2	37320	3	0	next	other	0
Fage_P025b	18	Pulse	99	680708	9967	1
Fage_P025b	18	Pulse	99	693108	22367	1
Fage_P025b	18	Pulse	99	705508	34767	1
Fage_P025b	19	Picture	Retrieval Sternberg Symbols	708061	0	1	24824	2	0	next	hit	78
Fage_P025b	19	Pulse	99	717907	9846	1
Fage_P025b	19	Response	1	718907	10846	1
Fage_P025b	19	Pulse	99	730307	22246	1
Fage_P025b	20	Picture	Fixation Cross after Retrieval	732885	0	1	124619	2	0	next	other	0
Fage_P025b	20	Pulse	99	742707	9822	1
Fage_P025b	20	Pulse	99	755106	22221	1
Fage_P025b	20	Pulse	99	767506	34621	1
Fage_P025b	20	Pulse	99	779906	47021	1
Fage_P025b	20	Pulse	99	792305	59420	1
Fage_P025b	20	Pulse	99	804705	71820	1
Fage_P025b	20	Pulse	99	817105	84220	1
Fage_P025b	20	Pulse	99	829504	96619	1
Fage_P025b	20	Pulse	99	841904	109019	1
Fage_P025b	20	Pulse	99	854304	121419	1
Fage_P025b	21	Picture	Encoding Sternberg Symbols	857504	0	1	24824	2	0	next	other	0
Fage_P025b	21	Pulse	99	866703	9199	1
Fage_P025b	21	Pulse	99	879103	21599	1
Fage_P025b	22	Picture	Fixation Cross Sternberg Symbols after Encoding	882328	0	1	12495	2	0	next	other	0
Fage_P025b	22	Pulse	99	891503	9175	1
Fage_P025b	23	Picture	Stroop Sternberg	894823	0	1	24824	2	0	next	hit	98
Fage_P025b	23	Pulse	99	903902	9079	1
Fage_P025b	23	Response	1	904432	9609	1
Fage_P025b	23	Pulse	99	916302	21479	1
Fage_P025b	24	Picture	Fixation Cross Sternberg Symbols after Stroop	919647	0	1	37319	2	0	next	other	0
Fage_P025b	24	Pulse	99	928702	9055	1
Fage_P025b	24	Pulse	99	941101	21454	1
Fage_P025b	24	Pulse	99	953501	33854	1
Fage_P025b	25	Picture	Retrieval Sternberg Symbols	956966	0	1	24824	2	0	next	incorrect	105
Fage_P025b	25	Response	2	963971	7005	1
Fage_P025b	25	Pulse	99	965900	8934	1
Fage_P025b	25	Pulse	99	978300	21334	1
Fage_P025b	26	Picture	Fixation Cross after Retrieval	981790	0	1	136948	2	0	next	other	0
Fage_P025b	26	Pulse	99	990700	8910	1
Fage_P025b	26	Pulse	99	1003099	21309	1
Fage_P025b	26	Pulse	99	1015499	33709	1
Fage_P025b	26	Pulse	99	1027899	46109	1
Fage_P025b	26	Pulse	99	1040298	58508	1
Fage_P025b	26	Pulse	99	1052698	70908	1
Fage_P025b	26	Pulse	99	1065098	83308	1
Fage_P025b	26	Pulse	99	1077497	95707	1
Fage_P025b	26	Pulse	99	1089897	108107	1
Fage_P025b	26	Pulse	99	1102297	120507	1
Fage_P025b	26	Pulse	99	1114696	132906	1
Fage_P025b	27	Picture	Encoding Sternberg Symbols	1118738	0	1	24824	2	0	next	other	0
Fage_P025b	27	Pulse	99	1127096	8358	1
Fage_P025b	27	Pulse	99	1139496	20758	1
Fage_P025b	28	Picture	Fixation Cross Sternberg Symbols after Encoding	1143562	0	1	12496	2	0	next	other	0
Fage_P025b	28	Pulse	99	1151895	8333	1
Fage_P025b	29	Picture	Stroop Sternberg	1156058	0	1	24824	2	0	next	incorrect	127
Fage_P025b	29	Pulse	99	1164295	8237	1
Fage_P025b	29	Response	2	1165415	9357	1
Fage_P025b	29	Pulse	99	1176695	20637	1
Fage_P025b	30	Picture	Fixation Cross Sternberg Symbols after Stroop	1180882	0	1	37319	2	0	next	other	0
Fage_P025b	30	Pulse	99	1189094	8212	1
Fage_P025b	30	Pulse	99	1201494	20612	1
Fage_P025b	30	Pulse	99	1213894	33012	1
Fage_P025b	31	Picture	Retrieval Sternberg Symbols	1218201	0	1	24824	2	0	next	hit	135
Fage_P025b	31	Pulse	99	1226293	8092	1
Fage_P025b	31	Response	1	1230093	11892	1
Fage_P025b	31	Pulse	99	1238693	20492	1
Fage_P025b	32	Picture	Fixation Cross after Retrieval	1243025	0	1	124619	2	0	next	other	0
Fage_P025b	32	Pulse	99	1251093	8068	1
Fage_P025b	32	Pulse	99	1263492	20467	1
Fage_P025b	32	Pulse	99	1275892	32867	1
Fage_P025b	32	Pulse	99	1288291	45266	1
Fage_P025b	32	Pulse	99	1300691	57666	1
Fage_P025b	32	Pulse	99	1313091	70066	1
Fage_P025b	32	Pulse	99	1325490	82465	1
Fage_P025b	32	Pulse	99	1337890	94865	1
Fage_P025b	32	Pulse	99	1350290	107265	1
Fage_P025b	32	Pulse	99	1362689	119664	1
Fage_P025b	33	Picture	Encoding Sternberg Symbols	1367644	0	1	24824	2	0	next	other	0
Fage_P025b	33	Pulse	99	1375089	7445	1
Fage_P025b	33	Pulse	99	1387489	19845	1
Fage_P025b	34	Picture	Fixation Cross Sternberg Symbols after Encoding	1392468	0	1	12495	2	0	next	other	0
Fage_P025b	34	Pulse	99	1399888	7420	1
Fage_P025b	35	Picture	Stroop Sternberg	1404963	0	1	24824	2	0	next	incorrect	155
Fage_P025b	35	Pulse	99	1412288	7325	1
Fage_P025b	35	Response	2	1413888	8925	1
Fage_P025b	35	Pulse	99	1424688	19725	1
Fage_P025b	36	Picture	Fixation Cross Sternberg Symbols after Stroop	1429787	0	1	37319	3	0	next	other	0
Fage_P025b	36	Pulse	99	1437087	7300	1
Fage_P025b	36	Pulse	99	1449487	19700	1
Fage_P025b	36	Pulse	99	1461887	32100	1
Fage_P025b	37	Picture	Retrieval Sternberg Symbols	1467106	0	2	24824	3	0	next	hit	163
Fage_P025b	37	Pulse	99	1474286	7180	1
Fage_P025b	37	Response	1	1478416	11310	1
Fage_P025b	37	Pulse	99	1486686	19580	1
Fage_P025b	38	Picture	Fixation Cross after Retrieval	1491930	0	1	112291	2	0	next	other	0
Fage_P025b	38	Pulse	99	1499086	7156	1
Fage_P025b	38	Pulse	99	1511485	19555	1
Fage_P025b	38	Pulse	99	1523885	31955	1
Fage_P025b	38	Pulse	99	1536285	44355	1
Fage_P025b	38	Pulse	99	1548684	56754	1
Fage_P025b	38	Pulse	99	1561084	69154	1
Fage_P025b	38	Pulse	99	1573484	81554	1
Fage_P025b	38	Pulse	99	1585883	93953	1
Fage_P025b	38	Pulse	99	1598283	106353	1
Fage_P025b	39	Picture	Encoding Sternberg Symbols	1604221	0	1	24824	2	0	next	other	0
Fage_P025b	39	Pulse	99	1610683	6462	1
Fage_P025b	39	Pulse	99	1623082	18861	1
Fage_P025b	40	Picture	Fixation Cross Sternberg Symbols after Encoding	1629045	0	1	12495	3	0	next	other	0
Fage_P025b	40	Pulse	99	1635482	6437	1
Fage_P025b	41	Picture	Stroop Sternberg	1641540	0	2	24824	3	0	next	hit	182
Fage_P025b	41	Pulse	99	1647882	6342	1
Fage_P025b	41	Response	1	1651741	10201	1
Fage_P025b	41	Pulse	99	1660281	18741	1
Fage_P025b	42	Picture	Fixation Cross Sternberg Symbols after Stroop	1666364	0	1	37320	2	0	next	other	0
Fage_P025b	42	Pulse	99	1672681	6317	1
Fage_P025b	42	Pulse	99	1685080	18716	1
Fage_P025b	42	Pulse	99	1697480	31116	1
Fage_P025b	43	Picture	Retrieval Sternberg Symbols	1703684	0	1	24823	3	0	next	hit	191
Fage_P025b	43	Pulse	99	1709880	6196	1
Fage_P025b	43	Pulse	99	1722279	18595	1
Fage_P025b	43	Response	1	1723909	20225	1
Fage_P025b	44	Picture	Fixation Cross after Retrieval	1728507	0	2	112291	3	0	next	other	0
Fage_P025b	44	Pulse	99	1734679	6172	1
Fage_P025b	44	Pulse	99	1747089	18582	1
Fage_P025b	44	Pulse	99	1759489	30982	1
Fage_P025b	44	Pulse	99	1771888	43381	1
Fage_P025b	44	Pulse	99	1784288	55781	1
Fage_P025b	44	Pulse	99	1796687	68180	1
Fage_P025b	44	Pulse	99	1809087	80580	1
Fage_P025b	44	Pulse	99	1821487	92980	1
Fage_P025b	44	Pulse	99	1833886	105379	1
Fage_P025b	45	Picture	Encoding Sternberg Symbols	1840798	0	1	24824	2	0	next	other	0
Fage_P025b	45	Pulse	99	1846286	5488	1
Fage_P025b	45	Pulse	99	1858686	17888	1
Fage_P025b	46	Picture	Fixation Cross Sternberg Symbols after Encoding	1865622	0	1	12495	3	0	next	other	0
Fage_P025b	46	Pulse	99	1871085	5463	1
Fage_P025b	47	Picture	Stroop Sternberg	1878117	0	2	24824	4	0	next	incorrect	209
Fage_P025b	47	Pulse	99	1883485	5368	1
Fage_P025b	47	Response	2	1885445	7328	1
Fage_P025b	47	Pulse	99	1895885	17768	1
Fage_P025b	48	Picture	Fixation Cross Sternberg Symbols after Stroop	1902941	0	2	37320	3	0	next	other	0
Fage_P025b	48	Pulse	99	1908284	5343	1
Fage_P025b	48	Pulse	99	1920684	17743	1
Fage_P025b	48	Pulse	99	1933084	30143	1
Fage_P025b	49	Picture	Retrieval Sternberg Symbols	1940261	0	1	24824	2	0	next	incorrect	217
Fage_P025b	49	Pulse	99	1945483	5222	1
Fage_P025b	49	Response	2	1953063	12802	1
Fage_P025b	49	Pulse	99	1957883	17622	1
Fage_P025b	50	Picture	Fixation Cross after Retrieval	1965085	0	1	136948	2	0	next	other	0
Fage_P025b	50	Pulse	99	1970283	5198	1
Fage_P025b	50	Pulse	99	1982682	17597	1
Fage_P025b	50	Pulse	99	1995082	29997	1
Fage_P025b	50	Pulse	99	2007481	42396	1
Fage_P025b	50	Pulse	99	2019881	54796	1
Fage_P025b	50	Pulse	99	2032281	67196	1
Fage_P025b	50	Pulse	99	2044680	79595	1
Fage_P025b	50	Pulse	99	2057080	91995	1
Fage_P025b	50	Pulse	99	2069480	104395	1
Fage_P025b	50	Pulse	99	2081879	116794	1
Fage_P025b	50	Pulse	99	2094279	129194	1
Fage_P025b	51	Picture	Encoding Sternberg Symbols	2102033	0	1	24824	2	0	next	other	0
Fage_P025b	51	Pulse	99	2106679	4646	1
Fage_P025b	51	Pulse	99	2119078	17045	1
Fage_P025b	52	Picture	Fixation Cross Sternberg Symbols after Encoding	2126857	0	1	12495	2	0	next	other	0
Fage_P025b	52	Pulse	99	2131478	4621	1
Fage_P025b	53	Picture	Stroop Sternberg	2139352	0	1	24824	2	0	next	hit	238
Fage_P025b	53	Pulse	99	2143878	4526	1
Fage_P025b	53	Response	1	2148347	8995	1
Fage_P025b	53	Pulse	99	2156277	16925	1
Fage_P025b	54	Picture	Fixation Cross Sternberg Symbols after Stroop	2164176	0	1	37319	2	0	next	other	0
Fage_P025b	54	Pulse	99	2168677	4501	1
Fage_P025b	54	Pulse	99	2181077	16901	1
Fage_P025b	54	Pulse	99	2193476	29300	1
Fage_P025b	55	Picture	Retrieval Sternberg Symbols	2201495	0	1	24824	2	0	next	incorrect	246
Fage_P025b	55	Pulse	99	2205876	4381	1
Fage_P025b	55	Response	2	2209306	7811	1
Fage_P025b	55	Pulse	99	2218276	16781	1
Fage_P025b	56	Picture	Fixation Cross after Retrieval	2226319	0	1	124619	3	0	next	other	0
Fage_P025b	56	Pulse	99	2230675	4356	1
Fage_P025b	56	Pulse	99	2243075	16756	1
Fage_P025b	56	Pulse	99	2255475	29156	1
Fage_P025b	56	Pulse	99	2267874	41555	1
Fage_P025b	56	Pulse	99	2280274	53955	1
Fage_P025b	56	Pulse	99	2292674	66355	1
Fage_P025b	56	Pulse	99	2305073	78754	1
Fage_P025b	56	Pulse	99	2317473	91154	1
Fage_P025b	56	Pulse	99	2329873	103554	1
Fage_P025b	56	Pulse	99	2342272	115953	1
Fage_P025b	57	Picture	Encoding Sternberg Symbols	2350938	0	2	24824	3	0	next	other	0
Fage_P025b	57	Pulse	99	2354672	3734	1
Fage_P025b	57	Pulse	99	2367072	16134	1
Fage_P025b	58	Picture	Fixation Cross Sternberg Symbols after Encoding	2375762	0	1	12496	2	0	next	other	0
Fage_P025b	58	Pulse	99	2379471	3709	1
Fage_P025b	59	Picture	Stroop Sternberg	2388258	0	1	24824	2	0	next	incorrect	266
Fage_P025b	59	Pulse	99	2391871	3613	1
Fage_P025b	59	Response	2	2398011	9753	1
Fage_P025b	59	Pulse	99	2404270	16012	1
Fage_P025b	60	Picture	Fixation Cross Sternberg Symbols after Stroop	2413082	0	1	37319	2	0	next	other	0
Fage_P025b	60	Pulse	99	2416670	3588	1
Fage_P025b	60	Pulse	99	2429070	15988	1
Fage_P025b	60	Pulse	99	2441469	28387	1
Fage_P025b	61	Picture	Retrieval Sternberg Symbols	2450401	0	1	24824	2	0	next	incorrect	274
Fage_P025b	61	Pulse	99	2453869	3468	1
Fage_P025b	61	Response	2	2463069	12668	1
Fage_P025b	61	Pulse	99	2466269	15868	1
Fage_P025b	62	Picture	Fixation Cross after Retrieval	2475225	0	1	149443	2	0	next	other	0
Fage_P025b	62	Pulse	99	2478669	3444	1
Fage_P025b	62	Pulse	99	2491068	15843	1
Fage_P025b	62	Pulse	99	2503468	28243	1
Fage_P025b	62	Pulse	99	2515867	40642	1
Fage_P025b	62	Pulse	99	2528267	53042	1
Fage_P025b	62	Pulse	99	2540667	65442	1
Fage_P025b	62	Pulse	99	2553066	77841	1
Fage_P025b	62	Pulse	99	2565466	90241	1
Fage_P025b	62	Pulse	99	2577866	102641	1
Fage_P025b	62	Pulse	99	2590265	115040	1
Fage_P025b	62	Pulse	99	2602665	127440	1
Fage_P025b	62	Pulse	99	2615065	139840	1
Fage_P025b	63	Picture	Encoding Sternberg Symbols	2624668	0	1	24824	2	0	next	other	0
Fage_P025b	63	Pulse	99	2627464	2796	1
Fage_P025b	63	Pulse	99	2639864	15196	1
Fage_P025b	64	Picture	Fixation Cross Sternberg Symbols after Encoding	2649492	0	1	12495	2	0	next	other	0
Fage_P025b	64	Pulse	99	2652264	2772	1
Fage_P025b	65	Picture	Stroop Sternberg	2661987	0	1	24824	2	0	next	incorrect	296
Fage_P025b	65	Pulse	99	2664663	2676	1
Fage_P025b	65	Response	2	2673353	11366	1
Fage_P025b	65	Pulse	99	2677063	15076	1
Fage_P025b	66	Picture	Fixation Cross Sternberg Symbols after Stroop	2686811	0	1	37319	3	0	next	other	0
Fage_P025b	66	Pulse	99	2689463	2652	1
Fage_P025b	66	Pulse	99	2701862	15051	1
Fage_P025b	66	Pulse	99	2714262	27451	1
Fage_P025b	67	Picture	Retrieval Sternberg Symbols	2724130	0	2	24824	3	0	next	incorrect	304
Fage_P025b	67	Pulse	99	2726662	2532	1
Fage_P025b	67	Response	2	2734071	9941	1
Fage_P025b	67	Pulse	99	2739061	14931	1
Fage_P025b	68	Picture	Fixation Cross after Retrieval	2748954	0	1	124620	2	0	next	other	0
Fage_P025b	68	Pulse	99	2751461	2507	1
Fage_P025b	68	Pulse	99	2763861	14907	1
Fage_P025b	68	Pulse	99	2776260	27306	1
Fage_P025b	68	Pulse	99	2788660	39706	1
Fage_P025b	68	Pulse	99	2801059	52105	1
Fage_P025b	68	Pulse	99	2813459	64505	1
Fage_P025b	68	Pulse	99	2825859	76905	1
Fage_P025b	68	Pulse	99	2838258	89304	1
Fage_P025b	68	Pulse	99	2850658	101704	1
Fage_P025b	68	Pulse	99	2863058	114104	1
Fage_P025b	69	Picture	Encoding Sternberg Symbols	2873574	0	1	24824	2	0	next	other	0
Fage_P025b	69	Pulse	99	2875458	1884	1
Fage_P025b	69	Pulse	99	2887857	14283	1
Fage_P025b	70	Picture	Fixation Cross Sternberg Symbols after Encoding	2898398	0	1	12495	2	0	next	other	0
Fage_P025b	70	Pulse	99	2900257	1859	1
Fage_P025b	71	Picture	Stroop Sternberg	2910893	0	1	24824	2	0	next	incorrect	324
Fage_P025b	71	Pulse	99	2912656	1763	1
Fage_P025b	71	Response	2	2919266	8373	1
Fage_P025b	71	Pulse	99	2925056	14163	1
Fage_P025b	72	Picture	Fixation Cross Sternberg Symbols after Stroop	2935717	0	1	37319	2	0	next	other	0
Fage_P025b	72	Pulse	99	2937456	1739	1
Fage_P025b	72	Pulse	99	2949855	14138	1
Fage_P025b	72	Pulse	99	2962255	26538	1
Fage_P025b	73	Picture	Retrieval Sternberg Symbols	2973036	0	1	24824	2	0	next	incorrect	332
Fage_P025b	73	Pulse	99	2974655	1619	1
Fage_P025b	73	Response	2	2981674	8638	1
Fage_P025b	73	Pulse	99	2987054	14018	1
Fage_P025b	74	Picture	Fixation Cross after Retrieval	2997860	0	1	112291	2	0	next	other	0
Fage_P025b	74	Pulse	99	2999454	1594	1
Fage_P025b	74	Pulse	99	3011854	13994	1
Fage_P025b	74	Pulse	99	3024253	26393	1
Fage_P025b	74	Pulse	99	3036653	38793	1
Fage_P025b	74	Pulse	99	3049053	51193	1
Fage_P025b	74	Pulse	99	3061452	63592	1
Fage_P025b	74	Pulse	99	3073852	75992	1
Fage_P025b	74	Pulse	99	3086252	88392	1
Fage_P025b	74	Pulse	99	3098651	100791	1
Fage_P025b	75	Picture	Encoding Sternberg Symbols	3110151	0	1	24824	2	0	next	other	0
Fage_P025b	75	Pulse	99	3111051	900	1
Fage_P025b	75	Pulse	99	3123451	13300	1
Fage_P025b	76	Picture	Fixation Cross Sternberg Symbols after Encoding	3134975	0	1	12495	2	0	next	other	0
Fage_P025b	76	Pulse	99	3135850	875	1
Fage_P025b	77	Picture	Stroop Sternberg	3147470	0	1	24824	2	0	next	hit	351
Fage_P025b	77	Pulse	99	3148250	780	1
Fage_P025b	77	Response	1	3155539	8069	1
Fage_P025b	77	Pulse	99	3160649	13179	1
Fage_P025b	78	Picture	Fixation Cross Sternberg Symbols after Stroop	3172294	0	1	37319	2	0	next	other	0
Fage_P025b	78	Pulse	99	3173049	755	1
Fage_P025b	78	Pulse	99	3185449	13155	1
Fage_P025b	78	Pulse	99	3197848	25554	1
Fage_P025b	79	Picture	Retrieval Sternberg Symbols	3209613	0	1	24824	2	0	next	incorrect	360
Fage_P025b	79	Pulse	99	3210258	645	1
Fage_P025b	79	Pulse	99	3222658	13045	1
Fage_P025b	79	Response	2	3227198	17585	1
Fage_P025b	80	Picture	Fixation Cross after Retrieval	3234437	0	1	124620	2	0	next	other	0
Fage_P025b	80	Pulse	99	3235057	620	1
Fage_P025b	80	Pulse	99	3247457	13020	1
Fage_P025b	80	Pulse	99	3259857	25420	1
Fage_P025b	80	Pulse	99	3272256	37819	1
Fage_P025b	80	Pulse	99	3284656	50219	1
Fage_P025b	80	Pulse	99	3297056	62619	1
Fage_P025b	80	Pulse	99	3309455	75018	1
Fage_P025b	80	Pulse	99	3321855	87418	1
Fage_P025b	80	Pulse	99	3334255	99818	1
Fage_P025b	80	Pulse	99	3346654	112217	1
Fage_P025b	80	Pulse	99	3359054	124617	1
Fage_P025b	81	Picture	Encoding Sternberg Symbols	3359057	0	1	24824	2	0	next	other	0
Fage_P025b	81	Pulse	99	3371454	12397	1
Fage_P025b	81	Pulse	99	3383853	24796	1
Fage_P025b	82	Picture	Fixation Cross Sternberg Symbols after Encoding	3383881	0	1	12495	2	0	next	other	0
Fage_P025b	82	Pulse	99	3396253	12372	1
Fage_P025b	83	Picture	Stroop Sternberg	3396376	0	1	24824	2	0	next	incorrect	379
Fage_P025b	83	Response	2	3403602	7226	1
Fage_P025b	83	Pulse	99	3408652	12276	1
Fage_P025b	83	Pulse	99	3421052	24676	1
Fage_P025b	84	Picture	Fixation Cross Sternberg Symbols after Stroop	3421200	0	1	37319	2	0	next	other	0
Fage_P025b	84	Pulse	99	3433452	12252	1
Fage_P025b	84	Pulse	99	3445852	24652	1
Fage_P025b	84	Pulse	99	3458251	37051	1
Fage_P025b	85	Picture	Retrieval Sternberg Symbols	3458519	0	1	24824	2	0	next	incorrect	387
Fage_P025b	85	Response	2	3468141	9622	1
Fage_P025b	85	Pulse	99	3470651	12132	1
Fage_P025b	85	Pulse	99	3483050	24531	1
Fage_P025b	86	Picture	Fixation Cross after Retrieval	3483343	0	1	124619	2	0	next	other	0
Fage_P025b	86	Pulse	99	3495450	12107	1
Fage_P025b	86	Pulse	99	3507850	24507	1
Fage_P025b	86	Pulse	99	3520249	36906	1
Fage_P025b	86	Pulse	99	3532649	49306	1
Fage_P025b	86	Pulse	99	3545049	61706	1
Fage_P025b	86	Pulse	99	3557448	74105	1
Fage_P025b	86	Pulse	99	3569848	86505	1
Fage_P025b	86	Pulse	99	3582248	98905	1
Fage_P025b	86	Pulse	99	3594647	111304	1
Fage_P025b	86	Pulse	99	3607047	123704	1
Fage_P025b	87	Picture	Encoding Sternberg Symbols	3607962	0	1	24824	2	0	next	other	0
Fage_P025b	87	Pulse	99	3619447	11485	1
Fage_P025b	87	Pulse	99	3631846	23884	1
Fage_P025b	88	Picture	Fixation Cross Sternberg Symbols after Encoding	3632786	0	1	12496	2	0	next	other	0
Fage_P025b	88	Pulse	99	3644246	11460	1
Fage_P025b	89	Picture	Stroop Sternberg	3645282	0	1	24824	2	0	next	incorrect	407
Fage_P025b	89	Response	2	3652586	7304	1
Fage_P025b	89	Pulse	99	3656646	11364	1
Fage_P025b	89	Pulse	99	3669045	23763	1
Fage_P025b	90	Picture	Fixation Cross Sternberg Symbols after Stroop	3670106	0	1	37319	2	0	next	other	0
Fage_P025b	90	Pulse	99	3681445	11339	1
Fage_P025b	90	Pulse	99	3693845	23739	1
Fage_P025b	90	Pulse	99	3706244	36138	1
Fage_P025b	91	Picture	Retrieval Sternberg Symbols	3707425	0	1	24824	2	0	next	incorrect	415
Fage_P025b	91	Response	2	3715484	8059	1
Fage_P025b	91	Pulse	99	3718644	11219	1
Fage_P025b	91	Pulse	99	3731044	23619	1
Fage_P025b	92	Picture	Fixation Cross after Retrieval	3732249	0	1	112290	3	0	next	other	0
Fage_P025b	92	Pulse	99	3743443	11194	1
Fage_P025b	92	Pulse	99	3755843	23594	1
Fage_P025b	92	Pulse	99	3768243	35994	1
Fage_P025b	92	Pulse	99	3780642	48393	1
Fage_P025b	92	Pulse	99	3793042	60793	1
Fage_P025b	92	Pulse	99	3805442	73193	1
Fage_P025b	92	Pulse	99	3817841	85592	1
Fage_P025b	92	Pulse	99	3830241	97992	1
Fage_P025b	92	Pulse	99	3842640	110391	1
Fage_P025b	93	Picture	Encoding Sternberg Symbols	3844539	0	2	24824	3	0	next	other	0
Fage_P025b	93	Pulse	99	3855040	10501	1
Fage_P025b	93	Pulse	99	3867440	22901	1
Fage_P025b	94	Picture	Fixation Cross Sternberg Symbols after Encoding	3869363	0	1	12496	2	0	next	other	0
Fage_P025b	94	Pulse	99	3879839	10476	1
Fage_P025b	95	Picture	Stroop Sternberg	3881859	0	1	24824	2	0	next	incorrect	434
Fage_P025b	95	Response	2	3891219	9360	1
Fage_P025b	95	Pulse	99	3892239	10380	1
Fage_P025b	95	Pulse	99	3904639	22780	1
Fage_P025b	96	Picture	Fixation Cross Sternberg Symbols after Stroop	3906683	0	1	37319	2	0	next	other	0
Fage_P025b	96	Pulse	99	3917038	10355	1
Fage_P025b	96	Pulse	99	3929438	22755	1
Fage_P025b	96	Pulse	99	3941838	35155	1
Fage_P025b	97	Picture	Retrieval Sternberg Symbols	3944002	0	1	24824	2	0	next	incorrect	443
Fage_P025b	97	Pulse	99	3954237	10235	1
Fage_P025b	97	Response	2	3955907	11905	1
Fage_P025b	97	Pulse	99	3966637	22635	1
Fage_P025b	98	Picture	Fixation Cross after Retrieval	3968826	0	1	136948	2	0	next	other	0
Fage_P025b	98	Pulse	99	3979037	10211	1
Fage_P025b	98	Pulse	99	3991436	22610	1
Fage_P025b	98	Pulse	99	4003836	35010	1
Fage_P025b	98	Pulse	99	4016236	47410	1
Fage_P025b	98	Pulse	99	4028635	59809	1
Fage_P025b	98	Pulse	99	4041035	72209	1
Fage_P025b	98	Pulse	99	4053435	84609	1
Fage_P025b	98	Pulse	99	4065834	97008	1
Fage_P025b	98	Pulse	99	4078234	109408	1
Fage_P025b	98	Pulse	99	4090634	121808	1
Fage_P025b	98	Pulse	99	4103033	134207	1
Fage_P025b	99	Picture	Encoding Sternberg Symbols	4105774	0	1	24824	2	0	next	other	0
Fage_P025b	99	Pulse	99	4115433	9659	1
Fage_P025b	99	Pulse	99	4127833	22059	1
Fage_P025b	100	Picture	Fixation Cross Sternberg Symbols after Encoding	4130598	0	1	12495	2	0	next	other	0
Fage_P025b	100	Pulse	99	4140232	9634	1
Fage_P025b	101	Picture	Stroop Sternberg	4143093	0	1	24824	2	0	next	incorrect	463
Fage_P025b	101	Response	2	4152322	9229	1
Fage_P025b	101	Pulse	99	4152632	9539	1
Fage_P025b	101	Pulse	99	4165032	21939	1
Fage_P025b	102	Picture	Fixation Cross Sternberg Symbols after Stroop	4167917	0	1	37319	2	0	next	other	0
Fage_P025b	102	Pulse	99	4177431	9514	1
Fage_P025b	102	Pulse	99	4189831	21914	1
Fage_P025b	102	Pulse	99	4202230	34313	1
Fage_P025b	103	Picture	Retrieval Sternberg Symbols	4205236	0	1	24824	2	0	next	incorrect	472
Fage_P025b	103	Pulse	99	4214630	9394	1
Fage_P025b	103	Response	2	4224890	19654	1
Fage_P025b	103	Pulse	99	4227030	21794	1
Fage_P025b	104	Picture	Fixation Cross after Retrieval	4230060	0	1	149444	2	0	next	other	0
Fage_P025b	104	Pulse	99	4239429	9369	1
Fage_P025b	104	Pulse	99	4251829	21769	1
Fage_P025b	104	Pulse	99	4264229	34169	1
Fage_P025b	104	Pulse	99	4276629	46569	1
Fage_P025b	104	Pulse	99	4289028	58968	1
Fage_P025b	104	Pulse	99	4301428	71368	1
Fage_P025b	104	Pulse	99	4313828	83768	1
Fage_P025b	104	Pulse	99	4326227	96167	1
Fage_P025b	104	Pulse	99	4338627	108567	1
Fage_P025b	104	Pulse	99	4351026	120966	1
Fage_P025b	104	Pulse	99	4363426	133366	1
Fage_P025b	104	Pulse	99	4375826	145766	1
Fage_P025b	105	Picture	Encoding Sternberg Symbols	4379504	0	1	24823	3	0	next	other	0
Fage_P025b	105	Pulse	99	4388225	8721	1
Fage_P025b	105	Pulse	99	4400625	21121	1
Fage_P025b	106	Picture	Fixation Cross Sternberg Symbols after Encoding	4404327	0	2	12496	3	0	next	other	0
Fage_P025b	106	Pulse	99	4413025	8698	1
Fage_P025b	107	Picture	Stroop Sternberg	4416823	0	1	24824	2	0	next	hit	494
Fage_P025b	107	Pulse	99	4425424	8601	1
Fage_P025b	107	Response	1	4425784	8961	1
Fage_P025b	107	Pulse	99	4437824	21001	1
Fage_P025b	108	Picture	Fixation Cross Sternberg Symbols after Stroop	4441647	0	1	37319	2	0	next	other	0
Fage_P025b	108	Pulse	99	4450224	8577	1
Fage_P025b	108	Pulse	99	4462623	20976	1
Fage_P025b	108	Pulse	99	4475023	33376	1
Fage_P025b	109	Picture	Retrieval Sternberg Symbols	4478966	0	1	24824	2	0	next	incorrect	501
Fage_P025b	109	Response	2	4487233	8267	1
Fage_P025b	109	Pulse	99	4487422	8456	1
Fage_P025b	109	Pulse	99	4499822	20856	1
Fage_P025b	110	Picture	Fixation Cross after Retrieval	4503790	0	1	136948	2	0	next	other	0
Fage_P025b	110	Pulse	99	4512222	8432	1
Fage_P025b	110	Pulse	99	4524622	20832	1
Fage_P025b	110	Pulse	99	4537021	33231	1
Fage_P025b	110	Pulse	99	4549421	45631	1
Fage_P025b	110	Pulse	99	4561821	58031	1
Fage_P025b	110	Pulse	99	4574220	70430	1
Fage_P025b	110	Pulse	99	4586620	82830	1
Fage_P025b	110	Pulse	99	4599019	95229	1
Fage_P025b	110	Pulse	99	4611419	107629	1
Fage_P025b	110	Pulse	99	4623819	120029	1
Fage_P025b	110	Pulse	99	4636218	132428	1
Fage_P025b	111	Picture	Encoding Sternberg Symbols	4640738	0	1	24824	2	0	next	other	0
Fage_P025b	111	Pulse	99	4648618	7880	1
Fage_P025b	111	Pulse	99	4661028	20290	1
Fage_P025b	112	Picture	Fixation Cross Sternberg Symbols after Encoding	4665562	0	1	12495	2	0	next	other	0
Fage_P025b	112	Pulse	99	4673427	7865	1
Fage_P025b	113	Picture	Stroop Sternberg	4678057	0	1	24824	2	0	next	incorrect	522
Fage_P025b	113	Response	2	4684597	6540	1
Fage_P025b	113	Pulse	99	4685827	7770	1
Fage_P025b	113	Pulse	99	4698227	20170	1
Fage_P025b	114	Picture	Fixation Cross Sternberg Symbols after Stroop	4702881	0	1	37319	2	0	next	other	0
Fage_P025b	114	Pulse	99	4710627	7746	1
Fage_P025b	114	Pulse	99	4723026	20145	1
Fage_P025b	114	Pulse	99	4735426	32545	1
Fage_P025b	115	Picture	Retrieval Sternberg Symbols	4740200	0	1	24824	2	0	next	incorrect	531
Fage_P025b	115	Pulse	99	4747825	7625	1
Fage_P025b	115	Response	2	4750275	10075	1
Fage_P025b	115	Pulse	99	4760225	20025	1
Fage_P025b	116	Picture	Fixation Cross after Retrieval	4765024	0	1	112291	2	0	next	other	0
Fage_P025b	116	Pulse	99	4772625	7601	1
Fage_P025b	116	Pulse	99	4785024	20000	1
Fage_P025b	116	Pulse	99	4797424	32400	1
Fage_P025b	116	Pulse	99	4809824	44800	1
Fage_P025b	116	Pulse	99	4822223	57199	1
Fage_P025b	116	Pulse	99	4834623	69599	1
Fage_P025b	116	Pulse	99	4847023	81999	1
Fage_P025b	116	Pulse	99	4859422	94398	1
Fage_P025b	116	Pulse	99	4871822	106798	1
Fage_P025b	117	Picture	Encoding Sternberg Symbols	4877315	0	1	24824	2	0	next	other	0
Fage_P025b	117	Pulse	99	4884222	6907	1
Fage_P025b	117	Pulse	99	4896621	19306	1
Fage_P025b	118	Picture	Fixation Cross Sternberg Symbols after Encoding	4902139	0	1	12495	2	0	next	other	0
Fage_P025b	118	Pulse	99	4909021	6882	1
Fage_P025b	119	Picture	Stroop Sternberg	4914634	0	1	24824	2	0	next	incorrect	550
Fage_P025b	119	Pulse	99	4921421	6787	1
Fage_P025b	119	Response	2	4925510	10876	1
Fage_P025b	119	Pulse	99	4933820	19186	1
Fage_P025b	120	Picture	Fixation Cross Sternberg Symbols after Stroop	4939458	0	1	37319	2	0	next	other	0
Fage_P025b	120	Pulse	99	4946220	6762	1
Fage_P025b	120	Pulse	99	4958619	19161	1
Fage_P025b	120	Pulse	99	4971019	31561	1
Fage_P025b	121	Picture	Retrieval Sternberg Symbols	4976777	0	1	24824	2	0	next	incorrect	558
Fage_P025b	121	Pulse	99	4983419	6642	1
Fage_P025b	121	Response	2	4993719	16942	1
Fage_P025b	121	Pulse	99	4995818	19041	1
Fage_P025b	122	Picture	Fixation Cross after Retrieval	5001601	0	1	149444	2	0	next	other	0
Fage_P025b	122	Pulse	99	5008218	6617	1
Fage_P025b	122	Pulse	99	5020618	19017	1
Fage_P025b	122	Pulse	99	5033017	31416	1
Fage_P025b	122	Pulse	99	5045417	43816	1
Fage_P025b	122	Pulse	99	5057817	56216	1
Fage_P025b	122	Pulse	99	5070216	68615	1
Fage_P025b	122	Pulse	99	5082616	81015	1
Fage_P025b	122	Pulse	99	5095016	93415	1
Fage_P025b	122	Pulse	99	5107415	105814	1
Fage_P025b	122	Pulse	99	5119815	118214	1
Fage_P025b	122	Pulse	99	5132215	130614	1
Fage_P025b	122	Pulse	99	5144614	143013	1
Fage_P025b	123	Picture	Encoding Sternberg Symbols	5151045	0	1	24824	2	0	next	other	0
Fage_P025b	123	Pulse	99	5157014	5969	1
Fage_P025b	123	Pulse	99	5169414	18369	1
Fage_P025b	124	Picture	Fixation Cross Sternberg Symbols after Encoding	5175869	0	1	12495	2	0	next	other	0
Fage_P025b	124	Pulse	99	5181813	5944	1
Fage_P025b	125	Picture	Stroop Sternberg	5188364	0	1	24824	2	0	next	incorrect	580
Fage_P025b	125	Pulse	99	5194213	5849	1
Fage_P025b	125	Response	2	5198563	10199	1
Fage_P025b	125	Pulse	99	5206613	18249	1
Fage_P025b	126	Picture	Fixation Cross Sternberg Symbols after Stroop	5213188	0	1	37319	2	0	next	other	0
Fage_P025b	126	Pulse	99	5219012	5824	1
Fage_P025b	126	Pulse	99	5231412	18224	1
Fage_P025b	126	Pulse	99	5243812	30624	1
Fage_P025b	127	Picture	Retrieval Sternberg Symbols	5250507	0	1	24824	2	0	next	hit	588
Fage_P025b	127	Pulse	99	5256211	5704	1
Fage_P025b	127	Response	1	5263641	13134	1
Fage_P025b	127	Pulse	99	5268611	18104	1
Fage_P025b	128	Picture	Fixation Cross after Retrieval	5275331	0	1	124619	2	0	next	other	0
Fage_P025b	128	Pulse	99	5281010	5679	1
Fage_P025b	128	Pulse	99	5293410	18079	1
Fage_P025b	128	Pulse	99	5305810	30479	1
Fage_P025b	128	Pulse	99	5318209	42878	1
Fage_P025b	128	Pulse	99	5330609	55278	1
Fage_P025b	128	Pulse	99	5343009	67678	1
Fage_P025b	128	Pulse	99	5355408	80077	1
Fage_P025b	128	Pulse	99	5367808	92477	1
Fage_P025b	128	Pulse	99	5380208	104877	1
Fage_P025b	128	Pulse	99	5392607	117276	1
Fage_P025b	129	Picture	Encoding Sternberg Symbols	5399950	0	1	24824	2	0	next	other	0
Fage_P025b	129	Pulse	99	5405007	5057	1
Fage_P025b	129	Pulse	99	5417407	17457	1
Fage_P025b	130	Picture	Fixation Cross Sternberg Symbols after Encoding	5424774	0	1	12496	2	0	next	other	0
Fage_P025b	130	Pulse	99	5429806	5032	1
Fage_P025b	131	Picture	Stroop Sternberg	5437270	0	1	24824	2	0	next	incorrect	608
Fage_P025b	131	Pulse	99	5442206	4936	1
Fage_P025b	131	Response	2	5444656	7386	1
Fage_P025b	131	Pulse	99	5454606	17336	1
Fage_P025b	132	Picture	Fixation Cross Sternberg Symbols after Stroop	5462094	0	1	37319	2	0	next	other	0
Fage_P025b	132	Pulse	99	5467006	4912	1
Fage_P025b	132	Pulse	99	5479405	17311	1
Fage_P025b	132	Pulse	99	5491805	29711	1
Fage_P025b	133	Picture	Retrieval Sternberg Symbols	5499413	0	1	24824	2	0	next	incorrect	616
Fage_P025b	133	Pulse	99	5504204	4791	1
Fage_P025b	133	Response	2	5511504	12091	1
Fage_P025b	133	Pulse	99	5516604	17191	1
Fage_P025b	134	Picture	Fixation Cross after Retrieval	5524237	0	1	112290	3	0	next	other	0
Fage_P025b	134	Pulse	99	5529004	4767	1
Fage_P025b	134	Pulse	99	5541403	17166	1
Fage_P025b	134	Pulse	99	5553803	29566	1
Fage_P025b	134	Pulse	99	5566203	41966	1
Fage_P025b	134	Pulse	99	5578602	54365	1
Fage_P025b	134	Pulse	99	5591002	66765	1
Fage_P025b	134	Pulse	99	5603402	79165	1
Fage_P025b	134	Pulse	99	5615801	91564	1
Fage_P025b	134	Pulse	99	5628201	103964	1
Fage_P025b	135	Picture	Encoding Sternberg Symbols	5636527	0	2	24824	3	0	next	other	0
Fage_P025b	135	Pulse	99	5640601	4074	1
Fage_P025b	135	Pulse	99	5653000	16473	1
Fage_P025b	136	Picture	Fixation Cross Sternberg Symbols after Encoding	5661351	0	1	12496	2	0	next	other	0
Fage_P025b	136	Pulse	99	5665400	4049	1
Fage_P025b	137	Picture	Stroop Sternberg	5673847	0	1	24824	2	0	next	hit	635
Fage_P025b	137	Pulse	99	5677800	3953	1
Fage_P025b	137	Response	1	5682049	8202	1
Fage_P025b	137	Pulse	99	5690199	16352	1
Fage_P025b	138	Picture	Fixation Cross Sternberg Symbols after Stroop	5698671	0	1	37319	2	0	next	other	0
Fage_P025b	138	Pulse	99	5702599	3928	1
Fage_P025b	138	Pulse	99	5714998	16327	1
Fage_P025b	138	Pulse	99	5727398	28727	1
Fage_P025b	139	Picture	Retrieval Sternberg Symbols	5735990	0	1	24824	2	0	next	hit	643
Fage_P025b	139	Pulse	99	5739798	3808	1
Fage_P025b	139	Response	1	5747637	11647	1
Fage_P025b	139	Pulse	99	5752197	16207	1
Fage_P025b	140	Picture	Fixation Cross after Retrieval	5760814	0	1	136948	2	0	next	other	0
Fage_P025b	140	Pulse	99	5764597	3783	1
Fage_P025b	140	Pulse	99	5776997	16183	1
Fage_P025b	140	Pulse	99	5789396	28582	1
Fage_P025b	140	Pulse	99	5801796	40982	1
Fage_P025b	140	Pulse	99	5814196	53382	1
Fage_P025b	140	Pulse	99	5826595	65781	1
Fage_P025b	140	Pulse	99	5838995	78181	1
Fage_P025b	140	Pulse	99	5851395	90581	1
Fage_P025b	140	Pulse	99	5863795	102981	1
Fage_P025b	140	Pulse	99	5876194	115380	1
Fage_P025b	140	Pulse	99	5888594	127780	1
Fage_P025b	141	Picture	Encoding Sternberg Symbols	5897762	0	1	24824	2	0	next	other	0
Fage_P025b	141	Pulse	99	5900993	3231	1
Fage_P025b	141	Pulse	99	5913393	15631	1
Fage_P025b	142	Picture	Fixation Cross Sternberg Symbols after Encoding	5922586	0	1	12495	2	0	next	other	0
Fage_P025b	142	Pulse	99	5925793	3207	1
Fage_P025b	143	Picture	Stroop Sternberg	5935081	0	1	24824	2	0	next	hit	664
Fage_P025b	143	Pulse	99	5938192	3111	1
Fage_P025b	143	Response	1	5942382	7301	1
Fage_P025b	143	Pulse	99	5950592	15511	1
Fage_P025b	144	Picture	Fixation Cross Sternberg Symbols after Stroop	5959905	0	1	37319	2	0	next	other	0
Fage_P025b	144	Pulse	99	5962992	3087	1
Fage_P025b	144	Pulse	99	5975391	15486	1
Fage_P025b	144	Pulse	99	5987791	27886	1
Fage_P025b	145	Picture	Retrieval Sternberg Symbols	5997224	0	1	24824	2	0	next	incorrect	672
Fage_P025b	145	Pulse	99	6000191	2967	1
Fage_P025b	145	Response	2	6004520	7296	1
Fage_P025b	145	Pulse	99	6012590	15366	1
Fage_P025b	146	Picture	Fixation Cross after Retrieval	6022048	0	1	112291	2	0	next	other	0
Fage_P025b	146	Pulse	99	6024990	2942	1
Fage_P025b	146	Pulse	99	6037389	15341	1
Fage_P025b	146	Pulse	99	6049789	27741	1
Fage_P025b	146	Pulse	99	6062189	40141	1
Fage_P025b	146	Pulse	99	6074589	52541	1
Fage_P025b	146	Pulse	99	6086988	64940	1
Fage_P025b	146	Pulse	99	6099388	77340	1
Fage_P025b	146	Pulse	99	6111797	89749	1
Fage_P025b	146	Pulse	99	6124197	102149	1
Fage_P025b	147	Picture	Instruction Sternberg Letters	6134339	0	1	37319	2	0	next	other	0
Fage_P025b	147	Pulse	99	6136597	2258	1
Fage_P025b	147	Pulse	99	6148996	14657	1
Fage_P025b	147	Pulse	99	6161396	27057	1
Fage_P025b	148	Picture	Encoding Sternberg Letters	6171658	0	1	24824	2	0	next	other	0
Fage_P025b	148	Pulse	99	6173796	2138	1
Fage_P025b	148	Pulse	99	6186195	14537	1
Fage_P025b	149	Picture	Fixation Cross Sternberg Letters after Encoding	6196482	0	1	12495	2	0	next	other	0
Fage_P025b	149	Pulse	99	6198595	2113	1
Fage_P025b	150	Picture	Stroop Sternberg	6208977	0	1	24824	2	0	next	incorrect	695
Fage_P025b	150	Pulse	99	6210995	2018	1
Fage_P025b	150	Response	2	6216014	7037	1
Fage_P025b	150	Pulse	99	6223394	14417	1
Fage_P025b	151	Picture	Fixation Cross Sternberg Letters after Stroop	6233801	0	1	37319	3	0	next	other	0
Fage_P025b	151	Pulse	99	6235794	1993	1
Fage_P025b	151	Pulse	99	6248194	14393	1
Fage_P025b	151	Pulse	99	6260593	26792	1
Fage_P025b	152	Picture	Retrieval Sternberg Letters	6271120	0	2	24824	3	0	next	incorrect	703
Fage_P025b	152	Pulse	99	6272993	1873	1
Fage_P025b	152	Response	2	6279893	8773	1
Fage_P025b	152	Pulse	99	6285393	14273	1
Fage_P025b	153	Picture	Fixation Cross after Retrieval	6295944	0	1	112291	2	0	next	other	0
Fage_P025b	153	Pulse	99	6297792	1848	1
Fage_P025b	153	Pulse	99	6310192	14248	1
Fage_P025b	153	Pulse	99	6322592	26648	1
Fage_P025b	153	Pulse	99	6334991	39047	1
Fage_P025b	153	Pulse	99	6347391	51447	1
Fage_P025b	153	Pulse	99	6359790	63846	1
Fage_P025b	153	Pulse	99	6372190	76246	1
Fage_P025b	153	Pulse	99	6384590	88646	1
Fage_P025b	153	Pulse	99	6396990	101046	1
Fage_P025b	154	Picture	Encoding Sternberg Letters	6408235	0	1	24824	2	0	next	other	0
Fage_P025b	154	Pulse	99	6409389	1154	1
Fage_P025b	154	Pulse	99	6421789	13554	1
Fage_P025b	155	Picture	Fixation Cross Sternberg Letters after Encoding	6433059	0	1	12495	2	0	next	other	0
Fage_P025b	155	Pulse	99	6434189	1130	1
Fage_P025b	156	Picture	Stroop Sternberg	6445554	0	1	24824	2	0	next	incorrect	722
Fage_P025b	156	Pulse	99	6446588	1034	1
Fage_P025b	156	Response	2	6454068	8514	1
Fage_P025b	156	Pulse	99	6458988	13434	1
Fage_P025b	157	Picture	Fixation Cross Sternberg Letters after Stroop	6470378	0	1	37320	2	0	next	other	0
Fage_P025b	157	Pulse	99	6471388	1010	1
Fage_P025b	157	Pulse	99	6483787	13409	1
Fage_P025b	157	Pulse	99	6496187	25809	1
Fage_P025b	158	Picture	Retrieval Sternberg Letters	6507698	0	1	24824	2	0	next	hit	730
Fage_P025b	158	Pulse	99	6508586	888	1
Fage_P025b	158	Response	1	6520756	13058	1
Fage_P025b	158	Pulse	99	6520986	13288	1
Fage_P025b	159	Picture	Fixation Cross after Retrieval	6532522	0	1	149443	2	0	next	other	0
Fage_P025b	159	Pulse	99	6533386	864	1
Fage_P025b	159	Pulse	99	6545785	13263	1
Fage_P025b	159	Pulse	99	6558185	25663	1
Fage_P025b	159	Pulse	99	6570585	38063	1
Fage_P025b	159	Pulse	99	6582984	50462	1
Fage_P025b	159	Pulse	99	6595384	62862	1
Fage_P025b	159	Pulse	99	6607784	75262	1
Fage_P025b	159	Pulse	99	6620183	87661	1
Fage_P025b	159	Pulse	99	6632583	100061	1
Fage_P025b	159	Pulse	99	6644983	112461	1
Fage_P025b	159	Pulse	99	6657382	124860	1
Fage_P025b	159	Pulse	99	6669782	137260	1
Fage_P025b	160	Picture	Encoding Sternberg Letters	6681965	0	1	24824	2	0	next	other	0
Fage_P025b	160	Pulse	99	6682182	217	1
Fage_P025b	160	Pulse	99	6694581	12616	1
Fage_P025b	161	Picture	Fixation Cross Sternberg Letters after Encoding	6706789	0	1	12495	2	0	next	other	0
Fage_P025b	161	Pulse	99	6706981	192	1
Fage_P025b	162	Picture	Stroop Sternberg	6719284	0	1	24824	2	0	next	hit	752
Fage_P025b	162	Pulse	99	6719381	97	1
Fage_P025b	162	Response	1	6727810	8526	1
Fage_P025b	162	Pulse	99	6731780	12496	1
Fage_P025b	163	Picture	Fixation Cross Sternberg Letters after Stroop	6744108	0	1	37319	2	0	next	other	0
Fage_P025b	163	Pulse	99	6744180	72	1
Fage_P025b	163	Pulse	99	6756579	12471	1
Fage_P025b	163	Pulse	99	6768979	24871	1
Fage_P025b	163	Pulse	99	6781379	37271	1
Fage_P025b	164	Picture	Retrieval Sternberg Letters	6781427	0	1	24824	2	0	next	hit	760
Fage_P025b	164	Response	1	6789689	8262	1
Fage_P025b	164	Pulse	99	6793778	12351	1
Fage_P025b	164	Pulse	99	6806178	24751	1
Fage_P025b	165	Picture	Fixation Cross after Retrieval	6806251	0	1	124620	2	0	next	other	0
Fage_P025b	165	Pulse	99	6818578	12327	1
Fage_P025b	165	Pulse	99	6830977	24726	1
Fage_P025b	165	Pulse	99	6843377	37126	1
Fage_P025b	165	Pulse	99	6855777	49526	1
Fage_P025b	165	Pulse	99	6868176	61925	1
Fage_P025b	165	Pulse	99	6880576	74325	1
Fage_P025b	165	Pulse	99	6892976	86725	1
Fage_P025b	165	Pulse	99	6905375	99124	1
Fage_P025b	165	Pulse	99	6917775	111524	1
Fage_P025b	165	Pulse	99	6930175	123924	1
Fage_P025b	166	Picture	Encoding Sternberg Letters	6930871	0	1	24824	2	0	next	other	0
Fage_P025b	166	Pulse	99	6942574	11703	1
Fage_P025b	166	Pulse	99	6954974	24103	1
Fage_P025b	167	Picture	Fixation Cross Sternberg Letters after Encoding	6955695	0	1	12495	2	0	next	other	0
Fage_P025b	167	Pulse	99	6967374	11679	1
Fage_P025b	168	Picture	Stroop Sternberg	6968190	0	1	24824	2	0	next	hit	780
Fage_P025b	168	Response	1	6976894	8704	1
Fage_P025b	168	Pulse	99	6979773	11583	1
Fage_P025b	168	Pulse	99	6992173	23983	1
Fage_P025b	169	Picture	Fixation Cross Sternberg Letters after Stroop	6993014	0	1	37319	2	0	next	other	0
Fage_P025b	169	Pulse	99	7004573	11559	1
Fage_P025b	169	Pulse	99	7016972	23958	1
Fage_P025b	169	Pulse	99	7029372	36358	1
Fage_P025b	170	Picture	Retrieval Sternberg Letters	7030333	0	1	24824	2	0	next	incorrect	788
Fage_P025b	170	Response	2	7037492	7159	1
Fage_P025b	170	Pulse	99	7041771	11438	1
Fage_P025b	170	Pulse	99	7054171	23838	1
Fage_P025b	171	Picture	Fixation Cross after Retrieval	7055157	0	1	137115	2	0	next	other	0
Fage_P025b	171	Pulse	99	7066571	11414	1
Fage_P025b	171	Pulse	99	7078971	23814	1
Fage_P025b	171	Pulse	99	7091370	36213	1
Fage_P025b	171	Pulse	99	7103770	48613	1
Fage_P025b	171	Pulse	99	7116170	61013	1
Fage_P025b	171	Pulse	99	7128569	73412	1
Fage_P025b	171	Pulse	99	7140969	85812	1
Fage_P025b	171	Pulse	99	7153368	98211	1
Fage_P025b	171	Pulse	99	7165768	110611	1
Fage_P025b	171	Pulse	99	7178168	123011	1
Fage_P025b	171	Pulse	99	7190567	135410	1
Fage_P025b	172	Picture	Encoding Sternberg Letters	7192272	0	1	24824	2	0	next	other	0
Fage_P025b	172	Pulse	99	7202967	10695	1
Fage_P025b	172	Pulse	99	7215367	23095	1
Fage_P025b	173	Picture	Fixation Cross Sternberg Letters after Encoding	7217096	0	1	12495	2	0	next	other	0
Fage_P025b	173	Pulse	99	7227766	10670	1
Fage_P025b	174	Picture	Stroop Sternberg	7229591	0	1	24824	2	0	next	incorrect	809
Fage_P025b	174	Response	2	7237326	7735	1
Fage_P025b	174	Pulse	99	7240166	10575	1
Fage_P025b	174	Pulse	99	7252566	22975	1
Fage_P025b	175	Picture	Fixation Cross Sternberg Letters after Stroop	7254415	0	1	37319	2	0	next	other	0
Fage_P025b	175	Pulse	99	7264966	10551	1
Fage_P025b	175	Pulse	99	7277365	22950	1
Fage_P025b	175	Pulse	99	7289765	35350	1
Fage_P025b	176	Picture	Retrieval Sternberg Letters	7291734	0	1	24824	2	0	next	hit	818
Fage_P025b	176	Pulse	99	7302164	10430	1
Fage_P025b	176	Response	1	7302174	10440	1
Fage_P025b	176	Pulse	99	7314564	22830	1
Fage_P025b	177	Picture	Fixation Cross after Retrieval	7316558	0	1	124619	2	0	next	other	0
Fage_P025b	177	Pulse	99	7326964	10406	1
Fage_P025b	177	Pulse	99	7339363	22805	1
Fage_P025b	177	Pulse	99	7351763	35205	1
Fage_P025b	177	Pulse	99	7364163	47605	1
Fage_P025b	177	Pulse	99	7376562	60004	1
Fage_P025b	177	Pulse	99	7388962	72404	1
Fage_P025b	177	Pulse	99	7401362	84804	1
Fage_P025b	177	Pulse	99	7413761	97203	1
Fage_P025b	177	Pulse	99	7426161	109603	1
Fage_P025b	177	Pulse	99	7438561	122003	1
Fage_P025b	178	Picture	Encoding Sternberg Letters	7441177	0	1	24824	2	0	next	other	0
Fage_P025b	178	Pulse	99	7450960	9783	1
Fage_P025b	178	Pulse	99	7463360	22183	1
Fage_P025b	179	Picture	Fixation Cross Sternberg Letters after Encoding	7466001	0	1	12496	2	0	next	other	0
Fage_P025b	179	Pulse	99	7475760	9759	1
Fage_P025b	180	Picture	Stroop Sternberg	7478497	0	1	24823	3	0	next	incorrect	837
Fage_P025b	180	Response	2	7486819	8322	1
Fage_P025b	180	Pulse	99	7488159	9662	1
Fage_P025b	180	Pulse	99	7500559	22062	1
Fage_P025b	181	Picture	Fixation Cross Sternberg Letters after Stroop	7503320	0	2	37320	3	0	next	other	0
Fage_P025b	181	Pulse	99	7512958	9638	1
Fage_P025b	181	Pulse	99	7525358	22038	1
Fage_P025b	181	Pulse	99	7537758	34438	1
Fage_P025b	182	Picture	Retrieval Sternberg Letters	7540640	0	1	24824	2	0	next	hit	846
Fage_P025b	182	Pulse	99	7550158	9518	1
Fage_P025b	182	Response	1	7552837	12197	1
Fage_P025b	182	Pulse	99	7562557	21917	1
Fage_P025b	183	Picture	Fixation Cross after Retrieval	7565464	0	1	112290	3	0	next	other	0
Fage_P025b	183	Pulse	99	7574957	9493	1
Fage_P025b	183	Pulse	99	7587356	21892	1
Fage_P025b	183	Pulse	99	7599756	34292	1
Fage_P025b	183	Pulse	99	7612156	46692	1
Fage_P025b	183	Pulse	99	7624565	59101	1
Fage_P025b	183	Pulse	99	7636955	71491	1
Fage_P025b	183	Pulse	99	7649365	83901	1
Fage_P025b	183	Pulse	99	7661764	96300	1
Fage_P025b	183	Pulse	99	7674164	108700	1
Fage_P025b	184	Picture	Encoding Sternberg Letters	7677754	0	2	24824	3	0	next	other	0
Fage_P025b	184	Pulse	99	7686564	8810	1
Fage_P025b	184	Pulse	99	7698963	21209	1
Fage_P025b	185	Picture	Fixation Cross Sternberg Letters after Encoding	7702578	0	1	12496	2	0	next	other	0
Fage_P025b	185	Pulse	99	7711363	8785	1
Fage_P025b	186	Picture	Stroop Sternberg	7715074	0	1	24824	2	0	next	hit	865
Fage_P025b	186	Pulse	99	7723763	8689	1
Fage_P025b	186	Response	1	7725512	10438	1
Fage_P025b	186	Pulse	99	7736162	21088	1
Fage_P025b	187	Picture	Fixation Cross Sternberg Letters after Stroop	7739898	0	1	37319	2	0	next	other	0
Fage_P025b	187	Pulse	99	7748562	8664	1
Fage_P025b	187	Pulse	99	7760962	21064	1
Fage_P025b	187	Pulse	99	7773361	33463	1
Fage_P025b	188	Picture	Retrieval Sternberg Letters	7777217	0	1	24824	2	0	next	incorrect	873
Fage_P025b	188	Pulse	99	7785761	8544	1
Fage_P025b	188	Response	2	7789911	12694	1
Fage_P025b	188	Pulse	99	7798161	20944	1
Fage_P025b	189	Picture	Fixation Cross after Retrieval	7802041	0	1	112290	3	0	next	other	0
Fage_P025b	189	Pulse	99	7810560	8519	1
Fage_P025b	189	Pulse	99	7822960	20919	1
Fage_P025b	189	Pulse	99	7835360	33319	1
Fage_P025b	189	Pulse	99	7847759	45718	1
Fage_P025b	189	Pulse	99	7860159	58118	1
Fage_P025b	189	Pulse	99	7872559	70518	1
Fage_P025b	189	Pulse	99	7884958	82917	1
Fage_P025b	189	Pulse	99	7897358	95317	1
Fage_P025b	189	Pulse	99	7909757	107716	1
Fage_P025b	190	Picture	Encoding Sternberg Letters	7914331	0	2	24824	4	0	next	other	0
Fage_P025b	190	Pulse	99	7922157	7826	1
Fage_P025b	190	Pulse	99	7934557	20226	1
Fage_P025b	191	Picture	Fixation Cross Sternberg Letters after Encoding	7939155	0	2	12496	3	0	next	other	0
Fage_P025b	191	Pulse	99	7946957	7802	1
Fage_P025b	192	Picture	Stroop Sternberg	7951651	0	1	24824	2	0	next	incorrect	892
Fage_P025b	192	Pulse	99	7959356	7705	1
Fage_P025b	192	Response	2	7960276	8625	1
Fage_P025b	192	Pulse	99	7971756	20105	1
Fage_P025b	193	Picture	Fixation Cross Sternberg Letters after Stroop	7976475	0	1	37319	2	0	next	other	0
Fage_P025b	193	Pulse	99	7984155	7680	1
Fage_P025b	193	Pulse	99	7996555	20080	1
Fage_P025b	193	Pulse	99	8008955	32480	1
Fage_P025b	194	Picture	Retrieval Sternberg Letters	8013794	0	1	24824	2	0	next	hit	900
Fage_P025b	194	Pulse	99	8021354	7560	1
Fage_P025b	194	Response	1	8025054	11260	1
Fage_P025b	194	Pulse	99	8033754	19960	1
Fage_P025b	195	Picture	Fixation Cross after Retrieval	8038618	0	1	137114	3	0	next	other	0
Fage_P025b	195	Pulse	99	8046154	7536	1
Fage_P025b	195	Pulse	99	8058553	19935	1
Fage_P025b	195	Pulse	99	8070953	32335	1
Fage_P025b	195	Pulse	99	8083353	44735	1
Fage_P025b	195	Pulse	99	8095752	57134	1
Fage_P025b	195	Pulse	99	8108152	69534	1
Fage_P025b	195	Pulse	99	8120552	81934	1
Fage_P025b	195	Pulse	99	8132951	94333	1
Fage_P025b	195	Pulse	99	8145351	106733	1
Fage_P025b	195	Pulse	99	8157750	119132	1
Fage_P025b	195	Pulse	99	8170150	131532	1
Fage_P025b	196	Picture	Encoding Sternberg Letters	8175732	0	2	24824	3	0	next	other	0
Fage_P025b	196	Pulse	99	8182550	6818	1
Fage_P025b	196	Pulse	99	8194950	19218	1
Fage_P025b	197	Picture	Fixation Cross Sternberg Letters after Encoding	8200556	0	1	12496	2	0	next	other	0
Fage_P025b	197	Pulse	99	8207349	6793	1
Fage_P025b	198	Picture	Stroop Sternberg	8213052	0	1	24824	2	0	next	hit	921
Fage_P025b	198	Pulse	99	8219749	6697	1
Fage_P025b	198	Response	1	8220439	7387	1
Fage_P025b	198	Pulse	99	8232149	19097	1
Fage_P025b	199	Picture	Fixation Cross Sternberg Letters after Stroop	8237876	0	1	37319	2	0	next	other	0
Fage_P025b	199	Pulse	99	8244548	6672	1
Fage_P025b	199	Pulse	99	8256948	19072	1
Fage_P025b	199	Pulse	99	8269348	31472	1
Fage_P025b	200	Picture	Retrieval Sternberg Letters	8275195	0	1	24824	2	0	next	incorrect	929
Fage_P025b	200	Pulse	99	8281747	6552	1
Fage_P025b	200	Response	2	8284067	8872	1
Fage_P025b	200	Pulse	99	8294147	18952	1
Fage_P025b	201	Picture	Fixation Cross after Retrieval	8300019	0	1	124619	2	0	next	other	0
Fage_P025b	201	Pulse	99	8306546	6527	1
Fage_P025b	201	Pulse	99	8318946	18927	1
Fage_P025b	201	Pulse	99	8331346	31327	1
Fage_P025b	201	Pulse	99	8343745	43726	1
Fage_P025b	201	Pulse	99	8356145	56126	1
Fage_P025b	201	Pulse	99	8368545	68526	1
Fage_P025b	201	Pulse	99	8380944	80925	1
Fage_P025b	201	Pulse	99	8393344	93325	1
Fage_P025b	201	Pulse	99	8405744	105725	1
Fage_P025b	201	Pulse	99	8418143	118124	1
Fage_P025b	202	Picture	Encoding Sternberg Letters	8424638	0	1	24824	2	0	next	other	0
Fage_P025b	202	Pulse	99	8430543	5905	1
Fage_P025b	202	Pulse	99	8442943	18305	1
Fage_P025b	203	Picture	Fixation Cross Sternberg Letters after Encoding	8449462	0	1	12495	3	0	next	other	0
Fage_P025b	203	Pulse	99	8455342	5880	1
Fage_P025b	204	Picture	Stroop Sternberg	8461957	0	2	24824	3	0	next	incorrect	949
Fage_P025b	204	Pulse	99	8467742	5785	1
Fage_P025b	204	Response	2	8468742	6785	1
Fage_P025b	204	Pulse	99	8480142	18185	1
Fage_P025b	205	Picture	Fixation Cross Sternberg Letters after Stroop	8486781	0	1	37320	2	0	next	other	0
Fage_P025b	205	Pulse	99	8492541	5760	1
Fage_P025b	205	Pulse	99	8504941	18160	1
Fage_P025b	205	Pulse	99	8517341	30560	1
Fage_P025b	206	Picture	Retrieval Sternberg Letters	8524101	0	1	24823	3	0	next	incorrect	957
Fage_P025b	206	Pulse	99	8529740	5639	1
Fage_P025b	206	Response	2	8539760	15659	1
Fage_P025b	206	Pulse	99	8542140	18039	1
Fage_P025b	207	Picture	Fixation Cross after Retrieval	8548924	0	2	149444	3	0	next	other	0
Fage_P025b	207	Pulse	99	8554540	5616	1
Fage_P025b	207	Pulse	99	8566939	18015	1
Fage_P025b	207	Pulse	99	8579339	30415	1
Fage_P025b	207	Pulse	99	8591739	42815	1
Fage_P025b	207	Pulse	99	8604138	55214	1
Fage_P025b	207	Pulse	99	8616538	67614	1
Fage_P025b	207	Pulse	99	8628937	80013	1
Fage_P025b	207	Pulse	99	8641337	92413	1
Fage_P025b	207	Pulse	99	8653737	104813	1
Fage_P025b	207	Pulse	99	8666137	117213	1
Fage_P025b	207	Pulse	99	8678536	129612	1
Fage_P025b	207	Pulse	99	8690936	142012	1
Fage_P025b	208	Picture	Encoding Sternberg Letters	8698368	0	1	24824	2	0	next	other	0
Fage_P025b	208	Pulse	99	8703336	4968	1
Fage_P025b	208	Pulse	99	8715735	17367	1
Fage_P025b	209	Picture	Fixation Cross Sternberg Letters after Encoding	8723192	0	1	12495	2	0	next	other	0
Fage_P025b	209	Pulse	99	8728135	4943	1
Fage_P025b	210	Picture	Stroop Sternberg	8735687	0	1	24824	2	0	next	incorrect	979
Fage_P025b	210	Pulse	99	8740534	4847	1
Fage_P025b	210	Response	2	8747094	11407	1
Fage_P025b	210	Pulse	99	8752934	17247	1
Fage_P025b	211	Picture	Fixation Cross Sternberg Letters after Stroop	8760511	0	1	37319	2	0	next	other	0
Fage_P025b	211	Pulse	99	8765334	4823	1
Fage_P025b	211	Pulse	99	8777733	17222	1
Fage_P025b	211	Pulse	99	8790133	29622	1
Fage_P025b	212	Picture	Retrieval Sternberg Letters	8797830	0	1	24824	2	0	next	hit	987
Fage_P025b	212	Pulse	99	8802533	4703	1
Fage_P025b	212	Response	1	8807732	9902	1
Fage_P025b	212	Pulse	99	8814932	17102	1
Fage_P025b	213	Picture	Fixation Cross after Retrieval	8822654	0	1	124620	2	0	next	other	0
Fage_P025b	213	Pulse	99	8827332	4678	1
Fage_P025b	213	Pulse	99	8839732	17078	1
Fage_P025b	213	Pulse	99	8852131	29477	1
Fage_P025b	213	Pulse	99	8864531	41877	1
Fage_P025b	213	Pulse	99	8876931	54277	1
Fage_P025b	213	Pulse	99	8889330	66676	1
Fage_P025b	213	Pulse	99	8901730	79076	1
Fage_P025b	213	Pulse	99	8914130	91476	1
Fage_P025b	213	Pulse	99	8926529	103875	1
Fage_P025b	213	Pulse	99	8938929	116275	1
Fage_P025b	214	Picture	Encoding Sternberg Letters	8947274	0	1	24824	2	0	next	other	0
Fage_P025b	214	Pulse	99	8951329	4055	1
Fage_P025b	214	Pulse	99	8963728	16454	1
Fage_P025b	215	Picture	Fixation Cross Sternberg Letters after Encoding	8972098	0	1	12495	2	0	next	other	0
Fage_P025b	215	Pulse	99	8976128	4030	1
Fage_P025b	216	Picture	Stroop Sternberg	8984593	0	1	24824	2	0	next	incorrect	1007
Fage_P025b	216	Pulse	99	8988528	3935	1
Fage_P025b	216	Response	2	8996637	12044	1
Fage_P025b	216	Pulse	99	9000927	16334	1
Fage_P025b	217	Picture	Fixation Cross Sternberg Letters after Stroop	9009417	0	1	37319	2	0	next	other	0
Fage_P025b	217	Pulse	99	9013327	3910	1
Fage_P025b	217	Pulse	99	9025727	16310	1
Fage_P025b	217	Pulse	99	9038126	28709	1
Fage_P025b	218	Picture	Retrieval Sternberg Letters	9046736	0	1	24824	2	0	next	hit	1015
Fage_P025b	218	Pulse	99	9050526	3790	1
Fage_P025b	218	Response	1	9052246	5510	1
Fage_P025b	218	Pulse	99	9062926	16190	1
Fage_P025b	219	Picture	Fixation Cross after Retrieval	9071560	0	1	112291	2	0	next	other	0
Fage_P025b	219	Pulse	99	9075325	3765	1
Fage_P025b	219	Pulse	99	9087725	16165	1
Fage_P025b	219	Pulse	99	9100124	28564	1
Fage_P025b	219	Pulse	99	9112524	40964	1
Fage_P025b	219	Pulse	99	9124924	53364	1
Fage_P025b	219	Pulse	99	9137333	65773	1
Fage_P025b	219	Pulse	99	9149733	78173	1
Fage_P025b	219	Pulse	99	9162133	90573	1
Fage_P025b	219	Pulse	99	9174532	102972	1
Fage_P025b	220	Picture	Encoding Sternberg Letters	9183851	0	1	24824	2	0	next	other	0
Fage_P025b	220	Pulse	99	9186932	3081	1
Fage_P025b	220	Pulse	99	9199332	15481	1
Fage_P025b	221	Picture	Fixation Cross Sternberg Letters after Encoding	9208675	0	1	12495	2	0	next	other	0
Fage_P025b	221	Pulse	99	9211731	3056	1
Fage_P025b	222	Picture	Stroop Sternberg	9221170	0	1	24824	2	0	next	hit	1034
Fage_P025b	222	Pulse	99	9224131	2961	1
Fage_P025b	222	Response	1	9232081	10911	1
Fage_P025b	222	Pulse	99	9236531	15361	1
Fage_P025b	223	Picture	Fixation Cross Sternberg Letters after Stroop	9245994	0	1	37319	2	0	next	other	0
Fage_P025b	223	Pulse	99	9248930	2936	1
Fage_P025b	223	Pulse	99	9261330	15336	1
Fage_P025b	223	Pulse	99	9273730	27736	1
Fage_P025b	224	Picture	Retrieval Sternberg Letters	9283313	0	1	24824	2	0	next	incorrect	1042
Fage_P025b	224	Pulse	99	9286129	2816	1
Fage_P025b	224	Response	2	9294549	11236	1
Fage_P025b	224	Pulse	99	9298529	15216	1
Fage_P025b	225	Picture	Fixation Cross after Retrieval	9308137	0	1	124619	2	0	next	other	0
Fage_P025b	225	Pulse	99	9310928	2791	1
Fage_P025b	225	Pulse	99	9323328	15191	1
Fage_P025b	225	Pulse	99	9335728	27591	1
Fage_P025b	225	Pulse	99	9348128	39991	1
Fage_P025b	225	Pulse	99	9360527	52390	1
Fage_P025b	225	Pulse	99	9372927	64790	1
Fage_P025b	225	Pulse	99	9385327	77190	1
Fage_P025b	225	Pulse	99	9397726	89589	1
Fage_P025b	225	Pulse	99	9410126	101989	1
Fage_P025b	225	Pulse	99	9422525	114388	1
Fage_P025b	226	Picture	Encoding Sternberg Letters	9432756	0	1	24824	2	0	next	other	0
Fage_P025b	226	Pulse	99	9434925	2169	1
Fage_P025b	226	Pulse	99	9447325	14569	1
Fage_P025b	227	Picture	Fixation Cross Sternberg Letters after Encoding	9457580	0	1	12496	2	0	next	other	0
Fage_P025b	227	Pulse	99	9459724	2144	1
Fage_P025b	228	Picture	Stroop Sternberg	9470076	0	1	24824	2	0	next	incorrect	1062
Fage_P025b	228	Pulse	99	9472124	2048	1
Fage_P025b	228	Response	2	9477484	7408	1
Fage_P025b	228	Pulse	99	9484524	14448	1
Fage_P025b	229	Picture	Fixation Cross Sternberg Letters after Stroop	9494900	0	1	37319	2	0	next	other	0
Fage_P025b	229	Pulse	99	9496923	2023	1
Fage_P025b	229	Pulse	99	9509323	14423	1
Fage_P025b	229	Pulse	99	9521723	26823	1
Fage_P025b	230	Picture	Retrieval Sternberg Letters	9532219	0	1	24824	2	0	next	incorrect	1070
Fage_P025b	230	Pulse	99	9534122	1903	1
Fage_P025b	230	Response	2	9545222	13003	1
Fage_P025b	230	Pulse	99	9546522	14303	1
Fage_P025b	231	Picture	Fixation Cross after Retrieval	9557043	0	1	124619	2	0	next	other	0
Fage_P025b	231	Pulse	99	9558922	1879	1
Fage_P025b	231	Pulse	99	9571321	14278	1
Fage_P025b	231	Pulse	99	9583721	26678	1
Fage_P025b	231	Pulse	99	9596121	39078	1
Fage_P025b	231	Pulse	99	9608520	51477	1
Fage_P025b	231	Pulse	99	9620920	63877	1
Fage_P025b	231	Pulse	99	9633320	76277	1
Fage_P025b	231	Pulse	99	9645719	88676	1
Fage_P025b	231	Pulse	99	9658119	101076	1
Fage_P025b	231	Pulse	99	9670519	113476	1
Fage_P025b	232	Picture	Encoding Sternberg Letters	9681662	0	1	24824	2	0	next	other	0
Fage_P025b	232	Pulse	99	9682918	1256	1
Fage_P025b	232	Pulse	99	9695318	13656	1
Fage_P025b	233	Picture	Fixation Cross Sternberg Letters after Encoding	9706486	0	1	12495	2	0	next	other	0
Fage_P025b	233	Pulse	99	9707718	1232	1
Fage_P025b	234	Picture	Stroop Sternberg	9718981	0	1	24824	2	0	next	incorrect	1090
Fage_P025b	234	Pulse	99	9720117	1136	1
Fage_P025b	234	Response	2	9726867	7886	1
Fage_P025b	234	Pulse	99	9732517	13536	1
Fage_P025b	235	Picture	Fixation Cross Sternberg Letters after Stroop	9743805	0	1	37319	3	0	next	other	0
Fage_P025b	235	Pulse	99	9744917	1112	1
Fage_P025b	235	Pulse	99	9757316	13511	1
Fage_P025b	235	Pulse	99	9769716	25911	1
Fage_P025b	236	Picture	Retrieval Sternberg Letters	9781124	0	2	24824	3	0	next	incorrect	1098
Fage_P025b	236	Pulse	99	9782116	992	1
Fage_P025b	236	Response	2	9793895	12771	1
Fage_P025b	236	Pulse	99	9794515	13391	1
Fage_P025b	237	Picture	Fixation Cross after Retrieval	9805948	0	1	112291	2	0	next	other	0
Fage_P025b	237	Pulse	99	9806915	967	1
Fage_P025b	237	Pulse	99	9819314	13366	1
Fage_P025b	237	Pulse	99	9831714	25766	1
Fage_P025b	237	Pulse	99	9844114	38166	1
Fage_P025b	237	Pulse	99	9856513	50565	1
Fage_P025b	237	Pulse	99	9868913	62965	1
Fage_P025b	237	Pulse	99	9881313	75365	1
Fage_P025b	237	Pulse	99	9893712	87764	1
Fage_P025b	237	Pulse	99	9906112	100164	1
Fage_P025b	238	Picture	Encoding Sternberg Letters	9918239	0	1	24824	2	0	next	other	0
Fage_P025b	238	Pulse	99	9918512	273	1
Fage_P025b	238	Pulse	99	9930911	12672	1
Fage_P025b	239	Picture	Fixation Cross Sternberg Letters after Encoding	9943063	0	1	12495	2	0	next	other	0
Fage_P025b	239	Pulse	99	9943311	248	1
Fage_P025b	240	Picture	Stroop Sternberg	9955558	0	1	24824	2	0	next	incorrect	1117
Fage_P025b	240	Pulse	99	9955711	153	1
Fage_P025b	240	Response	2	9963220	7662	1
Fage_P025b	240	Pulse	99	9968110	12552	1
Fage_P025b	241	Picture	Fixation Cross Sternberg Letters after Stroop	9980382	0	1	37320	2	0	next	other	0
Fage_P025b	241	Pulse	99	9980510	128	1
Fage_P025b	241	Pulse	99	9992910	12528	1
Fage_P025b	241	Pulse	99	10005309	24927	1
Fage_P025b	242	Picture	Retrieval Sternberg Letters	10017702	0	1	24823	3	0	next	incorrect	1125
Fage_P025b	242	Pulse	99	10017709	7	1
Fage_P025b	242	Response	2	10029879	12177	1
Fage_P025b	242	Pulse	99	10030108	12406	1
Fage_P025b	242	Pulse	99	10042508	24806	1
Fage_P025b	243	Picture	Fixation Cross after Retrieval	10042525	0	2	137115	3	0	next	other	0
Fage_P025b	243	Pulse	99	10054908	12383	1
Fage_P025b	243	Pulse	99	10067308	24783	1
Fage_P025b	243	Pulse	99	10079707	37182	1
Fage_P025b	243	Pulse	99	10092107	49582	1
Fage_P025b	243	Pulse	99	10104506	61981	1
Fage_P025b	243	Pulse	99	10116906	74381	1
Fage_P025b	243	Pulse	99	10129306	86781	1
Fage_P025b	243	Pulse	99	10141705	99180	1
Fage_P025b	243	Pulse	99	10154105	111580	1
Fage_P025b	243	Pulse	99	10166505	123980	1
Fage_P025b	243	Pulse	99	10178904	136379	1
Fage_P025b	244	Picture	Encoding Sternberg Letters	10179640	0	1	24824	2	0	next	other	0
Fage_P025b	244	Pulse	99	10191304	11664	1
Fage_P025b	244	Pulse	99	10203704	24064	1
Fage_P025b	245	Picture	Fixation Cross Sternberg Letters after Encoding	10204464	0	1	12495	2	0	next	other	0
Fage_P025b	245	Pulse	99	10216103	11639	1
Fage_P025b	246	Picture	Stroop Sternberg	10216959	0	1	24824	2	0	next	incorrect	1146
Fage_P025b	246	Response	2	10227703	10744	1
Fage_P025b	246	Pulse	99	10228503	11544	1
Fage_P025b	246	Pulse	99	10240903	23944	1
Fage_P025b	247	Picture	Fixation Cross Sternberg Letters after Stroop	10241783	0	1	37320	2	0	next	other	0
Fage_P025b	247	Pulse	99	10253302	11519	1
Fage_P025b	247	Pulse	99	10265702	23919	1
Fage_P025b	247	Pulse	99	10278102	36319	1
Fage_P025b	248	Picture	Retrieval Sternberg Letters	10279103	0	1	24823	3	0	next	incorrect	1154
Fage_P025b	248	Response	2	10288381	9278	1
Fage_P025b	248	Pulse	99	10290501	11398	1
Fage_P025b	248	Pulse	99	10302901	23798	1
Fage_P025b	249	Picture	Fixation Cross after Retrieval	10303926	0	2	149444	3	0	next	other	0
Fage_P025b	249	Pulse	99	10315301	11375	1
Fage_P025b	249	Pulse	99	10327700	23774	1
Fage_P025b	249	Pulse	99	10340100	36174	1
Fage_P025b	249	Pulse	99	10352500	48574	1
Fage_P025b	249	Pulse	99	10364899	60973	1
Fage_P025b	249	Pulse	99	10377299	73373	1
Fage_P025b	249	Pulse	99	10389699	85773	1
Fage_P025b	249	Pulse	99	10402098	98172	1
Fage_P025b	249	Pulse	99	10414498	110572	1
Fage_P025b	249	Pulse	99	10426898	122972	1
Fage_P025b	249	Pulse	99	10439297	135371	1
Fage_P025b	249	Pulse	99	10451697	147771	1
Fage_P025b	250	Picture	Encoding Sternberg Letters	10453370	0	1	24824	2	0	next	other	0
Fage_P025b	250	Pulse	99	10464097	10727	1
Fage_P025b	250	Pulse	99	10476496	23126	1
Fage_P025b	251	Picture	Fixation Cross Sternberg Letters after Encoding	10478194	0	1	12495	2	0	next	other	0
Fage_P025b	251	Pulse	99	10488896	10702	1
Fage_P025b	252	Picture	Stroop Sternberg	10490689	0	1	24824	2	0	next	hit	1177
Fage_P025b	252	Pulse	99	10501296	10607	1
Fage_P025b	252	Response	1	10505295	14606	1
Fage_P025b	252	Pulse	99	10513695	23006	1
Fage_P025b	253	Picture	Fixation Cross Sternberg Letters after Stroop	10515513	0	1	37319	2	0	next	other	0
Fage_P025b	253	Pulse	99	10526095	10582	1
Fage_P025b	253	Pulse	99	10538495	22982	1
Fage_P025b	253	Pulse	99	10550894	35381	1
Fage_P025b	254	Picture	Retrieval Sternberg Letters	10552832	0	1	24824	2	0	next	incorrect	1184
Fage_P025b	254	Response	2	10563264	10432	1
Fage_P025b	254	Pulse	99	10563294	10462	1
Fage_P025b	254	Pulse	99	10575694	22862	1
Fage_P025b	255	Picture	Fixation Cross after Retrieval	10577656	0	1	137115	2	0	next	other	0
Fage_P025b	255	Pulse	99	10588093	10437	1
Fage_P025b	255	Pulse	99	10600493	22837	1
Fage_P025b	255	Pulse	99	10612892	35236	1
Fage_P025b	255	Pulse	99	10625302	47646	1
Fage_P025b	255	Pulse	99	10637702	60046	1
Fage_P025b	255	Pulse	99	10650101	72445	1
Fage_P025b	255	Pulse	99	10662501	84845	1
Fage_P025b	255	Pulse	99	10674901	97245	1
Fage_P025b	255	Pulse	99	10687300	109644	1
Fage_P025b	255	Pulse	99	10699700	122044	1
Fage_P025b	255	Pulse	99	10712100	134444	1
Fage_P025b	256	Picture	Encoding Sternberg Letters	10714771	0	1	24824	2	0	next	other	0
Fage_P025b	256	Pulse	99	10724499	9728	1
Fage_P025b	256	Pulse	99	10736899	22128	1
Fage_P025b	257	Picture	Fixation Cross Sternberg Letters after Encoding	10739595	0	1	12495	2	0	next	other	0
Fage_P025b	257	Pulse	99	10749299	9704	1
Fage_P025b	258	Picture	Stroop Sternberg	10752090	0	1	24824	2	0	next	incorrect	1205
Fage_P025b	258	Response	2	10760098	8008	1
Fage_P025b	258	Pulse	99	10761698	9608	1
Fage_P025b	258	Pulse	99	10774098	22008	1
Fage_P025b	259	Picture	Fixation Cross Sternberg Letters after Stroop	10776914	0	1	37319	2	0	next	other	0
Fage_P025b	259	Pulse	99	10786498	9584	1
Fage_P025b	259	Pulse	99	10798897	21983	1
Fage_P025b	259	Pulse	99	10811297	34383	1
Fage_P025b	260	Picture	Retrieval Sternberg Letters	10814233	0	1	24824	2	0	next	incorrect	1214
Fage_P025b	260	Pulse	99	10823697	9464	1
Fage_P025b	260	Response	2	10824646	10413	1
Fage_P025b	260	Pulse	99	10836096	21863	1
Fage_P025b	261	Picture	Fixation Cross after Retrieval	10839057	0	1	112291	2	0	next	other	0
Fage_P025b	261	Pulse	99	10848496	9439	1
Fage_P025b	261	Pulse	99	10860895	21838	1
Fage_P025b	261	Pulse	99	10873295	34238	1
Fage_P025b	261	Pulse	99	10885695	46638	1
Fage_P025b	261	Pulse	99	10898094	59037	1
Fage_P025b	261	Pulse	99	10910494	71437	1
Fage_P025b	261	Pulse	99	10922894	83837	1
Fage_P025b	261	Pulse	99	10935293	96236	1
Fage_P025b	261	Pulse	99	10947693	108636	1
Fage_P025b	262	Picture	Encoding Sternberg Letters	10951348	0	1	24824	2	0	next	other	0
Fage_P025b	262	Pulse	99	10960093	8745	1
Fage_P025b	262	Pulse	99	10972492	21144	1
Fage_P025b	263	Picture	Fixation Cross Sternberg Letters after Encoding	10976172	0	1	12495	2	0	next	other	0
Fage_P025b	263	Pulse	99	10984892	8720	1
Fage_P025b	264	Picture	Stroop Sternberg	10988667	0	1	24824	2	0	next	incorrect	1233
Fage_P025b	264	Pulse	99	10997292	8625	1
Fage_P025b	264	Response	2	11004151	15484	1
Fage_P025b	264	Pulse	99	11009691	21024	1
Fage_P025b	265	Picture	Fixation Cross Sternberg Letters after Stroop	11013491	0	1	37319	2	0	next	other	0
Fage_P025b	265	Pulse	99	11022091	8600	1
Fage_P025b	265	Pulse	99	11034491	21000	1
Fage_P025b	265	Pulse	99	11046890	33399	1
Fage_P025b	266	Picture	Retrieval Sternberg Letters	11050810	0	1	24824	2	0	next	miss	0
Fage_P025b	266	Pulse	99	11059290	8480	1
Fage_P025b	266	Pulse	99	11071690	20880	1
Fage_P025b	267	Picture	Fixation Cross after Retrieval	11075634	0	1	149444	2	0	next	other	0
Fage_P025b	267	Pulse	99	11084089	8455	1
Fage_P025b	267	Pulse	99	11096489	20855	1
Fage_P025b	267	Pulse	99	11108889	33255	1
Fage_P025b	267	Pulse	99	11121288	45654	1
Fage_P025b	267	Pulse	99	11133688	58054	1
Fage_P025b	267	Pulse	99	11146088	70454	1
Fage_P025b	267	Pulse	99	11158487	82853	1
Fage_P025b	267	Pulse	99	11170887	95253	1
Fage_P025b	267	Pulse	99	11183287	107653	1
Fage_P025b	267	Pulse	99	11195686	120052	1
Fage_P025b	267	Pulse	99	11208086	132452	1
Fage_P025b	267	Pulse	99	11220485	144851	1
Fage_P025b	268	Picture	Encoding Sternberg Letters	11225078	0	1	24824	2	0	next	other	0
Fage_P025b	268	Pulse	99	11232885	7807	1
Fage_P025b	268	Pulse	99	11245285	20207	1
Fage_P025b	269	Picture	Fixation Cross Sternberg Letters after Encoding	11249902	0	1	12495	2	0	next	other	0
Fage_P025b	269	Pulse	99	11257684	7782	1
Fage_P025b	270	Picture	Stroop Sternberg	11262397	0	1	24824	2	0	next	incorrect	1261
Fage_P025b	270	Response	2	11269444	7047	1
Fage_P025b	270	Pulse	99	11270084	7687	1
Fage_P025b	270	Pulse	99	11282484	20087	1
Fage_P025b	271	Picture	Fixation Cross Sternberg Letters after Stroop	11287221	0	1	37319	2	0	next	other	0
Fage_P025b	271	Pulse	99	11294884	7663	1
Fage_P025b	271	Pulse	99	11307283	20062	1
Fage_P025b	271	Pulse	99	11319683	32462	1
Fage_P025b	272	Picture	Retrieval Sternberg Letters	11324540	0	1	24824	2	0	next	hit	1270
Fage_P025b	272	Pulse	99	11332082	7542	1
Fage_P025b	272	Response	1	11332432	7892	1
Fage_P025b	272	Pulse	99	11344482	19942	1
Fage_P025b	273	Picture	Fixation Cross after Retrieval	11349364	0	1	124619	2	0	next	other	0
Fage_P025b	273	Pulse	99	11356882	7518	1
Fage_P025b	273	Pulse	99	11369282	19918	1
Fage_P025b	273	Pulse	99	11381681	32317	1
Fage_P025b	273	Pulse	99	11394081	44717	1
Fage_P025b	273	Pulse	99	11406480	57116	1
Fage_P025b	273	Pulse	99	11418880	69516	1
Fage_P025b	273	Pulse	99	11431280	81916	1
Fage_P025b	273	Pulse	99	11443679	94315	1
Fage_P025b	273	Pulse	99	11456079	106715	1
Fage_P025b	273	Pulse	99	11468479	119115	1
Fage_P025b	274	Picture	Encoding Sternberg Letters	11473983	0	1	24824	2	0	next	other	0
Fage_P025b	274	Pulse	99	11480878	6895	1
Fage_P025b	274	Pulse	99	11493278	19295	1
Fage_P025b	275	Picture	Fixation Cross Sternberg Letters after Encoding	11498807	0	1	12496	2	0	next	other	0
Fage_P025b	275	Pulse	99	11505678	6871	1
Fage_P025b	276	Picture	Stroop Sternberg	11511303	0	1	24823	3	0	next	incorrect	1290
Fage_P025b	276	Pulse	99	11518077	6774	1
Fage_P025b	276	Response	2	11520117	8814	1
Fage_P025b	276	Pulse	99	11530477	19174	1
Fage_P025b	277	Picture	Fixation Cross Sternberg Letters after Stroop	11536126	0	2	37320	3	0	next	other	0
Fage_P025b	277	Pulse	99	11542877	6751	1
Fage_P025b	277	Pulse	99	11555276	19150	1
Fage_P025b	277	Pulse	99	11567676	31550	1
Fage_P025b	278	Picture	Retrieval Sternberg Letters	11573446	0	1	24824	2	0	next	hit	1298
Fage_P025b	278	Pulse	99	11580076	6630	1
Fage_P025b	278	Response	1	11582585	9139	1
Fage_P025b	278	Pulse	99	11592475	19029	1
Fage_P025b	279	Picture	Fixation Cross after Retrieval	11598270	0	1	112290	2	0	next	other	0
Fage_P025b	279	Pulse	99	11604875	6605	1
Fage_P025b	279	Pulse	99	11617274	19004	1
Fage_P025b	279	Pulse	99	11629674	31404	1
Fage_P025b	279	Pulse	99	11642074	43804	1
Fage_P025b	279	Pulse	99	11654473	56203	1
Fage_P025b	279	Pulse	99	11666873	68603	1
Fage_P025b	279	Pulse	99	11679273	81003	1
Fage_P025b	279	Pulse	99	11691672	93402	1
Fage_P025b	279	Pulse	99	11704072	105802	1
Fage_P025b	280	Picture	Encoding Sternberg Letters	11710560	0	1	24824	2	0	next	other	0
Fage_P025b	280	Pulse	99	11716472	5912	1
Fage_P025b	280	Pulse	99	11728871	18311	1
Fage_P025b	281	Picture	Fixation Cross Sternberg Letters after Encoding	11735384	0	1	12496	2	0	next	other	0
Fage_P025b	281	Pulse	99	11741271	5887	1
Fage_P025b	282	Picture	Stroop Sternberg	11747880	0	1	24824	2	0	next	hit	1317
Fage_P025b	282	Pulse	99	11753671	5791	1
Fage_P025b	282	Response	1	11760140	12260	1
Fage_P025b	282	Pulse	99	11766070	18190	1
Fage_P025b	283	Picture	Fixation Cross Sternberg Letters after Stroop	11772704	0	1	37319	2	0	next	other	0
Fage_P025b	283	Pulse	99	11778470	5766	1
Fage_P025b	283	Pulse	99	11790870	18166	1
Fage_P025b	283	Pulse	99	11803269	30565	1
Fage_P025b	284	Picture	Retrieval Sternberg Letters	11810023	0	1	24824	2	0	next	hit	1325
Fage_P025b	284	Pulse	99	11815669	5646	1
Fage_P025b	284	Response	1	11822029	12006	1
Fage_P025b	284	Pulse	99	11828069	18046	1
Fage_P025b	285	Picture	Fixation Cross after Retrieval	11834847	0	1	137114	2	0	next	other	0
Fage_P025b	285	Pulse	99	11840468	5621	1
Fage_P025b	285	Pulse	99	11852868	18021	1
Fage_P025b	285	Pulse	99	11865268	30421	1
Fage_P025b	285	Pulse	99	11877667	42820	1
Fage_P025b	285	Pulse	99	11890067	55220	1
Fage_P025b	285	Pulse	99	11902466	67619	1
Fage_P025b	285	Pulse	99	11914866	80019	1
Fage_P025b	285	Pulse	99	11927266	92419	1
Fage_P025b	285	Pulse	99	11939666	104819	1
Fage_P025b	285	Pulse	99	11952065	117218	1
Fage_P025b	285	Pulse	99	11964465	129618	1
Fage_P025b	286	Picture	Encoding Sternberg Letters	11971961	0	1	24824	2	0	next	other	0
Fage_P025b	286	Pulse	99	11976865	4904	1
Fage_P025b	286	Pulse	99	11989264	17303	1
Fage_P025b	287	Picture	Fixation Cross Sternberg Letters after Encoding	11996785	0	1	12496	2	0	next	other	0
Fage_P025b	287	Pulse	99	12001664	4879	1
Fage_P025b	288	Picture	Stroop Sternberg	12009281	0	1	24824	2	0	next	hit	1346
Fage_P025b	288	Pulse	99	12014064	4783	1
Fage_P025b	288	Response	1	12018143	8862	1
Fage_P025b	288	Pulse	99	12026463	17182	1
Fage_P025b	289	Picture	Fixation Cross Sternberg Letters after Stroop	12034105	0	1	37319	2	0	next	other	0
Fage_P025b	289	Pulse	99	12038863	4758	1
Fage_P025b	289	Pulse	99	12051262	17157	1
Fage_P025b	289	Pulse	99	12063662	29557	1
Fage_P025b	290	Picture	Retrieval Sternberg Letters	12071424	0	1	24824	2	0	next	incorrect	1354
Fage_P025b	290	Pulse	99	12076062	4638	1
Fage_P025b	290	Response	2	12081051	9627	1
Fage_P025b	290	Pulse	99	12088471	17047	1
Fage_P025b	291	Picture	Fixation Cross after Retrieval	12096248	0	1	112290	3	0	next	other	0
Fage_P025b	291	Pulse	99	12100871	4623	1
Fage_P025b	291	Pulse	99	12113271	17023	1
Fage_P025b	291	Pulse	99	12125670	29422	1
Fage_P025b	291	Pulse	99	12138070	41822	1
Fage_P025b	291	Pulse	99	12150470	54222	1
Fage_P025b	291	Pulse	99	12162869	66621	1
Fage_P025b	291	Pulse	99	12175269	79021	1
Fage_P025b	291	Pulse	99	12187669	91421	1
Fage_P025b	291	Pulse	99	12200068	103820	1
Fage_P025b	292	Picture	End Sternberg	12208538	0	2	37320	3	0	next	other	0
Fage_P025b	292	Pulse	99	12212468	3930	1
Fage_P025b	292	Pulse	99	12224868	16330	1
Fage_P025b	292	Pulse	99	12237267	28729	1
Fage_P025b	293	Picture	Instruction Stroop	12245858	0	1	37319	2	0	next	other	0
Fage_P025b	293	Pulse	99	12249667	3809	1
Fage_P025b	293	Pulse	99	12262067	16209	1
Fage_P025b	293	Pulse	99	12274466	28608	1
Fage_P025b	294	Picture	stroop neutral close	12283177	0	1	24824	2	0	next	incorrect	1376
Fage_P025b	294	Pulse	99	12286866	3689	1
Fage_P025b	294	Response	2	12292356	9179	1
Fage_P025b	294	Pulse	99	12299265	16088	1
Fage_P025b	295	Picture	stroop neutral close	12308001	0	1	24990	2	0	next	hit	1380
Fage_P025b	295	Pulse	99	12311665	3664	1
Fage_P025b	295	Response	1	12315895	7894	1
Fage_P025b	295	Pulse	99	12324065	16064	1
Fage_P025b	296	Picture	stroop neutral close	12332991	0	1	24824	2	0	next	incorrect	1384
Fage_P025b	296	Pulse	99	12336465	3474	1
Fage_P025b	296	Response	2	12341064	8073	1
Fage_P025b	296	Pulse	99	12348864	15873	1
Fage_P025b	297	Picture	stroop neutral close	12357815	0	1	24824	2	0	next	incorrect	1388
Fage_P025b	297	Pulse	99	12361264	3449	1
Fage_P025b	297	Response	2	12369064	11249	1
Fage_P025b	297	Pulse	99	12373663	15848	1
Fage_P025b	298	Picture	stroop neutral close	12382639	0	1	24824	2	0	next	hit	1392
Fage_P025b	298	Pulse	99	12386063	3424	1
Fage_P025b	298	Response	1	12394123	11484	1
Fage_P025b	298	Pulse	99	12398463	15824	1
Fage_P025b	299	Picture	stroop neutral close	12407463	0	1	24824	2	0	next	incorrect	1396
Fage_P025b	299	Pulse	99	12410862	3399	1
Fage_P025b	299	Response	2	12413312	5849	1
Fage_P025b	299	Pulse	99	12423262	15799	1
Fage_P025b	300	Picture	Fixation Cross Stroop	12432287	0	1	124620	2	0	next	other	0
Fage_P025b	300	Pulse	99	12435662	3375	1
Fage_P025b	300	Pulse	99	12448061	15774	1
Fage_P025b	300	Pulse	99	12460461	28174	1
Fage_P025b	300	Pulse	99	12472861	40574	1
Fage_P025b	300	Pulse	99	12485260	52973	1
Fage_P025b	300	Pulse	99	12497660	65373	1
Fage_P025b	300	Pulse	99	12510060	77773	1
Fage_P025b	300	Pulse	99	12522459	90172	1
Fage_P025b	300	Pulse	99	12534859	102572	1
Fage_P025b	300	Pulse	99	12547259	114972	1
Fage_P025b	301	Picture	stroop neutral close	12556907	0	1	24823	3	0	next	hit	1411
Fage_P025b	301	Pulse	99	12559658	2751	1
Fage_P025b	301	Response	1	12564638	7731	1
Fage_P025b	301	Pulse	99	12572058	15151	1
Fage_P025b	302	Picture	stroop neutral close	12581730	0	2	24824	3	0	next	incorrect	1415
Fage_P025b	302	Pulse	99	12584458	2728	1
Fage_P025b	302	Response	2	12591887	10157	1
Fage_P025b	302	Pulse	99	12596857	15127	1
Fage_P025b	303	Picture	stroop neutral close	12606554	0	1	24824	2	0	next	incorrect	1419
Fage_P025b	303	Pulse	99	12609257	2703	1
Fage_P025b	303	Response	2	12614277	7723	1
Fage_P025b	303	Pulse	99	12621656	15102	1
Fage_P025b	304	Picture	stroop neutral close	12631378	0	1	24824	2	0	next	incorrect	1423
Fage_P025b	304	Pulse	99	12634056	2678	1
Fage_P025b	304	Response	2	12639886	8508	1
Fage_P025b	304	Pulse	99	12646456	15078	1
Fage_P025b	305	Picture	stroop neutral close	12656202	0	1	24824	2	0	next	hit	1427
Fage_P025b	305	Pulse	99	12658856	2654	1
Fage_P025b	305	Response	1	12667715	11513	1
Fage_P025b	305	Pulse	99	12671255	15053	1
Fage_P025b	306	Picture	stroop neutral close	12681026	0	1	24824	2	0	next	incorrect	1431
Fage_P025b	306	Pulse	99	12683655	2629	1
Fage_P025b	306	Response	2	12689405	8379	1
Fage_P025b	306	Pulse	99	12696054	15028	1
Fage_P025b	307	Picture	Fixation Cross Stroop	12705850	0	1	124620	2	0	next	other	0
Fage_P025b	307	Pulse	99	12708454	2604	1
Fage_P025b	307	Pulse	99	12720854	15004	1
Fage_P025b	307	Pulse	99	12733253	27403	1
Fage_P025b	307	Pulse	99	12745653	39803	1
Fage_P025b	307	Pulse	99	12758053	52203	1
Fage_P025b	307	Pulse	99	12770453	64603	1
Fage_P025b	307	Pulse	99	12782852	77002	1
Fage_P025b	307	Pulse	99	12795252	89402	1
Fage_P025b	307	Pulse	99	12807651	101801	1
Fage_P025b	307	Pulse	99	12820051	114201	1
Fage_P025b	308	Picture	stroop neutral close	12830470	0	1	24990	2	0	next	hit	1446
Fage_P025b	308	Pulse	99	12832451	1981	1
Fage_P025b	308	Response	1	12839000	8530	1
Fage_P025b	308	Pulse	99	12844850	14380	1
Fage_P025b	309	Picture	stroop neutral close	12855460	0	1	24991	2	0	next	incorrect	1450
Fage_P025b	309	Pulse	99	12857250	1790	1
Fage_P025b	309	Response	2	12864750	9290	1
Fage_P025b	309	Pulse	99	12869650	14190	1
Fage_P025b	310	Picture	stroop neutral close	12880451	0	1	24824	2	0	next	incorrect	1454
Fage_P025b	310	Pulse	99	12882049	1598	1
Fage_P025b	310	Response	2	12890699	10248	1
Fage_P025b	310	Pulse	99	12894449	13998	1
Fage_P025b	311	Picture	stroop neutral close	12905275	0	1	24990	2	0	next	incorrect	1458
Fage_P025b	311	Pulse	99	12906849	1574	1
Fage_P025b	311	Response	2	12912908	7633	1
Fage_P025b	311	Pulse	99	12919248	13973	1
Fage_P025b	312	Picture	stroop neutral close	12930265	0	1	24824	2	0	next	hit	1462
Fage_P025b	312	Pulse	99	12931648	1383	1
Fage_P025b	312	Response	1	12938508	8243	1
Fage_P025b	312	Pulse	99	12944048	13783	1
Fage_P025b	313	Picture	stroop neutral close	12955089	0	1	24824	2	0	next	hit	1466
Fage_P025b	313	Pulse	99	12956447	1358	1
Fage_P025b	313	Response	1	12964787	9698	1
Fage_P025b	313	Pulse	99	12968847	13758	1
Fage_P025b	314	Picture	Fixation Cross Stroop	12979913	0	1	124619	3	0	next	other	0
Fage_P025b	314	Pulse	99	12981247	1334	1
Fage_P025b	314	Pulse	99	12993646	13733	1
Fage_P025b	314	Pulse	99	13006046	26133	1
Fage_P025b	314	Pulse	99	13018445	38532	1
Fage_P025b	314	Pulse	99	13030845	50932	1
Fage_P025b	314	Pulse	99	13043245	63332	1
Fage_P025b	314	Pulse	99	13055644	75731	1
Fage_P025b	314	Pulse	99	13068044	88131	1
Fage_P025b	314	Pulse	99	13080444	100531	1
Fage_P025b	314	Pulse	99	13092843	112930	1
Fage_P025b	315	Picture	stroop neutral close	13104532	0	2	24824	3	0	next	incorrect	1481
Fage_P025b	315	Pulse	99	13105243	711	1
Fage_P025b	315	Response	2	13113333	8801	1
Fage_P025b	315	Pulse	99	13117643	13111	1
Fage_P025b	316	Picture	stroop neutral close	13129356	0	1	24824	2	0	next	hit	1485
Fage_P025b	316	Pulse	99	13130043	687	1
Fage_P025b	316	Response	1	13139172	9816	1
Fage_P025b	316	Pulse	99	13142442	13086	1
Fage_P025b	317	Picture	stroop neutral close	13154180	0	1	24824	2	0	next	incorrect	1489
Fage_P025b	317	Pulse	99	13154842	662	1
Fage_P025b	317	Response	2	13164361	10181	1
Fage_P025b	317	Pulse	99	13167241	13061	1
Fage_P025b	318	Picture	stroop neutral close	13179004	0	1	24824	2	0	next	incorrect	1493
Fage_P025b	318	Pulse	99	13179641	637	1
Fage_P025b	318	Response	2	13190161	11157	1
Fage_P025b	318	Pulse	99	13192041	13037	1
Fage_P025b	319	Picture	stroop neutral close	13203828	0	1	24824	2	0	next	incorrect	1497
Fage_P025b	319	Pulse	99	13204440	612	1
Fage_P025b	319	Response	2	13214090	10262	1
Fage_P025b	319	Pulse	99	13216840	13012	1
Fage_P025b	320	Picture	stroop neutral close	13228652	0	1	24824	2	0	next	incorrect	1501
Fage_P025b	320	Pulse	99	13229240	588	1
Fage_P025b	320	Response	2	13235759	7107	1
Fage_P025b	320	Pulse	99	13241639	12987	1
Fage_P025b	321	Picture	Fixation Cross Stroop	13253476	0	1	124620	2	0	next	other	0
Fage_P025b	321	Pulse	99	13254039	563	1
Fage_P025b	321	Pulse	99	13266439	12963	1
Fage_P025b	321	Pulse	99	13278838	25362	1
Fage_P025b	321	Pulse	99	13291238	37762	1
Fage_P025b	321	Pulse	99	13303638	50162	1
Fage_P025b	321	Pulse	99	13316037	62561	1
Fage_P025b	321	Pulse	99	13328437	74961	1
Fage_P025b	321	Pulse	99	13340837	87361	1
Fage_P025b	321	Pulse	99	13353236	99760	1
Fage_P025b	321	Pulse	99	13365636	112160	1
Fage_P025b	321	Pulse	99	13378036	124560	1
Fage_P025b	322	Picture	stroop maximum incongruent	13378096	0	1	24823	3	0	next	hit	1516
Fage_P025b	322	Response	1	13390155	12059	1
Fage_P025b	322	Pulse	99	13390435	12339	1
Fage_P025b	322	Pulse	99	13402835	24739	1
Fage_P025b	323	Picture	stroop maximum incongruent	13402919	0	2	24824	3	0	next	hit	1521
Fage_P025b	323	Pulse	99	13415234	12315	1
Fage_P025b	323	Response	1	13417914	14995	1
Fage_P025b	323	Pulse	99	13427634	24715	1
Fage_P025b	324	Picture	stroop maximum incongruent	13427743	0	1	24824	2	0	next	hit	1524
Fage_P025b	324	Response	1	13437264	9521	1
Fage_P025b	324	Pulse	99	13440034	12291	1
Fage_P025b	324	Pulse	99	13452433	24690	1
Fage_P025b	325	Picture	stroop maximum incongruent	13452567	0	1	24824	2	0	next	incorrect	1528
Fage_P025b	325	Response	2	13461133	8566	1
Fage_P025b	325	Pulse	99	13464833	12266	1
Fage_P025b	325	Pulse	99	13477233	24666	1
Fage_P025b	326	Picture	stroop maximum incongruent	13477391	0	1	24824	2	0	next	hit	1532
Fage_P025b	326	Response	1	13484013	6622	1
Fage_P025b	326	Pulse	99	13489632	12241	1
Fage_P025b	326	Pulse	99	13502032	24641	1
Fage_P025b	327	Picture	stroop maximum incongruent	13502215	0	1	24824	2	0	next	incorrect	1536
Fage_P025b	327	Response	2	13512492	10277	1
Fage_P025b	327	Pulse	99	13514432	12217	1
Fage_P025b	327	Pulse	99	13526831	24616	1
Fage_P025b	328	Picture	Fixation Cross Stroop	13527039	0	1	124620	2	0	next	other	0
Fage_P025b	328	Pulse	99	13539231	12192	1
Fage_P025b	328	Pulse	99	13551631	24592	1
Fage_P025b	328	Pulse	99	13564030	36991	1
Fage_P025b	328	Pulse	99	13576430	49391	1
Fage_P025b	328	Pulse	99	13588830	61791	1
Fage_P025b	328	Pulse	99	13601229	74190	1
Fage_P025b	328	Pulse	99	13613629	86590	1
Fage_P025b	328	Pulse	99	13626029	98990	1
Fage_P025b	328	Pulse	99	13638428	111389	1
Fage_P025b	328	Pulse	99	13650828	123789	1
Fage_P025b	329	Picture	stroop maximum incongruent	13651659	0	1	24824	2	0	next	incorrect	1552
Fage_P025b	329	Pulse	99	13663238	11579	1
Fage_P025b	329	Response	2	13663757	12098	1
Fage_P025b	329	Pulse	99	13675637	23978	1
Fage_P025b	330	Picture	stroop maximum incongruent	13676483	0	1	24990	2	0	next	incorrect	1555
Fage_P025b	330	Response	2	13684757	8274	1
Fage_P025b	330	Pulse	99	13688037	11554	1
Fage_P025b	330	Pulse	99	13700437	23954	1
Fage_P025b	331	Picture	stroop maximum incongruent	13701473	0	1	24824	2	0	next	hit	1559
Fage_P025b	331	Response	1	13709546	8073	1
Fage_P025b	331	Pulse	99	13712836	11363	1
Fage_P025b	331	Pulse	99	13725236	23763	1
Fage_P025b	332	Picture	stroop maximum incongruent	13726297	0	1	24824	2	0	next	hit	1563
Fage_P025b	332	Response	1	13736495	10198	1
Fage_P025b	332	Pulse	99	13737635	11338	1
Fage_P025b	332	Pulse	99	13750035	23738	1
Fage_P025b	333	Picture	stroop maximum incongruent	13751121	0	1	24824	2	0	next	hit	1567
Fage_P025b	333	Response	1	13758885	7764	1
Fage_P025b	333	Pulse	99	13762435	11314	1
Fage_P025b	333	Pulse	99	13774835	23714	1
Fage_P025b	334	Picture	stroop maximum incongruent	13775945	0	1	24824	2	0	next	incorrect	1571
Fage_P025b	334	Response	2	13783684	7739	1
Fage_P025b	334	Pulse	99	13787234	11289	1
Fage_P025b	334	Pulse	99	13799634	23689	1
Fage_P025b	335	Picture	Fixation Cross Stroop	13800769	0	1	124619	2	0	next	other	0
Fage_P025b	335	Pulse	99	13812033	11264	1
Fage_P025b	335	Pulse	99	13824433	23664	1
Fage_P025b	335	Pulse	99	13836833	36064	1
Fage_P025b	335	Pulse	99	13849232	48463	1
Fage_P025b	335	Pulse	99	13861632	60863	1
Fage_P025b	335	Pulse	99	13874032	73263	1
Fage_P025b	335	Pulse	99	13886431	85662	1
Fage_P025b	335	Pulse	99	13898831	98062	1
Fage_P025b	335	Pulse	99	13911231	110462	1
Fage_P025b	335	Pulse	99	13923630	122861	1
Fage_P025b	336	Picture	stroop maximum incongruent	13925388	0	1	24824	2	0	next	hit	1587
Fage_P025b	336	Pulse	99	13936030	10642	1
Fage_P025b	336	Response	1	13937640	12252	1
Fage_P025b	336	Pulse	99	13948430	23042	1
Fage_P025b	337	Picture	stroop maximum incongruent	13950212	0	1	24824	2	0	next	hit	1591
Fage_P025b	337	Pulse	99	13960829	10617	1
Fage_P025b	337	Response	1	13967219	17007	1
Fage_P025b	337	Pulse	99	13973229	23017	1
Fage_P025b	338	Picture	stroop maximum incongruent	13975036	0	1	24824	2	0	next	incorrect	1594
Fage_P025b	338	Response	2	13983659	8623	1
Fage_P025b	338	Pulse	99	13985629	10593	1
Fage_P025b	338	Pulse	99	13998028	22992	1
Fage_P025b	339	Picture	stroop maximum incongruent	13999860	0	1	24824	2	0	next	hit	1598
Fage_P025b	339	Response	1	14006908	7048	1
Fage_P025b	339	Pulse	99	14010428	10568	1
Fage_P025b	339	Pulse	99	14022828	22968	1
Fage_P025b	340	Picture	stroop maximum incongruent	14024684	0	1	24824	2	0	next	hit	1602
Fage_P025b	340	Response	1	14033747	9063	1
Fage_P025b	340	Pulse	99	14035227	10543	1
Fage_P025b	340	Pulse	99	14047627	22943	1
Fage_P025b	341	Picture	stroop maximum incongruent	14049508	0	1	24824	2	0	next	incorrect	1606
Fage_P025b	341	Response	2	14055967	6459	1
Fage_P025b	341	Pulse	99	14060026	10518	1
Fage_P025b	341	Pulse	99	14072426	22918	1
Fage_P025b	342	Picture	Fixation Cross Stroop	14074332	0	1	124619	2	0	next	other	0
Fage_P025b	342	Pulse	99	14084826	10494	1
Fage_P025b	342	Pulse	99	14097226	22894	1
Fage_P025b	342	Pulse	99	14109625	35293	1
Fage_P025b	342	Pulse	99	14122025	47693	1
Fage_P025b	342	Pulse	99	14134424	60092	1
Fage_P025b	342	Pulse	99	14146824	72492	1
Fage_P025b	342	Pulse	99	14159224	84892	1
Fage_P025b	342	Pulse	99	14171624	97292	1
Fage_P025b	342	Pulse	99	14184023	109691	1
Fage_P025b	342	Pulse	99	14196423	122091	1
Fage_P025b	343	Picture	stroop maximum incongruent	14198951	0	1	24824	2	0	next	incorrect	1622
Fage_P025b	343	Pulse	99	14208823	9872	1
Fage_P025b	343	Response	2	14211052	12101	1
Fage_P025b	343	Pulse	99	14221222	22271	1
Fage_P025b	344	Picture	stroop maximum incongruent	14223775	0	1	24824	2	0	next	hit	1626
Fage_P025b	344	Pulse	99	14233622	9847	1
Fage_P025b	344	Response	1	14233832	10057	1
Fage_P025b	344	Pulse	99	14246021	22246	1
Fage_P025b	345	Picture	stroop maximum incongruent	14248599	0	1	24824	2	0	next	incorrect	1629
Fage_P025b	345	Response	2	14255821	7222	1
Fage_P025b	345	Pulse	99	14258421	9822	1
Fage_P025b	345	Pulse	99	14270821	22222	1
Fage_P025b	346	Picture	stroop maximum incongruent	14273423	0	1	24824	2	0	next	incorrect	1634
Fage_P025b	346	Pulse	99	14283220	9797	1
Fage_P025b	346	Response	2	14287410	13987	1
Fage_P025b	346	Pulse	99	14295620	22197	1
Fage_P025b	347	Picture	stroop maximum incongruent	14298247	0	1	24824	2	0	next	incorrect	1637
Fage_P025b	347	Response	2	14305190	6943	1
Fage_P025b	347	Pulse	99	14308020	9773	1
Fage_P025b	347	Pulse	99	14320419	22172	1
Fage_P025b	348	Picture	stroop maximum incongruent	14323071	0	1	24824	2	0	next	incorrect	1642
Fage_P025b	348	Pulse	99	14332819	9748	1
Fage_P025b	348	Response	2	14335479	12408	1
Fage_P025b	348	Pulse	99	14345219	22148	1
Fage_P025b	349	Picture	Fixation Cross Stroop	14347895	0	1	124619	2	0	next	other	0
Fage_P025b	349	Pulse	99	14357618	9723	1
Fage_P025b	349	Pulse	99	14370018	22123	1
Fage_P025b	349	Pulse	99	14382418	34523	1
Fage_P025b	349	Pulse	99	14394817	46922	1
Fage_P025b	349	Pulse	99	14407217	59322	1
Fage_P025b	349	Pulse	99	14419617	71722	1
Fage_P025b	349	Pulse	99	14432016	84121	1
Fage_P025b	349	Pulse	99	14444416	96521	1
Fage_P025b	349	Pulse	99	14456815	108920	1
Fage_P025b	349	Pulse	99	14469215	121320	1
Fage_P025b	350	Picture	End Stroop	14472514	0	1	43451	2	0	next	other	0
Fage_P025b	350	Pulse	99	14481615	9101	1
Fage_P025b	350	Pulse	99	14494015	21501	1
Fage_P025b	350	Pulse	99	14506414	33900	1
