# Supplementary material for: Towards clinical applicability of fMRI via systematic filtering
Source: PLoS One. 2025 May 12;20(5):e0321088. doi: 10.1371/journal.pone.0321088 (PMC12068634; doi:10.1371/journal.pone.0321088)
Supplement: S1 Code — (ZIP) [file pone.0321088.s001.zip › PLOS_DATA_CODE/Logfiles/Fage_P026b-fage.log]

Scenario - Fage Final
Logfile written - 12/03/2012 18:29:43

Subject	Trial	Event Type	Code	Time	TTime	Uncertainty	Duration	Uncertainty	ReqTime	ReqDur	Stim Type	Pair Index

Fage_P026b	1	Pulse	99	64429	74426	1
Fage_P026b	2	Picture	Instruction Sternberg Symbols	64638	0	1	37319	2	0	next	other	0
Fage_P026b	2	Pulse	99	76828	12190	1
Fage_P026b	2	Pulse	99	89228	24590	1
Fage_P026b	2	Pulse	99	101627	36989	1
Fage_P026b	3	Picture	Encoding Sternberg Symbols	101957	0	1	24824	2	0	next	other	0
Fage_P026b	3	Pulse	99	114027	12070	1
Fage_P026b	3	Pulse	99	126427	24470	1
Fage_P026b	4	Picture	Fixation Cross Sternberg Symbols after Encoding	126781	0	1	12495	2	0	next	other	0
Fage_P026b	4	Pulse	99	138826	12045	1
Fage_P026b	5	Picture	Stroop Sternberg	139276	0	1	24824	2	0	next	incorrect	13
Fage_P026b	5	Pulse	99	151226	11950	1
Fage_P026b	5	Response	2	151986	12710	1
Fage_P026b	5	Pulse	99	163626	24350	1
Fage_P026b	6	Picture	Fixation Cross Sternberg Symbols after Stroop	164100	0	1	37319	2	0	next	other	0
Fage_P026b	6	Pulse	99	176025	11925	1
Fage_P026b	6	Pulse	99	188425	24325	1
Fage_P026b	6	Pulse	99	200825	36725	1
Fage_P026b	7	Picture	Retrieval Sternberg Symbols	201419	0	1	24824	2	0	next	hit	20
Fage_P026b	7	Response	1	207794	6375	1
Fage_P026b	7	Pulse	99	213224	11805	1
Fage_P026b	7	Pulse	99	225624	24205	1
Fage_P026b	8	Picture	Fixation Cross after Retrieval	226243	0	1	112291	2	0	next	other	0
Fage_P026b	8	Pulse	99	238024	11781	1
Fage_P026b	8	Pulse	99	250423	24180	1
Fage_P026b	8	Pulse	99	262823	36580	1
Fage_P026b	8	Pulse	99	275222	48979	1
Fage_P026b	8	Pulse	99	287622	61379	1
Fage_P026b	8	Pulse	99	300022	73779	1
Fage_P026b	8	Pulse	99	312421	86178	1
Fage_P026b	8	Pulse	99	324831	98588	1
Fage_P026b	8	Pulse	99	337231	110988	1
Fage_P026b	9	Picture	Encoding Sternberg Symbols	338534	0	1	24824	2	0	next	other	0
Fage_P026b	9	Pulse	99	349630	11096	1
Fage_P026b	9	Pulse	99	362030	23496	1
Fage_P026b	10	Picture	Fixation Cross Sternberg Symbols after Encoding	363358	0	1	12495	2	0	next	other	0
Fage_P026b	10	Pulse	99	374430	11072	1
Fage_P026b	11	Picture	Stroop Sternberg	375853	0	1	24824	2	0	next	incorrect	39
Fage_P026b	11	Response	2	382020	6167	1
Fage_P026b	11	Pulse	99	386829	10976	1
Fage_P026b	11	Pulse	99	399229	23376	1
Fage_P026b	12	Picture	Fixation Cross Sternberg Symbols after Stroop	400677	0	1	37319	2	0	next	other	0
Fage_P026b	12	Pulse	99	411629	10952	1
Fage_P026b	12	Pulse	99	424028	23351	1
Fage_P026b	12	Pulse	99	436428	35751	1
Fage_P026b	13	Picture	Retrieval Sternberg Symbols	437996	0	1	24824	2	0	next	hit	47
Fage_P026b	13	Response	1	443078	5082	1
Fage_P026b	13	Pulse	99	448827	10831	1
Fage_P026b	13	Pulse	99	461227	23231	1
Fage_P026b	14	Picture	Fixation Cross after Retrieval	462820	0	1	149444	2	0	next	other	0
Fage_P026b	14	Pulse	99	473627	10807	1
Fage_P026b	14	Pulse	99	486027	23207	1
Fage_P026b	14	Pulse	99	498426	35606	1
Fage_P026b	14	Pulse	99	510826	48006	1
Fage_P026b	14	Pulse	99	523225	60405	1
Fage_P026b	14	Pulse	99	535625	72805	1
Fage_P026b	14	Pulse	99	548025	85205	1
Fage_P026b	14	Pulse	99	560424	97604	1
Fage_P026b	14	Pulse	99	572824	110004	1
Fage_P026b	14	Pulse	99	585224	122404	1
Fage_P026b	14	Pulse	99	597624	134804	1
Fage_P026b	14	Pulse	99	610023	147203	1
Fage_P026b	15	Picture	Encoding Sternberg Symbols	612264	0	1	24823	3	0	next	other	0
Fage_P026b	15	Pulse	99	622423	10159	1
Fage_P026b	15	Pulse	99	634822	22558	1
Fage_P026b	16	Picture	Fixation Cross Sternberg Symbols after Encoding	637087	0	2	12496	3	0	next	other	0
Fage_P026b	16	Pulse	99	647222	10135	1
Fage_P026b	17	Picture	Stroop Sternberg	649583	0	1	24824	2	0	next	hit	69
Fage_P026b	17	Response	1	657992	8409	1
Fage_P026b	17	Pulse	99	659622	10039	1
Fage_P026b	17	Pulse	99	672021	22438	1
Fage_P026b	18	Picture	Fixation Cross Sternberg Symbols after Stroop	674407	0	1	37319	2	0	next	other	0
Fage_P026b	18	Pulse	99	684421	10014	1
Fage_P026b	18	Pulse	99	696821	22414	1
Fage_P026b	18	Pulse	99	709221	34814	1
Fage_P026b	19	Picture	Retrieval Sternberg Symbols	711726	0	1	24824	2	0	next	miss	0
Fage_P026b	19	Pulse	99	721620	9894	1
Fage_P026b	19	Pulse	99	734019	22293	1
Fage_P026b	20	Picture	Fixation Cross after Retrieval	736550	0	1	124619	2	0	next	other	0
Fage_P026b	20	Pulse	99	746419	9869	1
Fage_P026b	20	Pulse	99	758819	22269	1
Fage_P026b	20	Pulse	99	771219	34669	1
Fage_P026b	20	Pulse	99	783618	47068	1
Fage_P026b	20	Pulse	99	796018	59468	1
Fage_P026b	20	Pulse	99	808418	71868	1
Fage_P026b	20	Pulse	99	820817	84267	1
Fage_P026b	20	Pulse	99	833217	96667	1
Fage_P026b	20	Pulse	99	845617	109067	1
Fage_P026b	20	Pulse	99	858016	121466	1
Fage_P026b	21	Picture	Encoding Sternberg Symbols	861169	0	1	24824	2	0	next	other	0
Fage_P026b	21	Pulse	99	870416	9247	1
Fage_P026b	21	Pulse	99	882816	21647	1
Fage_P026b	22	Picture	Fixation Cross Sternberg Symbols after Encoding	885993	0	1	12495	3	0	next	other	0
Fage_P026b	22	Pulse	99	895215	9222	1
Fage_P026b	23	Picture	Stroop Sternberg	898488	0	2	24824	3	0	next	hit	96
Fage_P026b	23	Response	1	907185	8697	1
Fage_P026b	23	Pulse	99	907615	9127	1
Fage_P026b	23	Pulse	99	920015	21527	1
Fage_P026b	24	Picture	Fixation Cross Sternberg Symbols after Stroop	923312	0	1	37320	2	0	next	other	0
Fage_P026b	24	Pulse	99	932414	9102	1
Fage_P026b	24	Pulse	99	944814	21502	1
Fage_P026b	24	Pulse	99	957213	33901	1
Fage_P026b	25	Picture	Retrieval Sternberg Symbols	960632	0	1	24823	3	0	next	incorrect	105
Fage_P026b	25	Pulse	99	969613	8981	1
Fage_P026b	25	Response	2	970543	9911	1
Fage_P026b	25	Pulse	99	982013	21381	1
Fage_P026b	26	Picture	Fixation Cross after Retrieval	985455	0	2	136949	3	0	next	other	0
Fage_P026b	26	Pulse	99	994412	8957	1
Fage_P026b	26	Pulse	99	1006813	21358	1
Fage_P026b	26	Pulse	99	1019212	33757	1
Fage_P026b	26	Pulse	99	1031611	46156	1
Fage_P026b	26	Pulse	99	1044011	58556	1
Fage_P026b	26	Pulse	99	1056411	70956	1
Fage_P026b	26	Pulse	99	1068810	83355	1
Fage_P026b	26	Pulse	99	1081210	95755	1
Fage_P026b	26	Pulse	99	1093610	108155	1
Fage_P026b	26	Pulse	99	1106009	120554	1
Fage_P026b	26	Pulse	99	1118409	132954	1
Fage_P026b	27	Picture	Encoding Sternberg Symbols	1122404	0	1	24824	2	0	next	other	0
Fage_P026b	27	Pulse	99	1130809	8405	1
Fage_P026b	27	Pulse	99	1143208	20804	1
Fage_P026b	28	Picture	Fixation Cross Sternberg Symbols after Encoding	1147228	0	1	12495	2	0	next	other	0
Fage_P026b	28	Pulse	99	1155608	8380	1
Fage_P026b	29	Picture	Stroop Sternberg	1159723	0	1	24824	2	0	next	incorrect	125
Fage_P026b	29	Response	2	1166668	6945	1
Fage_P026b	29	Pulse	99	1168007	8284	1
Fage_P026b	29	Pulse	99	1180407	20684	1
Fage_P026b	30	Picture	Fixation Cross Sternberg Symbols after Stroop	1184547	0	1	37319	2	0	next	other	0
Fage_P026b	30	Pulse	99	1192807	8260	1
Fage_P026b	30	Pulse	99	1205207	20660	1
Fage_P026b	30	Pulse	99	1217606	33059	1
Fage_P026b	31	Picture	Retrieval Sternberg Symbols	1221866	0	1	24824	2	0	next	incorrect	133
Fage_P026b	31	Response	2	1225306	3440	1
Fage_P026b	31	Pulse	99	1230006	8140	1
Fage_P026b	31	Pulse	99	1242406	20540	1
Fage_P026b	32	Picture	Fixation Cross after Retrieval	1246690	0	1	124619	2	0	next	other	0
Fage_P026b	32	Pulse	99	1254805	8115	1
Fage_P026b	32	Pulse	99	1267205	20515	1
Fage_P026b	32	Pulse	99	1279604	32914	1
Fage_P026b	32	Pulse	99	1292004	45314	1
Fage_P026b	32	Pulse	99	1304404	57714	1
Fage_P026b	32	Pulse	99	1316803	70113	1
Fage_P026b	32	Pulse	99	1329203	82513	1
Fage_P026b	32	Pulse	99	1341603	94913	1
Fage_P026b	32	Pulse	99	1354002	107312	1
Fage_P026b	32	Pulse	99	1366402	119712	1
Fage_P026b	33	Picture	Encoding Sternberg Symbols	1371309	0	1	24824	2	0	next	other	0
Fage_P026b	33	Pulse	99	1378802	7493	1
Fage_P026b	33	Pulse	99	1391201	19892	1
Fage_P026b	34	Picture	Fixation Cross Sternberg Symbols after Encoding	1396133	0	1	12495	3	0	next	other	0
Fage_P026b	34	Pulse	99	1403601	7468	1
Fage_P026b	35	Picture	Stroop Sternberg	1408628	0	2	24824	4	0	next	incorrect	153
Fage_P026b	35	Response	2	1415221	6593	1
Fage_P026b	35	Pulse	99	1416000	7372	1
Fage_P026b	35	Pulse	99	1428400	19772	1
Fage_P026b	36	Picture	Fixation Cross Sternberg Symbols after Stroop	1433452	0	2	37320	3	0	next	other	0
Fage_P026b	36	Pulse	99	1440800	7348	1
Fage_P026b	36	Pulse	99	1453200	19748	1
Fage_P026b	36	Pulse	99	1465599	32147	1
Fage_P026b	37	Picture	Retrieval Sternberg Symbols	1470772	0	1	24824	2	0	next	hit	162
Fage_P026b	37	Pulse	99	1477999	7227	1
Fage_P026b	37	Response	1	1479149	8377	1
Fage_P026b	37	Pulse	99	1490399	19627	1
Fage_P026b	38	Picture	Fixation Cross after Retrieval	1495596	0	1	112290	2	0	next	other	0
Fage_P026b	38	Pulse	99	1502798	7202	1
Fage_P026b	38	Pulse	99	1515198	19602	1
Fage_P026b	38	Pulse	99	1527598	32002	1
Fage_P026b	38	Pulse	99	1539997	44401	1
Fage_P026b	38	Pulse	99	1552397	56801	1
Fage_P026b	38	Pulse	99	1564797	69201	1
Fage_P026b	38	Pulse	99	1577196	81600	1
Fage_P026b	38	Pulse	99	1589596	94000	1
Fage_P026b	38	Pulse	99	1601995	106399	1
Fage_P026b	39	Picture	Encoding Sternberg Symbols	1607886	0	1	24824	2	0	next	other	0
Fage_P026b	39	Pulse	99	1614395	6509	1
Fage_P026b	39	Pulse	99	1626795	18909	1
Fage_P026b	40	Picture	Fixation Cross Sternberg Symbols after Encoding	1632710	0	1	12496	2	0	next	other	0
Fage_P026b	40	Pulse	99	1639194	6484	1
Fage_P026b	41	Picture	Stroop Sternberg	1645206	0	1	24823	3	0	next	hit	181
Fage_P026b	41	Pulse	99	1651594	6388	1
Fage_P026b	41	Response	1	1652794	7588	1
Fage_P026b	41	Pulse	99	1663994	18788	1
Fage_P026b	42	Picture	Fixation Cross Sternberg Symbols after Stroop	1670029	0	2	37320	3	0	next	other	0
Fage_P026b	42	Pulse	99	1676403	6374	1
Fage_P026b	42	Pulse	99	1688803	18774	1
Fage_P026b	42	Pulse	99	1701203	31174	1
Fage_P026b	43	Picture	Retrieval Sternberg Symbols	1707349	0	1	24824	2	0	next	hit	188
Fage_P026b	43	Response	1	1711673	4324	1
Fage_P026b	43	Pulse	99	1713602	6253	1
Fage_P026b	43	Pulse	99	1726002	18653	1
Fage_P026b	44	Picture	Fixation Cross after Retrieval	1732173	0	1	112290	3	0	next	other	0
Fage_P026b	44	Pulse	99	1738402	6229	1
Fage_P026b	44	Pulse	99	1750801	18628	1
Fage_P026b	44	Pulse	99	1763201	31028	1
Fage_P026b	44	Pulse	99	1775601	43428	1
Fage_P026b	44	Pulse	99	1788000	55827	1
Fage_P026b	44	Pulse	99	1800400	68227	1
Fage_P026b	44	Pulse	99	1812800	80627	1
Fage_P026b	44	Pulse	99	1825199	93026	1
Fage_P026b	44	Pulse	99	1837599	105426	1
Fage_P026b	45	Picture	Encoding Sternberg Symbols	1844463	0	2	24824	3	0	next	other	0
Fage_P026b	45	Pulse	99	1849999	5536	1
Fage_P026b	45	Pulse	99	1862398	17935	1
Fage_P026b	46	Picture	Fixation Cross Sternberg Symbols after Encoding	1869287	0	1	12496	2	0	next	other	0
Fage_P026b	46	Pulse	99	1874798	5511	1
Fage_P026b	47	Picture	Stroop Sternberg	1881783	0	1	24824	2	0	next	incorrect	207
Fage_P026b	47	Response	2	1887038	5255	1
Fage_P026b	47	Pulse	99	1887197	5414	1
Fage_P026b	47	Pulse	99	1899597	17814	1
Fage_P026b	48	Picture	Fixation Cross Sternberg Symbols after Stroop	1906607	0	1	37319	2	0	next	other	0
Fage_P026b	48	Pulse	99	1911997	5390	1
Fage_P026b	48	Pulse	99	1924397	17790	1
Fage_P026b	48	Pulse	99	1936796	30189	1
Fage_P026b	49	Picture	Retrieval Sternberg Symbols	1943926	0	1	24824	2	0	next	incorrect	216
Fage_P026b	49	Pulse	99	1949196	5270	1
Fage_P026b	49	Response	2	1949386	5460	1
Fage_P026b	49	Pulse	99	1961595	17669	1
Fage_P026b	50	Picture	Fixation Cross after Retrieval	1968750	0	1	136948	2	0	next	other	0
Fage_P026b	50	Pulse	99	1973995	5245	1
Fage_P026b	50	Pulse	99	1986395	17645	1
Fage_P026b	50	Pulse	99	1998794	30044	1
Fage_P026b	50	Pulse	99	2011194	42444	1
Fage_P026b	50	Pulse	99	2023594	54844	1
Fage_P026b	50	Pulse	99	2035994	67244	1
Fage_P026b	50	Pulse	99	2048393	79643	1
Fage_P026b	50	Pulse	99	2060793	92043	1
Fage_P026b	50	Pulse	99	2073192	104442	1
Fage_P026b	50	Pulse	99	2085592	116842	1
Fage_P026b	50	Pulse	99	2097992	129242	1
Fage_P026b	51	Picture	Encoding Sternberg Symbols	2105698	0	1	24824	2	0	next	other	0
Fage_P026b	51	Pulse	99	2110392	4694	1
Fage_P026b	51	Pulse	99	2122791	17093	1
Fage_P026b	52	Picture	Fixation Cross Sternberg Symbols after Encoding	2130522	0	1	12495	2	0	next	other	0
Fage_P026b	52	Pulse	99	2135191	4669	1
Fage_P026b	53	Picture	Stroop Sternberg	2143017	0	1	24824	2	0	next	hit	237
Fage_P026b	53	Pulse	99	2147590	4573	1
Fage_P026b	53	Response	1	2149290	6273	1
Fage_P026b	53	Pulse	99	2159990	16973	1
Fage_P026b	54	Picture	Fixation Cross Sternberg Symbols after Stroop	2167841	0	1	37319	2	0	next	other	0
Fage_P026b	54	Pulse	99	2172390	4549	1
Fage_P026b	54	Pulse	99	2184789	16948	1
Fage_P026b	54	Pulse	99	2197189	29348	1
Fage_P026b	55	Picture	Retrieval Sternberg Symbols	2205160	0	1	24824	2	0	next	incorrect	245
Fage_P026b	55	Pulse	99	2209589	4429	1
Fage_P026b	55	Response	2	2210668	5508	1
Fage_P026b	55	Pulse	99	2221988	16828	1
Fage_P026b	56	Picture	Fixation Cross after Retrieval	2229984	0	1	124620	2	0	next	other	0
Fage_P026b	56	Pulse	99	2234388	4404	1
Fage_P026b	56	Pulse	99	2246788	16804	1
Fage_P026b	56	Pulse	99	2259187	29203	1
Fage_P026b	56	Pulse	99	2271587	41603	1
Fage_P026b	56	Pulse	99	2283987	54003	1
Fage_P026b	56	Pulse	99	2296386	66402	1
Fage_P026b	56	Pulse	99	2308786	78802	1
Fage_P026b	56	Pulse	99	2321185	91201	1
Fage_P026b	56	Pulse	99	2333585	103601	1
Fage_P026b	56	Pulse	99	2345985	116001	1
Fage_P026b	57	Picture	Encoding Sternberg Symbols	2354604	0	1	24823	3	0	next	other	0
Fage_P026b	57	Pulse	99	2358385	3781	1
Fage_P026b	57	Pulse	99	2370784	16180	1
Fage_P026b	58	Picture	Fixation Cross Sternberg Symbols after Encoding	2379427	0	2	12496	3	0	next	other	0
Fage_P026b	58	Pulse	99	2383184	3757	1
Fage_P026b	59	Picture	Stroop Sternberg	2391923	0	1	24824	2	0	next	incorrect	265
Fage_P026b	59	Pulse	99	2395584	3661	1
Fage_P026b	59	Response	2	2397603	5680	1
Fage_P026b	59	Pulse	99	2407983	16060	1
Fage_P026b	60	Picture	Fixation Cross Sternberg Symbols after Stroop	2416747	0	1	37319	2	0	next	other	0
Fage_P026b	60	Pulse	99	2420383	3636	1
Fage_P026b	60	Pulse	99	2432782	16035	1
Fage_P026b	60	Pulse	99	2445182	28435	1
Fage_P026b	61	Picture	Retrieval Sternberg Symbols	2454066	0	1	24824	2	0	next	incorrect	273
Fage_P026b	61	Pulse	99	2457582	3516	1
Fage_P026b	61	Response	2	2459342	5276	1
Fage_P026b	61	Pulse	99	2469981	15915	1
Fage_P026b	62	Picture	Fixation Cross after Retrieval	2478890	0	1	149443	2	0	next	other	0
Fage_P026b	62	Pulse	99	2482381	3491	1
Fage_P026b	62	Pulse	99	2494781	15891	1
Fage_P026b	62	Pulse	99	2507180	28290	1
Fage_P026b	62	Pulse	99	2519580	40690	1
Fage_P026b	62	Pulse	99	2531980	53090	1
Fage_P026b	62	Pulse	99	2544379	65489	1
Fage_P026b	62	Pulse	99	2556779	77889	1
Fage_P026b	62	Pulse	99	2569179	90289	1
Fage_P026b	62	Pulse	99	2581578	102688	1
Fage_P026b	62	Pulse	99	2593978	115088	1
Fage_P026b	62	Pulse	99	2606378	127488	1
Fage_P026b	62	Pulse	99	2618777	139887	1
Fage_P026b	63	Picture	Encoding Sternberg Symbols	2628333	0	1	24824	2	0	next	other	0
Fage_P026b	63	Pulse	99	2631177	2844	1
Fage_P026b	63	Pulse	99	2643577	15244	1
Fage_P026b	64	Picture	Fixation Cross Sternberg Symbols after Encoding	2653157	0	1	12495	2	0	next	other	0
Fage_P026b	64	Pulse	99	2655976	2819	1
Fage_P026b	65	Picture	Stroop Sternberg	2665652	0	1	24824	2	0	next	incorrect	295
Fage_P026b	65	Pulse	99	2668376	2724	1
Fage_P026b	65	Response	2	2673686	8034	1
Fage_P026b	65	Pulse	99	2680775	15123	1
Fage_P026b	66	Picture	Fixation Cross Sternberg Symbols after Stroop	2690476	0	1	37319	3	0	next	other	0
Fage_P026b	66	Pulse	99	2693175	2699	1
Fage_P026b	66	Pulse	99	2705575	15099	1
Fage_P026b	66	Pulse	99	2717974	27498	1
Fage_P026b	67	Picture	Retrieval Sternberg Symbols	2727795	0	2	24824	3	0	next	incorrect	303
Fage_P026b	67	Pulse	99	2730374	2579	1
Fage_P026b	67	Response	2	2733694	5899	1
Fage_P026b	67	Pulse	99	2742774	14979	1
Fage_P026b	68	Picture	Fixation Cross after Retrieval	2752619	0	1	124620	2	0	next	other	0
Fage_P026b	68	Pulse	99	2755173	2554	1
Fage_P026b	68	Pulse	99	2767573	14954	1
Fage_P026b	68	Pulse	99	2779973	27354	1
Fage_P026b	68	Pulse	99	2792372	39753	1
Fage_P026b	68	Pulse	99	2804772	52153	1
Fage_P026b	68	Pulse	99	2817172	64553	1
Fage_P026b	68	Pulse	99	2829571	76952	1
Fage_P026b	68	Pulse	99	2841971	89352	1
Fage_P026b	68	Pulse	99	2854371	101752	1
Fage_P026b	68	Pulse	99	2866770	114151	1
Fage_P026b	69	Picture	Encoding Sternberg Symbols	2877239	0	1	24824	2	0	next	other	0
Fage_P026b	69	Pulse	99	2879170	1931	1
Fage_P026b	69	Pulse	99	2891570	14331	1
Fage_P026b	70	Picture	Fixation Cross Sternberg Symbols after Encoding	2902063	0	1	12495	2	0	next	other	0
Fage_P026b	70	Pulse	99	2903969	1906	1
Fage_P026b	71	Picture	Stroop Sternberg	2914558	0	1	24824	2	0	next	incorrect	323
Fage_P026b	71	Pulse	99	2916369	1811	1
Fage_P026b	71	Response	2	2919009	4451	1
Fage_P026b	71	Pulse	99	2928769	14211	1
Fage_P026b	72	Picture	Fixation Cross Sternberg Symbols after Stroop	2939382	0	1	37319	2	0	next	other	0
Fage_P026b	72	Pulse	99	2941168	1786	1
Fage_P026b	72	Pulse	99	2953568	14186	1
Fage_P026b	72	Pulse	99	2965967	26585	1
Fage_P026b	73	Picture	Retrieval Sternberg Symbols	2976701	0	1	24824	2	0	next	incorrect	331
Fage_P026b	73	Pulse	99	2978367	1666	1
Fage_P026b	73	Response	2	2981327	4626	1
Fage_P026b	73	Pulse	99	2990767	14066	1
Fage_P026b	74	Picture	Fixation Cross after Retrieval	3001525	0	1	112291	2	0	next	other	0
Fage_P026b	74	Pulse	99	3003167	1642	1
Fage_P026b	74	Pulse	99	3015566	14041	1
Fage_P026b	74	Pulse	99	3027976	26451	1
Fage_P026b	74	Pulse	99	3040366	38841	1
Fage_P026b	74	Pulse	99	3052765	51240	1
Fage_P026b	74	Pulse	99	3065175	63650	1
Fage_P026b	74	Pulse	99	3077574	76049	1
Fage_P026b	74	Pulse	99	3089974	88449	1
Fage_P026b	74	Pulse	99	3102374	100849	1
Fage_P026b	75	Picture	Encoding Sternberg Symbols	3113816	0	1	24824	2	0	next	other	0
Fage_P026b	75	Pulse	99	3114774	958	1
Fage_P026b	75	Pulse	99	3127173	13357	1
Fage_P026b	76	Picture	Fixation Cross Sternberg Symbols after Encoding	3138640	0	1	12495	2	0	next	other	0
Fage_P026b	76	Pulse	99	3139573	933	1
Fage_P026b	77	Picture	Stroop Sternberg	3151135	0	1	24824	2	0	next	hit	350
Fage_P026b	77	Pulse	99	3151973	838	1
Fage_P026b	77	Response	1	3157392	6257	1
Fage_P026b	77	Pulse	99	3164372	13237	1
Fage_P026b	78	Picture	Fixation Cross Sternberg Symbols after Stroop	3175959	0	1	37319	2	0	next	other	0
Fage_P026b	78	Pulse	99	3176772	813	1
Fage_P026b	78	Pulse	99	3189171	13212	1
Fage_P026b	78	Pulse	99	3201571	25612	1
Fage_P026b	79	Picture	Retrieval Sternberg Symbols	3213278	0	1	24824	2	0	next	hit	358
Fage_P026b	79	Pulse	99	3213971	693	1
Fage_P026b	79	Response	1	3223730	10452	1
Fage_P026b	79	Pulse	99	3226370	13092	1
Fage_P026b	80	Picture	Fixation Cross after Retrieval	3238102	0	1	124620	2	0	next	other	0
Fage_P026b	80	Pulse	99	3238770	668	1
Fage_P026b	80	Pulse	99	3251170	13068	1
Fage_P026b	80	Pulse	99	3263569	25467	1
Fage_P026b	80	Pulse	99	3275969	37867	1
Fage_P026b	80	Pulse	99	3288369	50267	1
Fage_P026b	80	Pulse	99	3300768	62666	1
Fage_P026b	80	Pulse	99	3313168	75066	1
Fage_P026b	80	Pulse	99	3325568	87466	1
Fage_P026b	80	Pulse	99	3337967	99865	1
Fage_P026b	80	Pulse	99	3350367	112265	1
Fage_P026b	81	Picture	Encoding Sternberg Symbols	3362722	0	1	24824	2	0	next	other	0
Fage_P026b	81	Pulse	99	3362767	45	1
Fage_P026b	81	Pulse	99	3375166	12444	1
Fage_P026b	82	Picture	Fixation Cross Sternberg Symbols after Encoding	3387546	0	1	12495	2	0	next	other	0
Fage_P026b	82	Pulse	99	3387566	20	1
Fage_P026b	82	Pulse	99	3399966	12420	1
Fage_P026b	83	Picture	Stroop Sternberg	3400041	0	1	24824	2	0	next	incorrect	378
Fage_P026b	83	Response	2	3404405	4364	1
Fage_P026b	83	Pulse	99	3412365	12324	1
Fage_P026b	83	Pulse	99	3424765	24724	1
Fage_P026b	84	Picture	Fixation Cross Sternberg Symbols after Stroop	3424865	0	1	37319	2	0	next	other	0
Fage_P026b	84	Pulse	99	3437164	12299	1
Fage_P026b	84	Pulse	99	3449564	24699	1
Fage_P026b	84	Pulse	99	3461964	37099	1
Fage_P026b	85	Picture	Retrieval Sternberg Symbols	3462184	0	1	24824	2	0	next	incorrect	386
Fage_P026b	85	Response	2	3468844	6660	1
Fage_P026b	85	Pulse	99	3474363	12179	1
Fage_P026b	85	Pulse	99	3486763	24579	1
Fage_P026b	86	Picture	Fixation Cross after Retrieval	3487008	0	1	124619	2	0	next	other	0
Fage_P026b	86	Pulse	99	3499163	12155	1
Fage_P026b	86	Pulse	99	3511563	24555	1
Fage_P026b	86	Pulse	99	3523962	36954	1
Fage_P026b	86	Pulse	99	3536362	49354	1
Fage_P026b	86	Pulse	99	3548761	61753	1
Fage_P026b	86	Pulse	99	3561161	74153	1
Fage_P026b	86	Pulse	99	3573561	86553	1
Fage_P026b	86	Pulse	99	3585960	98952	1
Fage_P026b	86	Pulse	99	3598360	111352	1
Fage_P026b	86	Pulse	99	3610760	123752	1
Fage_P026b	87	Picture	Encoding Sternberg Symbols	3611627	0	1	24824	2	0	next	other	0
Fage_P026b	87	Pulse	99	3623159	11532	1
Fage_P026b	87	Pulse	99	3635559	23932	1
Fage_P026b	88	Picture	Fixation Cross Sternberg Symbols after Encoding	3636451	0	1	12496	2	0	next	other	0
Fage_P026b	88	Pulse	99	3647959	11508	1
Fage_P026b	89	Picture	Stroop Sternberg	3648947	0	1	24824	2	0	next	incorrect	406
Fage_P026b	89	Response	2	3654918	5971	1
Fage_P026b	89	Pulse	99	3660358	11411	1
Fage_P026b	89	Pulse	99	3672758	23811	1
Fage_P026b	90	Picture	Fixation Cross Sternberg Symbols after Stroop	3673771	0	1	37319	2	0	next	other	0
Fage_P026b	90	Pulse	99	3685158	11387	1
Fage_P026b	90	Pulse	99	3697557	23786	1
Fage_P026b	90	Pulse	99	3709957	36186	1
Fage_P026b	91	Picture	Retrieval Sternberg Symbols	3711090	0	1	24824	2	0	next	incorrect	414
Fage_P026b	91	Response	2	3721967	10877	1
Fage_P026b	91	Pulse	99	3722356	11266	1
Fage_P026b	91	Pulse	99	3734756	23666	1
Fage_P026b	92	Picture	Fixation Cross after Retrieval	3735914	0	1	112290	3	0	next	other	0
Fage_P026b	92	Pulse	99	3747156	11242	1
Fage_P026b	92	Pulse	99	3759556	23642	1
Fage_P026b	92	Pulse	99	3771955	36041	1
Fage_P026b	92	Pulse	99	3784355	48441	1
Fage_P026b	92	Pulse	99	3796755	60841	1
Fage_P026b	92	Pulse	99	3809154	73240	1
Fage_P026b	92	Pulse	99	3821554	85640	1
Fage_P026b	92	Pulse	99	3833954	98040	1
Fage_P026b	92	Pulse	99	3846353	110439	1
Fage_P026b	93	Picture	Encoding Sternberg Symbols	3848204	0	2	24824	3	0	next	other	0
Fage_P026b	93	Pulse	99	3858753	10549	1
Fage_P026b	93	Pulse	99	3871152	22948	1
Fage_P026b	94	Picture	Fixation Cross Sternberg Symbols after Encoding	3873028	0	1	12496	2	0	next	other	0
Fage_P026b	94	Pulse	99	3883552	10524	1
Fage_P026b	95	Picture	Stroop Sternberg	3885524	0	1	24824	2	0	next	incorrect	433
Fage_P026b	95	Response	2	3889572	4048	1
Fage_P026b	95	Pulse	99	3895952	10428	1
Fage_P026b	95	Pulse	99	3908352	22828	1
Fage_P026b	96	Picture	Fixation Cross Sternberg Symbols after Stroop	3910348	0	1	37319	2	0	next	other	0
Fage_P026b	96	Pulse	99	3920751	10403	1
Fage_P026b	96	Pulse	99	3933151	22803	1
Fage_P026b	96	Pulse	99	3945550	35202	1
Fage_P026b	97	Picture	Retrieval Sternberg Symbols	3947667	0	1	24824	2	0	next	hit	441
Fage_P026b	97	Response	1	3951670	4003	1
Fage_P026b	97	Pulse	99	3957950	10283	1
Fage_P026b	97	Pulse	99	3970350	22683	1
Fage_P026b	98	Picture	Fixation Cross after Retrieval	3972491	0	1	136948	2	0	next	other	0
Fage_P026b	98	Pulse	99	3982749	10258	1
Fage_P026b	98	Pulse	99	3995149	22658	1
Fage_P026b	98	Pulse	99	4007549	35058	1
Fage_P026b	98	Pulse	99	4019948	47457	1
Fage_P026b	98	Pulse	99	4032348	59857	1
Fage_P026b	98	Pulse	99	4044748	72257	1
Fage_P026b	98	Pulse	99	4057147	84656	1
Fage_P026b	98	Pulse	99	4069547	97056	1
Fage_P026b	98	Pulse	99	4081947	109456	1
Fage_P026b	98	Pulse	99	4094346	121855	1
Fage_P026b	98	Pulse	99	4106746	134255	1
Fage_P026b	99	Picture	Encoding Sternberg Symbols	4109439	0	1	24824	2	0	next	other	0
Fage_P026b	99	Pulse	99	4119146	9707	1
Fage_P026b	99	Pulse	99	4131545	22106	1
Fage_P026b	100	Picture	Fixation Cross Sternberg Symbols after Encoding	4134263	0	1	12495	2	0	next	other	0
Fage_P026b	100	Pulse	99	4143945	9682	1
Fage_P026b	101	Picture	Stroop Sternberg	4146758	0	1	24824	2	0	next	incorrect	462
Fage_P026b	101	Response	2	4151595	4837	1
Fage_P026b	101	Pulse	99	4156344	9586	1
Fage_P026b	101	Pulse	99	4168744	21986	1
Fage_P026b	102	Picture	Fixation Cross Sternberg Symbols after Stroop	4171582	0	1	37319	2	0	next	other	0
Fage_P026b	102	Pulse	99	4181144	9562	1
Fage_P026b	102	Pulse	99	4193544	21962	1
Fage_P026b	102	Pulse	99	4205943	34361	1
Fage_P026b	103	Picture	Retrieval Sternberg Symbols	4208901	0	1	24824	2	0	next	hit	470
Fage_P026b	103	Response	1	4215633	6732	1
Fage_P026b	103	Pulse	99	4218343	9442	1
Fage_P026b	103	Pulse	99	4230743	21842	1
Fage_P026b	104	Picture	Fixation Cross after Retrieval	4233725	0	1	149444	2	0	next	other	0
Fage_P026b	104	Pulse	99	4243142	9417	1
Fage_P026b	104	Pulse	99	4255542	21817	1
Fage_P026b	104	Pulse	99	4267941	34216	1
Fage_P026b	104	Pulse	99	4280341	46616	1
Fage_P026b	104	Pulse	99	4292741	59016	1
Fage_P026b	104	Pulse	99	4305140	71415	1
Fage_P026b	104	Pulse	99	4317540	83815	1
Fage_P026b	104	Pulse	99	4329940	96215	1
Fage_P026b	104	Pulse	99	4342339	108614	1
Fage_P026b	104	Pulse	99	4354739	121014	1
Fage_P026b	104	Pulse	99	4367139	133414	1
Fage_P026b	104	Pulse	99	4379538	145813	1
Fage_P026b	105	Picture	Encoding Sternberg Symbols	4383169	0	1	24823	3	0	next	other	0
Fage_P026b	105	Pulse	99	4391938	8769	1
Fage_P026b	105	Pulse	99	4404338	21169	1
Fage_P026b	106	Picture	Fixation Cross Sternberg Symbols after Encoding	4407992	0	2	12496	3	0	next	other	0
Fage_P026b	106	Pulse	99	4416737	8745	1
Fage_P026b	107	Picture	Stroop Sternberg	4420488	0	1	24824	2	0	next	hit	492
Fage_P026b	107	Response	1	4427597	7109	1
Fage_P026b	107	Pulse	99	4429137	8649	1
Fage_P026b	107	Pulse	99	4441537	21049	1
Fage_P026b	108	Picture	Fixation Cross Sternberg Symbols after Stroop	4445312	0	1	37319	2	0	next	other	0
Fage_P026b	108	Pulse	99	4453936	8624	1
Fage_P026b	108	Pulse	99	4466336	21024	1
Fage_P026b	108	Pulse	99	4478736	33424	1
Fage_P026b	109	Picture	Retrieval Sternberg Symbols	4482631	0	1	24824	2	0	next	incorrect	500
Fage_P026b	109	Response	2	4487426	4795	1
Fage_P026b	109	Pulse	99	4491135	8504	1
Fage_P026b	109	Pulse	99	4503535	20904	1
Fage_P026b	110	Picture	Fixation Cross after Retrieval	4507455	0	1	136948	2	0	next	other	0
Fage_P026b	110	Pulse	99	4515945	8490	1
Fage_P026b	110	Pulse	99	4528344	20889	1
Fage_P026b	110	Pulse	99	4540744	33289	1
Fage_P026b	110	Pulse	99	4553133	45678	1
Fage_P026b	110	Pulse	99	4565543	58088	1
Fage_P026b	110	Pulse	99	4577943	70488	1
Fage_P026b	110	Pulse	99	4590342	82887	1
Fage_P026b	110	Pulse	99	4602742	95287	1
Fage_P026b	110	Pulse	99	4615142	107687	1
Fage_P026b	110	Pulse	99	4627541	120086	1
Fage_P026b	110	Pulse	99	4639941	132486	1
Fage_P026b	111	Picture	Encoding Sternberg Symbols	4644403	0	1	24824	2	0	next	other	0
Fage_P026b	111	Pulse	99	4652341	7938	1
Fage_P026b	111	Pulse	99	4664740	20337	1
Fage_P026b	112	Picture	Fixation Cross Sternberg Symbols after Encoding	4669227	0	1	12495	2	0	next	other	0
Fage_P026b	112	Pulse	99	4677140	7913	1
Fage_P026b	113	Picture	Stroop Sternberg	4681722	0	1	24824	2	0	next	incorrect	521
Fage_P026b	113	Response	2	4686910	5188	1
Fage_P026b	113	Pulse	99	4689540	7818	1
Fage_P026b	113	Pulse	99	4701939	20217	1
Fage_P026b	114	Picture	Fixation Cross Sternberg Symbols after Stroop	4706546	0	1	37319	2	0	next	other	0
Fage_P026b	114	Pulse	99	4714339	7793	1
Fage_P026b	114	Pulse	99	4726739	20193	1
Fage_P026b	114	Pulse	99	4739138	32592	1
Fage_P026b	115	Picture	Retrieval Sternberg Symbols	4743865	0	1	24824	2	0	next	hit	530
Fage_P026b	115	Pulse	99	4751538	7673	1
Fage_P026b	115	Response	1	4758948	15083	1
Fage_P026b	115	Pulse	99	4763938	20073	1
Fage_P026b	116	Picture	Fixation Cross after Retrieval	4768689	0	1	112291	2	0	next	other	0
Fage_P026b	116	Pulse	99	4776337	7648	1
Fage_P026b	116	Pulse	99	4788737	20048	1
Fage_P026b	116	Pulse	99	4801137	32448	1
Fage_P026b	116	Pulse	99	4813536	44847	1
Fage_P026b	116	Pulse	99	4825936	57247	1
Fage_P026b	116	Pulse	99	4838336	69647	1
Fage_P026b	116	Pulse	99	4850735	82046	1
Fage_P026b	116	Pulse	99	4863135	94446	1
Fage_P026b	116	Pulse	99	4875535	106846	1
Fage_P026b	117	Picture	Encoding Sternberg Symbols	4880980	0	1	24824	2	0	next	other	0
Fage_P026b	117	Pulse	99	4887934	6954	1
Fage_P026b	117	Pulse	99	4900334	19354	1
Fage_P026b	118	Picture	Fixation Cross Sternberg Symbols after Encoding	4905804	0	1	12495	2	0	next	other	0
Fage_P026b	118	Pulse	99	4912734	6930	1
Fage_P026b	119	Picture	Stroop Sternberg	4918299	0	1	24824	2	0	next	incorrect	548
Fage_P026b	119	Response	2	4923683	5384	1
Fage_P026b	119	Pulse	99	4925133	6834	1
Fage_P026b	119	Pulse	99	4937533	19234	1
Fage_P026b	120	Picture	Fixation Cross Sternberg Symbols after Stroop	4943123	0	1	37319	2	0	next	other	0
Fage_P026b	120	Pulse	99	4949933	6810	1
Fage_P026b	120	Pulse	99	4962332	19209	1
Fage_P026b	120	Pulse	99	4974732	31609	1
Fage_P026b	121	Picture	Retrieval Sternberg Symbols	4980442	0	1	24824	2	0	next	incorrect	557
Fage_P026b	121	Pulse	99	4987132	6690	1
Fage_P026b	121	Response	2	4992301	11859	1
Fage_P026b	121	Pulse	99	4999531	19089	1
Fage_P026b	122	Picture	Fixation Cross after Retrieval	5005266	0	1	149444	2	0	next	other	0
Fage_P026b	122	Pulse	99	5011931	6665	1
Fage_P026b	122	Pulse	99	5024330	19064	1
Fage_P026b	122	Pulse	99	5036730	31464	1
Fage_P026b	122	Pulse	99	5049130	43864	1
Fage_P026b	122	Pulse	99	5061529	56263	1
Fage_P026b	122	Pulse	99	5073929	68663	1
Fage_P026b	122	Pulse	99	5086329	81063	1
Fage_P026b	122	Pulse	99	5098728	93462	1
Fage_P026b	122	Pulse	99	5111128	105862	1
Fage_P026b	122	Pulse	99	5123528	118262	1
Fage_P026b	122	Pulse	99	5135927	130661	1
Fage_P026b	122	Pulse	99	5148327	143061	1
Fage_P026b	123	Picture	Encoding Sternberg Symbols	5154710	0	1	24824	2	0	next	other	0
Fage_P026b	123	Pulse	99	5160727	6017	1
Fage_P026b	123	Pulse	99	5173126	18416	1
Fage_P026b	124	Picture	Fixation Cross Sternberg Symbols after Encoding	5179534	0	1	12495	2	0	next	other	0
Fage_P026b	124	Pulse	99	5185526	5992	1
Fage_P026b	125	Picture	Stroop Sternberg	5192029	0	1	24824	2	0	next	incorrect	579
Fage_P026b	125	Pulse	99	5197926	5897	1
Fage_P026b	125	Response	2	5198445	6416	1
Fage_P026b	125	Pulse	99	5210325	18296	1
Fage_P026b	126	Picture	Fixation Cross Sternberg Symbols after Stroop	5216853	0	1	37319	2	0	next	other	0
Fage_P026b	126	Pulse	99	5222725	5872	1
Fage_P026b	126	Pulse	99	5235125	18272	1
Fage_P026b	126	Pulse	99	5247524	30671	1
Fage_P026b	127	Picture	Retrieval Sternberg Symbols	5254172	0	1	24824	2	0	next	hit	587
Fage_P026b	127	Pulse	99	5259924	5752	1
Fage_P026b	127	Response	1	5267144	12972	1
Fage_P026b	127	Pulse	99	5272323	18151	1
Fage_P026b	128	Picture	Fixation Cross after Retrieval	5278996	0	1	124619	2	0	next	other	0
Fage_P026b	128	Pulse	99	5284723	5727	1
Fage_P026b	128	Pulse	99	5297123	18127	1
Fage_P026b	128	Pulse	99	5309523	30527	1
Fage_P026b	128	Pulse	99	5321922	42926	1
Fage_P026b	128	Pulse	99	5334322	55326	1
Fage_P026b	128	Pulse	99	5346722	67726	1
Fage_P026b	128	Pulse	99	5359121	80125	1
Fage_P026b	128	Pulse	99	5371521	92525	1
Fage_P026b	128	Pulse	99	5383920	104924	1
Fage_P026b	128	Pulse	99	5396320	117324	1
Fage_P026b	129	Picture	Encoding Sternberg Symbols	5403615	0	1	24824	2	0	next	other	0
Fage_P026b	129	Pulse	99	5408720	5105	1
Fage_P026b	129	Pulse	99	5421119	17504	1
Fage_P026b	130	Picture	Fixation Cross Sternberg Symbols after Encoding	5428439	0	1	12496	2	0	next	other	0
Fage_P026b	130	Pulse	99	5433519	5080	1
Fage_P026b	131	Picture	Stroop Sternberg	5440935	0	1	24824	2	0	next	incorrect	607
Fage_P026b	131	Pulse	99	5445919	4984	1
Fage_P026b	131	Response	2	5446669	5734	1
Fage_P026b	131	Pulse	99	5458318	17383	1
Fage_P026b	132	Picture	Fixation Cross Sternberg Symbols after Stroop	5465759	0	1	37319	2	0	next	other	0
Fage_P026b	132	Pulse	99	5470718	4959	1
Fage_P026b	132	Pulse	99	5483118	17359	1
Fage_P026b	132	Pulse	99	5495517	29758	1
Fage_P026b	133	Picture	Retrieval Sternberg Symbols	5503078	0	1	24824	2	0	next	hit	615
Fage_P026b	133	Pulse	99	5507917	4839	1
Fage_P026b	133	Response	1	5510907	7829	1
Fage_P026b	133	Pulse	99	5520317	17239	1
Fage_P026b	134	Picture	Fixation Cross after Retrieval	5527902	0	1	112290	3	0	next	other	0
Fage_P026b	134	Pulse	99	5532716	4814	1
Fage_P026b	134	Pulse	99	5545116	17214	1
Fage_P026b	134	Pulse	99	5557516	29614	1
Fage_P026b	134	Pulse	99	5569915	42013	1
Fage_P026b	134	Pulse	99	5582315	54413	1
Fage_P026b	134	Pulse	99	5594715	66813	1
Fage_P026b	134	Pulse	99	5607114	79212	1
Fage_P026b	134	Pulse	99	5619514	91612	1
Fage_P026b	134	Pulse	99	5631913	104011	1
Fage_P026b	135	Picture	Encoding Sternberg Symbols	5640192	0	2	24824	3	0	next	other	0
Fage_P026b	135	Pulse	99	5644313	4121	1
Fage_P026b	135	Pulse	99	5656713	16521	1
Fage_P026b	136	Picture	Fixation Cross Sternberg Symbols after Encoding	5665016	0	1	12496	2	0	next	other	0
Fage_P026b	136	Pulse	99	5669113	4097	1
Fage_P026b	137	Picture	Stroop Sternberg	5677512	0	1	24824	2	0	next	hit	634
Fage_P026b	137	Pulse	99	5681512	4000	1
Fage_P026b	137	Response	1	5692772	15260	1
Fage_P026b	137	Pulse	99	5693912	16400	1
Fage_P026b	138	Picture	Fixation Cross Sternberg Symbols after Stroop	5702336	0	1	37319	2	0	next	other	0
Fage_P026b	138	Pulse	99	5706312	3976	1
Fage_P026b	138	Pulse	99	5718711	16375	1
Fage_P026b	138	Pulse	99	5731111	28775	1
Fage_P026b	139	Picture	Retrieval Sternberg Symbols	5739655	0	1	24824	2	0	next	incorrect	642
Fage_P026b	139	Pulse	99	5743511	3856	1
Fage_P026b	139	Response	2	5755400	15745	1
Fage_P026b	139	Pulse	99	5755910	16255	1
Fage_P026b	140	Picture	Fixation Cross after Retrieval	5764479	0	1	136948	2	0	next	other	0
Fage_P026b	140	Pulse	99	5768310	3831	1
Fage_P026b	140	Pulse	99	5780709	16230	1
Fage_P026b	140	Pulse	99	5793109	28630	1
Fage_P026b	140	Pulse	99	5805509	41030	1
Fage_P026b	140	Pulse	99	5817908	53429	1
Fage_P026b	140	Pulse	99	5830308	65829	1
Fage_P026b	140	Pulse	99	5842708	78229	1
Fage_P026b	140	Pulse	99	5855107	90628	1
Fage_P026b	140	Pulse	99	5867507	103028	1
Fage_P026b	140	Pulse	99	5879907	115428	1
Fage_P026b	140	Pulse	99	5892306	127827	1
Fage_P026b	141	Picture	Encoding Sternberg Symbols	5901427	0	1	24824	2	0	next	other	0
Fage_P026b	141	Pulse	99	5904706	3279	1
Fage_P026b	141	Pulse	99	5917106	15679	1
Fage_P026b	142	Picture	Fixation Cross Sternberg Symbols after Encoding	5926251	0	1	12495	2	0	next	other	0
Fage_P026b	142	Pulse	99	5929505	3254	1
Fage_P026b	143	Picture	Stroop Sternberg	5938746	0	1	24824	2	0	next	hit	663
Fage_P026b	143	Pulse	99	5941905	3159	1
Fage_P026b	143	Response	1	5943865	5119	1
Fage_P026b	143	Pulse	99	5954305	15559	1
Fage_P026b	144	Picture	Fixation Cross Sternberg Symbols after Stroop	5963570	0	1	37319	2	0	next	other	0
Fage_P026b	144	Pulse	99	5966704	3134	1
Fage_P026b	144	Pulse	99	5979104	15534	1
Fage_P026b	144	Pulse	99	5991504	27934	1
Fage_P026b	145	Picture	Retrieval Sternberg Symbols	6000889	0	1	24824	2	0	next	incorrect	671
Fage_P026b	145	Pulse	99	6003903	3014	1
Fage_P026b	145	Response	2	6006293	5404	1
Fage_P026b	145	Pulse	99	6016313	15424	1
Fage_P026b	146	Picture	Fixation Cross after Retrieval	6025713	0	1	112291	2	0	next	other	0
Fage_P026b	146	Pulse	99	6028713	3000	1
Fage_P026b	146	Pulse	99	6041112	15399	1
Fage_P026b	146	Pulse	99	6053512	27799	1
Fage_P026b	146	Pulse	99	6065911	40198	1
Fage_P026b	146	Pulse	99	6078311	52598	1
Fage_P026b	146	Pulse	99	6090711	64998	1
Fage_P026b	146	Pulse	99	6103110	77397	1
Fage_P026b	146	Pulse	99	6115510	89797	1
Fage_P026b	146	Pulse	99	6127910	102197	1
Fage_P026b	147	Picture	Instruction Sternberg Letters	6138004	0	1	37319	2	0	next	other	0
Fage_P026b	147	Pulse	99	6140309	2305	1
Fage_P026b	147	Pulse	99	6152709	14705	1
Fage_P026b	147	Pulse	99	6165109	27105	1
Fage_P026b	148	Picture	Encoding Sternberg Letters	6175323	0	1	24824	2	0	next	other	0
Fage_P026b	148	Pulse	99	6177508	2185	1
Fage_P026b	148	Pulse	99	6189908	14585	1
Fage_P026b	149	Picture	Fixation Cross Sternberg Letters after Encoding	6200147	0	1	12495	2	0	next	other	0
Fage_P026b	149	Pulse	99	6202308	2161	1
Fage_P026b	150	Picture	Stroop Sternberg	6212642	0	1	24824	2	0	next	incorrect	694
Fage_P026b	150	Pulse	99	6214707	2065	1
Fage_P026b	150	Response	2	6219017	6375	1
Fage_P026b	150	Pulse	99	6227107	14465	1
Fage_P026b	151	Picture	Fixation Cross Sternberg Letters after Stroop	6237466	0	1	37319	3	0	next	other	0
Fage_P026b	151	Pulse	99	6239507	2041	1
Fage_P026b	151	Pulse	99	6251906	14440	1
Fage_P026b	151	Pulse	99	6264306	26840	1
Fage_P026b	152	Picture	Retrieval Sternberg Letters	6274785	0	2	24824	3	0	next	incorrect	702
Fage_P026b	152	Pulse	99	6276706	1921	1
Fage_P026b	152	Response	2	6280515	5730	1
Fage_P026b	152	Pulse	99	6289105	14320	1
Fage_P026b	153	Picture	Fixation Cross after Retrieval	6299609	0	1	112291	2	0	next	other	0
Fage_P026b	153	Pulse	99	6301505	1896	1
Fage_P026b	153	Pulse	99	6313905	14296	1
Fage_P026b	153	Pulse	99	6326304	26695	1
Fage_P026b	153	Pulse	99	6338704	39095	1
Fage_P026b	153	Pulse	99	6351104	51495	1
Fage_P026b	153	Pulse	99	6363503	63894	1
Fage_P026b	153	Pulse	99	6375903	76294	1
Fage_P026b	153	Pulse	99	6388303	88694	1
Fage_P026b	153	Pulse	99	6400702	101093	1
Fage_P026b	154	Picture	Encoding Sternberg Letters	6411900	0	1	24824	2	0	next	other	0
Fage_P026b	154	Pulse	99	6413102	1202	1
Fage_P026b	154	Pulse	99	6425502	13602	1
Fage_P026b	155	Picture	Fixation Cross Sternberg Letters after Encoding	6436724	0	1	12495	2	0	next	other	0
Fage_P026b	155	Pulse	99	6437901	1177	1
Fage_P026b	156	Picture	Stroop Sternberg	6449219	0	1	24824	2	0	next	incorrect	721
Fage_P026b	156	Pulse	99	6450301	1082	1
Fage_P026b	156	Response	2	6454731	5512	1
Fage_P026b	156	Pulse	99	6462701	13482	1
Fage_P026b	157	Picture	Fixation Cross Sternberg Letters after Stroop	6474043	0	1	37319	3	0	next	other	0
Fage_P026b	157	Pulse	99	6475100	1057	1
Fage_P026b	157	Pulse	99	6487500	13457	1
Fage_P026b	157	Pulse	99	6499899	25856	1
Fage_P026b	158	Picture	Retrieval Sternberg Letters	6511362	0	2	24824	4	0	next	hit	730
Fage_P026b	158	Pulse	99	6512299	937	1
Fage_P026b	158	Pulse	99	6524699	13337	1
Fage_P026b	158	Response	1	6525289	13927	1
Fage_P026b	159	Picture	Fixation Cross after Retrieval	6536186	0	2	149444	3	0	next	other	0
Fage_P026b	159	Pulse	99	6537098	912	1
Fage_P026b	159	Pulse	99	6549498	13312	1
Fage_P026b	159	Pulse	99	6561898	25712	1
Fage_P026b	159	Pulse	99	6574297	38111	1
Fage_P026b	159	Pulse	99	6586697	50511	1
Fage_P026b	159	Pulse	99	6599097	62911	1
Fage_P026b	159	Pulse	99	6611496	75310	1
Fage_P026b	159	Pulse	99	6623896	87710	1
Fage_P026b	159	Pulse	99	6636296	100110	1
Fage_P026b	159	Pulse	99	6648695	112509	1
Fage_P026b	159	Pulse	99	6661095	124909	1
Fage_P026b	159	Pulse	99	6673495	137309	1
Fage_P026b	160	Picture	Encoding Sternberg Letters	6685630	0	1	24824	2	0	next	other	0
Fage_P026b	160	Pulse	99	6685894	264	1
Fage_P026b	160	Pulse	99	6698294	12664	1
Fage_P026b	161	Picture	Fixation Cross Sternberg Letters after Encoding	6710454	0	1	12495	2	0	next	other	0
Fage_P026b	161	Pulse	99	6710694	240	1
Fage_P026b	162	Picture	Stroop Sternberg	6722949	0	1	24824	2	0	next	hit	751
Fage_P026b	162	Pulse	99	6723093	144	1
Fage_P026b	162	Response	1	6732713	9764	1
Fage_P026b	162	Pulse	99	6735493	12544	1
Fage_P026b	163	Picture	Fixation Cross Sternberg Letters after Stroop	6747773	0	1	37319	2	0	next	other	0
Fage_P026b	163	Pulse	99	6747893	120	1
Fage_P026b	163	Pulse	99	6760292	12519	1
Fage_P026b	163	Pulse	99	6772692	24919	1
Fage_P026b	164	Picture	Retrieval Sternberg Letters	6785092	0	1	24824	2	0	next	hit	759
Fage_P026b	164	Pulse	99	6785092	0	1
Fage_P026b	164	Response	1	6789041	3949	1
Fage_P026b	164	Pulse	99	6797491	12399	1
Fage_P026b	164	Pulse	99	6809891	24799	1
Fage_P026b	165	Picture	Fixation Cross after Retrieval	6809916	0	1	124620	2	0	next	other	0
Fage_P026b	165	Pulse	99	6822290	12374	1
Fage_P026b	165	Pulse	99	6834690	24774	1
Fage_P026b	165	Pulse	99	6847090	37174	1
Fage_P026b	165	Pulse	99	6859490	49574	1
Fage_P026b	165	Pulse	99	6871889	61973	1
Fage_P026b	165	Pulse	99	6884289	74373	1
Fage_P026b	165	Pulse	99	6896688	86772	1
Fage_P026b	165	Pulse	99	6909088	99172	1
Fage_P026b	165	Pulse	99	6921488	111572	1
Fage_P026b	165	Pulse	99	6933887	123971	1
Fage_P026b	166	Picture	Encoding Sternberg Letters	6934536	0	1	24823	3	0	next	other	0
Fage_P026b	166	Pulse	99	6946287	11751	1
Fage_P026b	166	Pulse	99	6958687	24151	1
Fage_P026b	167	Picture	Fixation Cross Sternberg Letters after Encoding	6959359	0	2	12496	3	0	next	other	0
Fage_P026b	167	Pulse	99	6971086	11727	1
Fage_P026b	168	Picture	Stroop Sternberg	6971855	0	1	24824	2	0	next	hit	779
Fage_P026b	168	Response	1	6977696	5841	1
Fage_P026b	168	Pulse	99	6983486	11631	1
Fage_P026b	168	Pulse	99	6995886	24031	1
Fage_P026b	169	Picture	Fixation Cross Sternberg Letters after Stroop	6996679	0	1	37319	2	0	next	other	0
Fage_P026b	169	Pulse	99	7008285	11606	1
Fage_P026b	169	Pulse	99	7020685	24006	1
Fage_P026b	169	Pulse	99	7033085	36406	1
Fage_P026b	170	Picture	Retrieval Sternberg Letters	7033998	0	1	24824	2	0	next	incorrect	788
Fage_P026b	170	Pulse	99	7045484	11486	1
Fage_P026b	170	Response	2	7046704	12706	1
Fage_P026b	170	Pulse	99	7057884	23886	1
Fage_P026b	171	Picture	Fixation Cross after Retrieval	7058822	0	1	137115	2	0	next	other	0
Fage_P026b	171	Pulse	99	7070284	11462	1
Fage_P026b	171	Pulse	99	7082683	23861	1
Fage_P026b	171	Pulse	99	7095083	36261	1
Fage_P026b	171	Pulse	99	7107483	48661	1
Fage_P026b	171	Pulse	99	7119882	61060	1
Fage_P026b	171	Pulse	99	7132282	73460	1
Fage_P026b	171	Pulse	99	7144682	85860	1
Fage_P026b	171	Pulse	99	7157081	98259	1
Fage_P026b	171	Pulse	99	7169481	110659	1
Fage_P026b	171	Pulse	99	7181880	123058	1
Fage_P026b	171	Pulse	99	7194280	135458	1
Fage_P026b	172	Picture	Encoding Sternberg Letters	7195937	0	1	24823	3	0	next	other	0
Fage_P026b	172	Pulse	99	7206680	10743	1
Fage_P026b	172	Pulse	99	7219080	23143	1
Fage_P026b	173	Picture	Fixation Cross Sternberg Letters after Encoding	7220760	0	2	12496	3	0	next	other	0
Fage_P026b	173	Pulse	99	7231479	10719	1
Fage_P026b	174	Picture	Stroop Sternberg	7233256	0	1	24824	2	0	next	incorrect	809
Fage_P026b	174	Pulse	99	7243879	10623	1
Fage_P026b	174	Response	2	7249058	15802	1
Fage_P026b	174	Pulse	99	7256278	23022	1
Fage_P026b	175	Picture	Fixation Cross Sternberg Letters after Stroop	7258080	0	1	37319	2	0	next	other	0
Fage_P026b	175	Pulse	99	7268678	10598	1
Fage_P026b	175	Pulse	99	7281078	22998	1
Fage_P026b	175	Pulse	99	7293477	35397	1
Fage_P026b	176	Picture	Retrieval Sternberg Letters	7295399	0	1	24824	2	0	next	hit	816
Fage_P026b	176	Response	1	7304047	8648	1
Fage_P026b	176	Pulse	99	7305877	10478	1
Fage_P026b	176	Pulse	99	7318277	22878	1
Fage_P026b	177	Picture	Fixation Cross after Retrieval	7320223	0	1	124619	2	0	next	other	0
Fage_P026b	177	Pulse	99	7330676	10453	1
Fage_P026b	177	Pulse	99	7343076	22853	1
Fage_P026b	177	Pulse	99	7355476	35253	1
Fage_P026b	177	Pulse	99	7367875	47652	1
Fage_P026b	177	Pulse	99	7380275	60052	1
Fage_P026b	177	Pulse	99	7392675	72452	1
Fage_P026b	177	Pulse	99	7405074	84851	1
Fage_P026b	177	Pulse	99	7417474	97251	1
Fage_P026b	177	Pulse	99	7429874	109651	1
Fage_P026b	177	Pulse	99	7442273	122050	1
Fage_P026b	178	Picture	Encoding Sternberg Letters	7444842	0	1	24824	2	0	next	other	0
Fage_P026b	178	Pulse	99	7454673	9831	1
Fage_P026b	178	Pulse	99	7467073	22231	1
Fage_P026b	179	Picture	Fixation Cross Sternberg Letters after Encoding	7469666	0	1	12495	3	0	next	other	0
Fage_P026b	179	Pulse	99	7479472	9806	1
Fage_P026b	180	Picture	Stroop Sternberg	7482161	0	2	24824	3	0	next	incorrect	836
Fage_P026b	180	Response	2	7486952	4791	1
Fage_P026b	180	Pulse	99	7491882	9721	1
Fage_P026b	180	Pulse	99	7504282	22121	1
Fage_P026b	181	Picture	Fixation Cross Sternberg Letters after Stroop	7506985	0	1	37320	2	0	next	other	0
Fage_P026b	181	Pulse	99	7516681	9696	1
Fage_P026b	181	Pulse	99	7529081	22096	1
Fage_P026b	181	Pulse	99	7541480	34495	1
Fage_P026b	182	Picture	Retrieval Sternberg Letters	7544305	0	1	24824	2	0	next	hit	845
Fage_P026b	182	Pulse	99	7553880	9575	1
Fage_P026b	182	Response	1	7554330	10025	1
Fage_P026b	182	Pulse	99	7566280	21975	1
Fage_P026b	183	Picture	Fixation Cross after Retrieval	7569129	0	1	112290	2	0	next	other	0
Fage_P026b	183	Pulse	99	7578679	9550	1
Fage_P026b	183	Pulse	99	7591079	21950	1
Fage_P026b	183	Pulse	99	7603479	34350	1
Fage_P026b	183	Pulse	99	7615878	46749	1
Fage_P026b	183	Pulse	99	7628278	59149	1
Fage_P026b	183	Pulse	99	7640678	71549	1
Fage_P026b	183	Pulse	99	7653077	83948	1
Fage_P026b	183	Pulse	99	7665477	96348	1
Fage_P026b	183	Pulse	99	7677877	108748	1
Fage_P026b	184	Picture	Encoding Sternberg Letters	7681419	0	1	24824	2	0	next	other	0
Fage_P026b	184	Pulse	99	7690276	8857	1
Fage_P026b	184	Pulse	99	7702676	21257	1
Fage_P026b	185	Picture	Fixation Cross Sternberg Letters after Encoding	7706243	0	1	12496	2	0	next	other	0
Fage_P026b	185	Pulse	99	7715076	8833	1
Fage_P026b	186	Picture	Stroop Sternberg	7718739	0	1	24823	3	0	next	hit	864
Fage_P026b	186	Pulse	99	7727475	8736	1
Fage_P026b	186	Response	1	7732335	13596	1
Fage_P026b	186	Pulse	99	7739875	21136	1
Fage_P026b	187	Picture	Fixation Cross Sternberg Letters after Stroop	7743562	0	2	37320	3	0	next	other	0
Fage_P026b	187	Pulse	99	7752275	8713	1
Fage_P026b	187	Pulse	99	7764674	21112	1
Fage_P026b	187	Pulse	99	7777074	33512	1
Fage_P026b	188	Picture	Retrieval Sternberg Letters	7780882	0	1	24824	2	0	next	incorrect	871
Fage_P026b	188	Response	2	7788704	7822	1
Fage_P026b	188	Pulse	99	7789473	8591	1
Fage_P026b	188	Pulse	99	7801873	20991	1
Fage_P026b	189	Picture	Fixation Cross after Retrieval	7805706	0	1	112290	2	0	next	other	0
Fage_P026b	189	Pulse	99	7814273	8567	1
Fage_P026b	189	Pulse	99	7826673	20967	1
Fage_P026b	189	Pulse	99	7839072	33366	1
Fage_P026b	189	Pulse	99	7851472	45766	1
Fage_P026b	189	Pulse	99	7863871	58165	1
Fage_P026b	189	Pulse	99	7876271	70565	1
Fage_P026b	189	Pulse	99	7888671	82965	1
Fage_P026b	189	Pulse	99	7901071	95365	1
Fage_P026b	189	Pulse	99	7913470	107764	1
Fage_P026b	190	Picture	Encoding Sternberg Letters	7917996	0	1	24824	2	0	next	other	0
Fage_P026b	190	Pulse	99	7925870	7874	1
Fage_P026b	190	Pulse	99	7938269	20273	1
Fage_P026b	191	Picture	Fixation Cross Sternberg Letters after Encoding	7942820	0	1	12496	2	0	next	other	0
Fage_P026b	191	Pulse	99	7950669	7849	1
Fage_P026b	192	Picture	Stroop Sternberg	7955316	0	1	24824	2	0	next	incorrect	890
Fage_P026b	192	Response	2	7959819	4503	1
Fage_P026b	192	Pulse	99	7963068	7752	1
Fage_P026b	192	Pulse	99	7975468	20152	1
Fage_P026b	193	Picture	Fixation Cross Sternberg Letters after Stroop	7980140	0	1	37319	2	0	next	other	0
Fage_P026b	193	Pulse	99	7987868	7728	1
Fage_P026b	193	Pulse	99	8000268	20128	1
Fage_P026b	193	Pulse	99	8012667	32527	1
Fage_P026b	194	Picture	Retrieval Sternberg Letters	8017459	0	1	24824	2	0	next	hit	899
Fage_P026b	194	Pulse	99	8025067	7608	1
Fage_P026b	194	Response	1	8025547	8088	1
Fage_P026b	194	Pulse	99	8037467	20008	1
Fage_P026b	195	Picture	Fixation Cross after Retrieval	8042283	0	1	137114	2	0	next	other	0
Fage_P026b	195	Pulse	99	8049866	7583	1
Fage_P026b	195	Pulse	99	8062266	19983	1
Fage_P026b	195	Pulse	99	8074666	32383	1
Fage_P026b	195	Pulse	99	8087065	44782	1
Fage_P026b	195	Pulse	99	8099465	57182	1
Fage_P026b	195	Pulse	99	8111865	69582	1
Fage_P026b	195	Pulse	99	8124264	81981	1
Fage_P026b	195	Pulse	99	8136664	94381	1
Fage_P026b	195	Pulse	99	8149064	106781	1
Fage_P026b	195	Pulse	99	8161463	119180	1
Fage_P026b	195	Pulse	99	8173863	131580	1
Fage_P026b	196	Picture	Encoding Sternberg Letters	8179397	0	1	24824	2	0	next	other	0
Fage_P026b	196	Pulse	99	8186263	6866	1
Fage_P026b	196	Pulse	99	8198662	19265	1
Fage_P026b	197	Picture	Fixation Cross Sternberg Letters after Encoding	8204221	0	1	12496	2	0	next	other	0
Fage_P026b	197	Pulse	99	8211062	6841	1
Fage_P026b	198	Picture	Stroop Sternberg	8216717	0	1	24824	2	0	next	hit	919
Fage_P026b	198	Response	1	8222812	6095	1
Fage_P026b	198	Pulse	99	8223461	6744	1
Fage_P026b	198	Pulse	99	8235861	19144	1
Fage_P026b	199	Picture	Fixation Cross Sternberg Letters after Stroop	8241541	0	1	37319	2	0	next	other	0
Fage_P026b	199	Pulse	99	8248261	6720	1
Fage_P026b	199	Pulse	99	8260660	19119	1
Fage_P026b	199	Pulse	99	8273060	31519	1
Fage_P026b	200	Picture	Retrieval Sternberg Letters	8278860	0	1	24824	2	0	next	incorrect	928
Fage_P026b	200	Pulse	99	8285460	6600	1
Fage_P026b	200	Response	2	8285650	6790	1
Fage_P026b	200	Pulse	99	8297859	18999	1
Fage_P026b	201	Picture	Fixation Cross after Retrieval	8303684	0	1	124619	2	0	next	other	0
Fage_P026b	201	Pulse	99	8310259	6575	1
Fage_P026b	201	Pulse	99	8322659	18975	1
Fage_P026b	201	Pulse	99	8335058	31374	1
Fage_P026b	201	Pulse	99	8347458	43774	1
Fage_P026b	201	Pulse	99	8359858	56174	1
Fage_P026b	201	Pulse	99	8372257	68573	1
Fage_P026b	201	Pulse	99	8384657	80973	1
Fage_P026b	201	Pulse	99	8397057	93373	1
Fage_P026b	201	Pulse	99	8409456	105772	1
Fage_P026b	201	Pulse	99	8421856	118172	1
Fage_P026b	202	Picture	Encoding Sternberg Letters	8428303	0	1	24824	2	0	next	other	0
Fage_P026b	202	Pulse	99	8434256	5953	1
Fage_P026b	202	Pulse	99	8446655	18352	1
Fage_P026b	203	Picture	Fixation Cross Sternberg Letters after Encoding	8453127	0	1	12495	2	0	next	other	0
Fage_P026b	203	Pulse	99	8459055	5928	1
Fage_P026b	204	Picture	Stroop Sternberg	8465622	0	1	24824	2	0	next	incorrect	947
Fage_P026b	204	Response	2	8469555	3933	1
Fage_P026b	204	Pulse	99	8471455	5833	1
Fage_P026b	204	Pulse	99	8483854	18232	1
Fage_P026b	205	Picture	Fixation Cross Sternberg Letters after Stroop	8490446	0	1	37319	2	0	next	other	0
Fage_P026b	205	Pulse	99	8496254	5808	1
Fage_P026b	205	Pulse	99	8508654	18208	1
Fage_P026b	205	Pulse	99	8521053	30607	1
Fage_P026b	206	Picture	Retrieval Sternberg Letters	8527765	0	1	24824	2	0	next	incorrect	956
Fage_P026b	206	Pulse	99	8533453	5688	1
Fage_P026b	206	Response	2	8535163	7398	1
Fage_P026b	206	Pulse	99	8545852	18087	1
Fage_P026b	207	Picture	Fixation Cross after Retrieval	8552589	0	1	149444	2	0	next	other	0
Fage_P026b	207	Pulse	99	8558252	5663	1
Fage_P026b	207	Pulse	99	8570652	18063	1
Fage_P026b	207	Pulse	99	8583052	30463	1
Fage_P026b	207	Pulse	99	8595451	42862	1
Fage_P026b	207	Pulse	99	8607851	55262	1
Fage_P026b	207	Pulse	99	8620250	67661	1
Fage_P026b	207	Pulse	99	8632650	80061	1
Fage_P026b	207	Pulse	99	8645050	92461	1
Fage_P026b	207	Pulse	99	8657449	104860	1
Fage_P026b	207	Pulse	99	8669849	117260	1
Fage_P026b	207	Pulse	99	8682249	129660	1
Fage_P026b	207	Pulse	99	8694649	142060	1
Fage_P026b	208	Picture	Encoding Sternberg Letters	8702033	0	1	24824	2	0	next	other	0
Fage_P026b	208	Pulse	99	8707048	5015	1
Fage_P026b	208	Pulse	99	8719448	17415	1
Fage_P026b	209	Picture	Fixation Cross Sternberg Letters after Encoding	8726857	0	1	12495	2	0	next	other	0
Fage_P026b	209	Pulse	99	8731847	4990	1
Fage_P026b	210	Picture	Stroop Sternberg	8739352	0	1	24824	2	0	next	incorrect	978
Fage_P026b	210	Pulse	99	8744247	4895	1
Fage_P026b	210	Response	2	8745937	6585	1
Fage_P026b	210	Pulse	99	8756647	17295	1
Fage_P026b	211	Picture	Fixation Cross Sternberg Letters after Stroop	8764176	0	1	37319	2	0	next	other	0
Fage_P026b	211	Pulse	99	8769046	4870	1
Fage_P026b	211	Pulse	99	8781446	17270	1
Fage_P026b	211	Pulse	99	8793846	29670	1
Fage_P026b	212	Picture	Retrieval Sternberg Letters	8801495	0	1	24824	2	0	next	hit	986
Fage_P026b	212	Pulse	99	8806245	4750	1
Fage_P026b	212	Response	1	8811635	10140	1
Fage_P026b	212	Pulse	99	8818645	17150	1
Fage_P026b	213	Picture	Fixation Cross after Retrieval	8826319	0	1	124619	3	0	next	other	0
Fage_P026b	213	Pulse	99	8831045	4726	1
Fage_P026b	213	Pulse	99	8843444	17125	1
Fage_P026b	213	Pulse	99	8855844	29525	1
Fage_P026b	213	Pulse	99	8868243	41924	1
Fage_P026b	213	Pulse	99	8880643	54324	1
Fage_P026b	213	Pulse	99	8893043	66724	1
Fage_P026b	213	Pulse	99	8905443	79124	1
Fage_P026b	213	Pulse	99	8917842	91523	1
Fage_P026b	213	Pulse	99	8930242	103923	1
Fage_P026b	213	Pulse	99	8942652	116333	1
Fage_P026b	214	Picture	Encoding Sternberg Letters	8950938	0	2	24824	3	0	next	other	0
Fage_P026b	214	Pulse	99	8955051	4113	1
Fage_P026b	214	Pulse	99	8967451	16513	1
Fage_P026b	215	Picture	Fixation Cross Sternberg Letters after Encoding	8975762	0	1	12496	2	0	next	other	0
Fage_P026b	215	Pulse	99	8979850	4088	1
Fage_P026b	216	Picture	Stroop Sternberg	8988258	0	1	24824	2	0	next	incorrect	1006
Fage_P026b	216	Pulse	99	8992250	3992	1
Fage_P026b	216	Response	2	8992810	4552	1
Fage_P026b	216	Pulse	99	9004650	16392	1
Fage_P026b	217	Picture	Fixation Cross Sternberg Letters after Stroop	9013082	0	1	37319	2	0	next	other	0
Fage_P026b	217	Pulse	99	9017050	3968	1
Fage_P026b	217	Pulse	99	9029449	16367	1
Fage_P026b	217	Pulse	99	9041849	28767	1
Fage_P026b	218	Picture	Retrieval Sternberg Letters	9050401	0	1	24824	2	0	next	incorrect	1014
Fage_P026b	218	Pulse	99	9054249	3848	1
Fage_P026b	218	Response	2	9065448	15047	1
Fage_P026b	218	Pulse	99	9066648	16247	1
Fage_P026b	219	Picture	Fixation Cross after Retrieval	9075225	0	1	112291	2	0	next	other	0
Fage_P026b	219	Pulse	99	9079048	3823	1
Fage_P026b	219	Pulse	99	9091448	16223	1
Fage_P026b	219	Pulse	99	9103847	28622	1
Fage_P026b	219	Pulse	99	9116247	41022	1
Fage_P026b	219	Pulse	99	9128646	53421	1
Fage_P026b	219	Pulse	99	9141046	65821	1
Fage_P026b	219	Pulse	99	9153446	78221	1
Fage_P026b	219	Pulse	99	9165845	90620	1
Fage_P026b	219	Pulse	99	9178245	103020	1
Fage_P026b	220	Picture	Encoding Sternberg Letters	9187516	0	1	24823	3	0	next	other	0
Fage_P026b	220	Pulse	99	9190645	3129	1
Fage_P026b	220	Pulse	99	9203044	15528	1
Fage_P026b	221	Picture	Fixation Cross Sternberg Letters after Encoding	9212339	0	2	12496	3	0	next	other	0
Fage_P026b	221	Pulse	99	9215444	3105	1
Fage_P026b	222	Picture	Stroop Sternberg	9224835	0	1	24824	2	0	next	hit	1033
Fage_P026b	222	Pulse	99	9227844	3009	1
Fage_P026b	222	Response	1	9232183	7348	1
Fage_P026b	222	Pulse	99	9240243	15408	1
Fage_P026b	223	Picture	Fixation Cross Sternberg Letters after Stroop	9249659	0	1	37319	2	0	next	other	0
Fage_P026b	223	Pulse	99	9252643	2984	1
Fage_P026b	223	Pulse	99	9265043	15384	1
Fage_P026b	223	Pulse	99	9277442	27783	1
Fage_P026b	224	Picture	Retrieval Sternberg Letters	9286978	0	1	24824	2	0	next	incorrect	1042
Fage_P026b	224	Pulse	99	9289842	2864	1
Fage_P026b	224	Pulse	99	9302242	15264	1
Fage_P026b	224	Response	2	9304621	17643	1
Fage_P026b	225	Picture	Fixation Cross after Retrieval	9311802	0	1	124619	2	0	next	other	0
Fage_P026b	225	Pulse	99	9314641	2839	1
Fage_P026b	225	Pulse	99	9327041	15239	1
Fage_P026b	225	Pulse	99	9339440	27638	1
Fage_P026b	225	Pulse	99	9351840	40038	1
Fage_P026b	225	Pulse	99	9364240	52438	1
Fage_P026b	225	Pulse	99	9376639	64837	1
Fage_P026b	225	Pulse	99	9389039	77237	1
Fage_P026b	225	Pulse	99	9401439	89637	1
Fage_P026b	225	Pulse	99	9413839	102037	1
Fage_P026b	225	Pulse	99	9426238	114436	1
Fage_P026b	226	Picture	Encoding Sternberg Letters	9436421	0	1	24824	2	0	next	other	0
Fage_P026b	226	Pulse	99	9438638	2217	1
Fage_P026b	226	Pulse	99	9451037	14616	1
Fage_P026b	227	Picture	Fixation Cross Sternberg Letters after Encoding	9461245	0	1	12495	3	0	next	other	0
Fage_P026b	227	Pulse	99	9463437	2192	1
Fage_P026b	228	Picture	Stroop Sternberg	9473740	0	2	24824	3	0	next	incorrect	1061
Fage_P026b	228	Pulse	99	9475837	2097	1
Fage_P026b	228	Response	2	9477787	4047	1
Fage_P026b	228	Pulse	99	9488236	14496	1
Fage_P026b	229	Picture	Fixation Cross Sternberg Letters after Stroop	9498564	0	1	37320	2	0	next	other	0
Fage_P026b	229	Pulse	99	9500636	2072	1
Fage_P026b	229	Pulse	99	9513036	14472	1
Fage_P026b	229	Pulse	99	9525435	26871	1
Fage_P026b	230	Picture	Retrieval Sternberg Letters	9535884	0	1	24823	3	0	next	incorrect	1069
Fage_P026b	230	Pulse	99	9537835	1951	1
Fage_P026b	230	Response	2	9547935	12051	1
Fage_P026b	230	Pulse	99	9550234	14350	1
Fage_P026b	231	Picture	Fixation Cross after Retrieval	9560707	0	2	124620	3	0	next	other	0
Fage_P026b	231	Pulse	99	9562634	1927	1
Fage_P026b	231	Pulse	99	9575034	14327	1
Fage_P026b	231	Pulse	99	9587434	26727	1
Fage_P026b	231	Pulse	99	9599833	39126	1
Fage_P026b	231	Pulse	99	9612233	51526	1
Fage_P026b	231	Pulse	99	9624633	63926	1
Fage_P026b	231	Pulse	99	9637032	76325	1
Fage_P026b	231	Pulse	99	9649432	88725	1
Fage_P026b	231	Pulse	99	9661832	101125	1
Fage_P026b	231	Pulse	99	9674231	113524	1
Fage_P026b	232	Picture	Encoding Sternberg Letters	9685327	0	1	24824	2	0	next	other	0
Fage_P026b	232	Pulse	99	9686631	1304	1
Fage_P026b	232	Pulse	99	9699031	13704	1
Fage_P026b	233	Picture	Fixation Cross Sternberg Letters after Encoding	9710151	0	1	12495	2	0	next	other	0
Fage_P026b	233	Pulse	99	9711430	1279	1
Fage_P026b	234	Picture	Stroop Sternberg	9722646	0	1	24824	2	0	next	incorrect	1089
Fage_P026b	234	Pulse	99	9723830	1184	1
Fage_P026b	234	Response	2	9727209	4563	1
Fage_P026b	234	Pulse	99	9736229	13583	1
Fage_P026b	235	Picture	Fixation Cross Sternberg Letters after Stroop	9747470	0	1	37319	2	0	next	other	0
Fage_P026b	235	Pulse	99	9748629	1159	1
Fage_P026b	235	Pulse	99	9761029	13559	1
Fage_P026b	235	Pulse	99	9773428	25958	1
Fage_P026b	236	Picture	Retrieval Sternberg Letters	9784789	0	1	24824	2	0	next	incorrect	1097
Fage_P026b	236	Pulse	99	9785828	1039	1
Fage_P026b	236	Response	2	9793928	9139	1
Fage_P026b	236	Pulse	99	9798228	13439	1
Fage_P026b	237	Picture	Fixation Cross after Retrieval	9809613	0	1	112291	2	0	next	other	0
Fage_P026b	237	Pulse	99	9810628	1015	1
Fage_P026b	237	Pulse	99	9823027	13414	1
Fage_P026b	237	Pulse	99	9835427	25814	1
Fage_P026b	237	Pulse	99	9847826	38213	1
Fage_P026b	237	Pulse	99	9860226	50613	1
Fage_P026b	237	Pulse	99	9872626	63013	1
Fage_P026b	237	Pulse	99	9885025	75412	1
Fage_P026b	237	Pulse	99	9897425	87812	1
Fage_P026b	237	Pulse	99	9909825	100212	1
Fage_P026b	238	Picture	Encoding Sternberg Letters	9921904	0	1	24824	2	0	next	other	0
Fage_P026b	238	Pulse	99	9922225	321	1
Fage_P026b	238	Pulse	99	9934624	12720	1
Fage_P026b	239	Picture	Fixation Cross Sternberg Letters after Encoding	9946728	0	1	12495	2	0	next	other	0
Fage_P026b	239	Pulse	99	9947024	296	1
Fage_P026b	240	Picture	Stroop Sternberg	9959223	0	1	24824	2	0	next	incorrect	1116
Fage_P026b	240	Pulse	99	9959423	200	1
Fage_P026b	240	Response	2	9964223	5000	1
Fage_P026b	240	Pulse	99	9971823	12600	1
Fage_P026b	241	Picture	Fixation Cross Sternberg Letters after Stroop	9984047	0	1	37319	2	0	next	other	0
Fage_P026b	241	Pulse	99	9984223	176	1
Fage_P026b	241	Pulse	99	9996622	12575	1
Fage_P026b	241	Pulse	99	10009022	24975	1
Fage_P026b	242	Picture	Retrieval Sternberg Letters	10021366	0	1	24824	2	0	next	incorrect	1125
Fage_P026b	242	Pulse	99	10021422	56	1
Fage_P026b	242	Pulse	99	10033821	12455	1
Fage_P026b	242	Response	2	10045511	24145	1
Fage_P026b	243	Picture	Fixation Cross after Retrieval	10046190	0	1	137115	2	0	next	other	0
Fage_P026b	243	Pulse	99	10046221	31	1
Fage_P026b	243	Pulse	99	10058621	12431	1
Fage_P026b	243	Pulse	99	10071020	24830	1
Fage_P026b	243	Pulse	99	10083420	37230	1
Fage_P026b	243	Pulse	99	10095819	49629	1
Fage_P026b	243	Pulse	99	10108219	62029	1
Fage_P026b	243	Pulse	99	10120619	74429	1
Fage_P026b	243	Pulse	99	10133018	86828	1
Fage_P026b	243	Pulse	99	10145418	99228	1
Fage_P026b	243	Pulse	99	10157818	111628	1
Fage_P026b	243	Pulse	99	10170217	124027	1
Fage_P026b	243	Pulse	99	10182617	136427	1
Fage_P026b	244	Picture	Encoding Sternberg Letters	10183305	0	1	24824	2	0	next	other	0
Fage_P026b	244	Pulse	99	10195017	11712	1
Fage_P026b	244	Pulse	99	10207416	24111	1
Fage_P026b	245	Picture	Fixation Cross Sternberg Letters after Encoding	10208129	0	1	12495	2	0	next	other	0
Fage_P026b	245	Pulse	99	10219816	11687	1
Fage_P026b	246	Picture	Stroop Sternberg	10220624	0	1	24824	2	0	next	incorrect	1145
Fage_P026b	246	Response	2	10224756	4132	1
Fage_P026b	246	Pulse	99	10232216	11592	1
Fage_P026b	246	Pulse	99	10244615	23991	1
Fage_P026b	247	Picture	Fixation Cross Sternberg Letters after Stroop	10245448	0	1	37319	2	0	next	other	0
Fage_P026b	247	Pulse	99	10257015	11567	1
Fage_P026b	247	Pulse	99	10269415	23967	1
Fage_P026b	247	Pulse	99	10281814	36366	1
Fage_P026b	248	Picture	Retrieval Sternberg Letters	10282767	0	1	24824	2	0	next	incorrect	1153
Fage_P026b	248	Response	2	10291604	8837	1
Fage_P026b	248	Pulse	99	10294214	11447	1
Fage_P026b	248	Pulse	99	10306614	23847	1
Fage_P026b	249	Picture	Fixation Cross after Retrieval	10307591	0	1	149444	2	0	next	other	0
Fage_P026b	249	Pulse	99	10319013	11422	1
Fage_P026b	249	Pulse	99	10331413	23822	1
Fage_P026b	249	Pulse	99	10343813	36222	1
Fage_P026b	249	Pulse	99	10356212	48621	1
Fage_P026b	249	Pulse	99	10368612	61021	1
Fage_P026b	249	Pulse	99	10381011	73420	1
Fage_P026b	249	Pulse	99	10393411	85820	1
Fage_P026b	249	Pulse	99	10405811	98220	1
Fage_P026b	249	Pulse	99	10418211	110620	1
Fage_P026b	249	Pulse	99	10430610	123019	1
Fage_P026b	249	Pulse	99	10443010	135419	1
Fage_P026b	249	Pulse	99	10455409	147818	1
Fage_P026b	250	Picture	Encoding Sternberg Letters	10457035	0	1	24824	2	0	next	other	0
Fage_P026b	250	Pulse	99	10467809	10774	1
Fage_P026b	250	Pulse	99	10480209	23174	1
Fage_P026b	251	Picture	Fixation Cross Sternberg Letters after Encoding	10481859	0	1	12495	2	0	next	other	0
Fage_P026b	251	Pulse	99	10492619	10760	1
Fage_P026b	252	Picture	Stroop Sternberg	10494354	0	1	24824	2	0	next	hit	1175
Fage_P026b	252	Response	1	10501718	7364	1
Fage_P026b	252	Pulse	99	10505018	10664	1
Fage_P026b	252	Pulse	99	10517408	23054	1
Fage_P026b	253	Picture	Fixation Cross Sternberg Letters after Stroop	10519178	0	1	37319	2	0	next	other	0
Fage_P026b	253	Pulse	99	10529817	10639	1
Fage_P026b	253	Pulse	99	10542217	23039	1
Fage_P026b	253	Pulse	99	10554617	35439	1
Fage_P026b	254	Picture	Retrieval Sternberg Letters	10556497	0	1	24824	2	0	next	hit	1183
Fage_P026b	254	Response	1	10561137	4640	1
Fage_P026b	254	Pulse	99	10567016	10519	1
Fage_P026b	254	Pulse	99	10579416	22919	1
Fage_P026b	255	Picture	Fixation Cross after Retrieval	10581321	0	1	137115	2	0	next	other	0
Fage_P026b	255	Pulse	99	10591816	10495	1
Fage_P026b	255	Pulse	99	10604215	22894	1
Fage_P026b	255	Pulse	99	10616615	35294	1
Fage_P026b	255	Pulse	99	10629015	47694	1
Fage_P026b	255	Pulse	99	10641414	60093	1
Fage_P026b	255	Pulse	99	10653814	72493	1
Fage_P026b	255	Pulse	99	10666214	84893	1
Fage_P026b	255	Pulse	99	10678613	97292	1
Fage_P026b	255	Pulse	99	10691013	109692	1
Fage_P026b	255	Pulse	99	10703413	122092	1
Fage_P026b	255	Pulse	99	10715812	134491	1
Fage_P026b	256	Picture	Encoding Sternberg Letters	10718436	0	1	24824	2	0	next	other	0
Fage_P026b	256	Pulse	99	10728212	9776	1
Fage_P026b	256	Pulse	99	10740612	22176	1
Fage_P026b	257	Picture	Fixation Cross Sternberg Letters after Encoding	10743260	0	1	12495	2	0	next	other	0
Fage_P026b	257	Pulse	99	10753011	9751	1
Fage_P026b	258	Picture	Stroop Sternberg	10755755	0	1	24824	2	0	next	incorrect	1204
Fage_P026b	258	Response	2	10760361	4606	1
Fage_P026b	258	Pulse	99	10765411	9656	1
Fage_P026b	258	Pulse	99	10777811	22056	1
Fage_P026b	259	Picture	Fixation Cross Sternberg Letters after Stroop	10780579	0	1	37319	2	0	next	other	0
Fage_P026b	259	Pulse	99	10790210	9631	1
Fage_P026b	259	Pulse	99	10802610	22031	1
Fage_P026b	259	Pulse	99	10815010	34431	1
Fage_P026b	260	Picture	Retrieval Sternberg Letters	10817898	0	1	24824	2	0	next	incorrect	1213
Fage_P026b	260	Pulse	99	10827409	9511	1
Fage_P026b	260	Response	2	10832279	14381	1
Fage_P026b	260	Pulse	99	10839809	21911	1
Fage_P026b	261	Picture	Fixation Cross after Retrieval	10842722	0	1	112291	2	0	next	other	0
Fage_P026b	261	Pulse	99	10852209	9487	1
Fage_P026b	261	Pulse	99	10864608	21886	1
Fage_P026b	261	Pulse	99	10877008	34286	1
Fage_P026b	261	Pulse	99	10889407	46685	1
Fage_P026b	261	Pulse	99	10901807	59085	1
Fage_P026b	261	Pulse	99	10914207	71485	1
Fage_P026b	261	Pulse	99	10926606	83884	1
Fage_P026b	261	Pulse	99	10939006	96284	1
Fage_P026b	261	Pulse	99	10951406	108684	1
Fage_P026b	262	Picture	Encoding Sternberg Letters	10955013	0	1	24824	2	0	next	other	0
Fage_P026b	262	Pulse	99	10963805	8792	1
Fage_P026b	262	Pulse	99	10976205	21192	1
Fage_P026b	263	Picture	Fixation Cross Sternberg Letters after Encoding	10979837	0	1	12495	2	0	next	other	0
Fage_P026b	263	Pulse	99	10988605	8768	1
Fage_P026b	264	Picture	Stroop Sternberg	10992332	0	1	24824	2	0	next	incorrect	1232
Fage_P026b	264	Pulse	99	11001004	8672	1
Fage_P026b	264	Response	2	11001854	9522	1
Fage_P026b	264	Pulse	99	11013404	21072	1
Fage_P026b	265	Picture	Fixation Cross Sternberg Letters after Stroop	11017156	0	1	37319	2	0	next	other	0
Fage_P026b	265	Pulse	99	11025804	8648	1
Fage_P026b	265	Pulse	99	11038203	21047	1
Fage_P026b	265	Pulse	99	11050603	33447	1
Fage_P026b	266	Picture	Retrieval Sternberg Letters	11054475	0	1	24824	2	0	next	incorrect	1239
Fage_P026b	266	Response	2	11061703	7228	1
Fage_P026b	266	Pulse	99	11063003	8528	1
Fage_P026b	266	Pulse	99	11075402	20927	1
Fage_P026b	267	Picture	Fixation Cross after Retrieval	11079299	0	1	149443	2	0	next	other	0
Fage_P026b	267	Pulse	99	11087802	8503	1
Fage_P026b	267	Pulse	99	11100202	20903	1
Fage_P026b	267	Pulse	99	11112601	33302	1
Fage_P026b	267	Pulse	99	11125001	45702	1
Fage_P026b	267	Pulse	99	11137400	58101	1
Fage_P026b	267	Pulse	99	11149800	70501	1
Fage_P026b	267	Pulse	99	11162200	82901	1
Fage_P026b	267	Pulse	99	11174600	95301	1
Fage_P026b	267	Pulse	99	11186999	107700	1
Fage_P026b	267	Pulse	99	11199399	120100	1
Fage_P026b	267	Pulse	99	11211798	132499	1
Fage_P026b	267	Pulse	99	11224198	144899	1
Fage_P026b	268	Picture	Encoding Sternberg Letters	11228742	0	1	24824	2	0	next	other	0
Fage_P026b	268	Pulse	99	11236598	7856	1
Fage_P026b	268	Pulse	99	11248997	20255	1
Fage_P026b	269	Picture	Fixation Cross Sternberg Letters after Encoding	11253566	0	1	12496	2	0	next	other	0
Fage_P026b	269	Pulse	99	11261397	7831	1
Fage_P026b	270	Picture	Stroop Sternberg	11266062	0	1	24823	3	0	next	incorrect	1262
Fage_P026b	270	Pulse	99	11273797	7735	1
Fage_P026b	270	Response	2	11274247	8185	1
Fage_P026b	270	Pulse	99	11286196	20134	1
Fage_P026b	271	Picture	Fixation Cross Sternberg Letters after Stroop	11290885	0	2	37320	3	0	next	other	0
Fage_P026b	271	Pulse	99	11298596	7711	1
Fage_P026b	271	Pulse	99	11310996	20111	1
Fage_P026b	271	Pulse	99	11323395	32510	1
Fage_P026b	272	Picture	Retrieval Sternberg Letters	11328205	0	1	24824	2	0	next	hit	1269
Fage_P026b	272	Response	1	11335635	7430	1
Fage_P026b	272	Pulse	99	11335795	7590	1
Fage_P026b	272	Pulse	99	11348195	19990	1
Fage_P026b	273	Picture	Fixation Cross after Retrieval	11353029	0	1	124619	2	0	next	other	0
Fage_P026b	273	Pulse	99	11360594	7565	1
Fage_P026b	273	Pulse	99	11372994	19965	1
Fage_P026b	273	Pulse	99	11385394	32365	1
Fage_P026b	273	Pulse	99	11397793	44764	1
Fage_P026b	273	Pulse	99	11410193	57164	1
Fage_P026b	273	Pulse	99	11422593	69564	1
Fage_P026b	273	Pulse	99	11434992	81963	1
Fage_P026b	273	Pulse	99	11447392	94363	1
Fage_P026b	273	Pulse	99	11459792	106763	1
Fage_P026b	273	Pulse	99	11472191	119162	1
Fage_P026b	274	Picture	Encoding Sternberg Letters	11477648	0	1	24824	2	0	next	other	0
Fage_P026b	274	Pulse	99	11484591	6943	1
Fage_P026b	274	Pulse	99	11496991	19343	1
Fage_P026b	275	Picture	Fixation Cross Sternberg Letters after Encoding	11502472	0	1	12495	2	0	next	other	0
Fage_P026b	275	Pulse	99	11509390	6918	1
Fage_P026b	276	Picture	Stroop Sternberg	11514967	0	1	24824	2	0	next	incorrect	1291
Fage_P026b	276	Pulse	99	11521790	6823	1
Fage_P026b	276	Pulse	99	11534189	19222	1
Fage_P026b	276	Response	2	11539079	24112	1
Fage_P026b	277	Picture	Fixation Cross Sternberg Letters after Stroop	11539791	0	1	37319	2	0	next	other	0
Fage_P026b	277	Pulse	99	11546589	6798	1
Fage_P026b	277	Pulse	99	11558989	19198	1
Fage_P026b	277	Pulse	99	11571388	31597	1
Fage_P026b	278	Picture	Retrieval Sternberg Letters	11577110	0	1	24824	2	0	next	hit	1298
Fage_P026b	278	Pulse	99	11583788	6678	1
Fage_P026b	278	Response	1	11585898	8788	1
Fage_P026b	278	Pulse	99	11596188	19078	1
Fage_P026b	279	Picture	Fixation Cross after Retrieval	11601934	0	1	112291	2	0	next	other	0
Fage_P026b	279	Pulse	99	11608588	6654	1
Fage_P026b	279	Pulse	99	11620987	19053	1
Fage_P026b	279	Pulse	99	11633387	31453	1
Fage_P026b	279	Pulse	99	11645786	43852	1
Fage_P026b	279	Pulse	99	11658186	56252	1
Fage_P026b	279	Pulse	99	11670586	68652	1
Fage_P026b	279	Pulse	99	11682986	81052	1
Fage_P026b	279	Pulse	99	11695385	93451	1
Fage_P026b	279	Pulse	99	11707785	105851	1
Fage_P026b	280	Picture	Encoding Sternberg Letters	11714225	0	1	24824	2	0	next	other	0
Fage_P026b	280	Pulse	99	11720184	5959	1
Fage_P026b	280	Pulse	99	11732584	18359	1
Fage_P026b	281	Picture	Fixation Cross Sternberg Letters after Encoding	11739049	0	1	12495	2	0	next	other	0
Fage_P026b	281	Pulse	99	11744984	5935	1
Fage_P026b	282	Picture	Stroop Sternberg	11751544	0	1	24824	2	0	next	hit	1316
Fage_P026b	282	Response	1	11756833	5289	1
Fage_P026b	282	Pulse	99	11757383	5839	1
Fage_P026b	282	Pulse	99	11769783	18239	1
Fage_P026b	283	Picture	Fixation Cross Sternberg Letters after Stroop	11776368	0	1	37319	3	0	next	other	0
Fage_P026b	283	Pulse	99	11782183	5815	1
Fage_P026b	283	Pulse	99	11794582	18214	1
Fage_P026b	283	Pulse	99	11806982	30614	1
Fage_P026b	284	Picture	Retrieval Sternberg Letters	11813687	0	2	24824	3	0	next	hit	1325
Fage_P026b	284	Pulse	99	11819382	5695	1
Fage_P026b	284	Response	1	11821101	7414	1
Fage_P026b	284	Pulse	99	11831781	18094	1
Fage_P026b	285	Picture	Fixation Cross after Retrieval	11838511	0	1	137115	2	0	next	other	0
Fage_P026b	285	Pulse	99	11844181	5670	1
Fage_P026b	285	Pulse	99	11856581	18070	1
Fage_P026b	285	Pulse	99	11868980	30469	1
Fage_P026b	285	Pulse	99	11881380	42869	1
Fage_P026b	285	Pulse	99	11893779	55268	1
Fage_P026b	285	Pulse	99	11906179	67668	1
Fage_P026b	285	Pulse	99	11918579	80068	1
Fage_P026b	285	Pulse	99	11930978	92467	1
Fage_P026b	285	Pulse	99	11943378	104867	1
Fage_P026b	285	Pulse	99	11955778	117267	1
Fage_P026b	285	Pulse	99	11968177	129666	1
Fage_P026b	286	Picture	Encoding Sternberg Letters	11975626	0	1	24824	2	0	next	other	0
Fage_P026b	286	Pulse	99	11980577	4951	1
Fage_P026b	286	Pulse	99	11992977	17351	1
Fage_P026b	287	Picture	Fixation Cross Sternberg Letters after Encoding	12000450	0	1	12495	2	0	next	other	0
Fage_P026b	287	Pulse	99	12005377	4927	1
Fage_P026b	288	Picture	Stroop Sternberg	12012945	0	1	24824	2	0	next	hit	1346
Fage_P026b	288	Pulse	99	12017776	4831	1
Fage_P026b	288	Response	1	12019786	6841	1
Fage_P026b	288	Pulse	99	12030186	17241	1
Fage_P026b	289	Picture	Fixation Cross Sternberg Letters after Stroop	12037769	0	1	37319	2	0	next	other	0
Fage_P026b	289	Pulse	99	12042586	4817	1
Fage_P026b	289	Pulse	99	12054985	17216	1
Fage_P026b	289	Pulse	99	12067385	29616	1
Fage_P026b	290	Picture	Retrieval Sternberg Letters	12075088	0	1	24824	2	0	next	incorrect	1354
Fage_P026b	290	Pulse	99	12079784	4696	1
Fage_P026b	290	Response	2	12084704	9616	1
Fage_P026b	290	Pulse	99	12092184	17096	1
Fage_P026b	291	Picture	Fixation Cross after Retrieval	12099912	0	1	112291	2	0	next	other	0
Fage_P026b	291	Pulse	99	12104584	4672	1
Fage_P026b	291	Pulse	99	12116983	17071	1
Fage_P026b	291	Pulse	99	12129383	29471	1
Fage_P026b	291	Pulse	99	12141783	41871	1
Fage_P026b	291	Pulse	99	12154182	54270	1
Fage_P026b	291	Pulse	99	12166582	66670	1
Fage_P026b	291	Pulse	99	12178982	79070	1
Fage_P026b	291	Pulse	99	12191381	91469	1
Fage_P026b	291	Pulse	99	12203781	103869	1
Fage_P026b	292	Picture	End Sternberg	12212203	0	1	37319	2	0	next	other	0
Fage_P026b	292	Pulse	99	12216181	3978	1
Fage_P026b	292	Pulse	99	12228580	16377	1
Fage_P026b	292	Pulse	99	12240980	28777	1
Fage_P026b	293	Picture	Instruction Stroop	12249522	0	1	37319	3	0	next	other	0
Fage_P026b	293	Pulse	99	12253380	3858	1
Fage_P026b	293	Pulse	99	12265779	16257	1
Fage_P026b	293	Pulse	99	12278179	28657	1
Fage_P026b	294	Picture	stroop neutral close	12286841	0	2	24824	4	0	next	incorrect	1376
Fage_P026b	294	Pulse	99	12290579	3738	1
Fage_P026b	294	Response	2	12297448	10607	1
Fage_P026b	294	Pulse	99	12302978	16137	1
Fage_P026b	295	Picture	stroop neutral close	12311665	0	2	24824	3	0	next	hit	1380
Fage_P026b	295	Pulse	99	12315378	3713	1
Fage_P026b	295	Response	1	12315998	4333	1
Fage_P026b	295	Pulse	99	12327777	16112	1
Fage_P026b	296	Picture	stroop neutral close	12336489	0	1	24824	2	0	next	incorrect	1384
Fage_P026b	296	Pulse	99	12340177	3688	1
Fage_P026b	296	Response	2	12341497	5008	1
Fage_P026b	296	Pulse	99	12352577	16088	1
Fage_P026b	297	Picture	stroop neutral close	12361313	0	1	24824	2	0	next	incorrect	1388
Fage_P026b	297	Pulse	99	12364977	3664	1
Fage_P026b	297	Response	2	12367096	5783	1
Fage_P026b	297	Pulse	99	12377376	16063	1
Fage_P026b	298	Picture	stroop neutral close	12386137	0	1	24824	2	0	next	hit	1392
Fage_P026b	298	Pulse	99	12389776	3639	1
Fage_P026b	298	Response	1	12392146	6009	1
Fage_P026b	298	Pulse	99	12402175	16038	1
Fage_P026b	299	Picture	stroop neutral close	12410961	0	1	24824	2	0	next	hit	1396
Fage_P026b	299	Pulse	99	12414575	3614	1
Fage_P026b	299	Response	1	12416125	5164	1
Fage_P026b	299	Response	2	12416415	5454	1
Fage_P026b	299	Pulse	99	12426975	16014	1
Fage_P026b	300	Picture	Fixation Cross Stroop	12435785	0	1	124620	2	0	next	other	0
Fage_P026b	300	Pulse	99	12439374	3589	1
Fage_P026b	300	Pulse	99	12451774	15989	1
Fage_P026b	300	Pulse	99	12464174	28389	1
Fage_P026b	300	Pulse	99	12476573	40788	1
Fage_P026b	300	Pulse	99	12488973	53188	1
Fage_P026b	300	Pulse	99	12501373	65588	1
Fage_P026b	300	Pulse	99	12513772	77987	1
Fage_P026b	300	Pulse	99	12526172	90387	1
Fage_P026b	300	Pulse	99	12538572	102787	1
Fage_P026b	300	Pulse	99	12550971	115186	1
Fage_P026b	301	Picture	stroop neutral close	12560405	0	1	24990	2	0	next	hit	1412
Fage_P026b	301	Pulse	99	12563371	2966	1
Fage_P026b	301	Response	1	12565381	4976	1
Fage_P026b	301	Pulse	99	12575771	15366	1
Fage_P026b	302	Picture	stroop neutral close	12585395	0	1	24824	2	0	next	incorrect	1416
Fage_P026b	302	Pulse	99	12588170	2775	1
Fage_P026b	302	Response	2	12589290	3895	1
Fage_P026b	302	Pulse	99	12600570	15175	1
Fage_P026b	303	Picture	stroop neutral close	12610219	0	1	24824	2	0	next	incorrect	1420
Fage_P026b	303	Pulse	99	12612970	2751	1
Fage_P026b	303	Response	2	12614699	4480	1
Fage_P026b	303	Pulse	99	12625369	15150	1
Fage_P026b	304	Picture	stroop neutral close	12635043	0	1	24824	2	0	next	incorrect	1424
Fage_P026b	304	Pulse	99	12637769	2726	1
Fage_P026b	304	Response	2	12639609	4566	1
Fage_P026b	304	Pulse	99	12650168	15125	1
Fage_P026b	305	Picture	stroop neutral close	12659867	0	1	24990	2	0	next	hit	1428
Fage_P026b	305	Pulse	99	12662568	2701	1
Fage_P026b	305	Response	1	12664798	4931	1
Fage_P026b	305	Pulse	99	12674968	15101	1
Fage_P026b	306	Picture	stroop neutral close	12684857	0	1	24824	2	0	next	incorrect	1432
Fage_P026b	306	Pulse	99	12687368	2511	1
Fage_P026b	306	Response	2	12689107	4250	1
Fage_P026b	306	Pulse	99	12699767	14910	1
Fage_P026b	307	Picture	Fixation Cross Stroop	12709681	0	1	124620	2	0	next	other	0
Fage_P026b	307	Pulse	99	12712167	2486	1
Fage_P026b	307	Pulse	99	12724567	14886	1
Fage_P026b	307	Pulse	99	12736966	27285	1
Fage_P026b	307	Pulse	99	12749366	39685	1
Fage_P026b	307	Pulse	99	12761765	52084	1
Fage_P026b	307	Pulse	99	12774165	64484	1
Fage_P026b	307	Pulse	99	12786565	76884	1
Fage_P026b	307	Pulse	99	12798964	89283	1
Fage_P026b	307	Pulse	99	12811364	101683	1
Fage_P026b	307	Pulse	99	12823764	114083	1
Fage_P026b	308	Picture	stroop neutral close	12834301	0	1	24824	2	0	next	hit	1447
Fage_P026b	308	Pulse	99	12836163	1862	1
Fage_P026b	308	Response	1	12840683	6382	1
Fage_P026b	308	Pulse	99	12848563	14262	1
Fage_P026b	309	Picture	stroop neutral close	12859125	0	1	24990	2	0	next	incorrect	1451
Fage_P026b	309	Pulse	99	12860963	1838	1
Fage_P026b	309	Response	2	12862862	3737	1
Fage_P026b	309	Pulse	99	12873362	14237	1
Fage_P026b	310	Picture	stroop neutral close	12884115	0	1	24824	2	0	next	incorrect	1455
Fage_P026b	310	Pulse	99	12885762	1647	1
Fage_P026b	310	Response	2	12888472	4357	1
Fage_P026b	310	Pulse	99	12898162	14047	1
Fage_P026b	311	Picture	stroop neutral close	12908939	0	1	24824	2	0	next	incorrect	1459
Fage_P026b	311	Pulse	99	12910561	1622	1
Fage_P026b	311	Response	2	12913291	4352	1
Fage_P026b	311	Pulse	99	12922961	14022	1
Fage_P026b	312	Picture	stroop neutral close	12933763	0	1	24824	2	0	next	hit	1463
Fage_P026b	312	Pulse	99	12935361	1598	1
Fage_P026b	312	Response	1	12938280	4517	1
Fage_P026b	312	Pulse	99	12947760	13997	1
Fage_P026b	313	Picture	stroop neutral close	12958587	0	1	24824	2	0	next	incorrect	1467
Fage_P026b	313	Pulse	99	12960160	1573	1
Fage_P026b	313	Response	2	12963850	5263	1
Fage_P026b	313	Pulse	99	12972559	13972	1
Fage_P026b	314	Picture	Fixation Cross Stroop	12983411	0	1	124619	3	0	next	other	0
Fage_P026b	314	Pulse	99	12984959	1548	1
Fage_P026b	314	Pulse	99	12997359	13948	1
Fage_P026b	314	Pulse	99	13009759	26348	1
Fage_P026b	314	Pulse	99	13022158	38747	1
Fage_P026b	314	Pulse	99	13034558	51147	1
Fage_P026b	314	Pulse	99	13046958	63547	1
Fage_P026b	314	Pulse	99	13059357	75946	1
Fage_P026b	314	Pulse	99	13071757	88346	1
Fage_P026b	314	Pulse	99	13084157	100746	1
Fage_P026b	314	Pulse	99	13096556	113145	1
Fage_P026b	315	Picture	stroop neutral close	13108030	0	2	24824	3	0	next	incorrect	1482
Fage_P026b	315	Pulse	99	13108956	926	1
Fage_P026b	315	Response	2	13112576	4546	1
Fage_P026b	315	Pulse	99	13121356	13326	1
Fage_P026b	316	Picture	stroop neutral close	13132854	0	1	24824	2	0	next	hit	1486
Fage_P026b	316	Pulse	99	13133755	901	1
Fage_P026b	316	Response	1	13138155	5301	1
Fage_P026b	316	Pulse	99	13146155	13301	1
Fage_P026b	317	Picture	stroop neutral close	13157678	0	1	24824	2	0	next	incorrect	1490
Fage_P026b	317	Pulse	99	13158554	876	1
Fage_P026b	317	Response	2	13162774	5096	1
Fage_P026b	317	Pulse	99	13170954	13276	1
Fage_P026b	318	Picture	stroop neutral close	13182502	0	1	24824	2	0	next	incorrect	1494
Fage_P026b	318	Pulse	99	13183354	852	1
Fage_P026b	318	Response	2	13186794	4292	1
Fage_P026b	318	Pulse	99	13195753	13251	1
Fage_P026b	319	Picture	stroop neutral close	13207326	0	1	24824	2	0	next	incorrect	1498
Fage_P026b	319	Pulse	99	13208153	827	1
Fage_P026b	319	Response	2	13213813	6487	1
Fage_P026b	319	Pulse	99	13220553	13227	1
Fage_P026b	320	Picture	stroop neutral close	13232150	0	1	24824	2	0	next	incorrect	1502
Fage_P026b	320	Pulse	99	13232952	802	1
Fage_P026b	320	Response	2	13237012	4862	1
Fage_P026b	320	Pulse	99	13245352	13202	1
Fage_P026b	321	Picture	Fixation Cross Stroop	13256974	0	1	124619	3	0	next	other	0
Fage_P026b	321	Pulse	99	13257752	778	1
Fage_P026b	321	Pulse	99	13270151	13177	1
Fage_P026b	321	Pulse	99	13282551	25577	1
Fage_P026b	321	Pulse	99	13294951	37977	1
Fage_P026b	321	Pulse	99	13307350	50376	1
Fage_P026b	321	Pulse	99	13319750	62776	1
Fage_P026b	321	Pulse	99	13332150	75176	1
Fage_P026b	321	Pulse	99	13344549	87575	1
Fage_P026b	321	Pulse	99	13356949	99975	1
Fage_P026b	321	Pulse	99	13369349	112375	1
Fage_P026b	322	Picture	stroop maximum incongruent	13381593	0	2	24824	3	0	next	hit	1517
Fage_P026b	322	Pulse	99	13381748	155	1
Fage_P026b	322	Response	1	13390468	8875	1
Fage_P026b	322	Pulse	99	13394148	12555	1
Fage_P026b	323	Picture	stroop maximum incongruent	13406417	0	1	24824	2	0	next	hit	1521
Fage_P026b	323	Pulse	99	13406548	131	1
Fage_P026b	323	Response	1	13415397	8980	1
Fage_P026b	323	Pulse	99	13418947	12530	1
Fage_P026b	324	Picture	stroop maximum incongruent	13431241	0	1	24824	2	0	next	hit	1525
Fage_P026b	324	Pulse	99	13431347	106	1
Fage_P026b	324	Response	1	13437197	5956	1
Fage_P026b	324	Pulse	99	13443746	12505	1
Fage_P026b	325	Picture	stroop maximum incongruent	13456065	0	1	24824	2	0	next	incorrect	1529
Fage_P026b	325	Pulse	99	13456146	81	1
Fage_P026b	325	Response	2	13464086	8021	1
Fage_P026b	325	Pulse	99	13468546	12481	1
Fage_P026b	326	Picture	stroop maximum incongruent	13480889	0	1	24824	2	0	next	hit	1533
Fage_P026b	326	Pulse	99	13480945	56	1
Fage_P026b	326	Response	1	13486705	5816	1
Fage_P026b	326	Pulse	99	13493355	12466	1
Fage_P026b	327	Picture	stroop maximum incongruent	13505713	0	1	24824	2	0	next	incorrect	1537
Fage_P026b	327	Pulse	99	13505755	42	1
Fage_P026b	327	Response	2	13509415	3702	1
Fage_P026b	327	Pulse	99	13518154	12441	1
Fage_P026b	328	Picture	Fixation Cross Stroop	13530537	0	1	124620	2	0	next	other	0
Fage_P026b	328	Pulse	99	13530554	17	1
Fage_P026b	328	Pulse	99	13542954	12417	1
Fage_P026b	328	Pulse	99	13555353	24816	1
Fage_P026b	328	Pulse	99	13567753	37216	1
Fage_P026b	328	Pulse	99	13580153	49616	1
Fage_P026b	328	Pulse	99	13592552	62015	1
Fage_P026b	328	Pulse	99	13604952	74415	1
Fage_P026b	328	Pulse	99	13617352	86815	1
Fage_P026b	328	Pulse	99	13629751	99214	1
Fage_P026b	328	Pulse	99	13642151	111614	1
Fage_P026b	328	Pulse	99	13654551	124014	1
Fage_P026b	329	Picture	stroop maximum incongruent	13655157	0	1	24823	3	0	next	incorrect	1552
Fage_P026b	329	Response	2	13661680	6523	1
Fage_P026b	329	Pulse	99	13666950	11793	1
Fage_P026b	329	Pulse	99	13679350	24193	1
Fage_P026b	330	Picture	stroop maximum incongruent	13679980	0	2	24824	3	0	next	incorrect	1556
Fage_P026b	330	Response	2	13689840	9860	1
Fage_P026b	330	Pulse	99	13691749	11769	1
Fage_P026b	330	Pulse	99	13704149	24169	1
Fage_P026b	331	Picture	stroop maximum incongruent	13704804	0	1	24824	2	0	next	hit	1560
Fage_P026b	331	Response	1	13710889	6085	1
Fage_P026b	331	Pulse	99	13716549	11745	1
Fage_P026b	331	Pulse	99	13728949	24145	1
Fage_P026b	332	Picture	stroop maximum incongruent	13729628	0	1	24824	2	0	next	incorrect	1564
Fage_P026b	332	Response	2	13734788	5160	1
Fage_P026b	332	Pulse	99	13741348	11720	1
Fage_P026b	332	Pulse	99	13753748	24120	1
Fage_P026b	333	Picture	stroop maximum incongruent	13754452	0	1	24824	2	0	next	hit	1568
Fage_P026b	333	Response	1	13765678	11226	1
Fage_P026b	333	Pulse	99	13766147	11695	1
Fage_P026b	333	Pulse	99	13778547	24095	1
Fage_P026b	334	Picture	stroop maximum incongruent	13779276	0	1	24824	2	0	next	incorrect	1572
Fage_P026b	334	Response	2	13785167	5891	1
Fage_P026b	334	Pulse	99	13790947	11671	1
Fage_P026b	334	Pulse	99	13803346	24070	1
Fage_P026b	335	Picture	Fixation Cross Stroop	13804100	0	1	124620	2	0	next	other	0
Fage_P026b	335	Pulse	99	13815746	11646	1
Fage_P026b	335	Pulse	99	13828146	24046	1
Fage_P026b	335	Pulse	99	13840545	36445	1
Fage_P026b	335	Pulse	99	13852945	48845	1
Fage_P026b	335	Pulse	99	13865345	61245	1
Fage_P026b	335	Pulse	99	13877744	73644	1
Fage_P026b	335	Pulse	99	13890144	86044	1
Fage_P026b	335	Pulse	99	13902544	98444	1
Fage_P026b	335	Pulse	99	13914943	110843	1
Fage_P026b	335	Pulse	99	13927343	123243	1
Fage_P026b	336	Picture	stroop maximum incongruent	13928720	0	1	24824	2	0	next	hit	1587
Fage_P026b	336	Response	1	13935193	6473	1
Fage_P026b	336	Pulse	99	13939742	11022	1
Fage_P026b	336	Pulse	99	13952142	23422	1
Fage_P026b	337	Picture	stroop maximum incongruent	13953544	0	1	24823	3	0	next	incorrect	1591
Fage_P026b	337	Response	2	13957472	3928	1
Fage_P026b	337	Pulse	99	13964542	10998	1
Fage_P026b	337	Pulse	99	13976942	23398	1
Fage_P026b	338	Picture	stroop maximum incongruent	13978367	0	2	24824	3	0	next	incorrect	1595
Fage_P026b	338	Response	2	13987951	9584	1
Fage_P026b	338	Pulse	99	13989341	10974	1
Fage_P026b	338	Pulse	99	14001741	23374	1
Fage_P026b	339	Picture	stroop maximum incongruent	14003191	0	1	24824	2	0	next	hit	1599
Fage_P026b	339	Response	1	14009341	6150	1
Fage_P026b	339	Pulse	99	14014141	10950	1
Fage_P026b	339	Pulse	99	14026540	23349	1
Fage_P026b	340	Picture	stroop maximum incongruent	14028015	0	1	24824	2	0	next	hit	1603
Fage_P026b	340	Response	1	14034320	6305	1
Fage_P026b	340	Pulse	99	14038940	10925	1
Fage_P026b	340	Pulse	99	14051340	23325	1
Fage_P026b	341	Picture	stroop maximum incongruent	14052839	0	1	24824	2	0	next	incorrect	1607
Fage_P026b	341	Response	2	14059070	6231	1
Fage_P026b	341	Pulse	99	14063739	10900	1
Fage_P026b	341	Pulse	99	14076139	23300	1
Fage_P026b	342	Picture	Fixation Cross Stroop	14077663	0	1	124620	2	0	next	other	0
Fage_P026b	342	Pulse	99	14088539	10876	1
Fage_P026b	342	Pulse	99	14100938	23275	1
Fage_P026b	342	Pulse	99	14113338	35675	1
Fage_P026b	342	Pulse	99	14125737	48074	1
Fage_P026b	342	Pulse	99	14138137	60474	1
Fage_P026b	342	Pulse	99	14150537	72874	1
Fage_P026b	342	Pulse	99	14162936	85273	1
Fage_P026b	342	Pulse	99	14175336	97673	1
Fage_P026b	342	Pulse	99	14187736	110073	1
Fage_P026b	342	Pulse	99	14200135	122472	1
Fage_P026b	343	Picture	stroop maximum incongruent	14202283	0	1	24990	2	0	next	incorrect	1622
Fage_P026b	343	Response	2	14210105	7822	1
Fage_P026b	343	Pulse	99	14212535	10252	1
Fage_P026b	343	Pulse	99	14224935	22652	1
Fage_P026b	344	Picture	stroop maximum incongruent	14227273	0	1	24824	2	0	next	hit	1626
Fage_P026b	344	Response	1	14233424	6151	1
Fage_P026b	344	Pulse	99	14237334	10061	1
Fage_P026b	344	Pulse	99	14249734	22461	1
Fage_P026b	345	Picture	stroop maximum incongruent	14252097	0	1	24824	2	0	next	incorrect	1630
Fage_P026b	345	Response	2	14256074	3977	1
Fage_P026b	345	Pulse	99	14262134	10037	1
Fage_P026b	345	Pulse	99	14274533	22436	1
Fage_P026b	346	Picture	stroop maximum incongruent	14276921	0	1	24824	2	0	next	hit	1634
Fage_P026b	346	Response	1	14282703	5782	1
Fage_P026b	346	Pulse	99	14286933	10012	1
Fage_P026b	346	Pulse	99	14299333	22412	1
Fage_P026b	347	Picture	stroop maximum incongruent	14301745	0	1	24824	2	0	next	hit	1638
Fage_P026b	347	Response	1	14310192	8447	1
Fage_P026b	347	Pulse	99	14311732	9987	1
Fage_P026b	347	Pulse	99	14324132	22387	1
Fage_P026b	348	Picture	stroop maximum incongruent	14326569	0	1	24824	2	0	next	incorrect	1642
Fage_P026b	348	Response	2	14335102	8533	1
Fage_P026b	348	Pulse	99	14336532	9963	1
Fage_P026b	348	Pulse	99	14348931	22362	1
Fage_P026b	349	Picture	Fixation Cross Stroop	14351393	0	1	124619	2	0	next	other	0
Fage_P026b	349	Pulse	99	14361331	9938	1
Fage_P026b	349	Pulse	99	14373730	22337	1
Fage_P026b	349	Pulse	99	14386130	34737	1
Fage_P026b	349	Pulse	99	14398530	47137	1
Fage_P026b	349	Pulse	99	14410930	59537	1
Fage_P026b	349	Pulse	99	14423329	71936	1
Fage_P026b	349	Pulse	99	14435729	84336	1
Fage_P026b	349	Pulse	99	14448129	96736	1
Fage_P026b	349	Pulse	99	14460528	109135	1
Fage_P026b	349	Pulse	99	14472928	121535	1
Fage_P026b	350	Picture	End Stroop	14476012	0	1	43691	2	0	next	other	0
Fage_P026b	350	Pulse	99	14485328	9316	1
Fage_P026b	350	Pulse	99	14497727	21715	1
Fage_P026b	350	Pulse	99	14510127	34115	1
