# Supplementary material for: Towards clinical applicability of fMRI via systematic filtering
Source: PLoS One. 2025 May 12;20(5):e0321088. doi: 10.1371/journal.pone.0321088 (PMC12068634; doi:10.1371/journal.pone.0321088)
Supplement: S1 Code — (ZIP) [file pone.0321088.s001.zip › PLOS_DATA_CODE/Logfiles/Fage_P027a-fage.log]

Scenario - Fage Final
Logfile written - 12/07/2012 15:02:51

Subject	Trial	Event Type	Code	Time	TTime	Uncertainty	Duration	Uncertainty	ReqTime	ReqDur	Stim Type	Pair Index

Fage_P027a	1	Pulse	99	64116	74112	1
Fage_P027a	2	Picture	Instruction Sternberg Symbols	64304	0	1	37319	2	0	next	other	0
Fage_P027a	2	Pulse	99	76515	12211	1
Fage_P027a	2	Pulse	99	88915	24611	1
Fage_P027a	2	Pulse	99	101315	37011	1
Fage_P027a	3	Picture	Encoding Sternberg Symbols	101623	0	1	24824	2	0	next	other	0
Fage_P027a	3	Pulse	99	113714	12091	1
Fage_P027a	3	Pulse	99	126114	24491	1
Fage_P027a	4	Picture	Fixation Cross Sternberg Symbols after Encoding	126447	0	1	12495	3	0	next	other	0
Fage_P027a	4	Pulse	99	138514	12067	1
Fage_P027a	5	Picture	Stroop Sternberg	138942	0	2	24824	3	0	next	incorrect	13
Fage_P027a	5	Pulse	99	150913	11971	1
Fage_P027a	5	Response	2	152713	13771	1
Fage_P027a	5	Pulse	99	163313	24371	1
Fage_P027a	6	Picture	Fixation Cross Sternberg Symbols after Stroop	163766	0	1	37319	2	0	next	other	0
Fage_P027a	6	Pulse	99	175713	11947	1
Fage_P027a	6	Pulse	99	188112	24346	1
Fage_P027a	6	Pulse	99	200511	36745	1
Fage_P027a	7	Picture	Retrieval Sternberg Symbols	201085	0	1	24824	2	0	next	incorrect	21
Fage_P027a	7	Pulse	99	212911	11826	1
Fage_P027a	7	Response	2	224231	23146	1
Fage_P027a	7	Pulse	99	225311	24226	1
Fage_P027a	8	Picture	Fixation Cross after Retrieval	225909	0	1	112291	2	0	next	other	0
Fage_P027a	8	Pulse	99	237710	11801	1
Fage_P027a	8	Pulse	99	250110	24201	1
Fage_P027a	8	Pulse	99	262510	36601	1
Fage_P027a	8	Pulse	99	274909	49000	1
Fage_P027a	8	Pulse	99	287309	61400	1
Fage_P027a	8	Pulse	99	299708	73799	1
Fage_P027a	8	Pulse	99	312118	86209	1
Fage_P027a	8	Pulse	99	324518	98609	1
Fage_P027a	8	Pulse	99	336917	111008	1
Fage_P027a	9	Picture	Encoding Sternberg Symbols	338200	0	1	24823	3	0	next	other	0
Fage_P027a	9	Pulse	99	349317	11117	1
Fage_P027a	9	Pulse	99	361717	23517	1
Fage_P027a	10	Picture	Fixation Cross Sternberg Symbols after Encoding	363023	0	2	12496	3	0	next	other	0
Fage_P027a	10	Pulse	99	374116	11093	1
Fage_P027a	11	Picture	Stroop Sternberg	375519	0	1	24824	2	0	next	incorrect	39
Fage_P027a	11	Response	2	384816	9297	1
Fage_P027a	11	Pulse	99	386516	10997	1
Fage_P027a	11	Pulse	99	398915	23396	1
Fage_P027a	12	Picture	Fixation Cross Sternberg Symbols after Stroop	400343	0	1	37319	2	0	next	other	0
Fage_P027a	12	Pulse	99	411315	10972	1
Fage_P027a	12	Pulse	99	423715	23372	1
Fage_P027a	12	Pulse	99	436114	35771	1
Fage_P027a	13	Picture	Retrieval Sternberg Symbols	437662	0	1	24823	3	0	next	hit	48
Fage_P027a	13	Pulse	99	448514	10852	1
Fage_P027a	13	Response	1	455574	17912	1
Fage_P027a	13	Pulse	99	460913	23251	1
Fage_P027a	14	Picture	Fixation Cross after Retrieval	462485	0	2	149443	3	0	next	other	0
Fage_P027a	14	Pulse	99	473313	10828	1
Fage_P027a	14	Pulse	99	485713	23228	1
Fage_P027a	14	Pulse	99	498112	35627	1
Fage_P027a	14	Pulse	99	510512	48027	1
Fage_P027a	14	Pulse	99	522912	60427	1
Fage_P027a	14	Pulse	99	535311	72826	1
Fage_P027a	14	Pulse	99	547711	85226	1
Fage_P027a	14	Pulse	99	560110	97625	1
Fage_P027a	14	Pulse	99	572510	110025	1
Fage_P027a	14	Pulse	99	584910	122425	1
Fage_P027a	14	Pulse	99	597309	134824	1
Fage_P027a	14	Pulse	99	609709	147224	1
Fage_P027a	15	Picture	Encoding Sternberg Symbols	611928	0	1	24824	2	0	next	other	0
Fage_P027a	15	Pulse	99	622109	10181	1
Fage_P027a	15	Pulse	99	634508	22580	1
Fage_P027a	16	Picture	Fixation Cross Sternberg Symbols after Encoding	636752	0	1	12495	3	0	next	other	0
Fage_P027a	16	Pulse	99	646908	10156	1
Fage_P027a	17	Picture	Stroop Sternberg	649247	0	2	24824	3	0	next	hit	70
Fage_P027a	17	Pulse	99	659308	10061	1
Fage_P027a	17	Response	1	659557	10310	1
Fage_P027a	17	Pulse	99	671707	22460	1
Fage_P027a	18	Picture	Fixation Cross Sternberg Symbols after Stroop	674071	0	1	37319	2	0	next	other	0
Fage_P027a	18	Pulse	99	684107	10036	1
Fage_P027a	18	Pulse	99	696506	22435	1
Fage_P027a	18	Pulse	99	708906	34835	1
Fage_P027a	19	Picture	Retrieval Sternberg Symbols	711390	0	1	24824	2	0	next	hit	79
Fage_P027a	19	Pulse	99	721306	9916	1
Fage_P027a	19	Pulse	99	733705	22315	1
Fage_P027a	19	Response	1	735645	24255	1
Fage_P027a	20	Picture	Fixation Cross after Retrieval	736214	0	1	124619	2	0	next	other	0
Fage_P027a	20	Pulse	99	746105	9891	1
Fage_P027a	20	Pulse	99	758504	22290	1
Fage_P027a	20	Pulse	99	770904	34690	1
Fage_P027a	20	Pulse	99	783304	47090	1
Fage_P027a	20	Pulse	99	795703	59489	1
Fage_P027a	20	Pulse	99	808103	71889	1
Fage_P027a	20	Pulse	99	820502	84288	1
Fage_P027a	20	Pulse	99	832902	96688	1
Fage_P027a	20	Pulse	99	845302	109088	1
Fage_P027a	20	Pulse	99	857701	121487	1
Fage_P027a	21	Picture	Encoding Sternberg Symbols	860833	0	1	24824	2	0	next	other	0
Fage_P027a	21	Pulse	99	870101	9268	1
Fage_P027a	21	Pulse	99	882501	21668	1
Fage_P027a	22	Picture	Fixation Cross Sternberg Symbols after Encoding	885657	0	1	12495	2	0	next	other	0
Fage_P027a	22	Pulse	99	894900	9243	1
Fage_P027a	23	Picture	Stroop Sternberg	898152	0	1	24824	2	0	next	hit	98
Fage_P027a	23	Pulse	99	907300	9148	1
Fage_P027a	23	Response	1	913939	15787	1
Fage_P027a	23	Pulse	99	919699	21547	1
Fage_P027a	24	Picture	Fixation Cross Sternberg Symbols after Stroop	922976	0	1	37319	2	0	next	other	0
Fage_P027a	24	Pulse	99	932099	9123	1
Fage_P027a	24	Pulse	99	944499	21523	1
Fage_P027a	24	Pulse	99	956898	33922	1
Fage_P027a	25	Picture	Retrieval Sternberg Symbols	960295	0	1	24824	2	0	next	miss	0
Fage_P027a	25	Pulse	99	969298	9003	1
Fage_P027a	25	Pulse	99	981697	21402	1
Fage_P027a	26	Picture	Fixation Cross after Retrieval	985119	0	1	136948	2	0	next	false_alarm	108
Fage_P027a	26	Response	2	986627	1508	1
Fage_P027a	26	Pulse	99	994097	8978	1
Fage_P027a	26	Pulse	99	1006497	21378	1
Fage_P027a	26	Pulse	99	1018896	33777	1
Fage_P027a	26	Pulse	99	1031296	46177	1
Fage_P027a	26	Pulse	99	1043696	58577	1
Fage_P027a	26	Pulse	99	1056095	70976	1
Fage_P027a	26	Pulse	99	1068495	83376	1
Fage_P027a	26	Pulse	99	1080894	95775	1
Fage_P027a	26	Pulse	99	1093294	108175	1
Fage_P027a	26	Pulse	99	1105694	120575	1
Fage_P027a	26	Pulse	99	1118093	132974	1
Fage_P027a	27	Picture	Encoding Sternberg Symbols	1122067	0	1	24824	2	0	next	other	0
Fage_P027a	27	Pulse	99	1130493	8426	1
Fage_P027a	27	Pulse	99	1142892	20825	1
Fage_P027a	28	Picture	Fixation Cross Sternberg Symbols after Encoding	1146891	0	1	12495	2	0	next	other	0
Fage_P027a	28	Pulse	99	1155292	8401	1
Fage_P027a	29	Picture	Stroop Sternberg	1159386	0	1	24824	2	0	next	incorrect	127
Fage_P027a	29	Pulse	99	1167692	8306	1
Fage_P027a	29	Response	2	1173111	13725	1
Fage_P027a	29	Pulse	99	1180091	20705	1
Fage_P027a	30	Picture	Fixation Cross Sternberg Symbols after Stroop	1184210	0	1	37319	2	0	next	other	0
Fage_P027a	30	Pulse	99	1192491	8281	1
Fage_P027a	30	Pulse	99	1204890	20680	1
Fage_P027a	30	Pulse	99	1217290	33080	1
Fage_P027a	31	Picture	Retrieval Sternberg Symbols	1221529	0	1	24824	2	0	next	hit	135
Fage_P027a	31	Pulse	99	1229690	8161	1
Fage_P027a	31	Response	1	1240839	19310	1
Fage_P027a	31	Pulse	99	1242089	20560	1
Fage_P027a	32	Picture	Fixation Cross after Retrieval	1246353	0	1	124619	2	0	next	other	0
Fage_P027a	32	Pulse	99	1254489	8136	1
Fage_P027a	32	Pulse	99	1266889	20536	1
Fage_P027a	32	Pulse	99	1279288	32935	1
Fage_P027a	32	Pulse	99	1291688	45335	1
Fage_P027a	32	Pulse	99	1304087	57734	1
Fage_P027a	32	Pulse	99	1316487	70134	1
Fage_P027a	32	Pulse	99	1328887	82534	1
Fage_P027a	32	Pulse	99	1341286	94933	1
Fage_P027a	32	Pulse	99	1353686	107333	1
Fage_P027a	32	Pulse	99	1366086	119733	1
Fage_P027a	33	Picture	Encoding Sternberg Symbols	1370972	0	1	24823	3	0	next	other	0
Fage_P027a	33	Pulse	99	1378485	7513	1
Fage_P027a	33	Pulse	99	1390885	19913	1
Fage_P027a	34	Picture	Fixation Cross Sternberg Symbols after Encoding	1395795	0	2	12496	3	0	next	other	0
Fage_P027a	34	Pulse	99	1403284	7489	1
Fage_P027a	35	Picture	Stroop Sternberg	1408291	0	1	24824	2	0	next	incorrect	155
Fage_P027a	35	Pulse	99	1415684	7393	1
Fage_P027a	35	Response	2	1418734	10443	1
Fage_P027a	35	Pulse	99	1428084	19793	1
Fage_P027a	36	Picture	Fixation Cross Sternberg Symbols after Stroop	1433115	0	1	37319	2	0	next	other	0
Fage_P027a	36	Pulse	99	1440483	7368	1
Fage_P027a	36	Pulse	99	1452883	19768	1
Fage_P027a	36	Pulse	99	1465282	32167	1
Fage_P027a	37	Picture	Retrieval Sternberg Symbols	1470434	0	1	24823	3	0	next	incorrect	163
Fage_P027a	37	Pulse	99	1477682	7248	1
Fage_P027a	37	Response	2	1488292	17858	1
Fage_P027a	37	Pulse	99	1490082	19648	1
Fage_P027a	38	Picture	Fixation Cross after Retrieval	1495257	0	2	112291	3	0	next	other	0
Fage_P027a	38	Pulse	99	1502481	7224	1
Fage_P027a	38	Pulse	99	1514881	19624	1
Fage_P027a	38	Pulse	99	1527281	32024	1
Fage_P027a	38	Pulse	99	1539680	44423	1
Fage_P027a	38	Pulse	99	1552080	56823	1
Fage_P027a	38	Pulse	99	1564479	69222	1
Fage_P027a	38	Pulse	99	1576879	81622	1
Fage_P027a	38	Pulse	99	1589279	94022	1
Fage_P027a	38	Pulse	99	1601678	106421	1
Fage_P027a	39	Picture	Encoding Sternberg Symbols	1607548	0	1	24824	2	0	next	other	0
Fage_P027a	39	Pulse	99	1614078	6530	1
Fage_P027a	39	Pulse	99	1626487	18939	1
Fage_P027a	40	Picture	Fixation Cross Sternberg Symbols after Encoding	1632372	0	1	12495	2	0	next	other	0
Fage_P027a	40	Pulse	99	1638877	6505	1
Fage_P027a	41	Picture	Stroop Sternberg	1644867	0	1	24824	2	0	next	hit	182
Fage_P027a	41	Pulse	99	1651277	6410	1
Fage_P027a	41	Response	1	1660446	15579	1
Fage_P027a	41	Pulse	99	1663686	18819	1
Fage_P027a	42	Picture	Fixation Cross Sternberg Symbols after Stroop	1669691	0	1	37319	2	0	next	other	0
Fage_P027a	42	Pulse	99	1676086	6395	1
Fage_P027a	42	Pulse	99	1688486	18795	1
Fage_P027a	42	Pulse	99	1700885	31194	1
Fage_P027a	43	Picture	Retrieval Sternberg Symbols	1707010	0	1	24824	2	0	next	incorrect	190
Fage_P027a	43	Pulse	99	1713285	6275	1
Fage_P027a	43	Response	2	1714985	7975	1
Fage_P027a	43	Pulse	99	1725684	18674	1
Fage_P027a	44	Picture	Fixation Cross after Retrieval	1731834	0	1	112290	2	0	next	other	0
Fage_P027a	44	Pulse	99	1738084	6250	1
Fage_P027a	44	Pulse	99	1750484	18650	1
Fage_P027a	44	Pulse	99	1762883	31049	1
Fage_P027a	44	Pulse	99	1775283	43449	1
Fage_P027a	44	Pulse	99	1787683	55849	1
Fage_P027a	44	Pulse	99	1800082	68248	1
Fage_P027a	44	Pulse	99	1812482	80648	1
Fage_P027a	44	Pulse	99	1824881	93047	1
Fage_P027a	44	Pulse	99	1837281	105447	1
Fage_P027a	45	Picture	Encoding Sternberg Symbols	1844124	0	1	24824	2	0	next	other	0
Fage_P027a	45	Pulse	99	1849681	5557	1
Fage_P027a	45	Pulse	99	1862080	17956	1
Fage_P027a	46	Picture	Fixation Cross Sternberg Symbols after Encoding	1868948	0	1	12495	2	0	next	other	0
Fage_P027a	46	Pulse	99	1874480	5532	1
Fage_P027a	47	Picture	Stroop Sternberg	1881443	0	1	24824	2	0	next	incorrect	209
Fage_P027a	47	Pulse	99	1886879	5436	1
Fage_P027a	47	Response	2	1891729	10286	1
Fage_P027a	47	Pulse	99	1899279	17836	1
Fage_P027a	48	Picture	Fixation Cross Sternberg Symbols after Stroop	1906267	0	1	37319	2	0	next	other	0
Fage_P027a	48	Pulse	99	1911679	5412	1
Fage_P027a	48	Pulse	99	1924078	17811	1
Fage_P027a	48	Pulse	99	1936478	30211	1
Fage_P027a	49	Picture	Retrieval Sternberg Symbols	1943586	0	1	24824	2	0	next	miss	0
Fage_P027a	49	Pulse	99	1948878	5292	1
Fage_P027a	49	Pulse	99	1961277	17691	1
Fage_P027a	50	Picture	Fixation Cross after Retrieval	1968410	0	1	136948	2	0	next	false_alarm	219
Fage_P027a	50	Response	2	1969137	727	1
Fage_P027a	50	Pulse	99	1973677	5267	1
Fage_P027a	50	Pulse	99	1986076	17666	1
Fage_P027a	50	Pulse	99	1998476	30066	1
Fage_P027a	50	Pulse	99	2010876	42466	1
Fage_P027a	50	Pulse	99	2023275	54865	1
Fage_P027a	50	Pulse	99	2035675	67265	1
Fage_P027a	50	Pulse	99	2048074	79664	1
Fage_P027a	50	Pulse	99	2060474	92064	1
Fage_P027a	50	Pulse	99	2072874	104464	1
Fage_P027a	50	Pulse	99	2085273	116863	1
Fage_P027a	50	Pulse	99	2097673	129263	1
Fage_P027a	51	Picture	Encoding Sternberg Symbols	2105358	0	1	24824	2	0	next	other	0
Fage_P027a	51	Pulse	99	2110073	4715	1
Fage_P027a	51	Pulse	99	2122472	17114	1
Fage_P027a	52	Picture	Fixation Cross Sternberg Symbols after Encoding	2130182	0	1	12495	2	0	next	other	0
Fage_P027a	52	Pulse	99	2134872	4690	1
Fage_P027a	53	Picture	Stroop Sternberg	2142677	0	1	24824	2	0	next	hit	238
Fage_P027a	53	Pulse	99	2147272	4595	1
Fage_P027a	53	Response	1	2153461	10784	1
Fage_P027a	53	Pulse	99	2159671	16994	1
Fage_P027a	54	Picture	Fixation Cross Sternberg Symbols after Stroop	2167501	0	1	37319	2	0	next	other	0
Fage_P027a	54	Pulse	99	2172071	4570	1
Fage_P027a	54	Pulse	99	2184470	16969	1
Fage_P027a	54	Pulse	99	2196870	29369	1
Fage_P027a	55	Picture	Retrieval Sternberg Symbols	2204820	0	1	24824	2	0	next	incorrect	246
Fage_P027a	55	Pulse	99	2209270	4450	1
Fage_P027a	55	Response	2	2214349	9529	1
Fage_P027a	55	Pulse	99	2221669	16849	1
Fage_P027a	56	Picture	Fixation Cross after Retrieval	2229644	0	1	124619	2	0	next	other	0
Fage_P027a	56	Pulse	99	2234069	4425	1
Fage_P027a	56	Pulse	99	2246468	16824	1
Fage_P027a	56	Pulse	99	2258868	29224	1
Fage_P027a	56	Pulse	99	2271267	41623	1
Fage_P027a	56	Pulse	99	2283667	54023	1
Fage_P027a	56	Pulse	99	2296067	66423	1
Fage_P027a	56	Pulse	99	2308467	78823	1
Fage_P027a	56	Pulse	99	2320866	91222	1
Fage_P027a	56	Pulse	99	2333266	103622	1
Fage_P027a	56	Pulse	99	2345665	116021	1
Fage_P027a	57	Picture	Encoding Sternberg Symbols	2354263	0	1	24824	2	0	next	other	0
Fage_P027a	57	Pulse	99	2358065	3802	1
Fage_P027a	57	Pulse	99	2370464	16201	1
Fage_P027a	58	Picture	Fixation Cross Sternberg Symbols after Encoding	2379087	0	1	12495	2	0	next	other	0
Fage_P027a	58	Pulse	99	2382864	3777	1
Fage_P027a	59	Picture	Stroop Sternberg	2391582	0	1	24824	2	0	next	incorrect	266
Fage_P027a	59	Pulse	99	2395264	3682	1
Fage_P027a	59	Response	2	2399744	8162	1
Fage_P027a	59	Pulse	99	2407663	16081	1
Fage_P027a	60	Picture	Fixation Cross Sternberg Symbols after Stroop	2416406	0	1	37319	2	0	next	other	0
Fage_P027a	60	Pulse	99	2420063	3657	1
Fage_P027a	60	Pulse	99	2432463	16057	1
Fage_P027a	60	Pulse	99	2444862	28456	1
Fage_P027a	61	Picture	Retrieval Sternberg Symbols	2453725	0	1	24824	2	0	next	incorrect	274
Fage_P027a	61	Pulse	99	2457262	3537	1
Fage_P027a	61	Response	2	2468831	15106	1
Fage_P027a	61	Pulse	99	2469661	15936	1
Fage_P027a	62	Picture	Fixation Cross after Retrieval	2478549	0	1	149442	3	0	next	other	0
Fage_P027a	62	Pulse	99	2482061	3512	1
Fage_P027a	62	Pulse	99	2494461	15912	1
Fage_P027a	62	Pulse	99	2506860	28311	1
Fage_P027a	62	Pulse	99	2519260	40711	1
Fage_P027a	62	Pulse	99	2531659	53110	1
Fage_P027a	62	Pulse	99	2544059	65510	1
Fage_P027a	62	Pulse	99	2556459	77910	1
Fage_P027a	62	Pulse	99	2568858	90309	1
Fage_P027a	62	Pulse	99	2581258	102709	1
Fage_P027a	62	Pulse	99	2593658	115109	1
Fage_P027a	62	Pulse	99	2606057	127508	1
Fage_P027a	62	Pulse	99	2618457	139908	1
Fage_P027a	63	Picture	Encoding Sternberg Symbols	2627991	0	2	24824	3	0	next	other	0
Fage_P027a	63	Pulse	99	2630857	2866	1
Fage_P027a	63	Pulse	99	2643256	15265	1
Fage_P027a	64	Picture	Fixation Cross Sternberg Symbols after Encoding	2652815	0	1	12496	2	0	next	other	0
Fage_P027a	64	Pulse	99	2655656	2841	1
Fage_P027a	65	Picture	Stroop Sternberg	2665311	0	1	24823	2	0	next	incorrect	296
Fage_P027a	65	Pulse	99	2668055	2744	1
Fage_P027a	65	Response	2	2675605	10294	1
Fage_P027a	65	Pulse	99	2680455	15144	1
Fage_P027a	66	Picture	Fixation Cross Sternberg Symbols after Stroop	2690134	0	1	37319	3	0	next	other	0
Fage_P027a	66	Pulse	99	2692855	2721	1
Fage_P027a	66	Pulse	99	2705254	15120	1
Fage_P027a	66	Pulse	99	2717654	27520	1
Fage_P027a	67	Picture	Retrieval Sternberg Symbols	2727453	0	2	24824	3	0	next	hit	305
Fage_P027a	67	Pulse	99	2730053	2600	1
Fage_P027a	67	Pulse	99	2742453	15000	1
Fage_P027a	67	Response	1	2743123	15670	1
Fage_P027a	68	Picture	Fixation Cross after Retrieval	2752277	0	1	124619	2	0	next	other	0
Fage_P027a	68	Pulse	99	2754853	2576	1
Fage_P027a	68	Pulse	99	2767252	14975	1
Fage_P027a	68	Pulse	99	2779652	27375	1
Fage_P027a	68	Pulse	99	2792052	39775	1
Fage_P027a	68	Pulse	99	2804451	52174	1
Fage_P027a	68	Pulse	99	2816851	64574	1
Fage_P027a	68	Pulse	99	2829250	76973	1
Fage_P027a	68	Pulse	99	2841650	89373	1
Fage_P027a	68	Pulse	99	2854049	101772	1
Fage_P027a	68	Pulse	99	2866449	114172	1
Fage_P027a	69	Picture	Encoding Sternberg Symbols	2876896	0	1	24824	2	0	next	other	0
Fage_P027a	69	Pulse	99	2878849	1953	1
Fage_P027a	69	Pulse	99	2891248	14352	1
Fage_P027a	70	Picture	Fixation Cross Sternberg Symbols after Encoding	2901720	0	1	12495	3	0	next	other	0
Fage_P027a	70	Pulse	99	2903648	1928	1
Fage_P027a	71	Picture	Stroop Sternberg	2914215	0	2	24824	3	0	next	incorrect	324
Fage_P027a	71	Pulse	99	2916048	1833	1
Fage_P027a	71	Response	2	2922537	8322	1
Fage_P027a	71	Pulse	99	2928447	14232	1
Fage_P027a	72	Picture	Fixation Cross Sternberg Symbols after Stroop	2939039	0	1	37319	2	0	next	other	0
Fage_P027a	72	Pulse	99	2940847	1808	1
Fage_P027a	72	Pulse	99	2953246	14207	1
Fage_P027a	72	Pulse	99	2965646	26607	1
Fage_P027a	73	Picture	Retrieval Sternberg Symbols	2976358	0	1	24824	2	0	next	hit	332
Fage_P027a	73	Pulse	99	2978056	1698	1
Fage_P027a	73	Response	1	2989745	13387	1
Fage_P027a	73	Pulse	99	2990455	14097	1
Fage_P027a	73	Response	2	2997155	20797	1
Fage_P027a	74	Picture	Fixation Cross after Retrieval	3001182	0	1	112291	2	0	next	other	0
Fage_P027a	74	Pulse	99	3002855	1673	1
Fage_P027a	74	Pulse	99	3015255	14073	1
Fage_P027a	74	Pulse	99	3027654	26472	1
Fage_P027a	74	Pulse	99	3040054	38872	1
Fage_P027a	74	Pulse	99	3052453	51271	1
Fage_P027a	74	Pulse	99	3064853	63671	1
Fage_P027a	74	Pulse	99	3077253	76071	1
Fage_P027a	74	Pulse	99	3089652	88470	1
Fage_P027a	74	Pulse	99	3102052	100870	1
Fage_P027a	75	Picture	Encoding Sternberg Symbols	3113473	0	1	24823	3	0	next	other	0
Fage_P027a	75	Pulse	99	3114452	979	1
Fage_P027a	75	Pulse	99	3126851	13378	1
Fage_P027a	76	Picture	Fixation Cross Sternberg Symbols after Encoding	3138296	0	2	12496	3	0	next	other	0
Fage_P027a	76	Pulse	99	3139251	955	1
Fage_P027a	77	Picture	Stroop Sternberg	3150792	0	1	24824	2	0	next	hit	352
Fage_P027a	77	Pulse	99	3151650	858	1
Fage_P027a	77	Response	1	3161850	11058	1
Fage_P027a	77	Pulse	99	3164050	13258	1
Fage_P027a	78	Picture	Fixation Cross Sternberg Symbols after Stroop	3175616	0	1	37319	2	0	next	other	0
Fage_P027a	78	Pulse	99	3176450	834	1
Fage_P027a	78	Pulse	99	3188849	13233	1
Fage_P027a	78	Pulse	99	3201249	25633	1
Fage_P027a	79	Picture	Retrieval Sternberg Symbols	3212935	0	1	24824	2	0	next	miss	0
Fage_P027a	79	Pulse	99	3213649	714	1
Fage_P027a	79	Pulse	99	3226048	13113	1
Fage_P027a	80	Picture	Fixation Cross after Retrieval	3237759	0	1	124619	2	0	next	false_alarm	368
Fage_P027a	80	Pulse	99	3238448	689	1
Fage_P027a	80	Pulse	99	3250847	13088	1
Fage_P027a	80	Pulse	99	3263247	25488	1
Fage_P027a	80	Pulse	99	3275646	37887	1
Fage_P027a	80	Pulse	99	3288046	50287	1
Fage_P027a	80	Pulse	99	3300446	62687	1
Fage_P027a	80	Response	2	3300496	62737	1
Fage_P027a	80	Pulse	99	3312845	75086	1
Fage_P027a	80	Pulse	99	3325245	87486	1
Fage_P027a	80	Pulse	99	3337645	99886	1
Fage_P027a	80	Pulse	99	3350044	112285	1
Fage_P027a	81	Picture	Encoding Sternberg Symbols	3362378	0	1	24823	2	0	next	other	0
Fage_P027a	81	Pulse	99	3362444	66	1
Fage_P027a	81	Pulse	99	3374844	12466	1
Fage_P027a	82	Picture	Fixation Cross Sternberg Symbols after Encoding	3387201	0	1	12496	2	0	next	other	0
Fage_P027a	82	Pulse	99	3387243	42	1
Fage_P027a	82	Pulse	99	3399643	12442	1
Fage_P027a	83	Picture	Stroop Sternberg	3399697	0	1	24823	3	0	next	incorrect	380
Fage_P027a	83	Response	2	3410892	11195	1
Fage_P027a	83	Pulse	99	3412042	12345	1
Fage_P027a	83	Pulse	99	3424442	24745	1
Fage_P027a	84	Picture	Fixation Cross Sternberg Symbols after Stroop	3424520	0	2	37320	3	0	next	other	0
Fage_P027a	84	Pulse	99	3436842	12322	1
Fage_P027a	84	Pulse	99	3449241	24721	1
Fage_P027a	84	Pulse	99	3461641	37121	1
Fage_P027a	85	Picture	Retrieval Sternberg Symbols	3461840	0	1	24823	3	0	next	incorrect	389
Fage_P027a	85	Pulse	99	3474041	12201	1
Fage_P027a	85	Response	2	3482690	20850	1
Fage_P027a	85	Pulse	99	3486440	24600	1
Fage_P027a	86	Picture	Fixation Cross after Retrieval	3486663	0	2	124619	4	0	next	other	0
Fage_P027a	86	Pulse	99	3498840	12177	1
Fage_P027a	86	Pulse	99	3511239	24576	1
Fage_P027a	86	Pulse	99	3523639	36976	1
Fage_P027a	86	Pulse	99	3536038	49375	1
Fage_P027a	86	Pulse	99	3548438	61775	1
Fage_P027a	86	Pulse	99	3560838	74175	1
Fage_P027a	86	Pulse	99	3573237	86574	1
Fage_P027a	86	Pulse	99	3585637	98974	1
Fage_P027a	86	Pulse	99	3598037	111374	1
Fage_P027a	86	Pulse	99	3610436	123773	1
Fage_P027a	87	Picture	Encoding Sternberg Symbols	3611282	0	2	24824	3	0	next	other	0
Fage_P027a	87	Pulse	99	3622836	11554	1
Fage_P027a	87	Pulse	99	3635235	23953	1
Fage_P027a	88	Picture	Fixation Cross Sternberg Symbols after Encoding	3636106	0	1	12496	2	0	next	other	0
Fage_P027a	88	Pulse	99	3647635	11529	1
Fage_P027a	89	Picture	Stroop Sternberg	3648602	0	1	24823	3	0	next	incorrect	408
Fage_P027a	89	Response	2	3659445	10843	1
Fage_P027a	89	Pulse	99	3660035	11433	1
Fage_P027a	89	Pulse	99	3672434	23832	1
Fage_P027a	90	Picture	Fixation Cross Sternberg Symbols after Stroop	3673425	0	2	37320	3	0	next	other	0
Fage_P027a	90	Pulse	99	3684834	11409	1
Fage_P027a	90	Pulse	99	3697233	23808	1
Fage_P027a	90	Pulse	99	3709633	36208	1
Fage_P027a	91	Picture	Retrieval Sternberg Symbols	3710745	0	1	24823	2	0	next	incorrect	417
Fage_P027a	91	Pulse	99	3722033	11288	1
Fage_P027a	91	Response	2	3728782	18037	1
Fage_P027a	91	Pulse	99	3734432	23687	1
Fage_P027a	92	Picture	Fixation Cross after Retrieval	3735568	0	1	112291	2	0	next	other	0
Fage_P027a	92	Pulse	99	3746832	11264	1
Fage_P027a	92	Pulse	99	3759232	23664	1
Fage_P027a	92	Pulse	99	3771631	36063	1
Fage_P027a	92	Pulse	99	3784031	48463	1
Fage_P027a	92	Pulse	99	3796430	60862	1
Fage_P027a	92	Pulse	99	3808830	73262	1
Fage_P027a	92	Pulse	99	3821230	85662	1
Fage_P027a	92	Pulse	99	3833629	98061	1
Fage_P027a	92	Pulse	99	3846029	110461	1
Fage_P027a	93	Picture	Encoding Sternberg Symbols	3847859	0	1	24824	2	0	next	other	0
Fage_P027a	93	Pulse	99	3858429	10570	1
Fage_P027a	93	Pulse	99	3870828	22969	1
Fage_P027a	94	Picture	Fixation Cross Sternberg Symbols after Encoding	3872683	0	1	12495	2	0	next	other	0
Fage_P027a	94	Pulse	99	3883228	10545	1
Fage_P027a	95	Picture	Stroop Sternberg	3885178	0	1	24824	2	0	next	incorrect	436
Fage_P027a	95	Pulse	99	3895627	10449	1
Fage_P027a	95	Response	2	3899997	14819	1
Fage_P027a	95	Pulse	99	3908027	22849	1
Fage_P027a	96	Picture	Fixation Cross Sternberg Symbols after Stroop	3910002	0	1	37319	2	0	next	other	0
Fage_P027a	96	Pulse	99	3920427	10425	1
Fage_P027a	96	Pulse	99	3932826	22824	1
Fage_P027a	96	Pulse	99	3945226	35224	1
Fage_P027a	97	Picture	Retrieval Sternberg Symbols	3947321	0	1	24824	2	0	next	miss	0
Fage_P027a	97	Pulse	99	3957625	10304	1
Fage_P027a	97	Pulse	99	3970025	22704	1
Fage_P027a	98	Picture	Fixation Cross after Retrieval	3972145	0	1	136947	2	0	next	false_alarm	446
Fage_P027a	98	Response	1	3975225	3080	1
Fage_P027a	98	Pulse	99	3982425	10280	1
Fage_P027a	98	Pulse	99	3994825	22680	1
Fage_P027a	98	Pulse	99	4007224	35079	1
Fage_P027a	98	Pulse	99	4019624	47479	1
Fage_P027a	98	Pulse	99	4032023	59878	1
Fage_P027a	98	Pulse	99	4044423	72278	1
Fage_P027a	98	Pulse	99	4056823	84678	1
Fage_P027a	98	Pulse	99	4069222	97077	1
Fage_P027a	98	Pulse	99	4081622	109477	1
Fage_P027a	98	Pulse	99	4094021	121876	1
Fage_P027a	98	Pulse	99	4106421	134276	1
Fage_P027a	99	Picture	Encoding Sternberg Symbols	4109092	0	1	24824	2	0	next	other	0
Fage_P027a	99	Pulse	99	4118821	9729	1
Fage_P027a	99	Pulse	99	4131220	22128	1
Fage_P027a	100	Picture	Fixation Cross Sternberg Symbols after Encoding	4133916	0	1	12495	3	0	next	other	0
Fage_P027a	100	Pulse	99	4143620	9704	1
Fage_P027a	101	Picture	Stroop Sternberg	4146411	0	2	24824	3	0	next	incorrect	465
Fage_P027a	101	Pulse	99	4156019	9608	1
Fage_P027a	101	Response	2	4156749	10338	1
Fage_P027a	101	Pulse	99	4168419	22008	1
Fage_P027a	102	Picture	Fixation Cross Sternberg Symbols after Stroop	4171235	0	1	37319	2	0	next	other	0
Fage_P027a	102	Pulse	99	4180819	9584	1
Fage_P027a	102	Pulse	99	4193218	21983	1
Fage_P027a	102	Pulse	99	4205618	34383	1
Fage_P027a	103	Picture	Retrieval Sternberg Symbols	4208554	0	1	24824	2	0	next	hit	473
Fage_P027a	103	Pulse	99	4218017	9463	1
Fage_P027a	103	Response	1	4224717	16163	1
Fage_P027a	103	Pulse	99	4230417	21863	1
Fage_P027a	104	Picture	Fixation Cross after Retrieval	4233378	0	1	149443	2	0	next	other	0
Fage_P027a	104	Pulse	99	4242817	9439	1
Fage_P027a	104	Pulse	99	4255216	21838	1
Fage_P027a	104	Pulse	99	4267616	34238	1
Fage_P027a	104	Pulse	99	4280015	46637	1
Fage_P027a	104	Pulse	99	4292415	59037	1
Fage_P027a	104	Pulse	99	4304815	71437	1
Fage_P027a	104	Pulse	99	4317214	83836	1
Fage_P027a	104	Pulse	99	4329614	96236	1
Fage_P027a	104	Pulse	99	4342014	108636	1
Fage_P027a	104	Pulse	99	4354413	121035	1
Fage_P027a	104	Pulse	99	4366813	133435	1
Fage_P027a	104	Pulse	99	4379213	145835	1
Fage_P027a	105	Picture	Encoding Sternberg Symbols	4382821	0	1	24824	2	0	next	other	0
Fage_P027a	105	Pulse	99	4391612	8791	1
Fage_P027a	105	Pulse	99	4404012	21191	1
Fage_P027a	106	Picture	Fixation Cross Sternberg Symbols after Encoding	4407645	0	1	12495	2	0	next	other	0
Fage_P027a	106	Pulse	99	4416411	8766	1
Fage_P027a	107	Picture	Stroop Sternberg	4420140	0	1	24824	2	0	next	hit	495
Fage_P027a	107	Pulse	99	4428821	8681	1
Fage_P027a	107	Response	1	4430121	9981	1
Fage_P027a	107	Pulse	99	4441210	21070	1
Fage_P027a	108	Picture	Fixation Cross Sternberg Symbols after Stroop	4444964	0	1	37319	2	0	next	other	0
Fage_P027a	108	Pulse	99	4453620	8656	1
Fage_P027a	108	Pulse	99	4466020	21056	1
Fage_P027a	108	Pulse	99	4478419	33455	1
Fage_P027a	109	Picture	Retrieval Sternberg Symbols	4482283	0	1	24824	2	0	next	incorrect	503
Fage_P027a	109	Pulse	99	4490819	8536	1
Fage_P027a	109	Response	2	4500169	17886	1
Fage_P027a	109	Pulse	99	4503218	20935	1
Fage_P027a	110	Picture	Fixation Cross after Retrieval	4507107	0	1	136948	2	0	next	other	0
Fage_P027a	110	Pulse	99	4515618	8511	1
Fage_P027a	110	Pulse	99	4528018	20911	1
Fage_P027a	110	Pulse	99	4540417	33310	1
Fage_P027a	110	Pulse	99	4552817	45710	1
Fage_P027a	110	Pulse	99	4565217	58110	1
Fage_P027a	110	Pulse	99	4577616	70509	1
Fage_P027a	110	Pulse	99	4590016	82909	1
Fage_P027a	110	Pulse	99	4602415	95308	1
Fage_P027a	110	Pulse	99	4614815	107708	1
Fage_P027a	110	Pulse	99	4627215	120108	1
Fage_P027a	110	Pulse	99	4639614	132507	1
Fage_P027a	111	Picture	Encoding Sternberg Symbols	4644055	0	1	24824	2	0	next	other	0
Fage_P027a	111	Pulse	99	4652014	7959	1
Fage_P027a	111	Pulse	99	4664414	20359	1
Fage_P027a	112	Picture	Fixation Cross Sternberg Symbols after Encoding	4668879	0	1	12495	2	0	next	other	0
Fage_P027a	112	Pulse	99	4676813	7934	1
Fage_P027a	113	Picture	Stroop Sternberg	4681374	0	1	24824	2	0	next	incorrect	524
Fage_P027a	113	Pulse	99	4689213	7839	1
Fage_P027a	113	Response	2	4692173	10799	1
Fage_P027a	113	Pulse	99	4701612	20238	1
Fage_P027a	114	Picture	Fixation Cross Sternberg Symbols after Stroop	4706198	0	1	37319	2	0	next	other	0
Fage_P027a	114	Pulse	99	4714012	7814	1
Fage_P027a	114	Pulse	99	4726412	20214	1
Fage_P027a	114	Pulse	99	4738811	32613	1
Fage_P027a	115	Picture	Retrieval Sternberg Symbols	4743517	0	1	24824	2	0	next	incorrect	532
Fage_P027a	115	Pulse	99	4751211	7694	1
Fage_P027a	115	Response	2	4756151	12634	1
Fage_P027a	115	Pulse	99	4763610	20093	1
Fage_P027a	116	Picture	Fixation Cross after Retrieval	4768341	0	1	112290	2	0	next	other	0
Fage_P027a	116	Pulse	99	4776010	7669	1
Fage_P027a	116	Pulse	99	4788410	20069	1
Fage_P027a	116	Pulse	99	4800809	32468	1
Fage_P027a	116	Pulse	99	4813209	44868	1
Fage_P027a	116	Pulse	99	4825609	57268	1
Fage_P027a	116	Pulse	99	4838009	69668	1
Fage_P027a	116	Pulse	99	4850408	82067	1
Fage_P027a	116	Pulse	99	4862807	94466	1
Fage_P027a	116	Pulse	99	4875207	106866	1
Fage_P027a	117	Picture	Encoding Sternberg Symbols	4880631	0	1	24824	2	0	next	other	0
Fage_P027a	117	Pulse	99	4887607	6976	1
Fage_P027a	117	Pulse	99	4900006	19375	1
Fage_P027a	118	Picture	Fixation Cross Sternberg Symbols after Encoding	4905455	0	1	12495	2	0	next	other	0
Fage_P027a	118	Pulse	99	4912406	6951	1
Fage_P027a	119	Picture	Stroop Sternberg	4917950	0	1	24824	2	0	next	incorrect	551
Fage_P027a	119	Pulse	99	4924806	6856	1
Fage_P027a	119	Response	2	4927165	9215	1
Fage_P027a	119	Pulse	99	4937205	19255	1
Fage_P027a	120	Picture	Fixation Cross Sternberg Symbols after Stroop	4942774	0	1	37319	2	0	next	other	0
Fage_P027a	120	Pulse	99	4949605	6831	1
Fage_P027a	120	Pulse	99	4962004	19230	1
Fage_P027a	120	Pulse	99	4974404	31630	1
Fage_P027a	121	Picture	Retrieval Sternberg Symbols	4980093	0	1	24824	2	0	next	incorrect	560
Fage_P027a	121	Pulse	99	4986804	6711	1
Fage_P027a	121	Pulse	99	4999203	19110	1
Fage_P027a	121	Response	2	5001953	21860	1
Fage_P027a	122	Picture	Fixation Cross after Retrieval	5004917	0	1	149443	2	0	next	other	0
Fage_P027a	122	Pulse	99	5011603	6686	1
Fage_P027a	122	Pulse	99	5024002	19085	1
Fage_P027a	122	Pulse	99	5036402	31485	1
Fage_P027a	122	Pulse	99	5048802	43885	1
Fage_P027a	122	Pulse	99	5061201	56284	1
Fage_P027a	122	Pulse	99	5073601	68684	1
Fage_P027a	122	Pulse	99	5086001	81084	1
Fage_P027a	122	Pulse	99	5098400	93483	1
Fage_P027a	122	Pulse	99	5110800	105883	1
Fage_P027a	122	Pulse	99	5123200	118283	1
Fage_P027a	122	Pulse	99	5135599	130682	1
Fage_P027a	122	Pulse	99	5147999	143082	1
Fage_P027a	123	Picture	Encoding Sternberg Symbols	5154360	0	1	24824	2	0	next	other	0
Fage_P027a	123	Pulse	99	5160398	6038	1
Fage_P027a	123	Pulse	99	5172798	18438	1
Fage_P027a	124	Picture	Fixation Cross Sternberg Symbols after Encoding	5179184	0	1	12495	2	0	next	other	0
Fage_P027a	124	Pulse	99	5185198	6014	1
Fage_P027a	125	Picture	Stroop Sternberg	5191679	0	1	24824	2	0	next	incorrect	581
Fage_P027a	125	Pulse	99	5197597	5918	1
Fage_P027a	125	Response	2	5201977	10298	1
Fage_P027a	125	Pulse	99	5209997	18318	1
Fage_P027a	126	Picture	Fixation Cross Sternberg Symbols after Stroop	5216503	0	1	37319	2	0	next	other	0
Fage_P027a	126	Pulse	99	5222396	5893	1
Fage_P027a	126	Pulse	99	5234796	18293	1
Fage_P027a	126	Pulse	99	5247196	30693	1
Fage_P027a	127	Picture	Retrieval Sternberg Symbols	5253822	0	1	24824	2	0	next	hit	589
Fage_P027a	127	Pulse	99	5259595	5773	1
Fage_P027a	127	Response	1	5270135	16313	1
Fage_P027a	127	Pulse	99	5271995	18173	1
Fage_P027a	128	Picture	Fixation Cross after Retrieval	5278646	0	1	124619	2	0	next	other	0
Fage_P027a	128	Pulse	99	5284394	5748	1
Fage_P027a	128	Pulse	99	5296794	18148	1
Fage_P027a	128	Pulse	99	5309194	30548	1
Fage_P027a	128	Pulse	99	5321593	42947	1
Fage_P027a	128	Pulse	99	5333993	55347	1
Fage_P027a	128	Pulse	99	5346393	67747	1
Fage_P027a	128	Pulse	99	5358792	80146	1
Fage_P027a	128	Pulse	99	5371192	92546	1
Fage_P027a	128	Pulse	99	5383591	104945	1
Fage_P027a	128	Pulse	99	5395991	117345	1
Fage_P027a	129	Picture	Encoding Sternberg Symbols	5403265	0	1	24824	2	0	next	other	0
Fage_P027a	129	Pulse	99	5408391	5126	1
Fage_P027a	129	Pulse	99	5420790	17525	1
Fage_P027a	130	Picture	Fixation Cross Sternberg Symbols after Encoding	5428089	0	1	12495	2	0	next	other	0
Fage_P027a	130	Pulse	99	5433190	5101	1
Fage_P027a	131	Picture	Stroop Sternberg	5440584	0	1	24824	2	0	next	incorrect	609
Fage_P027a	131	Pulse	99	5445590	5006	1
Fage_P027a	131	Response	2	5450179	9595	1
Fage_P027a	131	Pulse	99	5457989	17405	1
Fage_P027a	132	Picture	Fixation Cross Sternberg Symbols after Stroop	5465408	0	1	37319	2	0	next	other	0
Fage_P027a	132	Pulse	99	5470389	4981	1
Fage_P027a	132	Pulse	99	5482788	17380	1
Fage_P027a	132	Pulse	99	5495188	29780	1
Fage_P027a	133	Picture	Retrieval Sternberg Symbols	5502727	0	1	24824	2	0	next	hit	617
Fage_P027a	133	Pulse	99	5507587	4860	1
Fage_P027a	133	Response	1	5516107	13380	1
Fage_P027a	133	Pulse	99	5519987	17260	1
Fage_P027a	134	Picture	Fixation Cross after Retrieval	5527551	0	1	112290	2	0	next	other	0
Fage_P027a	134	Pulse	99	5532387	4836	1
Fage_P027a	134	Pulse	99	5544786	17235	1
Fage_P027a	134	Pulse	99	5557186	29635	1
Fage_P027a	134	Pulse	99	5569586	42035	1
Fage_P027a	134	Pulse	99	5581985	54434	1
Fage_P027a	134	Pulse	99	5594385	66834	1
Fage_P027a	134	Pulse	99	5606784	79233	1
Fage_P027a	134	Pulse	99	5619184	91633	1
Fage_P027a	134	Pulse	99	5631584	104033	1
Fage_P027a	135	Picture	Encoding Sternberg Symbols	5639841	0	1	24824	2	0	next	other	0
Fage_P027a	135	Pulse	99	5643983	4142	1
Fage_P027a	135	Pulse	99	5656383	16542	1
Fage_P027a	136	Picture	Fixation Cross Sternberg Symbols after Encoding	5664665	0	1	12495	2	0	next	other	0
Fage_P027a	136	Pulse	99	5668783	4118	1
Fage_P027a	137	Picture	Stroop Sternberg	5677160	0	1	24824	2	0	next	hit	636
Fage_P027a	137	Pulse	99	5681182	4022	1
Fage_P027a	137	Response	1	5689202	12042	1
Fage_P027a	137	Pulse	99	5693582	16422	1
Fage_P027a	138	Picture	Fixation Cross Sternberg Symbols after Stroop	5701984	0	1	37319	2	0	next	other	0
Fage_P027a	138	Pulse	99	5705981	3997	1
Fage_P027a	138	Pulse	99	5718381	16397	1
Fage_P027a	138	Pulse	99	5730781	28797	1
Fage_P027a	139	Picture	Retrieval Sternberg Symbols	5739303	0	1	24824	2	0	next	hit	645
Fage_P027a	139	Pulse	99	5743180	3877	1
Fage_P027a	139	Pulse	99	5755580	16277	1
Fage_P027a	139	Response	1	5758160	18857	1
Fage_P027a	140	Picture	Fixation Cross after Retrieval	5764127	0	1	136948	2	0	next	other	0
Fage_P027a	140	Pulse	99	5767980	3853	1
Fage_P027a	140	Pulse	99	5780379	16252	1
Fage_P027a	140	Pulse	99	5792779	28652	1
Fage_P027a	140	Pulse	99	5805178	41051	1
Fage_P027a	140	Pulse	99	5817578	53451	1
Fage_P027a	140	Pulse	99	5829978	65851	1
Fage_P027a	140	Pulse	99	5842377	78250	1
Fage_P027a	140	Pulse	99	5854777	90650	1
Fage_P027a	140	Pulse	99	5867186	103059	1
Fage_P027a	140	Pulse	99	5879586	115459	1
Fage_P027a	140	Pulse	99	5891986	127859	1
Fage_P027a	141	Picture	Encoding Sternberg Symbols	5901075	0	1	24823	2	0	next	other	0
Fage_P027a	141	Pulse	99	5904385	3310	1
Fage_P027a	141	Pulse	99	5916785	15710	1
Fage_P027a	142	Picture	Fixation Cross Sternberg Symbols after Encoding	5925898	0	1	12496	2	0	next	other	0
Fage_P027a	142	Pulse	99	5929185	3287	1
Fage_P027a	143	Picture	Stroop Sternberg	5938394	0	1	24823	3	0	next	hit	665
Fage_P027a	143	Pulse	99	5941584	3190	1
Fage_P027a	143	Response	1	5952134	13740	1
Fage_P027a	143	Pulse	99	5953984	15590	1
Fage_P027a	144	Picture	Fixation Cross Sternberg Symbols after Stroop	5963217	0	2	37320	3	0	next	other	0
Fage_P027a	144	Pulse	99	5966383	3166	1
Fage_P027a	144	Pulse	99	5978783	15566	1
Fage_P027a	144	Pulse	99	5991183	27966	1
Fage_P027a	145	Picture	Retrieval Sternberg Symbols	6000537	0	1	24823	3	0	next	incorrect	673
Fage_P027a	145	Pulse	99	6003582	3045	1
Fage_P027a	145	Response	2	6015272	14735	1
Fage_P027a	145	Pulse	99	6015982	15445	1
Fage_P027a	146	Picture	Fixation Cross after Retrieval	6025360	0	2	112291	3	0	next	other	0
Fage_P027a	146	Pulse	99	6028382	3022	1
Fage_P027a	146	Pulse	99	6040781	15421	1
Fage_P027a	146	Pulse	99	6053181	27821	1
Fage_P027a	146	Pulse	99	6065580	40220	1
Fage_P027a	146	Pulse	99	6077980	52620	1
Fage_P027a	146	Pulse	99	6090380	65020	1
Fage_P027a	146	Pulse	99	6102779	77419	1
Fage_P027a	146	Pulse	99	6115179	89819	1
Fage_P027a	146	Pulse	99	6127578	102218	1
Fage_P027a	147	Picture	Instruction Sternberg Letters	6137651	0	1	37319	2	0	next	other	0
Fage_P027a	147	Pulse	99	6139978	2327	1
Fage_P027a	147	Pulse	99	6152378	14727	1
Fage_P027a	147	Pulse	99	6164777	27126	1
Fage_P027a	148	Picture	Encoding Sternberg Letters	6174970	0	1	24824	2	0	next	other	0
Fage_P027a	148	Pulse	99	6177177	2207	1
Fage_P027a	148	Pulse	99	6189577	14607	1
Fage_P027a	149	Picture	Fixation Cross Sternberg Letters after Encoding	6199794	0	1	12495	2	0	next	other	0
Fage_P027a	149	Pulse	99	6201976	2182	1
Fage_P027a	150	Picture	Stroop Sternberg	6212289	0	1	24824	2	0	next	incorrect	696
Fage_P027a	150	Pulse	99	6214376	2087	1
Fage_P027a	150	Response	2	6226535	14246	1
Fage_P027a	150	Pulse	99	6226775	14486	1
Fage_P027a	151	Picture	Fixation Cross Sternberg Letters after Stroop	6237113	0	1	37319	2	0	next	other	0
Fage_P027a	151	Pulse	99	6239175	2062	1
Fage_P027a	151	Pulse	99	6251575	14462	1
Fage_P027a	151	Pulse	99	6263974	26861	1
Fage_P027a	152	Picture	Retrieval Sternberg Letters	6274432	0	1	24824	2	0	next	incorrect	705
Fage_P027a	152	Pulse	99	6276374	1942	1
Fage_P027a	152	Pulse	99	6288774	14342	1
Fage_P027a	152	Response	2	6290933	16501	1
Fage_P027a	153	Picture	Fixation Cross after Retrieval	6299256	0	1	112290	2	0	next	other	0
Fage_P027a	153	Pulse	99	6301173	1917	1
Fage_P027a	153	Pulse	99	6313573	14317	1
Fage_P027a	153	Pulse	99	6325972	26716	1
Fage_P027a	153	Pulse	99	6338372	39116	1
Fage_P027a	153	Pulse	99	6350771	51515	1
Fage_P027a	153	Pulse	99	6363171	63915	1
Fage_P027a	153	Pulse	99	6375571	76315	1
Fage_P027a	153	Pulse	99	6387971	88715	1
Fage_P027a	153	Pulse	99	6400370	101114	1
Fage_P027a	154	Picture	Encoding Sternberg Letters	6411546	0	1	24824	2	0	next	other	0
Fage_P027a	154	Pulse	99	6412770	1224	1
Fage_P027a	154	Pulse	99	6425169	13623	1
Fage_P027a	155	Picture	Fixation Cross Sternberg Letters after Encoding	6436370	0	1	12495	2	0	next	other	0
Fage_P027a	155	Pulse	99	6437569	1199	1
Fage_P027a	156	Picture	Stroop Sternberg	6448865	0	1	24824	2	0	next	incorrect	723
Fage_P027a	156	Pulse	99	6449968	1103	1
Fage_P027a	156	Response	2	6458828	9963	1
Fage_P027a	156	Pulse	99	6462368	13503	1
Fage_P027a	157	Picture	Fixation Cross Sternberg Letters after Stroop	6473689	0	1	37319	2	0	next	other	0
Fage_P027a	157	Pulse	99	6474768	1079	1
Fage_P027a	157	Pulse	99	6487167	13478	1
Fage_P027a	157	Pulse	99	6499567	25878	1
Fage_P027a	158	Picture	Retrieval Sternberg Letters	6511008	0	1	24824	2	0	next	hit	731
Fage_P027a	158	Pulse	99	6511967	959	1
Fage_P027a	158	Response	1	6523306	12298	1
Fage_P027a	158	Pulse	99	6524366	13358	1
Fage_P027a	159	Picture	Fixation Cross after Retrieval	6535832	0	1	149443	2	0	next	other	0
Fage_P027a	159	Pulse	99	6536766	934	1
Fage_P027a	159	Pulse	99	6549165	13333	1
Fage_P027a	159	Pulse	99	6561565	25733	1
Fage_P027a	159	Pulse	99	6573965	38133	1
Fage_P027a	159	Pulse	99	6586364	50532	1
Fage_P027a	159	Pulse	99	6598764	62932	1
Fage_P027a	159	Pulse	99	6611163	75331	1
Fage_P027a	159	Pulse	99	6623563	87731	1
Fage_P027a	159	Pulse	99	6635963	100131	1
Fage_P027a	159	Pulse	99	6648362	112530	1
Fage_P027a	159	Pulse	99	6660762	124930	1
Fage_P027a	159	Pulse	99	6673162	137330	1
Fage_P027a	160	Picture	Encoding Sternberg Letters	6685275	0	1	24824	2	0	next	other	0
Fage_P027a	160	Pulse	99	6685561	286	1
Fage_P027a	160	Pulse	99	6697961	12686	1
Fage_P027a	161	Picture	Fixation Cross Sternberg Letters after Encoding	6710099	0	1	12495	2	0	next	other	0
Fage_P027a	161	Pulse	99	6710360	261	1
Fage_P027a	162	Picture	Stroop Sternberg	6722594	0	1	24824	2	0	next	hit	753
Fage_P027a	162	Pulse	99	6722760	166	1
Fage_P027a	162	Response	1	6733050	10456	1
Fage_P027a	162	Pulse	99	6735160	12566	1
Fage_P027a	163	Picture	Fixation Cross Sternberg Letters after Stroop	6747418	0	1	37319	2	0	next	other	0
Fage_P027a	163	Pulse	99	6747560	142	1
Fage_P027a	163	Pulse	99	6759959	12541	1
Fage_P027a	163	Pulse	99	6772358	24940	1
Fage_P027a	164	Picture	Retrieval Sternberg Letters	6784737	0	1	24824	2	0	next	hit	761
Fage_P027a	164	Pulse	99	6784758	21	1
Fage_P027a	164	Response	1	6793638	8901	1
Fage_P027a	164	Pulse	99	6797158	12421	1
Fage_P027a	164	Pulse	99	6809557	24820	1
Fage_P027a	165	Picture	Fixation Cross after Retrieval	6809561	0	1	124619	2	0	next	other	0
Fage_P027a	165	Pulse	99	6821957	12396	1
Fage_P027a	165	Pulse	99	6834357	24796	1
Fage_P027a	165	Pulse	99	6846756	37195	1
Fage_P027a	165	Pulse	99	6859156	49595	1
Fage_P027a	165	Pulse	99	6871555	61994	1
Fage_P027a	165	Pulse	99	6883955	74394	1
Fage_P027a	165	Pulse	99	6896355	86794	1
Fage_P027a	165	Pulse	99	6908754	99193	1
Fage_P027a	165	Pulse	99	6921154	111593	1
Fage_P027a	165	Pulse	99	6933554	123993	1
Fage_P027a	166	Picture	Encoding Sternberg Letters	6934180	0	1	24824	2	0	next	other	0
Fage_P027a	166	Pulse	99	6945953	11773	1
Fage_P027a	166	Pulse	99	6958353	24173	1
Fage_P027a	167	Picture	Fixation Cross Sternberg Letters after Encoding	6959004	0	1	12495	2	0	next	other	0
Fage_P027a	167	Pulse	99	6970752	11748	1
Fage_P027a	168	Picture	Stroop Sternberg	6971499	0	1	24824	2	0	next	hit	781
Fage_P027a	168	Response	1	6982812	11313	1
Fage_P027a	168	Pulse	99	6983152	11653	1
Fage_P027a	168	Pulse	99	6995552	24053	1
Fage_P027a	169	Picture	Fixation Cross Sternberg Letters after Stroop	6996323	0	1	37319	2	0	next	other	0
Fage_P027a	169	Pulse	99	7007951	11628	1
Fage_P027a	169	Pulse	99	7020351	24028	1
Fage_P027a	169	Pulse	99	7032750	36427	1
Fage_P027a	170	Picture	Retrieval Sternberg Letters	7033642	0	1	24824	2	0	next	incorrect	790
Fage_P027a	170	Pulse	99	7045150	11508	1
Fage_P027a	170	Response	2	7050020	16378	1
Fage_P027a	170	Pulse	99	7057550	23908	1
Fage_P027a	171	Picture	Fixation Cross after Retrieval	7058466	0	1	137114	2	0	next	other	0
Fage_P027a	171	Pulse	99	7069949	11483	1
Fage_P027a	171	Pulse	99	7082349	23883	1
Fage_P027a	171	Pulse	99	7094749	36283	1
Fage_P027a	171	Pulse	99	7107148	48682	1
Fage_P027a	171	Pulse	99	7119548	61082	1
Fage_P027a	171	Pulse	99	7131947	73481	1
Fage_P027a	171	Pulse	99	7144347	85881	1
Fage_P027a	171	Pulse	99	7156747	98281	1
Fage_P027a	171	Pulse	99	7169146	110680	1
Fage_P027a	171	Pulse	99	7181546	123080	1
Fage_P027a	171	Pulse	99	7193946	135480	1
Fage_P027a	172	Picture	Encoding Sternberg Letters	7195580	0	1	24824	2	0	next	other	0
Fage_P027a	172	Pulse	99	7206345	10765	1
Fage_P027a	172	Pulse	99	7218745	23165	1
Fage_P027a	173	Picture	Fixation Cross Sternberg Letters after Encoding	7220404	0	1	12495	2	0	next	other	0
Fage_P027a	173	Pulse	99	7231145	10741	1
Fage_P027a	174	Picture	Stroop Sternberg	7232899	0	1	24824	2	0	next	incorrect	810
Fage_P027a	174	Response	2	7242654	9755	1
Fage_P027a	174	Pulse	99	7243544	10645	1
Fage_P027a	174	Pulse	99	7255943	23044	1
Fage_P027a	175	Picture	Fixation Cross Sternberg Letters after Stroop	7257723	0	1	37319	2	0	next	other	0
Fage_P027a	175	Pulse	99	7268343	10620	1
Fage_P027a	175	Pulse	99	7280743	23020	1
Fage_P027a	175	Pulse	99	7293142	35419	1
Fage_P027a	176	Picture	Retrieval Sternberg Letters	7295042	0	1	24824	2	0	next	hit	819
Fage_P027a	176	Pulse	99	7305552	10510	1
Fage_P027a	176	Response	1	7306762	11720	1
Fage_P027a	176	Pulse	99	7317952	22910	1
Fage_P027a	177	Picture	Fixation Cross after Retrieval	7319866	0	1	124619	2	0	next	other	0
Fage_P027a	177	Pulse	99	7330351	10485	1
Fage_P027a	177	Pulse	99	7342751	22885	1
Fage_P027a	177	Pulse	99	7355150	35284	1
Fage_P027a	177	Pulse	99	7367550	47684	1
Fage_P027a	177	Pulse	99	7379950	60084	1
Fage_P027a	177	Pulse	99	7392349	72483	1
Fage_P027a	177	Pulse	99	7404749	84883	1
Fage_P027a	177	Pulse	99	7417149	97283	1
Fage_P027a	177	Pulse	99	7429548	109682	1
Fage_P027a	177	Pulse	99	7441948	122082	1
Fage_P027a	178	Picture	Encoding Sternberg Letters	7444485	0	1	24824	2	0	next	other	0
Fage_P027a	178	Pulse	99	7454347	9862	1
Fage_P027a	178	Pulse	99	7466747	22262	1
Fage_P027a	179	Picture	Fixation Cross Sternberg Letters after Encoding	7469309	0	1	12495	2	0	next	other	0
Fage_P027a	179	Pulse	99	7479147	9838	1
Fage_P027a	180	Picture	Stroop Sternberg	7481804	0	1	24824	2	0	next	incorrect	839
Fage_P027a	180	Pulse	99	7491546	9742	1
Fage_P027a	180	Response	2	7492046	10242	1
Fage_P027a	180	Pulse	99	7503946	22142	1
Fage_P027a	181	Picture	Fixation Cross Sternberg Letters after Stroop	7506628	0	1	37319	2	0	next	other	0
Fage_P027a	181	Pulse	99	7516346	9718	1
Fage_P027a	181	Pulse	99	7528745	22117	1
Fage_P027a	181	Pulse	99	7541145	34517	1
Fage_P027a	182	Picture	Retrieval Sternberg Letters	7543947	0	1	24824	2	0	next	hit	847
Fage_P027a	182	Pulse	99	7553544	9597	1
Fage_P027a	182	Response	1	7557704	13757	1
Fage_P027a	182	Pulse	99	7565944	21997	1
Fage_P027a	183	Picture	Fixation Cross after Retrieval	7568771	0	1	112290	2	0	next	other	0
Fage_P027a	183	Pulse	99	7578344	9573	1
Fage_P027a	183	Pulse	99	7590743	21972	1
Fage_P027a	183	Pulse	99	7603143	34372	1
Fage_P027a	183	Pulse	99	7615542	46771	1
Fage_P027a	183	Pulse	99	7627942	59171	1
Fage_P027a	183	Pulse	99	7640342	71571	1
Fage_P027a	183	Pulse	99	7652741	83970	1
Fage_P027a	183	Pulse	99	7665141	96370	1
Fage_P027a	183	Pulse	99	7677541	108770	1
Fage_P027a	184	Picture	Encoding Sternberg Letters	7681061	0	1	24824	2	0	next	other	0
Fage_P027a	184	Pulse	99	7689940	8879	1
Fage_P027a	184	Pulse	99	7702340	21279	1
Fage_P027a	185	Picture	Fixation Cross Sternberg Letters after Encoding	7705885	0	1	12495	2	0	next	other	0
Fage_P027a	185	Pulse	99	7714740	8855	1
Fage_P027a	186	Picture	Stroop Sternberg	7718380	0	1	24824	2	0	next	hit	866
Fage_P027a	186	Pulse	99	7727139	8759	1
Fage_P027a	186	Response	1	7735789	17409	1
Fage_P027a	186	Pulse	99	7739539	21159	1
Fage_P027a	187	Picture	Fixation Cross Sternberg Letters after Stroop	7743204	0	1	37319	2	0	next	other	0
Fage_P027a	187	Pulse	99	7751938	8734	1
Fage_P027a	187	Pulse	99	7764338	21134	1
Fage_P027a	187	Pulse	99	7776737	33533	1
Fage_P027a	188	Picture	Retrieval Sternberg Letters	7780523	0	1	24824	2	0	next	incorrect	874
Fage_P027a	188	Pulse	99	7789137	8614	1
Fage_P027a	188	Response	2	7790317	9794	1
Fage_P027a	188	Pulse	99	7801537	21014	1
Fage_P027a	189	Picture	Fixation Cross after Retrieval	7805347	0	1	112291	2	0	next	other	0
Fage_P027a	189	Pulse	99	7813936	8589	1
Fage_P027a	189	Pulse	99	7826336	20989	1
Fage_P027a	189	Pulse	99	7838736	33389	1
Fage_P027a	189	Pulse	99	7851135	45788	1
Fage_P027a	189	Pulse	99	7863535	58188	1
Fage_P027a	189	Pulse	99	7875934	70587	1
Fage_P027a	189	Pulse	99	7888334	82987	1
Fage_P027a	189	Pulse	99	7900734	95387	1
Fage_P027a	189	Pulse	99	7913133	107786	1
Fage_P027a	190	Picture	Encoding Sternberg Letters	7917638	0	1	24823	3	0	next	other	0
Fage_P027a	190	Pulse	99	7925533	7895	1
Fage_P027a	190	Pulse	99	7937932	20294	1
Fage_P027a	191	Picture	Fixation Cross Sternberg Letters after Encoding	7942461	0	2	12496	3	0	next	other	0
Fage_P027a	191	Pulse	99	7950332	7871	1
Fage_P027a	192	Picture	Stroop Sternberg	7954957	0	1	24824	2	0	next	incorrect	893
Fage_P027a	192	Pulse	99	7962732	7775	1
Fage_P027a	192	Response	2	7963322	8365	1
Fage_P027a	192	Pulse	99	7975131	20174	1
Fage_P027a	193	Picture	Fixation Cross Sternberg Letters after Stroop	7979781	0	1	37319	2	0	next	other	0
Fage_P027a	193	Pulse	99	7987531	7750	1
Fage_P027a	193	Pulse	99	7999931	20150	1
Fage_P027a	193	Pulse	99	8012330	32549	1
Fage_P027a	194	Picture	Retrieval Sternberg Letters	8017100	0	1	24823	3	0	next	hit	901
Fage_P027a	194	Pulse	99	8024730	7630	1
Fage_P027a	194	Response	1	8027630	10530	1
Fage_P027a	194	Pulse	99	8037129	20029	1
Fage_P027a	195	Picture	Fixation Cross after Retrieval	8041923	0	2	137115	3	0	next	other	0
Fage_P027a	195	Pulse	99	8049529	7606	1
Fage_P027a	195	Pulse	99	8061929	20006	1
Fage_P027a	195	Pulse	99	8074328	32405	1
Fage_P027a	195	Pulse	99	8086728	44805	1
Fage_P027a	195	Pulse	99	8099128	57205	1
Fage_P027a	195	Pulse	99	8111527	69604	1
Fage_P027a	195	Pulse	99	8123927	82004	1
Fage_P027a	195	Pulse	99	8136326	94403	1
Fage_P027a	195	Pulse	99	8148726	106803	1
Fage_P027a	195	Pulse	99	8161126	119203	1
Fage_P027a	195	Pulse	99	8173525	131602	1
Fage_P027a	196	Picture	Encoding Sternberg Letters	8179038	0	1	24824	2	0	next	other	0
Fage_P027a	196	Pulse	99	8185925	6887	1
Fage_P027a	196	Pulse	99	8198324	19286	1
Fage_P027a	197	Picture	Fixation Cross Sternberg Letters after Encoding	8203862	0	1	12495	2	0	next	other	0
Fage_P027a	197	Pulse	99	8210724	6862	1
Fage_P027a	198	Picture	Stroop Sternberg	8216357	0	1	24824	2	0	next	hit	922
Fage_P027a	198	Pulse	99	8223124	6767	1
Fage_P027a	198	Response	1	8228273	11916	1
Fage_P027a	198	Pulse	99	8235523	19166	1
Fage_P027a	199	Picture	Fixation Cross Sternberg Letters after Stroop	8241181	0	1	37319	2	0	next	other	0
Fage_P027a	199	Pulse	99	8247923	6742	1
Fage_P027a	199	Pulse	99	8260323	19142	1
Fage_P027a	199	Pulse	99	8272722	31541	1
Fage_P027a	200	Picture	Retrieval Sternberg Letters	8278500	0	1	24824	2	0	next	incorrect	930
Fage_P027a	200	Pulse	99	8285122	6622	1
Fage_P027a	200	Response	2	8286552	8052	1
Fage_P027a	200	Pulse	99	8297521	19021	1
Fage_P027a	201	Picture	Fixation Cross after Retrieval	8303324	0	1	124619	2	0	next	other	0
Fage_P027a	201	Pulse	99	8309921	6597	1
Fage_P027a	201	Pulse	99	8322321	18997	1
Fage_P027a	201	Pulse	99	8334720	31396	1
Fage_P027a	201	Pulse	99	8347120	43796	1
Fage_P027a	201	Pulse	99	8359519	56195	1
Fage_P027a	201	Pulse	99	8371919	68595	1
Fage_P027a	201	Pulse	99	8384319	80995	1
Fage_P027a	201	Pulse	99	8396718	93394	1
Fage_P027a	201	Pulse	99	8409118	105794	1
Fage_P027a	201	Pulse	99	8421518	118194	1
Fage_P027a	202	Picture	Encoding Sternberg Letters	8427943	0	1	24824	2	0	next	other	0
Fage_P027a	202	Pulse	99	8433917	5974	1
Fage_P027a	202	Pulse	99	8446317	18374	1
Fage_P027a	203	Picture	Fixation Cross Sternberg Letters after Encoding	8452767	0	1	12495	2	0	next	other	0
Fage_P027a	203	Pulse	99	8458716	5949	1
Fage_P027a	204	Picture	Stroop Sternberg	8465262	0	1	24824	2	0	next	incorrect	950
Fage_P027a	204	Pulse	99	8471116	5854	1
Fage_P027a	204	Response	2	8474176	8914	1
Fage_P027a	204	Pulse	99	8483516	18254	1
Fage_P027a	205	Picture	Fixation Cross Sternberg Letters after Stroop	8490086	0	1	37319	2	0	next	other	0
Fage_P027a	205	Pulse	99	8495915	5829	1
Fage_P027a	205	Pulse	99	8508315	18229	1
Fage_P027a	205	Pulse	99	8520714	30628	1
Fage_P027a	206	Picture	Retrieval Sternberg Letters	8527405	0	1	24824	2	0	next	incorrect	958
Fage_P027a	206	Pulse	99	8533114	5709	1
Fage_P027a	206	Response	2	8538594	11189	1
Fage_P027a	206	Pulse	99	8545514	18109	1
Fage_P027a	207	Picture	Fixation Cross after Retrieval	8552229	0	1	149442	3	0	next	other	0
Fage_P027a	207	Pulse	99	8557914	5685	1
Fage_P027a	207	Pulse	99	8570313	18084	1
Fage_P027a	207	Pulse	99	8582713	30484	1
Fage_P027a	207	Pulse	99	8595112	42883	1
Fage_P027a	207	Pulse	99	8607512	55283	1
Fage_P027a	207	Pulse	99	8619911	67682	1
Fage_P027a	207	Pulse	99	8632311	80082	1
Fage_P027a	207	Pulse	99	8644711	92482	1
Fage_P027a	207	Pulse	99	8657110	104881	1
Fage_P027a	207	Pulse	99	8669510	117281	1
Fage_P027a	207	Pulse	99	8681909	129680	1
Fage_P027a	207	Pulse	99	8694309	142080	1
Fage_P027a	208	Picture	Encoding Sternberg Letters	8701671	0	2	24824	3	0	next	other	0
Fage_P027a	208	Pulse	99	8706709	5038	1
Fage_P027a	208	Pulse	99	8719108	17437	1
Fage_P027a	209	Picture	Fixation Cross Sternberg Letters after Encoding	8726495	0	1	12495	3	0	next	other	0
Fage_P027a	209	Pulse	99	8731508	5013	1
Fage_P027a	210	Picture	Stroop Sternberg	8738990	0	2	24824	3	0	next	incorrect	980
Fage_P027a	210	Pulse	99	8743908	4918	1
Fage_P027a	210	Response	2	8750497	11507	1
Fage_P027a	210	Pulse	99	8756307	17317	1
Fage_P027a	211	Picture	Fixation Cross Sternberg Letters after Stroop	8763814	0	1	37319	3	0	next	other	0
Fage_P027a	211	Pulse	99	8768707	4893	1
Fage_P027a	211	Pulse	99	8781106	17292	1
Fage_P027a	211	Pulse	99	8793516	29702	1
Fage_P027a	212	Picture	Retrieval Sternberg Letters	8801133	0	2	24824	3	0	next	hit	988
Fage_P027a	212	Pulse	99	8805916	4783	1
Fage_P027a	212	Response	1	8815965	14832	1
Fage_P027a	212	Pulse	99	8818305	17172	1
Fage_P027a	213	Picture	Fixation Cross after Retrieval	8825957	0	1	124619	2	0	next	other	0
Fage_P027a	213	Pulse	99	8830715	4758	1
Fage_P027a	213	Pulse	99	8843114	17157	1
Fage_P027a	213	Pulse	99	8855514	29557	1
Fage_P027a	213	Pulse	99	8867914	41957	1
Fage_P027a	213	Pulse	99	8880313	54356	1
Fage_P027a	213	Pulse	99	8892713	66756	1
Fage_P027a	213	Pulse	99	8905113	79156	1
Fage_P027a	213	Pulse	99	8917512	91555	1
Fage_P027a	213	Pulse	99	8929912	103955	1
Fage_P027a	213	Pulse	99	8942311	116354	1
Fage_P027a	214	Picture	Encoding Sternberg Letters	8950576	0	1	24824	2	0	next	other	0
Fage_P027a	214	Pulse	99	8954711	4135	1
Fage_P027a	214	Pulse	99	8967111	16535	1
Fage_P027a	215	Picture	Fixation Cross Sternberg Letters after Encoding	8975400	0	1	12495	3	0	next	other	0
Fage_P027a	215	Pulse	99	8979510	4110	1
Fage_P027a	216	Picture	Stroop Sternberg	8987895	0	2	24824	3	0	next	incorrect	1008
Fage_P027a	216	Pulse	99	8991910	4015	1
Fage_P027a	216	Response	2	9001420	13525	1
Fage_P027a	216	Pulse	99	9004309	16414	1
Fage_P027a	217	Picture	Fixation Cross Sternberg Letters after Stroop	9012719	0	1	37319	2	0	next	other	0
Fage_P027a	217	Pulse	99	9016709	3990	1
Fage_P027a	217	Pulse	99	9029109	16390	1
Fage_P027a	217	Pulse	99	9041508	28789	1
Fage_P027a	218	Picture	Retrieval Sternberg Letters	9050038	0	1	24824	2	0	next	incorrect	1017
Fage_P027a	218	Pulse	99	9053908	3870	1
Fage_P027a	218	Pulse	99	9066308	16270	1
Fage_P027a	218	Response	2	9074437	24399	1
Fage_P027a	219	Picture	Fixation Cross after Retrieval	9074862	0	1	112291	2	0	next	other	0
Fage_P027a	219	Pulse	99	9078707	3845	1
Fage_P027a	219	Pulse	99	9091107	16245	1
Fage_P027a	219	Pulse	99	9103506	28644	1
Fage_P027a	219	Pulse	99	9115906	41044	1
Fage_P027a	219	Pulse	99	9128306	53444	1
Fage_P027a	219	Pulse	99	9140705	65843	1
Fage_P027a	219	Pulse	99	9153105	78243	1
Fage_P027a	219	Pulse	99	9165504	90642	1
Fage_P027a	219	Pulse	99	9177904	103042	1
Fage_P027a	220	Picture	Encoding Sternberg Letters	9187153	0	1	24824	2	0	next	other	0
Fage_P027a	220	Pulse	99	9190304	3151	1
Fage_P027a	220	Pulse	99	9202703	15550	1
Fage_P027a	221	Picture	Fixation Cross Sternberg Letters after Encoding	9211977	0	1	12495	2	0	next	other	0
Fage_P027a	221	Pulse	99	9215103	3126	1
Fage_P027a	222	Picture	Stroop Sternberg	9224472	0	1	24824	2	0	next	hit	1035
Fage_P027a	222	Pulse	99	9227503	3031	1
Fage_P027a	222	Response	1	9233692	9220	1
Fage_P027a	222	Pulse	99	9239902	15430	1
Fage_P027a	223	Picture	Fixation Cross Sternberg Letters after Stroop	9249296	0	1	37319	2	0	next	other	0
Fage_P027a	223	Pulse	99	9252302	3006	1
Fage_P027a	223	Pulse	99	9264701	15405	1
Fage_P027a	223	Pulse	99	9277101	27805	1
Fage_P027a	224	Picture	Retrieval Sternberg Letters	9286615	0	1	24824	2	0	next	incorrect	1044
Fage_P027a	224	Pulse	99	9289501	2886	1
Fage_P027a	224	Pulse	99	9301900	15285	1
Fage_P027a	224	Response	2	9303720	17105	1
Fage_P027a	225	Picture	Fixation Cross after Retrieval	9311439	0	1	124619	2	0	next	other	0
Fage_P027a	225	Pulse	99	9314300	2861	1
Fage_P027a	225	Pulse	99	9326700	15261	1
Fage_P027a	225	Pulse	99	9339099	27660	1
Fage_P027a	225	Pulse	99	9351499	40060	1
Fage_P027a	225	Pulse	99	9363898	52459	1
Fage_P027a	225	Pulse	99	9376298	64859	1
Fage_P027a	225	Pulse	99	9388698	77259	1
Fage_P027a	225	Pulse	99	9401097	89658	1
Fage_P027a	225	Pulse	99	9413497	102058	1
Fage_P027a	225	Pulse	99	9425896	114457	1
Fage_P027a	226	Picture	Encoding Sternberg Letters	9436058	0	1	24823	3	0	next	other	0
Fage_P027a	226	Pulse	99	9438296	2238	1
Fage_P027a	226	Pulse	99	9450696	14638	1
Fage_P027a	227	Picture	Fixation Cross Sternberg Letters after Encoding	9460881	0	2	12496	3	0	next	other	0
Fage_P027a	227	Pulse	99	9463095	2214	1
Fage_P027a	228	Picture	Stroop Sternberg	9473377	0	1	24824	2	0	next	incorrect	1063
Fage_P027a	228	Pulse	99	9475495	2118	1
Fage_P027a	228	Response	2	9482485	9108	1
Fage_P027a	228	Pulse	99	9487894	14517	1
Fage_P027a	229	Picture	Fixation Cross Sternberg Letters after Stroop	9498201	0	1	37319	2	0	next	other	0
Fage_P027a	229	Pulse	99	9500294	2093	1
Fage_P027a	229	Pulse	99	9512694	14493	1
Fage_P027a	229	Pulse	99	9525093	26892	1
Fage_P027a	230	Picture	Retrieval Sternberg Letters	9535520	0	1	24823	3	0	next	incorrect	1072
Fage_P027a	230	Pulse	99	9537493	1973	1
Fage_P027a	230	Pulse	99	9549893	14373	1
Fage_P027a	230	Response	2	9556722	21202	1
Fage_P027a	231	Picture	Fixation Cross after Retrieval	9560343	0	2	124620	3	0	next	other	0
Fage_P027a	231	Pulse	99	9562292	1949	1
Fage_P027a	231	Pulse	99	9574692	14349	1
Fage_P027a	231	Pulse	99	9587091	26748	1
Fage_P027a	231	Pulse	99	9599491	39148	1
Fage_P027a	231	Pulse	99	9611891	51548	1
Fage_P027a	231	Pulse	99	9624291	63948	1
Fage_P027a	231	Pulse	99	9636690	76347	1
Fage_P027a	231	Pulse	99	9649090	88747	1
Fage_P027a	231	Pulse	99	9661489	101146	1
Fage_P027a	231	Pulse	99	9673889	113546	1
Fage_P027a	232	Picture	Encoding Sternberg Letters	9684963	0	1	24823	2	0	next	other	0
Fage_P027a	232	Pulse	99	9686289	1326	1
Fage_P027a	232	Pulse	99	9698688	13725	1
Fage_P027a	233	Picture	Fixation Cross Sternberg Letters after Encoding	9709786	0	1	12496	2	0	next	other	0
Fage_P027a	233	Pulse	99	9711088	1302	1
Fage_P027a	234	Picture	Stroop Sternberg	9722282	0	1	24823	3	0	next	incorrect	1091
Fage_P027a	234	Pulse	99	9723487	1205	1
Fage_P027a	234	Response	2	9730427	8145	1
Fage_P027a	234	Pulse	99	9735887	13605	1
Fage_P027a	235	Picture	Fixation Cross Sternberg Letters after Stroop	9747105	0	2	37320	3	0	next	other	0
Fage_P027a	235	Pulse	99	9748287	1182	1
Fage_P027a	235	Pulse	99	9760686	13581	1
Fage_P027a	235	Pulse	99	9773086	25981	1
Fage_P027a	236	Picture	Retrieval Sternberg Letters	9784425	0	1	24823	2	0	next	incorrect	1100
Fage_P027a	236	Pulse	99	9785485	1060	1
Fage_P027a	236	Pulse	99	9797885	13460	1
Fage_P027a	236	Response	2	9797965	13540	1
Fage_P027a	237	Picture	Fixation Cross after Retrieval	9809248	0	1	112291	2	0	next	other	0
Fage_P027a	237	Pulse	99	9810285	1037	1
Fage_P027a	237	Pulse	99	9822684	13436	1
Fage_P027a	237	Pulse	99	9835084	25836	1
Fage_P027a	237	Pulse	99	9847483	38235	1
Fage_P027a	237	Pulse	99	9859883	50635	1
Fage_P027a	237	Pulse	99	9872283	63035	1
Fage_P027a	237	Pulse	99	9884682	75434	1
Fage_P027a	237	Pulse	99	9897082	87834	1
Fage_P027a	237	Pulse	99	9909482	100234	1
Fage_P027a	238	Picture	Encoding Sternberg Letters	9921539	0	1	24824	2	0	next	other	0
Fage_P027a	238	Pulse	99	9921881	342	1
Fage_P027a	238	Pulse	99	9934281	12742	1
Fage_P027a	239	Picture	Fixation Cross Sternberg Letters after Encoding	9946363	0	1	12495	2	0	next	other	0
Fage_P027a	239	Pulse	99	9946680	317	1
Fage_P027a	240	Picture	Stroop Sternberg	9958858	0	1	24824	2	0	next	incorrect	1119
Fage_P027a	240	Pulse	99	9959080	222	1
Fage_P027a	240	Pulse	99	9971480	12622	1
Fage_P027a	240	Response	2	9977539	18681	1
Fage_P027a	241	Picture	Fixation Cross Sternberg Letters after Stroop	9983682	0	1	37319	2	0	next	other	0
Fage_P027a	241	Pulse	99	9983879	197	1
Fage_P027a	241	Pulse	99	9996279	12597	1
Fage_P027a	241	Pulse	99	10008678	24996	1
Fage_P027a	242	Picture	Retrieval Sternberg Letters	10021001	0	1	24824	2	0	next	incorrect	1126
Fage_P027a	242	Pulse	99	10021078	77	1
Fage_P027a	242	Response	2	10030208	9207	1
Fage_P027a	242	Pulse	99	10033478	12477	1
Fage_P027a	243	Picture	Fixation Cross after Retrieval	10045825	0	1	137114	2	0	next	other	0
Fage_P027a	243	Pulse	99	10045877	52	1
Fage_P027a	243	Pulse	99	10058277	12452	1
Fage_P027a	243	Pulse	99	10070677	24852	1
Fage_P027a	243	Pulse	99	10083076	37251	1
Fage_P027a	243	Pulse	99	10095476	49651	1
Fage_P027a	243	Pulse	99	10107875	62050	1
Fage_P027a	243	Pulse	99	10120275	74450	1
Fage_P027a	243	Pulse	99	10132675	86850	1
Fage_P027a	243	Pulse	99	10145074	99249	1
Fage_P027a	243	Pulse	99	10157474	111649	1
Fage_P027a	243	Pulse	99	10169873	124048	1
Fage_P027a	243	Pulse	99	10182273	136448	1
Fage_P027a	244	Picture	Encoding Sternberg Letters	10182939	0	1	24824	2	0	next	other	0
Fage_P027a	244	Pulse	99	10194673	11734	1
Fage_P027a	244	Pulse	99	10207072	24133	1
Fage_P027a	245	Picture	Fixation Cross Sternberg Letters after Encoding	10207763	0	1	12495	2	0	next	other	0
Fage_P027a	245	Pulse	99	10219472	11709	1
Fage_P027a	246	Picture	Stroop Sternberg	10220258	0	1	24824	2	0	next	incorrect	1147
Fage_P027a	246	Response	2	10231642	11384	1
Fage_P027a	246	Pulse	99	10231871	11613	1
Fage_P027a	246	Pulse	99	10244271	24013	1
Fage_P027a	247	Picture	Fixation Cross Sternberg Letters after Stroop	10245082	0	1	37319	2	0	next	other	0
Fage_P027a	247	Pulse	99	10256671	11589	1
Fage_P027a	247	Pulse	99	10269070	23988	1
Fage_P027a	247	Pulse	99	10281480	36398	1
Fage_P027a	248	Picture	Retrieval Sternberg Letters	10282401	0	1	24824	2	0	next	incorrect	1156
Fage_P027a	248	Pulse	99	10293880	11479	1
Fage_P027a	248	Response	2	10293900	11499	1
Fage_P027a	248	Pulse	99	10306279	23878	1
Fage_P027a	249	Picture	Fixation Cross after Retrieval	10307225	0	1	149443	2	0	next	other	0
Fage_P027a	249	Pulse	99	10318679	11454	1
Fage_P027a	249	Pulse	99	10331078	23853	1
Fage_P027a	249	Pulse	99	10343478	36253	1
Fage_P027a	249	Pulse	99	10355878	48653	1
Fage_P027a	249	Pulse	99	10368277	61052	1
Fage_P027a	249	Pulse	99	10380677	73452	1
Fage_P027a	249	Pulse	99	10393077	85852	1
Fage_P027a	249	Pulse	99	10405476	98251	1
Fage_P027a	249	Pulse	99	10417876	110651	1
Fage_P027a	249	Pulse	99	10430275	123050	1
Fage_P027a	249	Pulse	99	10442675	135450	1
Fage_P027a	249	Pulse	99	10455075	147850	1
Fage_P027a	250	Picture	Encoding Sternberg Letters	10456668	0	1	24824	2	0	next	other	0
Fage_P027a	250	Pulse	99	10467474	10806	1
Fage_P027a	250	Pulse	99	10479874	23206	1
Fage_P027a	251	Picture	Fixation Cross Sternberg Letters after Encoding	10481492	0	1	12495	2	0	next	other	0
Fage_P027a	251	Pulse	99	10492274	10782	1
Fage_P027a	252	Picture	Stroop Sternberg	10493987	0	1	24824	2	0	next	hit	1178
Fage_P027a	252	Pulse	99	10504673	10686	1
Fage_P027a	252	Response	1	10507243	13256	1
Fage_P027a	252	Pulse	99	10517073	23086	1
Fage_P027a	253	Picture	Fixation Cross Sternberg Letters after Stroop	10518811	0	1	37319	2	0	next	other	0
Fage_P027a	253	Pulse	99	10529473	10662	1
Fage_P027a	253	Pulse	99	10541872	23061	1
Fage_P027a	253	Pulse	99	10554272	35461	1
Fage_P027a	254	Picture	Retrieval Sternberg Letters	10556130	0	1	24824	2	0	next	hit	1185
Fage_P027a	254	Response	1	10564051	7921	1
Fage_P027a	254	Pulse	99	10566671	10541	1
Fage_P027a	254	Pulse	99	10579071	22941	1
Fage_P027a	255	Picture	Fixation Cross after Retrieval	10580954	0	1	137114	2	0	next	other	0
Fage_P027a	255	Pulse	99	10591471	10517	1
Fage_P027a	255	Pulse	99	10603870	22916	1
Fage_P027a	255	Pulse	99	10616270	35316	1
Fage_P027a	255	Pulse	99	10628669	47715	1
Fage_P027a	255	Pulse	99	10641069	60115	1
Fage_P027a	255	Pulse	99	10653468	72514	1
Fage_P027a	255	Pulse	99	10665868	84914	1
Fage_P027a	255	Pulse	99	10678268	97314	1
Fage_P027a	255	Pulse	99	10690667	109713	1
Fage_P027a	255	Pulse	99	10703067	122113	1
Fage_P027a	255	Pulse	99	10715467	134513	1
Fage_P027a	256	Picture	Encoding Sternberg Letters	10718068	0	1	24824	2	0	next	other	0
Fage_P027a	256	Pulse	99	10727866	9798	1
Fage_P027a	256	Pulse	99	10740266	22198	1
Fage_P027a	257	Picture	Fixation Cross Sternberg Letters after Encoding	10742892	0	1	12495	2	0	next	other	0
Fage_P027a	257	Pulse	99	10752666	9774	1
Fage_P027a	258	Picture	Stroop Sternberg	10755387	0	1	24824	2	0	next	incorrect	1206
Fage_P027a	258	Response	2	10763715	8328	1
Fage_P027a	258	Pulse	99	10765065	9678	1
Fage_P027a	258	Pulse	99	10777465	22078	1
Fage_P027a	259	Picture	Fixation Cross Sternberg Letters after Stroop	10780211	0	1	37319	2	0	next	other	0
Fage_P027a	259	Pulse	99	10789864	9653	1
Fage_P027a	259	Pulse	99	10802264	22053	1
Fage_P027a	259	Pulse	99	10814664	34453	1
Fage_P027a	260	Picture	Retrieval Sternberg Letters	10817530	0	1	24824	2	0	next	incorrect	1215
Fage_P027a	260	Pulse	99	10827063	9533	1
Fage_P027a	260	Response	2	10837433	19903	1
Fage_P027a	260	Pulse	99	10839463	21933	1
Fage_P027a	261	Picture	Fixation Cross after Retrieval	10842354	0	1	112290	2	0	next	other	0
Fage_P027a	261	Pulse	99	10851863	9509	1
Fage_P027a	261	Pulse	99	10864262	21908	1
Fage_P027a	261	Pulse	99	10876662	34308	1
Fage_P027a	261	Pulse	99	10889061	46707	1
Fage_P027a	261	Pulse	99	10901461	59107	1
Fage_P027a	261	Pulse	99	10913860	71506	1
Fage_P027a	261	Pulse	99	10926260	83906	1
Fage_P027a	261	Pulse	99	10938660	96306	1
Fage_P027a	261	Pulse	99	10951059	108705	1
Fage_P027a	262	Picture	Encoding Sternberg Letters	10954644	0	1	24824	2	0	next	other	0
Fage_P027a	262	Pulse	99	10963459	8815	1
Fage_P027a	262	Pulse	99	10975859	21215	1
Fage_P027a	263	Picture	Fixation Cross Sternberg Letters after Encoding	10979468	0	1	12495	2	0	next	other	0
Fage_P027a	263	Pulse	99	10988258	8790	1
Fage_P027a	264	Picture	Stroop Sternberg	10991963	0	1	24824	2	0	next	incorrect	1233
Fage_P027a	264	Response	2	10998978	7015	1
Fage_P027a	264	Pulse	99	11000658	8695	1
Fage_P027a	264	Pulse	99	11013057	21094	1
Fage_P027a	265	Picture	Fixation Cross Sternberg Letters after Stroop	11016787	0	1	37319	2	0	next	other	0
Fage_P027a	265	Pulse	99	11025457	8670	1
Fage_P027a	265	Pulse	99	11037857	21070	1
Fage_P027a	265	Pulse	99	11050256	33469	1
Fage_P027a	266	Picture	Retrieval Sternberg Letters	11054106	0	1	24824	2	0	next	incorrect	1242
Fage_P027a	266	Pulse	99	11062656	8550	1
Fage_P027a	266	Response	2	11071506	17400	1
Fage_P027a	266	Pulse	99	11075055	20949	1
Fage_P027a	267	Picture	Fixation Cross after Retrieval	11078930	0	1	149443	2	0	next	other	0
Fage_P027a	267	Pulse	99	11087455	8525	1
Fage_P027a	267	Pulse	99	11099855	20925	1
Fage_P027a	267	Pulse	99	11112254	33324	1
Fage_P027a	267	Pulse	99	11124654	45724	1
Fage_P027a	267	Pulse	99	11137054	58124	1
Fage_P027a	267	Pulse	99	11149453	70523	1
Fage_P027a	267	Pulse	99	11161853	82923	1
Fage_P027a	267	Pulse	99	11174252	95322	1
Fage_P027a	267	Pulse	99	11186652	107722	1
Fage_P027a	267	Pulse	99	11199052	120122	1
Fage_P027a	267	Pulse	99	11211451	132521	1
Fage_P027a	267	Pulse	99	11223851	144921	1
Fage_P027a	268	Picture	Encoding Sternberg Letters	11228373	0	1	24824	2	0	next	other	0
Fage_P027a	268	Pulse	99	11236251	7878	1
Fage_P027a	268	Pulse	99	11248650	20277	1
Fage_P027a	269	Picture	Fixation Cross Sternberg Letters after Encoding	11253197	0	1	12495	2	0	next	other	0
Fage_P027a	269	Pulse	99	11261050	7853	1
Fage_P027a	270	Picture	Stroop Sternberg	11265692	0	1	24824	2	0	next	incorrect	1264
Fage_P027a	270	Pulse	99	11273449	7757	1
Fage_P027a	270	Response	2	11276789	11097	1
Fage_P027a	270	Pulse	99	11285849	20157	1
Fage_P027a	271	Picture	Fixation Cross Sternberg Letters after Stroop	11290516	0	1	37319	2	0	next	other	0
Fage_P027a	271	Pulse	99	11298249	7733	1
Fage_P027a	271	Pulse	99	11310648	20132	1
Fage_P027a	271	Pulse	99	11323048	32532	1
Fage_P027a	272	Picture	Retrieval Sternberg Letters	11327835	0	1	24824	2	0	next	hit	1271
Fage_P027a	272	Response	1	11333428	5593	1
Fage_P027a	272	Pulse	99	11335447	7612	1
Fage_P027a	272	Pulse	99	11347847	20012	1
Fage_P027a	273	Picture	Fixation Cross after Retrieval	11352659	0	1	124619	2	0	next	other	0
Fage_P027a	273	Pulse	99	11360247	7588	1
Fage_P027a	273	Pulse	99	11372646	19987	1
Fage_P027a	273	Pulse	99	11385046	32387	1
Fage_P027a	273	Pulse	99	11397446	44787	1
Fage_P027a	273	Pulse	99	11409845	57186	1
Fage_P027a	273	Pulse	99	11422245	69586	1
Fage_P027a	273	Pulse	99	11434644	81985	1
Fage_P027a	273	Pulse	99	11447044	94385	1
Fage_P027a	273	Pulse	99	11459444	106785	1
Fage_P027a	273	Pulse	99	11471843	119184	1
Fage_P027a	274	Picture	Encoding Sternberg Letters	11477278	0	1	24824	2	0	next	other	0
Fage_P027a	274	Pulse	99	11484243	6965	1
Fage_P027a	274	Pulse	99	11496643	19365	1
Fage_P027a	275	Picture	Fixation Cross Sternberg Letters after Encoding	11502102	0	1	12495	2	0	next	other	0
Fage_P027a	275	Pulse	99	11509042	6940	1
Fage_P027a	276	Picture	Stroop Sternberg	11514597	0	1	24824	2	0	next	incorrect	1292
Fage_P027a	276	Pulse	99	11521442	6845	1
Fage_P027a	276	Response	2	11524262	9665	1
Fage_P027a	276	Pulse	99	11533841	19244	1
Fage_P027a	277	Picture	Fixation Cross Sternberg Letters after Stroop	11539421	0	1	37319	2	0	next	other	0
Fage_P027a	277	Pulse	99	11546241	6820	1
Fage_P027a	277	Pulse	99	11558641	19220	1
Fage_P027a	277	Pulse	99	11571040	31619	1
Fage_P027a	278	Picture	Retrieval Sternberg Letters	11576740	0	1	24824	2	0	next	hit	1300
Fage_P027a	278	Pulse	99	11583440	6700	1
Fage_P027a	278	Response	1	11587590	10850	1
Fage_P027a	278	Pulse	99	11595839	19099	1
Fage_P027a	279	Picture	Fixation Cross after Retrieval	11601564	0	1	112290	2	0	next	other	0
Fage_P027a	279	Pulse	99	11608239	6675	1
Fage_P027a	279	Pulse	99	11620639	19075	1
Fage_P027a	279	Pulse	99	11633038	31474	1
Fage_P027a	279	Pulse	99	11645438	43874	1
Fage_P027a	279	Pulse	99	11657837	56273	1
Fage_P027a	279	Pulse	99	11670237	68673	1
Fage_P027a	279	Pulse	99	11682637	81073	1
Fage_P027a	279	Pulse	99	11695036	93472	1
Fage_P027a	279	Pulse	99	11707436	105872	1
Fage_P027a	280	Picture	Encoding Sternberg Letters	11713854	0	1	24824	2	0	next	other	0
Fage_P027a	280	Pulse	99	11719846	5992	1
Fage_P027a	280	Pulse	99	11732245	18391	1
Fage_P027a	281	Picture	Fixation Cross Sternberg Letters after Encoding	11738678	0	1	12495	2	0	next	other	0
Fage_P027a	281	Pulse	99	11744645	5967	1
Fage_P027a	282	Picture	Stroop Sternberg	11751173	0	1	24824	2	0	next	hit	1319
Fage_P027a	282	Pulse	99	11757035	5862	1
Fage_P027a	282	Response	1	11761434	10261	1
Fage_P027a	282	Pulse	99	11769444	18271	1
Fage_P027a	283	Picture	Fixation Cross Sternberg Letters after Stroop	11775997	0	1	37319	2	0	next	other	0
Fage_P027a	283	Pulse	99	11781844	5847	1
Fage_P027a	283	Pulse	99	11794243	18246	1
Fage_P027a	283	Pulse	99	11806643	30646	1
Fage_P027a	284	Picture	Retrieval Sternberg Letters	11813316	0	1	24824	2	0	next	hit	1327
Fage_P027a	284	Pulse	99	11819043	5727	1
Fage_P027a	284	Response	1	11829622	16306	1
Fage_P027a	284	Pulse	99	11831442	18126	1
Fage_P027a	285	Picture	Fixation Cross after Retrieval	11838140	0	1	137114	2	0	next	other	0
Fage_P027a	285	Pulse	99	11843842	5702	1
Fage_P027a	285	Pulse	99	11856241	18101	1
Fage_P027a	285	Pulse	99	11868641	30501	1
Fage_P027a	285	Pulse	99	11881041	42901	1
Fage_P027a	285	Pulse	99	11893441	55301	1
Fage_P027a	285	Pulse	99	11905840	67700	1
Fage_P027a	285	Pulse	99	11918240	80100	1
Fage_P027a	285	Pulse	99	11930639	92499	1
Fage_P027a	285	Pulse	99	11943039	104899	1
Fage_P027a	285	Pulse	99	11955438	117298	1
Fage_P027a	285	Pulse	99	11967838	129698	1
Fage_P027a	286	Picture	Encoding Sternberg Letters	11975254	0	1	24824	2	0	next	other	0
Fage_P027a	286	Pulse	99	11980238	4984	1
Fage_P027a	286	Pulse	99	11992637	17383	1
Fage_P027a	287	Picture	Fixation Cross Sternberg Letters after Encoding	12000078	0	1	12495	3	0	next	other	0
Fage_P027a	287	Pulse	99	12005037	4959	1
Fage_P027a	288	Picture	Stroop Sternberg	12012573	0	2	24824	3	0	next	hit	1348
Fage_P027a	288	Pulse	99	12017437	4864	1
Fage_P027a	288	Response	1	12022836	10263	1
Fage_P027a	288	Pulse	99	12029836	17263	1
Fage_P027a	289	Picture	Fixation Cross Sternberg Letters after Stroop	12037397	0	1	37319	2	0	next	other	0
Fage_P027a	289	Pulse	99	12042236	4839	1
Fage_P027a	289	Pulse	99	12054635	17238	1
Fage_P027a	289	Pulse	99	12067035	29638	1
Fage_P027a	290	Picture	Retrieval Sternberg Letters	12074716	0	1	24824	2	0	next	incorrect	1356
Fage_P027a	290	Pulse	99	12079435	4719	1
Fage_P027a	290	Response	2	12084194	9478	1
Fage_P027a	290	Pulse	99	12091834	17118	1
Fage_P027a	291	Picture	Fixation Cross after Retrieval	12099540	0	1	112291	2	0	next	other	0
Fage_P027a	291	Pulse	99	12104234	4694	1
Fage_P027a	291	Pulse	99	12116633	17093	1
Fage_P027a	291	Pulse	99	12129033	29493	1
Fage_P027a	291	Pulse	99	12141433	41893	1
Fage_P027a	291	Pulse	99	12153832	54292	1
Fage_P027a	291	Pulse	99	12166232	66692	1
Fage_P027a	291	Pulse	99	12178631	79091	1
Fage_P027a	291	Pulse	99	12191031	91491	1
Fage_P027a	291	Pulse	99	12203431	103891	1
Fage_P027a	292	Picture	End Sternberg	12211831	0	1	37319	2	0	next	other	0
Fage_P027a	292	Pulse	99	12215830	3999	1
Fage_P027a	292	Pulse	99	12228230	16399	1
Fage_P027a	292	Pulse	99	12240630	28799	1
Fage_P027a	293	Picture	Instruction Stroop	12249150	0	1	37319	2	0	next	other	0
Fage_P027a	293	Pulse	99	12253029	3879	1
Fage_P027a	293	Pulse	99	12265429	16279	1
Fage_P027a	293	Pulse	99	12277828	28678	1
Fage_P027a	294	Picture	stroop neutral close	12286469	0	1	24824	2	0	next	incorrect	1379
Fage_P027a	294	Pulse	99	12290228	3759	1
Fage_P027a	294	Pulse	99	12302628	16159	1
Fage_P027a	294	Response	2	12307507	21038	1
Fage_P027a	295	Picture	stroop neutral close	12311293	0	1	24824	2	0	next	hit	1382
Fage_P027a	295	Pulse	99	12315027	3734	1
Fage_P027a	295	Response	1	12325567	14274	1
Fage_P027a	295	Pulse	99	12327427	16134	1
Fage_P027a	296	Picture	stroop neutral close	12336117	0	1	24823	2	0	next	incorrect	1386
Fage_P027a	296	Pulse	99	12339827	3710	1
Fage_P027a	296	Response	2	12346396	10279	1
Fage_P027a	296	Pulse	99	12352226	16109	1
Fage_P027a	297	Picture	stroop neutral close	12360940	0	1	24824	2	0	next	incorrect	1390
Fage_P027a	297	Pulse	99	12364626	3686	1
Fage_P027a	297	Response	2	12371995	11055	1
Fage_P027a	297	Pulse	99	12377025	16085	1
Fage_P027a	298	Picture	stroop neutral close	12385764	0	1	24824	2	0	next	hit	1394
Fage_P027a	298	Pulse	99	12389425	3661	1
Fage_P027a	298	Response	1	12394705	8941	1
Fage_P027a	298	Pulse	99	12401824	16060	1
Fage_P027a	299	Picture	stroop neutral close	12410588	0	1	24824	2	0	next	incorrect	1398
Fage_P027a	299	Pulse	99	12414224	3636	1
Fage_P027a	299	Response	2	12425634	15046	1
Fage_P027a	299	Pulse	99	12426624	16036	1
Fage_P027a	300	Picture	Fixation Cross Stroop	12435412	0	1	124619	2	0	next	other	0
Fage_P027a	300	Pulse	99	12439024	3612	1
Fage_P027a	300	Pulse	99	12451423	16011	1
Fage_P027a	300	Pulse	99	12463823	28411	1
Fage_P027a	300	Pulse	99	12476222	40810	1
Fage_P027a	300	Pulse	99	12488622	53210	1
Fage_P027a	300	Pulse	99	12501022	65610	1
Fage_P027a	300	Pulse	99	12513421	78009	1
Fage_P027a	300	Pulse	99	12525821	90409	1
Fage_P027a	300	Pulse	99	12538220	102808	1
Fage_P027a	300	Pulse	99	12550620	115208	1
Fage_P027a	301	Picture	stroop neutral close	12560031	0	1	24824	2	0	next	hit	1414
Fage_P027a	301	Pulse	99	12563020	2989	1
Fage_P027a	301	Pulse	99	12575419	15388	1
Fage_P027a	301	Response	1	12576629	16598	1
Fage_P027a	302	Picture	stroop neutral close	12584855	0	1	24824	2	0	next	incorrect	1417
Fage_P027a	302	Pulse	99	12587819	2964	1
Fage_P027a	302	Response	2	12593549	8694	1
Fage_P027a	302	Pulse	99	12600218	15363	1
Fage_P027a	303	Picture	stroop neutral close	12609679	0	1	24824	2	0	next	incorrect	1421
Fage_P027a	303	Pulse	99	12612618	2939	1
Fage_P027a	303	Response	2	12619468	9789	1
Fage_P027a	303	Pulse	99	12625018	15339	1
Fage_P027a	304	Picture	stroop neutral close	12634503	0	1	24990	2	0	next	incorrect	1425
Fage_P027a	304	Pulse	99	12637417	2914	1
Fage_P027a	304	Response	2	12643857	9354	1
Fage_P027a	304	Pulse	99	12649817	15314	1
Fage_P027a	305	Picture	stroop neutral close	12659493	0	1	24824	2	0	next	hit	1429
Fage_P027a	305	Pulse	99	12662217	2724	1
Fage_P027a	305	Response	1	12666566	7073	1
Fage_P027a	305	Pulse	99	12674616	15123	1
Fage_P027a	306	Picture	stroop neutral close	12684317	0	1	24824	2	0	next	incorrect	1433
Fage_P027a	306	Pulse	99	12687016	2699	1
Fage_P027a	306	Response	2	12692416	8099	1
Fage_P027a	306	Pulse	99	12699415	15098	1
Fage_P027a	307	Picture	Fixation Cross Stroop	12709141	0	1	124619	2	0	next	other	0
Fage_P027a	307	Pulse	99	12711815	2674	1
Fage_P027a	307	Pulse	99	12724215	15074	1
Fage_P027a	307	Pulse	99	12736614	27473	1
Fage_P027a	307	Pulse	99	12749014	39873	1
Fage_P027a	307	Pulse	99	12761413	52272	1
Fage_P027a	307	Pulse	99	12773813	64672	1
Fage_P027a	307	Pulse	99	12786213	77072	1
Fage_P027a	307	Pulse	99	12798612	89471	1
Fage_P027a	307	Pulse	99	12811012	101871	1
Fage_P027a	307	Pulse	99	12823412	114271	1
Fage_P027a	308	Picture	stroop neutral close	12833760	0	1	24824	2	0	next	hit	1448
Fage_P027a	308	Pulse	99	12835811	2051	1
Fage_P027a	308	Response	1	12845781	12021	1
Fage_P027a	308	Pulse	99	12848211	14451	1
Fage_P027a	309	Picture	stroop neutral close	12858584	0	1	24823	3	0	next	incorrect	1452
Fage_P027a	309	Pulse	99	12860610	2026	1
Fage_P027a	309	Response	2	12868420	9836	1
Fage_P027a	309	Pulse	99	12873010	14426	1
Fage_P027a	310	Picture	stroop neutral close	12883407	0	2	24824	3	0	next	incorrect	1456
Fage_P027a	310	Pulse	99	12885410	2003	1
Fage_P027a	310	Response	2	12892209	8802	1
Fage_P027a	310	Pulse	99	12897809	14402	1
Fage_P027a	311	Picture	stroop neutral close	12908231	0	1	24824	2	0	next	incorrect	1460
Fage_P027a	311	Pulse	99	12910209	1978	1
Fage_P027a	311	Response	2	12918879	10648	1
Fage_P027a	311	Pulse	99	12922608	14377	1
Fage_P027a	312	Picture	stroop neutral close	12933055	0	1	24824	2	0	next	hit	1464
Fage_P027a	312	Pulse	99	12935008	1953	1
Fage_P027a	312	Response	1	12941178	8123	1
Fage_P027a	312	Pulse	99	12947408	14353	1
Fage_P027a	313	Picture	stroop neutral close	12957879	0	1	24824	2	0	next	hit	1468
Fage_P027a	313	Pulse	99	12959807	1928	1
Fage_P027a	313	Response	1	12968757	10878	1
Fage_P027a	313	Pulse	99	12972207	14328	1
Fage_P027a	314	Picture	Fixation Cross Stroop	12982703	0	1	124619	2	0	next	other	0
Fage_P027a	314	Pulse	99	12984607	1904	1
Fage_P027a	314	Pulse	99	12997006	14303	1
Fage_P027a	314	Pulse	99	13009406	26703	1
Fage_P027a	314	Pulse	99	13021805	39102	1
Fage_P027a	314	Pulse	99	13034205	51502	1
Fage_P027a	314	Pulse	99	13046605	63902	1
Fage_P027a	314	Pulse	99	13059004	76301	1
Fage_P027a	314	Pulse	99	13071404	88701	1
Fage_P027a	314	Pulse	99	13083803	101100	1
Fage_P027a	314	Pulse	99	13096203	113500	1
Fage_P027a	315	Picture	stroop neutral close	13107322	0	1	24824	2	0	next	incorrect	1483
Fage_P027a	315	Pulse	99	13108603	1281	1
Fage_P027a	315	Response	2	13116222	8900	1
Fage_P027a	315	Pulse	99	13121002	13680	1
Fage_P027a	316	Picture	stroop neutral close	13132146	0	1	24824	2	0	next	hit	1487
Fage_P027a	316	Pulse	99	13133402	1256	1
Fage_P027a	316	Response	1	13140802	8656	1
Fage_P027a	316	Pulse	99	13145801	13655	1
Fage_P027a	317	Picture	stroop neutral close	13156970	0	1	24823	3	0	next	incorrect	1491
Fage_P027a	317	Pulse	99	13158201	1231	1
Fage_P027a	317	Response	2	13164861	7891	1
Fage_P027a	317	Pulse	99	13170601	13631	1
Fage_P027a	318	Picture	stroop neutral close	13181793	0	2	24824	3	0	next	incorrect	1495
Fage_P027a	318	Pulse	99	13183000	1207	1
Fage_P027a	318	Response	2	13189160	7367	1
Fage_P027a	318	Pulse	99	13195400	13607	1
Fage_P027a	319	Picture	stroop neutral close	13206617	0	1	24824	2	0	next	incorrect	1499
Fage_P027a	319	Pulse	99	13207800	1183	1
Fage_P027a	319	Response	2	13217719	11102	1
Fage_P027a	319	Pulse	99	13220199	13582	1
Fage_P027a	320	Picture	stroop neutral close	13231441	0	1	24824	2	0	next	incorrect	1503
Fage_P027a	320	Pulse	99	13232599	1158	1
Fage_P027a	320	Response	2	13238439	6998	1
Fage_P027a	320	Pulse	99	13244998	13557	1
Fage_P027a	321	Picture	Fixation Cross Stroop	13256265	0	1	124619	2	0	next	other	0
Fage_P027a	321	Pulse	99	13257408	1143	1
Fage_P027a	321	Pulse	99	13269808	13543	1
Fage_P027a	321	Pulse	99	13282207	25942	1
Fage_P027a	321	Pulse	99	13294607	38342	1
Fage_P027a	321	Pulse	99	13307007	50742	1
Fage_P027a	321	Pulse	99	13319406	63141	1
Fage_P027a	321	Pulse	99	13331806	75541	1
Fage_P027a	321	Pulse	99	13344205	87940	1
Fage_P027a	321	Pulse	99	13356605	100340	1
Fage_P027a	321	Pulse	99	13369005	112740	1
Fage_P027a	322	Picture	stroop maximum incongruent	13380884	0	1	24824	2	0	next	hit	1518
Fage_P027a	322	Pulse	99	13381404	520	1
Fage_P027a	322	Response	1	13392544	11660	1
Fage_P027a	322	Pulse	99	13393804	12920	1
Fage_P027a	323	Picture	stroop maximum incongruent	13405708	0	1	24824	2	0	next	hit	1523
Fage_P027a	323	Pulse	99	13406204	496	1
Fage_P027a	323	Pulse	99	13418603	12895	1
Fage_P027a	323	Response	1	13421393	15685	1
Fage_P027a	324	Picture	stroop maximum incongruent	13430532	0	1	24824	2	0	next	hit	1527
Fage_P027a	324	Pulse	99	13431003	471	1
Fage_P027a	324	Pulse	99	13443402	12870	1
Fage_P027a	324	Response	1	13443832	13300	1
Fage_P027a	325	Picture	stroop maximum incongruent	13455356	0	1	24823	3	0	next	incorrect	1530
Fage_P027a	325	Pulse	99	13455802	446	1
Fage_P027a	325	Response	2	13463632	8276	1
Fage_P027a	325	Pulse	99	13468201	12845	1
Fage_P027a	326	Picture	stroop maximum incongruent	13480179	0	2	24824	3	0	next	hit	1534
Fage_P027a	326	Pulse	99	13480601	422	1
Fage_P027a	326	Response	1	13492041	11862	1
Fage_P027a	326	Pulse	99	13493001	12822	1
Fage_P027a	327	Picture	stroop maximum incongruent	13505003	0	1	24824	2	0	next	incorrect	1538
Fage_P027a	327	Pulse	99	13505401	398	1
Fage_P027a	327	Response	2	13517570	12567	1
Fage_P027a	327	Pulse	99	13517800	12797	1
Fage_P027a	328	Picture	Fixation Cross Stroop	13529827	0	1	124619	2	0	next	other	0
Fage_P027a	328	Pulse	99	13530200	373	1
Fage_P027a	328	Pulse	99	13542599	12772	1
Fage_P027a	328	Pulse	99	13554999	25172	1
Fage_P027a	328	Pulse	99	13567398	37571	1
Fage_P027a	328	Pulse	99	13579798	49971	1
Fage_P027a	328	Pulse	99	13592198	62371	1
Fage_P027a	328	Pulse	99	13604598	74771	1
Fage_P027a	328	Pulse	99	13616997	87170	1
Fage_P027a	328	Pulse	99	13629397	99570	1
Fage_P027a	328	Pulse	99	13641796	111969	1
Fage_P027a	328	Pulse	99	13654196	124369	1
Fage_P027a	329	Picture	stroop maximum incongruent	13654446	0	1	24824	2	0	next	incorrect	1554
Fage_P027a	329	Pulse	99	13666595	12149	1
Fage_P027a	329	Response	2	13673815	19369	1
Fage_P027a	329	Pulse	99	13678995	24549	1
Fage_P027a	330	Picture	stroop maximum incongruent	13679270	0	1	24824	2	0	next	incorrect	1558
Fage_P027a	330	Pulse	99	13691395	12125	1
Fage_P027a	330	Response	2	13694875	15605	1
Fage_P027a	330	Pulse	99	13703794	24524	1
Fage_P027a	331	Picture	stroop maximum incongruent	13704094	0	1	24824	2	0	next	hit	1561
Fage_P027a	331	Response	1	13715844	11750	1
Fage_P027a	331	Pulse	99	13716194	12100	1
Fage_P027a	331	Pulse	99	13728594	24500	1
Fage_P027a	332	Picture	stroop maximum incongruent	13728918	0	1	24824	2	0	next	hit	1566
Fage_P027a	332	Pulse	99	13740993	12075	1
Fage_P027a	332	Response	1	13747543	18625	1
Fage_P027a	332	Pulse	99	13753393	24475	1
Fage_P027a	333	Picture	stroop maximum incongruent	13753742	0	1	24823	3	0	next	hit	1570
Fage_P027a	333	Pulse	99	13765792	12050	1
Fage_P027a	333	Response	1	13771302	17560	1
Fage_P027a	333	Pulse	99	13778192	24450	1
Fage_P027a	334	Picture	stroop maximum incongruent	13778565	0	2	24824	3	0	next	incorrect	1574
Fage_P027a	334	Pulse	99	13790592	12027	1
Fage_P027a	334	Response	2	13798261	19696	1
Fage_P027a	334	Pulse	99	13802991	24426	1
Fage_P027a	335	Picture	Fixation Cross Stroop	13803389	0	1	124619	3	0	next	other	0
Fage_P027a	335	Pulse	99	13815391	12002	1
Fage_P027a	335	Pulse	99	13827791	24402	1
Fage_P027a	335	Pulse	99	13840190	36801	1
Fage_P027a	335	Pulse	99	13852590	49201	1
Fage_P027a	335	Pulse	99	13864989	61600	1
Fage_P027a	335	Pulse	99	13877389	74000	1
Fage_P027a	335	Pulse	99	13889789	86400	1
Fage_P027a	335	Pulse	99	13902188	98799	1
Fage_P027a	335	Pulse	99	13914588	111199	1
Fage_P027a	335	Pulse	99	13926987	123598	1
Fage_P027a	336	Picture	stroop maximum incongruent	13928008	0	2	24824	3	0	next	hit	1589
Fage_P027a	336	Pulse	99	13939387	11379	1
Fage_P027a	336	Response	1	13940267	12259	1
Fage_P027a	336	Pulse	99	13951787	23779	1
Fage_P027a	337	Picture	stroop maximum incongruent	13952832	0	1	24824	2	0	next	hit	1592
Fage_P027a	337	Response	1	13963896	11064	1
Fage_P027a	337	Pulse	99	13964186	11354	1
Fage_P027a	337	Pulse	99	13976586	23754	1
Fage_P027a	338	Picture	stroop maximum incongruent	13977656	0	1	24824	2	0	next	incorrect	1597
Fage_P027a	338	Pulse	99	13988986	11330	1
Fage_P027a	338	Response	2	13989795	12139	1
Fage_P027a	338	Pulse	99	14001385	23729	1
Fage_P027a	339	Picture	stroop maximum incongruent	14002480	0	1	24824	2	0	next	hit	1600
Fage_P027a	339	Response	1	14012085	9605	1
Fage_P027a	339	Pulse	99	14013785	11305	1
Fage_P027a	339	Pulse	99	14026184	23704	1
Fage_P027a	340	Picture	stroop maximum incongruent	14027304	0	1	24824	2	0	next	hit	1605
Fage_P027a	340	Pulse	99	14038584	11280	1
Fage_P027a	340	Response	1	14039734	12430	1
Fage_P027a	340	Pulse	99	14050984	23680	1
Fage_P027a	341	Picture	stroop maximum incongruent	14052128	0	1	24824	2	0	next	incorrect	1608
Fage_P027a	341	Response	2	14061933	9805	1
Fage_P027a	341	Pulse	99	14063383	11255	1
Fage_P027a	341	Pulse	99	14075783	23655	1
Fage_P027a	342	Picture	Fixation Cross Stroop	14076952	0	1	124619	2	0	next	other	0
Fage_P027a	342	Pulse	99	14088182	11230	1
Fage_P027a	342	Pulse	99	14100582	23630	1
Fage_P027a	342	Pulse	99	14112982	36030	1
Fage_P027a	342	Pulse	99	14125381	48429	1
Fage_P027a	342	Pulse	99	14137781	60829	1
Fage_P027a	342	Pulse	99	14150180	73228	1
Fage_P027a	342	Pulse	99	14162580	85628	1
Fage_P027a	342	Pulse	99	14174980	98028	1
Fage_P027a	342	Pulse	99	14187379	110427	1
Fage_P027a	342	Pulse	99	14199779	122827	1
Fage_P027a	343	Picture	stroop maximum incongruent	14201571	0	1	24823	3	0	next	incorrect	1624
Fage_P027a	343	Pulse	99	14212179	10608	1
Fage_P027a	343	Response	2	14216308	14737	1
Fage_P027a	343	Pulse	99	14224578	23007	1
Fage_P027a	344	Picture	stroop maximum incongruent	14226394	0	2	24824	3	0	next	hit	1628
Fage_P027a	344	Pulse	99	14236978	10584	1
Fage_P027a	344	Response	1	14239898	13504	1
Fage_P027a	344	Pulse	99	14249377	22983	1
Fage_P027a	345	Picture	stroop maximum incongruent	14251218	0	1	24824	2	0	next	incorrect	1631
Fage_P027a	345	Response	2	14260237	9019	1
Fage_P027a	345	Pulse	99	14261777	10559	1
Fage_P027a	345	Pulse	99	14274177	22959	1
Fage_P027a	346	Picture	stroop maximum incongruent	14276042	0	1	24991	2	0	next	incorrect	1636
Fage_P027a	346	Pulse	99	14286576	10534	1
Fage_P027a	346	Response	2	14287186	11144	1
Fage_P027a	346	Pulse	99	14298976	22934	1
Fage_P027a	347	Picture	stroop maximum incongruent	14301033	0	1	24823	3	0	next	incorrect	1639
Fage_P027a	347	Response	2	14310246	9213	1
Fage_P027a	347	Pulse	99	14311375	10342	1
Fage_P027a	347	Pulse	99	14323775	22742	1
Fage_P027a	348	Picture	stroop maximum incongruent	14325856	0	2	24824	3	0	next	incorrect	1644
Fage_P027a	348	Pulse	99	14336175	10319	1
Fage_P027a	348	Response	2	14339145	13289	1
Fage_P027a	348	Pulse	99	14348574	22718	1
Fage_P027a	349	Picture	Fixation Cross Stroop	14350680	0	1	124619	2	0	next	other	0
Fage_P027a	349	Pulse	99	14360974	10294	1
Fage_P027a	349	Pulse	99	14373374	22694	1
Fage_P027a	349	Pulse	99	14385773	35093	1
Fage_P027a	349	Pulse	99	14398173	47493	1
Fage_P027a	349	Pulse	99	14410572	59892	1
Fage_P027a	349	Pulse	99	14422972	72292	1
Fage_P027a	349	Pulse	99	14435372	84692	1
Fage_P027a	349	Pulse	99	14447771	97091	1
Fage_P027a	349	Pulse	99	14460171	109491	1
Fage_P027a	349	Pulse	99	14472571	121891	1
Fage_P027a	350	Picture	End Stroop	14475299	0	1	43517	2	0	next	other	0
Fage_P027a	350	Pulse	99	14484970	9671	1
Fage_P027a	350	Pulse	99	14497370	22071	1
Fage_P027a	350	Pulse	99	14509769	34470	1
