# Supplementary material for: Towards clinical applicability of fMRI via systematic filtering
Source: PLoS One. 2025 May 12;20(5):e0321088. doi: 10.1371/journal.pone.0321088 (PMC12068634; doi:10.1371/journal.pone.0321088)
Supplement: S1 Code — (ZIP) [file pone.0321088.s001.zip › PLOS_DATA_CODE/Logfiles/Fage_P028b-fage.log]

Scenario - Fage Final
Logfile written - 12/10/2012 11:18:18

Subject	Trial	Event Type	Code	Time	TTime	Uncertainty	Duration	Uncertainty	ReqTime	ReqDur	Stim Type	Pair Index

Fage_P028b	1	Pulse	99	60796	70793	1
Fage_P028b	2	Picture	Instruction Sternberg Symbols	61139	0	1	37319	2	0	next	other	0
Fage_P028b	2	Pulse	99	73196	12057	1
Fage_P028b	2	Pulse	99	85595	24456	1
Fage_P028b	2	Pulse	99	97994	36855	2
Fage_P028b	3	Picture	Encoding Sternberg Symbols	98458	0	1	24824	2	0	next	other	0
Fage_P028b	3	Pulse	99	110395	11937	1
Fage_P028b	3	Pulse	99	122795	24337	1
Fage_P028b	4	Picture	Fixation Cross Sternberg Symbols after Encoding	123282	0	1	12495	2	0	next	other	0
Fage_P028b	4	Pulse	99	135194	11912	1
Fage_P028b	5	Picture	Stroop Sternberg	135777	0	1	24824	2	0	next	incorrect	12
Fage_P028b	5	Response	2	146664	10887	1
Fage_P028b	5	Pulse	99	147593	11816	1
Fage_P028b	5	Pulse	99	159993	24216	1
Fage_P028b	6	Picture	Fixation Cross Sternberg Symbols after Stroop	160601	0	1	37319	3	0	next	other	0
Fage_P028b	6	Pulse	99	172393	11792	1
Fage_P028b	6	Pulse	99	184793	24192	1
Fage_P028b	6	Pulse	99	197192	36591	1
Fage_P028b	7	Picture	Retrieval Sternberg Symbols	197920	0	2	24824	3	0	next	hit	20
Fage_P028b	7	Response	1	209302	11382	1
Fage_P028b	7	Pulse	99	209592	11672	1
Fage_P028b	7	Pulse	99	221991	24071	1
Fage_P028b	8	Picture	Fixation Cross after Retrieval	222744	0	1	112291	2	0	next	other	0
Fage_P028b	8	Pulse	99	234391	11647	1
Fage_P028b	8	Pulse	99	246791	24047	1
Fage_P028b	8	Pulse	99	259190	36446	1
Fage_P028b	8	Pulse	99	271590	48846	1
Fage_P028b	8	Pulse	99	283990	61246	1
Fage_P028b	8	Pulse	99	296389	73645	1
Fage_P028b	8	Pulse	99	308789	86045	1
Fage_P028b	8	Pulse	99	321189	98445	1
Fage_P028b	8	Pulse	99	333588	110844	1
Fage_P028b	9	Picture	Encoding Sternberg Symbols	335035	0	1	24824	2	0	next	other	0
Fage_P028b	9	Pulse	99	345988	10953	1
Fage_P028b	9	Pulse	99	358388	23353	1
Fage_P028b	10	Picture	Fixation Cross Sternberg Symbols after Encoding	359859	0	1	12495	2	0	next	other	0
Fage_P028b	10	Pulse	99	370787	10928	1
Fage_P028b	11	Picture	Stroop Sternberg	372354	0	1	24824	2	0	next	incorrect	39
Fage_P028b	11	Response	2	380807	8453	1
Fage_P028b	11	Pulse	99	383187	10833	1
Fage_P028b	11	Pulse	99	395587	23233	1
Fage_P028b	12	Picture	Fixation Cross Sternberg Symbols after Stroop	397178	0	1	37319	3	0	next	other	0
Fage_P028b	12	Pulse	99	407986	10808	1
Fage_P028b	12	Pulse	99	420386	23208	1
Fage_P028b	12	Pulse	99	432785	35607	1
Fage_P028b	13	Picture	Retrieval Sternberg Symbols	434497	0	2	24824	3	0	next	incorrect	48
Fage_P028b	13	Pulse	99	445185	10688	1
Fage_P028b	13	Response	2	450015	15518	1
Fage_P028b	13	Pulse	99	457585	23088	1
Fage_P028b	14	Picture	Fixation Cross after Retrieval	459321	0	1	149444	2	0	next	other	0
Fage_P028b	14	Pulse	99	469984	10663	1
Fage_P028b	14	Pulse	99	482384	23063	1
Fage_P028b	14	Pulse	99	494784	35463	1
Fage_P028b	14	Pulse	99	507184	47863	1
Fage_P028b	14	Pulse	99	519583	60262	1
Fage_P028b	14	Pulse	99	531983	72662	1
Fage_P028b	14	Pulse	99	544382	85061	1
Fage_P028b	14	Pulse	99	556782	97461	1
Fage_P028b	14	Pulse	99	569182	109861	1
Fage_P028b	14	Pulse	99	581581	122260	1
Fage_P028b	14	Pulse	99	593981	134660	1
Fage_P028b	14	Pulse	99	606381	147060	1
Fage_P028b	15	Picture	Encoding Sternberg Symbols	608765	0	1	24824	2	0	next	other	0
Fage_P028b	15	Pulse	99	618781	10016	1
Fage_P028b	15	Pulse	99	631180	22415	1
Fage_P028b	16	Picture	Fixation Cross Sternberg Symbols after Encoding	633589	0	1	12495	2	0	next	other	0
Fage_P028b	16	Pulse	99	643580	9991	1
Fage_P028b	17	Picture	Stroop Sternberg	646084	0	1	24824	2	0	next	hit	70
Fage_P028b	17	Pulse	99	655979	9895	1
Fage_P028b	17	Response	1	656899	10815	1
Fage_P028b	17	Pulse	99	668379	22295	1
Fage_P028b	18	Picture	Fixation Cross Sternberg Symbols after Stroop	670908	0	1	37319	2	0	next	other	0
Fage_P028b	18	Pulse	99	680779	9871	1
Fage_P028b	18	Pulse	99	693178	22270	1
Fage_P028b	18	Pulse	99	705578	34670	1
Fage_P028b	19	Picture	Retrieval Sternberg Symbols	708227	0	1	24824	2	0	next	hit	78
Fage_P028b	19	Pulse	99	717978	9751	1
Fage_P028b	19	Response	1	718057	9830	1
Fage_P028b	19	Pulse	99	730377	22150	1
Fage_P028b	20	Picture	Fixation Cross after Retrieval	733051	0	1	124619	2	0	next	other	0
Fage_P028b	20	Pulse	99	742777	9726	1
Fage_P028b	20	Pulse	99	755177	22126	1
Fage_P028b	20	Pulse	99	767576	34525	1
Fage_P028b	20	Pulse	99	779976	46925	1
Fage_P028b	20	Pulse	99	792376	59325	1
Fage_P028b	20	Pulse	99	804775	71724	1
Fage_P028b	20	Pulse	99	817175	84124	1
Fage_P028b	20	Pulse	99	829575	96524	1
Fage_P028b	20	Pulse	99	841974	108923	1
Fage_P028b	20	Pulse	99	854374	121323	1
Fage_P028b	21	Picture	Encoding Sternberg Symbols	857670	0	1	24824	2	0	next	other	0
Fage_P028b	21	Pulse	99	866774	9104	1
Fage_P028b	21	Pulse	99	879173	21503	1
Fage_P028b	22	Picture	Fixation Cross Sternberg Symbols after Encoding	882494	0	1	12496	2	0	next	other	0
Fage_P028b	22	Pulse	99	891573	9079	1
Fage_P028b	23	Picture	Stroop Sternberg	894990	0	1	24824	2	0	next	hit	97
Fage_P028b	23	Response	1	903753	8763	1
Fage_P028b	23	Pulse	99	903982	8992	1
Fage_P028b	23	Pulse	99	916382	21392	1
Fage_P028b	24	Picture	Fixation Cross Sternberg Symbols after Stroop	919814	0	1	37319	2	0	next	other	0
Fage_P028b	24	Pulse	99	928782	8968	1
Fage_P028b	24	Pulse	99	941181	21367	1
Fage_P028b	24	Pulse	99	953581	33767	1
Fage_P028b	25	Picture	Retrieval Sternberg Symbols	957133	0	1	24824	2	0	next	incorrect	105
Fage_P028b	25	Response	2	964831	7698	1
Fage_P028b	25	Pulse	99	965981	8848	1
Fage_P028b	25	Pulse	99	978380	21247	1
Fage_P028b	26	Picture	Fixation Cross after Retrieval	981957	0	1	136948	2	0	next	other	0
Fage_P028b	26	Pulse	99	990780	8823	1
Fage_P028b	26	Pulse	99	1003180	21223	1
Fage_P028b	26	Pulse	99	1015579	33622	1
Fage_P028b	26	Pulse	99	1027991	46034	1
Fage_P028b	26	Pulse	99	1040379	58422	1
Fage_P028b	26	Pulse	99	1052778	70821	1
Fage_P028b	26	Pulse	99	1065178	83221	1
Fage_P028b	26	Pulse	99	1077578	95621	1
Fage_P028b	26	Pulse	99	1089977	108020	1
Fage_P028b	26	Pulse	99	1102377	120420	1
Fage_P028b	26	Pulse	99	1114777	132820	1
Fage_P028b	27	Picture	Encoding Sternberg Symbols	1118905	0	1	24824	2	0	next	other	0
Fage_P028b	27	Pulse	99	1127177	8272	1
Fage_P028b	27	Pulse	99	1139576	20671	1
Fage_P028b	28	Picture	Fixation Cross Sternberg Symbols after Encoding	1143729	0	1	12495	2	0	next	other	0
Fage_P028b	28	Pulse	99	1151976	8247	1
Fage_P028b	29	Picture	Stroop Sternberg	1156224	0	1	24824	2	0	next	incorrect	127
Fage_P028b	29	Pulse	99	1164375	8151	1
Fage_P028b	29	Response	2	1165765	9541	1
Fage_P028b	29	Pulse	99	1176775	20551	1
Fage_P028b	30	Picture	Fixation Cross Sternberg Symbols after Stroop	1181048	0	1	37319	2	0	next	other	0
Fage_P028b	30	Pulse	99	1189175	8127	1
Fage_P028b	30	Pulse	99	1201574	20526	1
Fage_P028b	30	Pulse	99	1213974	32926	1
Fage_P028b	31	Picture	Retrieval Sternberg Symbols	1218367	0	1	24824	2	0	next	hit	134
Fage_P028b	31	Response	1	1224724	6357	1
Fage_P028b	31	Pulse	99	1226374	8007	1
Fage_P028b	31	Pulse	99	1238773	20406	1
Fage_P028b	32	Picture	Fixation Cross after Retrieval	1243191	0	1	124619	2	0	next	other	0
Fage_P028b	32	Pulse	99	1251173	7982	1
Fage_P028b	32	Pulse	99	1263572	20381	1
Fage_P028b	32	Pulse	99	1275971	32780	2
Fage_P028b	32	Pulse	99	1288372	45181	1
Fage_P028b	32	Pulse	99	1300772	57581	1
Fage_P028b	32	Pulse	99	1313171	69980	1
Fage_P028b	32	Pulse	99	1325571	82380	1
Fage_P028b	32	Pulse	99	1337970	94779	1
Fage_P028b	32	Pulse	99	1350370	107179	1
Fage_P028b	32	Pulse	99	1362770	119579	1
Fage_P028b	33	Picture	Encoding Sternberg Symbols	1367810	0	1	24824	2	0	next	other	0
Fage_P028b	33	Pulse	99	1375170	7360	1
Fage_P028b	33	Pulse	99	1387569	19759	1
Fage_P028b	34	Picture	Fixation Cross Sternberg Symbols after Encoding	1392634	0	1	12496	2	0	next	other	0
Fage_P028b	34	Pulse	99	1399969	7335	1
Fage_P028b	35	Picture	Stroop Sternberg	1405130	0	1	24823	3	0	next	incorrect	155
Fage_P028b	35	Pulse	99	1412368	7238	1
Fage_P028b	35	Response	2	1413338	8208	1
Fage_P028b	35	Pulse	99	1424768	19638	1
Fage_P028b	36	Picture	Fixation Cross Sternberg Symbols after Stroop	1429953	0	2	37320	3	0	next	other	0
Fage_P028b	36	Pulse	99	1437168	7215	1
Fage_P028b	36	Pulse	99	1449567	19614	1
Fage_P028b	36	Pulse	99	1461967	32014	1
Fage_P028b	37	Picture	Retrieval Sternberg Symbols	1467273	0	1	24824	2	0	next	hit	163
Fage_P028b	37	Pulse	99	1474367	7094	1
Fage_P028b	37	Response	1	1478586	11313	1
Fage_P028b	37	Pulse	99	1486766	19493	1
Fage_P028b	38	Picture	Fixation Cross after Retrieval	1492097	0	1	112290	2	0	next	other	0
Fage_P028b	38	Pulse	99	1499166	7069	1
Fage_P028b	38	Pulse	99	1511566	19469	1
Fage_P028b	38	Pulse	99	1523965	31868	1
Fage_P028b	38	Pulse	99	1536365	44268	1
Fage_P028b	38	Pulse	99	1548765	56668	1
Fage_P028b	38	Pulse	99	1561164	69067	1
Fage_P028b	38	Pulse	99	1573564	81467	1
Fage_P028b	38	Pulse	99	1585964	93867	1
Fage_P028b	38	Pulse	99	1598363	106266	1
Fage_P028b	39	Picture	Encoding Sternberg Symbols	1604387	0	1	24824	2	0	next	other	0
Fage_P028b	39	Pulse	99	1610763	6376	1
Fage_P028b	39	Pulse	99	1623162	18775	1
Fage_P028b	40	Picture	Fixation Cross Sternberg Symbols after Encoding	1629211	0	1	12496	2	0	next	other	0
Fage_P028b	40	Pulse	99	1635562	6351	1
Fage_P028b	41	Picture	Stroop Sternberg	1641707	0	1	24823	3	0	next	hit	182
Fage_P028b	41	Pulse	99	1647962	6255	1
Fage_P028b	41	Response	1	1649842	8135	1
Fage_P028b	41	Pulse	99	1660361	18654	1
Fage_P028b	42	Picture	Fixation Cross Sternberg Symbols after Stroop	1666530	0	2	37320	3	0	next	other	0
Fage_P028b	42	Pulse	99	1672761	6231	1
Fage_P028b	42	Pulse	99	1685161	18631	1
Fage_P028b	42	Pulse	99	1697561	31031	1
Fage_P028b	43	Picture	Retrieval Sternberg Symbols	1703850	0	1	24824	2	0	next	incorrect	190
Fage_P028b	43	Pulse	99	1709960	6110	1
Fage_P028b	43	Response	2	1714630	10780	1
Fage_P028b	43	Pulse	99	1722360	18510	1
Fage_P028b	44	Picture	Fixation Cross after Retrieval	1728674	0	1	112290	2	0	next	other	0
Fage_P028b	44	Pulse	99	1734759	6085	1
Fage_P028b	44	Pulse	99	1747159	18485	1
Fage_P028b	44	Pulse	99	1759559	30885	1
Fage_P028b	44	Pulse	99	1771958	43284	1
Fage_P028b	44	Pulse	99	1784358	55684	1
Fage_P028b	44	Pulse	99	1796758	68084	1
Fage_P028b	44	Pulse	99	1809157	80483	1
Fage_P028b	44	Pulse	99	1821557	92883	1
Fage_P028b	44	Pulse	99	1833957	105283	1
Fage_P028b	45	Picture	Encoding Sternberg Symbols	1840964	0	1	24824	2	0	next	other	0
Fage_P028b	45	Pulse	99	1846356	5392	1
Fage_P028b	45	Pulse	99	1858756	17792	1
Fage_P028b	46	Picture	Fixation Cross Sternberg Symbols after Encoding	1865788	0	1	12496	2	0	next	other	0
Fage_P028b	46	Pulse	99	1871156	5368	1
Fage_P028b	47	Picture	Stroop Sternberg	1878284	0	1	24823	3	0	next	incorrect	209
Fage_P028b	47	Pulse	99	1883555	5271	1
Fage_P028b	47	Response	2	1885625	7341	1
Fage_P028b	47	Pulse	99	1895955	17671	1
Fage_P028b	48	Picture	Fixation Cross Sternberg Symbols after Stroop	1903107	0	2	37320	3	0	next	other	0
Fage_P028b	48	Pulse	99	1908355	5248	1
Fage_P028b	48	Pulse	99	1920754	17647	1
Fage_P028b	48	Pulse	99	1933154	30047	1
Fage_P028b	49	Picture	Retrieval Sternberg Symbols	1940427	0	1	24824	2	0	next	incorrect	217
Fage_P028b	49	Pulse	99	1945554	5127	1
Fage_P028b	49	Response	2	1949403	8976	1
Fage_P028b	49	Pulse	99	1957953	17526	1
Fage_P028b	50	Picture	Fixation Cross after Retrieval	1965251	0	1	136948	2	0	next	other	0
Fage_P028b	50	Pulse	99	1970353	5102	1
Fage_P028b	50	Pulse	99	1982752	17501	1
Fage_P028b	50	Pulse	99	1995152	29901	1
Fage_P028b	50	Pulse	99	2007552	42301	1
Fage_P028b	50	Pulse	99	2019951	54700	1
Fage_P028b	50	Pulse	99	2032351	67100	1
Fage_P028b	50	Pulse	99	2044751	79500	1
Fage_P028b	50	Pulse	99	2057150	91899	1
Fage_P028b	50	Pulse	99	2069550	104299	1
Fage_P028b	50	Pulse	99	2081950	116699	1
Fage_P028b	50	Pulse	99	2094349	129098	1
Fage_P028b	51	Picture	Encoding Sternberg Symbols	2102199	0	1	24824	2	0	next	other	0
Fage_P028b	51	Pulse	99	2106749	4550	1
Fage_P028b	51	Pulse	99	2119149	16950	1
Fage_P028b	52	Picture	Fixation Cross Sternberg Symbols after Encoding	2127023	0	1	12495	2	0	next	other	0
Fage_P028b	52	Pulse	99	2131548	4525	1
Fage_P028b	53	Picture	Stroop Sternberg	2139518	0	1	24824	2	0	next	hit	238
Fage_P028b	53	Pulse	99	2143948	4430	1
Fage_P028b	53	Response	1	2148718	9200	1
Fage_P028b	53	Pulse	99	2156348	16830	1
Fage_P028b	54	Picture	Fixation Cross Sternberg Symbols after Stroop	2164342	0	1	37319	2	0	next	other	0
Fage_P028b	54	Pulse	99	2168747	4405	1
Fage_P028b	54	Pulse	99	2181147	16805	1
Fage_P028b	54	Pulse	99	2193556	29214	1
Fage_P028b	55	Picture	Retrieval Sternberg Symbols	2201661	0	1	24824	2	0	next	incorrect	246
Fage_P028b	55	Pulse	99	2205956	4295	1
Fage_P028b	55	Response	2	2206836	5175	1
Fage_P028b	55	Pulse	99	2218356	16695	1
Fage_P028b	56	Picture	Fixation Cross after Retrieval	2226485	0	1	124619	2	0	next	other	0
Fage_P028b	56	Pulse	99	2230756	4271	1
Fage_P028b	56	Pulse	99	2243155	16670	1
Fage_P028b	56	Pulse	99	2255555	29070	1
Fage_P028b	56	Pulse	99	2267955	41470	1
Fage_P028b	56	Pulse	99	2280354	53869	1
Fage_P028b	56	Pulse	99	2292754	66269	1
Fage_P028b	56	Pulse	99	2305154	78669	1
Fage_P028b	56	Pulse	99	2317553	91068	1
Fage_P028b	56	Pulse	99	2329953	103468	1
Fage_P028b	56	Pulse	99	2342352	115867	1
Fage_P028b	57	Picture	Encoding Sternberg Symbols	2351104	0	1	24824	2	0	next	other	0
Fage_P028b	57	Pulse	99	2354752	3648	1
Fage_P028b	57	Pulse	99	2367152	16048	1
Fage_P028b	58	Picture	Fixation Cross Sternberg Symbols after Encoding	2375928	0	1	12496	2	0	next	other	0
Fage_P028b	58	Pulse	99	2379552	3624	1
Fage_P028b	59	Picture	Stroop Sternberg	2388424	0	1	24824	2	0	next	incorrect	266
Fage_P028b	59	Pulse	99	2391951	3527	1
Fage_P028b	59	Response	2	2395861	7437	1
Fage_P028b	59	Pulse	99	2404351	15927	1
Fage_P028b	60	Picture	Fixation Cross Sternberg Symbols after Stroop	2413248	0	1	37319	2	0	next	other	0
Fage_P028b	60	Pulse	99	2416751	3503	1
Fage_P028b	60	Pulse	99	2429150	15902	1
Fage_P028b	60	Pulse	99	2441550	28302	1
Fage_P028b	61	Picture	Retrieval Sternberg Symbols	2450567	0	1	24824	2	0	next	incorrect	274
Fage_P028b	61	Pulse	99	2453949	3382	1
Fage_P028b	61	Response	2	2458150	7583	1
Fage_P028b	61	Pulse	99	2466349	15782	1
Fage_P028b	62	Picture	Fixation Cross after Retrieval	2475391	0	1	149443	2	0	next	other	0
Fage_P028b	62	Pulse	99	2478749	3358	1
Fage_P028b	62	Pulse	99	2491148	15757	1
Fage_P028b	62	Pulse	99	2503548	28157	1
Fage_P028b	62	Pulse	99	2515947	40556	1
Fage_P028b	62	Pulse	99	2528347	52956	1
Fage_P028b	62	Pulse	99	2540747	65356	1
Fage_P028b	62	Pulse	99	2553146	77755	1
Fage_P028b	62	Pulse	99	2565546	90155	1
Fage_P028b	62	Pulse	99	2577946	102555	1
Fage_P028b	62	Pulse	99	2590346	114955	1
Fage_P028b	62	Pulse	99	2602745	127354	1
Fage_P028b	62	Pulse	99	2615145	139754	1
Fage_P028b	63	Picture	Encoding Sternberg Symbols	2624834	0	1	24824	2	0	next	other	0
Fage_P028b	63	Pulse	99	2627545	2711	1
Fage_P028b	63	Pulse	99	2639944	15110	1
Fage_P028b	64	Picture	Fixation Cross Sternberg Symbols after Encoding	2649658	0	1	12495	2	0	next	other	0
Fage_P028b	64	Pulse	99	2652344	2686	1
Fage_P028b	65	Picture	Stroop Sternberg	2662153	0	1	24824	2	0	next	incorrect	296
Fage_P028b	65	Pulse	99	2664744	2591	1
Fage_P028b	65	Response	2	2670773	8620	1
Fage_P028b	65	Pulse	99	2677143	14990	1
Fage_P028b	66	Picture	Fixation Cross Sternberg Symbols after Stroop	2686977	0	1	37319	2	0	next	other	0
Fage_P028b	66	Pulse	99	2689543	2566	1
Fage_P028b	66	Pulse	99	2701943	14966	1
Fage_P028b	66	Pulse	99	2714342	27365	1
Fage_P028b	67	Picture	Retrieval Sternberg Symbols	2724296	0	1	24824	2	0	next	incorrect	304
Fage_P028b	67	Pulse	99	2726742	2446	1
Fage_P028b	67	Response	2	2738701	14405	1
Fage_P028b	67	Pulse	99	2739141	14845	1
Fage_P028b	68	Picture	Fixation Cross after Retrieval	2749120	0	1	124620	2	0	next	other	0
Fage_P028b	68	Pulse	99	2751541	2421	1
Fage_P028b	68	Pulse	99	2763941	14821	1
Fage_P028b	68	Pulse	99	2776340	27220	1
Fage_P028b	68	Pulse	99	2788740	39620	1
Fage_P028b	68	Pulse	99	2801140	52020	1
Fage_P028b	68	Pulse	99	2813539	64419	1
Fage_P028b	68	Pulse	99	2825939	76819	1
Fage_P028b	68	Pulse	99	2838339	89219	1
Fage_P028b	68	Pulse	99	2850738	101618	1
Fage_P028b	68	Pulse	99	2863138	114018	1
Fage_P028b	69	Picture	Encoding Sternberg Symbols	2873740	0	1	24824	2	0	next	other	0
Fage_P028b	69	Pulse	99	2875538	1798	1
Fage_P028b	69	Pulse	99	2887937	14197	1
Fage_P028b	70	Picture	Fixation Cross Sternberg Symbols after Encoding	2898564	0	1	12495	2	0	next	other	0
Fage_P028b	70	Pulse	99	2900337	1773	1
Fage_P028b	71	Picture	Stroop Sternberg	2911059	0	1	24824	2	0	next	incorrect	324
Fage_P028b	71	Pulse	99	2912737	1678	1
Fage_P028b	71	Response	2	2919466	8407	1
Fage_P028b	71	Pulse	99	2925136	14077	1
Fage_P028b	72	Picture	Fixation Cross Sternberg Symbols after Stroop	2935883	0	1	37319	2	0	next	other	0
Fage_P028b	72	Pulse	99	2937536	1653	1
Fage_P028b	72	Pulse	99	2949936	14053	1
Fage_P028b	72	Pulse	99	2962335	26452	1
Fage_P028b	73	Picture	Retrieval Sternberg Symbols	2973202	0	1	24824	2	0	next	incorrect	332
Fage_P028b	73	Pulse	99	2974735	1533	1
Fage_P028b	73	Response	2	2979945	6743	1
Fage_P028b	73	Pulse	99	2987134	13932	1
Fage_P028b	74	Picture	Fixation Cross after Retrieval	2998026	0	1	112291	2	0	next	other	0
Fage_P028b	74	Pulse	99	2999534	1508	1
Fage_P028b	74	Pulse	99	3011934	13908	1
Fage_P028b	74	Pulse	99	3024334	26308	1
Fage_P028b	74	Pulse	99	3036733	38707	1
Fage_P028b	74	Pulse	99	3049133	51107	1
Fage_P028b	74	Pulse	99	3061532	63506	1
Fage_P028b	74	Pulse	99	3073932	75906	1
Fage_P028b	74	Pulse	99	3086332	88306	1
Fage_P028b	74	Pulse	99	3098732	100706	1
Fage_P028b	75	Picture	Encoding Sternberg Symbols	3110317	0	1	24824	2	0	next	other	0
Fage_P028b	75	Pulse	99	3111131	814	1
Fage_P028b	75	Pulse	99	3123531	13214	1
Fage_P028b	76	Picture	Fixation Cross Sternberg Symbols after Encoding	3135141	0	1	12495	2	0	next	other	0
Fage_P028b	76	Pulse	99	3135931	790	1
Fage_P028b	77	Picture	Stroop Sternberg	3147636	0	1	24824	2	0	next	hit	351
Fage_P028b	77	Pulse	99	3148330	694	1
Fage_P028b	77	Response	1	3156970	9334	1
Fage_P028b	77	Pulse	99	3160730	13094	1
Fage_P028b	78	Picture	Fixation Cross Sternberg Symbols after Stroop	3172460	0	1	37319	2	0	next	other	0
Fage_P028b	78	Pulse	99	3173129	669	1
Fage_P028b	78	Pulse	99	3185529	13069	1
Fage_P028b	78	Pulse	99	3197929	25469	1
Fage_P028b	79	Picture	Retrieval Sternberg Symbols	3209779	0	1	24824	2	0	next	hit	360
Fage_P028b	79	Pulse	99	3210328	549	1
Fage_P028b	79	Pulse	99	3222728	12949	1
Fage_P028b	79	Response	1	3223198	13419	1
Fage_P028b	80	Picture	Fixation Cross after Retrieval	3234603	0	1	124619	2	0	next	other	0
Fage_P028b	80	Pulse	99	3235128	525	1
Fage_P028b	80	Pulse	99	3247527	12924	1
Fage_P028b	80	Pulse	99	3259927	25324	1
Fage_P028b	80	Pulse	99	3272327	37724	1
Fage_P028b	80	Pulse	99	3284726	50123	1
Fage_P028b	80	Pulse	99	3297126	62523	1
Fage_P028b	80	Pulse	99	3309526	74923	1
Fage_P028b	80	Pulse	99	3321925	87322	1
Fage_P028b	80	Pulse	99	3334325	99722	1
Fage_P028b	80	Pulse	99	3346725	112122	1
Fage_P028b	80	Pulse	99	3359124	124521	1
Fage_P028b	81	Picture	Encoding Sternberg Symbols	3359222	0	1	24824	2	0	next	other	0
Fage_P028b	81	Pulse	99	3371524	12302	1
Fage_P028b	81	Pulse	99	3383923	24701	1
Fage_P028b	82	Picture	Fixation Cross Sternberg Symbols after Encoding	3384046	0	1	12496	2	0	next	other	0
Fage_P028b	82	Pulse	99	3396323	12277	1
Fage_P028b	83	Picture	Stroop Sternberg	3396542	0	1	24823	3	0	next	incorrect	379
Fage_P028b	83	Response	2	3403963	7421	1
Fage_P028b	83	Pulse	99	3408723	12181	1
Fage_P028b	83	Pulse	99	3421122	24580	1
Fage_P028b	84	Picture	Fixation Cross Sternberg Symbols after Stroop	3421365	0	2	37320	3	0	next	other	0
Fage_P028b	84	Pulse	99	3433522	12157	1
Fage_P028b	84	Pulse	99	3445922	24557	1
Fage_P028b	84	Pulse	99	3458321	36956	1
Fage_P028b	85	Picture	Retrieval Sternberg Symbols	3458685	0	1	24824	2	0	next	incorrect	387
Fage_P028b	85	Response	2	3468621	9936	1
Fage_P028b	85	Pulse	99	3470721	12036	1
Fage_P028b	85	Pulse	99	3483121	24436	1
Fage_P028b	86	Picture	Fixation Cross after Retrieval	3483509	0	1	124619	2	0	next	other	0
Fage_P028b	86	Pulse	99	3495520	12011	1
Fage_P028b	86	Pulse	99	3507920	24411	1
Fage_P028b	86	Pulse	99	3520320	36811	1
Fage_P028b	86	Pulse	99	3532719	49210	1
Fage_P028b	86	Pulse	99	3545119	61610	1
Fage_P028b	86	Pulse	99	3557519	74010	1
Fage_P028b	86	Pulse	99	3569918	86409	1
Fage_P028b	86	Pulse	99	3582318	98809	1
Fage_P028b	86	Pulse	99	3594718	111209	1
Fage_P028b	86	Pulse	99	3607117	123608	1
Fage_P028b	87	Picture	Encoding Sternberg Symbols	3608128	0	1	24824	2	0	next	other	0
Fage_P028b	87	Pulse	99	3619517	11389	1
Fage_P028b	87	Pulse	99	3631927	23799	1
Fage_P028b	88	Picture	Fixation Cross Sternberg Symbols after Encoding	3632952	0	1	12495	2	0	next	other	0
Fage_P028b	88	Pulse	99	3644326	11374	1
Fage_P028b	89	Picture	Stroop Sternberg	3645447	0	1	24824	2	0	next	incorrect	407
Fage_P028b	89	Response	2	3654276	8829	1
Fage_P028b	89	Pulse	99	3656726	11279	1
Fage_P028b	89	Pulse	99	3669125	23678	1
Fage_P028b	90	Picture	Fixation Cross Sternberg Symbols after Stroop	3670271	0	1	37319	2	0	next	other	0
Fage_P028b	90	Pulse	99	3681525	11254	1
Fage_P028b	90	Pulse	99	3693925	23654	1
Fage_P028b	90	Pulse	99	3706326	36055	1
Fage_P028b	91	Picture	Retrieval Sternberg Symbols	3707590	0	1	24824	2	0	next	incorrect	415
Fage_P028b	91	Response	2	3715294	7704	1
Fage_P028b	91	Pulse	99	3718724	11134	1
Fage_P028b	91	Pulse	99	3731124	23534	1
Fage_P028b	92	Picture	Fixation Cross after Retrieval	3732414	0	1	112291	2	0	next	other	0
Fage_P028b	92	Pulse	99	3743523	11109	1
Fage_P028b	92	Pulse	99	3755923	23509	1
Fage_P028b	92	Pulse	99	3768323	35909	1
Fage_P028b	92	Pulse	99	3780723	48309	1
Fage_P028b	92	Pulse	99	3793122	60708	1
Fage_P028b	92	Pulse	99	3805522	73108	1
Fage_P028b	92	Pulse	99	3817921	85507	1
Fage_P028b	92	Pulse	99	3830321	97907	1
Fage_P028b	92	Pulse	99	3842721	110307	1
Fage_P028b	93	Picture	Encoding Sternberg Symbols	3844705	0	1	24824	2	0	next	other	0
Fage_P028b	93	Pulse	99	3855121	10416	1
Fage_P028b	93	Pulse	99	3867520	22815	1
Fage_P028b	94	Picture	Fixation Cross Sternberg Symbols after Encoding	3869529	0	1	12495	2	0	next	other	0
Fage_P028b	94	Pulse	99	3879920	10391	1
Fage_P028b	95	Picture	Stroop Sternberg	3882024	0	1	24824	2	0	next	incorrect	434
Fage_P028b	95	Response	2	3890089	8065	1
Fage_P028b	95	Pulse	99	3892319	10295	1
Fage_P028b	95	Pulse	99	3904719	22695	1
Fage_P028b	96	Picture	Fixation Cross Sternberg Symbols after Stroop	3906848	0	1	37319	2	0	next	other	0
Fage_P028b	96	Pulse	99	3917119	10271	1
Fage_P028b	96	Pulse	99	3929518	22670	1
Fage_P028b	96	Pulse	99	3941918	35070	1
Fage_P028b	97	Picture	Retrieval Sternberg Symbols	3944167	0	1	24824	2	0	next	hit	442
Fage_P028b	97	Response	1	3952548	8381	1
Fage_P028b	97	Pulse	99	3954318	10151	1
Fage_P028b	97	Pulse	99	3966717	22550	1
Fage_P028b	98	Picture	Fixation Cross after Retrieval	3968991	0	1	136948	2	0	next	other	0
Fage_P028b	98	Pulse	99	3979117	10126	1
Fage_P028b	98	Pulse	99	3991517	22526	1
Fage_P028b	98	Pulse	99	4003916	34925	1
Fage_P028b	98	Pulse	99	4016316	47325	1
Fage_P028b	98	Pulse	99	4028716	59725	1
Fage_P028b	98	Pulse	99	4041115	72124	1
Fage_P028b	98	Pulse	99	4053515	84524	1
Fage_P028b	98	Pulse	99	4065915	96924	1
Fage_P028b	98	Pulse	99	4078314	109323	1
Fage_P028b	98	Pulse	99	4090714	121723	1
Fage_P028b	98	Pulse	99	4103114	134123	1
Fage_P028b	99	Picture	Encoding Sternberg Symbols	4105939	0	1	24824	2	0	next	other	0
Fage_P028b	99	Pulse	99	4115513	9574	1
Fage_P028b	99	Pulse	99	4127913	21974	1
Fage_P028b	100	Picture	Fixation Cross Sternberg Symbols after Encoding	4130763	0	1	12496	2	0	next	other	0
Fage_P028b	100	Pulse	99	4140313	9550	1
Fage_P028b	101	Picture	Stroop Sternberg	4143259	0	1	24823	3	0	next	incorrect	463
Fage_P028b	101	Response	2	4151702	8443	1
Fage_P028b	101	Pulse	99	4152712	9453	1
Fage_P028b	101	Pulse	99	4165112	21853	1
Fage_P028b	102	Picture	Fixation Cross Sternberg Symbols after Stroop	4168082	0	2	37320	3	0	next	other	0
Fage_P028b	102	Pulse	99	4177512	9430	1
Fage_P028b	102	Pulse	99	4189911	21829	1
Fage_P028b	102	Pulse	99	4202311	34229	1
Fage_P028b	103	Picture	Retrieval Sternberg Symbols	4205402	0	1	24824	2	0	next	hit	471
Fage_P028b	103	Response	1	4214281	8879	1
Fage_P028b	103	Pulse	99	4214710	9308	1
Fage_P028b	103	Pulse	99	4227110	21708	1
Fage_P028b	104	Picture	Fixation Cross after Retrieval	4230226	0	1	149443	2	0	next	other	0
Fage_P028b	104	Pulse	99	4239510	9284	1
Fage_P028b	104	Pulse	99	4251909	21683	1
Fage_P028b	104	Pulse	99	4264309	34083	1
Fage_P028b	104	Pulse	99	4276709	46483	1
Fage_P028b	104	Pulse	99	4289108	58882	1
Fage_P028b	104	Pulse	99	4301508	71282	1
Fage_P028b	104	Pulse	99	4313908	83682	1
Fage_P028b	104	Pulse	99	4326307	96081	1
Fage_P028b	104	Pulse	99	4338707	108481	1
Fage_P028b	104	Pulse	99	4351107	120881	1
Fage_P028b	104	Pulse	99	4363506	133280	1
Fage_P028b	104	Pulse	99	4375906	145680	1
Fage_P028b	105	Picture	Encoding Sternberg Symbols	4379669	0	1	24824	2	0	next	other	0
Fage_P028b	105	Pulse	99	4388306	8637	1
Fage_P028b	105	Pulse	99	4400705	21036	1
Fage_P028b	106	Picture	Fixation Cross Sternberg Symbols after Encoding	4404493	0	1	12495	2	0	next	other	0
Fage_P028b	106	Pulse	99	4413105	8612	1
Fage_P028b	107	Picture	Stroop Sternberg	4416988	0	1	24824	2	0	next	hit	494
Fage_P028b	107	Pulse	99	4425505	8517	1
Fage_P028b	107	Response	1	4426324	9336	1
Fage_P028b	107	Pulse	99	4437904	20916	1
Fage_P028b	108	Picture	Fixation Cross Sternberg Symbols after Stroop	4441812	0	1	37319	2	0	next	other	0
Fage_P028b	108	Pulse	99	4450304	8492	1
Fage_P028b	108	Pulse	99	4462704	20892	1
Fage_P028b	108	Pulse	99	4475103	33291	1
Fage_P028b	109	Picture	Retrieval Sternberg Symbols	4479131	0	1	24824	2	0	next	incorrect	501
Fage_P028b	109	Response	2	4484333	5202	1
Fage_P028b	109	Pulse	99	4487503	8372	1
Fage_P028b	109	Pulse	99	4499903	20772	1
Fage_P028b	110	Picture	Fixation Cross after Retrieval	4503955	0	1	136948	2	0	next	other	0
Fage_P028b	110	Pulse	99	4512302	8347	1
Fage_P028b	110	Pulse	99	4524702	20747	1
Fage_P028b	110	Pulse	99	4537101	33146	1
Fage_P028b	110	Pulse	99	4549501	45546	1
Fage_P028b	110	Pulse	99	4561901	57946	1
Fage_P028b	110	Pulse	99	4574300	70345	1
Fage_P028b	110	Pulse	99	4586700	82745	1
Fage_P028b	110	Pulse	99	4599100	95145	1
Fage_P028b	110	Pulse	99	4611499	107544	1
Fage_P028b	110	Pulse	99	4623899	119944	1
Fage_P028b	110	Pulse	99	4636299	132344	1
Fage_P028b	111	Picture	Encoding Sternberg Symbols	4640903	0	1	24824	2	0	next	other	0
Fage_P028b	111	Pulse	99	4648698	7795	1
Fage_P028b	111	Pulse	99	4661098	20195	1
Fage_P028b	112	Picture	Fixation Cross Sternberg Symbols after Encoding	4665727	0	1	12496	2	0	next	other	0
Fage_P028b	112	Pulse	99	4673498	7771	1
Fage_P028b	113	Picture	Stroop Sternberg	4678223	0	1	24823	3	0	next	incorrect	523
Fage_P028b	113	Pulse	99	4685897	7674	1
Fage_P028b	113	Response	2	4686177	7954	1
Fage_P028b	113	Pulse	99	4698297	20074	1
Fage_P028b	114	Picture	Fixation Cross Sternberg Symbols after Stroop	4703046	0	2	37320	3	0	next	other	0
Fage_P028b	114	Pulse	99	4710697	7651	1
Fage_P028b	114	Pulse	99	4723096	20050	1
Fage_P028b	114	Pulse	99	4735496	32450	1
Fage_P028b	115	Picture	Retrieval Sternberg Symbols	4740366	0	1	24824	2	0	next	incorrect	531
Fage_P028b	115	Pulse	99	4747896	7530	1
Fage_P028b	115	Response	2	4751645	11279	1
Fage_P028b	115	Pulse	99	4760295	19929	1
Fage_P028b	116	Picture	Fixation Cross after Retrieval	4765190	0	1	112290	2	0	next	other	0
Fage_P028b	116	Pulse	99	4772695	7505	1
Fage_P028b	116	Pulse	99	4785095	19905	1
Fage_P028b	116	Pulse	99	4797494	32304	1
Fage_P028b	116	Pulse	99	4809894	44704	1
Fage_P028b	116	Pulse	99	4822294	57104	1
Fage_P028b	116	Pulse	99	4834693	69503	1
Fage_P028b	116	Pulse	99	4847093	81903	1
Fage_P028b	116	Pulse	99	4859493	94303	1
Fage_P028b	116	Pulse	99	4871892	106702	1
Fage_P028b	117	Picture	Encoding Sternberg Symbols	4877480	0	1	24824	2	0	next	other	0
Fage_P028b	117	Pulse	99	4884292	6812	1
Fage_P028b	117	Pulse	99	4896692	19212	1
Fage_P028b	118	Picture	Fixation Cross Sternberg Symbols after Encoding	4902304	0	1	12496	2	0	next	other	0
Fage_P028b	118	Pulse	99	4909091	6787	1
Fage_P028b	119	Picture	Stroop Sternberg	4914800	0	1	24823	3	0	next	incorrect	550
Fage_P028b	119	Pulse	99	4921491	6691	1
Fage_P028b	119	Response	2	4922771	7971	1
Fage_P028b	119	Pulse	99	4933890	19090	1
Fage_P028b	120	Picture	Fixation Cross Sternberg Symbols after Stroop	4939623	0	2	37320	3	0	next	other	0
Fage_P028b	120	Pulse	99	4946290	6667	1
Fage_P028b	120	Pulse	99	4958690	19067	1
Fage_P028b	120	Pulse	99	4971089	31466	1
Fage_P028b	121	Picture	Retrieval Sternberg Symbols	4976943	0	1	24824	2	0	next	incorrect	558
Fage_P028b	121	Pulse	99	4983489	6546	1
Fage_P028b	121	Response	2	4992839	15896	1
Fage_P028b	121	Pulse	99	4995889	18946	1
Fage_P028b	122	Picture	Fixation Cross after Retrieval	5001767	0	1	149443	2	0	next	other	0
Fage_P028b	122	Pulse	99	5008289	6522	1
Fage_P028b	122	Pulse	99	5020688	18921	1
Fage_P028b	122	Pulse	99	5033088	31321	1
Fage_P028b	122	Pulse	99	5045487	43720	1
Fage_P028b	122	Pulse	99	5057897	56130	1
Fage_P028b	122	Pulse	99	5070297	68530	1
Fage_P028b	122	Pulse	99	5082696	80929	1
Fage_P028b	122	Pulse	99	5095096	93329	1
Fage_P028b	122	Pulse	99	5107496	105729	1
Fage_P028b	122	Pulse	99	5119895	118128	1
Fage_P028b	122	Pulse	99	5132295	130528	1
Fage_P028b	122	Pulse	99	5144695	142928	1
Fage_P028b	123	Picture	Encoding Sternberg Symbols	5151210	0	1	24824	2	0	next	other	0
Fage_P028b	123	Pulse	99	5157094	5884	1
Fage_P028b	123	Pulse	99	5169494	18284	1
Fage_P028b	124	Picture	Fixation Cross Sternberg Symbols after Encoding	5176034	0	1	12495	2	0	next	other	0
Fage_P028b	124	Pulse	99	5181894	5860	1
Fage_P028b	125	Picture	Stroop Sternberg	5188529	0	1	24824	2	0	next	incorrect	580
Fage_P028b	125	Pulse	99	5194293	5764	1
Fage_P028b	125	Response	2	5197273	8744	1
Fage_P028b	125	Pulse	99	5206693	18164	1
Fage_P028b	126	Picture	Fixation Cross Sternberg Symbols after Stroop	5213353	0	1	37319	2	0	next	other	0
Fage_P028b	126	Pulse	99	5219093	5740	1
Fage_P028b	126	Pulse	99	5231492	18139	1
Fage_P028b	126	Pulse	99	5243892	30539	1
Fage_P028b	127	Picture	Retrieval Sternberg Symbols	5250672	0	1	24824	2	0	next	hit	588
Fage_P028b	127	Pulse	99	5256292	5620	1
Fage_P028b	127	Response	1	5264011	13339	1
Fage_P028b	127	Pulse	99	5268691	18019	1
Fage_P028b	128	Picture	Fixation Cross after Retrieval	5275496	0	1	124620	2	0	next	other	0
Fage_P028b	128	Pulse	99	5281091	5595	1
Fage_P028b	128	Pulse	99	5293490	17994	1
Fage_P028b	128	Pulse	99	5305890	30394	1
Fage_P028b	128	Pulse	99	5318290	42794	1
Fage_P028b	128	Pulse	99	5330689	55193	1
Fage_P028b	128	Pulse	99	5343089	67593	1
Fage_P028b	128	Pulse	99	5355489	79993	1
Fage_P028b	128	Pulse	99	5367888	92392	1
Fage_P028b	128	Pulse	99	5380288	104792	1
Fage_P028b	128	Pulse	99	5392688	117192	1
Fage_P028b	129	Picture	Encoding Sternberg Symbols	5400116	0	1	24824	2	0	next	other	0
Fage_P028b	129	Pulse	99	5405088	4972	1
Fage_P028b	129	Pulse	99	5417487	17371	1
Fage_P028b	130	Picture	Fixation Cross Sternberg Symbols after Encoding	5424940	0	1	12495	2	0	next	other	0
Fage_P028b	130	Pulse	99	5429887	4947	1
Fage_P028b	131	Picture	Stroop Sternberg	5437435	0	1	24824	2	0	next	incorrect	608
Fage_P028b	131	Pulse	99	5442286	4851	1
Fage_P028b	131	Response	2	5447186	9751	1
Fage_P028b	131	Pulse	99	5454686	17251	1
Fage_P028b	132	Picture	Fixation Cross Sternberg Symbols after Stroop	5462259	0	1	37319	2	0	next	other	0
Fage_P028b	132	Pulse	99	5467086	4827	1
Fage_P028b	132	Pulse	99	5479485	17226	1
Fage_P028b	132	Pulse	99	5491885	29626	1
Fage_P028b	133	Picture	Retrieval Sternberg Symbols	5499578	0	1	24824	2	0	next	hit	616
Fage_P028b	133	Pulse	99	5504285	4707	1
Fage_P028b	133	Response	1	5509634	10056	1
Fage_P028b	133	Pulse	99	5516684	17106	1
Fage_P028b	134	Picture	Fixation Cross after Retrieval	5524402	0	1	112291	2	0	next	other	0
Fage_P028b	134	Pulse	99	5529084	4682	1
Fage_P028b	134	Pulse	99	5541484	17082	1
Fage_P028b	134	Pulse	99	5553883	29481	1
Fage_P028b	134	Pulse	99	5566283	41881	1
Fage_P028b	134	Pulse	99	5578682	54280	1
Fage_P028b	134	Pulse	99	5591082	66680	1
Fage_P028b	134	Pulse	99	5603482	79080	1
Fage_P028b	134	Pulse	99	5615882	91480	1
Fage_P028b	134	Pulse	99	5628281	103879	1
Fage_P028b	135	Picture	Encoding Sternberg Symbols	5636693	0	1	24824	2	0	next	other	0
Fage_P028b	135	Pulse	99	5640681	3988	1
Fage_P028b	135	Pulse	99	5653081	16388	1
Fage_P028b	136	Picture	Fixation Cross Sternberg Symbols after Encoding	5661517	0	1	12495	2	0	next	other	0
Fage_P028b	136	Pulse	99	5665480	3963	1
Fage_P028b	137	Picture	Stroop Sternberg	5674012	0	1	24824	2	0	next	hit	635
Fage_P028b	137	Pulse	99	5677880	3868	1
Fage_P028b	137	Response	1	5682530	8518	1
Fage_P028b	137	Pulse	99	5690279	16267	1
Fage_P028b	138	Picture	Fixation Cross Sternberg Symbols after Stroop	5698836	0	1	37319	2	0	next	other	0
Fage_P028b	138	Pulse	99	5702679	3843	1
Fage_P028b	138	Pulse	99	5715079	16243	1
Fage_P028b	138	Pulse	99	5727478	28642	1
Fage_P028b	139	Picture	Retrieval Sternberg Symbols	5736155	0	1	24824	2	0	next	hit	643
Fage_P028b	139	Pulse	99	5739878	3723	1
Fage_P028b	139	Response	1	5745898	9743	1
Fage_P028b	139	Pulse	99	5752278	16123	1
Fage_P028b	140	Picture	Fixation Cross after Retrieval	5760979	0	1	137115	2	0	next	other	0
Fage_P028b	140	Pulse	99	5764678	3699	1
Fage_P028b	140	Pulse	99	5777077	16098	1
Fage_P028b	140	Pulse	99	5789477	28498	1
Fage_P028b	140	Pulse	99	5801876	40897	1
Fage_P028b	140	Pulse	99	5814276	53297	1
Fage_P028b	140	Pulse	99	5826676	65697	1
Fage_P028b	140	Pulse	99	5839075	78096	1
Fage_P028b	140	Pulse	99	5851475	90496	1
Fage_P028b	140	Pulse	99	5863875	102896	1
Fage_P028b	140	Pulse	99	5876274	115295	1
Fage_P028b	140	Pulse	99	5888674	127695	1
Fage_P028b	141	Picture	Encoding Sternberg Symbols	5898094	0	1	24824	2	0	next	other	0
Fage_P028b	141	Pulse	99	5901074	2980	1
Fage_P028b	141	Pulse	99	5913473	15379	1
Fage_P028b	142	Picture	Fixation Cross Sternberg Symbols after Encoding	5922918	0	1	12495	2	0	next	other	0
Fage_P028b	142	Pulse	99	5925873	2955	1
Fage_P028b	143	Picture	Stroop Sternberg	5935413	0	1	24824	2	0	next	hit	664
Fage_P028b	143	Pulse	99	5938273	2860	1
Fage_P028b	143	Response	1	5943012	7599	1
Fage_P028b	143	Pulse	99	5950672	15259	1
Fage_P028b	144	Picture	Fixation Cross Sternberg Symbols after Stroop	5960237	0	1	37319	2	0	next	other	0
Fage_P028b	144	Pulse	99	5963072	2835	1
Fage_P028b	144	Pulse	99	5975471	15234	1
Fage_P028b	144	Pulse	99	5987871	27634	1
Fage_P028b	145	Picture	Retrieval Sternberg Symbols	5997556	0	1	24824	2	0	next	incorrect	672
Fage_P028b	145	Pulse	99	6000271	2715	1
Fage_P028b	145	Response	2	6005051	7495	1
Fage_P028b	145	Pulse	99	6012670	15114	1
Fage_P028b	146	Picture	Fixation Cross after Retrieval	6022380	0	1	112291	2	0	next	other	0
Fage_P028b	146	Pulse	99	6025070	2690	1
Fage_P028b	146	Pulse	99	6037470	15090	1
Fage_P028b	146	Pulse	99	6049870	27490	1
Fage_P028b	146	Pulse	99	6062269	39889	1
Fage_P028b	146	Pulse	99	6074669	52289	1
Fage_P028b	146	Pulse	99	6087068	64688	1
Fage_P028b	146	Pulse	99	6099468	77088	1
Fage_P028b	146	Pulse	99	6111868	89488	1
Fage_P028b	146	Pulse	99	6124267	101887	1
Fage_P028b	147	Picture	Instruction Sternberg Letters	6134671	0	1	37319	2	0	next	other	0
Fage_P028b	147	Pulse	99	6136667	1996	1
Fage_P028b	147	Pulse	99	6149067	14396	1
Fage_P028b	147	Pulse	99	6161466	26795	1
Fage_P028b	148	Picture	Encoding Sternberg Letters	6171990	0	1	24824	2	0	next	other	0
Fage_P028b	148	Pulse	99	6173866	1876	1
Fage_P028b	148	Pulse	99	6186266	14276	1
Fage_P028b	149	Picture	Fixation Cross Sternberg Letters after Encoding	6196814	0	1	12495	2	0	next	other	0
Fage_P028b	149	Pulse	99	6198665	1851	1
Fage_P028b	150	Picture	Stroop Sternberg	6209309	0	1	24824	2	0	next	incorrect	695
Fage_P028b	150	Pulse	99	6211065	1756	1
Fage_P028b	150	Response	2	6217005	7696	1
Fage_P028b	150	Pulse	99	6223465	14156	1
Fage_P028b	151	Picture	Fixation Cross Sternberg Letters after Stroop	6234133	0	1	37319	2	0	next	other	0
Fage_P028b	151	Pulse	99	6235864	1731	1
Fage_P028b	151	Pulse	99	6248264	14131	1
Fage_P028b	151	Pulse	99	6260664	26531	1
Fage_P028b	152	Picture	Retrieval Sternberg Letters	6271452	0	1	24824	2	0	next	incorrect	703
Fage_P028b	152	Pulse	99	6273063	1611	1
Fage_P028b	152	Response	2	6281193	9741	1
Fage_P028b	152	Pulse	99	6285463	14011	1
Fage_P028b	153	Picture	Fixation Cross after Retrieval	6296276	0	1	112291	2	0	next	other	0
Fage_P028b	153	Pulse	99	6297863	1587	1
Fage_P028b	153	Pulse	99	6310262	13986	1
Fage_P028b	153	Pulse	99	6322662	26386	1
Fage_P028b	153	Pulse	99	6335061	38785	1
Fage_P028b	153	Pulse	99	6347461	51185	1
Fage_P028b	153	Pulse	99	6359861	63585	1
Fage_P028b	153	Pulse	99	6372260	75984	1
Fage_P028b	153	Pulse	99	6384660	88384	1
Fage_P028b	153	Pulse	99	6397060	100784	1
Fage_P028b	154	Picture	Encoding Sternberg Letters	6408567	0	1	24824	2	0	next	other	0
Fage_P028b	154	Pulse	99	6409460	893	1
Fage_P028b	154	Pulse	99	6421859	13292	1
Fage_P028b	155	Picture	Fixation Cross Sternberg Letters after Encoding	6433391	0	1	12495	2	0	next	other	0
Fage_P028b	155	Pulse	99	6434269	878	1
Fage_P028b	156	Picture	Stroop Sternberg	6445886	0	1	24824	2	0	next	incorrect	722
Fage_P028b	156	Pulse	99	6446669	783	1
Fage_P028b	156	Response	2	6453678	7792	1
Fage_P028b	156	Pulse	99	6459058	13172	1
Fage_P028b	157	Picture	Fixation Cross Sternberg Letters after Stroop	6470710	0	1	37319	2	0	next	other	0
Fage_P028b	157	Pulse	99	6471468	758	1
Fage_P028b	157	Pulse	99	6483867	13157	1
Fage_P028b	157	Pulse	99	6496267	25557	1
Fage_P028b	158	Picture	Retrieval Sternberg Letters	6508029	0	1	24824	2	0	next	hit	730
Fage_P028b	158	Pulse	99	6508667	638	1
Fage_P028b	158	Response	1	6519206	11177	1
Fage_P028b	158	Pulse	99	6521066	13037	1
Fage_P028b	159	Picture	Fixation Cross after Retrieval	6532853	0	1	149443	3	0	next	other	0
Fage_P028b	159	Pulse	99	6533466	613	1
Fage_P028b	159	Pulse	99	6545866	13013	1
Fage_P028b	159	Pulse	99	6558265	25412	1
Fage_P028b	159	Pulse	99	6570665	37812	1
Fage_P028b	159	Pulse	99	6583065	50212	1
Fage_P028b	159	Pulse	99	6595464	62611	1
Fage_P028b	159	Pulse	99	6607864	75011	1
Fage_P028b	159	Pulse	99	6620264	87411	1
Fage_P028b	159	Pulse	99	6632663	99810	1
Fage_P028b	159	Pulse	99	6645063	112210	1
Fage_P028b	159	Pulse	99	6657463	124610	1
Fage_P028b	159	Pulse	99	6669862	137009	1
Fage_P028b	159	Pulse	99	6682262	149409	1
Fage_P028b	160	Picture	Encoding Sternberg Letters	6682296	0	2	24824	3	0	next	other	0
Fage_P028b	160	Pulse	99	6694661	12365	1
Fage_P028b	160	Pulse	99	6707061	24765	1
Fage_P028b	161	Picture	Fixation Cross Sternberg Letters after Encoding	6707120	0	1	12496	2	0	next	other	0
Fage_P028b	161	Pulse	99	6719461	12341	1
Fage_P028b	162	Picture	Stroop Sternberg	6719616	0	1	24824	2	0	next	hit	752
Fage_P028b	162	Response	1	6728071	8455	1
Fage_P028b	162	Pulse	99	6731860	12244	1
Fage_P028b	162	Pulse	99	6744260	24644	1
Fage_P028b	163	Picture	Fixation Cross Sternberg Letters after Stroop	6744440	0	1	37319	2	0	next	other	0
Fage_P028b	163	Pulse	99	6756660	12220	1
Fage_P028b	163	Pulse	99	6769059	24619	1
Fage_P028b	163	Pulse	99	6781459	37019	1
Fage_P028b	164	Picture	Retrieval Sternberg Letters	6781759	0	1	24824	2	0	next	hit	760
Fage_P028b	164	Response	1	6791829	10070	1
Fage_P028b	164	Pulse	99	6793859	12100	1
Fage_P028b	164	Pulse	99	6806258	24499	1
Fage_P028b	165	Picture	Fixation Cross after Retrieval	6806583	0	1	124619	2	0	next	other	0
Fage_P028b	165	Pulse	99	6818658	12075	1
Fage_P028b	165	Pulse	99	6831058	24475	1
Fage_P028b	165	Pulse	99	6843457	36874	1
Fage_P028b	165	Pulse	99	6855857	49274	1
Fage_P028b	165	Pulse	99	6868257	61674	1
Fage_P028b	165	Pulse	99	6880656	74073	1
Fage_P028b	165	Pulse	99	6893056	86473	1
Fage_P028b	165	Pulse	99	6905456	98873	1
Fage_P028b	165	Pulse	99	6917855	111272	1
Fage_P028b	165	Pulse	99	6930255	123672	1
Fage_P028b	166	Picture	Encoding Sternberg Letters	6931202	0	1	24824	2	0	next	other	0
Fage_P028b	166	Pulse	99	6942655	11453	1
Fage_P028b	166	Pulse	99	6955054	23852	1
Fage_P028b	167	Picture	Fixation Cross Sternberg Letters after Encoding	6956026	0	1	12495	2	0	next	other	0
Fage_P028b	167	Pulse	99	6967454	11428	1
Fage_P028b	168	Picture	Stroop Sternberg	6968521	0	1	24824	2	0	next	hit	780
Fage_P028b	168	Response	1	6976804	8283	1
Fage_P028b	168	Pulse	99	6979854	11333	1
Fage_P028b	168	Pulse	99	6992253	23732	1
Fage_P028b	169	Picture	Fixation Cross Sternberg Letters after Stroop	6993345	0	1	37319	3	0	next	other	0
Fage_P028b	169	Pulse	99	7004653	11308	1
Fage_P028b	169	Pulse	99	7017053	23708	1
Fage_P028b	169	Pulse	99	7029452	36107	1
Fage_P028b	170	Picture	Retrieval Sternberg Letters	7030664	0	2	24824	3	0	next	incorrect	788
Fage_P028b	170	Response	2	7041172	10508	1
Fage_P028b	170	Pulse	99	7041852	11188	1
Fage_P028b	170	Pulse	99	7054252	23588	1
Fage_P028b	171	Picture	Fixation Cross after Retrieval	7055488	0	1	137115	2	0	next	other	0
Fage_P028b	171	Pulse	99	7066651	11163	1
Fage_P028b	171	Pulse	99	7079051	23563	1
Fage_P028b	171	Pulse	99	7091450	35962	1
Fage_P028b	171	Pulse	99	7103850	48362	1
Fage_P028b	171	Pulse	99	7116250	60762	1
Fage_P028b	171	Pulse	99	7128650	73162	1
Fage_P028b	171	Pulse	99	7141049	85561	1
Fage_P028b	171	Pulse	99	7153449	97961	1
Fage_P028b	171	Pulse	99	7165848	110360	1
Fage_P028b	171	Pulse	99	7178248	122760	1
Fage_P028b	171	Pulse	99	7190648	135160	1
Fage_P028b	172	Picture	Encoding Sternberg Letters	7192603	0	1	24824	2	0	next	other	0
Fage_P028b	172	Pulse	99	7203048	10445	1
Fage_P028b	172	Pulse	99	7215447	22844	1
Fage_P028b	173	Picture	Fixation Cross Sternberg Letters after Encoding	7217427	0	1	12495	2	0	next	other	0
Fage_P028b	173	Pulse	99	7227847	10420	1
Fage_P028b	174	Picture	Stroop Sternberg	7229922	0	1	24824	2	0	next	incorrect	809
Fage_P028b	174	Response	2	7239076	9154	1
Fage_P028b	174	Pulse	99	7240246	10324	1
Fage_P028b	174	Pulse	99	7252646	22724	1
Fage_P028b	175	Picture	Fixation Cross Sternberg Letters after Stroop	7254746	0	1	37319	2	0	next	other	0
Fage_P028b	175	Pulse	99	7265046	10300	1
Fage_P028b	175	Pulse	99	7277445	22699	1
Fage_P028b	175	Pulse	99	7289845	35099	1
Fage_P028b	176	Picture	Retrieval Sternberg Letters	7292065	0	1	24824	2	0	next	hit	818
Fage_P028b	176	Pulse	99	7302245	10180	1
Fage_P028b	176	Response	1	7302285	10220	1
Fage_P028b	176	Pulse	99	7314644	22579	1
Fage_P028b	177	Picture	Fixation Cross after Retrieval	7316889	0	1	124620	2	0	next	other	0
Fage_P028b	177	Pulse	99	7327044	10155	1
Fage_P028b	177	Pulse	99	7339444	22555	1
Fage_P028b	177	Pulse	99	7351843	34954	1
Fage_P028b	177	Pulse	99	7364243	47354	1
Fage_P028b	177	Pulse	99	7376643	59754	1
Fage_P028b	177	Pulse	99	7389042	72153	1
Fage_P028b	177	Pulse	99	7401442	84553	1
Fage_P028b	177	Pulse	99	7413842	96953	1
Fage_P028b	177	Pulse	99	7426241	109352	1
Fage_P028b	177	Pulse	99	7438641	121752	1
Fage_P028b	178	Picture	Encoding Sternberg Letters	7441509	0	1	24824	2	0	next	other	0
Fage_P028b	178	Pulse	99	7451041	9532	1
Fage_P028b	178	Pulse	99	7463440	21931	1
Fage_P028b	179	Picture	Fixation Cross Sternberg Letters after Encoding	7466333	0	1	12495	2	0	next	other	0
Fage_P028b	179	Pulse	99	7475840	9507	1
Fage_P028b	180	Picture	Stroop Sternberg	7478828	0	1	24824	2	0	next	incorrect	837
Fage_P028b	180	Response	2	7487150	8322	1
Fage_P028b	180	Pulse	99	7488239	9411	1
Fage_P028b	180	Pulse	99	7500639	21811	1
Fage_P028b	181	Picture	Fixation Cross Sternberg Letters after Stroop	7503652	0	1	37319	2	0	next	other	0
Fage_P028b	181	Pulse	99	7513039	9387	1
Fage_P028b	181	Pulse	99	7525439	21787	1
Fage_P028b	181	Pulse	99	7537838	34186	1
Fage_P028b	182	Picture	Retrieval Sternberg Letters	7540971	0	1	24824	2	0	next	hit	846
Fage_P028b	182	Pulse	99	7550238	9267	1
Fage_P028b	182	Response	1	7550288	9317	1
Fage_P028b	182	Pulse	99	7562637	21666	1
Fage_P028b	183	Picture	Fixation Cross after Retrieval	7565795	0	1	112291	2	0	next	other	0
Fage_P028b	183	Pulse	99	7575037	9242	1
Fage_P028b	183	Pulse	99	7587437	21642	1
Fage_P028b	183	Pulse	99	7599836	34041	1
Fage_P028b	183	Pulse	99	7612236	46441	1
Fage_P028b	183	Pulse	99	7624636	58841	1
Fage_P028b	183	Pulse	99	7637035	71240	1
Fage_P028b	183	Pulse	99	7649435	83640	1
Fage_P028b	183	Pulse	99	7661835	96040	1
Fage_P028b	183	Pulse	99	7674234	108439	1
Fage_P028b	184	Picture	Encoding Sternberg Letters	7678086	0	1	24824	2	0	next	other	0
Fage_P028b	184	Pulse	99	7686634	8548	1
Fage_P028b	184	Pulse	99	7699034	20948	1
Fage_P028b	185	Picture	Fixation Cross Sternberg Letters after Encoding	7702910	0	1	12495	2	0	next	other	0
Fage_P028b	185	Pulse	99	7711434	8524	1
Fage_P028b	186	Picture	Stroop Sternberg	7715405	0	1	24824	2	0	next	hit	864
Fage_P028b	186	Response	1	7723573	8168	1
Fage_P028b	186	Pulse	99	7723833	8428	1
Fage_P028b	186	Pulse	99	7736233	20828	1
Fage_P028b	187	Picture	Fixation Cross Sternberg Letters after Stroop	7740229	0	1	37319	2	0	next	other	0
Fage_P028b	187	Pulse	99	7748632	8403	1
Fage_P028b	187	Pulse	99	7761032	20803	1
Fage_P028b	187	Pulse	99	7773432	33203	1
Fage_P028b	188	Picture	Retrieval Sternberg Letters	7777548	0	1	24824	2	0	next	incorrect	873
Fage_P028b	188	Pulse	99	7785831	8283	1
Fage_P028b	188	Response	2	7786921	9373	1
Fage_P028b	188	Pulse	99	7798231	20683	1
Fage_P028b	189	Picture	Fixation Cross after Retrieval	7802372	0	1	112291	2	0	next	other	0
Fage_P028b	189	Pulse	99	7810631	8259	1
Fage_P028b	189	Pulse	99	7823030	20658	1
Fage_P028b	189	Pulse	99	7835430	33058	1
Fage_P028b	189	Pulse	99	7847830	45458	1
Fage_P028b	189	Pulse	99	7860229	57857	1
Fage_P028b	189	Pulse	99	7872629	70257	1
Fage_P028b	189	Pulse	99	7885029	82657	1
Fage_P028b	189	Pulse	99	7897428	95056	1
Fage_P028b	189	Pulse	99	7909828	107456	1
Fage_P028b	190	Picture	Encoding Sternberg Letters	7914663	0	1	24824	2	0	next	other	0
Fage_P028b	190	Pulse	99	7922228	7565	1
Fage_P028b	190	Pulse	99	7934627	19964	1
Fage_P028b	191	Picture	Fixation Cross Sternberg Letters after Encoding	7939487	0	1	12495	2	0	next	other	0
Fage_P028b	191	Pulse	99	7947027	7540	1
Fage_P028b	192	Picture	Stroop Sternberg	7951982	0	1	24824	2	0	next	incorrect	892
Fage_P028b	192	Pulse	99	7959437	7455	1
Fage_P028b	192	Response	2	7961856	9874	1
Fage_P028b	192	Pulse	99	7971836	19854	1
Fage_P028b	193	Picture	Fixation Cross Sternberg Letters after Stroop	7976806	0	1	37319	2	0	next	other	0
Fage_P028b	193	Pulse	99	7984236	7430	1
Fage_P028b	193	Pulse	99	7996635	19829	1
Fage_P028b	193	Pulse	99	8009035	32229	1
Fage_P028b	194	Picture	Retrieval Sternberg Letters	8014125	0	1	24824	2	0	next	hit	900
Fage_P028b	194	Pulse	99	8021435	7310	1
Fage_P028b	194	Response	1	8028164	14039	1
Fage_P028b	194	Pulse	99	8033834	19709	1
Fage_P028b	195	Picture	Fixation Cross after Retrieval	8038949	0	1	137115	2	0	next	other	0
Fage_P028b	195	Pulse	99	8046234	7285	1
Fage_P028b	195	Pulse	99	8058634	19685	1
Fage_P028b	195	Pulse	99	8071033	32084	1
Fage_P028b	195	Pulse	99	8083433	44484	1
Fage_P028b	195	Pulse	99	8095833	56884	1
Fage_P028b	195	Pulse	99	8108232	69283	1
Fage_P028b	195	Pulse	99	8120632	81683	1
Fage_P028b	195	Pulse	99	8133032	94083	1
Fage_P028b	195	Pulse	99	8145431	106482	1
Fage_P028b	195	Pulse	99	8157831	118882	1
Fage_P028b	195	Pulse	99	8170230	131281	1
Fage_P028b	196	Picture	Encoding Sternberg Letters	8176064	0	1	24824	2	0	next	other	0
Fage_P028b	196	Pulse	99	8182630	6566	1
Fage_P028b	196	Pulse	99	8195030	18966	1
Fage_P028b	197	Picture	Fixation Cross Sternberg Letters after Encoding	8200888	0	1	12495	2	0	next	other	0
Fage_P028b	197	Pulse	99	8207430	6542	1
Fage_P028b	198	Picture	Stroop Sternberg	8213383	0	1	24824	2	0	next	hit	921
Fage_P028b	198	Pulse	99	8219829	6446	1
Fage_P028b	198	Response	1	8222889	9506	1
Fage_P028b	198	Pulse	99	8232229	18846	1
Fage_P028b	199	Picture	Fixation Cross Sternberg Letters after Stroop	8238207	0	1	37319	2	0	next	other	0
Fage_P028b	199	Pulse	99	8244628	6421	1
Fage_P028b	199	Pulse	99	8257028	18821	1
Fage_P028b	199	Pulse	99	8269428	31221	1
Fage_P028b	200	Picture	Retrieval Sternberg Letters	8275526	0	1	24824	2	0	next	incorrect	929
Fage_P028b	200	Pulse	99	8281828	6302	1
Fage_P028b	200	Response	2	8284117	8591	1
Fage_P028b	200	Pulse	99	8294227	18701	1
Fage_P028b	201	Picture	Fixation Cross after Retrieval	8300350	0	1	124619	2	0	next	other	0
Fage_P028b	201	Pulse	99	8306627	6277	1
Fage_P028b	201	Pulse	99	8319027	18677	1
Fage_P028b	201	Pulse	99	8331426	31076	1
Fage_P028b	201	Pulse	99	8343826	43476	1
Fage_P028b	201	Pulse	99	8356226	55876	1
Fage_P028b	201	Pulse	99	8368625	68275	1
Fage_P028b	201	Pulse	99	8381025	80675	1
Fage_P028b	201	Pulse	99	8393424	93074	1
Fage_P028b	201	Pulse	99	8405824	105474	1
Fage_P028b	201	Pulse	99	8418224	117874	1
Fage_P028b	202	Picture	Encoding Sternberg Letters	8424969	0	1	24824	2	0	next	other	0
Fage_P028b	202	Pulse	99	8430623	5654	1
Fage_P028b	202	Pulse	99	8443023	18054	1
Fage_P028b	203	Picture	Fixation Cross Sternberg Letters after Encoding	8449793	0	1	12496	2	0	next	other	0
Fage_P028b	203	Pulse	99	8455423	5630	1
Fage_P028b	204	Picture	Stroop Sternberg	8462289	0	1	24824	2	0	next	incorrect	949
Fage_P028b	204	Pulse	99	8467822	5533	1
Fage_P028b	204	Response	2	8470392	8103	1
Fage_P028b	204	Pulse	99	8480222	17933	1
Fage_P028b	205	Picture	Fixation Cross Sternberg Letters after Stroop	8487113	0	1	37319	2	0	next	other	0
Fage_P028b	205	Pulse	99	8492622	5509	1
Fage_P028b	205	Pulse	99	8505021	17908	1
Fage_P028b	205	Pulse	99	8517421	30308	1
Fage_P028b	206	Picture	Retrieval Sternberg Letters	8524432	0	1	24824	2	0	next	incorrect	957
Fage_P028b	206	Pulse	99	8529821	5389	1
Fage_P028b	206	Response	2	8532790	8358	1
Fage_P028b	206	Pulse	99	8542220	17788	1
Fage_P028b	207	Picture	Fixation Cross after Retrieval	8549256	0	1	149443	2	0	next	other	0
Fage_P028b	207	Pulse	99	8554620	5364	1
Fage_P028b	207	Pulse	99	8567019	17763	1
Fage_P028b	207	Pulse	99	8579419	30163	1
Fage_P028b	207	Pulse	99	8591819	42563	1
Fage_P028b	207	Pulse	99	8604219	54963	1
Fage_P028b	207	Pulse	99	8616618	67362	1
Fage_P028b	207	Pulse	99	8629018	79762	1
Fage_P028b	207	Pulse	99	8641417	92161	1
Fage_P028b	207	Pulse	99	8653817	104561	1
Fage_P028b	207	Pulse	99	8666217	116961	1
Fage_P028b	207	Pulse	99	8678616	129360	1
Fage_P028b	207	Pulse	99	8691016	141760	1
Fage_P028b	208	Picture	Encoding Sternberg Letters	8698699	0	1	24824	2	0	next	other	0
Fage_P028b	208	Pulse	99	8703416	4717	1
Fage_P028b	208	Pulse	99	8715816	17117	1
Fage_P028b	209	Picture	Fixation Cross Sternberg Letters after Encoding	8723523	0	1	12495	2	0	next	other	0
Fage_P028b	209	Pulse	99	8728215	4692	1
Fage_P028b	210	Picture	Stroop Sternberg	8736018	0	1	24824	2	0	next	incorrect	979
Fage_P028b	210	Pulse	99	8740615	4597	1
Fage_P028b	210	Response	2	8744354	8336	1
Fage_P028b	210	Pulse	99	8753014	16996	1
Fage_P028b	211	Picture	Fixation Cross Sternberg Letters after Stroop	8760842	0	1	37319	2	0	next	other	0
Fage_P028b	211	Pulse	99	8765414	4572	1
Fage_P028b	211	Pulse	99	8777814	16972	1
Fage_P028b	211	Pulse	99	8790213	29371	1
Fage_P028b	212	Picture	Retrieval Sternberg Letters	8798161	0	1	24824	2	0	next	hit	987
Fage_P028b	212	Pulse	99	8802613	4452	1
Fage_P028b	212	Response	1	8809493	11332	1
Fage_P028b	212	Pulse	99	8815013	16852	1
Fage_P028b	213	Picture	Fixation Cross after Retrieval	8822985	0	1	124620	2	0	next	other	0
Fage_P028b	213	Pulse	99	8827412	4427	1
Fage_P028b	213	Pulse	99	8839812	16827	1
Fage_P028b	213	Pulse	99	8852212	29227	1
Fage_P028b	213	Pulse	99	8864611	41626	1
Fage_P028b	213	Pulse	99	8877011	54026	1
Fage_P028b	213	Pulse	99	8889411	66426	1
Fage_P028b	213	Pulse	99	8901810	78825	1
Fage_P028b	213	Pulse	99	8914210	91225	1
Fage_P028b	213	Pulse	99	8926610	103625	1
Fage_P028b	213	Pulse	99	8939009	116024	1
Fage_P028b	214	Picture	Encoding Sternberg Letters	8947605	0	1	24824	2	0	next	other	0
Fage_P028b	214	Pulse	99	8951409	3804	1
Fage_P028b	214	Pulse	99	8963809	16204	1
Fage_P028b	215	Picture	Fixation Cross Sternberg Letters after Encoding	8972429	0	1	12495	2	0	next	other	0
Fage_P028b	215	Pulse	99	8976208	3779	1
Fage_P028b	216	Picture	Stroop Sternberg	8984924	0	1	24824	2	0	next	incorrect	1007
Fage_P028b	216	Pulse	99	8988608	3684	1
Fage_P028b	216	Response	2	8994318	9394	1
Fage_P028b	216	Pulse	99	9001008	16084	1
Fage_P028b	217	Picture	Fixation Cross Sternberg Letters after Stroop	9009748	0	1	37319	2	0	next	other	0
Fage_P028b	217	Pulse	99	9013407	3659	1
Fage_P028b	217	Pulse	99	9025807	16059	1
Fage_P028b	217	Pulse	99	9038206	28458	1
Fage_P028b	218	Picture	Retrieval Sternberg Letters	9047067	0	1	24824	2	0	next	incorrect	1015
Fage_P028b	218	Pulse	99	9050606	3539	1
Fage_P028b	218	Response	2	9057136	10069	1
Fage_P028b	218	Pulse	99	9063006	15939	1
Fage_P028b	219	Picture	Fixation Cross after Retrieval	9071891	0	1	112291	2	0	next	other	0
Fage_P028b	219	Pulse	99	9075405	3514	1
Fage_P028b	219	Pulse	99	9087805	15914	1
Fage_P028b	219	Pulse	99	9100205	28314	1
Fage_P028b	219	Pulse	99	9112604	40713	1
Fage_P028b	219	Pulse	99	9125004	53113	1
Fage_P028b	219	Pulse	99	9137404	65513	1
Fage_P028b	219	Pulse	99	9149803	77912	1
Fage_P028b	219	Pulse	99	9162203	90312	1
Fage_P028b	219	Pulse	99	9174603	102712	1
Fage_P028b	220	Picture	Encoding Sternberg Letters	9184182	0	1	24824	2	0	next	other	0
Fage_P028b	220	Pulse	99	9187002	2820	1
Fage_P028b	220	Pulse	99	9199402	15220	1
Fage_P028b	221	Picture	Fixation Cross Sternberg Letters after Encoding	9209006	0	1	12495	2	0	next	other	0
Fage_P028b	221	Pulse	99	9211802	2796	1
Fage_P028b	222	Picture	Stroop Sternberg	9221501	0	1	24824	2	0	next	hit	1034
Fage_P028b	222	Pulse	99	9224201	2700	1
Fage_P028b	222	Response	1	9230351	8850	1
Fage_P028b	222	Pulse	99	9236601	15100	1
Fage_P028b	223	Picture	Fixation Cross Sternberg Letters after Stroop	9246325	0	1	37319	2	0	next	other	0
Fage_P028b	223	Pulse	99	9249000	2675	1
Fage_P028b	223	Pulse	99	9261400	15075	1
Fage_P028b	223	Pulse	99	9273800	27475	1
Fage_P028b	224	Picture	Retrieval Sternberg Letters	9283644	0	1	24824	2	0	next	incorrect	1042
Fage_P028b	224	Pulse	99	9286200	2556	1
Fage_P028b	224	Response	2	9291499	7855	1
Fage_P028b	224	Pulse	99	9298599	14955	1
Fage_P028b	225	Picture	Fixation Cross after Retrieval	9308468	0	1	124619	2	0	next	other	0
Fage_P028b	225	Pulse	99	9310999	2531	1
Fage_P028b	225	Pulse	99	9323398	14930	1
Fage_P028b	225	Pulse	99	9335798	27330	1
Fage_P028b	225	Pulse	99	9348198	39730	1
Fage_P028b	225	Pulse	99	9360598	52130	1
Fage_P028b	225	Pulse	99	9372997	64529	1
Fage_P028b	225	Pulse	99	9385397	76929	1
Fage_P028b	225	Pulse	99	9397806	89338	1
Fage_P028b	225	Pulse	99	9410206	101738	1
Fage_P028b	225	Pulse	99	9422606	114138	1
Fage_P028b	226	Picture	Encoding Sternberg Letters	9433087	0	1	24824	2	0	next	other	0
Fage_P028b	226	Pulse	99	9435005	1918	1
Fage_P028b	226	Pulse	99	9447405	14318	1
Fage_P028b	227	Picture	Fixation Cross Sternberg Letters after Encoding	9457911	0	1	12496	2	0	next	other	0
Fage_P028b	227	Pulse	99	9459805	1894	1
Fage_P028b	228	Picture	Stroop Sternberg	9470407	0	1	24823	3	0	next	incorrect	1062
Fage_P028b	228	Pulse	99	9472204	1797	1
Fage_P028b	228	Response	2	9478424	8017	1
Fage_P028b	228	Pulse	99	9484604	14197	1
Fage_P028b	229	Picture	Fixation Cross Sternberg Letters after Stroop	9495230	0	2	37320	3	0	next	other	0
Fage_P028b	229	Pulse	99	9497004	1774	1
Fage_P028b	229	Pulse	99	9509403	14173	1
Fage_P028b	229	Pulse	99	9521803	26573	1
Fage_P028b	230	Picture	Retrieval Sternberg Letters	9532550	0	1	24824	2	0	next	incorrect	1071
Fage_P028b	230	Pulse	99	9534203	1653	1
Fage_P028b	230	Pulse	99	9546602	14052	1
Fage_P028b	230	Response	2	9549112	16562	1
Fage_P028b	231	Picture	Fixation Cross after Retrieval	9557374	0	1	124619	2	0	next	other	0
Fage_P028b	231	Pulse	99	9559002	1628	1
Fage_P028b	231	Pulse	99	9571402	14028	1
Fage_P028b	231	Pulse	99	9583801	26427	1
Fage_P028b	231	Pulse	99	9596201	38827	1
Fage_P028b	231	Pulse	99	9608601	51227	1
Fage_P028b	231	Pulse	99	9621000	63626	1
Fage_P028b	231	Pulse	99	9633400	76026	1
Fage_P028b	231	Pulse	99	9645800	88426	1
Fage_P028b	231	Pulse	99	9658199	100825	1
Fage_P028b	231	Pulse	99	9670599	113225	1
Fage_P028b	232	Picture	Encoding Sternberg Letters	9681993	0	1	24824	2	0	next	other	0
Fage_P028b	232	Pulse	99	9682999	1006	1
Fage_P028b	232	Pulse	99	9695398	13405	1
Fage_P028b	233	Picture	Fixation Cross Sternberg Letters after Encoding	9706817	0	1	12495	2	0	next	other	0
Fage_P028b	233	Pulse	99	9707798	981	1
Fage_P028b	234	Picture	Stroop Sternberg	9719312	0	1	24824	2	0	next	incorrect	1090
Fage_P028b	234	Pulse	99	9720198	886	1
Fage_P028b	234	Response	2	9727137	7825	1
Fage_P028b	234	Pulse	99	9732597	13285	1
Fage_P028b	235	Picture	Fixation Cross Sternberg Letters after Stroop	9744136	0	1	37319	2	0	next	other	0
Fage_P028b	235	Pulse	99	9744997	861	1
Fage_P028b	235	Pulse	99	9757397	13261	1
Fage_P028b	235	Pulse	99	9769796	25660	1
Fage_P028b	236	Picture	Retrieval Sternberg Letters	9781455	0	1	24824	2	0	next	incorrect	1098
Fage_P028b	236	Pulse	99	9782196	741	1
Fage_P028b	236	Response	2	9789275	7820	1
Fage_P028b	236	Pulse	99	9794595	13140	1
Fage_P028b	237	Picture	Fixation Cross after Retrieval	9806279	0	1	112291	2	0	next	other	0
Fage_P028b	237	Pulse	99	9806995	716	1
Fage_P028b	237	Pulse	99	9819395	13116	1
Fage_P028b	237	Pulse	99	9831794	25515	1
Fage_P028b	237	Pulse	99	9844194	37915	1
Fage_P028b	237	Pulse	99	9856594	50315	1
Fage_P028b	237	Pulse	99	9868993	62714	1
Fage_P028b	237	Pulse	99	9881393	75114	1
Fage_P028b	237	Pulse	99	9893793	87514	1
Fage_P028b	237	Pulse	99	9906192	99913	1
Fage_P028b	238	Picture	Encoding Sternberg Letters	9918570	0	1	24824	2	0	next	other	0
Fage_P028b	238	Pulse	99	9918592	22	1
Fage_P028b	238	Pulse	99	9930992	12422	1
Fage_P028b	238	Pulse	99	9943391	24821	1
Fage_P028b	239	Picture	Fixation Cross Sternberg Letters after Encoding	9943394	0	1	12495	2	0	next	other	0
Fage_P028b	239	Pulse	99	9955791	12397	1
Fage_P028b	240	Picture	Stroop Sternberg	9955889	0	1	24824	2	0	next	incorrect	1117
Fage_P028b	240	Response	2	9964171	8282	1
Fage_P028b	240	Pulse	99	9968190	12301	1
Fage_P028b	240	Pulse	99	9980590	24701	1
Fage_P028b	241	Picture	Fixation Cross Sternberg Letters after Stroop	9980713	0	1	37319	2	0	next	other	0
Fage_P028b	241	Pulse	99	9992990	12277	1
Fage_P028b	241	Pulse	99	10005390	24677	1
Fage_P028b	241	Pulse	99	10017789	37076	1
Fage_P028b	242	Picture	Retrieval Sternberg Letters	10018032	0	1	24824	2	0	next	incorrect	1125
Fage_P028b	242	Response	2	10024759	6727	1
Fage_P028b	242	Pulse	99	10030189	12157	1
Fage_P028b	242	Pulse	99	10042588	24556	1
Fage_P028b	243	Picture	Fixation Cross after Retrieval	10042856	0	1	137115	2	0	next	other	0
Fage_P028b	243	Pulse	99	10054988	12132	1
Fage_P028b	243	Pulse	99	10067388	24532	1
Fage_P028b	243	Pulse	99	10079787	36931	1
Fage_P028b	243	Pulse	99	10092187	49331	1
Fage_P028b	243	Pulse	99	10104587	61731	1
Fage_P028b	243	Pulse	99	10116986	74130	1
Fage_P028b	243	Pulse	99	10129386	86530	1
Fage_P028b	243	Pulse	99	10141786	98930	1
Fage_P028b	243	Pulse	99	10154186	111330	1
Fage_P028b	243	Pulse	99	10166585	123729	1
Fage_P028b	243	Pulse	99	10178985	136129	1
Fage_P028b	244	Picture	Encoding Sternberg Letters	10179971	0	1	24824	2	0	next	other	0
Fage_P028b	244	Pulse	99	10191384	11413	1
Fage_P028b	244	Pulse	99	10203784	23813	1
Fage_P028b	245	Picture	Fixation Cross Sternberg Letters after Encoding	10204795	0	1	12495	2	0	next	other	0
Fage_P028b	245	Pulse	99	10216184	11389	1
Fage_P028b	246	Picture	Stroop Sternberg	10217290	0	1	24824	2	0	next	incorrect	1146
Fage_P028b	246	Response	2	10226253	8963	1
Fage_P028b	246	Pulse	99	10228583	11293	1
Fage_P028b	246	Pulse	99	10240983	23693	1
Fage_P028b	247	Picture	Fixation Cross Sternberg Letters after Stroop	10242114	0	1	37319	2	0	next	other	0
Fage_P028b	247	Pulse	99	10253383	11269	1
Fage_P028b	247	Pulse	99	10265782	23668	1
Fage_P028b	247	Pulse	99	10278182	36068	1
Fage_P028b	248	Picture	Retrieval Sternberg Letters	10279433	0	1	24824	2	0	next	incorrect	1155
Fage_P028b	248	Pulse	99	10290582	11149	1
Fage_P028b	248	Response	2	10291011	11578	1
Fage_P028b	248	Pulse	99	10302981	23548	1
Fage_P028b	249	Picture	Fixation Cross after Retrieval	10304257	0	1	149444	2	0	next	other	0
Fage_P028b	249	Pulse	99	10315381	11124	1
Fage_P028b	249	Pulse	99	10327781	23524	1
Fage_P028b	249	Pulse	99	10340180	35923	1
Fage_P028b	249	Pulse	99	10352580	48323	1
Fage_P028b	249	Pulse	99	10364980	60723	1
Fage_P028b	249	Pulse	99	10377379	73122	1
Fage_P028b	249	Pulse	99	10389779	85522	1
Fage_P028b	249	Pulse	99	10402179	97922	1
Fage_P028b	249	Pulse	99	10414578	110321	1
Fage_P028b	249	Pulse	99	10426978	122721	1
Fage_P028b	249	Pulse	99	10439377	135120	1
Fage_P028b	249	Pulse	99	10451777	147520	1
Fage_P028b	250	Picture	Encoding Sternberg Letters	10453701	0	1	24824	2	0	next	other	0
Fage_P028b	250	Pulse	99	10464177	10476	1
Fage_P028b	250	Pulse	99	10476576	22875	1
Fage_P028b	251	Picture	Fixation Cross Sternberg Letters after Encoding	10478525	0	1	12495	2	0	next	other	0
Fage_P028b	251	Pulse	99	10488976	10451	1
Fage_P028b	252	Picture	Stroop Sternberg	10491020	0	1	24824	2	0	next	hit	1177
Fage_P028b	252	Pulse	99	10501376	10356	1
Fage_P028b	252	Response	1	10501576	10556	1
Fage_P028b	252	Pulse	99	10513775	22755	1
Fage_P028b	253	Picture	Fixation Cross Sternberg Letters after Stroop	10515844	0	1	37319	2	0	next	other	0
Fage_P028b	253	Pulse	99	10526175	10331	1
Fage_P028b	253	Pulse	99	10538575	22731	1
Fage_P028b	253	Pulse	99	10550975	35131	1
Fage_P028b	254	Picture	Retrieval Sternberg Letters	10553163	0	1	24824	2	0	next	hit	1185
Fage_P028b	254	Pulse	99	10563374	10211	1
Fage_P028b	254	Response	1	10567294	14131	1
Fage_P028b	254	Pulse	99	10575774	22611	1
Fage_P028b	255	Picture	Fixation Cross after Retrieval	10577987	0	1	137115	2	0	next	other	0
Fage_P028b	255	Pulse	99	10588173	10186	1
Fage_P028b	255	Pulse	99	10600573	22586	1
Fage_P028b	255	Pulse	99	10612973	34986	1
Fage_P028b	255	Pulse	99	10625372	47385	1
Fage_P028b	255	Pulse	99	10637772	59785	1
Fage_P028b	255	Pulse	99	10650172	72185	1
Fage_P028b	255	Pulse	99	10662571	84584	1
Fage_P028b	255	Pulse	99	10674971	96984	1
Fage_P028b	255	Pulse	99	10687371	109384	1
Fage_P028b	255	Pulse	99	10699770	121783	1
Fage_P028b	255	Pulse	99	10712170	134183	1
Fage_P028b	256	Picture	Encoding Sternberg Letters	10715102	0	1	24823	3	0	next	other	0
Fage_P028b	256	Pulse	99	10724570	9468	1
Fage_P028b	256	Pulse	99	10736969	21867	1
Fage_P028b	257	Picture	Fixation Cross Sternberg Letters after Encoding	10739925	0	2	12496	3	0	next	other	0
Fage_P028b	257	Pulse	99	10749369	9444	1
Fage_P028b	258	Picture	Stroop Sternberg	10752421	0	1	24824	2	0	next	incorrect	1205
Fage_P028b	258	Response	2	10761129	8708	1
Fage_P028b	258	Pulse	99	10761768	9347	1
Fage_P028b	258	Pulse	99	10774168	21747	1
Fage_P028b	259	Picture	Fixation Cross Sternberg Letters after Stroop	10777245	0	1	37319	2	0	next	other	0
Fage_P028b	259	Pulse	99	10786568	9323	1
Fage_P028b	259	Pulse	99	10798968	21723	1
Fage_P028b	259	Pulse	99	10811367	34122	1
Fage_P028b	260	Picture	Retrieval Sternberg Letters	10814564	0	1	24824	2	0	next	incorrect	1214
Fage_P028b	260	Pulse	99	10823767	9203	1
Fage_P028b	260	Response	2	10826827	12263	1
Fage_P028b	260	Pulse	99	10836166	21602	1
Fage_P028b	261	Picture	Fixation Cross after Retrieval	10839388	0	1	112291	2	0	next	other	0
Fage_P028b	261	Pulse	99	10848576	9188	1
Fage_P028b	261	Pulse	99	10860976	21588	1
Fage_P028b	261	Pulse	99	10873365	33977	1
Fage_P028b	261	Pulse	99	10885775	46387	1
Fage_P028b	261	Pulse	99	10898175	58787	1
Fage_P028b	261	Pulse	99	10910575	71187	1
Fage_P028b	261	Pulse	99	10922974	83586	1
Fage_P028b	261	Pulse	99	10935374	95986	1
Fage_P028b	261	Pulse	99	10947773	108385	1
Fage_P028b	262	Picture	Encoding Sternberg Letters	10951679	0	1	24824	2	0	next	other	0
Fage_P028b	262	Pulse	99	10960173	8494	1
Fage_P028b	262	Pulse	99	10972573	20894	1
Fage_P028b	263	Picture	Fixation Cross Sternberg Letters after Encoding	10976503	0	1	12495	2	0	next	other	0
Fage_P028b	263	Pulse	99	10984972	8469	1
Fage_P028b	264	Picture	Stroop Sternberg	10988998	0	1	24824	2	0	next	incorrect	1232
Fage_P028b	264	Response	2	10996782	7784	1
Fage_P028b	264	Pulse	99	10997372	8374	1
Fage_P028b	264	Pulse	99	11009772	20774	1
Fage_P028b	265	Picture	Fixation Cross Sternberg Letters after Stroop	11013822	0	1	37319	2	0	next	other	0
Fage_P028b	265	Pulse	99	11022171	8349	1
Fage_P028b	265	Pulse	99	11034571	20749	1
Fage_P028b	265	Pulse	99	11046971	33149	1
Fage_P028b	266	Picture	Retrieval Sternberg Letters	11051141	0	1	24824	2	0	next	incorrect	1241
Fage_P028b	266	Pulse	99	11059370	8229	1
Fage_P028b	266	Response	2	11059980	8839	1
Fage_P028b	266	Pulse	99	11071770	20629	1
Fage_P028b	267	Picture	Fixation Cross after Retrieval	11075965	0	1	149443	2	0	next	other	0
Fage_P028b	267	Pulse	99	11084170	8205	1
Fage_P028b	267	Pulse	99	11096569	20604	1
Fage_P028b	267	Pulse	99	11108969	33004	1
Fage_P028b	267	Pulse	99	11121369	45404	1
Fage_P028b	267	Pulse	99	11133768	57803	1
Fage_P028b	267	Pulse	99	11146168	70203	1
Fage_P028b	267	Pulse	99	11158568	82603	1
Fage_P028b	267	Pulse	99	11170967	95002	1
Fage_P028b	267	Pulse	99	11183367	107402	1
Fage_P028b	267	Pulse	99	11195766	119801	1
Fage_P028b	267	Pulse	99	11208166	132201	1
Fage_P028b	267	Pulse	99	11220566	144601	1
Fage_P028b	268	Picture	Encoding Sternberg Letters	11225408	0	1	24824	2	0	next	other	0
Fage_P028b	268	Pulse	99	11232966	7558	1
Fage_P028b	268	Pulse	99	11245365	19957	1
Fage_P028b	269	Picture	Fixation Cross Sternberg Letters after Encoding	11250232	0	1	12495	2	0	next	other	0
Fage_P028b	269	Pulse	99	11257765	7533	1
Fage_P028b	270	Picture	Stroop Sternberg	11262727	0	1	24824	2	0	next	incorrect	1263
Fage_P028b	270	Pulse	99	11270164	7437	1
Fage_P028b	270	Response	2	11275324	12597	1
Fage_P028b	270	Pulse	99	11282564	19837	1
Fage_P028b	271	Picture	Fixation Cross Sternberg Letters after Stroop	11287551	0	1	37319	3	0	next	other	0
Fage_P028b	271	Pulse	99	11294964	7413	1
Fage_P028b	271	Pulse	99	11307363	19812	1
Fage_P028b	271	Pulse	99	11319763	32212	1
Fage_P028b	272	Picture	Retrieval Sternberg Letters	11324870	0	2	24824	3	0	next	hit	1271
Fage_P028b	272	Pulse	99	11332163	7293	1
Fage_P028b	272	Response	1	11334202	9332	1
Fage_P028b	272	Pulse	99	11344562	19692	1
Fage_P028b	273	Picture	Fixation Cross after Retrieval	11349694	0	1	124620	2	0	next	other	0
Fage_P028b	273	Pulse	99	11356962	7268	1
Fage_P028b	273	Pulse	99	11369362	19668	1
Fage_P028b	273	Pulse	99	11381761	32067	1
Fage_P028b	273	Pulse	99	11394161	44467	1
Fage_P028b	273	Pulse	99	11406561	56867	1
Fage_P028b	273	Pulse	99	11418960	69266	1
Fage_P028b	273	Pulse	99	11431360	81666	1
Fage_P028b	273	Pulse	99	11443760	94066	1
Fage_P028b	273	Pulse	99	11456159	106465	1
Fage_P028b	273	Pulse	99	11468559	118865	1
Fage_P028b	274	Picture	Encoding Sternberg Letters	11474314	0	1	24824	2	0	next	other	0
Fage_P028b	274	Pulse	99	11480959	6645	1
Fage_P028b	274	Pulse	99	11493358	19044	1
Fage_P028b	275	Picture	Fixation Cross Sternberg Letters after Encoding	11499138	0	1	12495	2	0	next	other	0
Fage_P028b	275	Pulse	99	11505758	6620	1
Fage_P028b	276	Picture	Stroop Sternberg	11511633	0	1	24824	2	0	next	incorrect	1291
Fage_P028b	276	Pulse	99	11518158	6525	1
Fage_P028b	276	Response	2	11519357	7724	1
Fage_P028b	276	Pulse	99	11530557	18924	1
Fage_P028b	277	Picture	Fixation Cross Sternberg Letters after Stroop	11536457	0	1	37319	2	0	next	other	0
Fage_P028b	277	Pulse	99	11542957	6500	1
Fage_P028b	277	Pulse	99	11555356	18899	1
Fage_P028b	277	Pulse	99	11567756	31299	1
Fage_P028b	278	Picture	Retrieval Sternberg Letters	11573776	0	1	24824	2	0	next	hit	1299
Fage_P028b	278	Pulse	99	11580156	6380	1
Fage_P028b	278	Response	1	11584506	10730	1
Fage_P028b	278	Pulse	99	11592555	18779	1
Fage_P028b	279	Picture	Fixation Cross after Retrieval	11598600	0	1	112291	2	0	next	other	0
Fage_P028b	279	Pulse	99	11604955	6355	1
Fage_P028b	279	Pulse	99	11617355	18755	1
Fage_P028b	279	Pulse	99	11629754	31154	1
Fage_P028b	279	Pulse	99	11642154	43554	1
Fage_P028b	279	Pulse	99	11654554	55954	1
Fage_P028b	279	Pulse	99	11666953	68353	1
Fage_P028b	279	Pulse	99	11679353	80753	1
Fage_P028b	279	Pulse	99	11691753	93153	1
Fage_P028b	279	Pulse	99	11704152	105552	1
Fage_P028b	280	Picture	Encoding Sternberg Letters	11710891	0	1	24824	2	0	next	other	0
Fage_P028b	280	Pulse	99	11716552	5661	1
Fage_P028b	280	Pulse	99	11728952	18061	1
Fage_P028b	281	Picture	Fixation Cross Sternberg Letters after Encoding	11735715	0	1	12495	2	0	next	other	0
Fage_P028b	281	Pulse	99	11741351	5636	1
Fage_P028b	282	Picture	Stroop Sternberg	11748210	0	1	24824	2	0	next	hit	1318
Fage_P028b	282	Pulse	99	11753751	5541	1
Fage_P028b	282	Response	1	11758231	10021	1
Fage_P028b	282	Pulse	99	11766151	17941	1
Fage_P028b	283	Picture	Fixation Cross Sternberg Letters after Stroop	11773034	0	1	37319	2	0	next	other	0
Fage_P028b	283	Pulse	99	11778550	5516	1
Fage_P028b	283	Pulse	99	11790950	17916	1
Fage_P028b	283	Pulse	99	11803350	30316	1
Fage_P028b	284	Picture	Retrieval Sternberg Letters	11810353	0	1	24824	2	0	next	hit	1326
Fage_P028b	284	Pulse	99	11815749	5396	1
Fage_P028b	284	Response	1	11828029	17676	1
Fage_P028b	284	Pulse	99	11828149	17796	1
Fage_P028b	285	Picture	Fixation Cross after Retrieval	11835177	0	1	137115	2	0	next	other	0
Fage_P028b	285	Pulse	99	11840549	5372	1
Fage_P028b	285	Pulse	99	11852948	17771	1
Fage_P028b	285	Pulse	99	11865348	30171	1
Fage_P028b	285	Pulse	99	11877748	42571	1
Fage_P028b	285	Pulse	99	11890147	54970	1
Fage_P028b	285	Pulse	99	11902547	67370	1
Fage_P028b	285	Pulse	99	11914947	79770	1
Fage_P028b	285	Pulse	99	11927346	92169	1
Fage_P028b	285	Pulse	99	11939746	104569	1
Fage_P028b	285	Pulse	99	11952145	116968	1
Fage_P028b	285	Pulse	99	11964545	129368	1
Fage_P028b	286	Picture	Encoding Sternberg Letters	11972292	0	1	24824	2	0	next	other	0
Fage_P028b	286	Pulse	99	11976945	4653	1
Fage_P028b	286	Pulse	99	11989344	17052	1
Fage_P028b	287	Picture	Fixation Cross Sternberg Letters after Encoding	11997116	0	1	12495	2	0	next	other	0
Fage_P028b	287	Pulse	99	12001744	4628	1
Fage_P028b	288	Picture	Stroop Sternberg	12009611	0	1	24824	2	0	next	hit	1347
Fage_P028b	288	Pulse	99	12014144	4533	1
Fage_P028b	288	Response	1	12021883	12272	1
Fage_P028b	288	Pulse	99	12026543	16932	1
Fage_P028b	289	Picture	Fixation Cross Sternberg Letters after Stroop	12034435	0	1	37319	2	0	next	other	0
Fage_P028b	289	Pulse	99	12038943	4508	1
Fage_P028b	289	Pulse	99	12051343	16908	1
Fage_P028b	289	Pulse	99	12063742	29307	1
Fage_P028b	290	Picture	Retrieval Sternberg Letters	12071754	0	1	24824	2	0	next	incorrect	1355
Fage_P028b	290	Pulse	99	12076142	4388	1
Fage_P028b	290	Response	2	12079622	7868	1
Fage_P028b	290	Pulse	99	12088542	16788	1
Fage_P028b	291	Picture	Fixation Cross after Retrieval	12096578	0	1	112291	2	0	next	other	0
Fage_P028b	291	Pulse	99	12100941	4363	1
Fage_P028b	291	Pulse	99	12113341	16763	1
Fage_P028b	291	Pulse	99	12125741	29163	1
Fage_P028b	291	Pulse	99	12138140	41562	1
Fage_P028b	291	Pulse	99	12150540	53962	1
Fage_P028b	291	Pulse	99	12162940	66362	1
Fage_P028b	291	Pulse	99	12175339	78761	1
Fage_P028b	291	Pulse	99	12187739	91161	1
Fage_P028b	291	Pulse	99	12200139	103561	1
Fage_P028b	292	Picture	End Sternberg	12208869	0	1	37319	2	0	next	other	0
Fage_P028b	292	Pulse	99	12212538	3669	1
Fage_P028b	292	Pulse	99	12224938	16069	1
Fage_P028b	292	Pulse	99	12237337	28468	1
Fage_P028b	293	Picture	Instruction Stroop	12246188	0	1	37319	2	0	next	other	0
Fage_P028b	293	Pulse	99	12249737	3549	1
Fage_P028b	293	Pulse	99	12262137	15949	1
Fage_P028b	293	Pulse	99	12274536	28348	1
Fage_P028b	294	Picture	stroop neutral close	12283507	0	1	24824	2	0	next	incorrect	1377
Fage_P028b	294	Pulse	99	12286936	3429	1
Fage_P028b	294	Response	2	12295236	11729	1
Fage_P028b	294	Pulse	99	12299336	15829	1
Fage_P028b	295	Picture	stroop neutral close	12308331	0	1	24824	2	0	next	hit	1381
Fage_P028b	295	Pulse	99	12311736	3405	1
Fage_P028b	295	Response	1	12317395	9064	1
Fage_P028b	295	Pulse	99	12324135	15804	1
Fage_P028b	296	Picture	stroop neutral close	12333155	0	1	24824	2	0	next	incorrect	1385
Fage_P028b	296	Pulse	99	12336535	3380	1
Fage_P028b	296	Response	2	12340545	7390	1
Fage_P028b	296	Pulse	99	12348934	15779	1
Fage_P028b	297	Picture	stroop neutral close	12357979	0	1	24824	2	0	next	incorrect	1389
Fage_P028b	297	Pulse	99	12361334	3355	1
Fage_P028b	297	Response	2	12369314	11335	1
Fage_P028b	297	Pulse	99	12373744	15765	1
Fage_P028b	298	Picture	stroop neutral close	12382803	0	1	24824	2	0	next	hit	1393
Fage_P028b	298	Pulse	99	12386143	3340	1
Fage_P028b	298	Response	1	12391213	8410	1
Fage_P028b	298	Pulse	99	12398543	15740	1
Fage_P028b	299	Picture	stroop neutral close	12407627	0	1	24824	2	0	next	incorrect	1397
Fage_P028b	299	Pulse	99	12410943	3316	1
Fage_P028b	299	Response	2	12418262	10635	1
Fage_P028b	299	Pulse	99	12423342	15715	1
Fage_P028b	300	Picture	Fixation Cross Stroop	12432451	0	1	124619	2	0	next	other	0
Fage_P028b	300	Pulse	99	12435742	3291	1
Fage_P028b	300	Pulse	99	12448142	15691	1
Fage_P028b	300	Pulse	99	12460541	28090	1
Fage_P028b	300	Pulse	99	12472941	40490	1
Fage_P028b	300	Pulse	99	12485341	52890	1
Fage_P028b	300	Pulse	99	12497740	65289	1
Fage_P028b	300	Pulse	99	12510140	77689	1
Fage_P028b	300	Pulse	99	12522540	90089	1
Fage_P028b	300	Pulse	99	12534939	102488	1
Fage_P028b	300	Pulse	99	12547339	114888	1
Fage_P028b	301	Picture	stroop neutral close	12557070	0	1	24824	2	0	next	hit	1412
Fage_P028b	301	Pulse	99	12559739	2669	1
Fage_P028b	301	Response	1	12565068	7998	1
Fage_P028b	301	Pulse	99	12572138	15068	1
Fage_P028b	302	Picture	stroop neutral close	12581894	0	1	24824	2	0	next	incorrect	1416
Fage_P028b	302	Pulse	99	12584538	2644	1
Fage_P028b	302	Response	2	12593068	11174	1
Fage_P028b	302	Pulse	99	12596937	15043	1
Fage_P028b	303	Picture	stroop neutral close	12606718	0	1	24824	2	0	next	incorrect	1420
Fage_P028b	303	Pulse	99	12609337	2619	1
Fage_P028b	303	Response	2	12615487	8769	1
Fage_P028b	303	Pulse	99	12621737	15019	1
Fage_P028b	304	Picture	stroop neutral close	12631542	0	1	24824	2	0	next	incorrect	1424
Fage_P028b	304	Pulse	99	12634137	2595	1
Fage_P028b	304	Response	2	12640666	9124	1
Fage_P028b	304	Pulse	99	12646536	14994	1
Fage_P028b	305	Picture	stroop neutral close	12656366	0	1	24824	2	0	next	hit	1428
Fage_P028b	305	Pulse	99	12658936	2570	1
Fage_P028b	305	Response	1	12665406	9040	1
Fage_P028b	305	Pulse	99	12671335	14969	1
Fage_P028b	306	Picture	stroop neutral close	12681190	0	1	24824	2	0	next	incorrect	1432
Fage_P028b	306	Pulse	99	12683735	2545	1
Fage_P028b	306	Response	2	12691885	10695	1
Fage_P028b	306	Pulse	99	12696135	14945	1
Fage_P028b	307	Picture	Fixation Cross Stroop	12706014	0	1	124619	2	0	next	other	0
Fage_P028b	307	Pulse	99	12708535	2521	1
Fage_P028b	307	Pulse	99	12720934	14920	1
Fage_P028b	307	Pulse	99	12733334	27320	1
Fage_P028b	307	Pulse	99	12745733	39719	1
Fage_P028b	307	Pulse	99	12758133	52119	1
Fage_P028b	307	Pulse	99	12770533	64519	1
Fage_P028b	307	Pulse	99	12782932	76918	1
Fage_P028b	307	Pulse	99	12795332	89318	1
Fage_P028b	307	Pulse	99	12807732	101718	1
Fage_P028b	307	Pulse	99	12820131	114117	1
Fage_P028b	308	Picture	stroop neutral close	12830633	0	1	24824	2	0	next	hit	1447
Fage_P028b	308	Pulse	99	12832531	1898	1
Fage_P028b	308	Response	1	12842101	11468	1
Fage_P028b	308	Pulse	99	12844930	14297	1
Fage_P028b	309	Picture	stroop neutral close	12855457	0	1	24824	2	0	next	incorrect	1451
Fage_P028b	309	Pulse	99	12857330	1873	1
Fage_P028b	309	Response	2	12863950	8493	1
Fage_P028b	309	Pulse	99	12869730	14273	1
Fage_P028b	310	Picture	stroop neutral close	12880281	0	1	24824	2	0	next	incorrect	1455
Fage_P028b	310	Pulse	99	12882130	1849	1
Fage_P028b	310	Response	2	12889939	9658	1
Fage_P028b	310	Pulse	99	12894529	14248	1
Fage_P028b	311	Picture	stroop neutral close	12905105	0	1	24824	2	0	next	incorrect	1459
Fage_P028b	311	Pulse	99	12906929	1824	1
Fage_P028b	311	Response	2	12912419	7314	1
Fage_P028b	311	Pulse	99	12919329	14224	1
Fage_P028b	312	Picture	stroop neutral close	12929929	0	1	24824	2	0	next	hit	1463
Fage_P028b	312	Pulse	99	12931728	1799	1
Fage_P028b	312	Response	1	12937978	8049	1
Fage_P028b	312	Pulse	99	12944128	14199	1
Fage_P028b	313	Picture	stroop neutral close	12954753	0	1	24824	2	0	next	hit	1467
Fage_P028b	313	Pulse	99	12956528	1775	1
Fage_P028b	313	Response	1	12962147	7394	1
Fage_P028b	313	Pulse	99	12968927	14174	1
Fage_P028b	314	Picture	Fixation Cross Stroop	12979577	0	1	124619	2	0	next	other	0
Fage_P028b	314	Pulse	99	12981327	1750	1
Fage_P028b	314	Pulse	99	12993726	14149	1
Fage_P028b	314	Pulse	99	13006126	26549	1
Fage_P028b	314	Pulse	99	13018526	38949	1
Fage_P028b	314	Pulse	99	13030926	51349	1
Fage_P028b	314	Pulse	99	13043325	63748	1
Fage_P028b	314	Pulse	99	13055725	76148	1
Fage_P028b	314	Pulse	99	13068124	88547	1
Fage_P028b	314	Pulse	99	13080524	100947	1
Fage_P028b	314	Pulse	99	13092924	113347	1
Fage_P028b	315	Picture	stroop neutral close	13104196	0	1	24824	2	0	next	incorrect	1482
Fage_P028b	315	Pulse	99	13105324	1128	1
Fage_P028b	315	Response	2	13113373	9177	1
Fage_P028b	315	Pulse	99	13117723	13527	1
Fage_P028b	316	Picture	stroop neutral close	13129020	0	1	24824	2	0	next	hit	1486
Fage_P028b	316	Pulse	99	13130123	1103	1
Fage_P028b	316	Response	1	13139802	10782	1
Fage_P028b	316	Pulse	99	13142522	13502	1
Fage_P028b	317	Picture	stroop neutral close	13153844	0	1	24824	2	0	next	incorrect	1490
Fage_P028b	317	Pulse	99	13154922	1078	1
Fage_P028b	317	Response	2	13163082	9238	1
Fage_P028b	317	Pulse	99	13167322	13478	1
Fage_P028b	318	Picture	stroop neutral close	13178668	0	1	24824	2	0	next	incorrect	1494
Fage_P028b	318	Pulse	99	13179722	1054	1
Fage_P028b	318	Response	2	13186391	7723	1
Fage_P028b	318	Pulse	99	13192121	13453	1
Fage_P028b	319	Picture	stroop neutral close	13203492	0	1	24824	2	0	next	incorrect	1498
Fage_P028b	319	Pulse	99	13204521	1029	1
Fage_P028b	319	Response	2	13213150	9658	1
Fage_P028b	319	Pulse	99	13216920	13428	1
Fage_P028b	320	Picture	stroop neutral close	13228316	0	1	24824	2	0	next	incorrect	1502
Fage_P028b	320	Pulse	99	13229320	1004	1
Fage_P028b	320	Response	2	13235600	7284	1
Fage_P028b	320	Pulse	99	13241720	13404	1
Fage_P028b	321	Picture	Fixation Cross Stroop	13253140	0	1	124619	2	0	next	other	0
Fage_P028b	321	Pulse	99	13254119	979	1
Fage_P028b	321	Pulse	99	13266519	13379	1
Fage_P028b	321	Pulse	99	13278919	25779	1
Fage_P028b	321	Pulse	99	13291318	38178	1
Fage_P028b	321	Pulse	99	13303718	50578	1
Fage_P028b	321	Pulse	99	13316118	62978	1
Fage_P028b	321	Pulse	99	13328517	75377	1
Fage_P028b	321	Pulse	99	13340917	87777	1
Fage_P028b	321	Pulse	99	13353316	100176	1
Fage_P028b	321	Pulse	99	13365716	112576	1
Fage_P028b	322	Picture	stroop maximum incongruent	13377759	0	1	24824	2	0	next	hit	1517
Fage_P028b	322	Pulse	99	13378116	357	1
Fage_P028b	322	Response	1	13389145	11386	1
Fage_P028b	322	Pulse	99	13390515	12756	1
Fage_P028b	323	Picture	stroop maximum incongruent	13402583	0	1	24824	2	0	next	hit	1521
Fage_P028b	323	Pulse	99	13402915	332	1
Fage_P028b	323	Response	1	13412585	10002	1
Fage_P028b	323	Pulse	99	13415315	12732	1
Fage_P028b	324	Picture	stroop maximum incongruent	13427407	0	1	24824	2	0	next	hit	1525
Fage_P028b	324	Pulse	99	13427715	308	1
Fage_P028b	324	Response	1	13436264	8857	1
Fage_P028b	324	Pulse	99	13440114	12707	1
Fage_P028b	325	Picture	stroop maximum incongruent	13452231	0	1	24824	2	0	next	incorrect	1529
Fage_P028b	325	Pulse	99	13452514	283	1
Fage_P028b	325	Response	2	13462643	10412	1
Fage_P028b	325	Pulse	99	13464913	12682	1
Fage_P028b	326	Picture	stroop maximum incongruent	13477055	0	1	24824	2	0	next	hit	1533
Fage_P028b	326	Pulse	99	13477313	258	1
Fage_P028b	326	Response	1	13486223	9168	1
Fage_P028b	326	Pulse	99	13489713	12658	1
Fage_P028b	327	Picture	stroop maximum incongruent	13501879	0	1	24824	2	0	next	incorrect	1537
Fage_P028b	327	Pulse	99	13502113	234	1
Fage_P028b	327	Response	2	13511562	9683	1
Fage_P028b	327	Pulse	99	13514512	12633	1
Fage_P028b	328	Picture	Fixation Cross Stroop	13526703	0	1	124619	2	0	next	other	0
Fage_P028b	328	Pulse	99	13526912	209	1
Fage_P028b	328	Pulse	99	13539311	12608	1
Fage_P028b	328	Pulse	99	13551711	25008	1
Fage_P028b	328	Pulse	99	13564111	37408	1
Fage_P028b	328	Pulse	99	13576510	49807	1
Fage_P028b	328	Pulse	99	13588910	62207	1
Fage_P028b	328	Pulse	99	13601310	74607	1
Fage_P028b	328	Pulse	99	13613709	87006	1
Fage_P028b	328	Pulse	99	13626109	99406	1
Fage_P028b	328	Pulse	99	13638509	111806	1
Fage_P028b	328	Pulse	99	13650908	124205	1
Fage_P028b	329	Picture	stroop maximum incongruent	13651322	0	1	24824	2	0	next	incorrect	1552
Fage_P028b	329	Response	2	13659418	8096	1
Fage_P028b	329	Pulse	99	13663308	11986	1
Fage_P028b	329	Pulse	99	13675708	24386	1
Fage_P028b	330	Picture	stroop maximum incongruent	13676146	0	1	24824	2	0	next	incorrect	1556
Fage_P028b	330	Response	2	13686727	10581	1
Fage_P028b	330	Pulse	99	13688107	11961	1
Fage_P028b	330	Pulse	99	13700507	24361	1
Fage_P028b	331	Picture	stroop maximum incongruent	13700970	0	1	24824	2	0	next	hit	1560
Fage_P028b	331	Response	1	13709027	8057	1
Fage_P028b	331	Pulse	99	13712906	11936	1
Fage_P028b	331	Pulse	99	13725306	24336	1
Fage_P028b	332	Picture	stroop maximum incongruent	13725794	0	1	24824	2	0	next	hit	1564
Fage_P028b	332	Response	1	13735236	9442	1
Fage_P028b	332	Pulse	99	13737706	11912	1
Fage_P028b	332	Pulse	99	13750106	24312	1
Fage_P028b	333	Picture	stroop maximum incongruent	13750618	0	1	24824	2	0	next	hit	1568
Fage_P028b	333	Response	1	13758735	8117	1
Fage_P028b	333	Pulse	99	13762505	11887	1
Fage_P028b	333	Pulse	99	13774905	24287	1
Fage_P028b	334	Picture	stroop maximum incongruent	13775442	0	1	24824	2	0	next	incorrect	1572
Fage_P028b	334	Response	2	13783685	8243	1
Fage_P028b	334	Pulse	99	13787304	11862	1
Fage_P028b	334	Pulse	99	13799704	24262	1
Fage_P028b	335	Picture	Fixation Cross Stroop	13800266	0	1	124619	2	0	next	other	0
Fage_P028b	335	Pulse	99	13812104	11838	1
Fage_P028b	335	Pulse	99	13824504	24238	1
Fage_P028b	335	Pulse	99	13836903	36637	1
Fage_P028b	335	Pulse	99	13849303	49037	1
Fage_P028b	335	Pulse	99	13861712	61446	1
Fage_P028b	335	Pulse	99	13874112	73846	1
Fage_P028b	335	Pulse	99	13886512	86246	1
Fage_P028b	335	Pulse	99	13898911	98645	1
Fage_P028b	335	Pulse	99	13911311	111045	1
Fage_P028b	335	Pulse	99	13923711	123445	1
Fage_P028b	336	Picture	stroop maximum incongruent	13924885	0	1	24824	2	0	next	hit	1587
Fage_P028b	336	Response	1	13932930	8045	1
Fage_P028b	336	Pulse	99	13936110	11225	1
Fage_P028b	336	Pulse	99	13948510	23625	1
Fage_P028b	337	Picture	stroop maximum incongruent	13949709	0	1	24824	2	0	next	hit	1591
Fage_P028b	337	Response	1	13959240	9531	1
Fage_P028b	337	Pulse	99	13960910	11201	1
Fage_P028b	337	Pulse	99	13973309	23600	1
Fage_P028b	338	Picture	stroop maximum incongruent	13974533	0	1	24824	2	0	next	incorrect	1595
Fage_P028b	338	Response	2	13982099	7566	1
Fage_P028b	338	Pulse	99	13985709	11176	1
Fage_P028b	338	Pulse	99	13998109	23576	1
Fage_P028b	339	Picture	stroop maximum incongruent	13999357	0	1	24824	2	0	next	hit	1599
Fage_P028b	339	Response	1	14008668	9311	1
Fage_P028b	339	Pulse	99	14010508	11151	1
Fage_P028b	339	Pulse	99	14022908	23551	1
Fage_P028b	340	Picture	stroop maximum incongruent	14024181	0	1	24824	2	0	next	hit	1603
Fage_P028b	340	Response	1	14032198	8017	1
Fage_P028b	340	Pulse	99	14035307	11126	1
Fage_P028b	340	Pulse	99	14047707	23526	1
Fage_P028b	341	Picture	stroop maximum incongruent	14049005	0	1	24824	2	0	next	incorrect	1607
Fage_P028b	341	Response	2	14057037	8032	1
Fage_P028b	341	Pulse	99	14060107	11102	1
Fage_P028b	341	Pulse	99	14072506	23501	1
Fage_P028b	342	Picture	Fixation Cross Stroop	14073829	0	1	124619	2	0	next	other	0
Fage_P028b	342	Pulse	99	14084906	11077	1
Fage_P028b	342	Pulse	99	14097306	23477	1
Fage_P028b	342	Pulse	99	14109706	35877	1
Fage_P028b	342	Pulse	99	14122105	48276	1
Fage_P028b	342	Pulse	99	14134505	60676	1
Fage_P028b	342	Pulse	99	14146904	73075	1
Fage_P028b	342	Pulse	99	14159304	85475	1
Fage_P028b	342	Pulse	99	14171704	97875	1
Fage_P028b	342	Pulse	99	14184103	110274	1
Fage_P028b	342	Pulse	99	14196503	122674	1
Fage_P028b	343	Picture	stroop maximum incongruent	14198448	0	1	24824	2	0	next	incorrect	1622
Fage_P028b	343	Response	2	14207693	9245	1
Fage_P028b	343	Pulse	99	14208902	10454	1
Fage_P028b	343	Pulse	99	14221302	22854	1
Fage_P028b	344	Picture	stroop maximum incongruent	14223272	0	1	24824	2	0	next	hit	1626
Fage_P028b	344	Response	1	14230982	7710	1
Fage_P028b	344	Pulse	99	14233702	10430	1
Fage_P028b	344	Pulse	99	14246102	22830	1
Fage_P028b	345	Picture	stroop maximum incongruent	14248096	0	1	24824	2	0	next	incorrect	1630
Fage_P028b	345	Response	2	14255232	7136	1
Fage_P028b	345	Pulse	99	14258501	10405	1
Fage_P028b	345	Pulse	99	14270901	22805	1
Fage_P028b	346	Picture	stroop maximum incongruent	14272920	0	1	24990	3	0	next	incorrect	1635
Fage_P028b	346	Pulse	99	14283301	10381	1
Fage_P028b	346	Response	2	14283521	10601	1
Fage_P028b	346	Pulse	99	14295700	22780	1
Fage_P028b	347	Picture	stroop maximum incongruent	14297910	0	2	24824	3	0	next	incorrect	1638
Fage_P028b	347	Response	2	14307450	9540	1
Fage_P028b	347	Pulse	99	14308100	10190	1
Fage_P028b	347	Pulse	99	14320500	22590	1
Fage_P028b	348	Picture	stroop maximum incongruent	14322734	0	1	24824	2	0	next	incorrect	1642
Fage_P028b	348	Response	2	14332619	9885	1
Fage_P028b	348	Pulse	99	14332899	10165	1
Fage_P028b	348	Pulse	99	14345299	22565	1
Fage_P028b	349	Picture	Fixation Cross Stroop	14347558	0	1	124620	2	0	next	other	0
Fage_P028b	349	Pulse	99	14357699	10141	1
Fage_P028b	349	Pulse	99	14370098	22540	1
Fage_P028b	349	Pulse	99	14382498	34940	1
Fage_P028b	349	Pulse	99	14394897	47339	1
Fage_P028b	349	Pulse	99	14407297	59739	1
Fage_P028b	349	Pulse	99	14419697	72139	1
Fage_P028b	349	Pulse	99	14432096	84538	1
Fage_P028b	349	Pulse	99	14444496	96938	1
Fage_P028b	349	Pulse	99	14456896	109338	1
Fage_P028b	349	Pulse	99	14469295	121737	1
Fage_P028b	350	Picture	End Stroop	14472178	0	1	43514	2	0	next	other	0
Fage_P028b	350	Pulse	99	14481695	9517	1
Fage_P028b	350	Pulse	99	14494095	21917	1
Fage_P028b	350	Pulse	99	14506495	34317	1
