# Supplementary material for: Towards clinical applicability of fMRI via systematic filtering
Source: PLoS One. 2025 May 12;20(5):e0321088. doi: 10.1371/journal.pone.0321088 (PMC12068634; doi:10.1371/journal.pone.0321088)
Supplement: S1 Code — (ZIP) [file pone.0321088.s001.zip › PLOS_DATA_CODE/Logfiles/Fage_P029a-fage.log]

Scenario - Fage Final
Logfile written - 12/10/2012 10:31:48

Subject	Trial	Event Type	Code	Time	TTime	Uncertainty	Duration	Uncertainty	ReqTime	ReqDur	Stim Type	Pair Index

Fage_P029a	1	Pulse	99	65778	75775	1
Fage_P029a	2	Picture	Instruction Sternberg Symbols	65971	0	1	37319	2	0	next	other	0
Fage_P029a	2	Pulse	99	78187	12216	1
Fage_P029a	2	Pulse	99	90587	24616	1
Fage_P029a	2	Pulse	99	102976	37005	1
Fage_P029a	3	Picture	Encoding Sternberg Symbols	103290	0	1	24824	2	0	next	other	0
Fage_P029a	3	Pulse	99	115386	12096	1
Fage_P029a	3	Pulse	99	127786	24496	1
Fage_P029a	4	Picture	Fixation Cross Sternberg Symbols after Encoding	128114	0	1	12495	2	0	next	other	0
Fage_P029a	4	Pulse	99	140185	12071	1
Fage_P029a	5	Picture	Stroop Sternberg	140609	0	1	24824	2	0	next	incorrect	12
Fage_P029a	5	Response	2	151725	11116	1
Fage_P029a	5	Pulse	99	152585	11976	1
Fage_P029a	5	Pulse	99	164985	24376	1
Fage_P029a	6	Picture	Fixation Cross Sternberg Symbols after Stroop	165433	0	1	37319	2	0	next	other	0
Fage_P029a	6	Pulse	99	177384	11951	1
Fage_P029a	6	Pulse	99	189784	24351	1
Fage_P029a	6	Pulse	99	202184	36751	1
Fage_P029a	7	Picture	Retrieval Sternberg Symbols	202752	0	1	24824	2	0	next	hit	21
Fage_P029a	7	Pulse	99	214583	11831	1
Fage_P029a	7	Response	1	220173	17421	1
Fage_P029a	7	Pulse	99	226983	24231	1
Fage_P029a	8	Picture	Fixation Cross after Retrieval	227576	0	1	112291	2	0	next	other	0
Fage_P029a	8	Pulse	99	239383	11807	1
Fage_P029a	8	Pulse	99	251782	24206	1
Fage_P029a	8	Pulse	99	264182	36606	1
Fage_P029a	8	Pulse	99	276582	49006	1
Fage_P029a	8	Pulse	99	288981	61405	1
Fage_P029a	8	Pulse	99	301381	73805	1
Fage_P029a	8	Pulse	99	313780	86204	1
Fage_P029a	8	Pulse	99	326180	98604	1
Fage_P029a	8	Pulse	99	338580	111004	1
Fage_P029a	9	Picture	Encoding Sternberg Symbols	339867	0	1	24824	2	0	next	other	0
Fage_P029a	9	Pulse	99	350980	11113	1
Fage_P029a	9	Pulse	99	363379	23512	1
Fage_P029a	10	Picture	Fixation Cross Sternberg Symbols after Encoding	364691	0	1	12495	2	0	next	other	0
Fage_P029a	10	Pulse	99	375779	11088	1
Fage_P029a	11	Picture	Stroop Sternberg	377186	0	1	24824	2	0	next	incorrect	39
Fage_P029a	11	Response	2	385689	8503	1
Fage_P029a	11	Pulse	99	388178	10992	1
Fage_P029a	11	Pulse	99	400578	23392	1
Fage_P029a	12	Picture	Fixation Cross Sternberg Symbols after Stroop	402010	0	1	37319	2	0	next	other	0
Fage_P029a	12	Pulse	99	412978	10968	1
Fage_P029a	12	Pulse	99	425377	23367	1
Fage_P029a	12	Pulse	99	437777	35767	1
Fage_P029a	13	Picture	Retrieval Sternberg Symbols	439329	0	1	24824	2	0	next	hit	48
Fage_P029a	13	Pulse	99	450177	10848	1
Fage_P029a	13	Response	1	454416	15087	1
Fage_P029a	13	Pulse	99	462576	23247	1
Fage_P029a	14	Picture	Fixation Cross after Retrieval	464153	0	1	149443	2	0	next	other	0
Fage_P029a	14	Pulse	99	474976	10823	1
Fage_P029a	14	Pulse	99	487376	23223	1
Fage_P029a	14	Pulse	99	499775	35622	1
Fage_P029a	14	Pulse	99	512175	48022	1
Fage_P029a	14	Pulse	99	524575	60422	1
Fage_P029a	14	Pulse	99	536974	72821	1
Fage_P029a	14	Pulse	99	549374	85221	1
Fage_P029a	14	Pulse	99	561774	97621	1
Fage_P029a	14	Pulse	99	574173	110020	1
Fage_P029a	14	Pulse	99	586573	122420	1
Fage_P029a	14	Pulse	99	598972	134819	1
Fage_P029a	14	Pulse	99	611372	147219	1
Fage_P029a	15	Picture	Encoding Sternberg Symbols	613596	0	1	24824	2	0	next	other	0
Fage_P029a	15	Pulse	99	623772	10176	1
Fage_P029a	15	Pulse	99	636172	22576	1
Fage_P029a	16	Picture	Fixation Cross Sternberg Symbols after Encoding	638420	0	1	12495	2	0	next	other	0
Fage_P029a	16	Pulse	99	648571	10151	1
Fage_P029a	17	Picture	Stroop Sternberg	650915	0	1	24824	2	0	next	hit	70
Fage_P029a	17	Pulse	99	660971	10056	1
Fage_P029a	17	Response	1	665611	14696	1
Fage_P029a	17	Pulse	99	673371	22456	1
Fage_P029a	18	Picture	Fixation Cross Sternberg Symbols after Stroop	675739	0	1	37319	3	0	next	other	0
Fage_P029a	18	Pulse	99	685770	10031	1
Fage_P029a	18	Pulse	99	698170	22431	1
Fage_P029a	18	Pulse	99	710569	34830	1
Fage_P029a	19	Picture	Retrieval Sternberg Symbols	713058	0	2	24824	3	0	next	hit	77
Fage_P029a	19	Response	1	719659	6601	1
Fage_P029a	19	Pulse	99	722969	9911	1
Fage_P029a	19	Pulse	99	735369	22311	1
Fage_P029a	20	Picture	Fixation Cross after Retrieval	737882	0	1	124620	2	0	next	other	0
Fage_P029a	20	Pulse	99	747768	9886	1
Fage_P029a	20	Pulse	99	760168	22286	1
Fage_P029a	20	Pulse	99	772568	34686	1
Fage_P029a	20	Pulse	99	784967	47085	1
Fage_P029a	20	Pulse	99	797367	59485	1
Fage_P029a	20	Pulse	99	809767	71885	1
Fage_P029a	20	Pulse	99	822166	84284	1
Fage_P029a	20	Pulse	99	834566	96684	1
Fage_P029a	20	Pulse	99	846966	109084	1
Fage_P029a	20	Pulse	99	859365	121483	1
Fage_P029a	21	Picture	Encoding Sternberg Symbols	862502	0	1	24824	2	0	next	other	0
Fage_P029a	21	Pulse	99	871765	9263	1
Fage_P029a	21	Pulse	99	884165	21663	1
Fage_P029a	22	Picture	Fixation Cross Sternberg Symbols after Encoding	887326	0	1	12495	2	0	next	other	0
Fage_P029a	22	Pulse	99	896564	9238	1
Fage_P029a	23	Picture	Stroop Sternberg	899821	0	1	24824	2	0	next	hit	98
Fage_P029a	23	Pulse	99	908964	9143	1
Fage_P029a	23	Response	1	909074	9253	1
Fage_P029a	23	Pulse	99	921364	21543	1
Fage_P029a	24	Picture	Fixation Cross Sternberg Symbols after Stroop	924645	0	1	37319	2	0	next	other	0
Fage_P029a	24	Pulse	99	933763	9118	1
Fage_P029a	24	Pulse	99	946163	21518	1
Fage_P029a	24	Pulse	99	958563	33918	1
Fage_P029a	25	Picture	Retrieval Sternberg Symbols	961964	0	1	24824	2	0	next	incorrect	105
Fage_P029a	25	Response	2	970072	8108	1
Fage_P029a	25	Pulse	99	970962	8998	1
Fage_P029a	25	Pulse	99	983362	21398	1
Fage_P029a	26	Picture	Fixation Cross after Retrieval	986788	0	1	136948	2	0	next	other	0
Fage_P029a	26	Pulse	99	995762	8974	1
Fage_P029a	26	Pulse	99	1008161	21373	1
Fage_P029a	26	Pulse	99	1020561	33773	1
Fage_P029a	26	Pulse	99	1032961	46173	1
Fage_P029a	26	Pulse	99	1045360	58572	1
Fage_P029a	26	Pulse	99	1057760	70972	1
Fage_P029a	26	Pulse	99	1070160	83372	1
Fage_P029a	26	Pulse	99	1082559	95771	1
Fage_P029a	26	Pulse	99	1094959	108171	1
Fage_P029a	26	Pulse	99	1107358	120570	1
Fage_P029a	26	Pulse	99	1119758	132970	1
Fage_P029a	27	Picture	Encoding Sternberg Symbols	1123736	0	1	24824	2	0	next	other	0
Fage_P029a	27	Pulse	99	1132158	8422	1
Fage_P029a	27	Pulse	99	1144557	20821	1
Fage_P029a	28	Picture	Fixation Cross Sternberg Symbols after Encoding	1148560	0	1	12495	2	0	next	other	0
Fage_P029a	28	Pulse	99	1156957	8397	1
Fage_P029a	29	Picture	Stroop Sternberg	1161055	0	1	24824	2	0	next	incorrect	127
Fage_P029a	29	Pulse	99	1169357	8302	1
Fage_P029a	29	Response	2	1171607	10552	1
Fage_P029a	29	Pulse	99	1181756	20701	1
Fage_P029a	30	Picture	Fixation Cross Sternberg Symbols after Stroop	1185879	0	1	37319	2	0	next	other	0
Fage_P029a	30	Pulse	99	1194156	8277	1
Fage_P029a	30	Pulse	99	1206556	20677	1
Fage_P029a	30	Pulse	99	1218955	33076	1
Fage_P029a	31	Picture	Retrieval Sternberg Symbols	1223198	0	1	24824	2	0	next	hit	135
Fage_P029a	31	Pulse	99	1231355	8157	1
Fage_P029a	31	Response	1	1238085	14887	1
Fage_P029a	31	Pulse	99	1243755	20557	1
Fage_P029a	32	Picture	Fixation Cross after Retrieval	1248022	0	1	124620	2	0	next	other	0
Fage_P029a	32	Pulse	99	1256154	8132	1
Fage_P029a	32	Pulse	99	1268554	20532	1
Fage_P029a	32	Pulse	99	1280954	32932	1
Fage_P029a	32	Pulse	99	1293353	45331	1
Fage_P029a	32	Pulse	99	1305753	57731	1
Fage_P029a	32	Pulse	99	1318153	70131	1
Fage_P029a	32	Pulse	99	1330552	82530	1
Fage_P029a	32	Pulse	99	1342952	94930	1
Fage_P029a	32	Pulse	99	1355352	107330	1
Fage_P029a	32	Pulse	99	1367761	119739	1
Fage_P029a	33	Picture	Encoding Sternberg Symbols	1372642	0	1	24824	2	0	next	other	0
Fage_P029a	33	Pulse	99	1380161	7519	1
Fage_P029a	33	Pulse	99	1392560	19918	1
Fage_P029a	34	Picture	Fixation Cross Sternberg Symbols after Encoding	1397466	0	1	12495	2	0	next	other	0
Fage_P029a	34	Pulse	99	1404960	7494	1
Fage_P029a	35	Picture	Stroop Sternberg	1409961	0	1	24824	2	0	next	incorrect	155
Fage_P029a	35	Pulse	99	1417360	7399	1
Fage_P029a	35	Response	2	1419760	9799	1
Fage_P029a	35	Pulse	99	1429759	19798	1
Fage_P029a	36	Picture	Fixation Cross Sternberg Symbols after Stroop	1434785	0	1	37319	2	0	next	other	0
Fage_P029a	36	Pulse	99	1442159	7374	1
Fage_P029a	36	Pulse	99	1454559	19774	1
Fage_P029a	36	Pulse	99	1466958	32173	1
Fage_P029a	37	Picture	Retrieval Sternberg Symbols	1472104	0	1	24824	2	0	next	hit	163
Fage_P029a	37	Pulse	99	1479358	7254	1
Fage_P029a	37	Response	1	1486218	14114	1
Fage_P029a	37	Pulse	99	1491758	19654	1
Fage_P029a	38	Picture	Fixation Cross after Retrieval	1496928	0	1	112291	2	0	next	other	0
Fage_P029a	38	Pulse	99	1504157	7229	1
Fage_P029a	38	Pulse	99	1516557	19629	1
Fage_P029a	38	Pulse	99	1528957	32029	1
Fage_P029a	38	Pulse	99	1541356	44428	1
Fage_P029a	38	Pulse	99	1553756	56828	1
Fage_P029a	38	Pulse	99	1566156	69228	1
Fage_P029a	38	Pulse	99	1578556	81628	1
Fage_P029a	38	Pulse	99	1590955	94027	1
Fage_P029a	38	Pulse	99	1603355	106427	1
Fage_P029a	39	Picture	Encoding Sternberg Symbols	1609219	0	1	24824	2	0	next	other	0
Fage_P029a	39	Pulse	99	1615755	6536	1
Fage_P029a	39	Pulse	99	1628154	18935	1
Fage_P029a	40	Picture	Fixation Cross Sternberg Symbols after Encoding	1634043	0	1	12495	2	0	next	other	0
Fage_P029a	40	Pulse	99	1640554	6511	1
Fage_P029a	41	Picture	Stroop Sternberg	1646538	0	1	24824	2	0	next	hit	182
Fage_P029a	41	Pulse	99	1652953	6415	1
Fage_P029a	41	Response	1	1655263	8725	1
Fage_P029a	41	Pulse	99	1665353	18815	1
Fage_P029a	42	Picture	Fixation Cross Sternberg Symbols after Stroop	1671362	0	1	37319	2	0	next	other	0
Fage_P029a	42	Pulse	99	1677753	6391	1
Fage_P029a	42	Pulse	99	1690152	18790	1
Fage_P029a	42	Pulse	99	1702552	31190	1
Fage_P029a	43	Picture	Retrieval Sternberg Symbols	1708681	0	1	24824	2	0	next	incorrect	190
Fage_P029a	43	Pulse	99	1714952	6271	1
Fage_P029a	43	Response	2	1720921	12240	1
Fage_P029a	43	Pulse	99	1727351	18670	1
Fage_P029a	44	Picture	Fixation Cross after Retrieval	1733505	0	1	112291	2	0	next	other	0
Fage_P029a	44	Pulse	99	1739751	6246	1
Fage_P029a	44	Pulse	99	1752151	18646	1
Fage_P029a	44	Pulse	99	1764550	31045	1
Fage_P029a	44	Pulse	99	1776950	43445	1
Fage_P029a	44	Pulse	99	1789350	55845	1
Fage_P029a	44	Pulse	99	1801749	68244	1
Fage_P029a	44	Pulse	99	1814149	80644	1
Fage_P029a	44	Pulse	99	1826548	93043	1
Fage_P029a	44	Pulse	99	1838948	105443	1
Fage_P029a	45	Picture	Encoding Sternberg Symbols	1845796	0	1	24823	3	0	next	other	0
Fage_P029a	45	Pulse	99	1851348	5552	1
Fage_P029a	45	Pulse	99	1863747	17951	1
Fage_P029a	46	Picture	Fixation Cross Sternberg Symbols after Encoding	1870619	0	2	12496	3	0	next	other	0
Fage_P029a	46	Pulse	99	1876147	5528	1
Fage_P029a	47	Picture	Stroop Sternberg	1883115	0	1	24824	2	0	next	incorrect	209
Fage_P029a	47	Pulse	99	1888547	5432	1
Fage_P029a	47	Response	2	1891167	8052	1
Fage_P029a	47	Pulse	99	1900946	17831	1
Fage_P029a	48	Picture	Fixation Cross Sternberg Symbols after Stroop	1907939	0	1	37319	2	0	next	other	0
Fage_P029a	48	Pulse	99	1913346	5407	1
Fage_P029a	48	Pulse	99	1925746	17807	1
Fage_P029a	48	Pulse	99	1938145	30206	1
Fage_P029a	49	Picture	Retrieval Sternberg Symbols	1945258	0	1	24824	2	0	next	incorrect	218
Fage_P029a	49	Pulse	99	1950545	5287	1
Fage_P029a	49	Pulse	99	1962945	17687	1
Fage_P029a	49	Response	2	1965654	20396	1
Fage_P029a	50	Picture	Fixation Cross after Retrieval	1970082	0	1	136948	2	0	next	other	0
Fage_P029a	50	Pulse	99	1975344	5262	1
Fage_P029a	50	Pulse	99	1987744	17662	1
Fage_P029a	50	Pulse	99	2000144	30062	1
Fage_P029a	50	Pulse	99	2012543	42461	1
Fage_P029a	50	Pulse	99	2024943	54861	1
Fage_P029a	50	Pulse	99	2037343	67261	1
Fage_P029a	50	Pulse	99	2049742	79660	1
Fage_P029a	50	Pulse	99	2062142	92060	1
Fage_P029a	50	Pulse	99	2074542	104460	1
Fage_P029a	50	Pulse	99	2086941	116859	1
Fage_P029a	50	Pulse	99	2099341	129259	1
Fage_P029a	51	Picture	Encoding Sternberg Symbols	2107030	0	1	24824	2	0	next	other	0
Fage_P029a	51	Pulse	99	2111741	4711	1
Fage_P029a	51	Pulse	99	2124140	17110	1
Fage_P029a	52	Picture	Fixation Cross Sternberg Symbols after Encoding	2131854	0	1	12495	2	0	next	other	0
Fage_P029a	52	Pulse	99	2136540	4686	1
Fage_P029a	53	Picture	Stroop Sternberg	2144349	0	1	24824	2	0	next	hit	238
Fage_P029a	53	Pulse	99	2148940	4591	1
Fage_P029a	53	Response	1	2155299	10950	1
Fage_P029a	53	Pulse	99	2161339	16990	1
Fage_P029a	54	Picture	Fixation Cross Sternberg Symbols after Stroop	2169173	0	1	37319	2	0	next	other	0
Fage_P029a	54	Pulse	99	2173739	4566	1
Fage_P029a	54	Pulse	99	2186138	16965	1
Fage_P029a	54	Pulse	99	2198538	29365	1
Fage_P029a	55	Picture	Retrieval Sternberg Symbols	2206492	0	1	24824	2	0	next	incorrect	246
Fage_P029a	55	Pulse	99	2210938	4446	1
Fage_P029a	55	Response	2	2222267	15775	1
Fage_P029a	55	Pulse	99	2223337	16845	1
Fage_P029a	56	Picture	Fixation Cross after Retrieval	2231316	0	1	124619	3	0	next	other	0
Fage_P029a	56	Pulse	99	2235737	4421	1
Fage_P029a	56	Pulse	99	2248137	16821	1
Fage_P029a	56	Pulse	99	2260536	29220	1
Fage_P029a	56	Pulse	99	2272936	41620	1
Fage_P029a	56	Pulse	99	2285336	54020	1
Fage_P029a	56	Pulse	99	2297735	66419	1
Fage_P029a	56	Pulse	99	2310135	78819	1
Fage_P029a	56	Pulse	99	2322534	91218	1
Fage_P029a	56	Pulse	99	2334934	103618	1
Fage_P029a	56	Pulse	99	2347334	116018	1
Fage_P029a	57	Picture	Encoding Sternberg Symbols	2355935	0	2	24824	3	0	next	other	0
Fage_P029a	57	Pulse	99	2359734	3799	1
Fage_P029a	57	Pulse	99	2372133	16198	1
Fage_P029a	58	Picture	Fixation Cross Sternberg Symbols after Encoding	2380759	0	1	12496	2	0	next	other	0
Fage_P029a	58	Pulse	99	2384533	3774	1
Fage_P029a	59	Picture	Stroop Sternberg	2393255	0	1	24824	2	0	next	incorrect	266
Fage_P029a	59	Pulse	99	2396933	3678	1
Fage_P029a	59	Response	2	2402592	9337	1
Fage_P029a	59	Pulse	99	2409332	16077	1
Fage_P029a	60	Picture	Fixation Cross Sternberg Symbols after Stroop	2418079	0	1	37319	2	0	next	other	0
Fage_P029a	60	Pulse	99	2421732	3653	1
Fage_P029a	60	Pulse	99	2434132	16053	1
Fage_P029a	60	Pulse	99	2446531	28452	1
Fage_P029a	61	Picture	Retrieval Sternberg Symbols	2455398	0	1	24824	2	0	next	incorrect	275
Fage_P029a	61	Pulse	99	2458931	3533	1
Fage_P029a	61	Pulse	99	2471331	15933	1
Fage_P029a	61	Response	2	2471540	16142	1
Fage_P029a	62	Picture	Fixation Cross after Retrieval	2480222	0	1	149443	2	0	next	other	0
Fage_P029a	62	Pulse	99	2483730	3508	1
Fage_P029a	62	Pulse	99	2496130	15908	1
Fage_P029a	62	Pulse	99	2508530	28308	1
Fage_P029a	62	Pulse	99	2520929	40707	1
Fage_P029a	62	Pulse	99	2533329	53107	1
Fage_P029a	62	Pulse	99	2545728	65506	1
Fage_P029a	62	Pulse	99	2558128	77906	1
Fage_P029a	62	Pulse	99	2570528	90306	1
Fage_P029a	62	Pulse	99	2582927	102705	1
Fage_P029a	62	Pulse	99	2595327	115105	1
Fage_P029a	62	Pulse	99	2607727	127505	1
Fage_P029a	62	Pulse	99	2620126	139904	1
Fage_P029a	63	Picture	Encoding Sternberg Symbols	2629665	0	1	24824	2	0	next	other	0
Fage_P029a	63	Pulse	99	2632526	2861	1
Fage_P029a	63	Pulse	99	2644926	15261	1
Fage_P029a	64	Picture	Fixation Cross Sternberg Symbols after Encoding	2654489	0	1	12495	2	0	next	other	0
Fage_P029a	64	Pulse	99	2657325	2836	1
Fage_P029a	65	Picture	Stroop Sternberg	2666984	0	1	24824	2	0	next	incorrect	296
Fage_P029a	65	Pulse	99	2669725	2741	1
Fage_P029a	65	Response	2	2676015	9031	1
Fage_P029a	65	Pulse	99	2682135	15151	1
Fage_P029a	66	Picture	Fixation Cross Sternberg Symbols after Stroop	2691808	0	1	37319	2	0	next	other	0
Fage_P029a	66	Pulse	99	2694534	2726	1
Fage_P029a	66	Pulse	99	2706934	15126	1
Fage_P029a	66	Pulse	99	2719334	27526	1
Fage_P029a	67	Picture	Retrieval Sternberg Symbols	2729127	0	1	24824	2	0	next	hit	305
Fage_P029a	67	Pulse	99	2731733	2606	1
Fage_P029a	67	Pulse	99	2744133	15006	1
Fage_P029a	67	Response	1	2751273	22146	1
Fage_P029a	68	Picture	Fixation Cross after Retrieval	2753951	0	1	124620	2	0	next	other	0
Fage_P029a	68	Pulse	99	2756533	2582	1
Fage_P029a	68	Pulse	99	2768932	14981	1
Fage_P029a	68	Pulse	99	2781332	27381	1
Fage_P029a	68	Pulse	99	2793732	39781	1
Fage_P029a	68	Pulse	99	2806131	52180	1
Fage_P029a	68	Pulse	99	2818531	64580	1
Fage_P029a	68	Pulse	99	2830931	76980	1
Fage_P029a	68	Pulse	99	2843330	89379	1
Fage_P029a	68	Pulse	99	2855730	101779	1
Fage_P029a	68	Pulse	99	2868129	114178	1
Fage_P029a	69	Picture	Encoding Sternberg Symbols	2878571	0	1	24824	2	0	next	other	0
Fage_P029a	69	Pulse	99	2880530	1959	1
Fage_P029a	69	Pulse	99	2892929	14358	1
Fage_P029a	70	Picture	Fixation Cross Sternberg Symbols after Encoding	2903395	0	1	12495	2	0	next	other	0
Fage_P029a	70	Pulse	99	2905329	1934	1
Fage_P029a	71	Picture	Stroop Sternberg	2915890	0	1	24824	2	0	next	incorrect	324
Fage_P029a	71	Pulse	99	2917728	1838	1
Fage_P029a	71	Response	2	2924828	8938	1
Fage_P029a	71	Pulse	99	2930128	14238	1
Fage_P029a	72	Picture	Fixation Cross Sternberg Symbols after Stroop	2940714	0	1	37319	2	0	next	other	0
Fage_P029a	72	Pulse	99	2942527	1813	1
Fage_P029a	72	Pulse	99	2954927	14213	1
Fage_P029a	72	Pulse	99	2967327	26613	1
Fage_P029a	73	Picture	Retrieval Sternberg Symbols	2978033	0	1	24824	2	0	next	incorrect	332
Fage_P029a	73	Pulse	99	2979727	1694	1
Fage_P029a	73	Response	2	2986146	8113	1
Fage_P029a	73	Pulse	99	2992126	14093	1
Fage_P029a	74	Picture	Fixation Cross after Retrieval	3002857	0	1	112291	2	0	next	other	0
Fage_P029a	74	Pulse	99	3004526	1669	1
Fage_P029a	74	Pulse	99	3016925	14068	1
Fage_P029a	74	Pulse	99	3029325	26468	1
Fage_P029a	74	Pulse	99	3041725	38868	1
Fage_P029a	74	Pulse	99	3054124	51267	1
Fage_P029a	74	Pulse	99	3066524	63667	1
Fage_P029a	74	Pulse	99	3078924	76067	1
Fage_P029a	74	Pulse	99	3091323	88466	1
Fage_P029a	74	Pulse	99	3103723	100866	1
Fage_P029a	75	Picture	Encoding Sternberg Symbols	3115148	0	1	24824	2	0	next	other	0
Fage_P029a	75	Pulse	99	3116123	975	1
Fage_P029a	75	Pulse	99	3128522	13374	1
Fage_P029a	76	Picture	Fixation Cross Sternberg Symbols after Encoding	3139972	0	1	12495	2	0	next	other	0
Fage_P029a	76	Pulse	99	3140922	950	1
Fage_P029a	77	Picture	Stroop Sternberg	3152467	0	1	24824	2	0	next	hit	351
Fage_P029a	77	Pulse	99	3153322	855	1
Fage_P029a	77	Response	1	3161001	8534	1
Fage_P029a	77	Pulse	99	3165721	13254	1
Fage_P029a	78	Picture	Fixation Cross Sternberg Symbols after Stroop	3177291	0	1	37319	2	0	next	other	0
Fage_P029a	78	Pulse	99	3178121	830	1
Fage_P029a	78	Pulse	99	3190520	13229	1
Fage_P029a	78	Pulse	99	3202920	25629	1
Fage_P029a	79	Picture	Retrieval Sternberg Symbols	3214610	0	1	24824	2	0	next	hit	360
Fage_P029a	79	Pulse	99	3215320	710	1
Fage_P029a	79	Pulse	99	3227720	13110	1
Fage_P029a	79	Response	1	3230389	15779	1
Fage_P029a	80	Picture	Fixation Cross after Retrieval	3239434	0	1	124619	2	0	next	other	0
Fage_P029a	80	Pulse	99	3240119	685	1
Fage_P029a	80	Pulse	99	3252519	13085	1
Fage_P029a	80	Pulse	99	3264918	25484	1
Fage_P029a	80	Pulse	99	3277318	37884	1
Fage_P029a	80	Pulse	99	3289718	50284	1
Fage_P029a	80	Pulse	99	3302117	62683	1
Fage_P029a	80	Pulse	99	3314517	75083	1
Fage_P029a	80	Pulse	99	3326917	87483	1
Fage_P029a	80	Pulse	99	3339316	99882	1
Fage_P029a	80	Pulse	99	3351716	112282	1
Fage_P029a	81	Picture	Encoding Sternberg Symbols	3364053	0	1	24824	2	0	next	other	0
Fage_P029a	81	Pulse	99	3364116	63	1
Fage_P029a	81	Pulse	99	3376515	12462	1
Fage_P029a	82	Picture	Fixation Cross Sternberg Symbols after Encoding	3388877	0	1	12496	2	0	next	other	0
Fage_P029a	82	Pulse	99	3388915	38	1
Fage_P029a	82	Pulse	99	3401315	12438	1
Fage_P029a	83	Picture	Stroop Sternberg	3401373	0	1	24823	3	0	next	incorrect	379
Fage_P029a	83	Response	2	3410694	9321	1
Fage_P029a	83	Pulse	99	3413714	12341	1
Fage_P029a	83	Pulse	99	3426114	24741	1
Fage_P029a	84	Picture	Fixation Cross Sternberg Symbols after Stroop	3426196	0	2	37320	3	0	next	other	0
Fage_P029a	84	Pulse	99	3438514	12318	1
Fage_P029a	84	Pulse	99	3450913	24717	1
Fage_P029a	84	Pulse	99	3463313	37117	1
Fage_P029a	85	Picture	Retrieval Sternberg Symbols	3463516	0	1	24824	2	0	next	incorrect	387
Fage_P029a	85	Response	2	3472453	8937	1
Fage_P029a	85	Pulse	99	3475713	12197	1
Fage_P029a	85	Pulse	99	3488112	24596	1
Fage_P029a	86	Picture	Fixation Cross after Retrieval	3488340	0	1	124619	2	0	next	other	0
Fage_P029a	86	Pulse	99	3500512	12172	1
Fage_P029a	86	Pulse	99	3512912	24572	1
Fage_P029a	86	Pulse	99	3525311	36971	1
Fage_P029a	86	Pulse	99	3537711	49371	1
Fage_P029a	86	Pulse	99	3550111	61771	1
Fage_P029a	86	Pulse	99	3562510	74170	1
Fage_P029a	86	Pulse	99	3574910	86570	1
Fage_P029a	86	Pulse	99	3587310	98970	1
Fage_P029a	86	Pulse	99	3599709	111369	1
Fage_P029a	86	Pulse	99	3612109	123769	1
Fage_P029a	87	Picture	Encoding Sternberg Symbols	3612959	0	1	24824	2	0	next	other	0
Fage_P029a	87	Pulse	99	3624509	11550	1
Fage_P029a	87	Pulse	99	3636908	23949	1
Fage_P029a	88	Picture	Fixation Cross Sternberg Symbols after Encoding	3637783	0	1	12495	2	0	next	other	0
Fage_P029a	88	Pulse	99	3649308	11525	1
Fage_P029a	89	Picture	Stroop Sternberg	3650278	0	1	24824	2	0	next	incorrect	407
Fage_P029a	89	Response	2	3659868	9590	1
Fage_P029a	89	Pulse	99	3661707	11429	1
Fage_P029a	89	Pulse	99	3674107	23829	1
Fage_P029a	90	Picture	Fixation Cross Sternberg Symbols after Stroop	3675102	0	1	37319	2	0	next	other	0
Fage_P029a	90	Pulse	99	3686507	11405	1
Fage_P029a	90	Pulse	99	3698906	23804	1
Fage_P029a	90	Pulse	99	3711306	36204	1
Fage_P029a	91	Picture	Retrieval Sternberg Symbols	3712421	0	1	24824	2	0	next	incorrect	416
Fage_P029a	91	Pulse	99	3723706	11285	1
Fage_P029a	91	Response	2	3724556	12135	1
Fage_P029a	91	Pulse	99	3736105	23684	1
Fage_P029a	92	Picture	Fixation Cross after Retrieval	3737245	0	1	112291	2	0	next	other	0
Fage_P029a	92	Pulse	99	3748505	11260	1
Fage_P029a	92	Pulse	99	3760905	23660	1
Fage_P029a	92	Pulse	99	3773304	36059	1
Fage_P029a	92	Pulse	99	3785704	48459	1
Fage_P029a	92	Pulse	99	3798104	60859	1
Fage_P029a	92	Pulse	99	3810503	73258	1
Fage_P029a	92	Pulse	99	3822903	85658	1
Fage_P029a	92	Pulse	99	3835303	98058	1
Fage_P029a	92	Pulse	99	3847702	110457	1
Fage_P029a	93	Picture	Encoding Sternberg Symbols	3849536	0	1	24824	2	0	next	other	0
Fage_P029a	93	Pulse	99	3860102	10566	1
Fage_P029a	93	Pulse	99	3872502	22966	1
Fage_P029a	94	Picture	Fixation Cross Sternberg Symbols after Encoding	3874360	0	1	12495	2	0	next	other	0
Fage_P029a	94	Pulse	99	3884901	10541	1
Fage_P029a	95	Picture	Stroop Sternberg	3886855	0	1	24824	2	0	next	incorrect	434
Fage_P029a	95	Response	2	3896131	9276	1
Fage_P029a	95	Pulse	99	3897301	10446	1
Fage_P029a	95	Pulse	99	3909701	22846	1
Fage_P029a	96	Picture	Fixation Cross Sternberg Symbols after Stroop	3911679	0	1	37319	2	0	next	other	0
Fage_P029a	96	Pulse	99	3922100	10421	1
Fage_P029a	96	Pulse	99	3934500	22821	1
Fage_P029a	96	Pulse	99	3946900	35221	1
Fage_P029a	97	Picture	Retrieval Sternberg Symbols	3948998	0	1	24824	2	0	next	hit	443
Fage_P029a	97	Pulse	99	3959299	10301	1
Fage_P029a	97	Response	1	3961849	12851	1
Fage_P029a	97	Pulse	99	3971699	22701	1
Fage_P029a	98	Picture	Fixation Cross after Retrieval	3973822	0	1	136948	2	0	next	other	0
Fage_P029a	98	Pulse	99	3984099	10277	1
Fage_P029a	98	Pulse	99	3996508	22686	1
Fage_P029a	98	Pulse	99	4008898	35076	1
Fage_P029a	98	Pulse	99	4021297	47475	1
Fage_P029a	98	Pulse	99	4033697	59875	1
Fage_P029a	98	Pulse	99	4046107	72285	1
Fage_P029a	98	Pulse	99	4058507	84685	1
Fage_P029a	98	Pulse	99	4070906	97084	1
Fage_P029a	98	Pulse	99	4083306	109484	1
Fage_P029a	98	Pulse	99	4095705	121883	1
Fage_P029a	98	Pulse	99	4108105	134283	1
Fage_P029a	99	Picture	Encoding Sternberg Symbols	4110770	0	1	24824	2	0	next	other	0
Fage_P029a	99	Pulse	99	4120505	9735	1
Fage_P029a	99	Pulse	99	4132904	22134	1
Fage_P029a	100	Picture	Fixation Cross Sternberg Symbols after Encoding	4135594	0	1	12495	3	0	next	other	0
Fage_P029a	100	Pulse	99	4145304	9710	1
Fage_P029a	101	Picture	Stroop Sternberg	4148089	0	2	24824	3	0	next	incorrect	463
Fage_P029a	101	Response	2	4156934	8845	1
Fage_P029a	101	Pulse	99	4157703	9614	1
Fage_P029a	101	Pulse	99	4170103	22014	1
Fage_P029a	102	Picture	Fixation Cross Sternberg Symbols after Stroop	4172913	0	1	37320	2	0	next	other	0
Fage_P029a	102	Pulse	99	4182503	9590	1
Fage_P029a	102	Pulse	99	4194903	21990	1
Fage_P029a	102	Pulse	99	4207302	34389	1
Fage_P029a	103	Picture	Retrieval Sternberg Symbols	4210233	0	1	24824	2	0	next	hit	472
Fage_P029a	103	Pulse	99	4219702	9469	1
Fage_P029a	103	Response	1	4224042	13809	1
Fage_P029a	103	Pulse	99	4232102	21869	1
Fage_P029a	104	Picture	Fixation Cross after Retrieval	4235057	0	1	149443	2	0	next	other	0
Fage_P029a	104	Pulse	99	4244501	9444	1
Fage_P029a	104	Pulse	99	4256901	21844	1
Fage_P029a	104	Pulse	99	4269301	34244	1
Fage_P029a	104	Pulse	99	4281700	46643	1
Fage_P029a	104	Pulse	99	4294100	59043	1
Fage_P029a	104	Pulse	99	4306500	71443	1
Fage_P029a	104	Pulse	99	4318899	83842	1
Fage_P029a	104	Pulse	99	4331299	96242	1
Fage_P029a	104	Pulse	99	4343698	108641	1
Fage_P029a	104	Pulse	99	4356098	121041	1
Fage_P029a	104	Pulse	99	4368498	133441	1
Fage_P029a	104	Pulse	99	4380898	145841	1
Fage_P029a	105	Picture	Encoding Sternberg Symbols	4384500	0	1	24824	2	0	next	other	0
Fage_P029a	105	Pulse	99	4393297	8797	1
Fage_P029a	105	Pulse	99	4405697	21197	1
Fage_P029a	106	Picture	Fixation Cross Sternberg Symbols after Encoding	4409324	0	1	12495	2	0	next	other	0
Fage_P029a	106	Pulse	99	4418096	8772	1
Fage_P029a	107	Picture	Stroop Sternberg	4421819	0	1	24824	2	0	next	hit	494
Fage_P029a	107	Pulse	99	4430496	8677	1
Fage_P029a	107	Response	1	4431826	10007	1
Fage_P029a	107	Pulse	99	4442896	21077	1
Fage_P029a	108	Picture	Fixation Cross Sternberg Symbols after Stroop	4446643	0	1	37319	2	0	next	other	0
Fage_P029a	108	Pulse	99	4455295	8652	1
Fage_P029a	108	Pulse	99	4467695	21052	1
Fage_P029a	108	Pulse	99	4480095	33452	1
Fage_P029a	109	Picture	Retrieval Sternberg Symbols	4483962	0	1	24824	2	0	next	incorrect	502
Fage_P029a	109	Pulse	99	4492494	8532	1
Fage_P029a	109	Response	2	4499264	15302	1
Fage_P029a	109	Pulse	99	4504894	20932	1
Fage_P029a	110	Picture	Fixation Cross after Retrieval	4508786	0	1	136948	2	0	next	other	0
Fage_P029a	110	Pulse	99	4517294	8508	1
Fage_P029a	110	Pulse	99	4529693	20907	1
Fage_P029a	110	Pulse	99	4542093	33307	1
Fage_P029a	110	Pulse	99	4554493	45707	1
Fage_P029a	110	Pulse	99	4566892	58106	1
Fage_P029a	110	Pulse	99	4579292	70506	1
Fage_P029a	110	Pulse	99	4591692	82906	1
Fage_P029a	110	Pulse	99	4604091	95305	1
Fage_P029a	110	Pulse	99	4616491	107705	1
Fage_P029a	110	Pulse	99	4628891	120105	1
Fage_P029a	110	Pulse	99	4641290	132504	1
Fage_P029a	111	Picture	Encoding Sternberg Symbols	4645734	0	1	24824	2	0	next	other	0
Fage_P029a	111	Pulse	99	4653690	7956	1
Fage_P029a	111	Pulse	99	4666090	20356	1
Fage_P029a	112	Picture	Fixation Cross Sternberg Symbols after Encoding	4670558	0	1	12495	2	0	next	other	0
Fage_P029a	112	Pulse	99	4678489	7931	1
Fage_P029a	113	Picture	Stroop Sternberg	4683053	0	1	24824	2	0	next	incorrect	522
Fage_P029a	113	Response	2	4690829	7776	1
Fage_P029a	113	Pulse	99	4690889	7836	1
Fage_P029a	113	Pulse	99	4703289	20236	1
Fage_P029a	114	Picture	Fixation Cross Sternberg Symbols after Stroop	4707877	0	1	37319	3	0	next	other	0
Fage_P029a	114	Pulse	99	4715688	7811	1
Fage_P029a	114	Pulse	99	4728088	20211	1
Fage_P029a	114	Pulse	99	4740488	32611	1
Fage_P029a	115	Picture	Retrieval Sternberg Symbols	4745196	0	2	24824	4	0	next	incorrect	531
Fage_P029a	115	Pulse	99	4752887	7691	1
Fage_P029a	115	Response	2	4759387	14191	1
Fage_P029a	115	Pulse	99	4765287	20091	1
Fage_P029a	116	Picture	Fixation Cross after Retrieval	4770020	0	2	112291	3	0	next	other	0
Fage_P029a	116	Pulse	99	4777687	7667	1
Fage_P029a	116	Pulse	99	4790086	20066	1
Fage_P029a	116	Pulse	99	4802486	32466	1
Fage_P029a	116	Pulse	99	4814885	44865	1
Fage_P029a	116	Pulse	99	4827285	57265	1
Fage_P029a	116	Pulse	99	4839685	69665	1
Fage_P029a	116	Pulse	99	4852084	82064	1
Fage_P029a	116	Pulse	99	4864484	94464	1
Fage_P029a	116	Pulse	99	4876884	106864	1
Fage_P029a	117	Picture	Encoding Sternberg Symbols	4882311	0	1	24824	2	0	next	other	0
Fage_P029a	117	Pulse	99	4889283	6972	1
Fage_P029a	117	Pulse	99	4901683	19372	1
Fage_P029a	118	Picture	Fixation Cross Sternberg Symbols after Encoding	4907135	0	1	12495	2	0	next	other	0
Fage_P029a	118	Pulse	99	4914083	6948	1
Fage_P029a	119	Picture	Stroop Sternberg	4919630	0	1	24824	2	0	next	incorrect	550
Fage_P029a	119	Pulse	99	4926482	6852	1
Fage_P029a	119	Response	2	4928902	9272	1
Fage_P029a	119	Pulse	99	4938882	19252	1
Fage_P029a	120	Picture	Fixation Cross Sternberg Symbols after Stroop	4944454	0	1	37319	3	0	next	other	0
Fage_P029a	120	Pulse	99	4951282	6828	1
Fage_P029a	120	Pulse	99	4963681	19227	1
Fage_P029a	120	Pulse	99	4976081	31627	1
Fage_P029a	121	Picture	Retrieval Sternberg Symbols	4981773	0	2	24824	3	0	next	incorrect	558
Fage_P029a	121	Pulse	99	4988481	6708	1
Fage_P029a	121	Response	2	4995800	14027	1
Fage_P029a	121	Pulse	99	5000880	19107	1
Fage_P029a	122	Picture	Fixation Cross after Retrieval	5006597	0	1	149444	2	0	next	other	0
Fage_P029a	122	Pulse	99	5013280	6683	1
Fage_P029a	122	Pulse	99	5025680	19083	1
Fage_P029a	122	Pulse	99	5038079	31482	1
Fage_P029a	122	Pulse	99	5050479	43882	1
Fage_P029a	122	Pulse	99	5062879	56282	1
Fage_P029a	122	Pulse	99	5075278	68681	1
Fage_P029a	122	Pulse	99	5087678	81081	1
Fage_P029a	122	Pulse	99	5100077	93480	1
Fage_P029a	122	Pulse	99	5112477	105880	1
Fage_P029a	122	Pulse	99	5124877	118280	1
Fage_P029a	122	Pulse	99	5137276	130679	1
Fage_P029a	122	Pulse	99	5149676	143079	1
Fage_P029a	123	Picture	Encoding Sternberg Symbols	5156041	0	1	24824	2	0	next	other	0
Fage_P029a	123	Pulse	99	5162076	6035	1
Fage_P029a	123	Pulse	99	5174476	18435	1
Fage_P029a	124	Picture	Fixation Cross Sternberg Symbols after Encoding	5180865	0	1	12495	2	0	next	other	0
Fage_P029a	124	Pulse	99	5186875	6010	1
Fage_P029a	125	Picture	Stroop Sternberg	5193360	0	1	24824	2	0	next	incorrect	580
Fage_P029a	125	Pulse	99	5199275	5915	1
Fage_P029a	125	Response	2	5200755	7395	1
Fage_P029a	125	Pulse	99	5211674	18314	1
Fage_P029a	126	Picture	Fixation Cross Sternberg Symbols after Stroop	5218184	0	1	37319	2	0	next	other	0
Fage_P029a	126	Pulse	99	5224074	5890	1
Fage_P029a	126	Pulse	99	5236474	18290	1
Fage_P029a	126	Pulse	99	5248873	30689	1
Fage_P029a	127	Picture	Retrieval Sternberg Symbols	5255503	0	1	24824	2	0	next	hit	588
Fage_P029a	127	Pulse	99	5261273	5770	1
Fage_P029a	127	Response	1	5269743	14240	1
Fage_P029a	127	Pulse	99	5273673	18170	1
Fage_P029a	128	Picture	Fixation Cross after Retrieval	5280327	0	1	124619	2	0	next	other	0
Fage_P029a	128	Pulse	99	5286072	5745	1
Fage_P029a	128	Pulse	99	5298472	18145	1
Fage_P029a	128	Pulse	99	5310872	30545	1
Fage_P029a	128	Pulse	99	5323271	42944	1
Fage_P029a	128	Pulse	99	5335671	55344	1
Fage_P029a	128	Pulse	99	5348071	67744	1
Fage_P029a	128	Pulse	99	5360470	80143	1
Fage_P029a	128	Pulse	99	5372870	92543	1
Fage_P029a	128	Pulse	99	5385270	104943	1
Fage_P029a	128	Pulse	99	5397669	117342	1
Fage_P029a	129	Picture	Encoding Sternberg Symbols	5404946	0	1	24824	2	0	next	other	0
Fage_P029a	129	Pulse	99	5410069	5123	1
Fage_P029a	129	Pulse	99	5422468	17522	1
Fage_P029a	130	Picture	Fixation Cross Sternberg Symbols after Encoding	5429770	0	1	12496	2	0	next	other	0
Fage_P029a	130	Pulse	99	5434868	5098	1
Fage_P029a	131	Picture	Stroop Sternberg	5442266	0	1	24824	2	0	next	incorrect	608
Fage_P029a	131	Pulse	99	5447278	5012	1
Fage_P029a	131	Response	2	5449348	7082	1
Fage_P029a	131	Pulse	99	5459678	17412	1
Fage_P029a	132	Picture	Fixation Cross Sternberg Symbols after Stroop	5467090	0	1	37319	2	0	next	other	0
Fage_P029a	132	Pulse	99	5472077	4987	1
Fage_P029a	132	Pulse	99	5484477	17387	1
Fage_P029a	132	Pulse	99	5496876	29786	1
Fage_P029a	133	Picture	Retrieval Sternberg Symbols	5504409	0	1	24824	2	0	next	hit	616
Fage_P029a	133	Pulse	99	5509276	4867	1
Fage_P029a	133	Response	1	5519936	15527	1
Fage_P029a	133	Pulse	99	5521676	17267	1
Fage_P029a	134	Picture	Fixation Cross after Retrieval	5529233	0	1	112290	2	0	next	other	0
Fage_P029a	134	Pulse	99	5534075	4842	1
Fage_P029a	134	Pulse	99	5546475	17242	1
Fage_P029a	134	Pulse	99	5558875	29642	1
Fage_P029a	134	Pulse	99	5571275	42042	1
Fage_P029a	134	Pulse	99	5583674	54441	1
Fage_P029a	134	Pulse	99	5596074	66841	1
Fage_P029a	134	Pulse	99	5608473	79240	1
Fage_P029a	134	Pulse	99	5620873	91640	1
Fage_P029a	134	Pulse	99	5633273	104040	1
Fage_P029a	135	Picture	Encoding Sternberg Symbols	5641523	0	1	24824	2	0	next	other	0
Fage_P029a	135	Pulse	99	5645672	4149	1
Fage_P029a	135	Pulse	99	5658072	16549	1
Fage_P029a	136	Picture	Fixation Cross Sternberg Symbols after Encoding	5666347	0	1	12496	2	0	next	other	0
Fage_P029a	136	Pulse	99	5670472	4125	1
Fage_P029a	137	Picture	Stroop Sternberg	5678843	0	1	24824	2	0	next	hit	635
Fage_P029a	137	Pulse	99	5682871	4028	1
Fage_P029a	137	Response	1	5688111	9268	1
Fage_P029a	137	Pulse	99	5695271	16428	1
Fage_P029a	138	Picture	Fixation Cross Sternberg Symbols after Stroop	5703667	0	1	37319	2	0	next	other	0
Fage_P029a	138	Pulse	99	5707671	4004	1
Fage_P029a	138	Pulse	99	5720070	16403	1
Fage_P029a	138	Pulse	99	5732470	28803	1
Fage_P029a	139	Picture	Retrieval Sternberg Symbols	5740986	0	1	24824	2	0	next	hit	643
Fage_P029a	139	Pulse	99	5744870	3884	1
Fage_P029a	139	Response	1	5753869	12883	1
Fage_P029a	139	Pulse	99	5757269	16283	1
Fage_P029a	140	Picture	Fixation Cross after Retrieval	5765810	0	1	136948	2	0	next	other	0
Fage_P029a	140	Pulse	99	5769669	3859	1
Fage_P029a	140	Pulse	99	5782069	16259	1
Fage_P029a	140	Pulse	99	5794468	28658	1
Fage_P029a	140	Pulse	99	5806868	41058	1
Fage_P029a	140	Pulse	99	5819267	53457	1
Fage_P029a	140	Pulse	99	5831667	65857	1
Fage_P029a	140	Pulse	99	5844067	78257	1
Fage_P029a	140	Pulse	99	5856466	90656	1
Fage_P029a	140	Pulse	99	5868866	103056	1
Fage_P029a	140	Pulse	99	5881266	115456	1
Fage_P029a	140	Pulse	99	5893665	127855	1
Fage_P029a	141	Picture	Encoding Sternberg Symbols	5902758	0	1	24824	2	0	next	other	0
Fage_P029a	141	Pulse	99	5906065	3307	1
Fage_P029a	141	Pulse	99	5918465	15707	1
Fage_P029a	142	Picture	Fixation Cross Sternberg Symbols after Encoding	5927582	0	1	12495	2	0	next	other	0
Fage_P029a	142	Pulse	99	5930864	3282	1
Fage_P029a	143	Picture	Stroop Sternberg	5940077	0	1	24824	2	0	next	hit	664
Fage_P029a	143	Pulse	99	5943264	3187	1
Fage_P029a	143	Response	1	5947934	7857	1
Fage_P029a	143	Pulse	99	5955664	15587	1
Fage_P029a	144	Picture	Fixation Cross Sternberg Symbols after Stroop	5964901	0	1	37319	2	0	next	other	0
Fage_P029a	144	Pulse	99	5968064	3163	1
Fage_P029a	144	Pulse	99	5980463	15562	1
Fage_P029a	144	Pulse	99	5992863	27962	1
Fage_P029a	145	Picture	Retrieval Sternberg Symbols	6002220	0	1	24824	2	0	next	incorrect	672
Fage_P029a	145	Pulse	99	6005262	3042	1
Fage_P029a	145	Response	2	6016332	14112	1
Fage_P029a	145	Pulse	99	6017662	15442	1
Fage_P029a	146	Picture	Fixation Cross after Retrieval	6027044	0	1	112291	2	0	next	other	0
Fage_P029a	146	Pulse	99	6030062	3018	1
Fage_P029a	146	Pulse	99	6042461	15417	1
Fage_P029a	146	Pulse	99	6054861	27817	1
Fage_P029a	146	Pulse	99	6067261	40217	1
Fage_P029a	146	Pulse	99	6079660	52616	1
Fage_P029a	146	Pulse	99	6092060	65016	1
Fage_P029a	146	Pulse	99	6104460	77416	1
Fage_P029a	146	Pulse	99	6116859	89815	1
Fage_P029a	146	Pulse	99	6129259	102215	1
Fage_P029a	147	Picture	Instruction Sternberg Letters	6139335	0	1	37319	2	0	next	other	0
Fage_P029a	147	Pulse	99	6141659	2324	1
Fage_P029a	147	Pulse	99	6154058	14723	1
Fage_P029a	147	Pulse	99	6166458	27123	1
Fage_P029a	148	Picture	Encoding Sternberg Letters	6176654	0	1	24824	2	0	next	other	0
Fage_P029a	148	Pulse	99	6178858	2204	1
Fage_P029a	148	Pulse	99	6191257	14603	1
Fage_P029a	149	Picture	Fixation Cross Sternberg Letters after Encoding	6201478	0	1	12495	2	0	next	other	0
Fage_P029a	149	Pulse	99	6203657	2179	1
Fage_P029a	150	Picture	Stroop Sternberg	6213973	0	1	24824	2	0	next	incorrect	695
Fage_P029a	150	Pulse	99	6216056	2083	1
Fage_P029a	150	Response	2	6223416	9443	1
Fage_P029a	150	Pulse	99	6228456	14483	1
Fage_P029a	151	Picture	Fixation Cross Sternberg Letters after Stroop	6238797	0	1	37319	2	0	next	other	0
Fage_P029a	151	Pulse	99	6240856	2059	1
Fage_P029a	151	Pulse	99	6253256	14459	1
Fage_P029a	151	Pulse	99	6265655	26858	1
Fage_P029a	152	Picture	Retrieval Sternberg Letters	6276116	0	1	24824	2	0	next	incorrect	703
Fage_P029a	152	Pulse	99	6278055	1939	1
Fage_P029a	152	Response	2	6289544	13428	1
Fage_P029a	152	Pulse	99	6290454	14338	1
Fage_P029a	153	Picture	Fixation Cross after Retrieval	6300940	0	1	112291	2	0	next	other	0
Fage_P029a	153	Pulse	99	6302854	1914	1
Fage_P029a	153	Pulse	99	6315254	14314	1
Fage_P029a	153	Pulse	99	6327653	26713	1
Fage_P029a	153	Pulse	99	6340053	39113	1
Fage_P029a	153	Pulse	99	6352453	51513	1
Fage_P029a	153	Pulse	99	6364852	63912	1
Fage_P029a	153	Pulse	99	6377252	76312	1
Fage_P029a	153	Pulse	99	6389652	88712	1
Fage_P029a	153	Pulse	99	6402051	101111	1
Fage_P029a	154	Picture	Encoding Sternberg Letters	6413231	0	1	24824	2	0	next	other	0
Fage_P029a	154	Pulse	99	6414451	1220	1
Fage_P029a	154	Pulse	99	6426851	13620	1
Fage_P029a	155	Picture	Fixation Cross Sternberg Letters after Encoding	6438055	0	1	12495	2	0	next	other	0
Fage_P029a	155	Pulse	99	6439250	1195	1
Fage_P029a	156	Picture	Stroop Sternberg	6450550	0	1	24824	2	0	next	incorrect	722
Fage_P029a	156	Pulse	99	6451650	1100	1
Fage_P029a	156	Response	2	6460140	9590	1
Fage_P029a	156	Pulse	99	6464049	13499	1
Fage_P029a	157	Picture	Fixation Cross Sternberg Letters after Stroop	6475374	0	1	37319	2	0	next	other	0
Fage_P029a	157	Pulse	99	6476449	1075	1
Fage_P029a	157	Pulse	99	6488849	13475	1
Fage_P029a	157	Pulse	99	6501249	25875	1
Fage_P029a	158	Picture	Retrieval Sternberg Letters	6512693	0	1	24824	2	0	next	hit	730
Fage_P029a	158	Pulse	99	6513648	955	1
Fage_P029a	158	Response	1	6524798	12105	1
Fage_P029a	158	Pulse	99	6526048	13355	1
Fage_P029a	159	Picture	Fixation Cross after Retrieval	6537517	0	1	149443	2	0	next	other	0
Fage_P029a	159	Pulse	99	6538448	931	1
Fage_P029a	159	Pulse	99	6550847	13330	1
Fage_P029a	159	Pulse	99	6563247	25730	1
Fage_P029a	159	Pulse	99	6575646	38129	1
Fage_P029a	159	Pulse	99	6588046	50529	1
Fage_P029a	159	Pulse	99	6600446	62929	1
Fage_P029a	159	Pulse	99	6612845	75328	1
Fage_P029a	159	Pulse	99	6625245	87728	1
Fage_P029a	159	Pulse	99	6637645	100128	1
Fage_P029a	159	Pulse	99	6650044	112527	1
Fage_P029a	159	Pulse	99	6662444	124927	1
Fage_P029a	159	Pulse	99	6674844	137327	1
Fage_P029a	160	Picture	Encoding Sternberg Letters	6686960	0	1	24824	2	0	next	other	0
Fage_P029a	160	Pulse	99	6687243	283	1
Fage_P029a	160	Pulse	99	6699643	12683	1
Fage_P029a	161	Picture	Fixation Cross Sternberg Letters after Encoding	6711784	0	1	12496	2	0	next	other	0
Fage_P029a	161	Pulse	99	6712043	259	1
Fage_P029a	162	Picture	Stroop Sternberg	6724280	0	1	24823	3	0	next	hit	752
Fage_P029a	162	Pulse	99	6724442	162	1
Fage_P029a	162	Response	1	6736302	12022	1
Fage_P029a	162	Pulse	99	6736842	12562	1
Fage_P029a	163	Picture	Fixation Cross Sternberg Letters after Stroop	6749103	0	2	37320	3	0	next	other	0
Fage_P029a	163	Pulse	99	6749242	139	1
Fage_P029a	163	Pulse	99	6761641	12538	1
Fage_P029a	163	Pulse	99	6774041	24938	1
Fage_P029a	164	Picture	Retrieval Sternberg Letters	6786423	0	1	24824	2	0	next	hit	761
Fage_P029a	164	Pulse	99	6786441	18	1
Fage_P029a	164	Pulse	99	6798840	12417	1
Fage_P029a	164	Response	1	6801120	14697	1
Fage_P029a	164	Pulse	99	6811240	24817	1
Fage_P029a	165	Picture	Fixation Cross after Retrieval	6811247	0	1	124619	2	0	next	other	0
Fage_P029a	165	Pulse	99	6823640	12393	1
Fage_P029a	165	Pulse	99	6836039	24792	1
Fage_P029a	165	Pulse	99	6848439	37192	1
Fage_P029a	165	Pulse	99	6860848	49601	1
Fage_P029a	165	Pulse	99	6873248	62001	1
Fage_P029a	165	Pulse	99	6885648	74401	1
Fage_P029a	165	Pulse	99	6898048	86801	1
Fage_P029a	165	Pulse	99	6910447	99200	1
Fage_P029a	165	Pulse	99	6922847	111600	1
Fage_P029a	165	Pulse	99	6935247	124000	1
Fage_P029a	166	Picture	Encoding Sternberg Letters	6935866	0	1	24824	2	0	next	other	0
Fage_P029a	166	Pulse	99	6947646	11780	1
Fage_P029a	166	Pulse	99	6960046	24180	1
Fage_P029a	167	Picture	Fixation Cross Sternberg Letters after Encoding	6960690	0	1	12495	2	0	next	other	0
Fage_P029a	167	Pulse	99	6972446	11756	1
Fage_P029a	168	Picture	Stroop Sternberg	6973185	0	1	24824	2	0	next	hit	780
Fage_P029a	168	Response	1	6982855	9670	1
Fage_P029a	168	Pulse	99	6984845	11660	1
Fage_P029a	168	Pulse	99	6997245	24060	1
Fage_P029a	169	Picture	Fixation Cross Sternberg Letters after Stroop	6998009	0	1	37319	2	0	next	other	0
Fage_P029a	169	Pulse	99	7009645	11636	1
Fage_P029a	169	Pulse	99	7022044	24035	1
Fage_P029a	169	Pulse	99	7034444	36435	1
Fage_P029a	170	Picture	Retrieval Sternberg Letters	7035328	0	1	24824	2	0	next	incorrect	789
Fage_P029a	170	Pulse	99	7046843	11515	1
Fage_P029a	170	Response	2	7047333	12005	1
Fage_P029a	170	Pulse	99	7059243	23915	1
Fage_P029a	171	Picture	Fixation Cross after Retrieval	7060152	0	1	137115	2	0	next	other	0
Fage_P029a	171	Pulse	99	7071643	11491	1
Fage_P029a	171	Pulse	99	7084042	23890	1
Fage_P029a	171	Pulse	99	7096442	36290	1
Fage_P029a	171	Pulse	99	7108842	48690	1
Fage_P029a	171	Pulse	99	7121241	61089	1
Fage_P029a	171	Pulse	99	7133641	73489	1
Fage_P029a	171	Pulse	99	7146041	85889	1
Fage_P029a	171	Pulse	99	7158440	98288	1
Fage_P029a	171	Pulse	99	7170840	110688	1
Fage_P029a	171	Pulse	99	7183240	123088	1
Fage_P029a	171	Pulse	99	7195639	135487	1
Fage_P029a	172	Picture	Encoding Sternberg Letters	7197267	0	1	24824	2	0	next	other	0
Fage_P029a	172	Pulse	99	7208039	10772	1
Fage_P029a	172	Pulse	99	7220439	23172	1
Fage_P029a	173	Picture	Fixation Cross Sternberg Letters after Encoding	7222091	0	1	12495	2	0	next	other	0
Fage_P029a	173	Pulse	99	7232838	10747	1
Fage_P029a	174	Picture	Stroop Sternberg	7234586	0	1	24824	2	0	next	incorrect	809
Fage_P029a	174	Response	2	7244358	9772	1
Fage_P029a	174	Pulse	99	7245238	10652	1
Fage_P029a	174	Pulse	99	7257637	23051	1
Fage_P029a	175	Picture	Fixation Cross Sternberg Letters after Stroop	7259410	0	1	37319	2	0	next	other	0
Fage_P029a	175	Pulse	99	7270037	10627	1
Fage_P029a	175	Pulse	99	7282437	23027	1
Fage_P029a	175	Pulse	99	7294837	35427	1
Fage_P029a	176	Picture	Retrieval Sternberg Letters	7296729	0	1	24824	2	0	next	hit	817
Fage_P029a	176	Response	1	7307216	10487	1
Fage_P029a	176	Pulse	99	7307236	10507	1
Fage_P029a	176	Pulse	99	7319636	22907	1
Fage_P029a	177	Picture	Fixation Cross after Retrieval	7321553	0	1	124620	2	0	next	other	0
Fage_P029a	177	Pulse	99	7332035	10482	1
Fage_P029a	177	Pulse	99	7344435	22882	1
Fage_P029a	177	Pulse	99	7356835	35282	1
Fage_P029a	177	Pulse	99	7369234	47681	1
Fage_P029a	177	Pulse	99	7381634	60081	1
Fage_P029a	177	Pulse	99	7394034	72481	1
Fage_P029a	177	Pulse	99	7406433	84880	1
Fage_P029a	177	Pulse	99	7418833	97280	1
Fage_P029a	177	Pulse	99	7431233	109680	1
Fage_P029a	177	Pulse	99	7443632	122079	1
Fage_P029a	178	Picture	Encoding Sternberg Letters	7446173	0	1	24823	3	0	next	other	0
Fage_P029a	178	Pulse	99	7456032	9859	1
Fage_P029a	178	Pulse	99	7468432	22259	1
Fage_P029a	179	Picture	Fixation Cross Sternberg Letters after Encoding	7470996	0	2	12496	3	0	next	other	0
Fage_P029a	179	Pulse	99	7480831	9835	1
Fage_P029a	180	Picture	Stroop Sternberg	7483492	0	1	24824	2	0	next	incorrect	838
Fage_P029a	180	Pulse	99	7493231	9739	1
Fage_P029a	180	Response	2	7493441	9949	1
Fage_P029a	180	Pulse	99	7505631	22139	1
Fage_P029a	181	Picture	Fixation Cross Sternberg Letters after Stroop	7508316	0	1	37319	2	0	next	other	0
Fage_P029a	181	Pulse	99	7518030	9714	1
Fage_P029a	181	Pulse	99	7530430	22114	1
Fage_P029a	181	Pulse	99	7542830	34514	1
Fage_P029a	182	Picture	Retrieval Sternberg Letters	7545635	0	1	24824	2	0	next	hit	846
Fage_P029a	182	Pulse	99	7555229	9594	1
Fage_P029a	182	Response	1	7557069	11434	1
Fage_P029a	182	Pulse	99	7567629	21994	1
Fage_P029a	183	Picture	Fixation Cross after Retrieval	7570459	0	1	112290	3	0	next	other	0
Fage_P029a	183	Pulse	99	7580029	9570	1
Fage_P029a	183	Pulse	99	7592428	21969	1
Fage_P029a	183	Pulse	99	7604828	34369	1
Fage_P029a	183	Pulse	99	7617227	46768	1
Fage_P029a	183	Pulse	99	7629627	59168	1
Fage_P029a	183	Pulse	99	7642027	71568	1
Fage_P029a	183	Pulse	99	7654426	83967	1
Fage_P029a	183	Pulse	99	7666826	96367	1
Fage_P029a	183	Pulse	99	7679226	108767	1
Fage_P029a	184	Picture	Encoding Sternberg Letters	7682749	0	2	24824	3	0	next	other	0
Fage_P029a	184	Pulse	99	7691626	8877	1
Fage_P029a	184	Pulse	99	7704025	21276	1
Fage_P029a	185	Picture	Fixation Cross Sternberg Letters after Encoding	7707573	0	1	12496	2	0	next	other	0
Fage_P029a	185	Pulse	99	7716425	8852	1
Fage_P029a	186	Picture	Stroop Sternberg	7720069	0	1	24824	2	0	next	hit	864
Fage_P029a	186	Response	1	7728345	8276	1
Fage_P029a	186	Pulse	99	7728824	8755	1
Fage_P029a	186	Pulse	99	7741224	21155	1
Fage_P029a	187	Picture	Fixation Cross Sternberg Letters after Stroop	7744893	0	1	37319	2	0	next	other	0
Fage_P029a	187	Pulse	99	7753624	8731	1
Fage_P029a	187	Pulse	99	7766023	21130	1
Fage_P029a	187	Pulse	99	7778423	33530	1
Fage_P029a	188	Picture	Retrieval Sternberg Letters	7782212	0	1	24824	2	0	next	incorrect	873
Fage_P029a	188	Pulse	99	7790823	8611	1
Fage_P029a	188	Response	2	7794273	12061	1
Fage_P029a	188	Pulse	99	7803222	21010	1
Fage_P029a	189	Picture	Fixation Cross after Retrieval	7807036	0	1	112290	3	0	next	other	0
Fage_P029a	189	Pulse	99	7815622	8586	1
Fage_P029a	189	Pulse	99	7828022	20986	1
Fage_P029a	189	Pulse	99	7840421	33385	1
Fage_P029a	189	Pulse	99	7852821	45785	1
Fage_P029a	189	Pulse	99	7865221	58185	1
Fage_P029a	189	Pulse	99	7877620	70584	1
Fage_P029a	189	Pulse	99	7890020	82984	1
Fage_P029a	189	Pulse	99	7902419	95383	1
Fage_P029a	189	Pulse	99	7914819	107783	1
Fage_P029a	190	Picture	Encoding Sternberg Letters	7919326	0	2	24824	3	0	next	other	0
Fage_P029a	190	Pulse	99	7927219	7893	1
Fage_P029a	190	Pulse	99	7939619	20293	1
Fage_P029a	191	Picture	Fixation Cross Sternberg Letters after Encoding	7944150	0	1	12496	2	0	next	other	0
Fage_P029a	191	Pulse	99	7952018	7868	1
Fage_P029a	192	Picture	Stroop Sternberg	7956646	0	1	24824	2	0	next	incorrect	891
Fage_P029a	192	Response	2	7963678	7032	1
Fage_P029a	192	Pulse	99	7964418	7772	1
Fage_P029a	192	Pulse	99	7976818	20172	1
Fage_P029a	193	Picture	Fixation Cross Sternberg Letters after Stroop	7981470	0	1	37319	2	0	next	other	0
Fage_P029a	193	Pulse	99	7989217	7747	1
Fage_P029a	193	Pulse	99	8001617	20147	1
Fage_P029a	193	Pulse	99	8014016	32546	1
Fage_P029a	194	Picture	Retrieval Sternberg Letters	8018789	0	1	24824	2	0	next	hit	900
Fage_P029a	194	Pulse	99	8026416	7627	1
Fage_P029a	194	Response	1	8030916	12127	1
Fage_P029a	194	Pulse	99	8038816	20027	1
Fage_P029a	195	Picture	Fixation Cross after Retrieval	8043613	0	1	137114	2	0	next	other	0
Fage_P029a	195	Pulse	99	8051215	7602	1
Fage_P029a	195	Pulse	99	8063615	20002	1
Fage_P029a	195	Pulse	99	8076015	32402	1
Fage_P029a	195	Pulse	99	8088415	44802	1
Fage_P029a	195	Pulse	99	8100814	57201	1
Fage_P029a	195	Pulse	99	8113214	69601	1
Fage_P029a	195	Pulse	99	8125613	82000	1
Fage_P029a	195	Pulse	99	8138013	94400	1
Fage_P029a	195	Pulse	99	8150413	106800	1
Fage_P029a	195	Pulse	99	8162813	119200	1
Fage_P029a	195	Pulse	99	8175212	131599	1
Fage_P029a	196	Picture	Encoding Sternberg Letters	8180727	0	1	24824	2	0	next	other	0
Fage_P029a	196	Pulse	99	8187612	6885	1
Fage_P029a	196	Pulse	99	8200011	19284	1
Fage_P029a	197	Picture	Fixation Cross Sternberg Letters after Encoding	8205551	0	1	12496	2	0	next	other	0
Fage_P029a	197	Pulse	99	8212421	6870	1
Fage_P029a	198	Picture	Stroop Sternberg	8218047	0	1	24823	3	0	next	hit	921
Fage_P029a	198	Pulse	99	8224821	6774	1
Fage_P029a	198	Response	1	8228170	10123	1
Fage_P029a	198	Pulse	99	8237220	19173	1
Fage_P029a	199	Picture	Fixation Cross Sternberg Letters after Stroop	8242870	0	2	37320	3	0	next	other	0
Fage_P029a	199	Pulse	99	8249620	6750	1
Fage_P029a	199	Pulse	99	8262020	19150	1
Fage_P029a	199	Pulse	99	8274419	31549	1
Fage_P029a	200	Picture	Retrieval Sternberg Letters	8280190	0	1	24824	2	0	next	incorrect	929
Fage_P029a	200	Pulse	99	8286819	6629	1
Fage_P029a	200	Response	2	8288159	7969	1
Fage_P029a	200	Pulse	99	8299219	19029	1
Fage_P029a	201	Picture	Fixation Cross after Retrieval	8305014	0	1	124619	2	0	next	other	0
Fage_P029a	201	Pulse	99	8311618	6604	1
Fage_P029a	201	Pulse	99	8324018	19004	1
Fage_P029a	201	Pulse	99	8336418	31404	1
Fage_P029a	201	Pulse	99	8348817	43803	1
Fage_P029a	201	Pulse	99	8361217	56203	1
Fage_P029a	201	Pulse	99	8373616	68602	1
Fage_P029a	201	Pulse	99	8386016	81002	1
Fage_P029a	201	Pulse	99	8398416	93402	1
Fage_P029a	201	Pulse	99	8410815	105801	1
Fage_P029a	201	Pulse	99	8423215	118201	1
Fage_P029a	202	Picture	Encoding Sternberg Letters	8429633	0	1	24824	2	0	next	other	0
Fage_P029a	202	Pulse	99	8435615	5982	1
Fage_P029a	202	Pulse	99	8448014	18381	1
Fage_P029a	203	Picture	Fixation Cross Sternberg Letters after Encoding	8454457	0	1	12495	2	0	next	other	0
Fage_P029a	203	Pulse	99	8460414	5957	1
Fage_P029a	204	Picture	Stroop Sternberg	8466952	0	1	24824	2	0	next	incorrect	949
Fage_P029a	204	Pulse	99	8472814	5862	1
Fage_P029a	204	Response	2	8475904	8952	1
Fage_P029a	204	Pulse	99	8485213	18261	1
Fage_P029a	205	Picture	Fixation Cross Sternberg Letters after Stroop	8491776	0	1	37319	2	0	next	other	0
Fage_P029a	205	Pulse	99	8497613	5837	1
Fage_P029a	205	Pulse	99	8510013	18237	1
Fage_P029a	205	Pulse	99	8522412	30636	1
Fage_P029a	206	Picture	Retrieval Sternberg Letters	8529095	0	1	24824	2	0	next	incorrect	957
Fage_P029a	206	Pulse	99	8534812	5717	1
Fage_P029a	206	Response	2	8541372	12277	1
Fage_P029a	206	Pulse	99	8547212	18117	1
Fage_P029a	207	Picture	Fixation Cross after Retrieval	8553919	0	1	149443	3	0	next	other	0
Fage_P029a	207	Pulse	99	8559611	5692	1
Fage_P029a	207	Pulse	99	8572011	18092	1
Fage_P029a	207	Pulse	99	8584411	30492	1
Fage_P029a	207	Pulse	99	8596812	42893	1
Fage_P029a	207	Pulse	99	8609210	55291	1
Fage_P029a	207	Pulse	99	8621610	67691	1
Fage_P029a	207	Pulse	99	8634009	80090	1
Fage_P029a	207	Pulse	99	8646409	92490	1
Fage_P029a	207	Pulse	99	8658809	104890	1
Fage_P029a	207	Pulse	99	8671208	117289	1
Fage_P029a	207	Pulse	99	8683608	129689	1
Fage_P029a	207	Pulse	99	8696007	142088	1
Fage_P029a	208	Picture	Encoding Sternberg Letters	8703362	0	2	24824	4	0	next	other	0
Fage_P029a	208	Pulse	99	8708407	5045	1
Fage_P029a	208	Pulse	99	8720807	17445	1
Fage_P029a	209	Picture	Fixation Cross Sternberg Letters after Encoding	8728186	0	2	12496	3	0	next	other	0
Fage_P029a	209	Pulse	99	8733207	5021	1
Fage_P029a	210	Picture	Stroop Sternberg	8740682	0	1	24824	2	0	next	incorrect	979
Fage_P029a	210	Pulse	99	8745606	4924	1
Fage_P029a	210	Response	2	8748706	8024	1
Fage_P029a	210	Pulse	99	8758006	17324	1
Fage_P029a	211	Picture	Fixation Cross Sternberg Letters after Stroop	8765506	0	1	37319	2	0	next	other	0
Fage_P029a	211	Pulse	99	8770406	4900	1
Fage_P029a	211	Pulse	99	8782805	17299	1
Fage_P029a	211	Pulse	99	8795205	29699	1
Fage_P029a	212	Picture	Retrieval Sternberg Letters	8802825	0	1	24824	2	0	next	hit	987
Fage_P029a	212	Pulse	99	8807605	4780	1
Fage_P029a	212	Response	1	8819324	16499	1
Fage_P029a	212	Pulse	99	8820004	17179	1
Fage_P029a	213	Picture	Fixation Cross after Retrieval	8827649	0	1	124619	2	0	next	other	0
Fage_P029a	213	Pulse	99	8832404	4755	1
Fage_P029a	213	Pulse	99	8844803	17154	1
Fage_P029a	213	Pulse	99	8857203	29554	1
Fage_P029a	213	Pulse	99	8869603	41954	1
Fage_P029a	213	Pulse	99	8882002	54353	1
Fage_P029a	213	Pulse	99	8894402	66753	1
Fage_P029a	213	Pulse	99	8906802	79153	1
Fage_P029a	213	Pulse	99	8919201	91552	1
Fage_P029a	213	Pulse	99	8931601	103952	1
Fage_P029a	213	Pulse	99	8944001	116352	1
Fage_P029a	214	Picture	Encoding Sternberg Letters	8952268	0	1	24824	2	0	next	other	0
Fage_P029a	214	Pulse	99	8956400	4132	1
Fage_P029a	214	Pulse	99	8968800	16532	1
Fage_P029a	215	Picture	Fixation Cross Sternberg Letters after Encoding	8977092	0	1	12495	2	0	next	other	0
Fage_P029a	215	Pulse	99	8981200	4108	1
Fage_P029a	216	Picture	Stroop Sternberg	8989587	0	1	24824	2	0	next	incorrect	1007
Fage_P029a	216	Pulse	99	8993599	4012	1
Fage_P029a	216	Response	2	8997829	8242	1
Fage_P029a	216	Pulse	99	9005999	16412	1
Fage_P029a	217	Picture	Fixation Cross Sternberg Letters after Stroop	9014411	0	1	37319	2	0	next	other	0
Fage_P029a	217	Pulse	99	9018399	3988	1
Fage_P029a	217	Pulse	99	9030798	16387	1
Fage_P029a	217	Pulse	99	9043198	28787	1
Fage_P029a	218	Picture	Retrieval Sternberg Letters	9051730	0	1	24824	2	0	next	incorrect	1015
Fage_P029a	218	Pulse	99	9055598	3868	1
Fage_P029a	218	Response	2	9060137	8407	1
Fage_P029a	218	Pulse	99	9067997	16267	1
Fage_P029a	219	Picture	Fixation Cross after Retrieval	9076554	0	1	112291	2	0	next	other	0
Fage_P029a	219	Pulse	99	9080397	3843	1
Fage_P029a	219	Pulse	99	9092796	16242	1
Fage_P029a	219	Pulse	99	9105196	28642	1
Fage_P029a	219	Pulse	99	9117596	41042	1
Fage_P029a	219	Pulse	99	9129995	53441	1
Fage_P029a	219	Pulse	99	9142395	65841	1
Fage_P029a	219	Pulse	99	9154795	78241	1
Fage_P029a	219	Pulse	99	9167194	90640	1
Fage_P029a	219	Pulse	99	9179594	103040	1
Fage_P029a	220	Picture	Encoding Sternberg Letters	9188845	0	1	24824	2	0	next	other	0
Fage_P029a	220	Pulse	99	9191994	3149	1
Fage_P029a	220	Pulse	99	9204393	15548	1
Fage_P029a	221	Picture	Fixation Cross Sternberg Letters after Encoding	9213669	0	1	12495	2	0	next	other	0
Fage_P029a	221	Pulse	99	9216793	3124	1
Fage_P029a	222	Picture	Stroop Sternberg	9226164	0	1	24824	2	0	next	hit	1034
Fage_P029a	222	Pulse	99	9229193	3029	1
Fage_P029a	222	Response	1	9233912	7748	1
Fage_P029a	222	Pulse	99	9241592	15428	1
Fage_P029a	223	Picture	Fixation Cross Sternberg Letters after Stroop	9250988	0	1	37319	2	0	next	other	0
Fage_P029a	223	Pulse	99	9253992	3004	1
Fage_P029a	223	Pulse	99	9266392	15404	1
Fage_P029a	223	Pulse	99	9278791	27803	1
Fage_P029a	224	Picture	Retrieval Sternberg Letters	9288307	0	1	24824	2	0	next	incorrect	1042
Fage_P029a	224	Pulse	99	9291191	2884	1
Fage_P029a	224	Response	2	9298841	10534	1
Fage_P029a	224	Pulse	99	9303591	15284	1
Fage_P029a	225	Picture	Fixation Cross after Retrieval	9313131	0	1	124620	2	0	next	other	0
Fage_P029a	225	Pulse	99	9315990	2859	1
Fage_P029a	225	Pulse	99	9328390	15259	1
Fage_P029a	225	Pulse	99	9340790	27659	1
Fage_P029a	225	Pulse	99	9353189	40058	1
Fage_P029a	225	Pulse	99	9365589	52458	1
Fage_P029a	225	Pulse	99	9377989	64858	1
Fage_P029a	225	Pulse	99	9390388	77257	1
Fage_P029a	225	Pulse	99	9402788	89657	1
Fage_P029a	225	Pulse	99	9415187	102056	1
Fage_P029a	225	Pulse	99	9427587	114456	1
Fage_P029a	226	Picture	Encoding Sternberg Letters	9437751	0	1	24824	2	0	next	other	0
Fage_P029a	226	Pulse	99	9439987	2236	1
Fage_P029a	226	Pulse	99	9452386	14635	1
Fage_P029a	227	Picture	Fixation Cross Sternberg Letters after Encoding	9462575	0	1	12495	2	0	next	other	0
Fage_P029a	227	Pulse	99	9464786	2211	1
Fage_P029a	228	Picture	Stroop Sternberg	9475070	0	1	24824	2	0	next	incorrect	1062
Fage_P029a	228	Pulse	99	9477186	2116	1
Fage_P029a	228	Response	2	9485236	10166	1
Fage_P029a	228	Pulse	99	9489585	14515	1
Fage_P029a	229	Picture	Fixation Cross Sternberg Letters after Stroop	9499894	0	1	37319	2	0	next	other	0
Fage_P029a	229	Pulse	99	9501985	2091	1
Fage_P029a	229	Pulse	99	9514385	14491	1
Fage_P029a	229	Pulse	99	9526784	26890	1
Fage_P029a	230	Picture	Retrieval Sternberg Letters	9537213	0	1	24824	2	0	next	incorrect	1070
Fage_P029a	230	Pulse	99	9539184	1971	1
Fage_P029a	230	Response	2	9544634	7421	1
Fage_P029a	230	Pulse	99	9551584	14371	1
Fage_P029a	231	Picture	Fixation Cross after Retrieval	9562037	0	1	124619	2	0	next	other	0
Fage_P029a	231	Pulse	99	9563983	1946	1
Fage_P029a	231	Pulse	99	9576383	14346	1
Fage_P029a	231	Pulse	99	9588783	26746	1
Fage_P029a	231	Pulse	99	9601182	39145	1
Fage_P029a	231	Pulse	99	9613582	51545	1
Fage_P029a	231	Pulse	99	9625982	63945	1
Fage_P029a	231	Pulse	99	9638381	76344	1
Fage_P029a	231	Pulse	99	9650781	88744	1
Fage_P029a	231	Pulse	99	9663181	101144	1
Fage_P029a	231	Pulse	99	9675590	113553	1
Fage_P029a	232	Picture	Encoding Sternberg Letters	9686656	0	1	24824	2	0	next	other	0
Fage_P029a	232	Pulse	99	9687990	1334	1
Fage_P029a	232	Pulse	99	9700390	13734	1
Fage_P029a	233	Picture	Fixation Cross Sternberg Letters after Encoding	9711480	0	1	12496	2	0	next	other	0
Fage_P029a	233	Pulse	99	9712789	1309	1
Fage_P029a	234	Picture	Stroop Sternberg	9723976	0	1	24823	3	0	next	incorrect	1090
Fage_P029a	234	Pulse	99	9725189	1213	1
Fage_P029a	234	Response	2	9733359	9383	1
Fage_P029a	234	Pulse	99	9737589	13613	1
Fage_P029a	235	Picture	Fixation Cross Sternberg Letters after Stroop	9748799	0	2	37320	3	0	next	other	0
Fage_P029a	235	Pulse	99	9749988	1189	1
Fage_P029a	235	Pulse	99	9762388	13589	1
Fage_P029a	235	Pulse	99	9774787	25988	1
Fage_P029a	236	Picture	Retrieval Sternberg Letters	9786119	0	1	24824	2	0	next	incorrect	1098
Fage_P029a	236	Pulse	99	9787187	1068	1
Fage_P029a	236	Response	2	9798317	12198	1
Fage_P029a	236	Pulse	99	9799587	13468	1
Fage_P029a	237	Picture	Fixation Cross after Retrieval	9810943	0	1	112290	2	0	next	other	0
Fage_P029a	237	Pulse	99	9811987	1044	1
Fage_P029a	237	Pulse	99	9824386	13443	1
Fage_P029a	237	Pulse	99	9836786	25843	1
Fage_P029a	237	Pulse	99	9849186	38243	1
Fage_P029a	237	Pulse	99	9861585	50642	1
Fage_P029a	237	Pulse	99	9873985	63042	1
Fage_P029a	237	Pulse	99	9886385	75442	1
Fage_P029a	237	Pulse	99	9898784	87841	1
Fage_P029a	237	Pulse	99	9911184	100241	1
Fage_P029a	238	Picture	Encoding Sternberg Letters	9923233	0	1	24824	2	0	next	other	0
Fage_P029a	238	Pulse	99	9923584	351	1
Fage_P029a	238	Pulse	99	9935983	12750	1
Fage_P029a	239	Picture	Fixation Cross Sternberg Letters after Encoding	9948057	0	1	12496	2	0	next	other	0
Fage_P029a	239	Pulse	99	9948383	326	1
Fage_P029a	240	Picture	Stroop Sternberg	9960553	0	1	24823	3	0	next	incorrect	1117
Fage_P029a	240	Pulse	99	9960783	230	1
Fage_P029a	240	Response	2	9969652	9099	1
Fage_P029a	240	Pulse	99	9973182	12629	1
Fage_P029a	241	Picture	Fixation Cross Sternberg Letters after Stroop	9985376	0	2	37320	3	0	next	other	0
Fage_P029a	241	Pulse	99	9985582	206	1
Fage_P029a	241	Pulse	99	9997981	12605	1
Fage_P029a	241	Pulse	99	10010381	25005	1
Fage_P029a	242	Picture	Retrieval Sternberg Letters	10022696	0	1	24824	2	0	next	incorrect	1125
Fage_P029a	242	Pulse	99	10022781	85	1
Fage_P029a	242	Response	2	10033971	11275	1
Fage_P029a	242	Pulse	99	10035180	12484	1
Fage_P029a	243	Picture	Fixation Cross after Retrieval	10047520	0	1	137114	2	0	next	other	0
Fage_P029a	243	Pulse	99	10047580	60	1
Fage_P029a	243	Pulse	99	10059980	12460	1
Fage_P029a	243	Pulse	99	10072379	24859	1
Fage_P029a	243	Pulse	99	10084779	37259	1
Fage_P029a	243	Pulse	99	10097179	49659	1
Fage_P029a	243	Pulse	99	10109578	62058	1
Fage_P029a	243	Pulse	99	10121978	74458	1
Fage_P029a	243	Pulse	99	10134378	86858	1
Fage_P029a	243	Pulse	99	10146777	99257	1
Fage_P029a	243	Pulse	99	10159177	111657	1
Fage_P029a	243	Pulse	99	10171576	124056	1
Fage_P029a	243	Pulse	99	10183976	136456	1
Fage_P029a	244	Picture	Encoding Sternberg Letters	10184634	0	1	24824	2	0	next	other	0
Fage_P029a	244	Pulse	99	10196376	11742	1
Fage_P029a	244	Pulse	99	10208776	24142	1
Fage_P029a	245	Picture	Fixation Cross Sternberg Letters after Encoding	10209458	0	1	12495	2	0	next	other	0
Fage_P029a	245	Pulse	99	10221175	11717	1
Fage_P029a	246	Picture	Stroop Sternberg	10221953	0	1	24824	2	0	next	incorrect	1146
Fage_P029a	246	Response	2	10230395	8442	1
Fage_P029a	246	Pulse	99	10233575	11622	1
Fage_P029a	246	Pulse	99	10245975	24022	1
Fage_P029a	247	Picture	Fixation Cross Sternberg Letters after Stroop	10246777	0	1	37320	2	0	next	other	0
Fage_P029a	247	Pulse	99	10258374	11597	1
Fage_P029a	247	Pulse	99	10270774	23997	1
Fage_P029a	247	Pulse	99	10283174	36397	1
Fage_P029a	248	Picture	Retrieval Sternberg Letters	10284097	0	1	24823	3	0	next	incorrect	1154
Fage_P029a	248	Response	2	10293743	9646	1
Fage_P029a	248	Pulse	99	10295573	11476	1
Fage_P029a	248	Pulse	99	10307973	23876	1
Fage_P029a	249	Picture	Fixation Cross after Retrieval	10308920	0	2	149444	3	0	next	other	0
Fage_P029a	249	Pulse	99	10320372	11452	1
Fage_P029a	249	Pulse	99	10332772	23852	1
Fage_P029a	249	Pulse	99	10345172	36252	1
Fage_P029a	249	Pulse	99	10357571	48651	1
Fage_P029a	249	Pulse	99	10369971	61051	1
Fage_P029a	249	Pulse	99	10382371	73451	1
Fage_P029a	249	Pulse	99	10394770	85850	1
Fage_P029a	249	Pulse	99	10407170	98250	1
Fage_P029a	249	Pulse	99	10419570	110650	1
Fage_P029a	249	Pulse	99	10431969	123049	1
Fage_P029a	249	Pulse	99	10444369	135449	1
Fage_P029a	249	Pulse	99	10456769	147849	1
Fage_P029a	250	Picture	Encoding Sternberg Letters	10458364	0	1	24824	2	0	next	other	0
Fage_P029a	250	Pulse	99	10469168	10804	1
Fage_P029a	250	Pulse	99	10481568	23204	1
Fage_P029a	251	Picture	Fixation Cross Sternberg Letters after Encoding	10483188	0	1	12495	2	0	next	other	0
Fage_P029a	251	Pulse	99	10493968	10780	1
Fage_P029a	252	Picture	Stroop Sternberg	10495683	0	1	24824	2	0	next	hit	1176
Fage_P029a	252	Response	1	10506057	10374	1
Fage_P029a	252	Pulse	99	10506367	10684	1
Fage_P029a	252	Pulse	99	10518767	23084	1
Fage_P029a	253	Picture	Fixation Cross Sternberg Letters after Stroop	10520507	0	1	37319	2	0	next	other	0
Fage_P029a	253	Pulse	99	10531167	10660	1
Fage_P029a	253	Pulse	99	10543566	23059	1
Fage_P029a	253	Pulse	99	10555966	35459	1
Fage_P029a	254	Picture	Retrieval Sternberg Letters	10557826	0	1	24824	2	0	next	hit	1185
Fage_P029a	254	Pulse	99	10568366	10540	1
Fage_P029a	254	Response	1	10570765	12939	1
Fage_P029a	254	Pulse	99	10580765	22939	1
Fage_P029a	255	Picture	Fixation Cross after Retrieval	10582650	0	1	137115	2	0	next	other	0
Fage_P029a	255	Pulse	99	10593165	10515	1
Fage_P029a	255	Pulse	99	10605565	22915	1
Fage_P029a	255	Pulse	99	10617964	35314	1
Fage_P029a	255	Pulse	99	10630364	47714	1
Fage_P029a	255	Pulse	99	10642763	60113	1
Fage_P029a	255	Pulse	99	10655163	72513	1
Fage_P029a	255	Pulse	99	10667563	84913	1
Fage_P029a	255	Pulse	99	10679963	97313	1
Fage_P029a	255	Pulse	99	10692362	109712	1
Fage_P029a	255	Pulse	99	10704762	122112	1
Fage_P029a	255	Pulse	99	10717161	134511	1
Fage_P029a	256	Picture	Encoding Sternberg Letters	10719765	0	1	24824	2	0	next	other	0
Fage_P029a	256	Pulse	99	10729561	9796	1
Fage_P029a	256	Pulse	99	10741961	22196	1
Fage_P029a	257	Picture	Fixation Cross Sternberg Letters after Encoding	10744589	0	1	12495	2	0	next	other	0
Fage_P029a	257	Pulse	99	10754360	9771	1
Fage_P029a	258	Picture	Stroop Sternberg	10757084	0	1	24824	2	0	next	incorrect	1205
Fage_P029a	258	Response	2	10766230	9146	1
Fage_P029a	258	Pulse	99	10766760	9676	1
Fage_P029a	258	Pulse	99	10779160	22076	1
Fage_P029a	259	Picture	Fixation Cross Sternberg Letters after Stroop	10781908	0	1	37319	2	0	next	other	0
Fage_P029a	259	Pulse	99	10791559	9651	1
Fage_P029a	259	Pulse	99	10803959	22051	1
Fage_P029a	259	Pulse	99	10816359	34451	1
Fage_P029a	260	Picture	Retrieval Sternberg Letters	10819227	0	1	24824	2	0	next	incorrect	1214
Fage_P029a	260	Pulse	99	10828759	9532	1
Fage_P029a	260	Response	2	10828778	9551	1
Fage_P029a	260	Pulse	99	10841158	21931	1
Fage_P029a	261	Picture	Fixation Cross after Retrieval	10844051	0	1	112291	2	0	next	other	0
Fage_P029a	261	Pulse	99	10853558	9507	1
Fage_P029a	261	Pulse	99	10865957	21906	1
Fage_P029a	261	Pulse	99	10878357	34306	1
Fage_P029a	261	Pulse	99	10890756	46705	1
Fage_P029a	261	Pulse	99	10903156	59105	1
Fage_P029a	261	Pulse	99	10915556	71505	1
Fage_P029a	261	Pulse	99	10927956	83905	1
Fage_P029a	261	Pulse	99	10940355	96304	1
Fage_P029a	261	Pulse	99	10952755	108704	1
Fage_P029a	262	Picture	Encoding Sternberg Letters	10956342	0	1	24824	2	0	next	other	0
Fage_P029a	262	Pulse	99	10965155	8813	1
Fage_P029a	262	Pulse	99	10977554	21212	1
Fage_P029a	263	Picture	Fixation Cross Sternberg Letters after Encoding	10981166	0	1	12495	2	0	next	other	0
Fage_P029a	263	Pulse	99	10989954	8788	1
Fage_P029a	264	Picture	Stroop Sternberg	10993661	0	1	24824	2	0	next	incorrect	1232
Fage_P029a	264	Response	2	11002294	8633	1
Fage_P029a	264	Pulse	99	11002353	8692	1
Fage_P029a	264	Pulse	99	11014753	21092	1
Fage_P029a	265	Picture	Fixation Cross Sternberg Letters after Stroop	11018485	0	1	37319	2	0	next	other	0
Fage_P029a	265	Pulse	99	11027153	8668	1
Fage_P029a	265	Pulse	99	11039552	21067	1
Fage_P029a	265	Pulse	99	11051952	33467	1
Fage_P029a	266	Picture	Retrieval Sternberg Letters	11055804	0	1	24824	2	0	next	incorrect	1241
Fage_P029a	266	Pulse	99	11064352	8548	1
Fage_P029a	266	Response	2	11066812	11008	1
Fage_P029a	266	Pulse	99	11076751	20947	1
Fage_P029a	267	Picture	Fixation Cross after Retrieval	11080628	0	1	149443	2	0	next	other	0
Fage_P029a	267	Pulse	99	11089151	8523	1
Fage_P029a	267	Pulse	99	11101561	20933	1
Fage_P029a	267	Pulse	99	11113960	33332	1
Fage_P029a	267	Pulse	99	11126360	45732	1
Fage_P029a	267	Pulse	99	11138760	58132	1
Fage_P029a	267	Pulse	99	11151159	70531	1
Fage_P029a	267	Pulse	99	11163559	82931	1
Fage_P029a	267	Pulse	99	11175959	95331	1
Fage_P029a	267	Pulse	99	11188358	107730	1
Fage_P029a	267	Pulse	99	11200758	120130	1
Fage_P029a	267	Pulse	99	11213158	132530	1
Fage_P029a	267	Pulse	99	11225557	144929	1
Fage_P029a	268	Picture	Encoding Sternberg Letters	11230071	0	1	24824	2	0	next	other	0
Fage_P029a	268	Pulse	99	11237957	7886	1
Fage_P029a	268	Pulse	99	11250357	20286	1
Fage_P029a	269	Picture	Fixation Cross Sternberg Letters after Encoding	11254895	0	1	12495	2	0	next	other	0
Fage_P029a	269	Pulse	99	11262756	7861	1
Fage_P029a	270	Picture	Stroop Sternberg	11267390	0	1	24824	2	0	next	incorrect	1263
Fage_P029a	270	Pulse	99	11275156	7766	1
Fage_P029a	270	Response	2	11278696	11306	1
Fage_P029a	270	Pulse	99	11287555	20165	1
Fage_P029a	271	Picture	Fixation Cross Sternberg Letters after Stroop	11292214	0	1	37319	3	0	next	other	0
Fage_P029a	271	Pulse	99	11299955	7741	1
Fage_P029a	271	Pulse	99	11312355	20141	1
Fage_P029a	271	Pulse	99	11324755	32541	1
Fage_P029a	272	Picture	Retrieval Sternberg Letters	11329533	0	2	24824	4	0	next	hit	1271
Fage_P029a	272	Pulse	99	11337154	7621	1
Fage_P029a	272	Response	1	11342714	13181	1
Fage_P029a	272	Pulse	99	11349554	20021	1
Fage_P029a	273	Picture	Fixation Cross after Retrieval	11354357	0	2	124620	3	0	next	other	0
Fage_P029a	273	Pulse	99	11361953	7596	1
Fage_P029a	273	Pulse	99	11374353	19996	1
Fage_P029a	273	Pulse	99	11386753	32396	1
Fage_P029a	273	Pulse	99	11399152	44795	1
Fage_P029a	273	Pulse	99	11411552	57195	1
Fage_P029a	273	Pulse	99	11423952	69595	1
Fage_P029a	273	Pulse	99	11436351	81994	1
Fage_P029a	273	Pulse	99	11448751	94394	1
Fage_P029a	273	Pulse	99	11461151	106794	1
Fage_P029a	273	Pulse	99	11473550	119193	1
Fage_P029a	274	Picture	Encoding Sternberg Letters	11478977	0	1	24824	2	0	next	other	0
Fage_P029a	274	Pulse	99	11485950	6973	1
Fage_P029a	274	Pulse	99	11498350	19373	1
Fage_P029a	275	Picture	Fixation Cross Sternberg Letters after Encoding	11503801	0	1	12495	2	0	next	other	0
Fage_P029a	275	Pulse	99	11510749	6948	1
Fage_P029a	276	Picture	Stroop Sternberg	11516296	0	1	24824	2	0	next	incorrect	1291
Fage_P029a	276	Pulse	99	11523149	6853	1
Fage_P029a	276	Response	2	11524059	7763	1
Fage_P029a	276	Pulse	99	11535549	19253	1
Fage_P029a	277	Picture	Fixation Cross Sternberg Letters after Stroop	11541120	0	1	37319	2	0	next	other	0
Fage_P029a	277	Pulse	99	11547948	6828	1
Fage_P029a	277	Pulse	99	11560348	19228	1
Fage_P029a	277	Pulse	99	11572748	31628	1
Fage_P029a	278	Picture	Retrieval Sternberg Letters	11578439	0	1	24824	2	0	next	hit	1299
Fage_P029a	278	Pulse	99	11585148	6709	1
Fage_P029a	278	Response	1	11591067	12628	1
Fage_P029a	278	Pulse	99	11597547	19108	1
Fage_P029a	279	Picture	Fixation Cross after Retrieval	11603263	0	1	112291	2	0	next	other	0
Fage_P029a	279	Pulse	99	11609947	6684	1
Fage_P029a	279	Pulse	99	11622346	19083	1
Fage_P029a	279	Pulse	99	11634746	31483	1
Fage_P029a	279	Pulse	99	11647146	43883	1
Fage_P029a	279	Pulse	99	11659545	56282	1
Fage_P029a	279	Pulse	99	11671945	68682	1
Fage_P029a	279	Pulse	99	11684345	81082	1
Fage_P029a	279	Pulse	99	11696744	93481	1
Fage_P029a	279	Pulse	99	11709144	105881	1
Fage_P029a	280	Picture	Encoding Sternberg Letters	11715554	0	1	24824	2	0	next	other	0
Fage_P029a	280	Pulse	99	11721544	5990	1
Fage_P029a	280	Pulse	99	11733943	18389	1
Fage_P029a	281	Picture	Fixation Cross Sternberg Letters after Encoding	11740378	0	1	12495	2	0	next	other	0
Fage_P029a	281	Pulse	99	11746343	5965	1
Fage_P029a	282	Picture	Stroop Sternberg	11752873	0	1	24824	2	0	next	hit	1318
Fage_P029a	282	Pulse	99	11758743	5870	1
Fage_P029a	282	Response	1	11761212	8339	1
Fage_P029a	282	Pulse	99	11771142	18269	1
Fage_P029a	283	Picture	Fixation Cross Sternberg Letters after Stroop	11777697	0	1	37319	2	0	next	other	0
Fage_P029a	283	Pulse	99	11783542	5845	1
Fage_P029a	283	Pulse	99	11795941	18244	1
Fage_P029a	283	Pulse	99	11808341	30644	1
Fage_P029a	284	Picture	Retrieval Sternberg Letters	11815016	0	1	24824	2	0	next	hit	1326
Fage_P029a	284	Pulse	99	11820741	5725	1
Fage_P029a	284	Response	1	11825490	10474	1
Fage_P029a	284	Pulse	99	11833140	18124	1
Fage_P029a	285	Picture	Fixation Cross after Retrieval	11839840	0	1	137115	2	0	next	other	0
Fage_P029a	285	Pulse	99	11845540	5700	1
Fage_P029a	285	Pulse	99	11857940	18100	1
Fage_P029a	285	Pulse	99	11870339	30499	1
Fage_P029a	285	Pulse	99	11882739	42899	1
Fage_P029a	285	Pulse	99	11895139	55299	1
Fage_P029a	285	Pulse	99	11907538	67698	1
Fage_P029a	285	Pulse	99	11919938	80098	1
Fage_P029a	285	Pulse	99	11932338	92498	1
Fage_P029a	285	Pulse	99	11944737	104897	1
Fage_P029a	285	Pulse	99	11957137	117297	1
Fage_P029a	285	Pulse	99	11969537	129697	1
Fage_P029a	286	Picture	Encoding Sternberg Letters	11976955	0	1	24824	2	0	next	other	0
Fage_P029a	286	Pulse	99	11981936	4981	1
Fage_P029a	286	Pulse	99	11994336	17381	1
Fage_P029a	287	Picture	Fixation Cross Sternberg Letters after Encoding	12001779	0	1	12495	2	0	next	other	0
Fage_P029a	287	Pulse	99	12006736	4957	1
Fage_P029a	288	Picture	Stroop Sternberg	12014274	0	1	24824	2	0	next	hit	1347
Fage_P029a	288	Pulse	99	12019135	4861	1
Fage_P029a	288	Response	1	12022255	7981	1
Fage_P029a	288	Pulse	99	12031535	17261	1
Fage_P029a	289	Picture	Fixation Cross Sternberg Letters after Stroop	12039098	0	1	37319	2	0	next	other	0
Fage_P029a	289	Pulse	99	12043935	4837	1
Fage_P029a	289	Pulse	99	12056334	17236	1
Fage_P029a	289	Pulse	99	12068734	29636	1
Fage_P029a	290	Picture	Retrieval Sternberg Letters	12076417	0	1	24824	2	0	next	incorrect	1355
Fage_P029a	290	Pulse	99	12081134	4717	1
Fage_P029a	290	Response	2	12085863	9446	1
Fage_P029a	290	Pulse	99	12093533	17116	1
Fage_P029a	291	Picture	Fixation Cross after Retrieval	12101241	0	1	112291	2	0	next	other	0
Fage_P029a	291	Pulse	99	12105933	4692	1
Fage_P029a	291	Pulse	99	12118332	17091	1
Fage_P029a	291	Pulse	99	12130732	29491	1
Fage_P029a	291	Pulse	99	12143132	41891	1
Fage_P029a	291	Pulse	99	12155531	54290	1
Fage_P029a	291	Pulse	99	12167931	66690	1
Fage_P029a	291	Pulse	99	12180331	79090	1
Fage_P029a	291	Pulse	99	12192730	91489	1
Fage_P029a	291	Pulse	99	12205130	103889	1
Fage_P029a	292	Picture	End Sternberg	12213532	0	1	37319	2	0	next	other	0
Fage_P029a	292	Pulse	99	12217530	3998	1
Fage_P029a	292	Pulse	99	12229929	16397	1
Fage_P029a	292	Pulse	99	12242329	28797	1
Fage_P029a	293	Picture	Instruction Stroop	12250851	0	1	37319	2	0	next	other	0
Fage_P029a	293	Pulse	99	12254729	3878	1
Fage_P029a	293	Pulse	99	12267128	16277	1
Fage_P029a	293	Pulse	99	12279528	28677	1
Fage_P029a	294	Picture	stroop neutral close	12288170	0	1	24824	2	0	next	incorrect	1377
Fage_P029a	294	Pulse	99	12291928	3758	1
Fage_P029a	294	Response	2	12298927	10757	1
Fage_P029a	294	Pulse	99	12304327	16157	1
Fage_P029a	295	Picture	stroop neutral close	12312994	0	1	24824	2	0	next	hit	1381
Fage_P029a	295	Pulse	99	12316727	3733	1
Fage_P029a	295	Response	1	12322117	9123	1
Fage_P029a	295	Pulse	99	12329127	16133	1
Fage_P029a	296	Picture	stroop neutral close	12337818	0	1	24824	2	0	next	incorrect	1385
Fage_P029a	296	Pulse	99	12341526	3708	1
Fage_P029a	296	Response	2	12345636	7818	1
Fage_P029a	296	Pulse	99	12353926	16108	1
Fage_P029a	297	Picture	stroop neutral close	12362642	0	1	24824	2	0	next	incorrect	1389
Fage_P029a	297	Pulse	99	12366326	3684	1
Fage_P029a	297	Response	2	12375215	12573	1
Fage_P029a	297	Pulse	99	12378725	16083	1
Fage_P029a	298	Picture	stroop neutral close	12387466	0	1	24824	2	0	next	hit	1393
Fage_P029a	298	Pulse	99	12391125	3659	1
Fage_P029a	298	Response	1	12395135	7669	1
Fage_P029a	298	Pulse	99	12403525	16059	1
Fage_P029a	299	Picture	stroop neutral close	12412290	0	1	24824	2	0	next	incorrect	1397
Fage_P029a	299	Pulse	99	12415924	3634	1
Fage_P029a	299	Response	2	12419924	7634	1
Fage_P029a	299	Pulse	99	12428324	16034	1
Fage_P029a	300	Picture	Fixation Cross Stroop	12437114	0	1	124619	2	0	next	other	0
Fage_P029a	300	Pulse	99	12440724	3610	1
Fage_P029a	300	Pulse	99	12453123	16009	1
Fage_P029a	300	Pulse	99	12465523	28409	1
Fage_P029a	300	Pulse	99	12477923	40809	1
Fage_P029a	300	Pulse	99	12490332	53218	1
Fage_P029a	300	Pulse	99	12502732	65618	1
Fage_P029a	300	Pulse	99	12515131	78017	1
Fage_P029a	300	Pulse	99	12527531	90417	1
Fage_P029a	300	Pulse	99	12539931	102817	1
Fage_P029a	300	Pulse	99	12552330	115216	1
Fage_P029a	301	Picture	stroop neutral close	12561733	0	1	24991	2	0	next	hit	1412
Fage_P029a	301	Pulse	99	12564730	2997	1
Fage_P029a	301	Response	1	12569340	7607	1
Fage_P029a	301	Pulse	99	12577130	15397	1
Fage_P029a	302	Picture	stroop neutral close	12586724	0	1	24990	2	0	next	incorrect	1416
Fage_P029a	302	Pulse	99	12589530	2806	1
Fage_P029a	302	Response	2	12593889	7165	1
Fage_P029a	302	Pulse	99	12601929	15205	1
Fage_P029a	303	Picture	stroop neutral close	12611714	0	1	24824	2	0	next	incorrect	1420
Fage_P029a	303	Pulse	99	12614329	2615	1
Fage_P029a	303	Response	2	12620168	8454	1
Fage_P029a	303	Pulse	99	12626728	15014	1
Fage_P029a	304	Picture	stroop neutral close	12636538	0	1	24824	2	0	next	incorrect	1424
Fage_P029a	304	Pulse	99	12639128	2590	1
Fage_P029a	304	Response	2	12645648	9110	1
Fage_P029a	304	Pulse	99	12651528	14990	1
Fage_P029a	305	Picture	stroop neutral close	12661362	0	1	24824	2	0	next	hit	1428
Fage_P029a	305	Pulse	99	12663927	2565	1
Fage_P029a	305	Response	1	12669897	8535	1
Fage_P029a	305	Pulse	99	12676327	14965	1
Fage_P029a	306	Picture	stroop neutral close	12686186	0	1	24824	2	0	next	incorrect	1432
Fage_P029a	306	Pulse	99	12688727	2541	1
Fage_P029a	306	Response	2	12693236	7050	1
Fage_P029a	306	Pulse	99	12701126	14940	1
Fage_P029a	307	Picture	Fixation Cross Stroop	12711010	0	1	124619	2	0	next	other	0
Fage_P029a	307	Pulse	99	12713526	2516	1
Fage_P029a	307	Pulse	99	12725926	14916	1
Fage_P029a	307	Pulse	99	12738325	27315	1
Fage_P029a	307	Pulse	99	12750725	39715	1
Fage_P029a	307	Pulse	99	12763125	52115	1
Fage_P029a	307	Pulse	99	12775524	64514	1
Fage_P029a	307	Pulse	99	12787924	76914	1
Fage_P029a	307	Pulse	99	12800324	89314	1
Fage_P029a	307	Pulse	99	12812723	101713	1
Fage_P029a	307	Pulse	99	12825123	114113	1
Fage_P029a	308	Picture	stroop neutral close	12835629	0	1	24824	2	0	next	hit	1447
Fage_P029a	308	Pulse	99	12837523	1894	1
Fage_P029a	308	Response	1	12843312	7683	1
Fage_P029a	308	Pulse	99	12849922	14293	1
Fage_P029a	309	Picture	stroop neutral close	12860453	0	1	24824	2	0	next	incorrect	1451
Fage_P029a	309	Pulse	99	12862322	1869	1
Fage_P029a	309	Response	2	12867422	6969	1
Fage_P029a	309	Pulse	99	12874721	14268	1
Fage_P029a	310	Picture	stroop neutral close	12885277	0	1	24824	2	0	next	incorrect	1455
Fage_P029a	310	Pulse	99	12887121	1844	1
Fage_P029a	310	Response	2	12895321	10044	1
Fage_P029a	310	Pulse	99	12899521	14244	1
Fage_P029a	311	Picture	stroop neutral close	12910101	0	1	24824	2	0	next	incorrect	1459
Fage_P029a	311	Pulse	99	12911920	1819	1
Fage_P029a	311	Response	2	12919070	8969	1
Fage_P029a	311	Pulse	99	12924320	14219	1
Fage_P029a	312	Picture	stroop neutral close	12934925	0	1	24824	2	0	next	hit	1463
Fage_P029a	312	Pulse	99	12936720	1795	1
Fage_P029a	312	Response	1	12943649	8724	1
Fage_P029a	312	Pulse	99	12949119	14194	1
Fage_P029a	313	Picture	stroop neutral close	12959749	0	1	24824	2	0	next	hit	1467
Fage_P029a	313	Pulse	99	12961519	1770	1
Fage_P029a	313	Response	1	12969019	9270	1
Fage_P029a	313	Pulse	99	12973919	14170	1
Fage_P029a	314	Picture	Fixation Cross Stroop	12984573	0	1	124619	2	0	next	other	0
Fage_P029a	314	Pulse	99	12986318	1745	1
Fage_P029a	314	Pulse	99	12998718	14145	1
Fage_P029a	314	Pulse	99	13011118	26545	1
Fage_P029a	314	Pulse	99	13023517	38944	1
Fage_P029a	314	Pulse	99	13035917	51344	1
Fage_P029a	314	Pulse	99	13048317	63744	1
Fage_P029a	314	Pulse	99	13060716	76143	1
Fage_P029a	314	Pulse	99	13073116	88543	1
Fage_P029a	314	Pulse	99	13085516	100943	1
Fage_P029a	314	Pulse	99	13097915	113342	1
Fage_P029a	315	Picture	stroop neutral close	13109192	0	1	24824	2	0	next	incorrect	1482
Fage_P029a	315	Pulse	99	13110315	1123	1
Fage_P029a	315	Response	2	13115225	6033	1
Fage_P029a	315	Pulse	99	13122715	13523	1
Fage_P029a	316	Picture	stroop neutral close	13134016	0	1	24824	2	0	next	hit	1486
Fage_P029a	316	Pulse	99	13135114	1098	1
Fage_P029a	316	Response	1	13144804	10788	1
Fage_P029a	316	Pulse	99	13147514	13498	1
Fage_P029a	317	Picture	stroop neutral close	13158840	0	1	24824	2	0	next	incorrect	1490
Fage_P029a	317	Pulse	99	13159914	1074	1
Fage_P029a	317	Response	2	13169493	10653	1
Fage_P029a	317	Pulse	99	13172313	13473	1
Fage_P029a	318	Picture	stroop neutral close	13183664	0	1	24824	2	0	next	incorrect	1494
Fage_P029a	318	Pulse	99	13184713	1049	1
Fage_P029a	318	Response	2	13193992	10328	1
Fage_P029a	318	Pulse	99	13197112	13448	1
Fage_P029a	319	Picture	stroop neutral close	13208488	0	1	24824	2	0	next	incorrect	1498
Fage_P029a	319	Pulse	99	13209512	1024	1
Fage_P029a	319	Response	2	13221272	12784	1
Fage_P029a	319	Pulse	99	13221912	13424	1
Fage_P029a	320	Picture	stroop neutral close	13233312	0	1	24824	2	0	next	incorrect	1502
Fage_P029a	320	Pulse	99	13234311	999	2
Fage_P029a	320	Response	2	13245851	12539	1
Fage_P029a	320	Pulse	99	13246711	13399	1
Fage_P029a	321	Picture	Fixation Cross Stroop	13258136	0	1	124619	2	0	next	other	0
Fage_P029a	321	Pulse	99	13259111	975	1
Fage_P029a	321	Pulse	99	13271510	13374	1
Fage_P029a	321	Pulse	99	13283910	25774	1
Fage_P029a	321	Pulse	99	13296310	38174	1
Fage_P029a	321	Pulse	99	13308709	50573	1
Fage_P029a	321	Pulse	99	13321109	62973	1
Fage_P029a	321	Pulse	99	13333509	75373	1
Fage_P029a	321	Pulse	99	13345908	87772	1
Fage_P029a	321	Pulse	99	13358308	100172	1
Fage_P029a	321	Pulse	99	13370708	112572	1
Fage_P029a	322	Picture	stroop maximum incongruent	13382755	0	1	24824	2	0	next	hit	1517
Fage_P029a	322	Pulse	99	13383107	352	1
Fage_P029a	322	Response	1	13393587	10832	1
Fage_P029a	322	Pulse	99	13395507	12752	1
Fage_P029a	323	Picture	stroop maximum incongruent	13407579	0	1	24824	2	0	next	hit	1522
Fage_P029a	323	Pulse	99	13407907	328	1
Fage_P029a	323	Pulse	99	13420306	12727	1
Fage_P029a	323	Response	1	13423526	15947	1
Fage_P029a	324	Picture	stroop maximum incongruent	13432403	0	1	24824	2	0	next	hit	1526
Fage_P029a	324	Pulse	99	13432706	303	1
Fage_P029a	324	Pulse	99	13445106	12703	1
Fage_P029a	324	Response	1	13446245	13842	1
Fage_P029a	325	Picture	stroop maximum incongruent	13457227	0	1	24824	2	0	next	incorrect	1530
Fage_P029a	325	Pulse	99	13457505	278	1
Fage_P029a	325	Pulse	99	13469905	12678	1
Fage_P029a	325	Response	2	13469945	12718	1
Fage_P029a	326	Picture	stroop maximum incongruent	13482051	0	1	24824	2	0	next	hit	1533
Fage_P029a	326	Pulse	99	13482305	254	1
Fage_P029a	326	Response	1	13492824	10773	1
Fage_P029a	326	Pulse	99	13494704	12653	1
Fage_P029a	327	Picture	stroop maximum incongruent	13506875	0	1	24824	2	0	next	incorrect	1537
Fage_P029a	327	Pulse	99	13507104	229	1
Fage_P029a	327	Response	2	13516004	9129	1
Fage_P029a	327	Pulse	99	13519503	12628	1
Fage_P029a	328	Picture	Fixation Cross Stroop	13531699	0	1	124619	2	0	next	other	0
Fage_P029a	328	Pulse	99	13531903	204	1
Fage_P029a	328	Pulse	99	13544303	12604	1
Fage_P029a	328	Pulse	99	13556702	25003	1
Fage_P029a	328	Pulse	99	13569102	37403	1
Fage_P029a	328	Pulse	99	13581502	49803	1
Fage_P029a	328	Pulse	99	13593902	62203	1
Fage_P029a	328	Pulse	99	13606301	74602	1
Fage_P029a	328	Pulse	99	13618701	87002	1
Fage_P029a	328	Pulse	99	13631100	99401	1
Fage_P029a	328	Pulse	99	13643500	111801	1
Fage_P029a	328	Pulse	99	13655900	124201	1
Fage_P029a	329	Picture	stroop maximum incongruent	13656318	0	1	24824	2	0	next	incorrect	1552
Fage_P029a	329	Response	2	13664650	8332	1
Fage_P029a	329	Pulse	99	13668299	11981	1
Fage_P029a	329	Pulse	99	13680699	24381	1
Fage_P029a	330	Picture	stroop maximum incongruent	13681142	0	1	24824	2	0	next	incorrect	1556
Fage_P029a	330	Response	2	13692809	11667	1
Fage_P029a	330	Pulse	99	13693099	11957	1
Fage_P029a	330	Pulse	99	13705498	24356	1
Fage_P029a	331	Picture	stroop maximum incongruent	13705966	0	1	24824	2	0	next	hit	1560
Fage_P029a	331	Response	1	13717018	11052	1
Fage_P029a	331	Pulse	99	13717898	11932	1
Fage_P029a	331	Pulse	99	13730297	24331	1
Fage_P029a	332	Picture	stroop maximum incongruent	13730790	0	1	24824	2	0	next	hit	1564
Fage_P029a	332	Response	1	13742397	11607	1
Fage_P029a	332	Pulse	99	13742697	11907	1
Fage_P029a	332	Pulse	99	13755097	24307	1
Fage_P029a	333	Picture	stroop maximum incongruent	13755614	0	1	24824	2	0	next	hit	1569
Fage_P029a	333	Pulse	99	13767497	11883	1
Fage_P029a	333	Response	1	13767697	12083	1
Fage_P029a	333	Pulse	99	13779896	24282	1
Fage_P029a	334	Picture	stroop maximum incongruent	13780438	0	1	24824	2	0	next	incorrect	1572
Fage_P029a	334	Response	2	13792116	11678	1
Fage_P029a	334	Pulse	99	13792296	11858	1
Fage_P029a	334	Pulse	99	13804696	24258	1
Fage_P029a	335	Picture	Fixation Cross Stroop	13805262	0	1	124619	2	0	next	other	0
Fage_P029a	335	Pulse	99	13817095	11833	1
Fage_P029a	335	Pulse	99	13829495	24233	1
Fage_P029a	335	Pulse	99	13841895	36633	1
Fage_P029a	335	Pulse	99	13854294	49032	1
Fage_P029a	335	Pulse	99	13866694	61432	1
Fage_P029a	335	Pulse	99	13879094	73832	1
Fage_P029a	335	Pulse	99	13891493	86231	1
Fage_P029a	335	Pulse	99	13903893	98631	1
Fage_P029a	335	Pulse	99	13916292	111030	1
Fage_P029a	335	Pulse	99	13928702	123440	1
Fage_P029a	336	Picture	stroop maximum incongruent	13929881	0	1	24824	2	0	next	hit	1587
Fage_P029a	336	Response	1	13937642	7761	1
Fage_P029a	336	Pulse	99	13941092	11211	1
Fage_P029a	336	Pulse	99	13953491	23610	1
Fage_P029a	337	Picture	stroop maximum incongruent	13954705	0	1	24824	2	0	next	hit	1592
Fage_P029a	337	Pulse	99	13965901	11196	1
Fage_P029a	337	Response	1	13966471	11766	1
Fage_P029a	337	Pulse	99	13978301	23596	1
Fage_P029a	338	Picture	stroop maximum incongruent	13979529	0	1	24824	2	0	next	incorrect	1596
Fage_P029a	338	Pulse	99	13990701	11172	1
Fage_P029a	338	Response	2	13991360	11831	1
Fage_P029a	338	Pulse	99	14003100	23571	1
Fage_P029a	339	Picture	stroop maximum incongruent	14004353	0	1	24824	2	0	next	hit	1599
Fage_P029a	339	Response	1	14013460	9107	1
Fage_P029a	339	Pulse	99	14015500	11147	1
Fage_P029a	339	Pulse	99	14027899	23546	1
Fage_P029a	340	Picture	stroop maximum incongruent	14029177	0	1	24824	2	0	next	hit	1604
Fage_P029a	340	Pulse	99	14040299	11122	1
Fage_P029a	340	Response	1	14042429	13252	1
Fage_P029a	340	Pulse	99	14052699	23522	1
Fage_P029a	341	Picture	stroop maximum incongruent	14054001	0	1	24824	2	0	next	incorrect	1607
Fage_P029a	341	Response	2	14064138	10137	1
Fage_P029a	341	Pulse	99	14065098	11097	1
Fage_P029a	341	Pulse	99	14077498	23497	1
Fage_P029a	342	Picture	Fixation Cross Stroop	14078825	0	1	124619	2	0	next	other	0
Fage_P029a	342	Pulse	99	14089898	11073	1
Fage_P029a	342	Pulse	99	14102297	23472	1
Fage_P029a	342	Pulse	99	14114697	35872	1
Fage_P029a	342	Pulse	99	14127097	48272	1
Fage_P029a	342	Pulse	99	14139496	60671	1
Fage_P029a	342	Pulse	99	14151896	73071	1
Fage_P029a	342	Pulse	99	14164296	85471	1
Fage_P029a	342	Pulse	99	14176695	97870	1
Fage_P029a	342	Pulse	99	14189095	110270	1
Fage_P029a	342	Pulse	99	14201495	122670	1
Fage_P029a	343	Picture	stroop maximum incongruent	14203444	0	1	24824	2	0	next	incorrect	1623
Fage_P029a	343	Pulse	99	14213894	10450	1
Fage_P029a	343	Response	2	14216834	13390	1
Fage_P029a	343	Pulse	99	14226294	22850	1
Fage_P029a	344	Picture	stroop maximum incongruent	14228268	0	1	24824	2	0	next	hit	1626
Fage_P029a	344	Response	1	14236904	8636	1
Fage_P029a	344	Pulse	99	14238693	10425	1
Fage_P029a	344	Pulse	99	14251093	22825	1
Fage_P029a	345	Picture	stroop maximum incongruent	14253092	0	1	24824	2	0	next	incorrect	1630
Fage_P029a	345	Response	2	14261173	8081	1
Fage_P029a	345	Pulse	99	14263493	10401	1
Fage_P029a	345	Pulse	99	14275892	22800	1
Fage_P029a	346	Picture	stroop maximum incongruent	14277916	0	1	24824	2	0	next	incorrect	1635
Fage_P029a	346	Pulse	99	14288292	10376	1
Fage_P029a	346	Response	2	14289772	11856	1
Fage_P029a	346	Pulse	99	14300692	22776	1
Fage_P029a	347	Picture	stroop maximum incongruent	14302740	0	1	24824	2	0	next	incorrect	1639
Fage_P029a	347	Pulse	99	14313092	10352	1
Fage_P029a	347	Response	2	14313771	11031	1
Fage_P029a	347	Pulse	99	14325491	22751	1
Fage_P029a	348	Picture	stroop maximum incongruent	14327564	0	1	24824	2	0	next	incorrect	1643
Fage_P029a	348	Pulse	99	14337891	10327	1
Fage_P029a	348	Response	2	14341201	13637	1
Fage_P029a	348	Pulse	99	14350290	22726	1
Fage_P029a	349	Picture	Fixation Cross Stroop	14352388	0	1	124619	2	0	next	other	0
Fage_P029a	349	Pulse	99	14362690	10302	1
Fage_P029a	349	Pulse	99	14375090	22702	1
Fage_P029a	349	Pulse	99	14387489	35101	1
Fage_P029a	349	Pulse	99	14399889	47501	1
Fage_P029a	349	Pulse	99	14412289	59901	1
Fage_P029a	349	Pulse	99	14424688	72300	1
Fage_P029a	349	Pulse	99	14437088	84700	1
Fage_P029a	349	Pulse	99	14449488	97100	1
Fage_P029a	349	Pulse	99	14461887	109499	1
Fage_P029a	349	Pulse	99	14474287	121899	1
Fage_P029a	350	Picture	End Stroop	14477007	0	1	43383	2	0	next	other	0
Fage_P029a	350	Pulse	99	14486687	9680	1
Fage_P029a	350	Pulse	99	14499086	22079	1
Fage_P029a	350	Pulse	99	14511486	34479	1
