# Supplementary material for: Towards clinical applicability of fMRI via systematic filtering
Source: PLoS One. 2025 May 12;20(5):e0321088. doi: 10.1371/journal.pone.0321088 (PMC12068634; doi:10.1371/journal.pone.0321088)
Supplement: S1 Code — (ZIP) [file pone.0321088.s001.zip › PLOS_DATA_CODE/Logfiles/Fage_P030a-fage.log]

Scenario - Fage Final
Logfile written - 12/10/2012 13:05:21

Subject	Trial	Event Type	Code	Time	TTime	Uncertainty	Duration	Uncertainty	ReqTime	ReqDur	Stim Type	Pair Index

Fage_P030a	1	Pulse	99	63897	73894	1
Fage_P030a	2	Picture	Instruction Sternberg Symbols	64138	0	1	37319	2	0	next	other	0
Fage_P030a	2	Pulse	99	76296	12158	1
Fage_P030a	2	Pulse	99	88696	24558	1
Fage_P030a	2	Pulse	99	101096	36958	1
Fage_P030a	3	Picture	Encoding Sternberg Symbols	101457	0	1	24824	2	0	next	other	0
Fage_P030a	3	Pulse	99	113496	12039	1
Fage_P030a	3	Pulse	99	125895	24438	1
Fage_P030a	4	Picture	Fixation Cross Sternberg Symbols after Encoding	126281	0	1	12495	2	0	next	other	0
Fage_P030a	4	Pulse	99	138295	12014	1
Fage_P030a	5	Picture	Stroop Sternberg	138776	0	1	24824	2	0	next	incorrect	12
Fage_P030a	5	Response	2	149374	10598	1
Fage_P030a	5	Pulse	99	150694	11918	1
Fage_P030a	5	Pulse	99	163094	24318	1
Fage_P030a	6	Picture	Fixation Cross Sternberg Symbols after Stroop	163600	0	1	37319	2	0	next	other	0
Fage_P030a	6	Pulse	99	175494	11894	1
Fage_P030a	6	Pulse	99	187893	24293	1
Fage_P030a	6	Pulse	99	200293	36693	1
Fage_P030a	7	Picture	Retrieval Sternberg Symbols	200919	0	1	24824	2	0	next	incorrect	21
Fage_P030a	7	Pulse	99	212693	11774	1
Fage_P030a	7	Response	2	221562	20643	1
Fage_P030a	7	Pulse	99	225092	24173	1
Fage_P030a	8	Picture	Fixation Cross after Retrieval	225743	0	1	112291	2	0	next	other	0
Fage_P030a	8	Pulse	99	237492	11749	1
Fage_P030a	8	Pulse	99	249892	24149	1
Fage_P030a	8	Pulse	99	262291	36548	1
Fage_P030a	8	Pulse	99	274691	48948	1
Fage_P030a	8	Pulse	99	287100	61357	1
Fage_P030a	8	Pulse	99	299500	73757	1
Fage_P030a	8	Pulse	99	311890	86147	1
Fage_P030a	8	Pulse	99	324299	98556	1
Fage_P030a	8	Pulse	99	336699	110956	1
Fage_P030a	9	Picture	Encoding Sternberg Symbols	338034	0	1	24824	2	0	next	other	0
Fage_P030a	9	Pulse	99	349099	11065	1
Fage_P030a	9	Pulse	99	361498	23464	1
Fage_P030a	10	Picture	Fixation Cross Sternberg Symbols after Encoding	362858	0	1	12495	2	0	next	other	0
Fage_P030a	10	Pulse	99	373898	11040	1
Fage_P030a	11	Picture	Stroop Sternberg	375353	0	1	24824	2	0	next	incorrect	40
Fage_P030a	11	Pulse	99	386298	10945	1
Fage_P030a	11	Response	2	386408	11055	1
Fage_P030a	11	Pulse	99	398697	23344	1
Fage_P030a	12	Picture	Fixation Cross Sternberg Symbols after Stroop	400177	0	1	37319	2	0	next	other	0
Fage_P030a	12	Pulse	99	411097	10920	1
Fage_P030a	12	Pulse	99	423497	23320	1
Fage_P030a	12	Pulse	99	435896	35719	1
Fage_P030a	13	Picture	Retrieval Sternberg Symbols	437496	0	1	24824	2	0	next	hit	48
Fage_P030a	13	Pulse	99	448296	10800	1
Fage_P030a	13	Response	1	453816	16320	1
Fage_P030a	13	Pulse	99	460695	23199	1
Fage_P030a	14	Picture	Fixation Cross after Retrieval	462320	0	1	149443	3	0	next	other	0
Fage_P030a	14	Pulse	99	473095	10775	1
Fage_P030a	14	Pulse	99	485495	23175	1
Fage_P030a	14	Pulse	99	497894	35574	1
Fage_P030a	14	Pulse	99	510294	47974	1
Fage_P030a	14	Pulse	99	522694	60374	1
Fage_P030a	14	Pulse	99	535094	72774	1
Fage_P030a	14	Pulse	99	547493	85173	1
Fage_P030a	14	Pulse	99	559893	97573	1
Fage_P030a	14	Pulse	99	572293	109973	1
Fage_P030a	14	Pulse	99	584692	122372	1
Fage_P030a	14	Pulse	99	597092	134772	1
Fage_P030a	14	Pulse	99	609491	147171	1
Fage_P030a	15	Picture	Encoding Sternberg Symbols	611763	0	2	24824	3	0	next	other	0
Fage_P030a	15	Pulse	99	621891	10128	1
Fage_P030a	15	Pulse	99	634291	22528	1
Fage_P030a	16	Picture	Fixation Cross Sternberg Symbols after Encoding	636587	0	1	12496	2	0	next	other	0
Fage_P030a	16	Pulse	99	646690	10103	1
Fage_P030a	17	Picture	Stroop Sternberg	649083	0	1	24824	2	0	next	hit	70
Fage_P030a	17	Pulse	99	659090	10007	1
Fage_P030a	17	Response	1	663870	14787	1
Fage_P030a	17	Pulse	99	671490	22407	1
Fage_P030a	18	Picture	Fixation Cross Sternberg Symbols after Stroop	673907	0	1	37319	2	0	next	other	0
Fage_P030a	18	Pulse	99	683889	9982	1
Fage_P030a	18	Pulse	99	696289	22382	1
Fage_P030a	18	Pulse	99	708689	34782	1
Fage_P030a	19	Picture	Retrieval Sternberg Symbols	711226	0	1	24824	2	0	next	hit	78
Fage_P030a	19	Pulse	99	721088	9862	1
Fage_P030a	19	Response	1	729548	18322	1
Fage_P030a	19	Pulse	99	733488	22262	1
Fage_P030a	20	Picture	Fixation Cross after Retrieval	736050	0	1	124619	2	0	next	other	0
Fage_P030a	20	Pulse	99	745888	9838	1
Fage_P030a	20	Pulse	99	758287	22237	1
Fage_P030a	20	Pulse	99	770687	34637	1
Fage_P030a	20	Pulse	99	783087	47037	1
Fage_P030a	20	Pulse	99	795486	59436	1
Fage_P030a	20	Pulse	99	807886	71836	1
Fage_P030a	20	Pulse	99	820286	84236	1
Fage_P030a	20	Pulse	99	832685	96635	1
Fage_P030a	20	Pulse	99	845085	109035	1
Fage_P030a	20	Pulse	99	857485	121435	1
Fage_P030a	21	Picture	Encoding Sternberg Symbols	860669	0	1	24824	2	0	next	other	0
Fage_P030a	21	Pulse	99	869884	9215	1
Fage_P030a	21	Pulse	99	882284	21615	1
Fage_P030a	22	Picture	Fixation Cross Sternberg Symbols after Encoding	885493	0	1	12495	2	0	next	other	0
Fage_P030a	22	Pulse	99	894684	9191	1
Fage_P030a	23	Picture	Stroop Sternberg	897988	0	1	24824	2	0	next	hit	98
Fage_P030a	23	Pulse	99	907083	9095	1
Fage_P030a	23	Response	1	909163	11175	1
Fage_P030a	23	Pulse	99	919483	21495	1
Fage_P030a	24	Picture	Fixation Cross Sternberg Symbols after Stroop	922812	0	1	37319	2	0	next	other	0
Fage_P030a	24	Pulse	99	931883	9071	1
Fage_P030a	24	Pulse	99	944282	21470	1
Fage_P030a	24	Pulse	99	956682	33870	1
Fage_P030a	25	Picture	Retrieval Sternberg Symbols	960131	0	1	24824	2	0	next	hit	106
Fage_P030a	25	Pulse	99	969083	8952	1
Fage_P030a	25	Response	1	969901	9770	1
Fage_P030a	25	Pulse	99	981481	21350	1
Fage_P030a	26	Picture	Fixation Cross after Retrieval	984955	0	1	136948	3	0	next	other	0
Fage_P030a	26	Pulse	99	993881	8926	1
Fage_P030a	26	Pulse	99	1006280	21325	1
Fage_P030a	26	Pulse	99	1018680	33725	1
Fage_P030a	26	Pulse	99	1031080	46125	1
Fage_P030a	26	Pulse	99	1043479	58524	1
Fage_P030a	26	Pulse	99	1055879	70924	1
Fage_P030a	26	Pulse	99	1068279	83324	1
Fage_P030a	26	Pulse	99	1080678	95723	1
Fage_P030a	26	Pulse	99	1093078	108123	1
Fage_P030a	26	Pulse	99	1105478	120523	1
Fage_P030a	26	Pulse	99	1117877	132922	1
Fage_P030a	27	Picture	Encoding Sternberg Symbols	1121903	0	2	24824	3	0	next	other	0
Fage_P030a	27	Pulse	99	1130277	8374	1
Fage_P030a	27	Pulse	99	1142677	20774	1
Fage_P030a	28	Picture	Fixation Cross Sternberg Symbols after Encoding	1146727	0	1	12496	2	0	next	other	0
Fage_P030a	28	Pulse	99	1155076	8349	1
Fage_P030a	29	Picture	Stroop Sternberg	1159223	0	1	24824	2	0	next	incorrect	127
Fage_P030a	29	Pulse	99	1167476	8253	1
Fage_P030a	29	Response	2	1172136	12913	1
Fage_P030a	29	Pulse	99	1179876	20653	1
Fage_P030a	30	Picture	Fixation Cross Sternberg Symbols after Stroop	1184047	0	1	37319	2	0	next	other	0
Fage_P030a	30	Pulse	99	1192275	8228	1
Fage_P030a	30	Pulse	99	1204675	20628	1
Fage_P030a	30	Pulse	99	1217075	33028	1
Fage_P030a	31	Picture	Retrieval Sternberg Symbols	1221366	0	1	24824	2	0	next	hit	135
Fage_P030a	31	Pulse	99	1229474	8108	1
Fage_P030a	31	Response	1	1229814	8448	1
Fage_P030a	31	Pulse	99	1241874	20508	1
Fage_P030a	32	Picture	Fixation Cross after Retrieval	1246190	0	1	124619	2	0	next	other	0
Fage_P030a	32	Pulse	99	1254274	8084	1
Fage_P030a	32	Pulse	99	1266673	20483	1
Fage_P030a	32	Pulse	99	1279073	32883	1
Fage_P030a	32	Pulse	99	1291472	45282	1
Fage_P030a	32	Pulse	99	1303872	57682	1
Fage_P030a	32	Pulse	99	1316272	70082	1
Fage_P030a	32	Pulse	99	1328671	82481	1
Fage_P030a	32	Pulse	99	1341071	94881	1
Fage_P030a	32	Pulse	99	1353471	107281	1
Fage_P030a	32	Pulse	99	1365870	119680	1
Fage_P030a	33	Picture	Encoding Sternberg Symbols	1370809	0	1	24824	2	0	next	false_alarm	150
Fage_P030a	33	Pulse	99	1378270	7461	1
Fage_P030a	33	Response	1	1381450	10641	1
Fage_P030a	33	Pulse	99	1390670	19861	1
Fage_P030a	34	Picture	Fixation Cross Sternberg Symbols after Encoding	1395633	0	1	12495	2	0	next	other	0
Fage_P030a	34	Pulse	99	1403069	7436	1
Fage_P030a	35	Picture	Stroop Sternberg	1408128	0	1	24824	2	0	next	incorrect	156
Fage_P030a	35	Pulse	99	1415469	7341	1
Fage_P030a	35	Response	2	1416419	8291	1
Fage_P030a	35	Pulse	99	1427869	19741	1
Fage_P030a	36	Picture	Fixation Cross Sternberg Symbols after Stroop	1432952	0	1	37319	2	0	next	other	0
Fage_P030a	36	Pulse	99	1440268	7316	1
Fage_P030a	36	Pulse	99	1452668	19716	1
Fage_P030a	36	Pulse	99	1465068	32116	1
Fage_P030a	37	Picture	Retrieval Sternberg Symbols	1470271	0	1	24824	2	0	next	hit	164
Fage_P030a	37	Pulse	99	1477468	7197	1
Fage_P030a	37	Response	1	1486157	15886	1
Fage_P030a	37	Pulse	99	1489867	19596	1
Fage_P030a	38	Picture	Fixation Cross after Retrieval	1495095	0	1	112291	2	0	next	other	0
Fage_P030a	38	Pulse	99	1502267	7172	1
Fage_P030a	38	Pulse	99	1514666	19571	1
Fage_P030a	38	Pulse	99	1527066	31971	1
Fage_P030a	38	Pulse	99	1539466	44371	1
Fage_P030a	38	Pulse	99	1551865	56770	1
Fage_P030a	38	Pulse	99	1564265	69170	1
Fage_P030a	38	Pulse	99	1576665	81570	1
Fage_P030a	38	Pulse	99	1589064	93969	1
Fage_P030a	38	Pulse	99	1601464	106369	1
Fage_P030a	39	Picture	Encoding Sternberg Symbols	1607386	0	1	24824	2	0	next	other	0
Fage_P030a	39	Pulse	99	1613864	6478	1
Fage_P030a	39	Pulse	99	1626273	18887	1
Fage_P030a	40	Picture	Fixation Cross Sternberg Symbols after Encoding	1632210	0	1	12495	2	0	next	other	0
Fage_P030a	40	Pulse	99	1638663	6453	1
Fage_P030a	41	Picture	Stroop Sternberg	1644705	0	1	24824	2	0	next	hit	183
Fage_P030a	41	Pulse	99	1651073	6368	1
Fage_P030a	41	Response	1	1655352	10647	1
Fage_P030a	41	Pulse	99	1663472	18767	1
Fage_P030a	42	Picture	Fixation Cross Sternberg Symbols after Stroop	1669529	0	1	37319	2	0	next	other	0
Fage_P030a	42	Pulse	99	1675872	6343	1
Fage_P030a	42	Pulse	99	1688272	18743	1
Fage_P030a	42	Pulse	99	1700671	31142	1
Fage_P030a	43	Picture	Retrieval Sternberg Symbols	1706848	0	1	24824	2	0	next	hit	191
Fage_P030a	43	Pulse	99	1713071	6223	1
Fage_P030a	43	Response	1	1714801	7953	1
Fage_P030a	43	Pulse	99	1725471	18623	1
Fage_P030a	44	Picture	Fixation Cross after Retrieval	1731672	0	1	112291	2	0	next	other	0
Fage_P030a	44	Pulse	99	1737870	6198	1
Fage_P030a	44	Pulse	99	1750270	18598	1
Fage_P030a	44	Pulse	99	1762669	30997	1
Fage_P030a	44	Pulse	99	1775069	43397	1
Fage_P030a	44	Pulse	99	1787469	55797	1
Fage_P030a	44	Pulse	99	1799868	68196	1
Fage_P030a	44	Pulse	99	1812268	80596	1
Fage_P030a	44	Pulse	99	1824668	92996	1
Fage_P030a	44	Pulse	99	1837067	105395	1
Fage_P030a	45	Picture	Encoding Sternberg Symbols	1843963	0	1	24824	2	0	next	other	0
Fage_P030a	45	Pulse	99	1849467	5504	1
Fage_P030a	45	Pulse	99	1861867	17904	1
Fage_P030a	46	Picture	Fixation Cross Sternberg Symbols after Encoding	1868787	0	1	12495	2	0	next	other	0
Fage_P030a	46	Pulse	99	1874266	5479	1
Fage_P030a	47	Picture	Stroop Sternberg	1881282	0	1	24824	2	0	next	incorrect	210
Fage_P030a	47	Pulse	99	1886666	5384	1
Fage_P030a	47	Response	2	1890296	9014	1
Fage_P030a	47	Pulse	99	1899066	17784	1
Fage_P030a	48	Picture	Fixation Cross Sternberg Symbols after Stroop	1906106	0	1	37319	2	0	next	other	0
Fage_P030a	48	Pulse	99	1911465	5359	1
Fage_P030a	48	Pulse	99	1923865	17759	1
Fage_P030a	48	Pulse	99	1936265	30159	1
Fage_P030a	49	Picture	Retrieval Sternberg Symbols	1943425	0	1	24824	2	0	next	hit	218
Fage_P030a	49	Pulse	99	1948664	5239	1
Fage_P030a	49	Response	1	1952334	8909	1
Fage_P030a	49	Pulse	99	1961064	17639	1
Fage_P030a	50	Picture	Fixation Cross after Retrieval	1968249	0	1	136948	2	0	next	other	0
Fage_P030a	50	Pulse	99	1973464	5215	1
Fage_P030a	50	Pulse	99	1985863	17614	1
Fage_P030a	50	Pulse	99	1998263	30014	1
Fage_P030a	50	Pulse	99	2010663	42414	1
Fage_P030a	50	Pulse	99	2023062	54813	1
Fage_P030a	50	Pulse	99	2035462	67213	1
Fage_P030a	50	Pulse	99	2047862	79613	1
Fage_P030a	50	Pulse	99	2060261	92012	1
Fage_P030a	50	Pulse	99	2072661	104412	1
Fage_P030a	50	Pulse	99	2085060	116811	1
Fage_P030a	50	Pulse	99	2097460	129211	1
Fage_P030a	51	Picture	Encoding Sternberg Symbols	2105197	0	1	24824	2	0	next	other	0
Fage_P030a	51	Pulse	99	2109860	4663	1
Fage_P030a	51	Pulse	99	2122259	17062	1
Fage_P030a	52	Picture	Fixation Cross Sternberg Symbols after Encoding	2130021	0	1	12496	2	0	next	other	0
Fage_P030a	52	Pulse	99	2134659	4638	1
Fage_P030a	53	Picture	Stroop Sternberg	2142517	0	1	24824	2	0	next	hit	239
Fage_P030a	53	Pulse	99	2147059	4542	1
Fage_P030a	53	Response	1	2154729	12212	1
Fage_P030a	53	Pulse	99	2159458	16941	1
Fage_P030a	54	Picture	Fixation Cross Sternberg Symbols after Stroop	2167341	0	1	37319	2	0	next	other	0
Fage_P030a	54	Pulse	99	2171858	4517	1
Fage_P030a	54	Pulse	99	2184258	16917	1
Fage_P030a	54	Pulse	99	2196657	29316	1
Fage_P030a	55	Picture	Retrieval Sternberg Symbols	2204660	0	1	24824	2	0	next	hit	247
Fage_P030a	55	Pulse	99	2209057	4397	1
Fage_P030a	55	Response	1	2214707	10047	1
Fage_P030a	55	Pulse	99	2221457	16797	1
Fage_P030a	56	Picture	Fixation Cross after Retrieval	2229484	0	1	124619	2	0	next	other	0
Fage_P030a	56	Pulse	99	2233857	4373	1
Fage_P030a	56	Pulse	99	2246256	16772	1
Fage_P030a	56	Pulse	99	2258656	29172	1
Fage_P030a	56	Pulse	99	2271055	41571	1
Fage_P030a	56	Pulse	99	2283455	53971	1
Fage_P030a	56	Pulse	99	2295855	66371	1
Fage_P030a	56	Pulse	99	2308254	78770	1
Fage_P030a	56	Pulse	99	2320654	91170	1
Fage_P030a	56	Pulse	99	2333054	103570	1
Fage_P030a	56	Pulse	99	2345453	115969	1
Fage_P030a	57	Picture	Encoding Sternberg Symbols	2354103	0	1	24824	2	0	next	other	0
Fage_P030a	57	Pulse	99	2357853	3750	1
Fage_P030a	57	Pulse	99	2370253	16150	1
Fage_P030a	58	Picture	Fixation Cross Sternberg Symbols after Encoding	2378927	0	1	12495	2	0	next	other	0
Fage_P030a	58	Pulse	99	2382652	3725	1
Fage_P030a	59	Picture	Stroop Sternberg	2391422	0	1	24824	2	0	next	incorrect	267
Fage_P030a	59	Pulse	99	2395052	3630	1
Fage_P030a	59	Response	2	2399862	8440	1
Fage_P030a	59	Pulse	99	2407451	16029	1
Fage_P030a	60	Picture	Fixation Cross Sternberg Symbols after Stroop	2416246	0	1	37319	2	0	next	other	0
Fage_P030a	60	Pulse	99	2419851	3605	1
Fage_P030a	60	Pulse	99	2432251	16005	1
Fage_P030a	60	Pulse	99	2444650	28404	1
Fage_P030a	61	Picture	Retrieval Sternberg Symbols	2453565	0	1	24824	2	0	next	hit	275
Fage_P030a	61	Pulse	99	2457050	3485	1
Fage_P030a	61	Response	1	2464780	11215	1
Fage_P030a	61	Pulse	99	2469450	15885	1
Fage_P030a	62	Picture	Fixation Cross after Retrieval	2478389	0	1	149444	2	0	next	other	0
Fage_P030a	62	Pulse	99	2481849	3460	1
Fage_P030a	62	Pulse	99	2494249	15860	1
Fage_P030a	62	Pulse	99	2506649	28260	1
Fage_P030a	62	Pulse	99	2519048	40659	1
Fage_P030a	62	Pulse	99	2531448	53059	1
Fage_P030a	62	Pulse	99	2543848	65459	1
Fage_P030a	62	Pulse	99	2556247	77858	1
Fage_P030a	62	Pulse	99	2568647	90258	1
Fage_P030a	62	Pulse	99	2581047	102658	1
Fage_P030a	62	Pulse	99	2593446	115057	1
Fage_P030a	62	Pulse	99	2605846	127457	1
Fage_P030a	62	Pulse	99	2618246	139857	1
Fage_P030a	63	Picture	Encoding Sternberg Symbols	2627833	0	1	24824	2	0	next	other	0
Fage_P030a	63	Pulse	99	2630645	2812	1
Fage_P030a	63	Pulse	99	2643045	15212	1
Fage_P030a	64	Picture	Fixation Cross Sternberg Symbols after Encoding	2652657	0	1	12495	2	0	next	other	0
Fage_P030a	64	Pulse	99	2655445	2788	1
Fage_P030a	65	Picture	Stroop Sternberg	2665152	0	1	24824	2	0	next	incorrect	297
Fage_P030a	65	Pulse	99	2667844	2692	1
Fage_P030a	65	Response	2	2674184	9032	1
Fage_P030a	65	Pulse	99	2680244	15092	1
Fage_P030a	66	Picture	Fixation Cross Sternberg Symbols after Stroop	2689976	0	1	37319	2	0	next	other	0
Fage_P030a	66	Pulse	99	2692644	2668	1
Fage_P030a	66	Pulse	99	2705043	15067	1
Fage_P030a	66	Pulse	99	2717443	27467	1
Fage_P030a	67	Picture	Retrieval Sternberg Symbols	2727295	0	1	24824	2	0	next	hit	305
Fage_P030a	67	Pulse	99	2729843	2548	1
Fage_P030a	67	Response	1	2735972	8677	1
Fage_P030a	67	Pulse	99	2742242	14947	1
Fage_P030a	68	Picture	Fixation Cross after Retrieval	2752119	0	1	124619	2	0	next	other	0
Fage_P030a	68	Pulse	99	2754642	2523	1
Fage_P030a	68	Pulse	99	2767041	14922	1
Fage_P030a	68	Pulse	99	2779441	27322	1
Fage_P030a	68	Pulse	99	2791841	39722	1
Fage_P030a	68	Pulse	99	2804240	52121	1
Fage_P030a	68	Pulse	99	2816640	64521	1
Fage_P030a	68	Pulse	99	2829040	76921	1
Fage_P030a	68	Pulse	99	2841439	89320	1
Fage_P030a	68	Pulse	99	2853839	101720	1
Fage_P030a	68	Pulse	99	2866239	114120	1
Fage_P030a	69	Picture	Encoding Sternberg Symbols	2876738	0	1	24824	2	0	next	other	0
Fage_P030a	69	Pulse	99	2878639	1901	1
Fage_P030a	69	Pulse	99	2891038	14300	1
Fage_P030a	70	Picture	Fixation Cross Sternberg Symbols after Encoding	2901562	0	1	12496	2	0	next	other	0
Fage_P030a	70	Pulse	99	2903438	1876	1
Fage_P030a	71	Picture	Stroop Sternberg	2914058	0	1	24823	3	0	next	incorrect	325
Fage_P030a	71	Pulse	99	2915837	1779	1
Fage_P030a	71	Response	2	2923287	9229	1
Fage_P030a	71	Pulse	99	2928237	14179	1
Fage_P030a	72	Picture	Fixation Cross Sternberg Symbols after Stroop	2938881	0	2	37320	3	0	next	other	0
Fage_P030a	72	Pulse	99	2940637	1756	1
Fage_P030a	72	Pulse	99	2953036	14155	1
Fage_P030a	72	Pulse	99	2965436	26555	1
Fage_P030a	73	Picture	Retrieval Sternberg Symbols	2976201	0	1	24824	2	0	next	hit	333
Fage_P030a	73	Pulse	99	2977836	1635	1
Fage_P030a	73	Response	1	2989215	13014	1
Fage_P030a	73	Pulse	99	2990245	14044	1
Fage_P030a	74	Picture	Fixation Cross after Retrieval	3001025	0	1	112290	2	0	next	other	0
Fage_P030a	74	Pulse	99	3002635	1610	1
Fage_P030a	74	Pulse	99	3015045	14020	1
Fage_P030a	74	Pulse	99	3027444	26419	1
Fage_P030a	74	Pulse	99	3039844	38819	1
Fage_P030a	74	Pulse	99	3052244	51219	1
Fage_P030a	74	Pulse	99	3064643	63618	1
Fage_P030a	74	Pulse	99	3077043	76018	1
Fage_P030a	74	Pulse	99	3089443	88418	1
Fage_P030a	74	Pulse	99	3101842	100817	1
Fage_P030a	75	Picture	Encoding Sternberg Symbols	3113315	0	1	24824	2	0	next	false_alarm	347
Fage_P030a	75	Pulse	99	3114242	927	1
Fage_P030a	75	Response	1	3123182	9867	1
Fage_P030a	75	Pulse	99	3126642	13327	1
Fage_P030a	76	Picture	Fixation Cross Sternberg Symbols after Encoding	3138139	0	1	12496	2	0	next	other	0
Fage_P030a	76	Pulse	99	3139041	902	1
Fage_P030a	77	Picture	Stroop Sternberg	3150635	0	1	24824	2	0	next	hit	353
Fage_P030a	77	Pulse	99	3151441	806	1
Fage_P030a	77	Response	1	3160841	10206	1
Fage_P030a	77	Pulse	99	3163840	13205	1
Fage_P030a	78	Picture	Fixation Cross Sternberg Symbols after Stroop	3175459	0	1	37319	2	0	next	other	0
Fage_P030a	78	Pulse	99	3176240	781	1
Fage_P030a	78	Pulse	99	3188640	13181	1
Fage_P030a	78	Pulse	99	3201039	25580	1
Fage_P030a	79	Picture	Retrieval Sternberg Symbols	3212778	0	1	24824	2	0	next	hit	361
Fage_P030a	79	Pulse	99	3213439	661	1
Fage_P030a	79	Response	1	3220669	7891	1
Fage_P030a	79	Pulse	99	3225839	13061	1
Fage_P030a	80	Picture	Fixation Cross after Retrieval	3237602	0	1	124619	2	0	next	other	0
Fage_P030a	80	Pulse	99	3238239	637	1
Fage_P030a	80	Pulse	99	3250638	13036	1
Fage_P030a	80	Pulse	99	3263038	25436	1
Fage_P030a	80	Pulse	99	3275438	37836	1
Fage_P030a	80	Pulse	99	3287837	50235	1
Fage_P030a	80	Pulse	99	3300237	62635	1
Fage_P030a	80	Pulse	99	3312636	75034	1
Fage_P030a	80	Pulse	99	3325036	87434	1
Fage_P030a	80	Pulse	99	3337436	99834	1
Fage_P030a	80	Pulse	99	3349835	112233	1
Fage_P030a	81	Picture	Encoding Sternberg Symbols	3362221	0	1	24824	2	0	next	other	0
Fage_P030a	81	Pulse	99	3362235	14	1
Fage_P030a	81	Pulse	99	3374635	12414	1
Fage_P030a	81	Pulse	99	3387034	24813	1
Fage_P030a	82	Picture	Fixation Cross Sternberg Symbols after Encoding	3387045	0	1	12495	2	0	next	other	0
Fage_P030a	82	Pulse	99	3399434	12389	1
Fage_P030a	83	Picture	Stroop Sternberg	3399540	0	1	24824	2	0	next	incorrect	381
Fage_P030a	83	Response	2	3408254	8714	1
Fage_P030a	83	Pulse	99	3411834	12294	1
Fage_P030a	83	Pulse	99	3424233	24693	1
Fage_P030a	84	Picture	Fixation Cross Sternberg Symbols after Stroop	3424364	0	1	37319	2	0	next	other	0
Fage_P030a	84	Pulse	99	3436633	12269	1
Fage_P030a	84	Pulse	99	3449032	24668	1
Fage_P030a	84	Pulse	99	3461432	37068	1
Fage_P030a	85	Picture	Retrieval Sternberg Symbols	3461683	0	1	24824	2	0	next	hit	390
Fage_P030a	85	Pulse	99	3473832	12149	1
Fage_P030a	85	Response	1	3476082	14399	1
Fage_P030a	85	Pulse	99	3486231	24548	1
Fage_P030a	86	Picture	Fixation Cross after Retrieval	3486507	0	1	124620	2	0	next	other	0
Fage_P030a	86	Pulse	99	3498631	12124	1
Fage_P030a	86	Pulse	99	3511031	24524	1
Fage_P030a	86	Pulse	99	3523431	36924	1
Fage_P030a	86	Pulse	99	3535830	49323	1
Fage_P030a	86	Pulse	99	3548230	61723	1
Fage_P030a	86	Pulse	99	3560630	74123	1
Fage_P030a	86	Pulse	99	3573029	86522	1
Fage_P030a	86	Pulse	99	3585429	98922	1
Fage_P030a	86	Pulse	99	3597828	111321	1
Fage_P030a	86	Pulse	99	3610228	123721	1
Fage_P030a	87	Picture	Encoding Sternberg Symbols	3611127	0	1	24824	2	0	next	other	0
Fage_P030a	87	Pulse	99	3622628	11501	1
Fage_P030a	87	Pulse	99	3635028	23901	1
Fage_P030a	88	Picture	Fixation Cross Sternberg Symbols after Encoding	3635951	0	1	12495	2	0	next	other	0
Fage_P030a	88	Pulse	99	3647427	11476	1
Fage_P030a	89	Picture	Stroop Sternberg	3648446	0	1	24824	2	0	next	incorrect	409
Fage_P030a	89	Response	2	3657117	8671	1
Fage_P030a	89	Pulse	99	3659827	11381	1
Fage_P030a	89	Pulse	99	3672227	23781	1
Fage_P030a	90	Picture	Fixation Cross Sternberg Symbols after Stroop	3673270	0	1	37319	2	0	next	other	0
Fage_P030a	90	Pulse	99	3684626	11356	1
Fage_P030a	90	Pulse	99	3697026	23756	1
Fage_P030a	90	Pulse	99	3709425	36155	1
Fage_P030a	91	Picture	Retrieval Sternberg Symbols	3710589	0	1	24824	2	0	next	hit	418
Fage_P030a	91	Pulse	99	3721825	11236	1
Fage_P030a	91	Response	1	3726425	15836	1
Fage_P030a	91	Pulse	99	3734225	23636	1
Fage_P030a	92	Picture	Fixation Cross after Retrieval	3735413	0	1	112291	2	0	next	other	0
Fage_P030a	92	Pulse	99	3746624	11211	1
Fage_P030a	92	Pulse	99	3759024	23611	1
Fage_P030a	92	Pulse	99	3771424	36011	1
Fage_P030a	92	Pulse	99	3783823	48410	1
Fage_P030a	92	Pulse	99	3796223	60810	1
Fage_P030a	92	Pulse	99	3808623	73210	1
Fage_P030a	92	Pulse	99	3821022	85609	1
Fage_P030a	92	Pulse	99	3833422	98009	1
Fage_P030a	92	Pulse	99	3845821	110408	1
Fage_P030a	93	Picture	Encoding Sternberg Symbols	3847704	0	1	24824	2	0	next	false_alarm	432
Fage_P030a	93	Pulse	99	3858221	10517	1
Fage_P030a	93	Response	1	3859701	11997	1
Fage_P030a	93	Pulse	99	3870621	22917	1
Fage_P030a	94	Picture	Fixation Cross Sternberg Symbols after Encoding	3872528	0	1	12495	2	0	next	other	0
Fage_P030a	94	Pulse	99	3883021	10493	1
Fage_P030a	95	Picture	Stroop Sternberg	3885023	0	1	24824	2	0	next	incorrect	437
Fage_P030a	95	Response	2	3893510	8487	1
Fage_P030a	95	Pulse	99	3895420	10397	1
Fage_P030a	95	Pulse	99	3907820	22797	1
Fage_P030a	96	Picture	Fixation Cross Sternberg Symbols after Stroop	3909847	0	1	37319	2	0	next	other	0
Fage_P030a	96	Pulse	99	3920220	10373	1
Fage_P030a	96	Pulse	99	3932619	22772	1
Fage_P030a	96	Pulse	99	3945019	35172	1
Fage_P030a	97	Picture	Retrieval Sternberg Symbols	3947166	0	1	24824	2	0	next	hit	446
Fage_P030a	97	Pulse	99	3957419	10253	1
Fage_P030a	97	Response	1	3966958	19792	1
Fage_P030a	97	Pulse	99	3969818	22652	1
Fage_P030a	98	Picture	Fixation Cross after Retrieval	3971990	0	1	136948	2	0	next	other	0
Fage_P030a	98	Pulse	99	3982218	10228	1
Fage_P030a	98	Pulse	99	3994618	22628	1
Fage_P030a	98	Pulse	99	4007017	35027	1
Fage_P030a	98	Pulse	99	4019417	47427	1
Fage_P030a	98	Pulse	99	4031816	59826	1
Fage_P030a	98	Pulse	99	4044216	72226	1
Fage_P030a	98	Pulse	99	4056616	84626	1
Fage_P030a	98	Pulse	99	4069015	97025	1
Fage_P030a	98	Pulse	99	4081415	109425	1
Fage_P030a	98	Pulse	99	4093815	121825	1
Fage_P030a	98	Pulse	99	4106214	134224	1
Fage_P030a	99	Picture	Encoding Sternberg Symbols	4108938	0	1	24824	2	0	next	false_alarm	462
Fage_P030a	99	Pulse	99	4118614	9676	1
Fage_P030a	99	Response	1	4123044	14106	1
Fage_P030a	99	Pulse	99	4131014	22076	1
Fage_P030a	100	Picture	Fixation Cross Sternberg Symbols after Encoding	4133762	0	1	12495	2	0	next	other	0
Fage_P030a	100	Pulse	99	4143413	9651	1
Fage_P030a	101	Picture	Stroop Sternberg	4146257	0	1	24824	2	0	next	incorrect	467
Fage_P030a	101	Response	2	4155393	9136	1
Fage_P030a	101	Pulse	99	4155813	9556	1
Fage_P030a	101	Pulse	99	4168213	21956	1
Fage_P030a	102	Picture	Fixation Cross Sternberg Symbols after Stroop	4171081	0	1	37319	3	0	next	other	0
Fage_P030a	102	Pulse	99	4180612	9531	1
Fage_P030a	102	Pulse	99	4193012	21931	1
Fage_P030a	102	Pulse	99	4205412	34331	1
Fage_P030a	103	Picture	Retrieval Sternberg Symbols	4208400	0	2	24824	3	0	next	hit	476
Fage_P030a	103	Pulse	99	4217811	9411	1
Fage_P030a	103	Response	1	4220941	12541	1
Fage_P030a	103	Pulse	99	4230211	21811	1
Fage_P030a	104	Picture	Fixation Cross after Retrieval	4233224	0	1	149444	2	0	next	other	0
Fage_P030a	104	Pulse	99	4242610	9386	1
Fage_P030a	104	Pulse	99	4255010	21786	1
Fage_P030a	104	Pulse	99	4267410	34186	1
Fage_P030a	104	Pulse	99	4279810	46586	1
Fage_P030a	104	Pulse	99	4292209	58985	1
Fage_P030a	104	Pulse	99	4304609	71385	1
Fage_P030a	104	Pulse	99	4317008	83784	1
Fage_P030a	104	Pulse	99	4329408	96184	1
Fage_P030a	104	Pulse	99	4341808	108584	1
Fage_P030a	104	Pulse	99	4354207	120983	1
Fage_P030a	104	Pulse	99	4366607	133383	1
Fage_P030a	104	Pulse	99	4379007	145783	1
Fage_P030a	105	Picture	Encoding Sternberg Symbols	4382668	0	1	24824	2	0	next	other	0
Fage_P030a	105	Pulse	99	4391406	8738	1
Fage_P030a	105	Pulse	99	4403806	21138	1
Fage_P030a	106	Picture	Fixation Cross Sternberg Symbols after Encoding	4407492	0	1	12495	2	0	next	other	0
Fage_P030a	106	Pulse	99	4416206	8714	1
Fage_P030a	107	Picture	Stroop Sternberg	4419987	0	1	24824	2	0	next	hit	498
Fage_P030a	107	Pulse	99	4428605	8618	1
Fage_P030a	107	Response	1	4428895	8908	1
Fage_P030a	107	Pulse	99	4441015	21028	1
Fage_P030a	108	Picture	Fixation Cross Sternberg Symbols after Stroop	4444811	0	1	37319	2	0	next	other	0
Fage_P030a	108	Pulse	99	4453415	8604	1
Fage_P030a	108	Pulse	99	4465814	21003	1
Fage_P030a	108	Pulse	99	4478214	33403	1
Fage_P030a	109	Picture	Retrieval Sternberg Symbols	4482130	0	1	24824	2	0	next	hit	505
Fage_P030a	109	Response	1	4490334	8204	1
Fage_P030a	109	Pulse	99	4490613	8483	1
Fage_P030a	109	Pulse	99	4503013	20883	1
Fage_P030a	110	Picture	Fixation Cross after Retrieval	4506954	0	1	136948	2	0	next	other	0
Fage_P030a	110	Pulse	99	4515413	8459	1
Fage_P030a	110	Pulse	99	4527813	20859	1
Fage_P030a	110	Pulse	99	4540212	33258	1
Fage_P030a	110	Pulse	99	4552612	45658	1
Fage_P030a	110	Pulse	99	4565012	58058	1
Fage_P030a	110	Pulse	99	4577411	70457	1
Fage_P030a	110	Pulse	99	4589811	82857	1
Fage_P030a	110	Pulse	99	4602211	95257	1
Fage_P030a	110	Pulse	99	4614610	107656	1
Fage_P030a	110	Pulse	99	4627010	120056	1
Fage_P030a	110	Pulse	99	4639409	132455	1
Fage_P030a	111	Picture	Encoding Sternberg Symbols	4643902	0	1	24824	2	0	next	false_alarm	523
Fage_P030a	111	Pulse	99	4651809	7907	1
Fage_P030a	111	Pulse	99	4664209	20307	1
Fage_P030a	111	Response	1	4668099	24197	1
Fage_P030a	112	Picture	Fixation Cross Sternberg Symbols after Encoding	4668726	0	1	12495	2	0	next	other	0
Fage_P030a	112	Pulse	99	4676609	7883	1
Fage_P030a	113	Picture	Stroop Sternberg	4681221	0	1	24824	2	0	next	incorrect	528
Fage_P030a	113	Pulse	99	4689008	7787	1
Fage_P030a	113	Response	2	4690348	9127	1
Fage_P030a	113	Pulse	99	4701408	20187	1
Fage_P030a	114	Picture	Fixation Cross Sternberg Symbols after Stroop	4706045	0	1	37319	2	0	next	other	0
Fage_P030a	114	Pulse	99	4713807	7762	1
Fage_P030a	114	Pulse	99	4726207	20162	1
Fage_P030a	114	Pulse	99	4738607	32562	1
Fage_P030a	115	Picture	Retrieval Sternberg Symbols	4743364	0	1	24824	2	0	next	miss	0
Fage_P030a	115	Pulse	99	4751006	7642	1
Fage_P030a	115	Pulse	99	4763406	20042	1
Fage_P030a	116	Picture	Fixation Cross after Retrieval	4768188	0	1	112291	2	0	next	other	0
Fage_P030a	116	Pulse	99	4775806	7618	1
Fage_P030a	116	Pulse	99	4788205	20017	1
Fage_P030a	116	Pulse	99	4800605	32417	1
Fage_P030a	116	Pulse	99	4813005	44817	1
Fage_P030a	116	Pulse	99	4825404	57216	1
Fage_P030a	116	Pulse	99	4837804	69616	1
Fage_P030a	116	Pulse	99	4850203	82015	1
Fage_P030a	116	Pulse	99	4862603	94415	1
Fage_P030a	116	Pulse	99	4875003	106815	1
Fage_P030a	117	Picture	Encoding Sternberg Symbols	4880479	0	1	24824	2	0	next	other	0
Fage_P030a	117	Pulse	99	4887403	6924	1
Fage_P030a	117	Pulse	99	4899802	19323	1
Fage_P030a	118	Picture	Fixation Cross Sternberg Symbols after Encoding	4905303	0	1	12495	2	0	next	other	0
Fage_P030a	118	Pulse	99	4912202	6899	1
Fage_P030a	119	Picture	Stroop Sternberg	4917798	0	1	24824	2	0	next	incorrect	554
Fage_P030a	119	Pulse	99	4924602	6804	1
Fage_P030a	119	Response	2	4927621	9823	1
Fage_P030a	119	Pulse	99	4937001	19203	1
Fage_P030a	120	Picture	Fixation Cross Sternberg Symbols after Stroop	4942622	0	1	37319	3	0	next	other	0
Fage_P030a	120	Pulse	99	4949401	6779	1
Fage_P030a	120	Pulse	99	4961801	19179	1
Fage_P030a	120	Pulse	99	4974200	31578	1
Fage_P030a	121	Picture	Retrieval Sternberg Symbols	4979941	0	2	24824	3	0	next	hit	563
Fage_P030a	121	Pulse	99	4986600	6659	1
Fage_P030a	121	Pulse	99	4999000	19059	1
Fage_P030a	121	Response	1	5001449	21508	1
Fage_P030a	122	Picture	Fixation Cross after Retrieval	5004765	0	1	149444	2	0	next	other	0
Fage_P030a	122	Pulse	99	5011399	6634	1
Fage_P030a	122	Pulse	99	5023799	19034	1
Fage_P030a	122	Pulse	99	5036199	31434	1
Fage_P030a	122	Pulse	99	5048598	43833	1
Fage_P030a	122	Pulse	99	5060998	56233	1
Fage_P030a	122	Pulse	99	5073398	68633	1
Fage_P030a	122	Pulse	99	5085797	81032	1
Fage_P030a	122	Pulse	99	5098197	93432	1
Fage_P030a	122	Pulse	99	5110596	105831	1
Fage_P030a	122	Pulse	99	5122996	118231	1
Fage_P030a	122	Pulse	99	5135396	130631	1
Fage_P030a	122	Pulse	99	5147795	143030	1
Fage_P030a	123	Picture	Encoding Sternberg Symbols	5154209	0	1	24824	2	0	next	false_alarm	580
Fage_P030a	123	Pulse	99	5160195	5986	1
Fage_P030a	123	Pulse	99	5172595	18386	1
Fage_P030a	123	Response	2	5175235	21026	1
Fage_P030a	124	Picture	Fixation Cross Sternberg Symbols after Encoding	5179033	0	1	12495	2	0	next	other	0
Fage_P030a	124	Pulse	99	5184994	5961	1
Fage_P030a	125	Picture	Stroop Sternberg	5191528	0	1	24824	2	0	next	incorrect	585
Fage_P030a	125	Pulse	99	5197394	5866	1
Fage_P030a	125	Response	2	5201424	9896	1
Fage_P030a	125	Pulse	99	5209794	18266	1
Fage_P030a	126	Picture	Fixation Cross Sternberg Symbols after Stroop	5216352	0	1	37319	2	0	next	other	0
Fage_P030a	126	Pulse	99	5222193	5841	1
Fage_P030a	126	Pulse	99	5234593	18241	1
Fage_P030a	126	Pulse	99	5246993	30641	1
Fage_P030a	127	Picture	Retrieval Sternberg Symbols	5253671	0	1	24824	2	0	next	miss	0
Fage_P030a	127	Pulse	99	5259392	5721	1
Fage_P030a	127	Pulse	99	5271792	18121	1
Fage_P030a	128	Picture	Fixation Cross after Retrieval	5278495	0	1	124619	3	0	next	other	0
Fage_P030a	128	Pulse	99	5284192	5697	1
Fage_P030a	128	Pulse	99	5296591	18096	1
Fage_P030a	128	Pulse	99	5308991	30496	1
Fage_P030a	128	Pulse	99	5321391	42896	1
Fage_P030a	128	Pulse	99	5333790	55295	1
Fage_P030a	128	Pulse	99	5346190	67695	1
Fage_P030a	128	Pulse	99	5358590	80095	1
Fage_P030a	128	Pulse	99	5370989	92494	1
Fage_P030a	128	Pulse	99	5383389	104894	1
Fage_P030a	128	Pulse	99	5395788	117293	1
Fage_P030a	129	Picture	Encoding Sternberg Symbols	5403114	0	2	24824	3	0	next	other	0
Fage_P030a	129	Pulse	99	5408188	5074	1
Fage_P030a	129	Pulse	99	5420588	17474	1
Fage_P030a	130	Picture	Fixation Cross Sternberg Symbols after Encoding	5427938	0	1	12496	2	0	next	other	0
Fage_P030a	130	Pulse	99	5432988	5050	1
Fage_P030a	131	Picture	Stroop Sternberg	5440434	0	1	24824	2	0	next	incorrect	612
Fage_P030a	131	Pulse	99	5445387	4953	1
Fage_P030a	131	Response	2	5456007	15573	1
Fage_P030a	131	Pulse	99	5457787	17353	1
Fage_P030a	132	Picture	Fixation Cross Sternberg Symbols after Stroop	5465258	0	1	37319	2	0	next	other	0
Fage_P030a	132	Pulse	99	5470186	4928	1
Fage_P030a	132	Pulse	99	5482586	17328	1
Fage_P030a	132	Pulse	99	5494986	29728	1
Fage_P030a	133	Picture	Retrieval Sternberg Symbols	5502577	0	1	24824	2	0	next	hit	621
Fage_P030a	133	Pulse	99	5507385	4808	1
Fage_P030a	133	Pulse	99	5519785	17208	1
Fage_P030a	133	Response	1	5522275	19698	1
Fage_P030a	134	Picture	Fixation Cross after Retrieval	5527401	0	1	112290	3	0	next	other	0
Fage_P030a	134	Pulse	99	5532185	4784	1
Fage_P030a	134	Pulse	99	5544584	17183	1
Fage_P030a	134	Pulse	99	5556984	29583	1
Fage_P030a	134	Pulse	99	5569384	41983	1
Fage_P030a	134	Pulse	99	5581783	54382	1
Fage_P030a	134	Pulse	99	5594183	66782	1
Fage_P030a	134	Pulse	99	5606583	79182	1
Fage_P030a	134	Pulse	99	5618982	91581	1
Fage_P030a	134	Pulse	99	5631382	103981	1
Fage_P030a	135	Picture	Encoding Sternberg Symbols	5639691	0	2	24824	3	0	next	other	0
Fage_P030a	135	Pulse	99	5643782	4091	1
Fage_P030a	135	Pulse	99	5656181	16490	1
Fage_P030a	136	Picture	Fixation Cross Sternberg Symbols after Encoding	5664515	0	1	12496	2	0	next	other	0
Fage_P030a	136	Pulse	99	5668581	4066	1
Fage_P030a	137	Picture	Stroop Sternberg	5677011	0	1	24824	2	0	next	hit	639
Fage_P030a	137	Pulse	99	5680981	3970	1
Fage_P030a	137	Response	1	5687480	10469	1
Fage_P030a	137	Pulse	99	5693380	16369	1
Fage_P030a	138	Picture	Fixation Cross Sternberg Symbols after Stroop	5701835	0	1	37319	2	0	next	other	0
Fage_P030a	138	Pulse	99	5705780	3945	1
Fage_P030a	138	Pulse	99	5718180	16345	1
Fage_P030a	138	Pulse	99	5730579	28744	1
Fage_P030a	139	Picture	Retrieval Sternberg Symbols	5739154	0	1	24824	2	0	next	hit	647
Fage_P030a	139	Pulse	99	5742979	3825	1
Fage_P030a	139	Response	1	5752579	13425	1
Fage_P030a	139	Pulse	99	5755378	16224	1
Fage_P030a	140	Picture	Fixation Cross after Retrieval	5763978	0	1	136948	2	0	next	other	0
Fage_P030a	140	Pulse	99	5767778	3800	1
Fage_P030a	140	Pulse	99	5780178	16200	1
Fage_P030a	140	Pulse	99	5792577	28599	1
Fage_P030a	140	Pulse	99	5804977	40999	1
Fage_P030a	140	Pulse	99	5817377	53399	1
Fage_P030a	140	Pulse	99	5829777	65799	1
Fage_P030a	140	Pulse	99	5842176	78198	1
Fage_P030a	140	Pulse	99	5854576	90598	1
Fage_P030a	140	Pulse	99	5866975	102997	1
Fage_P030a	140	Pulse	99	5879375	115397	1
Fage_P030a	140	Pulse	99	5891785	127807	1
Fage_P030a	141	Picture	Encoding Sternberg Symbols	5900926	0	1	24824	2	0	next	false_alarm	664
Fage_P030a	141	Pulse	99	5904184	3258	1
Fage_P030a	141	Pulse	99	5916584	15658	1
Fage_P030a	141	Response	2	5920764	19838	1
Fage_P030a	142	Picture	Fixation Cross Sternberg Symbols after Encoding	5925750	0	1	12495	2	0	next	other	0
Fage_P030a	142	Pulse	99	5928984	3234	1
Fage_P030a	143	Picture	Stroop Sternberg	5938245	0	1	24824	2	0	next	hit	669
Fage_P030a	143	Pulse	99	5941383	3138	1
Fage_P030a	143	Response	1	5948163	9918	1
Fage_P030a	143	Pulse	99	5953783	15538	1
Fage_P030a	144	Picture	Fixation Cross Sternberg Symbols after Stroop	5963069	0	1	37319	2	0	next	other	0
Fage_P030a	144	Pulse	99	5966183	3114	1
Fage_P030a	144	Pulse	99	5978582	15513	1
Fage_P030a	144	Pulse	99	5990982	27913	1
Fage_P030a	145	Picture	Retrieval Sternberg Symbols	6000388	0	1	24824	2	0	next	incorrect	677
Fage_P030a	145	Pulse	99	6003382	2994	1
Fage_P030a	145	Response	2	6015181	14793	1
Fage_P030a	145	Pulse	99	6015781	15393	1
Fage_P030a	146	Picture	Fixation Cross after Retrieval	6025212	0	1	112291	2	0	next	other	0
Fage_P030a	146	Pulse	99	6028181	2969	1
Fage_P030a	146	Pulse	99	6040580	15368	1
Fage_P030a	146	Pulse	99	6052980	27768	1
Fage_P030a	146	Pulse	99	6065380	40168	1
Fage_P030a	146	Pulse	99	6077780	52568	1
Fage_P030a	146	Pulse	99	6090179	64967	1
Fage_P030a	146	Pulse	99	6102579	77367	1
Fage_P030a	146	Pulse	99	6114978	89766	1
Fage_P030a	146	Pulse	99	6127378	102166	1
Fage_P030a	147	Picture	Instruction Sternberg Letters	6137503	0	1	37319	2	0	next	other	0
Fage_P030a	147	Pulse	99	6139778	2275	1
Fage_P030a	147	Pulse	99	6152177	14674	1
Fage_P030a	147	Pulse	99	6164577	27074	1
Fage_P030a	148	Picture	Encoding Sternberg Letters	6174822	0	1	24824	2	0	next	other	0
Fage_P030a	148	Pulse	99	6176977	2155	1
Fage_P030a	148	Pulse	99	6189376	14554	1
Fage_P030a	149	Picture	Fixation Cross Sternberg Letters after Encoding	6199646	0	1	12495	2	0	next	other	0
Fage_P030a	149	Pulse	99	6201776	2130	1
Fage_P030a	150	Picture	Stroop Sternberg	6212141	0	1	24824	2	0	next	incorrect	700
Fage_P030a	150	Pulse	99	6214176	2035	1
Fage_P030a	150	Response	2	6221555	9414	1
Fage_P030a	150	Pulse	99	6226575	14434	1
Fage_P030a	151	Picture	Fixation Cross Sternberg Letters after Stroop	6236965	0	1	37319	2	0	next	other	0
Fage_P030a	151	Pulse	99	6238975	2010	1
Fage_P030a	151	Pulse	99	6251375	14410	1
Fage_P030a	151	Pulse	99	6263774	26809	1
Fage_P030a	152	Picture	Retrieval Sternberg Letters	6274284	0	1	24824	2	0	next	miss	0
Fage_P030a	152	Pulse	99	6276174	1890	1
Fage_P030a	152	Pulse	99	6288574	14290	1
Fage_P030a	153	Picture	Fixation Cross after Retrieval	6299108	0	1	112291	2	0	next	false_alarm	715
Fage_P030a	153	Pulse	99	6300973	1865	1
Fage_P030a	153	Pulse	99	6313373	14265	1
Fage_P030a	153	Pulse	99	6325773	26665	1
Fage_P030a	153	Pulse	99	6338172	39064	1
Fage_P030a	153	Pulse	99	6350572	51464	1
Fage_P030a	153	Response	2	6354832	55724	1
Fage_P030a	153	Pulse	99	6362972	63864	1
Fage_P030a	153	Pulse	99	6375371	76263	1
Fage_P030a	153	Pulse	99	6387771	88663	1
Fage_P030a	153	Pulse	99	6400171	101063	1
Fage_P030a	154	Picture	Encoding Sternberg Letters	6411399	0	1	24824	2	0	next	other	0
Fage_P030a	154	Pulse	99	6412570	1171	1
Fage_P030a	154	Pulse	99	6424970	13571	1
Fage_P030a	155	Picture	Fixation Cross Sternberg Letters after Encoding	6436223	0	1	12495	2	0	next	other	0
Fage_P030a	155	Pulse	99	6437370	1147	1
Fage_P030a	156	Picture	Stroop Sternberg	6448718	0	1	24824	2	0	next	incorrect	727
Fage_P030a	156	Pulse	99	6449769	1051	1
Fage_P030a	156	Response	2	6457569	8851	1
Fage_P030a	156	Pulse	99	6462169	13451	1
Fage_P030a	157	Picture	Fixation Cross Sternberg Letters after Stroop	6473542	0	1	37319	2	0	next	other	0
Fage_P030a	157	Pulse	99	6474569	1027	1
Fage_P030a	157	Pulse	99	6486968	13426	1
Fage_P030a	157	Pulse	99	6499368	25826	1
Fage_P030a	158	Picture	Retrieval Sternberg Letters	6510861	0	1	24824	2	0	next	hit	735
Fage_P030a	158	Pulse	99	6511768	907	1
Fage_P030a	158	Response	1	6522317	11456	1
Fage_P030a	158	Pulse	99	6524167	13306	1
Fage_P030a	159	Picture	Fixation Cross after Retrieval	6535685	0	1	149444	2	0	next	other	0
Fage_P030a	159	Pulse	99	6536567	882	1
Fage_P030a	159	Pulse	99	6548966	13281	1
Fage_P030a	159	Pulse	99	6561366	25681	1
Fage_P030a	159	Pulse	99	6573766	38081	1
Fage_P030a	159	Pulse	99	6586165	50480	1
Fage_P030a	159	Pulse	99	6598565	62880	1
Fage_P030a	159	Pulse	99	6610965	75280	1
Fage_P030a	159	Pulse	99	6623364	87679	1
Fage_P030a	159	Pulse	99	6635764	100079	1
Fage_P030a	159	Pulse	99	6648164	112479	1
Fage_P030a	159	Pulse	99	6660563	124878	1
Fage_P030a	159	Pulse	99	6672963	137278	1
Fage_P030a	160	Picture	Encoding Sternberg Letters	6685129	0	1	24824	2	0	next	false_alarm	753
Fage_P030a	160	Pulse	99	6685363	234	1
Fage_P030a	160	Pulse	99	6697762	12633	1
Fage_P030a	160	Response	1	6699522	14393	1
Fage_P030a	161	Picture	Fixation Cross Sternberg Letters after Encoding	6709953	0	1	12495	2	0	next	other	0
Fage_P030a	161	Pulse	99	6710162	209	1
Fage_P030a	162	Picture	Stroop Sternberg	6722448	0	1	24824	2	0	next	hit	758
Fage_P030a	162	Pulse	99	6722562	114	1
Fage_P030a	162	Response	1	6732611	10163	1
Fage_P030a	162	Pulse	99	6734961	12513	1
Fage_P030a	163	Picture	Fixation Cross Sternberg Letters after Stroop	6747272	0	1	37319	2	0	next	other	0
Fage_P030a	163	Pulse	99	6747361	89	1
Fage_P030a	163	Pulse	99	6759761	12489	1
Fage_P030a	163	Pulse	99	6772160	24888	1
Fage_P030a	163	Pulse	99	6784560	37288	1
Fage_P030a	164	Picture	Retrieval Sternberg Letters	6784591	0	1	24824	2	0	next	miss	0
Fage_P030a	164	Pulse	99	6796960	12369	1
Fage_P030a	164	Pulse	99	6809359	24768	1
Fage_P030a	165	Picture	Fixation Cross after Retrieval	6809415	0	1	124619	2	0	next	other	0
Fage_P030a	165	Pulse	99	6821759	12344	1
Fage_P030a	165	Pulse	99	6834159	24744	1
Fage_P030a	165	Pulse	99	6846558	37143	1
Fage_P030a	165	Pulse	99	6858958	49543	1
Fage_P030a	165	Pulse	99	6871358	61943	1
Fage_P030a	165	Pulse	99	6883757	74342	1
Fage_P030a	165	Pulse	99	6896157	86742	1
Fage_P030a	165	Pulse	99	6908556	99141	1
Fage_P030a	165	Pulse	99	6920956	111541	1
Fage_P030a	165	Pulse	99	6933356	123941	1
Fage_P030a	166	Picture	Encoding Sternberg Letters	6934034	0	1	24824	2	0	next	other	0
Fage_P030a	166	Pulse	99	6945755	11721	1
Fage_P030a	166	Pulse	99	6958155	24121	1
Fage_P030a	167	Picture	Fixation Cross Sternberg Letters after Encoding	6958858	0	1	12496	2	0	next	other	0
Fage_P030a	167	Pulse	99	6970555	11697	1
Fage_P030a	168	Picture	Stroop Sternberg	6971354	0	1	24823	3	0	next	hit	786
Fage_P030a	168	Pulse	99	6982954	11600	1
Fage_P030a	168	Response	1	6983504	12150	1
Fage_P030a	168	Pulse	99	6995354	24000	1
Fage_P030a	169	Picture	Fixation Cross Sternberg Letters after Stroop	6996177	0	2	37320	3	0	next	other	0
Fage_P030a	169	Pulse	99	7007754	11577	1
Fage_P030a	169	Pulse	99	7020153	23976	1
Fage_P030a	169	Pulse	99	7032553	36376	1
Fage_P030a	170	Picture	Retrieval Sternberg Letters	7033497	0	1	24824	2	0	next	incorrect	794
Fage_P030a	170	Pulse	99	7044953	11456	1
Fage_P030a	170	Response	2	7047322	13825	1
Fage_P030a	170	Pulse	99	7057352	23855	1
Fage_P030a	171	Picture	Fixation Cross after Retrieval	7058321	0	1	137114	2	0	next	other	0
Fage_P030a	171	Pulse	99	7069752	11431	1
Fage_P030a	171	Pulse	99	7082152	23831	1
Fage_P030a	171	Pulse	99	7094551	36230	1
Fage_P030a	171	Pulse	99	7106951	48630	1
Fage_P030a	171	Pulse	99	7119351	61030	1
Fage_P030a	171	Pulse	99	7131750	73429	1
Fage_P030a	171	Pulse	99	7144150	85829	1
Fage_P030a	171	Pulse	99	7156550	98229	1
Fage_P030a	171	Pulse	99	7168949	110628	1
Fage_P030a	171	Pulse	99	7181349	123028	1
Fage_P030a	171	Pulse	99	7193749	135428	1
Fage_P030a	172	Picture	Encoding Sternberg Letters	7195435	0	1	24824	2	0	next	other	0
Fage_P030a	172	Pulse	99	7206148	10713	1
Fage_P030a	172	Pulse	99	7218548	23113	1
Fage_P030a	173	Picture	Fixation Cross Sternberg Letters after Encoding	7220259	0	1	12495	3	0	next	other	0
Fage_P030a	173	Pulse	99	7230948	10689	1
Fage_P030a	174	Picture	Stroop Sternberg	7232754	0	2	24824	4	0	next	incorrect	815
Fage_P030a	174	Pulse	99	7243347	10593	1
Fage_P030a	174	Response	2	7244607	11853	1
Fage_P030a	174	Pulse	99	7255747	22993	1
Fage_P030a	175	Picture	Fixation Cross Sternberg Letters after Stroop	7257578	0	2	37320	3	0	next	other	0
Fage_P030a	175	Pulse	99	7268146	10568	1
Fage_P030a	175	Pulse	99	7280546	22968	1
Fage_P030a	175	Pulse	99	7292946	35368	1
Fage_P030a	176	Picture	Retrieval Sternberg Letters	7294898	0	1	24824	2	0	next	hit	823
Fage_P030a	176	Pulse	99	7305346	10448	1
Fage_P030a	176	Response	1	7313665	18767	1
Fage_P030a	176	Pulse	99	7317755	22857	1
Fage_P030a	177	Picture	Fixation Cross after Retrieval	7319722	0	1	124619	2	0	next	other	0
Fage_P030a	177	Pulse	99	7330155	10433	1
Fage_P030a	177	Pulse	99	7342554	22832	1
Fage_P030a	177	Pulse	99	7354954	35232	1
Fage_P030a	177	Pulse	99	7367354	47632	1
Fage_P030a	177	Pulse	99	7379753	60031	1
Fage_P030a	177	Pulse	99	7392153	72431	1
Fage_P030a	177	Pulse	99	7404553	84831	1
Fage_P030a	177	Pulse	99	7416952	97230	1
Fage_P030a	177	Pulse	99	7429352	109630	1
Fage_P030a	177	Pulse	99	7441752	122030	1
Fage_P030a	178	Picture	Encoding Sternberg Letters	7444341	0	1	24824	2	0	next	false_alarm	838
Fage_P030a	178	Pulse	99	7454151	9810	1
Fage_P030a	178	Response	2	7465761	21420	1
Fage_P030a	178	Pulse	99	7466551	22210	1
Fage_P030a	179	Picture	Fixation Cross Sternberg Letters after Encoding	7469165	0	1	12495	2	0	next	other	0
Fage_P030a	179	Pulse	99	7478951	9786	1
Fage_P030a	180	Picture	Stroop Sternberg	7481660	0	1	24824	2	0	next	incorrect	843
Fage_P030a	180	Response	2	7491130	9470	1
Fage_P030a	180	Pulse	99	7491350	9690	1
Fage_P030a	180	Pulse	99	7503750	22090	1
Fage_P030a	181	Picture	Fixation Cross Sternberg Letters after Stroop	7506484	0	1	37319	2	0	next	other	0
Fage_P030a	181	Pulse	99	7516150	9666	1
Fage_P030a	181	Pulse	99	7528549	22065	1
Fage_P030a	181	Pulse	99	7540949	34465	1
Fage_P030a	182	Picture	Retrieval Sternberg Letters	7543803	0	1	24824	2	0	next	incorrect	853
Fage_P030a	182	Pulse	99	7553349	9546	1
Fage_P030a	182	Pulse	99	7565748	21945	1
Fage_P030a	182	Response	2	7565938	22135	1
Fage_P030a	183	Picture	Fixation Cross after Retrieval	7568627	0	1	112291	2	0	next	other	0
Fage_P030a	183	Pulse	99	7578148	9521	1
Fage_P030a	183	Pulse	99	7590547	21920	1
Fage_P030a	183	Pulse	99	7602947	34320	1
Fage_P030a	183	Pulse	99	7615347	46720	1
Fage_P030a	183	Pulse	99	7627747	59120	1
Fage_P030a	183	Pulse	99	7640146	71519	1
Fage_P030a	183	Pulse	99	7652546	83919	1
Fage_P030a	183	Pulse	99	7664945	96318	1
Fage_P030a	183	Pulse	99	7677345	108718	1
Fage_P030a	184	Picture	Encoding Sternberg Letters	7680918	0	1	24824	2	0	next	other	0
Fage_P030a	184	Pulse	99	7689745	8827	1
Fage_P030a	184	Pulse	99	7702144	21226	1
Fage_P030a	185	Picture	Fixation Cross Sternberg Letters after Encoding	7705742	0	1	12495	2	0	next	other	0
Fage_P030a	185	Pulse	99	7714544	8802	1
Fage_P030a	186	Picture	Stroop Sternberg	7718237	0	1	24824	2	0	next	hit	871
Fage_P030a	186	Pulse	99	7726944	8707	1
Fage_P030a	186	Response	1	7729594	11357	1
Fage_P030a	186	Pulse	99	7739343	21106	1
Fage_P030a	187	Picture	Fixation Cross Sternberg Letters after Stroop	7743061	0	1	37319	2	0	next	other	0
Fage_P030a	187	Pulse	99	7751743	8682	1
Fage_P030a	187	Pulse	99	7764143	21082	1
Fage_P030a	187	Pulse	99	7776542	33481	1
Fage_P030a	188	Picture	Retrieval Sternberg Letters	7780380	0	1	24824	2	0	next	incorrect	879
Fage_P030a	188	Pulse	99	7788942	8562	1
Fage_P030a	188	Response	2	7800932	20552	1
Fage_P030a	188	Pulse	99	7801342	20962	1
Fage_P030a	189	Picture	Fixation Cross after Retrieval	7805204	0	1	112291	2	0	next	other	0
Fage_P030a	189	Pulse	99	7813741	8537	1
Fage_P030a	189	Pulse	99	7826141	20937	1
Fage_P030a	189	Pulse	99	7838541	33337	1
Fage_P030a	189	Pulse	99	7850940	45736	1
Fage_P030a	189	Pulse	99	7863340	58136	1
Fage_P030a	189	Pulse	99	7875740	70536	1
Fage_P030a	189	Pulse	99	7888139	82935	1
Fage_P030a	189	Pulse	99	7900539	95335	1
Fage_P030a	189	Pulse	99	7912939	107735	1
Fage_P030a	190	Picture	Encoding Sternberg Letters	7917495	0	1	24824	2	0	next	other	0
Fage_P030a	190	Pulse	99	7925338	7843	1
Fage_P030a	190	Pulse	99	7937738	20243	1
Fage_P030a	191	Picture	Fixation Cross Sternberg Letters after Encoding	7942319	0	1	12495	2	0	next	other	0
Fage_P030a	191	Pulse	99	7950138	7819	1
Fage_P030a	192	Picture	Stroop Sternberg	7954814	0	1	24824	2	0	next	incorrect	898
Fage_P030a	192	Pulse	99	7962537	7723	1
Fage_P030a	192	Response	2	7963557	8743	1
Fage_P030a	192	Pulse	99	7974937	20123	1
Fage_P030a	193	Picture	Fixation Cross Sternberg Letters after Stroop	7979638	0	1	37319	2	0	next	other	0
Fage_P030a	193	Pulse	99	7987336	7698	1
Fage_P030a	193	Pulse	99	7999736	20098	1
Fage_P030a	193	Pulse	99	8012136	32498	1
Fage_P030a	194	Picture	Retrieval Sternberg Letters	8016957	0	1	24824	2	0	next	hit	906
Fage_P030a	194	Pulse	99	8024536	7579	1
Fage_P030a	194	Response	1	8032635	15678	1
Fage_P030a	194	Pulse	99	8036935	19978	1
Fage_P030a	195	Picture	Fixation Cross after Retrieval	8041781	0	1	137115	2	0	next	other	0
Fage_P030a	195	Pulse	99	8049335	7554	1
Fage_P030a	195	Pulse	99	8061734	19953	1
Fage_P030a	195	Pulse	99	8074134	32353	1
Fage_P030a	195	Pulse	99	8086534	44753	1
Fage_P030a	195	Pulse	99	8098934	57153	1
Fage_P030a	195	Pulse	99	8111333	69552	1
Fage_P030a	195	Pulse	99	8123733	81952	1
Fage_P030a	195	Pulse	99	8136132	94351	1
Fage_P030a	195	Pulse	99	8148532	106751	1
Fage_P030a	195	Pulse	99	8160932	119151	1
Fage_P030a	195	Pulse	99	8173331	131550	1
Fage_P030a	196	Picture	Encoding Sternberg Letters	8178896	0	1	24824	2	0	next	other	0
Fage_P030a	196	Pulse	99	8185731	6835	1
Fage_P030a	196	Pulse	99	8198131	19235	1
Fage_P030a	197	Picture	Fixation Cross Sternberg Letters after Encoding	8203720	0	1	12495	2	0	next	other	0
Fage_P030a	197	Pulse	99	8210530	6810	1
Fage_P030a	198	Picture	Stroop Sternberg	8216215	0	1	24824	2	0	next	hit	927
Fage_P030a	198	Pulse	99	8222930	6715	1
Fage_P030a	198	Response	1	8229580	13365	1
Fage_P030a	198	Pulse	99	8235330	19115	1
Fage_P030a	199	Picture	Fixation Cross Sternberg Letters after Stroop	8241039	0	1	37319	2	0	next	other	0
Fage_P030a	199	Pulse	99	8247730	6691	1
Fage_P030a	199	Pulse	99	8260129	19090	1
Fage_P030a	199	Pulse	99	8272529	31490	1
Fage_P030a	200	Picture	Retrieval Sternberg Letters	8278358	0	1	24824	2	0	next	miss	0
Fage_P030a	200	Pulse	99	8284928	6570	1
Fage_P030a	200	Pulse	99	8297328	18970	1
Fage_P030a	201	Picture	Fixation Cross after Retrieval	8303182	0	1	124620	2	0	next	other	0
Fage_P030a	201	Pulse	99	8309728	6546	1
Fage_P030a	201	Pulse	99	8322127	18945	1
Fage_P030a	201	Pulse	99	8334527	31345	1
Fage_P030a	201	Pulse	99	8346926	43744	1
Fage_P030a	201	Pulse	99	8359326	56144	1
Fage_P030a	201	Pulse	99	8371726	68544	1
Fage_P030a	201	Pulse	99	8384125	80943	1
Fage_P030a	201	Pulse	99	8396525	93343	1
Fage_P030a	201	Pulse	99	8408925	105743	1
Fage_P030a	201	Pulse	99	8421324	118142	1
Fage_P030a	202	Picture	Encoding Sternberg Letters	8427802	0	1	24824	2	0	next	other	0
Fage_P030a	202	Pulse	99	8433724	5922	1
Fage_P030a	202	Pulse	99	8446124	18322	1
Fage_P030a	203	Picture	Fixation Cross Sternberg Letters after Encoding	8452626	0	1	12495	2	0	next	other	0
Fage_P030a	203	Pulse	99	8458524	5898	1
Fage_P030a	204	Picture	Stroop Sternberg	8465121	0	1	24824	2	0	next	incorrect	954
Fage_P030a	204	Pulse	99	8470923	5802	1
Fage_P030a	204	Response	2	8475693	10572	1
Fage_P030a	204	Pulse	99	8483323	18202	1
Fage_P030a	205	Picture	Fixation Cross Sternberg Letters after Stroop	8489945	0	1	37319	2	0	next	other	0
Fage_P030a	205	Pulse	99	8495722	5777	1
Fage_P030a	205	Pulse	99	8508122	18177	1
Fage_P030a	205	Pulse	99	8520522	30577	1
Fage_P030a	206	Picture	Retrieval Sternberg Letters	8527264	0	1	24824	2	0	next	incorrect	962
Fage_P030a	206	Pulse	99	8532925	5661	1
Fage_P030a	206	Response	2	8544811	17547	1
Fage_P030a	206	Pulse	99	8545321	18057	1
Fage_P030a	207	Picture	Fixation Cross after Retrieval	8552088	0	1	149443	2	0	next	other	0
Fage_P030a	207	Pulse	99	8557721	5633	1
Fage_P030a	207	Pulse	99	8570120	18032	1
Fage_P030a	207	Pulse	99	8582520	30432	1
Fage_P030a	207	Pulse	99	8594920	42832	1
Fage_P030a	207	Pulse	99	8607319	55231	1
Fage_P030a	207	Pulse	99	8619719	67631	1
Fage_P030a	207	Pulse	99	8632121	80033	1
Fage_P030a	207	Pulse	99	8644518	92430	1
Fage_P030a	207	Pulse	99	8656918	104830	1
Fage_P030a	207	Pulse	99	8669318	117230	1
Fage_P030a	207	Pulse	99	8681718	129630	1
Fage_P030a	207	Pulse	99	8694117	142029	1
Fage_P030a	208	Picture	Encoding Sternberg Letters	8701531	0	1	24824	2	0	next	other	0
Fage_P030a	208	Pulse	99	8706518	4987	1
Fage_P030a	208	Pulse	99	8718916	17385	1
Fage_P030a	209	Picture	Fixation Cross Sternberg Letters after Encoding	8726355	0	1	12495	3	0	next	other	0
Fage_P030a	209	Pulse	99	8731316	4961	1
Fage_P030a	210	Picture	Stroop Sternberg	8738850	0	2	24824	3	0	next	incorrect	984
Fage_P030a	210	Pulse	99	8743716	4866	1
Fage_P030a	210	Response	2	8749075	10225	1
Fage_P030a	210	Pulse	99	8756115	17265	1
Fage_P030a	211	Picture	Fixation Cross Sternberg Letters after Stroop	8763674	0	1	37320	2	0	next	other	0
Fage_P030a	211	Pulse	99	8768515	4841	1
Fage_P030a	211	Pulse	99	8780914	17240	1
Fage_P030a	211	Pulse	99	8793314	29640	1
Fage_P030a	212	Picture	Retrieval Sternberg Letters	8800994	0	1	24823	3	0	next	hit	993
Fage_P030a	212	Pulse	99	8805714	4720	1
Fage_P030a	212	Pulse	99	8818123	17129	1
Fage_P030a	212	Response	1	8818533	17539	1
Fage_P030a	213	Picture	Fixation Cross after Retrieval	8825817	0	2	124620	3	0	next	other	0
Fage_P030a	213	Pulse	99	8830513	4696	1
Fage_P030a	213	Pulse	99	8842923	17106	1
Fage_P030a	213	Pulse	99	8855322	29505	1
Fage_P030a	213	Pulse	99	8867722	41905	1
Fage_P030a	213	Pulse	99	8880122	54305	1
Fage_P030a	213	Pulse	99	8892521	66704	1
Fage_P030a	213	Pulse	99	8904921	79104	1
Fage_P030a	213	Pulse	99	8917321	91504	1
Fage_P030a	213	Pulse	99	8929720	103903	1
Fage_P030a	213	Pulse	99	8942120	116303	1
Fage_P030a	214	Picture	Encoding Sternberg Letters	8950437	0	1	24824	2	0	next	other	0
Fage_P030a	214	Pulse	99	8954520	4083	1
Fage_P030a	214	Pulse	99	8966919	16482	1
Fage_P030a	215	Picture	Fixation Cross Sternberg Letters after Encoding	8975261	0	1	12495	2	0	next	other	0
Fage_P030a	215	Pulse	99	8979319	4058	1
Fage_P030a	216	Picture	Stroop Sternberg	8987756	0	1	24824	2	0	next	incorrect	1012
Fage_P030a	216	Pulse	99	8991719	3963	1
Fage_P030a	216	Response	2	8998128	10372	1
Fage_P030a	216	Pulse	99	9004118	16362	1
Fage_P030a	217	Picture	Fixation Cross Sternberg Letters after Stroop	9012580	0	1	37319	2	0	next	other	0
Fage_P030a	217	Pulse	99	9016518	3938	1
Fage_P030a	217	Pulse	99	9028918	16338	1
Fage_P030a	217	Pulse	99	9041317	28737	1
Fage_P030a	218	Picture	Retrieval Sternberg Letters	9049899	0	1	24824	2	0	next	incorrect	1021
Fage_P030a	218	Pulse	99	9053717	3818	1
Fage_P030a	218	Pulse	99	9066117	16218	1
Fage_P030a	218	Response	2	9072396	22497	1
Fage_P030a	219	Picture	Fixation Cross after Retrieval	9074723	0	1	112291	2	0	next	other	0
Fage_P030a	219	Pulse	99	9078516	3793	1
Fage_P030a	219	Pulse	99	9090916	16193	1
Fage_P030a	219	Pulse	99	9103315	28592	1
Fage_P030a	219	Pulse	99	9115715	40992	1
Fage_P030a	219	Pulse	99	9128115	53392	1
Fage_P030a	219	Pulse	99	9140514	65791	1
Fage_P030a	219	Pulse	99	9152914	78191	1
Fage_P030a	219	Pulse	99	9165314	90591	1
Fage_P030a	219	Pulse	99	9177713	102990	1
Fage_P030a	220	Picture	Encoding Sternberg Letters	9187014	0	1	24824	2	0	next	false_alarm	1035
Fage_P030a	220	Pulse	99	9190113	3099	1
Fage_P030a	220	Pulse	99	9202513	15499	1
Fage_P030a	220	Response	2	9204473	17459	1
Fage_P030a	221	Picture	Fixation Cross Sternberg Letters after Encoding	9211838	0	1	12495	2	0	next	other	0
Fage_P030a	221	Pulse	99	9214912	3074	1
Fage_P030a	222	Picture	Stroop Sternberg	9224333	0	1	24824	2	0	next	hit	1040
Fage_P030a	222	Pulse	99	9227312	2979	1
Fage_P030a	222	Response	1	9234342	10009	1
Fage_P030a	222	Pulse	99	9239712	15379	1
Fage_P030a	223	Picture	Fixation Cross Sternberg Letters after Stroop	9249157	0	1	37319	2	0	next	other	0
Fage_P030a	223	Pulse	99	9252111	2954	1
Fage_P030a	223	Pulse	99	9264511	15354	1
Fage_P030a	223	Pulse	99	9276911	27754	1
Fage_P030a	224	Picture	Retrieval Sternberg Letters	9286476	0	1	24824	2	0	next	miss	0
Fage_P030a	224	Pulse	99	9289310	2834	1
Fage_P030a	224	Pulse	99	9301710	15234	1
Fage_P030a	225	Picture	Fixation Cross after Retrieval	9311300	0	1	124620	2	0	next	other	0
Fage_P030a	225	Pulse	99	9314110	2810	1
Fage_P030a	225	Pulse	99	9326509	15209	1
Fage_P030a	225	Pulse	99	9338909	27609	1
Fage_P030a	225	Pulse	99	9351309	40009	1
Fage_P030a	225	Pulse	99	9363708	52408	1
Fage_P030a	225	Pulse	99	9376108	64808	1
Fage_P030a	225	Pulse	99	9388507	77207	1
Fage_P030a	225	Pulse	99	9400907	89607	1
Fage_P030a	225	Pulse	99	9413307	102007	1
Fage_P030a	225	Pulse	99	9425706	114406	1
Fage_P030a	226	Picture	Encoding Sternberg Letters	9435920	0	1	24824	2	0	next	false_alarm	1063
Fage_P030a	226	Pulse	99	9438106	2186	1
Fage_P030a	226	Pulse	99	9450506	14586	1
Fage_P030a	226	Response	2	9450866	14946	1
Fage_P030a	227	Picture	Fixation Cross Sternberg Letters after Encoding	9460744	0	1	12495	2	0	next	other	0
Fage_P030a	227	Pulse	99	9462906	2162	1
Fage_P030a	228	Picture	Stroop Sternberg	9473239	0	1	24824	2	0	next	incorrect	1068
Fage_P030a	228	Pulse	99	9475305	2066	1
Fage_P030a	228	Response	2	9483285	10046	1
Fage_P030a	228	Pulse	99	9487705	14466	1
Fage_P030a	229	Picture	Fixation Cross Sternberg Letters after Stroop	9498063	0	1	37319	2	0	next	other	0
Fage_P030a	229	Pulse	99	9500104	2041	1
Fage_P030a	229	Pulse	99	9512504	14441	1
Fage_P030a	229	Pulse	99	9524904	26841	1
Fage_P030a	230	Picture	Retrieval Sternberg Letters	9535382	0	1	24824	2	0	next	miss	0
Fage_P030a	230	Pulse	99	9537304	1922	1
Fage_P030a	230	Pulse	99	9549703	14321	1
Fage_P030a	231	Picture	Fixation Cross after Retrieval	9560206	0	1	124619	2	0	next	other	0
Fage_P030a	231	Pulse	99	9562103	1897	1
Fage_P030a	231	Pulse	99	9574502	14296	1
Fage_P030a	231	Pulse	99	9586902	26696	1
Fage_P030a	231	Pulse	99	9599302	39096	1
Fage_P030a	231	Pulse	99	9611701	51495	1
Fage_P030a	231	Pulse	99	9624101	63895	1
Fage_P030a	231	Pulse	99	9636501	76295	1
Fage_P030a	231	Pulse	99	9648900	88694	1
Fage_P030a	231	Pulse	99	9661300	101094	1
Fage_P030a	231	Pulse	99	9673700	113494	1
Fage_P030a	232	Picture	Encoding Sternberg Letters	9684825	0	1	24824	2	0	next	other	0
Fage_P030a	232	Pulse	99	9686099	1274	1
Fage_P030a	232	Pulse	99	9698499	13674	1
Fage_P030a	233	Picture	Fixation Cross Sternberg Letters after Encoding	9709649	0	1	12496	2	0	next	other	0
Fage_P030a	233	Pulse	99	9710899	1250	1
Fage_P030a	234	Picture	Stroop Sternberg	9722145	0	1	24823	3	0	next	incorrect	1095
Fage_P030a	234	Pulse	99	9723298	1153	1
Fage_P030a	234	Response	2	9731058	8913	1
Fage_P030a	234	Pulse	99	9735698	13553	1
Fage_P030a	235	Picture	Fixation Cross Sternberg Letters after Stroop	9746968	0	2	37320	3	0	next	other	0
Fage_P030a	235	Pulse	99	9748098	1130	1
Fage_P030a	235	Pulse	99	9760497	13529	1
Fage_P030a	235	Pulse	99	9772912	25944	1
Fage_P030a	236	Picture	Retrieval Sternberg Letters	9784288	0	1	24824	2	0	next	incorrect	1104
Fage_P030a	236	Pulse	99	9785297	1009	1
Fage_P030a	236	Pulse	99	9797696	13408	1
Fage_P030a	236	Response	2	9804346	20058	1
Fage_P030a	237	Picture	Fixation Cross after Retrieval	9809112	0	1	112290	2	0	next	other	0
Fage_P030a	237	Pulse	99	9810096	984	1
Fage_P030a	237	Pulse	99	9822496	13384	1
Fage_P030a	237	Pulse	99	9834898	25786	1
Fage_P030a	237	Pulse	99	9847294	38182	1
Fage_P030a	237	Pulse	99	9859695	50583	1
Fage_P030a	237	Pulse	99	9872095	62983	1
Fage_P030a	237	Pulse	99	9884494	75382	1
Fage_P030a	237	Pulse	99	9896893	87781	1
Fage_P030a	237	Pulse	99	9909293	100181	1
Fage_P030a	238	Picture	Encoding Sternberg Letters	9921402	0	1	24824	2	0	next	false_alarm	1118
Fage_P030a	238	Pulse	99	9921693	291	1
Fage_P030a	238	Pulse	99	9934093	12691	1
Fage_P030a	238	Response	2	9936062	14660	1
Fage_P030a	239	Picture	Fixation Cross Sternberg Letters after Encoding	9946226	0	1	12496	2	0	next	other	0
Fage_P030a	239	Pulse	99	9946492	266	1
Fage_P030a	240	Picture	Stroop Sternberg	9958722	0	1	24823	3	0	next	incorrect	1123
Fage_P030a	240	Pulse	99	9958892	170	1
Fage_P030a	240	Response	2	9969451	10729	1
Fage_P030a	240	Pulse	99	9971291	12569	1
Fage_P030a	241	Picture	Fixation Cross Sternberg Letters after Stroop	9983545	0	2	37320	3	0	next	other	0
Fage_P030a	241	Pulse	99	9983691	146	1
Fage_P030a	241	Pulse	99	9996091	12546	1
Fage_P030a	241	Pulse	99	10008490	24945	1
Fage_P030a	242	Picture	Retrieval Sternberg Letters	10020865	0	1	24823	3	0	next	miss	0
Fage_P030a	242	Pulse	99	10020890	25	1
Fage_P030a	242	Pulse	99	10033290	12425	1
Fage_P030a	243	Picture	Fixation Cross after Retrieval	10045688	0	2	137115	3	0	next	other	0
Fage_P030a	243	Pulse	99	10045689	1	1
Fage_P030a	243	Pulse	99	10058089	12401	1
Fage_P030a	243	Pulse	99	10070489	24801	1
Fage_P030a	243	Pulse	99	10082888	37200	1
Fage_P030a	243	Pulse	99	10095288	49600	1
Fage_P030a	243	Pulse	99	10107688	62000	1
Fage_P030a	243	Pulse	99	10120087	74399	1
Fage_P030a	243	Pulse	99	10132487	86799	1
Fage_P030a	243	Pulse	99	10144886	99198	1
Fage_P030a	243	Pulse	99	10157286	111598	1
Fage_P030a	243	Pulse	99	10169686	123998	1
Fage_P030a	243	Pulse	99	10182085	136397	1
Fage_P030a	244	Picture	Encoding Sternberg Letters	10182803	0	1	24824	2	0	next	false_alarm	1147
Fage_P030a	244	Pulse	99	10194485	11682	1
Fage_P030a	244	Response	2	10195275	12472	1
Fage_P030a	244	Pulse	99	10206885	24082	1
Fage_P030a	245	Picture	Fixation Cross Sternberg Letters after Encoding	10207627	0	1	12495	3	0	next	other	0
Fage_P030a	245	Pulse	99	10219285	11658	1
Fage_P030a	246	Picture	Stroop Sternberg	10220122	0	2	24824	4	0	next	incorrect	1152
Fage_P030a	246	Response	2	10229404	9282	1
Fage_P030a	246	Pulse	99	10231684	11562	1
Fage_P030a	246	Pulse	99	10244084	23962	1
Fage_P030a	247	Picture	Fixation Cross Sternberg Letters after Stroop	10244946	0	2	37320	3	0	next	other	0
Fage_P030a	247	Pulse	99	10256484	11538	1
Fage_P030a	247	Pulse	99	10268883	23937	1
Fage_P030a	247	Pulse	99	10281283	36337	1
Fage_P030a	248	Picture	Retrieval Sternberg Letters	10282266	0	1	24824	2	0	next	miss	0
Fage_P030a	248	Pulse	99	10293682	11416	1
Fage_P030a	248	Pulse	99	10306092	23826	1
Fage_P030a	249	Picture	Fixation Cross after Retrieval	10307090	0	1	149443	2	0	next	other	0
Fage_P030a	249	Pulse	99	10318492	11402	1
Fage_P030a	249	Pulse	99	10330892	23802	1
Fage_P030a	249	Pulse	99	10343291	36201	1
Fage_P030a	249	Pulse	99	10355691	48601	1
Fage_P030a	249	Pulse	99	10368090	61000	1
Fage_P030a	249	Pulse	99	10380490	73400	1
Fage_P030a	249	Pulse	99	10392890	85800	1
Fage_P030a	249	Pulse	99	10405289	98199	1
Fage_P030a	249	Pulse	99	10417689	110599	1
Fage_P030a	249	Pulse	99	10430089	122999	1
Fage_P030a	249	Pulse	99	10442488	135398	1
Fage_P030a	249	Pulse	99	10454888	147798	1
Fage_P030a	250	Picture	Encoding Sternberg Letters	10456533	0	1	24824	2	0	next	other	0
Fage_P030a	250	Pulse	99	10467288	10755	1
Fage_P030a	250	Pulse	99	10479687	23154	1
Fage_P030a	251	Picture	Fixation Cross Sternberg Letters after Encoding	10481357	0	1	12495	2	0	next	other	0
Fage_P030a	251	Pulse	99	10492087	10730	1
Fage_P030a	252	Picture	Stroop Sternberg	10493852	0	1	24824	2	0	next	hit	1181
Fage_P030a	252	Response	1	10504117	10265	1
Fage_P030a	252	Pulse	99	10504486	10634	1
Fage_P030a	252	Pulse	99	10516886	23034	1
Fage_P030a	253	Picture	Fixation Cross Sternberg Letters after Stroop	10518676	0	1	37319	2	0	next	other	0
Fage_P030a	253	Pulse	99	10529286	10610	1
Fage_P030a	253	Pulse	99	10541686	23010	1
Fage_P030a	253	Pulse	99	10554085	35409	1
Fage_P030a	254	Picture	Retrieval Sternberg Letters	10555995	0	1	24824	2	0	next	hit	1190
Fage_P030a	254	Pulse	99	10566485	10490	1
Fage_P030a	254	Response	1	10569225	13230	1
Fage_P030a	254	Pulse	99	10578884	22889	1
Fage_P030a	255	Picture	Fixation Cross after Retrieval	10580819	0	1	137115	2	0	next	other	0
Fage_P030a	255	Pulse	99	10591284	10465	1
Fage_P030a	255	Pulse	99	10603684	22865	1
Fage_P030a	255	Pulse	99	10616083	35264	1
Fage_P030a	255	Pulse	99	10628483	47664	1
Fage_P030a	255	Pulse	99	10640883	60064	1
Fage_P030a	255	Pulse	99	10653282	72463	1
Fage_P030a	255	Pulse	99	10665682	84863	1
Fage_P030a	255	Pulse	99	10678082	97263	1
Fage_P030a	255	Pulse	99	10690481	109662	1
Fage_P030a	255	Pulse	99	10702881	122062	1
Fage_P030a	255	Pulse	99	10715281	134462	1
Fage_P030a	256	Picture	Encoding Sternberg Letters	10717934	0	1	24824	2	0	next	false_alarm	1206
Fage_P030a	256	Pulse	99	10727680	9746	1
Fage_P030a	256	Response	2	10730940	13006	1
Fage_P030a	256	Pulse	99	10740080	22146	1
Fage_P030a	257	Picture	Fixation Cross Sternberg Letters after Encoding	10742758	0	1	12495	2	0	next	other	0
Fage_P030a	257	Pulse	99	10752480	9722	1
Fage_P030a	258	Picture	Stroop Sternberg	10755253	0	1	24824	2	0	next	incorrect	1211
Fage_P030a	258	Response	2	10763339	8086	1
Fage_P030a	258	Pulse	99	10764880	9627	1
Fage_P030a	258	Pulse	99	10777279	22026	1
Fage_P030a	259	Picture	Fixation Cross Sternberg Letters after Stroop	10780077	0	1	37319	2	0	next	other	0
Fage_P030a	259	Pulse	99	10789679	9602	1
Fage_P030a	259	Pulse	99	10802078	22001	1
Fage_P030a	259	Pulse	99	10814478	34401	1
Fage_P030a	260	Picture	Retrieval Sternberg Letters	10817396	0	1	24824	2	0	next	incorrect	1220
Fage_P030a	260	Pulse	99	10826878	9482	1
Fage_P030a	260	Response	2	10830657	13261	1
Fage_P030a	260	Pulse	99	10839277	21881	1
Fage_P030a	261	Picture	Fixation Cross after Retrieval	10842220	0	1	112291	2	0	next	other	0
Fage_P030a	261	Pulse	99	10851677	9457	1
Fage_P030a	261	Pulse	99	10864076	21856	1
Fage_P030a	261	Pulse	99	10876476	34256	1
Fage_P030a	261	Pulse	99	10888876	46656	1
Fage_P030a	261	Pulse	99	10901276	59056	1
Fage_P030a	261	Pulse	99	10913675	71455	1
Fage_P030a	261	Pulse	99	10926075	83855	1
Fage_P030a	261	Pulse	99	10938475	96255	1
Fage_P030a	261	Pulse	99	10950874	108654	1
Fage_P030a	262	Picture	Encoding Sternberg Letters	10954511	0	1	24824	2	0	next	other	0
Fage_P030a	262	Pulse	99	10963274	8763	1
Fage_P030a	262	Pulse	99	10975674	21163	1
Fage_P030a	263	Picture	Fixation Cross Sternberg Letters after Encoding	10979335	0	1	12495	2	0	next	other	0
Fage_P030a	263	Pulse	99	10988073	8738	1
Fage_P030a	264	Picture	Stroop Sternberg	10991830	0	1	24824	2	0	next	incorrect	1239
Fage_P030a	264	Pulse	99	11000473	8643	1
Fage_P030a	264	Response	2	11002103	10273	1
Fage_P030a	264	Pulse	99	11012873	21043	1
Fage_P030a	265	Picture	Fixation Cross Sternberg Letters after Stroop	11016654	0	1	37319	2	0	next	other	0
Fage_P030a	265	Pulse	99	11025272	8618	1
Fage_P030a	265	Pulse	99	11037672	21018	1
Fage_P030a	265	Pulse	99	11050072	33418	1
Fage_P030a	266	Picture	Retrieval Sternberg Letters	11053973	0	1	24824	2	0	next	incorrect	1247
Fage_P030a	266	Pulse	99	11062471	8498	1
Fage_P030a	266	Response	2	11065061	11088	1
Fage_P030a	266	Pulse	99	11074872	20899	1
Fage_P030a	267	Picture	Fixation Cross after Retrieval	11078797	0	1	149443	3	0	next	other	0
Fage_P030a	267	Pulse	99	11087270	8473	1
Fage_P030a	267	Pulse	99	11099670	20873	1
Fage_P030a	267	Pulse	99	11112070	33273	1
Fage_P030a	267	Pulse	99	11124469	45672	1
Fage_P030a	267	Pulse	99	11136869	58072	1
Fage_P030a	267	Pulse	99	11149269	70472	1
Fage_P030a	267	Pulse	99	11161668	82871	1
Fage_P030a	267	Pulse	99	11174068	95271	1
Fage_P030a	267	Pulse	99	11186468	107671	1
Fage_P030a	267	Pulse	99	11198867	120070	1
Fage_P030a	267	Pulse	99	11211267	132470	1
Fage_P030a	267	Pulse	99	11223666	144869	1
Fage_P030a	268	Picture	Encoding Sternberg Letters	11228240	0	2	24824	4	0	next	false_alarm	1264
Fage_P030a	268	Pulse	99	11236066	7826	1
Fage_P030a	268	Response	2	11240026	11786	1
Fage_P030a	268	Pulse	99	11248466	20226	1
Fage_P030a	269	Picture	Fixation Cross Sternberg Letters after Encoding	11253064	0	2	12496	3	0	next	other	0
Fage_P030a	269	Pulse	99	11260866	7802	1
Fage_P030a	270	Picture	Stroop Sternberg	11265560	0	1	24824	2	0	next	incorrect	1270
Fage_P030a	270	Pulse	99	11273265	7705	1
Fage_P030a	270	Response	2	11276215	10655	1
Fage_P030a	270	Pulse	99	11285665	20105	1
Fage_P030a	271	Picture	Fixation Cross Sternberg Letters after Stroop	11290384	0	1	37319	2	0	next	other	0
Fage_P030a	271	Pulse	99	11298065	7681	1
Fage_P030a	271	Pulse	99	11310464	20080	1
Fage_P030a	271	Pulse	99	11322864	32480	1
Fage_P030a	272	Picture	Retrieval Sternberg Letters	11327703	0	1	24824	2	0	next	miss	0
Fage_P030a	272	Pulse	99	11335264	7561	1
Fage_P030a	272	Pulse	99	11347663	19960	1
Fage_P030a	273	Picture	Fixation Cross after Retrieval	11352527	0	1	124619	2	0	next	other	0
Fage_P030a	273	Pulse	99	11360063	7536	1
Fage_P030a	273	Pulse	99	11372462	19935	1
Fage_P030a	273	Pulse	99	11384862	32335	1
Fage_P030a	273	Pulse	99	11397262	44735	1
Fage_P030a	273	Pulse	99	11409661	57134	1
Fage_P030a	273	Pulse	99	11422061	69534	1
Fage_P030a	273	Pulse	99	11434461	81934	1
Fage_P030a	273	Pulse	99	11446860	94333	1
Fage_P030a	273	Pulse	99	11459260	106733	1
Fage_P030a	273	Pulse	99	11471660	119133	1
Fage_P030a	274	Picture	Encoding Sternberg Letters	11477146	0	1	24824	2	0	next	other	0
Fage_P030a	274	Pulse	99	11484059	6913	1
Fage_P030a	274	Pulse	99	11496459	19313	1
Fage_P030a	275	Picture	Fixation Cross Sternberg Letters after Encoding	11501970	0	1	12495	2	0	next	other	0
Fage_P030a	275	Pulse	99	11508859	6889	1
Fage_P030a	276	Picture	Stroop Sternberg	11514465	0	1	24824	2	0	next	incorrect	1297
Fage_P030a	276	Pulse	99	11521258	6793	1
Fage_P030a	276	Response	2	11522288	7823	1
Fage_P030a	276	Pulse	99	11533658	19193	1
Fage_P030a	277	Picture	Fixation Cross Sternberg Letters after Stroop	11539289	0	1	37319	3	0	next	other	0
Fage_P030a	277	Pulse	99	11546058	6769	1
Fage_P030a	277	Pulse	99	11558457	19168	1
Fage_P030a	277	Pulse	99	11570857	31568	1
Fage_P030a	278	Picture	Retrieval Sternberg Letters	11576608	0	2	24824	3	0	next	hit	1305
Fage_P030a	278	Pulse	99	11583257	6649	1
Fage_P030a	278	Response	1	11593006	16398	1
Fage_P030a	278	Pulse	99	11595656	19048	1
Fage_P030a	279	Picture	Fixation Cross after Retrieval	11601432	0	1	112291	2	0	next	other	0
Fage_P030a	279	Pulse	99	11608056	6624	1
Fage_P030a	279	Pulse	99	11620455	19023	1
Fage_P030a	279	Pulse	99	11632855	31423	1
Fage_P030a	279	Pulse	99	11645255	43823	1
Fage_P030a	279	Pulse	99	11657654	56222	1
Fage_P030a	279	Pulse	99	11670054	68622	1
Fage_P030a	279	Pulse	99	11682454	81022	1
Fage_P030a	279	Pulse	99	11694853	93421	1
Fage_P030a	279	Pulse	99	11707253	105821	1
Fage_P030a	280	Picture	Encoding Sternberg Letters	11713723	0	1	24824	2	0	next	other	0
Fage_P030a	280	Pulse	99	11719653	5930	1
Fage_P030a	280	Pulse	99	11732052	18329	1
Fage_P030a	281	Picture	Fixation Cross Sternberg Letters after Encoding	11738547	0	1	12495	2	0	next	other	0
Fage_P030a	281	Pulse	99	11744452	5905	1
Fage_P030a	282	Picture	Stroop Sternberg	11751042	0	1	24824	2	0	next	hit	1324
Fage_P030a	282	Pulse	99	11756862	5820	1
Fage_P030a	282	Response	1	11764001	12959	1
Fage_P030a	282	Pulse	99	11769251	18209	1
Fage_P030a	283	Picture	Fixation Cross Sternberg Letters after Stroop	11775866	0	1	37319	3	0	next	other	0
Fage_P030a	283	Pulse	99	11781661	5795	1
Fage_P030a	283	Pulse	99	11794061	18195	1
Fage_P030a	283	Pulse	99	11806460	30594	1
Fage_P030a	284	Picture	Retrieval Sternberg Letters	11813185	0	2	24824	3	0	next	hit	1332
Fage_P030a	284	Pulse	99	11818860	5675	1
Fage_P030a	284	Response	1	11826250	13065	1
Fage_P030a	284	Pulse	99	11831260	18075	1
Fage_P030a	285	Picture	Fixation Cross after Retrieval	11838009	0	1	137115	2	0	next	other	0
Fage_P030a	285	Pulse	99	11843659	5650	1
Fage_P030a	285	Pulse	99	11856059	18050	1
Fage_P030a	285	Pulse	99	11868459	30450	1
Fage_P030a	285	Pulse	99	11880858	42849	1
Fage_P030a	285	Pulse	99	11893258	55249	1
Fage_P030a	285	Pulse	99	11905658	67649	1
Fage_P030a	285	Pulse	99	11918057	80048	1
Fage_P030a	285	Pulse	99	11930457	92448	1
Fage_P030a	285	Pulse	99	11942857	104848	1
Fage_P030a	285	Pulse	99	11955256	117247	1
Fage_P030a	285	Pulse	99	11967656	129647	1
Fage_P030a	286	Picture	Encoding Sternberg Letters	11975124	0	1	24824	2	0	next	false_alarm	1348
Fage_P030a	286	Pulse	99	11980056	4932	1
Fage_P030a	286	Response	2	11988815	13691	1
Fage_P030a	286	Pulse	99	11992455	17331	1
Fage_P030a	287	Picture	Fixation Cross Sternberg Letters after Encoding	11999948	0	1	12495	2	0	next	other	0
Fage_P030a	287	Pulse	99	12004855	4907	1
Fage_P030a	288	Picture	Stroop Sternberg	12012443	0	1	24824	2	0	next	hit	1354
Fage_P030a	288	Pulse	99	12017255	4812	1
Fage_P030a	288	Response	1	12023304	10861	1
Fage_P030a	288	Pulse	99	12029654	17211	1
Fage_P030a	289	Picture	Fixation Cross Sternberg Letters after Stroop	12037267	0	1	37319	3	0	next	other	0
Fage_P030a	289	Pulse	99	12042054	4787	1
Fage_P030a	289	Pulse	99	12054454	17187	1
Fage_P030a	289	Pulse	99	12066853	29586	1
Fage_P030a	290	Picture	Retrieval Sternberg Letters	12074586	0	2	24824	3	0	next	incorrect	1362
Fage_P030a	290	Pulse	99	12079253	4667	1
Fage_P030a	290	Response	2	12087072	12486	1
Fage_P030a	290	Pulse	99	12091652	17066	1
Fage_P030a	291	Picture	Fixation Cross after Retrieval	12099410	0	1	112291	2	0	next	other	0
Fage_P030a	291	Pulse	99	12104052	4642	1
Fage_P030a	291	Pulse	99	12116452	17042	1
Fage_P030a	291	Pulse	99	12128851	29441	1
Fage_P030a	291	Pulse	99	12141251	41841	1
Fage_P030a	291	Pulse	99	12153651	54241	1
Fage_P030a	291	Pulse	99	12166051	66641	1
Fage_P030a	291	Pulse	99	12178450	79040	1
Fage_P030a	291	Pulse	99	12190850	91440	1
Fage_P030a	291	Pulse	99	12203249	103839	1
Fage_P030a	292	Picture	End Sternberg	12211701	0	1	37319	2	0	next	other	0
Fage_P030a	292	Pulse	99	12215649	3948	1
Fage_P030a	292	Pulse	99	12228049	16348	1
Fage_P030a	292	Pulse	99	12240448	28747	1
Fage_P030a	293	Picture	Instruction Stroop	12249020	0	1	37320	2	0	next	other	0
Fage_P030a	293	Pulse	99	12252848	3828	1
Fage_P030a	293	Pulse	99	12265247	16227	1
Fage_P030a	293	Pulse	99	12277648	28628	1
Fage_P030a	294	Picture	stroop neutral close	12286340	0	1	24990	2	0	next	incorrect	1384
Fage_P030a	294	Pulse	99	12290047	3707	1
Fage_P030a	294	Response	2	12296707	10367	1
Fage_P030a	294	Pulse	99	12302446	16106	1
Fage_P030a	295	Picture	stroop neutral close	12311330	0	1	24991	2	0	next	hit	1388
Fage_P030a	295	Pulse	99	12314846	3516	1
Fage_P030a	295	Response	1	12321386	10056	1
Fage_P030a	295	Pulse	99	12327246	15916	1
Fage_P030a	296	Picture	stroop neutral close	12336321	0	1	24824	2	0	next	incorrect	1392
Fage_P030a	296	Pulse	99	12339646	3325	1
Fage_P030a	296	Response	2	12343546	7225	1
Fage_P030a	296	Pulse	99	12352045	15724	1
Fage_P030a	297	Picture	stroop neutral close	12361145	0	1	24990	2	0	next	incorrect	1396
Fage_P030a	297	Pulse	99	12364445	3300	1
Fage_P030a	297	Response	2	12368605	7460	1
Fage_P030a	297	Pulse	99	12376844	15699	1
Fage_P030a	298	Picture	stroop neutral close	12386135	0	1	24991	2	0	next	hit	1400
Fage_P030a	298	Pulse	99	12389244	3109	1
Fage_P030a	298	Response	1	12393574	7439	1
Fage_P030a	298	Pulse	99	12401644	15509	1
Fage_P030a	299	Picture	stroop neutral close	12411126	0	1	24823	3	0	next	incorrect	1404
Fage_P030a	299	Pulse	99	12414044	2918	1
Fage_P030a	299	Response	2	12419053	7927	1
Fage_P030a	299	Pulse	99	12426443	15317	1
Fage_P030a	300	Picture	Fixation Cross Stroop	12435949	0	2	124620	3	0	next	other	0
Fage_P030a	300	Pulse	99	12438843	2894	1
Fage_P030a	300	Pulse	99	12451242	15293	1
Fage_P030a	300	Pulse	99	12463642	27693	1
Fage_P030a	300	Pulse	99	12476042	40093	1
Fage_P030a	300	Pulse	99	12488441	52492	1
Fage_P030a	300	Pulse	99	12500841	64892	1
Fage_P030a	300	Pulse	99	12513241	77292	1
Fage_P030a	300	Pulse	99	12525640	89691	1
Fage_P030a	300	Pulse	99	12538040	102091	1
Fage_P030a	300	Pulse	99	12550440	114491	1
Fage_P030a	301	Picture	stroop neutral close	12560569	0	1	24990	3	0	next	hit	1419
Fage_P030a	301	Pulse	99	12562839	2270	1
Fage_P030a	301	Response	1	12569999	9430	1
Fage_P030a	301	Pulse	99	12575239	14670	1
Fage_P030a	302	Picture	stroop neutral close	12585559	0	2	24824	3	0	next	incorrect	1423
Fage_P030a	302	Pulse	99	12587639	2080	1
Fage_P030a	302	Response	2	12593678	8119	1
Fage_P030a	302	Pulse	99	12600038	14479	1
Fage_P030a	303	Picture	stroop neutral close	12610383	0	1	24824	2	0	next	incorrect	1427
Fage_P030a	303	Pulse	99	12612438	2055	1
Fage_P030a	303	Response	2	12618088	7705	1
Fage_P030a	303	Pulse	99	12624838	14455	1
Fage_P030a	304	Picture	stroop neutral close	12635207	0	1	24824	2	0	next	incorrect	1431
Fage_P030a	304	Pulse	99	12637237	2030	1
Fage_P030a	304	Response	2	12645907	10700	1
Fage_P030a	304	Pulse	99	12649637	14430	1
Fage_P030a	305	Picture	stroop neutral close	12660031	0	1	24824	2	0	next	hit	1435
Fage_P030a	305	Pulse	99	12662037	2006	1
Fage_P030a	305	Response	1	12667876	7845	1
Fage_P030a	305	Pulse	99	12674436	14405	1
Fage_P030a	306	Picture	stroop neutral close	12684855	0	1	24824	2	0	next	incorrect	1439
Fage_P030a	306	Pulse	99	12686836	1981	1
Fage_P030a	306	Response	2	12694166	9311	1
Fage_P030a	306	Pulse	99	12699235	14380	1
Fage_P030a	307	Picture	Fixation Cross Stroop	12709679	0	1	124620	2	0	next	other	0
Fage_P030a	307	Pulse	99	12711635	1956	1
Fage_P030a	307	Pulse	99	12724035	14356	1
Fage_P030a	307	Pulse	99	12736435	26756	1
Fage_P030a	307	Pulse	99	12748834	39155	1
Fage_P030a	307	Pulse	99	12761234	51555	1
Fage_P030a	307	Pulse	99	12773634	63955	1
Fage_P030a	307	Pulse	99	12786033	76354	1
Fage_P030a	307	Pulse	99	12798433	88754	1
Fage_P030a	307	Pulse	99	12810832	101153	1
Fage_P030a	307	Pulse	99	12823232	113553	1
Fage_P030a	308	Picture	stroop neutral close	12834299	0	1	24823	3	0	next	hit	1454
Fage_P030a	308	Pulse	99	12835632	1333	1
Fage_P030a	308	Response	1	12845261	10962	1
Fage_P030a	308	Pulse	99	12848031	13732	1
Fage_P030a	309	Picture	stroop neutral close	12859122	0	2	24824	3	0	next	incorrect	1458
Fage_P030a	309	Pulse	99	12860431	1309	1
Fage_P030a	309	Response	2	12867171	8049	1
Fage_P030a	309	Pulse	99	12872831	13709	1
Fage_P030a	310	Picture	stroop neutral close	12883946	0	1	24824	2	0	next	incorrect	1462
Fage_P030a	310	Pulse	99	12885230	1284	1
Fage_P030a	310	Response	2	12894310	10364	1
Fage_P030a	310	Pulse	99	12897630	13684	1
Fage_P030a	311	Picture	stroop neutral close	12908770	0	1	24824	2	0	next	incorrect	1466
Fage_P030a	311	Pulse	99	12910030	1260	1
Fage_P030a	311	Response	2	12916399	7629	1
Fage_P030a	311	Pulse	99	12922429	13659	1
Fage_P030a	312	Picture	stroop neutral close	12933594	0	1	24824	2	0	next	hit	1470
Fage_P030a	312	Pulse	99	12934829	1235	1
Fage_P030a	312	Response	1	12942609	9015	1
Fage_P030a	312	Pulse	99	12947229	13635	1
Fage_P030a	313	Picture	stroop neutral close	12958418	0	1	24824	2	0	next	hit	1474
Fage_P030a	313	Pulse	99	12959628	1210	1
Fage_P030a	313	Response	1	12967178	8760	1
Fage_P030a	313	Pulse	99	12972028	13610	1
Fage_P030a	314	Picture	Fixation Cross Stroop	12983242	0	1	124620	2	0	next	other	0
Fage_P030a	314	Pulse	99	12984428	1186	1
Fage_P030a	314	Pulse	99	12996827	13585	1
Fage_P030a	314	Pulse	99	13009227	25985	1
Fage_P030a	314	Pulse	99	13021627	38385	1
Fage_P030a	314	Pulse	99	13034026	50784	1
Fage_P030a	314	Pulse	99	13046426	63184	1
Fage_P030a	314	Pulse	99	13058826	75584	1
Fage_P030a	314	Pulse	99	13071225	87983	1
Fage_P030a	314	Pulse	99	13083625	100383	1
Fage_P030a	314	Pulse	99	13096025	112783	1
Fage_P030a	315	Picture	stroop neutral close	13107862	0	1	24990	2	0	next	incorrect	1489
Fage_P030a	315	Pulse	99	13108424	562	1
Fage_P030a	315	Response	2	13116604	8742	1
Fage_P030a	315	Pulse	99	13120824	12962	1
Fage_P030a	316	Picture	stroop neutral close	13132852	0	1	24824	2	0	next	hit	1493
Fage_P030a	316	Pulse	99	13133224	372	1
Fage_P030a	316	Response	1	13138983	6131	1
Fage_P030a	316	Pulse	99	13145623	12771	1
Fage_P030a	317	Picture	stroop neutral close	13157676	0	1	24824	2	0	next	incorrect	1497
Fage_P030a	317	Pulse	99	13158023	347	1
Fage_P030a	317	Response	2	13165213	7537	1
Fage_P030a	317	Pulse	99	13170422	12746	1
Fage_P030a	318	Picture	stroop neutral close	13182500	0	1	24990	3	0	next	incorrect	1501
Fage_P030a	318	Pulse	99	13182822	322	1
Fage_P030a	318	Response	2	13190772	8272	1
Fage_P030a	318	Pulse	99	13195222	12722	1
Fage_P030a	319	Picture	stroop neutral close	13207490	0	2	24824	3	0	next	incorrect	1505
Fage_P030a	319	Pulse	99	13207621	131	1
Fage_P030a	319	Response	2	13214801	7311	1
Fage_P030a	319	Pulse	99	13220021	12531	1
Fage_P030a	320	Picture	stroop neutral close	13232314	0	1	24824	2	0	next	incorrect	1509
Fage_P030a	320	Pulse	99	13232421	107	1
Fage_P030a	320	Response	2	13239210	6896	1
Fage_P030a	320	Pulse	99	13244820	12506	1
Fage_P030a	321	Picture	Fixation Cross Stroop	13257138	0	1	124620	2	0	next	other	0
Fage_P030a	321	Pulse	99	13257220	82	1
Fage_P030a	321	Pulse	99	13269620	12482	1
Fage_P030a	321	Pulse	99	13282019	24881	1
Fage_P030a	321	Pulse	99	13294419	37281	1
Fage_P030a	321	Pulse	99	13306829	49691	1
Fage_P030a	321	Pulse	99	13319229	62091	1
Fage_P030a	321	Pulse	99	13331628	74490	1
Fage_P030a	321	Pulse	99	13344028	86890	1
Fage_P030a	321	Pulse	99	13356427	99289	1
Fage_P030a	321	Pulse	99	13368827	111689	1
Fage_P030a	321	Pulse	99	13381228	124090	1
Fage_P030a	322	Picture	stroop maximum incongruent	13381758	0	1	24824	2	0	next	hit	1524
Fage_P030a	322	Response	1	13392616	10858	1
Fage_P030a	322	Pulse	99	13393626	11868	1
Fage_P030a	322	Pulse	99	13406026	24268	1
Fage_P030a	323	Picture	stroop maximum incongruent	13406582	0	1	24824	2	0	next	hit	1528
Fage_P030a	323	Response	1	13416116	9534	1
Fage_P030a	323	Pulse	99	13418426	11844	1
Fage_P030a	323	Pulse	99	13430825	24243	1
Fage_P030a	324	Picture	stroop maximum incongruent	13431406	0	1	24824	2	0	next	hit	1532
Fage_P030a	324	Response	1	13442695	11289	1
Fage_P030a	324	Pulse	99	13443225	11819	1
Fage_P030a	324	Pulse	99	13455625	24219	1
Fage_P030a	325	Picture	stroop maximum incongruent	13456230	0	1	24990	2	0	next	incorrect	1536
Fage_P030a	325	Response	2	13464764	8534	1
Fage_P030a	325	Pulse	99	13468024	11794	1
Fage_P030a	325	Pulse	99	13480424	24194	1
Fage_P030a	326	Picture	stroop maximum incongruent	13481220	0	1	24824	2	0	next	hit	1540
Fage_P030a	326	Response	1	13490274	9054	1
Fage_P030a	326	Pulse	99	13492823	11603	1
Fage_P030a	326	Pulse	99	13505223	24003	1
Fage_P030a	327	Picture	stroop maximum incongruent	13506044	0	1	24824	2	0	next	incorrect	1544
Fage_P030a	327	Response	2	13514083	8039	1
Fage_P030a	327	Pulse	99	13517623	11579	1
Fage_P030a	327	Pulse	99	13530022	23978	1
Fage_P030a	328	Picture	Fixation Cross Stroop	13530868	0	1	124619	2	0	next	other	0
Fage_P030a	328	Pulse	99	13542422	11554	1
Fage_P030a	328	Pulse	99	13554822	23954	1
Fage_P030a	328	Pulse	99	13567221	36353	1
Fage_P030a	328	Pulse	99	13579621	48753	1
Fage_P030a	328	Pulse	99	13592021	61153	1
Fage_P030a	328	Pulse	99	13604420	73552	1
Fage_P030a	328	Pulse	99	13616820	85952	1
Fage_P030a	328	Pulse	99	13629220	98352	1
Fage_P030a	328	Pulse	99	13641620	110752	1
Fage_P030a	328	Pulse	99	13654019	123151	1
Fage_P030a	329	Picture	stroop maximum incongruent	13655487	0	1	24824	2	0	next	incorrect	1559
Fage_P030a	329	Response	2	13663719	8232	1
Fage_P030a	329	Pulse	99	13666419	10932	1
Fage_P030a	329	Pulse	99	13678818	23331	1
Fage_P030a	330	Picture	stroop maximum incongruent	13680311	0	1	24824	2	0	next	incorrect	1563
Fage_P030a	330	Response	2	13690188	9877	1
Fage_P030a	330	Pulse	99	13691218	10907	1
Fage_P030a	330	Pulse	99	13703618	23307	1
Fage_P030a	331	Picture	stroop maximum incongruent	13705135	0	1	24824	2	0	next	hit	1567
Fage_P030a	331	Response	1	13714147	9012	1
Fage_P030a	331	Pulse	99	13716017	10882	1
Fage_P030a	331	Pulse	99	13728417	23282	1
Fage_P030a	332	Picture	stroop maximum incongruent	13729959	0	1	24824	2	0	next	hit	1572
Fage_P030a	332	Pulse	99	13740817	10858	1
Fage_P030a	332	Response	1	13742036	12077	1
Fage_P030a	332	Pulse	99	13753216	23257	1
Fage_P030a	333	Picture	stroop maximum incongruent	13754783	0	1	24824	2	0	next	hit	1575
Fage_P030a	333	Response	1	13764966	10183	1
Fage_P030a	333	Pulse	99	13765616	10833	1
Fage_P030a	333	Pulse	99	13778016	23233	1
Fage_P030a	334	Picture	stroop maximum incongruent	13779607	0	1	24824	2	0	next	incorrect	1579
Fage_P030a	334	Response	2	13787745	8138	1
Fage_P030a	334	Pulse	99	13790415	10808	1
Fage_P030a	334	Pulse	99	13802815	23208	1
Fage_P030a	335	Picture	Fixation Cross Stroop	13804431	0	1	124619	2	0	next	other	0
Fage_P030a	335	Pulse	99	13815215	10784	1
Fage_P030a	335	Pulse	99	13827614	23183	1
Fage_P030a	335	Pulse	99	13840014	35583	1
Fage_P030a	335	Pulse	99	13852414	47983	1
Fage_P030a	335	Pulse	99	13864813	60382	1
Fage_P030a	335	Pulse	99	13877213	72782	1
Fage_P030a	335	Pulse	99	13889612	85181	1
Fage_P030a	335	Pulse	99	13902012	97581	1
Fage_P030a	335	Pulse	99	13914412	109981	1
Fage_P030a	335	Pulse	99	13926811	122380	1
Fage_P030a	336	Picture	stroop maximum incongruent	13929050	0	1	24824	2	0	next	hit	1595
Fage_P030a	336	Pulse	99	13939211	10161	1
Fage_P030a	336	Response	1	13942611	13561	1
Fage_P030a	336	Pulse	99	13951611	22561	1
Fage_P030a	337	Picture	stroop maximum incongruent	13953874	0	1	24824	2	0	next	hit	1598
Fage_P030a	337	Response	1	13962590	8716	1
Fage_P030a	337	Pulse	99	13964010	10136	1
Fage_P030a	337	Pulse	99	13976410	22536	1
Fage_P030a	338	Picture	stroop maximum incongruent	13978698	0	1	24824	2	0	next	incorrect	1603
Fage_P030a	338	Pulse	99	13988810	10112	1
Fage_P030a	338	Response	2	13991580	12882	1
Fage_P030a	338	Pulse	99	14001209	22511	1
Fage_P030a	339	Picture	stroop maximum incongruent	14003522	0	1	24824	2	0	next	hit	1606
Fage_P030a	339	Response	1	14011649	8127	1
Fage_P030a	339	Pulse	99	14013609	10087	1
Fage_P030a	339	Pulse	99	14026009	22487	1
Fage_P030a	340	Picture	stroop maximum incongruent	14028346	0	1	24824	2	0	next	hit	1610
Fage_P030a	340	Response	1	14038338	9992	1
Fage_P030a	340	Pulse	99	14038408	10062	1
Fage_P030a	340	Pulse	99	14050808	22462	1
Fage_P030a	341	Picture	stroop maximum incongruent	14053170	0	1	24824	2	0	next	incorrect	1614
Fage_P030a	341	Response	2	14061568	8398	1
Fage_P030a	341	Pulse	99	14063208	10038	1
Fage_P030a	341	Pulse	99	14075607	22437	1
Fage_P030a	342	Picture	Fixation Cross Stroop	14077994	0	1	124619	2	0	next	other	0
Fage_P030a	342	Pulse	99	14088007	10013	1
Fage_P030a	342	Pulse	99	14100407	22413	1
Fage_P030a	342	Pulse	99	14112806	34812	1
Fage_P030a	342	Pulse	99	14125206	47212	1
Fage_P030a	342	Pulse	99	14137606	59612	1
Fage_P030a	342	Pulse	99	14150005	72011	1
Fage_P030a	342	Pulse	99	14162405	84411	1
Fage_P030a	342	Pulse	99	14174805	96811	1
Fage_P030a	342	Pulse	99	14187204	109210	1
Fage_P030a	342	Pulse	99	14199604	121610	1
Fage_P030a	343	Picture	stroop maximum incongruent	14202613	0	1	24824	2	0	next	incorrect	1630
Fage_P030a	343	Pulse	99	14212004	9391	1
Fage_P030a	343	Response	2	14215043	12430	1
Fage_P030a	343	Pulse	99	14224403	21790	1
Fage_P030a	344	Picture	stroop maximum incongruent	14227437	0	1	24824	2	0	next	hit	1633
Fage_P030a	344	Response	1	14236283	8846	1
Fage_P030a	344	Pulse	99	14236803	9366	1
Fage_P030a	344	Pulse	99	14249203	21766	1
Fage_P030a	345	Picture	stroop maximum incongruent	14252261	0	1	24824	2	0	next	incorrect	1637
Fage_P030a	345	Response	2	14259542	7281	1
Fage_P030a	345	Pulse	99	14261602	9341	1
Fage_P030a	345	Pulse	99	14274002	21741	1
Fage_P030a	346	Picture	stroop maximum incongruent	14277085	0	1	24824	2	0	next	incorrect	1642
Fage_P030a	346	Pulse	99	14286401	9316	1
Fage_P030a	346	Response	2	14288921	11836	1
Fage_P030a	346	Pulse	99	14298801	21716	1
Fage_P030a	347	Picture	stroop maximum incongruent	14301909	0	1	24824	2	0	next	incorrect	1645
Fage_P030a	347	Response	2	14310031	8122	1
Fage_P030a	347	Pulse	99	14311201	9292	1
Fage_P030a	347	Pulse	99	14323600	21691	1
Fage_P030a	348	Picture	stroop maximum incongruent	14326733	0	1	24824	2	0	next	incorrect	1649
Fage_P030a	348	Response	2	14335830	9097	1
Fage_P030a	348	Pulse	99	14336000	9267	1
Fage_P030a	348	Pulse	99	14348400	21667	1
Fage_P030a	349	Picture	Fixation Cross Stroop	14351557	0	1	124619	2	0	next	other	0
Fage_P030a	349	Pulse	99	14360799	9242	1
Fage_P030a	349	Pulse	99	14373199	21642	1
Fage_P030a	349	Pulse	99	14385599	34042	1
Fage_P030a	349	Pulse	99	14397998	46441	1
Fage_P030a	349	Pulse	99	14410398	58841	1
Fage_P030a	349	Pulse	99	14422798	71241	1
Fage_P030a	349	Pulse	99	14435197	83640	1
Fage_P030a	349	Pulse	99	14447597	96040	1
Fage_P030a	349	Pulse	99	14459997	108440	1
Fage_P030a	349	Pulse	99	14472396	120839	1
Fage_P030a	350	Picture	End Stroop	14476176	0	1	43791	2	0	next	other	0
Fage_P030a	350	Pulse	99	14484796	8620	1
Fage_P030a	350	Pulse	99	14497196	21020	1
Fage_P030a	350	Pulse	99	14509595	33419	1
