# Supplementary material for: Towards clinical applicability of fMRI via systematic filtering
Source: PLoS One. 2025 May 12;20(5):e0321088. doi: 10.1371/journal.pone.0321088 (PMC12068634; doi:10.1371/journal.pone.0321088)
Supplement: S1 Code — (ZIP) [file pone.0321088.s001.zip › PLOS_DATA_CODE/Logfiles/Fage_P030b-fage.log]

Scenario - Fage Final
Logfile written - 12/10/2012 14:30:16

Subject	Trial	Event Type	Code	Time	TTime	Uncertainty	Duration	Uncertainty	ReqTime	ReqDur	Stim Type	Pair Index

Fage_P030b	1	Pulse	99	74068	84065	1
Fage_P030b	2	Picture	Instruction Sternberg Symbols	74301	0	1	37319	2	0	next	other	0
Fage_P030b	2	Pulse	99	86468	12167	1
Fage_P030b	2	Pulse	99	98867	24566	1
Fage_P030b	2	Pulse	99	111267	36966	1
Fage_P030b	3	Picture	Encoding Sternberg Symbols	111620	0	1	24824	2	0	next	other	0
Fage_P030b	3	Pulse	99	123667	12047	1
Fage_P030b	3	Pulse	99	136066	24446	1
Fage_P030b	4	Picture	Fixation Cross Sternberg Symbols after Encoding	136444	0	1	12495	2	0	next	other	0
Fage_P030b	4	Pulse	99	148466	12022	1
Fage_P030b	5	Picture	Stroop Sternberg	148939	0	1	24824	2	0	next	incorrect	12
Fage_P030b	5	Response	2	158106	9167	1
Fage_P030b	5	Pulse	99	160865	11926	1
Fage_P030b	5	Pulse	99	173265	24326	1
Fage_P030b	6	Picture	Fixation Cross Sternberg Symbols after Stroop	173763	0	1	37319	2	0	next	other	0
Fage_P030b	6	Pulse	99	185665	11902	1
Fage_P030b	6	Pulse	99	198064	24301	1
Fage_P030b	6	Pulse	99	210464	36701	1
Fage_P030b	7	Picture	Retrieval Sternberg Symbols	211082	0	1	24824	2	0	next	miss	0
Fage_P030b	7	Pulse	99	222864	11782	1
Fage_P030b	7	Pulse	99	235264	24182	1
Fage_P030b	8	Picture	Fixation Cross after Retrieval	235906	0	1	112291	2	0	next	false_alarm	23
Fage_P030b	8	Response	1	244893	8987	1
Fage_P030b	8	Pulse	99	247663	11757	1
Fage_P030b	8	Pulse	99	260063	24157	1
Fage_P030b	8	Pulse	99	272462	36556	1
Fage_P030b	8	Pulse	99	284862	48956	1
Fage_P030b	8	Pulse	99	297262	61356	1
Fage_P030b	8	Pulse	99	309661	73755	1
Fage_P030b	8	Pulse	99	322061	86155	1
Fage_P030b	8	Pulse	99	334461	98555	1
Fage_P030b	8	Pulse	99	346860	110954	1
Fage_P030b	9	Picture	Encoding Sternberg Symbols	348197	0	1	24824	2	0	next	other	0
Fage_P030b	9	Pulse	99	359260	11063	1
Fage_P030b	9	Pulse	99	371660	23463	1
Fage_P030b	10	Picture	Fixation Cross Sternberg Symbols after Encoding	373021	0	1	12495	2	0	next	other	0
Fage_P030b	10	Pulse	99	384059	11038	1
Fage_P030b	11	Picture	Stroop Sternberg	385516	0	1	24824	2	0	next	incorrect	39
Fage_P030b	11	Response	2	394199	8683	1
Fage_P030b	11	Pulse	99	396459	10943	1
Fage_P030b	11	Pulse	99	408858	23342	1
Fage_P030b	12	Picture	Fixation Cross Sternberg Symbols after Stroop	410340	0	1	37319	2	0	next	other	0
Fage_P030b	12	Pulse	99	421258	10918	1
Fage_P030b	12	Pulse	99	433658	23318	1
Fage_P030b	12	Pulse	99	446058	35718	1
Fage_P030b	13	Picture	Retrieval Sternberg Symbols	447659	0	1	24824	2	0	next	incorrect	48
Fage_P030b	13	Pulse	99	458457	10798	1
Fage_P030b	13	Response	2	460467	12808	1
Fage_P030b	13	Pulse	99	470857	23198	1
Fage_P030b	14	Picture	Fixation Cross after Retrieval	472483	0	1	149443	2	0	next	other	0
Fage_P030b	14	Pulse	99	483257	10774	1
Fage_P030b	14	Pulse	99	495656	23173	1
Fage_P030b	14	Pulse	99	508056	35573	1
Fage_P030b	14	Pulse	99	520455	47972	1
Fage_P030b	14	Pulse	99	532855	60372	1
Fage_P030b	14	Pulse	99	545255	72772	1
Fage_P030b	14	Pulse	99	557654	85171	1
Fage_P030b	14	Pulse	99	570054	97571	1
Fage_P030b	14	Pulse	99	582454	109971	1
Fage_P030b	14	Pulse	99	594853	122370	1
Fage_P030b	14	Pulse	99	607253	134770	1
Fage_P030b	14	Pulse	99	619653	147170	1
Fage_P030b	15	Picture	Encoding Sternberg Symbols	621926	0	1	24824	2	0	next	other	0
Fage_P030b	15	Pulse	99	632052	10126	1
Fage_P030b	15	Pulse	99	644452	22526	1
Fage_P030b	16	Picture	Fixation Cross Sternberg Symbols after Encoding	646750	0	1	12496	2	0	next	other	0
Fage_P030b	16	Pulse	99	656852	10102	1
Fage_P030b	17	Picture	Stroop Sternberg	659246	0	1	24824	2	0	next	hit	70
Fage_P030b	17	Pulse	99	669251	10005	1
Fage_P030b	17	Response	1	669861	10615	1
Fage_P030b	17	Pulse	99	681651	22405	1
Fage_P030b	18	Picture	Fixation Cross Sternberg Symbols after Stroop	684070	0	1	37319	2	0	next	other	0
Fage_P030b	18	Pulse	99	694051	9981	1
Fage_P030b	18	Pulse	99	706450	22380	1
Fage_P030b	18	Pulse	99	718850	34780	1
Fage_P030b	19	Picture	Retrieval Sternberg Symbols	721389	0	1	24824	2	0	next	hit	78
Fage_P030b	19	Pulse	99	731250	9861	1
Fage_P030b	19	Response	1	733539	12150	1
Fage_P030b	19	Pulse	99	743649	22260	1
Fage_P030b	20	Picture	Fixation Cross after Retrieval	746213	0	1	124619	2	0	next	other	0
Fage_P030b	20	Pulse	99	756049	9836	1
Fage_P030b	20	Pulse	99	768449	22236	1
Fage_P030b	20	Pulse	99	780848	34635	1
Fage_P030b	20	Pulse	99	793248	47035	1
Fage_P030b	20	Pulse	99	805648	59435	1
Fage_P030b	20	Pulse	99	818047	71834	1
Fage_P030b	20	Pulse	99	830447	84234	1
Fage_P030b	20	Pulse	99	842847	96634	1
Fage_P030b	20	Pulse	99	855246	109033	1
Fage_P030b	20	Pulse	99	867646	121433	1
Fage_P030b	21	Picture	Encoding Sternberg Symbols	870832	0	1	24824	2	0	next	other	0
Fage_P030b	21	Pulse	99	880045	9213	1
Fage_P030b	21	Pulse	99	892445	21613	1
Fage_P030b	22	Picture	Fixation Cross Sternberg Symbols after Encoding	895656	0	1	12495	2	0	next	other	0
Fage_P030b	22	Pulse	99	904845	9189	1
Fage_P030b	23	Picture	Stroop Sternberg	908151	0	1	24824	2	0	next	hit	97
Fage_P030b	23	Response	1	916825	8674	1
Fage_P030b	23	Pulse	99	917244	9093	1
Fage_P030b	23	Pulse	99	929644	21493	1
Fage_P030b	24	Picture	Fixation Cross Sternberg Symbols after Stroop	932975	0	1	37319	2	0	next	other	0
Fage_P030b	24	Pulse	99	942044	9069	1
Fage_P030b	24	Pulse	99	954443	21468	1
Fage_P030b	24	Pulse	99	966843	33868	1
Fage_P030b	25	Picture	Retrieval Sternberg Symbols	970294	0	1	24824	2	0	next	incorrect	106
Fage_P030b	25	Pulse	99	979243	8949	1
Fage_P030b	25	Response	2	986432	16138	1
Fage_P030b	25	Pulse	99	991642	21348	1
Fage_P030b	26	Picture	Fixation Cross after Retrieval	995118	0	1	136948	2	0	next	other	0
Fage_P030b	26	Pulse	99	1004042	8924	1
Fage_P030b	26	Pulse	99	1016442	21324	1
Fage_P030b	26	Pulse	99	1028841	33723	1
Fage_P030b	26	Pulse	99	1041241	46123	1
Fage_P030b	26	Pulse	99	1053641	58523	1
Fage_P030b	26	Pulse	99	1066040	70922	1
Fage_P030b	26	Pulse	99	1078450	83332	1
Fage_P030b	26	Pulse	99	1090850	95732	1
Fage_P030b	26	Pulse	99	1103249	108131	1
Fage_P030b	26	Pulse	99	1115649	120531	1
Fage_P030b	26	Pulse	99	1128049	132931	1
Fage_P030b	27	Picture	Encoding Sternberg Symbols	1132066	0	1	24824	2	0	next	other	0
Fage_P030b	27	Pulse	99	1140448	8382	1
Fage_P030b	27	Pulse	99	1152848	20782	1
Fage_P030b	28	Picture	Fixation Cross Sternberg Symbols after Encoding	1156890	0	1	12496	2	0	next	other	0
Fage_P030b	28	Pulse	99	1165248	8358	1
Fage_P030b	29	Picture	Stroop Sternberg	1169386	0	1	24823	3	0	next	incorrect	127
Fage_P030b	29	Pulse	99	1177647	8261	1
Fage_P030b	29	Response	2	1178697	9311	1
Fage_P030b	29	Pulse	99	1190047	20661	1
Fage_P030b	30	Picture	Fixation Cross Sternberg Symbols after Stroop	1194209	0	2	37320	3	0	next	other	0
Fage_P030b	30	Pulse	99	1202446	8237	1
Fage_P030b	30	Pulse	99	1214846	20637	1
Fage_P030b	30	Pulse	99	1227246	33037	1
Fage_P030b	31	Picture	Retrieval Sternberg Symbols	1231529	0	1	24824	2	0	next	incorrect	135
Fage_P030b	31	Pulse	99	1239646	8117	1
Fage_P030b	31	Response	2	1241445	9916	1
Fage_P030b	31	Pulse	99	1252045	20516	1
Fage_P030b	32	Picture	Fixation Cross after Retrieval	1256353	0	1	124619	2	0	next	other	0
Fage_P030b	32	Pulse	99	1264445	8092	1
Fage_P030b	32	Pulse	99	1276844	20491	1
Fage_P030b	32	Pulse	99	1289244	32891	1
Fage_P030b	32	Pulse	99	1301644	45291	1
Fage_P030b	32	Pulse	99	1314043	57690	1
Fage_P030b	32	Pulse	99	1326443	70090	1
Fage_P030b	32	Pulse	99	1338843	82490	1
Fage_P030b	32	Pulse	99	1351242	94889	1
Fage_P030b	32	Pulse	99	1363642	107289	1
Fage_P030b	32	Pulse	99	1376042	119689	1
Fage_P030b	33	Picture	Encoding Sternberg Symbols	1380972	0	1	24824	2	0	next	other	0
Fage_P030b	33	Pulse	99	1388441	7469	1
Fage_P030b	33	Pulse	99	1400841	19869	1
Fage_P030b	34	Picture	Fixation Cross Sternberg Symbols after Encoding	1405796	0	1	12495	2	0	next	other	0
Fage_P030b	34	Pulse	99	1413241	7445	1
Fage_P030b	35	Picture	Stroop Sternberg	1418291	0	1	24824	2	0	next	incorrect	155
Fage_P030b	35	Pulse	99	1425640	7349	1
Fage_P030b	35	Response	2	1426520	8229	1
Fage_P030b	35	Pulse	99	1438040	19749	1
Fage_P030b	36	Picture	Fixation Cross Sternberg Symbols after Stroop	1443115	0	1	37319	2	0	next	other	0
Fage_P030b	36	Pulse	99	1450440	7325	1
Fage_P030b	36	Pulse	99	1462839	19724	1
Fage_P030b	36	Pulse	99	1475239	32124	1
Fage_P030b	37	Picture	Retrieval Sternberg Symbols	1480434	0	1	24824	2	0	next	incorrect	163
Fage_P030b	37	Pulse	99	1487639	7205	1
Fage_P030b	37	Response	2	1489078	8644	1
Fage_P030b	37	Pulse	99	1500038	19604	1
Fage_P030b	38	Picture	Fixation Cross after Retrieval	1505258	0	1	112291	2	0	next	other	0
Fage_P030b	38	Pulse	99	1512438	7180	1
Fage_P030b	38	Pulse	99	1524837	19579	1
Fage_P030b	38	Pulse	99	1537237	31979	1
Fage_P030b	38	Pulse	99	1549637	44379	1
Fage_P030b	38	Pulse	99	1562036	56778	1
Fage_P030b	38	Pulse	99	1574436	69178	1
Fage_P030b	38	Pulse	99	1586836	81578	1
Fage_P030b	38	Pulse	99	1599235	93977	1
Fage_P030b	38	Pulse	99	1611635	106377	1
Fage_P030b	39	Picture	Encoding Sternberg Symbols	1617549	0	1	24824	2	0	next	other	0
Fage_P030b	39	Pulse	99	1624035	6486	1
Fage_P030b	39	Pulse	99	1636435	18886	1
Fage_P030b	40	Picture	Fixation Cross Sternberg Symbols after Encoding	1642373	0	1	12495	2	0	next	other	0
Fage_P030b	40	Pulse	99	1648834	6461	1
Fage_P030b	41	Picture	Stroop Sternberg	1654868	0	1	24824	2	0	next	hit	182
Fage_P030b	41	Pulse	99	1661234	6366	1
Fage_P030b	41	Response	1	1664004	9136	1
Fage_P030b	41	Pulse	99	1673633	18765	1
Fage_P030b	42	Picture	Fixation Cross Sternberg Symbols after Stroop	1679692	0	1	37319	2	0	next	other	0
Fage_P030b	42	Pulse	99	1686033	6341	1
Fage_P030b	42	Pulse	99	1698433	18741	1
Fage_P030b	42	Pulse	99	1710832	31140	1
Fage_P030b	43	Picture	Retrieval Sternberg Symbols	1717011	0	1	24824	2	0	next	hit	190
Fage_P030b	43	Pulse	99	1723232	6221	1
Fage_P030b	43	Response	1	1729382	12371	1
Fage_P030b	43	Pulse	99	1735632	18621	1
Fage_P030b	44	Picture	Fixation Cross after Retrieval	1741835	0	1	112291	2	0	next	other	0
Fage_P030b	44	Pulse	99	1748031	6196	1
Fage_P030b	44	Pulse	99	1760431	18596	1
Fage_P030b	44	Pulse	99	1772831	30996	1
Fage_P030b	44	Pulse	99	1785230	43395	1
Fage_P030b	44	Pulse	99	1797630	55795	1
Fage_P030b	44	Pulse	99	1810030	68195	1
Fage_P030b	44	Pulse	99	1822429	80594	1
Fage_P030b	44	Pulse	99	1834829	92994	1
Fage_P030b	44	Pulse	99	1847229	105394	1
Fage_P030b	45	Picture	Encoding Sternberg Symbols	1854126	0	1	24824	2	0	next	other	0
Fage_P030b	45	Pulse	99	1859628	5502	1
Fage_P030b	45	Pulse	99	1872028	17902	1
Fage_P030b	46	Picture	Fixation Cross Sternberg Symbols after Encoding	1878950	0	1	12495	2	0	next	other	0
Fage_P030b	46	Pulse	99	1884428	5478	1
Fage_P030b	47	Picture	Stroop Sternberg	1891445	0	1	24824	2	0	next	incorrect	209
Fage_P030b	47	Pulse	99	1896827	5382	1
Fage_P030b	47	Response	2	1899447	8002	1
Fage_P030b	47	Pulse	99	1909227	17782	1
Fage_P030b	48	Picture	Fixation Cross Sternberg Symbols after Stroop	1916269	0	1	37319	2	0	next	other	0
Fage_P030b	48	Pulse	99	1921626	5357	1
Fage_P030b	48	Pulse	99	1934026	17757	1
Fage_P030b	48	Pulse	99	1946426	30157	1
Fage_P030b	49	Picture	Retrieval Sternberg Symbols	1953588	0	1	24824	2	0	next	hit	217
Fage_P030b	49	Pulse	99	1958826	5238	1
Fage_P030b	49	Response	1	1969635	16047	1
Fage_P030b	49	Pulse	99	1971225	17637	1
Fage_P030b	50	Picture	Fixation Cross after Retrieval	1978412	0	1	136948	2	0	next	other	0
Fage_P030b	50	Pulse	99	1983625	5213	1
Fage_P030b	50	Pulse	99	1996024	17612	1
Fage_P030b	50	Pulse	99	2008424	30012	1
Fage_P030b	50	Pulse	99	2020824	42412	1
Fage_P030b	50	Pulse	99	2033224	54812	1
Fage_P030b	50	Pulse	99	2045623	67211	1
Fage_P030b	50	Pulse	99	2058023	79611	1
Fage_P030b	50	Pulse	99	2070422	92010	1
Fage_P030b	50	Pulse	99	2082822	104410	1
Fage_P030b	50	Pulse	99	2095222	116810	1
Fage_P030b	50	Pulse	99	2107621	129209	1
Fage_P030b	51	Picture	Encoding Sternberg Symbols	2115360	0	1	24824	2	0	next	other	0
Fage_P030b	51	Pulse	99	2120021	4661	1
Fage_P030b	51	Pulse	99	2132421	17061	1
Fage_P030b	52	Picture	Fixation Cross Sternberg Symbols after Encoding	2140184	0	1	12496	2	0	next	other	0
Fage_P030b	52	Pulse	99	2144820	4636	1
Fage_P030b	53	Picture	Stroop Sternberg	2152680	0	1	24823	3	0	next	hit	238
Fage_P030b	53	Pulse	99	2157220	4540	1
Fage_P030b	53	Response	1	2162640	9960	1
Fage_P030b	53	Pulse	99	2169620	16940	1
Fage_P030b	54	Picture	Fixation Cross Sternberg Symbols after Stroop	2177503	0	2	37320	3	0	next	other	0
Fage_P030b	54	Pulse	99	2182019	4516	1
Fage_P030b	54	Pulse	99	2194419	16916	1
Fage_P030b	54	Pulse	99	2206819	29316	1
Fage_P030b	55	Picture	Retrieval Sternberg Symbols	2214823	0	1	24824	2	0	next	incorrect	246
Fage_P030b	55	Pulse	99	2219218	4395	1
Fage_P030b	55	Response	2	2229578	14755	1
Fage_P030b	55	Pulse	99	2231618	16795	1
Fage_P030b	56	Picture	Fixation Cross after Retrieval	2239647	0	1	124619	2	0	next	other	0
Fage_P030b	56	Pulse	99	2244018	4371	1
Fage_P030b	56	Pulse	99	2256417	16770	1
Fage_P030b	56	Pulse	99	2268817	29170	1
Fage_P030b	56	Pulse	99	2281216	41569	1
Fage_P030b	56	Pulse	99	2293616	53969	1
Fage_P030b	56	Pulse	99	2306016	66369	1
Fage_P030b	56	Pulse	99	2318415	78768	1
Fage_P030b	56	Pulse	99	2330815	91168	1
Fage_P030b	56	Pulse	99	2343215	103568	1
Fage_P030b	56	Pulse	99	2355614	115967	1
Fage_P030b	57	Picture	Encoding Sternberg Symbols	2364266	0	1	24824	2	0	next	false_alarm	262
Fage_P030b	57	Pulse	99	2368014	3748	1
Fage_P030b	57	Pulse	99	2380414	16148	1
Fage_P030b	57	Response	2	2385094	20828	1
Fage_P030b	58	Picture	Fixation Cross Sternberg Symbols after Encoding	2389090	0	1	12495	2	0	next	other	0
Fage_P030b	58	Pulse	99	2392814	3724	1
Fage_P030b	59	Picture	Stroop Sternberg	2401585	0	1	24824	2	0	next	incorrect	267
Fage_P030b	59	Pulse	99	2405213	3628	1
Fage_P030b	59	Response	2	2408543	6958	1
Fage_P030b	59	Pulse	99	2417613	16028	1
Fage_P030b	60	Picture	Fixation Cross Sternberg Symbols after Stroop	2426409	0	1	37319	2	0	next	other	0
Fage_P030b	60	Pulse	99	2430012	3603	1
Fage_P030b	60	Pulse	99	2442412	16003	1
Fage_P030b	60	Pulse	99	2454812	28403	1
Fage_P030b	61	Picture	Retrieval Sternberg Symbols	2463728	0	1	24824	2	0	next	incorrect	276
Fage_P030b	61	Pulse	99	2467211	3483	1
Fage_P030b	61	Pulse	99	2479621	15893	1
Fage_P030b	61	Response	2	2485381	21653	1
Fage_P030b	62	Picture	Fixation Cross after Retrieval	2488552	0	1	149444	2	0	next	other	0
Fage_P030b	62	Pulse	99	2492021	3469	1
Fage_P030b	62	Pulse	99	2504420	15868	1
Fage_P030b	62	Pulse	99	2516820	28268	1
Fage_P030b	62	Pulse	99	2529220	40668	1
Fage_P030b	62	Pulse	99	2541619	53067	1
Fage_P030b	62	Pulse	99	2554019	65467	1
Fage_P030b	62	Pulse	99	2566419	77867	1
Fage_P030b	62	Pulse	99	2578818	90266	1
Fage_P030b	62	Pulse	99	2591218	102666	1
Fage_P030b	62	Pulse	99	2603618	115066	1
Fage_P030b	62	Pulse	99	2616017	127465	1
Fage_P030b	62	Pulse	99	2628417	139865	1
Fage_P030b	63	Picture	Encoding Sternberg Symbols	2637996	0	1	24824	2	0	next	other	0
Fage_P030b	63	Pulse	99	2640817	2821	1
Fage_P030b	63	Pulse	99	2653216	15220	1
Fage_P030b	64	Picture	Fixation Cross Sternberg Symbols after Encoding	2662820	0	1	12495	2	0	next	other	0
Fage_P030b	64	Pulse	99	2665616	2796	1
Fage_P030b	65	Picture	Stroop Sternberg	2675315	0	1	24824	2	0	next	incorrect	297
Fage_P030b	65	Pulse	99	2678016	2701	1
Fage_P030b	65	Response	2	2685215	9900	1
Fage_P030b	65	Pulse	99	2690415	15100	1
Fage_P030b	66	Picture	Fixation Cross Sternberg Symbols after Stroop	2700139	0	1	37319	2	0	next	other	0
Fage_P030b	66	Pulse	99	2702815	2676	1
Fage_P030b	66	Pulse	99	2715214	15075	1
Fage_P030b	66	Pulse	99	2727614	27475	1
Fage_P030b	67	Picture	Retrieval Sternberg Symbols	2737458	0	1	24824	2	0	next	hit	306
Fage_P030b	67	Pulse	99	2740014	2556	1
Fage_P030b	67	Pulse	99	2752413	14955	1
Fage_P030b	67	Response	1	2753663	16205	1
Fage_P030b	68	Picture	Fixation Cross after Retrieval	2762282	0	1	124619	2	0	next	other	0
Fage_P030b	68	Pulse	99	2764813	2531	1
Fage_P030b	68	Pulse	99	2777213	14931	1
Fage_P030b	68	Pulse	99	2789612	27330	1
Fage_P030b	68	Pulse	99	2802012	39730	1
Fage_P030b	68	Pulse	99	2814412	52130	1
Fage_P030b	68	Pulse	99	2826811	64529	1
Fage_P030b	68	Pulse	99	2839211	76929	1
Fage_P030b	68	Pulse	99	2851611	89329	1
Fage_P030b	68	Pulse	99	2864010	101728	1
Fage_P030b	68	Pulse	99	2876410	114128	1
Fage_P030b	69	Picture	Encoding Sternberg Symbols	2886901	0	1	24824	2	0	next	other	0
Fage_P030b	69	Pulse	99	2888810	1909	1
Fage_P030b	69	Pulse	99	2901209	14308	1
Fage_P030b	70	Picture	Fixation Cross Sternberg Symbols after Encoding	2911725	0	1	12495	3	0	next	other	0
Fage_P030b	70	Pulse	99	2913609	1884	1
Fage_P030b	71	Picture	Stroop Sternberg	2924220	0	2	24824	3	0	next	incorrect	325
Fage_P030b	71	Pulse	99	2926009	1789	1
Fage_P030b	71	Response	2	2932228	8008	1
Fage_P030b	71	Pulse	99	2938408	14188	1
Fage_P030b	72	Picture	Fixation Cross Sternberg Symbols after Stroop	2949044	0	1	37320	2	0	next	other	0
Fage_P030b	72	Pulse	99	2950808	1764	1
Fage_P030b	72	Pulse	99	2963208	14164	1
Fage_P030b	72	Pulse	99	2975607	26563	1
Fage_P030b	73	Picture	Retrieval Sternberg Symbols	2986364	0	1	24823	3	0	next	incorrect	334
Fage_P030b	73	Pulse	99	2988007	1643	1
Fage_P030b	73	Pulse	99	3000407	14043	1
Fage_P030b	73	Response	2	3004396	18032	1
Fage_P030b	74	Picture	Fixation Cross after Retrieval	3011187	0	2	112291	3	0	next	other	0
Fage_P030b	74	Pulse	99	3012806	1619	1
Fage_P030b	74	Pulse	99	3025206	14019	1
Fage_P030b	74	Pulse	99	3037606	26419	1
Fage_P030b	74	Pulse	99	3050005	38818	1
Fage_P030b	74	Pulse	99	3062405	51218	1
Fage_P030b	74	Pulse	99	3074804	63617	1
Fage_P030b	74	Pulse	99	3087204	76017	1
Fage_P030b	74	Pulse	99	3099604	88417	1
Fage_P030b	74	Pulse	99	3112004	100817	1
Fage_P030b	75	Picture	Encoding Sternberg Symbols	3123478	0	1	24824	2	0	next	false_alarm	348
Fage_P030b	75	Pulse	99	3124403	925	1
Fage_P030b	75	Pulse	99	3136803	13325	1
Fage_P030b	75	Response	2	3147812	24334	1
Fage_P030b	76	Picture	Fixation Cross Sternberg Symbols after Encoding	3148302	0	1	12495	3	0	next	other	0
Fage_P030b	76	Pulse	99	3149202	900	1
Fage_P030b	77	Picture	Stroop Sternberg	3160797	0	2	24824	3	0	next	hit	353
Fage_P030b	77	Pulse	99	3161602	805	1
Fage_P030b	77	Response	1	3170762	9965	1
Fage_P030b	77	Pulse	99	3174002	13205	1
Fage_P030b	78	Picture	Fixation Cross Sternberg Symbols after Stroop	3185621	0	1	37320	2	0	next	other	0
Fage_P030b	78	Pulse	99	3186401	780	1
Fage_P030b	78	Pulse	99	3198801	13180	1
Fage_P030b	78	Pulse	99	3211201	25580	1
Fage_P030b	79	Picture	Retrieval Sternberg Symbols	3222941	0	1	24824	2	0	next	hit	362
Fage_P030b	79	Pulse	99	3223600	659	1
Fage_P030b	79	Pulse	99	3236000	13059	1
Fage_P030b	79	Response	1	3242530	19589	1
Fage_P030b	80	Picture	Fixation Cross after Retrieval	3247765	0	1	124619	2	0	next	other	0
Fage_P030b	80	Pulse	99	3248400	635	1
Fage_P030b	80	Pulse	99	3260799	13034	1
Fage_P030b	80	Pulse	99	3273199	25434	1
Fage_P030b	80	Pulse	99	3285599	37834	1
Fage_P030b	80	Pulse	99	3297998	50233	1
Fage_P030b	80	Pulse	99	3310398	62633	1
Fage_P030b	80	Pulse	99	3322798	75033	1
Fage_P030b	80	Pulse	99	3335197	87432	1
Fage_P030b	80	Pulse	99	3347597	99832	1
Fage_P030b	80	Pulse	99	3359996	112231	1
Fage_P030b	81	Picture	Encoding Sternberg Symbols	3372384	0	1	24824	2	0	next	other	0
Fage_P030b	81	Pulse	99	3372396	12	1
Fage_P030b	81	Pulse	99	3384796	12412	1
Fage_P030b	81	Pulse	99	3397195	24811	1
Fage_P030b	82	Picture	Fixation Cross Sternberg Symbols after Encoding	3397208	0	1	12495	2	0	next	other	0
Fage_P030b	82	Pulse	99	3409595	12387	1
Fage_P030b	83	Picture	Stroop Sternberg	3409703	0	1	24824	2	0	next	incorrect	381
Fage_P030b	83	Response	2	3418795	9092	1
Fage_P030b	83	Pulse	99	3421995	12292	1
Fage_P030b	83	Pulse	99	3434395	24692	1
Fage_P030b	84	Picture	Fixation Cross Sternberg Symbols after Stroop	3434527	0	1	37319	2	0	next	other	0
Fage_P030b	84	Pulse	99	3446794	12267	1
Fage_P030b	84	Pulse	99	3459194	24667	1
Fage_P030b	84	Pulse	99	3471594	37067	1
Fage_P030b	85	Picture	Retrieval Sternberg Symbols	3471846	0	1	24824	2	0	next	incorrect	390
Fage_P030b	85	Pulse	99	3483993	12147	1
Fage_P030b	85	Response	2	3489153	17307	1
Fage_P030b	85	Pulse	99	3496393	24547	1
Fage_P030b	86	Picture	Fixation Cross after Retrieval	3496670	0	1	124620	2	0	next	other	0
Fage_P030b	86	Pulse	99	3508792	12122	1
Fage_P030b	86	Pulse	99	3521192	24522	1
Fage_P030b	86	Pulse	99	3533592	36922	1
Fage_P030b	86	Pulse	99	3545991	49321	1
Fage_P030b	86	Pulse	99	3558391	61721	1
Fage_P030b	86	Pulse	99	3570791	74121	1
Fage_P030b	86	Pulse	99	3583190	86520	1
Fage_P030b	86	Pulse	99	3595590	98920	1
Fage_P030b	86	Pulse	99	3607990	111320	1
Fage_P030b	86	Pulse	99	3620389	123719	1
Fage_P030b	87	Picture	Encoding Sternberg Symbols	3621290	0	1	24824	2	0	next	other	0
Fage_P030b	87	Pulse	99	3632789	11499	1
Fage_P030b	87	Pulse	99	3645189	23899	1
Fage_P030b	88	Picture	Fixation Cross Sternberg Symbols after Encoding	3646114	0	1	12495	2	0	next	false_alarm	407
Fage_P030b	88	Response	2	3648388	2274	1
Fage_P030b	88	Pulse	99	3657588	11474	1
Fage_P030b	89	Picture	Stroop Sternberg	3658609	0	1	24824	2	0	next	incorrect	410
Fage_P030b	89	Response	2	3666218	7609	1
Fage_P030b	89	Pulse	99	3669988	11379	1
Fage_P030b	89	Pulse	99	3682388	23779	1
Fage_P030b	90	Picture	Fixation Cross Sternberg Symbols after Stroop	3683433	0	1	37319	2	0	next	other	0
Fage_P030b	90	Pulse	99	3694787	11354	1
Fage_P030b	90	Pulse	99	3707187	23754	1
Fage_P030b	90	Pulse	99	3719586	36153	1
Fage_P030b	91	Picture	Retrieval Sternberg Symbols	3720752	0	1	24824	2	0	next	incorrect	419
Fage_P030b	91	Pulse	99	3731986	11234	1
Fage_P030b	91	Response	2	3740836	20084	1
Fage_P030b	91	Pulse	99	3744386	23634	1
Fage_P030b	92	Picture	Fixation Cross after Retrieval	3745576	0	1	112291	2	0	next	other	0
Fage_P030b	92	Pulse	99	3756786	11210	1
Fage_P030b	92	Pulse	99	3769185	23609	1
Fage_P030b	92	Pulse	99	3781585	36009	1
Fage_P030b	92	Pulse	99	3793984	48408	1
Fage_P030b	92	Pulse	99	3806384	60808	1
Fage_P030b	92	Pulse	99	3818784	73208	1
Fage_P030b	92	Pulse	99	3831183	85607	1
Fage_P030b	92	Pulse	99	3843583	98007	1
Fage_P030b	92	Pulse	99	3855983	110407	1
Fage_P030b	93	Picture	Encoding Sternberg Symbols	3857867	0	1	24824	2	0	next	other	0
Fage_P030b	93	Pulse	99	3868392	10525	1
Fage_P030b	93	Pulse	99	3880792	22925	1
Fage_P030b	94	Picture	Fixation Cross Sternberg Symbols after Encoding	3882691	0	1	12495	2	0	next	other	0
Fage_P030b	94	Pulse	99	3893192	10501	1
Fage_P030b	95	Picture	Stroop Sternberg	3895186	0	1	24824	2	0	next	incorrect	437
Fage_P030b	95	Response	2	3904921	9735	1
Fage_P030b	95	Pulse	99	3905591	10405	1
Fage_P030b	95	Pulse	99	3917991	22805	1
Fage_P030b	96	Picture	Fixation Cross Sternberg Symbols after Stroop	3920010	0	1	37319	2	0	next	other	0
Fage_P030b	96	Pulse	99	3930391	10381	1
Fage_P030b	96	Pulse	99	3942790	22780	1
Fage_P030b	96	Pulse	99	3955190	35180	1
Fage_P030b	97	Picture	Retrieval Sternberg Symbols	3957329	0	1	24824	2	0	next	incorrect	446
Fage_P030b	97	Pulse	99	3967590	10261	1
Fage_P030b	97	Response	2	3970330	13001	1
Fage_P030b	97	Pulse	99	3979989	22660	1
Fage_P030b	98	Picture	Fixation Cross after Retrieval	3982153	0	1	136948	2	0	next	other	0
Fage_P030b	98	Pulse	99	3992389	10236	1
Fage_P030b	98	Pulse	99	4004789	22636	1
Fage_P030b	98	Pulse	99	4017188	35035	1
Fage_P030b	98	Pulse	99	4029588	47435	1
Fage_P030b	98	Pulse	99	4041988	59835	1
Fage_P030b	98	Pulse	99	4054387	72234	1
Fage_P030b	98	Pulse	99	4066787	84634	1
Fage_P030b	98	Pulse	99	4079187	97034	1
Fage_P030b	98	Pulse	99	4091586	109433	1
Fage_P030b	98	Pulse	99	4103986	121833	1
Fage_P030b	98	Pulse	99	4116385	134232	1
Fage_P030b	99	Picture	Encoding Sternberg Symbols	4119101	0	1	24824	2	0	next	other	0
Fage_P030b	99	Pulse	99	4128785	9684	1
Fage_P030b	99	Pulse	99	4141185	22084	1
Fage_P030b	100	Picture	Fixation Cross Sternberg Symbols after Encoding	4143925	0	1	12495	2	0	next	other	0
Fage_P030b	100	Pulse	99	4153585	9660	1
Fage_P030b	101	Picture	Stroop Sternberg	4156420	0	1	24824	2	0	next	incorrect	466
Fage_P030b	101	Response	2	4163384	6964	1
Fage_P030b	101	Pulse	99	4165984	9564	1
Fage_P030b	101	Pulse	99	4178384	21964	1
Fage_P030b	102	Picture	Fixation Cross Sternberg Symbols after Stroop	4181244	0	1	37319	2	0	next	other	0
Fage_P030b	102	Pulse	99	4190783	9539	1
Fage_P030b	102	Pulse	99	4203183	21939	1
Fage_P030b	102	Pulse	99	4215583	34339	1
Fage_P030b	103	Picture	Retrieval Sternberg Symbols	4218563	0	1	24824	2	0	next	incorrect	475
Fage_P030b	103	Pulse	99	4227982	9419	1
Fage_P030b	103	Response	2	4239292	20729	1
Fage_P030b	103	Pulse	99	4240382	21819	1
Fage_P030b	104	Picture	Fixation Cross after Retrieval	4243387	0	1	149444	2	0	next	other	0
Fage_P030b	104	Pulse	99	4252782	9395	1
Fage_P030b	104	Pulse	99	4265181	21794	1
Fage_P030b	104	Pulse	99	4277581	34194	1
Fage_P030b	104	Pulse	99	4289981	46594	1
Fage_P030b	104	Pulse	99	4302380	58993	1
Fage_P030b	104	Pulse	99	4314780	71393	1
Fage_P030b	104	Pulse	99	4327180	83793	1
Fage_P030b	104	Pulse	99	4339579	96192	1
Fage_P030b	104	Pulse	99	4351979	108592	1
Fage_P030b	104	Pulse	99	4364379	120992	1
Fage_P030b	104	Pulse	99	4376778	133391	1
Fage_P030b	104	Pulse	99	4389178	145791	1
Fage_P030b	105	Picture	Encoding Sternberg Symbols	4392831	0	1	24824	2	0	next	other	0
Fage_P030b	105	Pulse	99	4401578	8747	1
Fage_P030b	105	Pulse	99	4413977	21146	1
Fage_P030b	106	Picture	Fixation Cross Sternberg Symbols after Encoding	4417655	0	1	12495	2	0	next	other	0
Fage_P030b	106	Pulse	99	4426377	8722	1
Fage_P030b	107	Picture	Stroop Sternberg	4430150	0	1	24824	2	0	next	hit	497
Fage_P030b	107	Pulse	99	4438777	8627	1
Fage_P030b	107	Response	1	4440986	10836	1
Fage_P030b	107	Pulse	99	4451176	21026	1
Fage_P030b	108	Picture	Fixation Cross Sternberg Symbols after Stroop	4454974	0	1	37319	2	0	next	other	0
Fage_P030b	108	Pulse	99	4463576	8602	1
Fage_P030b	108	Pulse	99	4475975	21001	1
Fage_P030b	108	Pulse	99	4488375	33401	1
Fage_P030b	109	Picture	Retrieval Sternberg Symbols	4492293	0	1	24824	2	0	next	incorrect	505
Fage_P030b	109	Pulse	99	4500775	8482	1
Fage_P030b	109	Response	2	4505775	13482	1
Fage_P030b	109	Pulse	99	4513174	20881	1
Fage_P030b	110	Picture	Fixation Cross after Retrieval	4517117	0	1	136948	2	0	next	other	0
Fage_P030b	110	Pulse	99	4525574	8457	1
Fage_P030b	110	Pulse	99	4537974	20857	1
Fage_P030b	110	Pulse	99	4550374	33257	1
Fage_P030b	110	Pulse	99	4562773	45656	1
Fage_P030b	110	Pulse	99	4575173	58056	1
Fage_P030b	110	Pulse	99	4587573	70456	1
Fage_P030b	110	Pulse	99	4599972	82855	1
Fage_P030b	110	Pulse	99	4612372	95255	1
Fage_P030b	110	Pulse	99	4624771	107654	1
Fage_P030b	110	Pulse	99	4637171	120054	1
Fage_P030b	110	Pulse	99	4649571	132454	1
Fage_P030b	111	Picture	Encoding Sternberg Symbols	4654065	0	1	24824	2	0	next	other	0
Fage_P030b	111	Pulse	99	4661970	7905	1
Fage_P030b	111	Pulse	99	4674370	20305	1
Fage_P030b	112	Picture	Fixation Cross Sternberg Symbols after Encoding	4678889	0	1	12495	2	0	next	other	0
Fage_P030b	112	Pulse	99	4686770	7881	1
Fage_P030b	113	Picture	Stroop Sternberg	4691384	0	1	24824	2	0	next	incorrect	525
Fage_P030b	113	Response	2	4698709	7325	1
Fage_P030b	113	Pulse	99	4699169	7785	1
Fage_P030b	113	Pulse	99	4711569	20185	1
Fage_P030b	114	Picture	Fixation Cross Sternberg Symbols after Stroop	4716208	0	1	37319	2	0	next	other	0
Fage_P030b	114	Pulse	99	4723969	7761	1
Fage_P030b	114	Pulse	99	4736368	20160	1
Fage_P030b	114	Pulse	99	4748768	32560	1
Fage_P030b	115	Picture	Retrieval Sternberg Symbols	4753527	0	1	24824	2	0	next	incorrect	534
Fage_P030b	115	Pulse	99	4761168	7641	1
Fage_P030b	115	Response	2	4771417	17890	1
Fage_P030b	115	Pulse	99	4773567	20040	1
Fage_P030b	116	Picture	Fixation Cross after Retrieval	4778351	0	1	112291	2	0	next	other	0
Fage_P030b	116	Pulse	99	4785967	7616	1
Fage_P030b	116	Pulse	99	4798366	20015	1
Fage_P030b	116	Pulse	99	4810766	32415	1
Fage_P030b	116	Pulse	99	4823166	44815	1
Fage_P030b	116	Pulse	99	4835566	57215	1
Fage_P030b	116	Pulse	99	4847965	69614	1
Fage_P030b	116	Pulse	99	4860365	82014	1
Fage_P030b	116	Pulse	99	4872765	94414	1
Fage_P030b	116	Pulse	99	4885164	106813	1
Fage_P030b	117	Picture	Encoding Sternberg Symbols	4890642	0	1	24824	2	0	next	other	0
Fage_P030b	117	Pulse	99	4897564	6922	1
Fage_P030b	117	Pulse	99	4909963	19321	1
Fage_P030b	118	Picture	Fixation Cross Sternberg Symbols after Encoding	4915466	0	1	12495	2	0	next	other	0
Fage_P030b	118	Pulse	99	4922363	6897	1
Fage_P030b	119	Picture	Stroop Sternberg	4927961	0	1	24824	2	0	next	incorrect	553
Fage_P030b	119	Pulse	99	4934763	6802	1
Fage_P030b	119	Response	2	4935243	7282	1
Fage_P030b	119	Pulse	99	4947162	19201	1
Fage_P030b	120	Picture	Fixation Cross Sternberg Symbols after Stroop	4952785	0	1	37319	2	0	next	other	0
Fage_P030b	120	Pulse	99	4959562	6777	1
Fage_P030b	120	Pulse	99	4971962	19177	1
Fage_P030b	120	Pulse	99	4984361	31576	1
Fage_P030b	121	Picture	Retrieval Sternberg Symbols	4990104	0	1	24824	2	0	next	miss	0
Fage_P030b	121	Pulse	99	4996761	6657	1
Fage_P030b	121	Pulse	99	5009161	19057	1
Fage_P030b	122	Picture	Fixation Cross after Retrieval	5014928	0	1	149444	2	0	next	false_alarm	563
Fage_P030b	122	Response	2	5016050	1122	1
Fage_P030b	122	Pulse	99	5021560	6632	1
Fage_P030b	122	Pulse	99	5033960	19032	1
Fage_P030b	122	Pulse	99	5046360	31432	1
Fage_P030b	122	Pulse	99	5058759	43831	1
Fage_P030b	122	Pulse	99	5071159	56231	1
Fage_P030b	122	Pulse	99	5083559	68631	1
Fage_P030b	122	Pulse	99	5095958	81030	1
Fage_P030b	122	Pulse	99	5108358	93430	1
Fage_P030b	122	Pulse	99	5120758	105830	1
Fage_P030b	122	Pulse	99	5133157	118229	1
Fage_P030b	122	Pulse	99	5145557	130629	1
Fage_P030b	122	Pulse	99	5157957	143029	1
Fage_P030b	123	Picture	Encoding Sternberg Symbols	5164372	0	1	24823	3	0	next	other	0
Fage_P030b	123	Pulse	99	5170356	5984	1
Fage_P030b	123	Pulse	99	5182756	18384	1
Fage_P030b	124	Picture	Fixation Cross Sternberg Symbols after Encoding	5189195	0	2	12496	3	0	next	other	0
Fage_P030b	124	Pulse	99	5195156	5961	1
Fage_P030b	125	Picture	Stroop Sternberg	5201691	0	1	24824	2	0	next	incorrect	583
Fage_P030b	125	Pulse	99	5207555	5864	1
Fage_P030b	125	Response	2	5212175	10484	1
Fage_P030b	125	Pulse	99	5219955	18264	1
Fage_P030b	126	Picture	Fixation Cross Sternberg Symbols after Stroop	5226515	0	1	37319	2	0	next	other	0
Fage_P030b	126	Pulse	99	5232355	5840	1
Fage_P030b	126	Pulse	99	5244754	18239	1
Fage_P030b	126	Pulse	99	5257154	30639	1
Fage_P030b	127	Picture	Retrieval Sternberg Symbols	5263834	0	1	24824	2	0	next	hit	591
Fage_P030b	127	Pulse	99	5269554	5720	1
Fage_P030b	127	Response	1	5278583	14749	1
Fage_P030b	127	Pulse	99	5281953	18119	1
Fage_P030b	128	Picture	Fixation Cross after Retrieval	5288658	0	1	124619	2	0	next	other	0
Fage_P030b	128	Pulse	99	5294353	5695	1
Fage_P030b	128	Pulse	99	5306752	18094	1
Fage_P030b	128	Pulse	99	5319162	30504	1
Fage_P030b	128	Pulse	99	5331562	42904	1
Fage_P030b	128	Pulse	99	5343961	55303	1
Fage_P030b	128	Pulse	99	5356361	67703	1
Fage_P030b	128	Pulse	99	5368761	80103	1
Fage_P030b	128	Pulse	99	5381160	92502	1
Fage_P030b	128	Pulse	99	5393560	104902	1
Fage_P030b	128	Pulse	99	5405960	117302	1
Fage_P030b	129	Picture	Encoding Sternberg Symbols	5413277	0	1	24824	2	0	next	other	0
Fage_P030b	129	Pulse	99	5418359	5082	1
Fage_P030b	129	Pulse	99	5430759	17482	1
Fage_P030b	130	Picture	Fixation Cross Sternberg Symbols after Encoding	5438101	0	1	12495	2	0	next	other	0
Fage_P030b	130	Pulse	99	5443159	5058	1
Fage_P030b	131	Picture	Stroop Sternberg	5450596	0	1	24824	2	0	next	incorrect	611
Fage_P030b	131	Pulse	99	5455558	4962	1
Fage_P030b	131	Response	2	5457718	7122	1
Fage_P030b	131	Pulse	99	5467958	17362	1
Fage_P030b	132	Picture	Fixation Cross Sternberg Symbols after Stroop	5475420	0	1	37320	2	0	next	other	0
Fage_P030b	132	Pulse	99	5480358	4938	1
Fage_P030b	132	Pulse	99	5492757	17337	1
Fage_P030b	132	Pulse	99	5505157	29737	1
Fage_P030b	133	Picture	Retrieval Sternberg Symbols	5512740	0	1	24823	3	0	next	incorrect	619
Fage_P030b	133	Pulse	99	5517557	4817	1
Fage_P030b	133	Response	2	5527826	15086	1
Fage_P030b	133	Pulse	99	5529956	17216	1
Fage_P030b	134	Picture	Fixation Cross after Retrieval	5537563	0	2	112291	3	0	next	other	0
Fage_P030b	134	Pulse	99	5542356	4793	1
Fage_P030b	134	Pulse	99	5554756	17193	1
Fage_P030b	134	Pulse	99	5567155	29592	1
Fage_P030b	134	Pulse	99	5579555	41992	1
Fage_P030b	134	Pulse	99	5591955	54392	1
Fage_P030b	134	Pulse	99	5604354	66791	1
Fage_P030b	134	Pulse	99	5616754	79191	1
Fage_P030b	134	Pulse	99	5629153	91590	1
Fage_P030b	134	Pulse	99	5641553	103990	1
Fage_P030b	135	Picture	Encoding Sternberg Symbols	5649854	0	1	24824	2	0	next	other	0
Fage_P030b	135	Pulse	99	5653953	4099	1
Fage_P030b	135	Pulse	99	5666352	16498	1
Fage_P030b	136	Picture	Fixation Cross Sternberg Symbols after Encoding	5674678	0	1	12495	3	0	next	other	0
Fage_P030b	136	Pulse	99	5678752	4074	1
Fage_P030b	137	Picture	Stroop Sternberg	5687173	0	2	24824	3	0	next	hit	638
Fage_P030b	137	Pulse	99	5691152	3979	1
Fage_P030b	137	Response	1	5696082	8909	1
Fage_P030b	137	Pulse	99	5703551	16378	1
Fage_P030b	138	Picture	Fixation Cross Sternberg Symbols after Stroop	5711997	0	1	37320	2	0	next	other	0
Fage_P030b	138	Pulse	99	5715951	3954	1
Fage_P030b	138	Pulse	99	5728351	16354	1
Fage_P030b	138	Pulse	99	5740750	28753	1
Fage_P030b	139	Picture	Retrieval Sternberg Symbols	5749317	0	1	24823	3	0	next	hit	646
Fage_P030b	139	Pulse	99	5753150	3833	1
Fage_P030b	139	Response	1	5757360	8043	1
Fage_P030b	139	Pulse	99	5765550	16233	1
Fage_P030b	140	Picture	Fixation Cross after Retrieval	5774140	0	2	136949	3	0	next	other	0
Fage_P030b	140	Pulse	99	5777949	3809	1
Fage_P030b	140	Pulse	99	5790349	16209	1
Fage_P030b	140	Pulse	99	5802749	28609	1
Fage_P030b	140	Pulse	99	5815148	41008	1
Fage_P030b	140	Pulse	99	5827548	53408	1
Fage_P030b	140	Pulse	99	5839948	65808	1
Fage_P030b	140	Pulse	99	5852347	78207	1
Fage_P030b	140	Pulse	99	5864747	90607	1
Fage_P030b	140	Pulse	99	5877147	103007	1
Fage_P030b	140	Pulse	99	5889546	115406	1
Fage_P030b	140	Pulse	99	5901946	127806	1
Fage_P030b	141	Picture	Encoding Sternberg Symbols	5911089	0	1	24823	3	0	next	other	0
Fage_P030b	141	Pulse	99	5914346	3257	1
Fage_P030b	141	Pulse	99	5926745	15656	1
Fage_P030b	142	Picture	Fixation Cross Sternberg Symbols after Encoding	5935912	0	2	12496	3	0	next	other	0
Fage_P030b	142	Pulse	99	5939145	3233	1
Fage_P030b	143	Picture	Stroop Sternberg	5948408	0	1	24824	2	0	next	hit	667
Fage_P030b	143	Pulse	99	5951545	3137	1
Fage_P030b	143	Response	1	5957054	8646	1
Fage_P030b	143	Pulse	99	5963944	15536	1
Fage_P030b	144	Picture	Fixation Cross Sternberg Symbols after Stroop	5973232	0	1	37319	2	0	next	other	0
Fage_P030b	144	Pulse	99	5976344	3112	1
Fage_P030b	144	Pulse	99	5988744	15512	1
Fage_P030b	144	Pulse	99	6001143	27911	1
Fage_P030b	145	Picture	Retrieval Sternberg Symbols	6010551	0	1	24824	2	0	next	incorrect	676
Fage_P030b	145	Pulse	99	6013543	2992	1
Fage_P030b	145	Pulse	99	6025942	15391	1
Fage_P030b	145	Response	2	6029202	18651	1
Fage_P030b	146	Picture	Fixation Cross after Retrieval	6035375	0	1	112291	2	0	next	other	0
Fage_P030b	146	Pulse	99	6038342	2967	1
Fage_P030b	146	Pulse	99	6050742	15367	1
Fage_P030b	146	Pulse	99	6063141	27766	1
Fage_P030b	146	Pulse	99	6075541	40166	1
Fage_P030b	146	Pulse	99	6087941	52566	1
Fage_P030b	146	Pulse	99	6100340	64965	1
Fage_P030b	146	Pulse	99	6112740	77365	1
Fage_P030b	146	Pulse	99	6125140	89765	1
Fage_P030b	146	Pulse	99	6137540	102165	1
Fage_P030b	147	Picture	Instruction Sternberg Letters	6147666	0	1	37319	2	0	next	other	0
Fage_P030b	147	Pulse	99	6149939	2273	1
Fage_P030b	147	Pulse	99	6162339	14673	1
Fage_P030b	147	Pulse	99	6174738	27072	1
Fage_P030b	148	Picture	Encoding Sternberg Letters	6184985	0	1	24824	2	0	next	other	0
Fage_P030b	148	Pulse	99	6187138	2153	1
Fage_P030b	148	Pulse	99	6199538	14553	1
Fage_P030b	149	Picture	Fixation Cross Sternberg Letters after Encoding	6209809	0	1	12495	2	0	next	other	0
Fage_P030b	149	Pulse	99	6211937	2128	1
Fage_P030b	150	Picture	Stroop Sternberg	6222304	0	1	24824	2	0	next	incorrect	698
Fage_P030b	150	Pulse	99	6224337	2033	1
Fage_P030b	150	Response	2	6230407	8103	1
Fage_P030b	150	Pulse	99	6236737	14433	1
Fage_P030b	151	Picture	Fixation Cross Sternberg Letters after Stroop	6247128	0	1	37319	2	0	next	other	0
Fage_P030b	151	Pulse	99	6249136	2008	1
Fage_P030b	151	Pulse	99	6261536	14408	1
Fage_P030b	151	Pulse	99	6273936	26808	1
Fage_P030b	152	Picture	Retrieval Sternberg Letters	6284447	0	1	24824	2	0	next	incorrect	706
Fage_P030b	152	Pulse	99	6286335	1888	1
Fage_P030b	152	Response	2	6296475	12028	1
Fage_P030b	152	Pulse	99	6298735	14288	1
Fage_P030b	153	Picture	Fixation Cross after Retrieval	6309271	0	1	112291	2	0	next	other	0
Fage_P030b	153	Pulse	99	6311134	1863	1
Fage_P030b	153	Pulse	99	6323534	14263	1
Fage_P030b	153	Pulse	99	6335934	26663	1
Fage_P030b	153	Pulse	99	6348333	39062	1
Fage_P030b	153	Pulse	99	6360733	51462	1
Fage_P030b	153	Pulse	99	6373133	63862	1
Fage_P030b	153	Pulse	99	6385532	76261	1
Fage_P030b	153	Pulse	99	6397932	88661	1
Fage_P030b	153	Pulse	99	6410332	101061	1
Fage_P030b	154	Picture	Encoding Sternberg Letters	6421562	0	1	24824	2	0	next	other	0
Fage_P030b	154	Pulse	99	6422732	1170	1
Fage_P030b	154	Pulse	99	6435131	13569	1
Fage_P030b	155	Picture	Fixation Cross Sternberg Letters after Encoding	6446386	0	1	12495	2	0	next	other	0
Fage_P030b	155	Pulse	99	6447531	1145	1
Fage_P030b	156	Picture	Stroop Sternberg	6458881	0	1	24824	2	0	next	incorrect	725
Fage_P030b	156	Pulse	99	6459930	1049	1
Fage_P030b	156	Response	2	6466860	7979	1
Fage_P030b	156	Pulse	99	6472330	13449	1
Fage_P030b	157	Picture	Fixation Cross Sternberg Letters after Stroop	6483705	0	1	37319	2	0	next	other	0
Fage_P030b	157	Pulse	99	6484730	1025	1
Fage_P030b	157	Pulse	99	6497129	13424	1
Fage_P030b	157	Pulse	99	6509529	25824	1
Fage_P030b	158	Picture	Retrieval Sternberg Letters	6521024	0	1	24824	2	0	next	hit	734
Fage_P030b	158	Pulse	99	6521929	905	1
Fage_P030b	158	Pulse	99	6534328	13304	1
Fage_P030b	158	Response	1	6535338	14314	1
Fage_P030b	159	Picture	Fixation Cross after Retrieval	6545848	0	1	149443	2	0	next	other	0
Fage_P030b	159	Pulse	99	6546728	880	1
Fage_P030b	159	Pulse	99	6559128	13280	1
Fage_P030b	159	Pulse	99	6571527	25679	1
Fage_P030b	159	Pulse	99	6583927	38079	1
Fage_P030b	159	Pulse	99	6596327	50479	1
Fage_P030b	159	Pulse	99	6608726	62878	1
Fage_P030b	159	Pulse	99	6621126	75278	1
Fage_P030b	159	Pulse	99	6633526	87678	1
Fage_P030b	159	Pulse	99	6645925	100077	1
Fage_P030b	159	Pulse	99	6658325	112477	1
Fage_P030b	159	Pulse	99	6670725	124877	1
Fage_P030b	159	Pulse	99	6683124	137276	1
Fage_P030b	160	Picture	Encoding Sternberg Letters	6695291	0	1	24824	2	0	next	other	0
Fage_P030b	160	Pulse	99	6695524	233	1
Fage_P030b	160	Pulse	99	6707924	12633	1
Fage_P030b	161	Picture	Fixation Cross Sternberg Letters after Encoding	6720115	0	1	12496	2	0	next	other	0
Fage_P030b	161	Pulse	99	6720333	218	1
Fage_P030b	162	Picture	Stroop Sternberg	6732611	0	1	24824	2	0	next	hit	755
Fage_P030b	162	Pulse	99	6732733	122	1
Fage_P030b	162	Response	1	6740643	8032	1
Fage_P030b	162	Pulse	99	6745122	12511	1
Fage_P030b	163	Picture	Fixation Cross Sternberg Letters after Stroop	6757435	0	1	37319	2	0	next	other	0
Fage_P030b	163	Pulse	99	6757532	97	1
Fage_P030b	163	Pulse	99	6769932	12497	1
Fage_P030b	163	Pulse	99	6782331	24896	1
Fage_P030b	163	Pulse	99	6794731	37296	1
Fage_P030b	164	Picture	Retrieval Sternberg Letters	6794754	0	1	24824	2	0	next	hit	764
Fage_P030b	164	Pulse	99	6807131	12377	1
Fage_P030b	164	Response	1	6810171	15417	1
Fage_P030b	164	Pulse	99	6819530	24776	1
Fage_P030b	165	Picture	Fixation Cross after Retrieval	6819578	0	1	124619	2	0	next	other	0
Fage_P030b	165	Pulse	99	6831930	12352	1
Fage_P030b	165	Pulse	99	6844330	24752	1
Fage_P030b	165	Pulse	99	6856729	37151	1
Fage_P030b	165	Pulse	99	6869129	49551	1
Fage_P030b	165	Pulse	99	6881529	61951	1
Fage_P030b	165	Pulse	99	6893928	74350	1
Fage_P030b	165	Pulse	99	6906328	86750	1
Fage_P030b	165	Pulse	99	6918728	99150	1
Fage_P030b	165	Pulse	99	6931127	111549	1
Fage_P030b	165	Pulse	99	6943527	123949	1
Fage_P030b	166	Picture	Encoding Sternberg Letters	6944197	0	1	24824	2	0	next	other	0
Fage_P030b	166	Pulse	99	6955927	11730	1
Fage_P030b	166	Pulse	99	6968326	24129	1
Fage_P030b	167	Picture	Fixation Cross Sternberg Letters after Encoding	6969021	0	1	12495	2	0	next	other	0
Fage_P030b	167	Pulse	99	6980726	11705	1
Fage_P030b	168	Picture	Stroop Sternberg	6981516	0	1	24824	2	0	next	hit	783
Fage_P030b	168	Response	1	6992396	10880	1
Fage_P030b	168	Pulse	99	6993125	11609	1
Fage_P030b	168	Pulse	99	7005525	24009	1
Fage_P030b	169	Picture	Fixation Cross Sternberg Letters after Stroop	7006340	0	1	37319	2	0	next	other	0
Fage_P030b	169	Pulse	99	7017925	11585	1
Fage_P030b	169	Pulse	99	7030324	23984	1
Fage_P030b	169	Pulse	99	7042724	36384	1
Fage_P030b	170	Picture	Retrieval Sternberg Letters	7043659	0	1	24824	2	0	next	incorrect	792
Fage_P030b	170	Pulse	99	7055124	11465	1
Fage_P030b	170	Response	2	7061704	18045	1
Fage_P030b	170	Pulse	99	7067523	23864	1
Fage_P030b	171	Picture	Fixation Cross after Retrieval	7068483	0	1	137115	2	0	next	other	0
Fage_P030b	171	Pulse	99	7079923	11440	1
Fage_P030b	171	Pulse	99	7092323	23840	1
Fage_P030b	171	Pulse	99	7104722	36239	1
Fage_P030b	171	Pulse	99	7117122	48639	1
Fage_P030b	171	Pulse	99	7129522	61039	1
Fage_P030b	171	Pulse	99	7141922	73439	1
Fage_P030b	171	Pulse	99	7154321	85838	1
Fage_P030b	171	Pulse	99	7166721	98238	1
Fage_P030b	171	Pulse	99	7179120	110637	1
Fage_P030b	171	Pulse	99	7191520	123037	1
Fage_P030b	171	Pulse	99	7203920	135437	1
Fage_P030b	172	Picture	Encoding Sternberg Letters	7205598	0	1	24824	2	0	next	other	0
Fage_P030b	172	Pulse	99	7216319	10721	1
Fage_P030b	172	Pulse	99	7228719	23121	1
Fage_P030b	173	Picture	Fixation Cross Sternberg Letters after Encoding	7230422	0	1	12495	2	0	next	other	0
Fage_P030b	173	Pulse	99	7241119	10697	1
Fage_P030b	174	Picture	Stroop Sternberg	7242917	0	1	24824	2	0	next	incorrect	812
Fage_P030b	174	Response	2	7248949	6032	1
Fage_P030b	174	Pulse	99	7253518	10601	1
Fage_P030b	174	Pulse	99	7265918	23001	1
Fage_P030b	175	Picture	Fixation Cross Sternberg Letters after Stroop	7267741	0	1	37319	2	0	next	other	0
Fage_P030b	175	Pulse	99	7278318	10577	1
Fage_P030b	175	Pulse	99	7290717	22976	1
Fage_P030b	175	Pulse	99	7303117	35376	1
Fage_P030b	176	Picture	Retrieval Sternberg Letters	7305060	0	1	24824	2	0	next	hit	821
Fage_P030b	176	Pulse	99	7315517	10457	1
Fage_P030b	176	Response	1	7318876	13816	1
Fage_P030b	176	Pulse	99	7327916	22856	1
Fage_P030b	177	Picture	Fixation Cross after Retrieval	7329884	0	1	124620	2	0	next	other	0
Fage_P030b	177	Pulse	99	7340316	10432	1
Fage_P030b	177	Pulse	99	7352716	22832	1
Fage_P030b	177	Pulse	99	7365115	35231	1
Fage_P030b	177	Pulse	99	7377515	47631	1
Fage_P030b	177	Pulse	99	7389915	60031	1
Fage_P030b	177	Pulse	99	7402314	72430	1
Fage_P030b	177	Pulse	99	7414714	84830	1
Fage_P030b	177	Pulse	99	7427114	97230	1
Fage_P030b	177	Pulse	99	7439513	109629	1
Fage_P030b	177	Pulse	99	7451913	122029	1
Fage_P030b	178	Picture	Encoding Sternberg Letters	7454504	0	1	24824	2	0	next	other	0
Fage_P030b	178	Pulse	99	7464313	9809	1
Fage_P030b	178	Pulse	99	7476712	22208	1
Fage_P030b	179	Picture	Fixation Cross Sternberg Letters after Encoding	7479328	0	1	12495	2	0	next	other	0
Fage_P030b	179	Pulse	99	7489112	9784	1
Fage_P030b	180	Picture	Stroop Sternberg	7491823	0	1	24824	2	0	next	incorrect	840
Fage_P030b	180	Response	2	7499072	7249	1
Fage_P030b	180	Pulse	99	7501511	9688	1
Fage_P030b	180	Pulse	99	7513911	22088	1
Fage_P030b	181	Picture	Fixation Cross Sternberg Letters after Stroop	7516647	0	1	37319	2	0	next	other	0
Fage_P030b	181	Pulse	99	7526311	9664	1
Fage_P030b	181	Pulse	99	7538711	22064	1
Fage_P030b	181	Pulse	99	7551110	34463	1
Fage_P030b	182	Picture	Retrieval Sternberg Letters	7553966	0	1	24824	2	0	next	hit	848
Fage_P030b	182	Response	1	7561370	7404	1
Fage_P030b	182	Pulse	99	7563510	9544	1
Fage_P030b	182	Pulse	99	7575909	21943	1
Fage_P030b	183	Picture	Fixation Cross after Retrieval	7578790	0	1	112291	2	0	next	other	0
Fage_P030b	183	Pulse	99	7588309	9519	1
Fage_P030b	183	Pulse	99	7600709	21919	1
Fage_P030b	183	Pulse	99	7613108	34318	1
Fage_P030b	183	Pulse	99	7625508	46718	1
Fage_P030b	183	Pulse	99	7637908	59118	1
Fage_P030b	183	Pulse	99	7650307	71517	1
Fage_P030b	183	Pulse	99	7662707	83917	1
Fage_P030b	183	Pulse	99	7675107	96317	1
Fage_P030b	183	Pulse	99	7687506	108716	1
Fage_P030b	184	Picture	Encoding Sternberg Letters	7691081	0	1	24824	2	0	next	false_alarm	863
Fage_P030b	184	Pulse	99	7699906	8825	1
Fage_P030b	184	Response	2	7709116	18035	1
Fage_P030b	184	Pulse	99	7712305	21224	1
Fage_P030b	185	Picture	Fixation Cross Sternberg Letters after Encoding	7715905	0	1	12495	2	0	next	other	0
Fage_P030b	185	Pulse	99	7724705	8800	1
Fage_P030b	186	Picture	Stroop Sternberg	7728400	0	1	24824	2	0	next	hit	869
Fage_P030b	186	Pulse	99	7737105	8705	1
Fage_P030b	186	Response	1	7737985	9585	1
Fage_P030b	186	Pulse	99	7749505	21105	1
Fage_P030b	187	Picture	Fixation Cross Sternberg Letters after Stroop	7753224	0	1	37319	2	0	next	other	0
Fage_P030b	187	Pulse	99	7761904	8680	1
Fage_P030b	187	Pulse	99	7774304	21080	1
Fage_P030b	187	Pulse	99	7786703	33479	1
Fage_P030b	188	Picture	Retrieval Sternberg Letters	7790543	0	1	24824	2	0	next	incorrect	877
Fage_P030b	188	Pulse	99	7799103	8560	1
Fage_P030b	188	Response	2	7802483	11940	1
Fage_P030b	188	Pulse	99	7811503	20960	1
Fage_P030b	189	Picture	Fixation Cross after Retrieval	7815367	0	1	112291	2	0	next	other	0
Fage_P030b	189	Pulse	99	7823902	8535	1
Fage_P030b	189	Pulse	99	7836302	20935	1
Fage_P030b	189	Pulse	99	7848702	33335	1
Fage_P030b	189	Pulse	99	7861101	45734	1
Fage_P030b	189	Pulse	99	7873501	58134	1
Fage_P030b	189	Pulse	99	7885901	70534	1
Fage_P030b	189	Pulse	99	7898300	82933	1
Fage_P030b	189	Pulse	99	7910700	95333	1
Fage_P030b	189	Pulse	99	7923100	107733	1
Fage_P030b	190	Picture	Encoding Sternberg Letters	7927658	0	1	24824	2	0	next	other	0
Fage_P030b	190	Pulse	99	7935500	7842	1
Fage_P030b	190	Pulse	99	7947899	20241	1
Fage_P030b	191	Picture	Fixation Cross Sternberg Letters after Encoding	7952482	0	1	12495	2	0	next	other	0
Fage_P030b	191	Pulse	99	7960299	7817	1
Fage_P030b	192	Picture	Stroop Sternberg	7964977	0	1	24824	2	0	next	incorrect	896
Fage_P030b	192	Pulse	99	7972698	7721	1
Fage_P030b	192	Response	2	7975158	10181	1
Fage_P030b	192	Pulse	99	7985098	20121	1
Fage_P030b	193	Picture	Fixation Cross Sternberg Letters after Stroop	7989801	0	1	37319	2	0	next	other	0
Fage_P030b	193	Pulse	99	7997498	7697	1
Fage_P030b	193	Pulse	99	8009897	20096	1
Fage_P030b	193	Pulse	99	8022297	32496	1
Fage_P030b	194	Picture	Retrieval Sternberg Letters	8027120	0	1	24824	2	0	next	hit	904
Fage_P030b	194	Pulse	99	8034697	7577	1
Fage_P030b	194	Response	1	8039576	12456	1
Fage_P030b	194	Pulse	99	8047096	19976	1
Fage_P030b	195	Picture	Fixation Cross after Retrieval	8051944	0	1	137115	2	0	next	other	0
Fage_P030b	195	Pulse	99	8059496	7552	1
Fage_P030b	195	Pulse	99	8071896	19952	1
Fage_P030b	195	Pulse	99	8084295	32351	1
Fage_P030b	195	Pulse	99	8096695	44751	1
Fage_P030b	195	Pulse	99	8109094	57150	1
Fage_P030b	195	Pulse	99	8121494	69550	1
Fage_P030b	195	Pulse	99	8133894	81950	1
Fage_P030b	195	Pulse	99	8146294	94350	1
Fage_P030b	195	Pulse	99	8158693	106749	1
Fage_P030b	195	Pulse	99	8171093	119149	1
Fage_P030b	195	Pulse	99	8183492	131548	1
Fage_P030b	196	Picture	Encoding Sternberg Letters	8189059	0	1	24824	2	0	next	other	0
Fage_P030b	196	Pulse	99	8195902	6843	1
Fage_P030b	196	Pulse	99	8208302	19243	1
Fage_P030b	197	Picture	Fixation Cross Sternberg Letters after Encoding	8213883	0	1	12495	2	0	next	other	0
Fage_P030b	197	Pulse	99	8220691	6808	1
Fage_P030b	198	Picture	Stroop Sternberg	8226378	0	1	24824	2	0	next	incorrect	925
Fage_P030b	198	Pulse	99	8233101	6723	1
Fage_P030b	198	Response	2	8236081	9703	1
Fage_P030b	198	Pulse	99	8245501	19123	1
Fage_P030b	199	Picture	Fixation Cross Sternberg Letters after Stroop	8251202	0	1	37319	2	0	next	other	0
Fage_P030b	199	Pulse	99	8257900	6698	1
Fage_P030b	199	Pulse	99	8270300	19098	1
Fage_P030b	199	Pulse	99	8282700	31498	1
Fage_P030b	200	Picture	Retrieval Sternberg Letters	8288521	0	1	24824	2	0	next	miss	0
Fage_P030b	200	Pulse	99	8295099	6578	1
Fage_P030b	200	Pulse	99	8307499	18978	1
Fage_P030b	201	Picture	Fixation Cross after Retrieval	8313345	0	1	124619	2	0	next	false_alarm	935
Fage_P030b	201	Response	2	8313389	44	1
Fage_P030b	201	Pulse	99	8319899	6554	1
Fage_P030b	201	Pulse	99	8332298	18953	1
Fage_P030b	201	Pulse	99	8344698	31353	1
Fage_P030b	201	Pulse	99	8357098	43753	1
Fage_P030b	201	Pulse	99	8369497	56152	1
Fage_P030b	201	Pulse	99	8381897	68552	1
Fage_P030b	201	Pulse	99	8394297	80952	1
Fage_P030b	201	Pulse	99	8406696	93351	1
Fage_P030b	201	Pulse	99	8419096	105751	1
Fage_P030b	201	Pulse	99	8431496	118151	1
Fage_P030b	202	Picture	Encoding Sternberg Letters	8437964	0	1	24824	2	0	next	other	0
Fage_P030b	202	Pulse	99	8443895	5931	1
Fage_P030b	202	Pulse	99	8456295	18331	1
Fage_P030b	203	Picture	Fixation Cross Sternberg Letters after Encoding	8462788	0	1	12495	3	0	next	other	0
Fage_P030b	203	Pulse	99	8468695	5907	1
Fage_P030b	204	Picture	Stroop Sternberg	8475283	0	2	24824	4	0	next	incorrect	953
Fage_P030b	204	Pulse	99	8481094	5811	1
Fage_P030b	204	Response	2	8484134	8851	1
Fage_P030b	204	Pulse	99	8493494	18211	1
Fage_P030b	205	Picture	Fixation Cross Sternberg Letters after Stroop	8500107	0	2	37320	3	0	next	other	0
Fage_P030b	205	Pulse	99	8505894	5787	1
Fage_P030b	205	Pulse	99	8518293	18186	1
Fage_P030b	205	Pulse	99	8530693	30586	1
Fage_P030b	206	Picture	Retrieval Sternberg Letters	8537427	0	1	24824	2	0	next	incorrect	961
Fage_P030b	206	Pulse	99	8543093	5666	1
Fage_P030b	206	Response	2	8551262	13835	1
Fage_P030b	206	Pulse	99	8555492	18065	1
Fage_P030b	207	Picture	Fixation Cross after Retrieval	8562251	0	1	149443	2	0	next	other	0
Fage_P030b	207	Pulse	99	8567892	5641	1
Fage_P030b	207	Pulse	99	8580291	18040	1
Fage_P030b	207	Pulse	99	8592691	30440	1
Fage_P030b	207	Pulse	99	8605091	42840	1
Fage_P030b	207	Pulse	99	8617490	55239	1
Fage_P030b	207	Pulse	99	8629890	67639	1
Fage_P030b	207	Pulse	99	8642290	80039	1
Fage_P030b	207	Pulse	99	8654689	92438	1
Fage_P030b	207	Pulse	99	8667089	104838	1
Fage_P030b	207	Pulse	99	8679489	117238	1
Fage_P030b	207	Pulse	99	8691888	129637	1
Fage_P030b	207	Pulse	99	8704288	142037	1
Fage_P030b	208	Picture	Encoding Sternberg Letters	8711694	0	1	24824	2	0	next	other	0
Fage_P030b	208	Pulse	99	8716688	4994	1
Fage_P030b	208	Pulse	99	8729087	17393	1
Fage_P030b	209	Picture	Fixation Cross Sternberg Letters after Encoding	8736518	0	1	12495	2	0	next	other	0
Fage_P030b	209	Pulse	99	8741487	4969	1
Fage_P030b	210	Picture	Stroop Sternberg	8749013	0	1	24824	2	0	next	incorrect	983
Fage_P030b	210	Pulse	99	8753887	4874	1
Fage_P030b	210	Response	2	8758316	9303	1
Fage_P030b	210	Pulse	99	8766286	17273	1
Fage_P030b	211	Picture	Fixation Cross Sternberg Letters after Stroop	8773837	0	1	37319	2	0	next	other	0
Fage_P030b	211	Pulse	99	8778686	4849	1
Fage_P030b	211	Pulse	99	8791086	17249	1
Fage_P030b	211	Pulse	99	8803485	29648	1
Fage_P030b	212	Picture	Retrieval Sternberg Letters	8811156	0	1	24824	2	0	next	hit	991
Fage_P030b	212	Pulse	99	8815885	4729	1
Fage_P030b	212	Response	1	8828205	17049	1
Fage_P030b	212	Pulse	99	8828284	17128	1
Fage_P030b	213	Picture	Fixation Cross after Retrieval	8835980	0	1	124620	2	0	next	other	0
Fage_P030b	213	Pulse	99	8840684	4704	1
Fage_P030b	213	Pulse	99	8853084	17104	1
Fage_P030b	213	Pulse	99	8865484	29504	1
Fage_P030b	213	Pulse	99	8877883	41903	1
Fage_P030b	213	Pulse	99	8890283	54303	1
Fage_P030b	213	Pulse	99	8902682	66702	1
Fage_P030b	213	Pulse	99	8915082	79102	1
Fage_P030b	213	Pulse	99	8927482	91502	1
Fage_P030b	213	Pulse	99	8939882	103902	1
Fage_P030b	213	Pulse	99	8952281	116301	1
Fage_P030b	214	Picture	Encoding Sternberg Letters	8960600	0	1	24823	3	0	next	other	0
Fage_P030b	214	Pulse	99	8964681	4081	1
Fage_P030b	214	Pulse	99	8977080	16480	1
Fage_P030b	215	Picture	Fixation Cross Sternberg Letters after Encoding	8985423	0	2	12496	3	0	next	other	0
Fage_P030b	215	Pulse	99	8989480	4057	1
Fage_P030b	216	Picture	Stroop Sternberg	8997919	0	1	24824	2	0	next	incorrect	1011
Fage_P030b	216	Pulse	99	9001880	3961	1
Fage_P030b	216	Response	2	9005770	7851	1
Fage_P030b	216	Pulse	99	9014279	16360	1
Fage_P030b	217	Picture	Fixation Cross Sternberg Letters after Stroop	9022743	0	1	37319	2	0	next	other	0
Fage_P030b	217	Pulse	99	9026679	3936	1
Fage_P030b	217	Pulse	99	9039079	16336	1
Fage_P030b	217	Pulse	99	9051478	28735	1
Fage_P030b	218	Picture	Retrieval Sternberg Letters	9060062	0	1	24824	2	0	next	incorrect	1019
Fage_P030b	218	Pulse	99	9063878	3816	1
Fage_P030b	218	Response	2	9075638	15576	1
Fage_P030b	218	Pulse	99	9076278	16216	1
Fage_P030b	219	Picture	Fixation Cross after Retrieval	9084886	0	1	112291	2	0	next	other	0
Fage_P030b	219	Pulse	99	9088677	3791	1
Fage_P030b	219	Pulse	99	9101077	16191	1
Fage_P030b	219	Pulse	99	9113477	28591	1
Fage_P030b	219	Pulse	99	9125876	40990	1
Fage_P030b	219	Pulse	99	9138276	53390	1
Fage_P030b	219	Pulse	99	9150676	65790	1
Fage_P030b	219	Pulse	99	9163075	78189	1
Fage_P030b	219	Pulse	99	9175475	90589	1
Fage_P030b	219	Pulse	99	9187875	102989	1
Fage_P030b	220	Picture	Encoding Sternberg Letters	9197177	0	1	24824	2	0	next	other	0
Fage_P030b	220	Pulse	99	9200274	3097	1
Fage_P030b	220	Pulse	99	9212674	15497	1
Fage_P030b	221	Picture	Fixation Cross Sternberg Letters after Encoding	9222001	0	1	12495	2	0	next	other	0
Fage_P030b	221	Pulse	99	9225074	3073	1
Fage_P030b	222	Picture	Stroop Sternberg	9234496	0	1	24824	2	0	next	hit	1038
Fage_P030b	222	Pulse	99	9237473	2977	1
Fage_P030b	222	Response	1	9242053	7557	1
Fage_P030b	222	Pulse	99	9249873	15377	1
Fage_P030b	223	Picture	Fixation Cross Sternberg Letters after Stroop	9259320	0	1	37319	2	0	next	other	0
Fage_P030b	223	Pulse	99	9262273	2953	1
Fage_P030b	223	Pulse	99	9274672	15352	1
Fage_P030b	223	Pulse	99	9287072	27752	1
Fage_P030b	224	Picture	Retrieval Sternberg Letters	9296639	0	1	24824	2	0	next	incorrect	1046
Fage_P030b	224	Pulse	99	9299472	2833	1
Fage_P030b	224	Response	2	9308131	11492	1
Fage_P030b	224	Pulse	99	9311871	15232	1
Fage_P030b	225	Picture	Fixation Cross after Retrieval	9321463	0	1	124619	2	0	next	other	0
Fage_P030b	225	Pulse	99	9324271	2808	1
Fage_P030b	225	Pulse	99	9336671	15208	1
Fage_P030b	225	Pulse	99	9349070	27607	1
Fage_P030b	225	Pulse	99	9361470	40007	1
Fage_P030b	225	Pulse	99	9373869	52406	1
Fage_P030b	225	Pulse	99	9386269	64806	1
Fage_P030b	225	Pulse	99	9398669	77206	1
Fage_P030b	225	Pulse	99	9411068	89605	1
Fage_P030b	225	Pulse	99	9423468	102005	1
Fage_P030b	225	Pulse	99	9435868	114405	1
Fage_P030b	226	Picture	Encoding Sternberg Letters	9446082	0	1	24824	2	0	next	other	0
Fage_P030b	226	Pulse	99	9448267	2185	1
Fage_P030b	226	Pulse	99	9460667	14585	1
Fage_P030b	227	Picture	Fixation Cross Sternberg Letters after Encoding	9470906	0	1	12495	3	0	next	other	0
Fage_P030b	227	Pulse	99	9473067	2161	1
Fage_P030b	228	Picture	Stroop Sternberg	9483401	0	2	24824	3	0	next	incorrect	1066
Fage_P030b	228	Pulse	99	9485466	2065	1
Fage_P030b	228	Response	2	9496126	12725	1
Fage_P030b	228	Pulse	99	9497866	14465	1
Fage_P030b	229	Picture	Fixation Cross Sternberg Letters after Stroop	9508225	0	1	37320	2	0	next	other	0
Fage_P030b	229	Pulse	99	9510266	2041	1
Fage_P030b	229	Pulse	99	9522665	14440	1
Fage_P030b	229	Pulse	99	9535065	26840	1
Fage_P030b	230	Picture	Retrieval Sternberg Letters	9545545	0	1	24823	3	0	next	incorrect	1074
Fage_P030b	230	Pulse	99	9547465	1920	1
Fage_P030b	230	Response	2	9556674	11129	1
Fage_P030b	230	Pulse	99	9559864	14319	1
Fage_P030b	231	Picture	Fixation Cross after Retrieval	9570368	0	2	124620	3	0	next	other	0
Fage_P030b	231	Pulse	99	9572264	1896	1
Fage_P030b	231	Pulse	99	9584664	14296	1
Fage_P030b	231	Pulse	99	9597063	26695	1
Fage_P030b	231	Pulse	99	9609463	39095	1
Fage_P030b	231	Pulse	99	9621862	51494	1
Fage_P030b	231	Pulse	99	9634262	63894	1
Fage_P030b	231	Pulse	99	9646662	76294	1
Fage_P030b	231	Pulse	99	9659061	88693	1
Fage_P030b	231	Pulse	99	9671461	101093	1
Fage_P030b	231	Pulse	99	9683871	113503	1
Fage_P030b	232	Picture	Encoding Sternberg Letters	9694988	0	1	24824	2	0	next	other	0
Fage_P030b	232	Pulse	99	9696271	1283	1
Fage_P030b	232	Pulse	99	9708670	13682	1
Fage_P030b	233	Picture	Fixation Cross Sternberg Letters after Encoding	9719812	0	1	12495	2	0	next	other	0
Fage_P030b	233	Pulse	99	9721070	1258	1
Fage_P030b	234	Picture	Stroop Sternberg	9732307	0	1	24824	2	0	next	miss	0
Fage_P030b	234	Pulse	99	9733470	1163	1
Fage_P030b	234	Pulse	99	9745869	13562	1
Fage_P030b	235	Picture	Fixation Cross Sternberg Letters after Stroop	9757131	0	1	37319	2	0	next	other	0
Fage_P030b	235	Pulse	99	9758269	1138	1
Fage_P030b	235	Pulse	99	9770668	13537	1
Fage_P030b	235	Pulse	99	9783068	25937	1
Fage_P030b	236	Picture	Retrieval Sternberg Letters	9794450	0	1	24824	2	0	next	incorrect	1101
Fage_P030b	236	Pulse	99	9795468	1018	1
Fage_P030b	236	Response	2	9807837	13387	1
Fage_P030b	236	Pulse	99	9807867	13417	1
Fage_P030b	237	Picture	Fixation Cross after Retrieval	9819274	0	1	112291	2	0	next	false_alarm	1106
Fage_P030b	237	Pulse	99	9820267	993	1
Fage_P030b	237	Pulse	99	9832667	13393	1
Fage_P030b	237	Response	2	9844647	25373	1
Fage_P030b	237	Pulse	99	9845066	25792	1
Fage_P030b	237	Pulse	99	9857466	38192	1
Fage_P030b	237	Pulse	99	9869866	50592	1
Fage_P030b	237	Pulse	99	9882265	62991	1
Fage_P030b	237	Pulse	99	9894665	75391	1
Fage_P030b	237	Pulse	99	9907065	87791	1
Fage_P030b	237	Pulse	99	9919464	100190	1
Fage_P030b	238	Picture	Encoding Sternberg Letters	9931565	0	1	24824	2	0	next	other	0
Fage_P030b	238	Pulse	99	9931864	299	1
Fage_P030b	238	Pulse	99	9944264	12699	1
Fage_P030b	239	Picture	Fixation Cross Sternberg Letters after Encoding	9956389	0	1	12495	2	0	next	other	0
Fage_P030b	239	Pulse	99	9956663	274	1
Fage_P030b	240	Picture	Stroop Sternberg	9968884	0	1	24824	2	0	next	incorrect	1121
Fage_P030b	240	Pulse	99	9969063	179	1
Fage_P030b	240	Response	2	9977353	8469	1
Fage_P030b	240	Pulse	99	9981462	12578	1
Fage_P030b	241	Picture	Fixation Cross Sternberg Letters after Stroop	9993708	0	1	37319	2	0	next	other	0
Fage_P030b	241	Pulse	99	9993862	154	1
Fage_P030b	241	Pulse	99	10006262	12554	1
Fage_P030b	241	Pulse	99	10018661	24953	1
Fage_P030b	242	Picture	Retrieval Sternberg Letters	10031027	0	1	24824	2	0	next	incorrect	1129
Fage_P030b	242	Pulse	99	10031061	34	1
Fage_P030b	242	Response	2	10041681	10654	1
Fage_P030b	242	Pulse	99	10043461	12434	1
Fage_P030b	243	Picture	Fixation Cross after Retrieval	10055851	0	1	137115	2	0	next	other	0
Fage_P030b	243	Pulse	99	10055860	9	1
Fage_P030b	243	Pulse	99	10068260	12409	1
Fage_P030b	243	Pulse	99	10080660	24809	1
Fage_P030b	243	Pulse	99	10093059	37208	1
Fage_P030b	243	Pulse	99	10105459	49608	1
Fage_P030b	243	Pulse	99	10117859	62008	1
Fage_P030b	243	Pulse	99	10130258	74407	1
Fage_P030b	243	Pulse	99	10142658	86807	1
Fage_P030b	243	Pulse	99	10155058	99207	1
Fage_P030b	243	Pulse	99	10167457	111606	1
Fage_P030b	243	Pulse	99	10179857	124006	1
Fage_P030b	243	Pulse	99	10192257	136406	1
Fage_P030b	244	Picture	Encoding Sternberg Letters	10192966	0	1	24824	2	0	next	other	0
Fage_P030b	244	Pulse	99	10204656	11690	1
Fage_P030b	244	Pulse	99	10217056	24090	1
Fage_P030b	245	Picture	Fixation Cross Sternberg Letters after Encoding	10217790	0	1	12495	2	0	next	other	0
Fage_P030b	245	Pulse	99	10229456	11666	1
Fage_P030b	246	Picture	Stroop Sternberg	10230285	0	1	24824	2	0	next	incorrect	1150
Fage_P030b	246	Response	2	10235985	5700	1
Fage_P030b	246	Pulse	99	10241855	11570	1
Fage_P030b	246	Pulse	99	10254255	23970	1
Fage_P030b	247	Picture	Fixation Cross Sternberg Letters after Stroop	10255109	0	1	37319	2	0	next	other	0
Fage_P030b	247	Pulse	99	10266655	11546	1
Fage_P030b	247	Pulse	99	10279054	23945	1
Fage_P030b	247	Pulse	99	10291454	36345	1
Fage_P030b	248	Picture	Retrieval Sternberg Letters	10292428	0	1	24824	2	0	next	incorrect	1158
Fage_P030b	248	Response	2	10302654	10226	1
Fage_P030b	248	Pulse	99	10303853	11425	1
Fage_P030b	248	Pulse	99	10316253	23825	1
Fage_P030b	249	Picture	Fixation Cross after Retrieval	10317252	0	1	149443	3	0	next	other	0
Fage_P030b	249	Pulse	99	10328653	11401	1
Fage_P030b	249	Pulse	99	10341053	23801	1
Fage_P030b	249	Pulse	99	10353452	36200	1
Fage_P030b	249	Pulse	99	10365852	48600	1
Fage_P030b	249	Pulse	99	10378251	60999	1
Fage_P030b	249	Pulse	99	10390651	73399	1
Fage_P030b	249	Pulse	99	10403051	85799	1
Fage_P030b	249	Pulse	99	10415450	98198	1
Fage_P030b	249	Pulse	99	10427850	110598	1
Fage_P030b	249	Pulse	99	10440250	122998	1
Fage_P030b	249	Pulse	99	10452649	135397	1
Fage_P030b	249	Pulse	99	10465049	147797	1
Fage_P030b	250	Picture	Encoding Sternberg Letters	10466695	0	2	24824	3	0	next	other	0
Fage_P030b	250	Pulse	99	10477449	10754	1
Fage_P030b	250	Pulse	99	10489848	23153	1
Fage_P030b	251	Picture	Fixation Cross Sternberg Letters after Encoding	10491519	0	1	12496	2	0	next	other	0
Fage_P030b	251	Pulse	99	10502248	10729	1
Fage_P030b	252	Picture	Stroop Sternberg	10504015	0	1	24824	2	0	next	hit	1181
Fage_P030b	252	Pulse	99	10514648	10633	1
Fage_P030b	252	Response	1	10515768	11753	1
Fage_P030b	252	Pulse	99	10527047	23032	1
Fage_P030b	253	Picture	Fixation Cross Sternberg Letters after Stroop	10528839	0	1	37319	2	0	next	other	0
Fage_P030b	253	Pulse	99	10539447	10608	1
Fage_P030b	253	Pulse	99	10551847	23008	1
Fage_P030b	253	Pulse	99	10564246	35407	1
Fage_P030b	254	Picture	Retrieval Sternberg Letters	10566158	0	1	24824	2	0	next	hit	1189
Fage_P030b	254	Pulse	99	10576646	10488	1
Fage_P030b	254	Response	1	10578606	12448	1
Fage_P030b	254	Pulse	99	10589046	22888	1
Fage_P030b	255	Picture	Fixation Cross after Retrieval	10590982	0	1	137114	2	0	next	other	0
Fage_P030b	255	Pulse	99	10601445	10463	1
Fage_P030b	255	Pulse	99	10613845	22863	1
Fage_P030b	255	Pulse	99	10626245	35263	1
Fage_P030b	255	Pulse	99	10638644	47662	1
Fage_P030b	255	Pulse	99	10651044	60062	1
Fage_P030b	255	Pulse	99	10663444	72462	1
Fage_P030b	255	Pulse	99	10675843	84861	1
Fage_P030b	255	Pulse	99	10688243	97261	1
Fage_P030b	255	Pulse	99	10700642	109660	1
Fage_P030b	255	Pulse	99	10713042	122060	1
Fage_P030b	255	Pulse	99	10725442	134460	1
Fage_P030b	256	Picture	Encoding Sternberg Letters	10728096	0	1	24824	2	0	next	other	0
Fage_P030b	256	Pulse	99	10737842	9746	1
Fage_P030b	256	Pulse	99	10750241	22145	1
Fage_P030b	257	Picture	Fixation Cross Sternberg Letters after Encoding	10752920	0	1	12496	2	0	next	other	0
Fage_P030b	257	Pulse	99	10762641	9721	1
Fage_P030b	258	Picture	Stroop Sternberg	10765416	0	1	24824	2	0	next	incorrect	1209
Fage_P030b	258	Response	2	10771221	5805	1
Fage_P030b	258	Pulse	99	10775040	9624	1
Fage_P030b	258	Pulse	99	10787440	22024	1
Fage_P030b	259	Picture	Fixation Cross Sternberg Letters after Stroop	10790240	0	1	37319	2	0	next	other	0
Fage_P030b	259	Pulse	99	10799840	9600	1
Fage_P030b	259	Pulse	99	10812239	21999	1
Fage_P030b	259	Pulse	99	10824639	34399	1
Fage_P030b	260	Picture	Retrieval Sternberg Letters	10827559	0	1	24824	2	0	next	incorrect	1218
Fage_P030b	260	Pulse	99	10837039	9480	1
Fage_P030b	260	Response	2	10838959	11400	1
Fage_P030b	260	Pulse	99	10849438	21879	1
Fage_P030b	261	Picture	Fixation Cross after Retrieval	10852383	0	1	112290	2	0	next	other	0
Fage_P030b	261	Pulse	99	10861838	9455	1
Fage_P030b	261	Pulse	99	10874238	21855	1
Fage_P030b	261	Pulse	99	10886637	34254	1
Fage_P030b	261	Pulse	99	10899037	46654	1
Fage_P030b	261	Pulse	99	10911437	59054	1
Fage_P030b	261	Pulse	99	10923836	71453	1
Fage_P030b	261	Pulse	99	10936236	83853	1
Fage_P030b	261	Pulse	99	10948636	96253	1
Fage_P030b	261	Pulse	99	10961035	108652	1
Fage_P030b	262	Picture	Encoding Sternberg Letters	10964673	0	1	24824	2	0	next	other	0
Fage_P030b	262	Pulse	99	10973435	8762	1
Fage_P030b	262	Pulse	99	10985835	21162	1
Fage_P030b	263	Picture	Fixation Cross Sternberg Letters after Encoding	10989497	0	1	12496	2	0	next	other	0
Fage_P030b	263	Pulse	99	10998234	8737	1
Fage_P030b	264	Picture	Stroop Sternberg	11001993	0	1	24824	2	0	next	incorrect	1236
Fage_P030b	264	Response	2	11010564	8571	1
Fage_P030b	264	Pulse	99	11010634	8641	1
Fage_P030b	264	Pulse	99	11023034	21041	1
Fage_P030b	265	Picture	Fixation Cross Sternberg Letters after Stroop	11026817	0	1	37319	2	0	next	other	0
Fage_P030b	265	Pulse	99	11035433	8616	1
Fage_P030b	265	Pulse	99	11047833	21016	1
Fage_P030b	265	Pulse	99	11060232	33415	1
Fage_P030b	266	Picture	Retrieval Sternberg Letters	11064136	0	1	24824	2	0	next	incorrect	1245
Fage_P030b	266	Pulse	99	11072632	8496	1
Fage_P030b	266	Response	2	11073892	9756	1
Fage_P030b	266	Pulse	99	11085032	20896	1
Fage_P030b	267	Picture	Fixation Cross after Retrieval	11088960	0	1	149443	2	0	next	other	0
Fage_P030b	267	Pulse	99	11097432	8472	1
Fage_P030b	267	Pulse	99	11109831	20871	1
Fage_P030b	267	Pulse	99	11122231	33271	1
Fage_P030b	267	Pulse	99	11134631	45671	1
Fage_P030b	267	Pulse	99	11147030	58070	1
Fage_P030b	267	Pulse	99	11159430	70470	1
Fage_P030b	267	Pulse	99	11171840	82880	1
Fage_P030b	267	Pulse	99	11184239	95279	1
Fage_P030b	267	Pulse	99	11196639	107679	1
Fage_P030b	267	Pulse	99	11209038	120078	1
Fage_P030b	267	Pulse	99	11221438	132478	1
Fage_P030b	267	Pulse	99	11233838	144878	1
Fage_P030b	268	Picture	Encoding Sternberg Letters	11238403	0	1	24824	2	0	next	other	0
Fage_P030b	268	Pulse	99	11246238	7835	1
Fage_P030b	268	Pulse	99	11258637	20234	1
Fage_P030b	269	Picture	Fixation Cross Sternberg Letters after Encoding	11263227	0	1	12495	2	0	next	other	0
Fage_P030b	269	Pulse	99	11271037	7810	1
Fage_P030b	270	Picture	Stroop Sternberg	11275722	0	1	24824	2	0	next	miss	0
Fage_P030b	270	Pulse	99	11283436	7714	1
Fage_P030b	270	Pulse	99	11295836	20114	1
Fage_P030b	271	Picture	Fixation Cross Sternberg Letters after Stroop	11300546	0	1	37319	2	0	next	other	0
Fage_P030b	271	Pulse	99	11308236	7690	1
Fage_P030b	271	Pulse	99	11320635	20089	1
Fage_P030b	271	Pulse	99	11333035	32489	1
Fage_P030b	272	Picture	Retrieval Sternberg Letters	11337865	0	1	24824	2	0	next	hit	1275
Fage_P030b	272	Pulse	99	11345435	7570	1
Fage_P030b	272	Pulse	99	11357834	19969	1
Fage_P030b	272	Response	1	11362604	24739	1
Fage_P030b	273	Picture	Fixation Cross after Retrieval	11362689	0	1	124620	2	0	next	other	0
Fage_P030b	273	Pulse	99	11370234	7545	1
Fage_P030b	273	Pulse	99	11382634	19945	1
Fage_P030b	273	Pulse	99	11395033	32344	1
Fage_P030b	273	Pulse	99	11407433	44744	1
Fage_P030b	273	Pulse	99	11419833	57144	1
Fage_P030b	273	Pulse	99	11432232	69543	1
Fage_P030b	273	Pulse	99	11444632	81943	1
Fage_P030b	273	Pulse	99	11457031	94342	1
Fage_P030b	273	Pulse	99	11469431	106742	1
Fage_P030b	273	Pulse	99	11481831	119142	1
Fage_P030b	274	Picture	Encoding Sternberg Letters	11487309	0	1	24824	2	0	next	other	0
Fage_P030b	274	Pulse	99	11494231	6922	1
Fage_P030b	274	Pulse	99	11506630	19321	1
Fage_P030b	275	Picture	Fixation Cross Sternberg Letters after Encoding	11512133	0	1	12495	2	0	next	other	0
Fage_P030b	275	Pulse	99	11519030	6897	1
Fage_P030b	276	Picture	Stroop Sternberg	11524628	0	1	24824	2	0	next	incorrect	1293
Fage_P030b	276	Response	2	11531010	6382	1
Fage_P030b	276	Pulse	99	11531429	6801	1
Fage_P030b	276	Pulse	99	11543829	19201	1
Fage_P030b	277	Picture	Fixation Cross Sternberg Letters after Stroop	11549452	0	1	37319	2	0	next	other	0
Fage_P030b	277	Pulse	99	11556229	6777	1
Fage_P030b	277	Pulse	99	11568628	19176	1
Fage_P030b	277	Pulse	99	11581028	31576	1
Fage_P030b	278	Picture	Retrieval Sternberg Letters	11586771	0	1	24824	2	0	next	incorrect	1302
Fage_P030b	278	Pulse	99	11593428	6657	1
Fage_P030b	278	Response	2	11596828	10057	1
Fage_P030b	278	Pulse	99	11605827	19056	1
Fage_P030b	279	Picture	Fixation Cross after Retrieval	11611595	0	1	112291	2	0	next	other	0
Fage_P030b	279	Pulse	99	11618227	6632	1
Fage_P030b	279	Pulse	99	11630627	19032	1
Fage_P030b	279	Pulse	99	11643026	31431	1
Fage_P030b	279	Pulse	99	11655426	43831	1
Fage_P030b	279	Pulse	99	11667826	56231	1
Fage_P030b	279	Pulse	99	11680225	68630	1
Fage_P030b	279	Pulse	99	11692625	81030	1
Fage_P030b	279	Pulse	99	11705025	93430	1
Fage_P030b	279	Pulse	99	11717424	105829	1
Fage_P030b	280	Picture	Encoding Sternberg Letters	11723886	0	1	24824	2	0	next	other	0
Fage_P030b	280	Pulse	99	11729824	5938	1
Fage_P030b	280	Pulse	99	11742224	18338	1
Fage_P030b	281	Picture	Fixation Cross Sternberg Letters after Encoding	11748710	0	1	12495	2	0	next	other	0
Fage_P030b	281	Pulse	99	11754623	5913	1
Fage_P030b	282	Picture	Stroop Sternberg	11761205	0	1	24824	2	0	next	hit	1321
Fage_P030b	282	Pulse	99	11767023	5818	1
Fage_P030b	282	Response	1	11768983	7778	1
Fage_P030b	282	Pulse	99	11779423	18218	1
Fage_P030b	283	Picture	Fixation Cross Sternberg Letters after Stroop	11786029	0	1	37319	2	0	next	other	0
Fage_P030b	283	Pulse	99	11791822	5793	1
Fage_P030b	283	Pulse	99	11804222	18193	1
Fage_P030b	283	Pulse	99	11816622	30593	1
Fage_P030b	284	Picture	Retrieval Sternberg Letters	11823348	0	1	24824	2	0	next	hit	1329
Fage_P030b	284	Pulse	99	11829021	5673	1
Fage_P030b	284	Response	1	11831711	8363	1
Fage_P030b	284	Pulse	99	11841421	18073	1
Fage_P030b	285	Picture	Fixation Cross after Retrieval	11848172	0	1	137115	2	0	next	other	0
Fage_P030b	285	Pulse	99	11853820	5648	1
Fage_P030b	285	Pulse	99	11866220	18048	1
Fage_P030b	285	Pulse	99	11878620	30448	1
Fage_P030b	285	Pulse	99	11891019	42847	1
Fage_P030b	285	Pulse	99	11903419	55247	1
Fage_P030b	285	Pulse	99	11915819	67647	1
Fage_P030b	285	Pulse	99	11928218	80046	1
Fage_P030b	285	Pulse	99	11940618	92446	1
Fage_P030b	285	Pulse	99	11953018	104846	1
Fage_P030b	285	Pulse	99	11965417	117245	1
Fage_P030b	285	Pulse	99	11977817	129645	1
Fage_P030b	286	Picture	Encoding Sternberg Letters	11985287	0	1	24824	2	0	next	other	0
Fage_P030b	286	Pulse	99	11990217	4930	1
Fage_P030b	286	Pulse	99	12002616	17329	1
Fage_P030b	287	Picture	Fixation Cross Sternberg Letters after Encoding	12010111	0	1	12495	2	0	next	other	0
Fage_P030b	287	Pulse	99	12015016	4905	1
Fage_P030b	288	Picture	Stroop Sternberg	12022606	0	1	24824	2	0	next	hit	1350
Fage_P030b	288	Pulse	99	12027416	4810	1
Fage_P030b	288	Response	1	12030785	8179	1
Fage_P030b	288	Pulse	99	12039815	17209	1
Fage_P030b	289	Picture	Fixation Cross Sternberg Letters after Stroop	12047430	0	1	37319	2	0	next	other	0
Fage_P030b	289	Pulse	99	12052215	4785	1
Fage_P030b	289	Pulse	99	12064615	17185	1
Fage_P030b	289	Pulse	99	12077014	29584	1
Fage_P030b	290	Picture	Retrieval Sternberg Letters	12084749	0	1	24824	2	0	next	incorrect	1358
Fage_P030b	290	Pulse	99	12089414	4665	1
Fage_P030b	290	Response	2	12095684	10935	1
Fage_P030b	290	Pulse	99	12101813	17064	1
Fage_P030b	291	Picture	Fixation Cross after Retrieval	12109573	0	1	112291	2	0	next	other	0
Fage_P030b	291	Pulse	99	12114213	4640	1
Fage_P030b	291	Pulse	99	12126613	17040	1
Fage_P030b	291	Pulse	99	12139013	29440	1
Fage_P030b	291	Pulse	99	12151412	41839	1
Fage_P030b	291	Pulse	99	12163812	54239	1
Fage_P030b	291	Pulse	99	12176211	66638	1
Fage_P030b	291	Pulse	99	12188611	79038	1
Fage_P030b	291	Pulse	99	12201011	91438	1
Fage_P030b	291	Pulse	99	12213410	103837	1
Fage_P030b	292	Picture	End Sternberg	12221864	0	1	37319	2	0	next	other	0
Fage_P030b	292	Pulse	99	12225810	3946	1
Fage_P030b	292	Pulse	99	12238210	16346	1
Fage_P030b	292	Pulse	99	12250609	28745	1
Fage_P030b	293	Picture	Instruction Stroop	12259183	0	1	37319	2	0	next	other	0
Fage_P030b	293	Pulse	99	12263009	3826	1
Fage_P030b	293	Pulse	99	12275409	16226	1
Fage_P030b	293	Pulse	99	12287808	28625	1
Fage_P030b	294	Picture	stroop neutral close	12296502	0	1	24824	2	0	next	incorrect	1380
Fage_P030b	294	Pulse	99	12300208	3706	1
Fage_P030b	294	Response	2	12310148	13646	1
Fage_P030b	294	Pulse	99	12312608	16106	1
Fage_P030b	295	Picture	stroop neutral close	12321326	0	1	24990	3	0	next	hit	1384
Fage_P030b	295	Pulse	99	12325007	3681	1
Fage_P030b	295	Response	1	12332577	11251	1
Fage_P030b	295	Pulse	99	12337407	16081	1
Fage_P030b	296	Picture	stroop neutral close	12346316	0	2	24824	4	0	next	incorrect	1388
Fage_P030b	296	Pulse	99	12349807	3491	1
Fage_P030b	296	Response	2	12353007	6691	1
Fage_P030b	296	Pulse	99	12362206	15890	1
Fage_P030b	297	Picture	stroop neutral close	12371140	0	2	24824	3	0	next	incorrect	1392
Fage_P030b	297	Pulse	99	12374606	3466	1
Fage_P030b	297	Response	2	12378966	7826	1
Fage_P030b	297	Pulse	99	12387006	15866	1
Fage_P030b	298	Picture	stroop neutral close	12395964	0	1	24991	2	0	next	hit	1396
Fage_P030b	298	Pulse	99	12399405	3441	1
Fage_P030b	298	Response	1	12403875	7911	1
Fage_P030b	298	Pulse	99	12411805	15841	1
Fage_P030b	299	Picture	stroop neutral close	12420955	0	1	24824	2	0	next	incorrect	1400
Fage_P030b	299	Pulse	99	12424205	3250	1
Fage_P030b	299	Response	2	12430624	9669	1
Fage_P030b	299	Pulse	99	12436604	15649	1
Fage_P030b	300	Picture	Fixation Cross Stroop	12445779	0	1	124619	2	0	next	other	0
Fage_P030b	300	Pulse	99	12449004	3225	1
Fage_P030b	300	Pulse	99	12461404	15625	1
Fage_P030b	300	Pulse	99	12473803	28024	1
Fage_P030b	300	Pulse	99	12486203	40424	1
Fage_P030b	300	Pulse	99	12498603	52824	1
Fage_P030b	300	Pulse	99	12511002	65223	1
Fage_P030b	300	Pulse	99	12523402	77623	1
Fage_P030b	300	Pulse	99	12535802	90023	1
Fage_P030b	300	Pulse	99	12548201	102422	1
Fage_P030b	300	Pulse	99	12560601	114822	1
Fage_P030b	301	Picture	stroop neutral close	12570398	0	1	24824	2	0	next	hit	1415
Fage_P030b	301	Pulse	99	12573001	2603	1
Fage_P030b	301	Response	1	12579970	9572	1
Fage_P030b	301	Pulse	99	12585400	15002	1
Fage_P030b	302	Picture	stroop neutral close	12595222	0	1	24991	2	0	next	incorrect	1419
Fage_P030b	302	Pulse	99	12597800	2578	1
Fage_P030b	302	Response	2	12603420	8198	1
Fage_P030b	302	Pulse	99	12610209	14987	1
Fage_P030b	303	Picture	stroop neutral close	12620213	0	1	24824	2	0	next	incorrect	1423
Fage_P030b	303	Pulse	99	12622609	2396	1
Fage_P030b	303	Response	2	12627759	7546	1
Fage_P030b	303	Pulse	99	12635009	14796	1
Fage_P030b	304	Picture	stroop neutral close	12645037	0	1	24990	2	0	next	incorrect	1427
Fage_P030b	304	Pulse	99	12647409	2372	1
Fage_P030b	304	Response	2	12653558	8521	1
Fage_P030b	304	Pulse	99	12659808	14771	1
Fage_P030b	305	Picture	stroop neutral close	12670027	0	1	24991	2	0	next	hit	1431
Fage_P030b	305	Pulse	99	12672208	2181	1
Fage_P030b	305	Response	1	12679197	9170	1
Fage_P030b	305	Pulse	99	12684607	14580	1
Fage_P030b	306	Picture	stroop neutral close	12695018	0	1	24824	2	0	next	incorrect	1435
Fage_P030b	306	Pulse	99	12697007	1989	1
Fage_P030b	306	Response	2	12704667	9649	1
Fage_P030b	306	Pulse	99	12709407	14389	1
Fage_P030b	307	Picture	Fixation Cross Stroop	12719842	0	1	124619	2	0	next	other	0
Fage_P030b	307	Pulse	99	12721806	1964	1
Fage_P030b	307	Pulse	99	12734206	14364	1
Fage_P030b	307	Pulse	99	12746606	26764	1
Fage_P030b	307	Pulse	99	12759005	39163	1
Fage_P030b	307	Pulse	99	12771405	51563	1
Fage_P030b	307	Pulse	99	12783805	63963	1
Fage_P030b	307	Pulse	99	12796204	76362	1
Fage_P030b	307	Pulse	99	12808604	88762	1
Fage_P030b	307	Pulse	99	12821004	101162	1
Fage_P030b	307	Pulse	99	12833403	113561	1
Fage_P030b	308	Picture	stroop neutral close	12844461	0	1	24824	2	0	next	incorrect	1450
Fage_P030b	308	Pulse	99	12845803	1342	1
Fage_P030b	308	Response	2	12853243	8782	1
Fage_P030b	308	Pulse	99	12858202	13741	1
Fage_P030b	309	Picture	stroop neutral close	12869285	0	1	24824	2	0	next	incorrect	1454
Fage_P030b	309	Pulse	99	12870602	1317	1
Fage_P030b	309	Response	2	12879262	9977	1
Fage_P030b	309	Pulse	99	12883002	13717	1
Fage_P030b	310	Picture	stroop neutral close	12894109	0	1	24824	2	0	next	incorrect	1458
Fage_P030b	310	Pulse	99	12895402	1293	1
Fage_P030b	310	Response	2	12903021	8912	1
Fage_P030b	310	Pulse	99	12907801	13692	1
Fage_P030b	311	Picture	stroop neutral close	12918933	0	1	24990	2	0	next	incorrect	1462
Fage_P030b	311	Pulse	99	12920201	1268	1
Fage_P030b	311	Response	2	12930611	11678	1
Fage_P030b	311	Pulse	99	12932600	13667	1
Fage_P030b	312	Picture	stroop neutral close	12943923	0	1	24824	2	0	next	hit	1466
Fage_P030b	312	Pulse	99	12945000	1077	1
Fage_P030b	312	Response	1	12951900	7977	1
Fage_P030b	312	Pulse	99	12957400	13477	1
Fage_P030b	313	Picture	stroop neutral close	12968747	0	1	24824	2	0	next	hit	1470
Fage_P030b	313	Pulse	99	12969800	1053	1
Fage_P030b	313	Response	1	12977399	8652	1
Fage_P030b	313	Pulse	99	12982199	13452	1
Fage_P030b	314	Picture	Fixation Cross Stroop	12993571	0	1	124620	2	0	next	other	0
Fage_P030b	314	Pulse	99	12994599	1028	1
Fage_P030b	314	Pulse	99	13006998	13427	1
Fage_P030b	314	Pulse	99	13019398	25827	1
Fage_P030b	314	Pulse	99	13031798	38227	1
Fage_P030b	314	Pulse	99	13044198	50627	1
Fage_P030b	314	Pulse	99	13056597	63026	1
Fage_P030b	314	Pulse	99	13068997	75426	1
Fage_P030b	314	Pulse	99	13081396	87825	1
Fage_P030b	314	Pulse	99	13093796	100225	1
Fage_P030b	314	Pulse	99	13106196	112625	1
Fage_P030b	315	Picture	stroop neutral close	13118191	0	1	24990	2	0	next	incorrect	1485
Fage_P030b	315	Pulse	99	13118596	405	1
Fage_P030b	315	Response	2	13126145	7954	1
Fage_P030b	315	Pulse	99	13130995	12804	1
Fage_P030b	316	Picture	stroop neutral close	13143181	0	1	24824	2	0	next	hit	1489
Fage_P030b	316	Pulse	99	13143395	214	1
Fage_P030b	316	Response	1	13151444	8263	1
Fage_P030b	316	Pulse	99	13155794	12613	1
Fage_P030b	317	Picture	stroop neutral close	13168005	0	1	24824	2	0	next	incorrect	1493
Fage_P030b	317	Pulse	99	13168194	189	1
Fage_P030b	317	Response	2	13175964	7959	1
Fage_P030b	317	Pulse	99	13180594	12589	1
Fage_P030b	318	Picture	stroop neutral close	13192829	0	1	24824	2	0	next	incorrect	1497
Fage_P030b	318	Pulse	99	13192993	164	1
Fage_P030b	318	Response	2	13199833	7004	1
Fage_P030b	318	Pulse	99	13205393	12564	1
Fage_P030b	319	Picture	stroop neutral close	13217653	0	1	24990	3	0	next	incorrect	1501
Fage_P030b	319	Pulse	99	13217793	140	1
Fage_P030b	319	Response	2	13225372	7719	1
Fage_P030b	319	Pulse	99	13230192	12539	1
Fage_P030b	319	Pulse	99	13242592	24939	1
Fage_P030b	320	Picture	stroop neutral close	13242643	0	2	24824	3	0	next	incorrect	1505
Fage_P030b	320	Response	2	13252072	9429	1
Fage_P030b	320	Pulse	99	13254992	12349	1
Fage_P030b	320	Pulse	99	13267391	24748	1
Fage_P030b	321	Picture	Fixation Cross Stroop	13267467	0	1	124620	2	0	next	other	0
Fage_P030b	321	Pulse	99	13279791	12324	1
Fage_P030b	321	Pulse	99	13292191	24724	1
Fage_P030b	321	Pulse	99	13304590	37123	1
Fage_P030b	321	Pulse	99	13316990	49523	1
Fage_P030b	321	Pulse	99	13329390	61923	1
Fage_P030b	321	Pulse	99	13341789	74322	1
Fage_P030b	321	Pulse	99	13354189	86722	1
Fage_P030b	321	Pulse	99	13366588	99121	1
Fage_P030b	321	Pulse	99	13378988	111521	1
Fage_P030b	321	Pulse	99	13391388	123921	1
Fage_P030b	322	Picture	stroop maximum incongruent	13392087	0	1	24824	2	0	next	hit	1520
Fage_P030b	322	Response	1	13402817	10730	1
Fage_P030b	322	Pulse	99	13403787	11700	1
Fage_P030b	322	Pulse	99	13416187	24100	1
Fage_P030b	323	Picture	stroop maximum incongruent	13416911	0	1	24824	2	0	next	incorrect	1524
Fage_P030b	323	Response	2	13424177	7266	1
Fage_P030b	323	Pulse	99	13428587	11676	1
Fage_P030b	323	Pulse	99	13440986	24075	1
Fage_P030b	324	Picture	stroop maximum incongruent	13441735	0	1	24824	2	0	next	hit	1528
Fage_P030b	324	Response	1	13451756	10021	1
Fage_P030b	324	Pulse	99	13453386	11651	1
Fage_P030b	324	Pulse	99	13465786	24051	1
Fage_P030b	325	Picture	stroop maximum incongruent	13466559	0	1	24990	2	0	next	incorrect	1532
Fage_P030b	325	Response	2	13474526	7967	1
Fage_P030b	325	Pulse	99	13478185	11626	1
Fage_P030b	325	Pulse	99	13490585	24026	1
Fage_P030b	326	Picture	stroop maximum incongruent	13491549	0	1	24824	2	0	next	hit	1536
Fage_P030b	326	Response	1	13499055	7506	1
Fage_P030b	326	Pulse	99	13502985	11436	1
Fage_P030b	326	Pulse	99	13515384	23835	1
Fage_P030b	327	Picture	stroop maximum incongruent	13516373	0	1	24824	2	0	next	incorrect	1540
Fage_P030b	327	Response	2	13525524	9151	1
Fage_P030b	327	Pulse	99	13527784	11411	1
Fage_P030b	327	Pulse	99	13540184	23811	1
Fage_P030b	328	Picture	Fixation Cross Stroop	13541197	0	1	124619	3	0	next	other	0
Fage_P030b	328	Pulse	99	13552583	11386	1
Fage_P030b	328	Pulse	99	13564983	23786	1
Fage_P030b	328	Pulse	99	13577383	36186	1
Fage_P030b	328	Pulse	99	13589782	48585	1
Fage_P030b	328	Pulse	99	13602182	60985	1
Fage_P030b	328	Pulse	99	13614582	73385	1
Fage_P030b	328	Pulse	99	13626981	85784	1
Fage_P030b	328	Pulse	99	13639381	98184	1
Fage_P030b	328	Pulse	99	13651780	110583	1
Fage_P030b	328	Pulse	99	13664180	122983	1
Fage_P030b	329	Picture	stroop maximum incongruent	13665816	0	2	24824	3	0	next	incorrect	1555
Fage_P030b	329	Response	2	13674210	8394	1
Fage_P030b	329	Pulse	99	13676580	10764	1
Fage_P030b	329	Pulse	99	13688979	23163	1
Fage_P030b	330	Picture	stroop maximum incongruent	13690640	0	1	24824	2	0	next	incorrect	1559
Fage_P030b	330	Response	2	13699119	8479	1
Fage_P030b	330	Pulse	99	13701379	10739	1
Fage_P030b	330	Pulse	99	13713779	23139	1
Fage_P030b	331	Picture	stroop maximum incongruent	13715464	0	1	24824	2	0	next	hit	1563
Fage_P030b	331	Response	1	13724249	8785	1
Fage_P030b	331	Pulse	99	13726178	10714	1
Fage_P030b	331	Pulse	99	13738578	23114	1
Fage_P030b	332	Picture	stroop maximum incongruent	13740288	0	1	24824	2	0	next	hit	1568
Fage_P030b	332	Pulse	99	13750978	10690	1
Fage_P030b	332	Response	1	13759927	19639	1
Fage_P030b	332	Pulse	99	13763377	23089	1
Fage_P030b	333	Picture	stroop maximum incongruent	13765112	0	1	24824	2	0	next	hit	1571
Fage_P030b	333	Response	1	13773527	8415	1
Fage_P030b	333	Pulse	99	13775777	10665	1
Fage_P030b	333	Pulse	99	13788177	23065	1
Fage_P030b	334	Picture	stroop maximum incongruent	13789936	0	1	24824	2	0	next	incorrect	1575
Fage_P030b	334	Response	2	13797477	7541	1
Fage_P030b	334	Pulse	99	13800576	10640	1
Fage_P030b	334	Pulse	99	13812976	23040	1
Fage_P030b	335	Picture	Fixation Cross Stroop	13814760	0	1	124619	3	0	next	other	0
Fage_P030b	335	Pulse	99	13825376	10616	1
Fage_P030b	335	Pulse	99	13837775	23015	1
Fage_P030b	335	Pulse	99	13850175	35415	1
Fage_P030b	335	Pulse	99	13862575	47815	1
Fage_P030b	335	Pulse	99	13874974	60214	1
Fage_P030b	335	Pulse	99	13887374	72614	1
Fage_P030b	335	Pulse	99	13899774	85014	1
Fage_P030b	335	Pulse	99	13912173	97413	1
Fage_P030b	335	Pulse	99	13924573	109813	1
Fage_P030b	335	Pulse	99	13936973	122213	1
Fage_P030b	336	Picture	stroop maximum incongruent	13939379	0	2	24824	3	0	next	hit	1590
Fage_P030b	336	Response	1	13947923	8544	1
Fage_P030b	336	Pulse	99	13949372	9993	1
Fage_P030b	336	Pulse	99	13961772	22393	1
Fage_P030b	337	Picture	stroop maximum incongruent	13964203	0	1	24824	2	0	next	incorrect	1594
Fage_P030b	337	Response	2	13972892	8689	1
Fage_P030b	337	Pulse	99	13974171	9968	1
Fage_P030b	337	Pulse	99	13986571	22368	1
Fage_P030b	338	Picture	stroop maximum incongruent	13989027	0	1	24824	2	0	next	incorrect	1598
Fage_P030b	338	Response	2	13998261	9234	1
Fage_P030b	338	Pulse	99	13998971	9944	1
Fage_P030b	338	Pulse	99	14011371	22344	1
Fage_P030b	339	Picture	stroop maximum incongruent	14013851	0	1	24824	2	0	next	hit	1602
Fage_P030b	339	Response	1	14022150	8299	1
Fage_P030b	339	Pulse	99	14023770	9919	1
Fage_P030b	339	Pulse	99	14036170	22319	1
Fage_P030b	340	Picture	stroop maximum incongruent	14038675	0	1	24824	2	0	next	hit	1606
Fage_P030b	340	Response	1	14047080	8405	1
Fage_P030b	340	Pulse	99	14048569	9894	1
Fage_P030b	340	Pulse	99	14060969	22294	1
Fage_P030b	341	Picture	stroop maximum incongruent	14063499	0	1	24824	2	0	next	incorrect	1610
Fage_P030b	341	Response	2	14072059	8560	1
Fage_P030b	341	Pulse	99	14073369	9870	1
Fage_P030b	341	Pulse	99	14085769	22270	1
Fage_P030b	342	Picture	Fixation Cross Stroop	14088323	0	1	124619	3	0	next	other	0
Fage_P030b	342	Pulse	99	14098168	9845	1
Fage_P030b	342	Pulse	99	14110568	22245	1
Fage_P030b	342	Pulse	99	14122967	34644	1
Fage_P030b	342	Pulse	99	14135367	47044	1
Fage_P030b	342	Pulse	99	14147777	59454	1
Fage_P030b	342	Pulse	99	14160176	71853	1
Fage_P030b	342	Pulse	99	14172576	84253	1
Fage_P030b	342	Pulse	99	14184976	96653	1
Fage_P030b	342	Pulse	99	14197375	109052	1
Fage_P030b	342	Pulse	99	14209775	121452	1
Fage_P030b	343	Picture	stroop maximum incongruent	14212942	0	2	24824	3	0	next	incorrect	1626
Fage_P030b	343	Pulse	99	14222175	9233	1
Fage_P030b	343	Response	2	14227714	14772	1
Fage_P030b	343	Pulse	99	14234574	21632	1
Fage_P030b	344	Picture	stroop maximum incongruent	14237766	0	1	24824	2	0	next	hit	1629
Fage_P030b	344	Response	1	14244834	7068	1
Fage_P030b	344	Pulse	99	14246974	9208	1
Fage_P030b	344	Pulse	99	14259374	21608	1
Fage_P030b	345	Picture	stroop maximum incongruent	14262590	0	1	24824	2	0	next	incorrect	1633
Fage_P030b	345	Response	2	14269193	6603	1
Fage_P030b	345	Pulse	99	14271773	9183	1
Fage_P030b	345	Pulse	99	14284173	21583	1
Fage_P030b	346	Picture	stroop maximum incongruent	14287414	0	1	24824	2	0	next	incorrect	1637
Fage_P030b	346	Response	2	14296493	9079	1
Fage_P030b	346	Pulse	99	14296572	9158	1
Fage_P030b	346	Pulse	99	14308972	21558	1
Fage_P030b	347	Picture	stroop maximum incongruent	14312238	0	1	24824	2	0	next	incorrect	1641
Fage_P030b	347	Response	2	14318662	6424	1
Fage_P030b	347	Pulse	99	14321372	9134	1
Fage_P030b	347	Pulse	99	14333772	21534	1
Fage_P030b	348	Picture	stroop maximum incongruent	14337062	0	1	24824	2	0	next	incorrect	1646
Fage_P030b	348	Pulse	99	14346171	9109	1
Fage_P030b	348	Response	2	14346551	9489	1
Fage_P030b	348	Pulse	99	14358571	21509	1
Fage_P030b	349	Picture	Fixation Cross Stroop	14361886	0	1	124619	2	0	next	other	0
Fage_P030b	349	Pulse	99	14370971	9085	1
Fage_P030b	349	Pulse	99	14383370	21484	1
Fage_P030b	349	Pulse	99	14395770	33884	1
Fage_P030b	349	Pulse	99	14408170	46284	1
Fage_P030b	349	Pulse	99	14420569	58683	1
Fage_P030b	349	Pulse	99	14432969	71083	1
Fage_P030b	349	Pulse	99	14445369	83483	1
Fage_P030b	349	Pulse	99	14457768	95882	1
Fage_P030b	349	Pulse	99	14470168	108282	1
Fage_P030b	349	Pulse	99	14482567	120681	1
Fage_P030b	350	Picture	End Stroop	14486505	0	1	43379	2	0	next	other	0
Fage_P030b	350	Pulse	99	14494967	8462	1
Fage_P030b	350	Pulse	99	14507367	20862	1
Fage_P030b	350	Pulse	99	14519767	33262	1
