# Supplementary material for: Towards clinical applicability of fMRI via systematic filtering
Source: PLoS One. 2025 May 12;20(5):e0321088. doi: 10.1371/journal.pone.0321088 (PMC12068634; doi:10.1371/journal.pone.0321088)
Supplement: S1 Code — (ZIP) [file pone.0321088.s001.zip › PLOS_DATA_CODE/Logfiles/Fage_P035a-fage.log]

Scenario - Fage Final
Logfile written - 01/07/2013 09:55:21

Subject	Trial	Event Type	Code	Time	TTime	Uncertainty	Duration	Uncertainty	ReqTime	ReqDur	Stim Type	Pair Index

Fage_P035a	1	Pulse	99	66958	76954	1
Fage_P035a	2	Picture	Instruction Sternberg Symbols	67304	0	1	37319	2	0	next	other	0
Fage_P035a	2	Pulse	99	79357	12053	1
Fage_P035a	2	Pulse	99	91757	24453	1
Fage_P035a	2	Pulse	99	104157	36853	1
Fage_P035a	3	Picture	Encoding Sternberg Symbols	104623	0	1	24824	2	0	next	other	0
Fage_P035a	3	Pulse	99	116557	11934	1
Fage_P035a	3	Pulse	99	128956	24333	1
Fage_P035a	4	Picture	Fixation Cross Sternberg Symbols after Encoding	129447	0	1	12496	2	0	next	other	0
Fage_P035a	4	Pulse	99	141356	11909	1
Fage_P035a	5	Picture	Stroop Sternberg	141943	0	1	24824	2	0	next	incorrect	12
Fage_P035a	5	Response	2	151686	9743	1
Fage_P035a	5	Pulse	99	153756	11813	1
Fage_P035a	5	Pulse	99	166156	24213	1
Fage_P035a	6	Picture	Fixation Cross Sternberg Symbols after Stroop	166767	0	1	37319	2	0	next	other	0
Fage_P035a	6	Pulse	99	178555	11788	1
Fage_P035a	6	Pulse	99	190955	24188	1
Fage_P035a	6	Pulse	99	203355	36588	1
Fage_P035a	7	Picture	Retrieval Sternberg Symbols	204086	0	1	24824	2	0	next	hit	20
Fage_P035a	7	Response	1	211495	7409	1
Fage_P035a	7	Pulse	99	215754	11668	1
Fage_P035a	7	Pulse	99	228154	24068	1
Fage_P035a	8	Picture	Fixation Cross after Retrieval	228910	0	1	112292	2	0	next	other	0
Fage_P035a	8	Pulse	99	240554	11644	1
Fage_P035a	8	Pulse	99	252954	24044	1
Fage_P035a	8	Pulse	99	265353	36443	1
Fage_P035a	8	Pulse	99	277753	48843	1
Fage_P035a	8	Pulse	99	290153	61243	1
Fage_P035a	8	Pulse	99	302553	73643	1
Fage_P035a	8	Pulse	99	314952	86042	1
Fage_P035a	8	Pulse	99	327352	98442	1
Fage_P035a	8	Pulse	99	339752	110842	1
Fage_P035a	9	Picture	Encoding Sternberg Symbols	341202	0	1	24824	2	0	next	other	0
Fage_P035a	9	Pulse	99	352151	10949	1
Fage_P035a	9	Pulse	99	364551	23349	1
Fage_P035a	10	Picture	Fixation Cross Sternberg Symbols after Encoding	366026	0	1	12495	2	0	next	other	0
Fage_P035a	10	Pulse	99	376951	10925	1
Fage_P035a	11	Picture	Stroop Sternberg	378521	0	1	24824	2	0	next	incorrect	39
Fage_P035a	11	Response	2	387031	8510	1
Fage_P035a	11	Pulse	99	389350	10829	1
Fage_P035a	11	Pulse	99	401750	23229	1
Fage_P035a	12	Picture	Fixation Cross Sternberg Symbols after Stroop	403345	0	1	37320	2	0	next	other	0
Fage_P035a	12	Pulse	99	414150	10805	1
Fage_P035a	12	Pulse	99	426550	23205	1
Fage_P035a	12	Pulse	99	438950	35605	1
Fage_P035a	13	Picture	Retrieval Sternberg Symbols	440665	0	1	24824	2	0	next	hit	48
Fage_P035a	13	Pulse	99	451349	10684	1
Fage_P035a	13	Response	1	456189	15524	1
Fage_P035a	13	Pulse	99	463749	23084	1
Fage_P035a	14	Picture	Fixation Cross after Retrieval	465489	0	1	149444	2	0	next	other	0
Fage_P035a	14	Pulse	99	476149	10660	1
Fage_P035a	14	Pulse	99	488548	23059	1
Fage_P035a	14	Pulse	99	500948	35459	1
Fage_P035a	14	Pulse	99	513348	47859	1
Fage_P035a	14	Pulse	99	525747	60258	1
Fage_P035a	14	Pulse	99	538147	72658	1
Fage_P035a	14	Pulse	99	550547	85058	1
Fage_P035a	14	Pulse	99	562947	97458	1
Fage_P035a	14	Pulse	99	575347	109858	1
Fage_P035a	14	Pulse	99	587746	122257	1
Fage_P035a	14	Pulse	99	600146	134657	1
Fage_P035a	14	Pulse	99	612546	147057	1
Fage_P035a	15	Picture	Encoding Sternberg Symbols	614933	0	1	24824	2	0	next	other	0
Fage_P035a	15	Pulse	99	624945	10012	1
Fage_P035a	15	Pulse	99	637345	22412	1
Fage_P035a	16	Picture	Fixation Cross Sternberg Symbols after Encoding	639757	0	1	12495	2	0	next	other	0
Fage_P035a	16	Pulse	99	649745	9988	1
Fage_P035a	17	Picture	Stroop Sternberg	652252	0	1	24824	2	0	next	hit	70
Fage_P035a	17	Pulse	99	662145	9893	1
Fage_P035a	17	Response	1	663375	11123	1
Fage_P035a	17	Pulse	99	674544	22292	1
Fage_P035a	18	Picture	Fixation Cross Sternberg Symbols after Stroop	677076	0	1	37320	2	0	next	other	0
Fage_P035a	18	Pulse	99	686944	9868	1
Fage_P035a	18	Pulse	99	699344	22268	1
Fage_P035a	18	Pulse	99	711744	34668	1
Fage_P035a	19	Picture	Retrieval Sternberg Symbols	714396	0	1	24824	2	0	next	hit	78
Fage_P035a	19	Pulse	99	724143	9747	1
Fage_P035a	19	Response	1	724803	10407	1
Fage_P035a	19	Pulse	99	736543	22147	1
Fage_P035a	20	Picture	Fixation Cross after Retrieval	739220	0	1	124620	2	0	next	other	0
Fage_P035a	20	Pulse	99	748943	9723	1
Fage_P035a	20	Pulse	99	761343	22123	1
Fage_P035a	20	Pulse	99	773742	34522	1
Fage_P035a	20	Pulse	99	786142	46922	1
Fage_P035a	20	Pulse	99	798542	59322	1
Fage_P035a	20	Pulse	99	810941	71721	1
Fage_P035a	20	Pulse	99	823341	84121	1
Fage_P035a	20	Pulse	99	835741	96521	1
Fage_P035a	20	Pulse	99	848141	108921	1
Fage_P035a	20	Pulse	99	860541	121321	1
Fage_P035a	21	Picture	Encoding Sternberg Symbols	863840	0	1	24824	2	0	next	other	0
Fage_P035a	21	Pulse	99	872940	9100	1
Fage_P035a	21	Pulse	99	885340	21500	1
Fage_P035a	22	Picture	Fixation Cross Sternberg Symbols after Encoding	888664	0	1	12495	2	0	next	other	0
Fage_P035a	22	Pulse	99	897739	9075	1
Fage_P035a	23	Picture	Stroop Sternberg	901159	0	1	24824	2	0	next	hit	97
Fage_P035a	23	Response	1	908599	7440	1
Fage_P035a	23	Pulse	99	910139	8980	1
Fage_P035a	23	Pulse	99	922539	21380	1
Fage_P035a	24	Picture	Fixation Cross Sternberg Symbols after Stroop	925983	0	1	37320	2	0	next	other	0
Fage_P035a	24	Pulse	99	934939	8956	1
Fage_P035a	24	Pulse	99	947338	21355	1
Fage_P035a	24	Pulse	99	959738	33755	1
Fage_P035a	25	Picture	Retrieval Sternberg Symbols	963303	0	1	24824	2	0	next	incorrect	106
Fage_P035a	25	Pulse	99	972138	8835	1
Fage_P035a	25	Response	2	974838	11535	1
Fage_P035a	25	Pulse	99	984538	21235	1
Fage_P035a	26	Picture	Fixation Cross after Retrieval	988127	0	1	136949	2	0	next	other	0
Fage_P035a	26	Pulse	99	996937	8810	1
Fage_P035a	26	Pulse	99	1009337	21210	1
Fage_P035a	26	Pulse	99	1021737	33610	1
Fage_P035a	26	Pulse	99	1034137	46010	1
Fage_P035a	26	Pulse	99	1046536	58409	1
Fage_P035a	26	Pulse	99	1058946	70819	1
Fage_P035a	26	Pulse	99	1071346	83219	1
Fage_P035a	26	Pulse	99	1083745	95618	1
Fage_P035a	26	Pulse	99	1096145	108018	1
Fage_P035a	26	Pulse	99	1108545	120418	1
Fage_P035a	26	Pulse	99	1120945	132818	1
Fage_P035a	27	Picture	Encoding Sternberg Symbols	1125076	0	1	24824	2	0	next	other	0
Fage_P035a	27	Pulse	99	1133344	8268	1
Fage_P035a	27	Pulse	99	1145744	20668	1
Fage_P035a	28	Picture	Fixation Cross Sternberg Symbols after Encoding	1149900	0	1	12495	2	0	next	other	0
Fage_P035a	28	Pulse	99	1158144	8244	1
Fage_P035a	29	Picture	Stroop Sternberg	1162395	0	1	24824	2	0	next	incorrect	127
Fage_P035a	29	Pulse	99	1170544	8149	1
Fage_P035a	29	Response	2	1172053	9658	1
Fage_P035a	29	Pulse	99	1182943	20548	1
Fage_P035a	30	Picture	Fixation Cross Sternberg Symbols after Stroop	1187219	0	1	37320	2	0	next	other	0
Fage_P035a	30	Pulse	99	1195343	8124	1
Fage_P035a	30	Pulse	99	1207743	20524	1
Fage_P035a	30	Pulse	99	1220142	32923	1
Fage_P035a	31	Picture	Retrieval Sternberg Symbols	1224539	0	1	24824	2	0	next	hit	134
Fage_P035a	31	Response	1	1231572	7033	1
Fage_P035a	31	Pulse	99	1232542	8003	1
Fage_P035a	31	Pulse	99	1244942	20403	1
Fage_P035a	32	Picture	Fixation Cross after Retrieval	1249363	0	1	124620	2	0	next	other	0
Fage_P035a	32	Pulse	99	1257342	7979	1
Fage_P035a	32	Pulse	99	1269741	20378	1
Fage_P035a	32	Pulse	99	1282141	32778	1
Fage_P035a	32	Pulse	99	1294541	45178	1
Fage_P035a	32	Pulse	99	1306941	57578	1
Fage_P035a	32	Pulse	99	1319340	69977	1
Fage_P035a	32	Pulse	99	1331740	82377	1
Fage_P035a	32	Pulse	99	1344140	94777	1
Fage_P035a	32	Pulse	99	1356539	107176	1
Fage_P035a	32	Pulse	99	1368939	119576	1
Fage_P035a	33	Picture	Encoding Sternberg Symbols	1373983	0	1	24824	2	0	next	other	0
Fage_P035a	33	Pulse	99	1381339	7356	1
Fage_P035a	33	Pulse	99	1393739	19756	1
Fage_P035a	34	Picture	Fixation Cross Sternberg Symbols after Encoding	1398807	0	1	12495	2	0	next	other	0
Fage_P035a	34	Pulse	99	1406139	7332	1
Fage_P035a	35	Picture	Stroop Sternberg	1411302	0	1	24824	2	0	next	incorrect	155
Fage_P035a	35	Pulse	99	1418538	7236	1
Fage_P035a	35	Response	2	1420748	9446	1
Fage_P035a	35	Pulse	99	1430938	19636	1
Fage_P035a	36	Picture	Fixation Cross Sternberg Symbols after Stroop	1436126	0	1	37320	2	0	next	other	0
Fage_P035a	36	Pulse	99	1443338	7212	1
Fage_P035a	36	Pulse	99	1455737	19611	1
Fage_P035a	36	Pulse	99	1468137	32011	1
Fage_P035a	37	Picture	Retrieval Sternberg Symbols	1473446	0	1	24824	2	0	next	hit	163
Fage_P035a	37	Pulse	99	1480537	7091	1
Fage_P035a	37	Response	1	1485826	12380	1
Fage_P035a	37	Pulse	99	1492936	19490	1
Fage_P035a	38	Picture	Fixation Cross after Retrieval	1498270	0	1	112291	2	0	next	other	0
Fage_P035a	38	Pulse	99	1505336	7066	1
Fage_P035a	38	Pulse	99	1517736	19466	1
Fage_P035a	38	Pulse	99	1530136	31866	1
Fage_P035a	38	Pulse	99	1542535	44265	1
Fage_P035a	38	Pulse	99	1554935	56665	1
Fage_P035a	38	Pulse	99	1567335	69065	1
Fage_P035a	38	Pulse	99	1579735	81465	1
Fage_P035a	38	Pulse	99	1592134	93864	1
Fage_P035a	38	Pulse	99	1604534	106264	1
Fage_P035a	39	Picture	Encoding Sternberg Symbols	1610561	0	1	24824	2	0	next	other	0
Fage_P035a	39	Pulse	99	1616934	6373	1
Fage_P035a	39	Pulse	99	1629334	18773	1
Fage_P035a	40	Picture	Fixation Cross Sternberg Symbols after Encoding	1635385	0	1	12496	2	0	next	other	0
Fage_P035a	40	Pulse	99	1641733	6348	1
Fage_P035a	41	Picture	Stroop Sternberg	1647881	0	1	24824	2	0	next	hit	182
Fage_P035a	41	Pulse	99	1654133	6252	1
Fage_P035a	41	Response	1	1660753	12872	1
Fage_P035a	41	Pulse	99	1666533	18652	1
Fage_P035a	42	Picture	Fixation Cross Sternberg Symbols after Stroop	1672705	0	1	37319	2	0	next	other	0
Fage_P035a	42	Pulse	99	1678932	6227	1
Fage_P035a	42	Pulse	99	1691332	18627	1
Fage_P035a	42	Pulse	99	1703732	31027	1
Fage_P035a	43	Picture	Retrieval Sternberg Symbols	1710024	0	1	24824	2	0	next	hit	190
Fage_P035a	43	Pulse	99	1716132	6108	1
Fage_P035a	43	Response	1	1717821	7797	1
Fage_P035a	43	Pulse	99	1728531	18507	1
Fage_P035a	44	Picture	Fixation Cross after Retrieval	1734848	0	1	112292	2	0	next	other	0
Fage_P035a	44	Pulse	99	1740931	6083	1
Fage_P035a	44	Pulse	99	1753331	18483	1
Fage_P035a	44	Pulse	99	1765731	30883	1
Fage_P035a	44	Pulse	99	1778130	43282	1
Fage_P035a	44	Pulse	99	1790530	55682	1
Fage_P035a	44	Pulse	99	1802930	68082	1
Fage_P035a	44	Pulse	99	1815329	80481	1
Fage_P035a	44	Pulse	99	1827729	92881	1
Fage_P035a	44	Pulse	99	1840129	105281	1
Fage_P035a	45	Picture	Encoding Sternberg Symbols	1847140	0	1	24824	2	0	next	other	0
Fage_P035a	45	Pulse	99	1852529	5389	1
Fage_P035a	45	Pulse	99	1864928	17788	1
Fage_P035a	46	Picture	Fixation Cross Sternberg Symbols after Encoding	1871964	0	1	12495	2	0	next	other	0
Fage_P035a	46	Pulse	99	1877328	5364	1
Fage_P035a	47	Picture	Stroop Sternberg	1884459	0	1	24824	2	0	next	incorrect	209
Fage_P035a	47	Pulse	99	1889728	5269	1
Fage_P035a	47	Response	2	1892948	8489	1
Fage_P035a	47	Pulse	99	1902128	17669	1
Fage_P035a	48	Picture	Fixation Cross Sternberg Symbols after Stroop	1909283	0	1	37320	2	0	next	other	0
Fage_P035a	48	Pulse	99	1914527	5244	1
Fage_P035a	48	Pulse	99	1926927	17644	1
Fage_P035a	48	Pulse	99	1939327	30044	1
Fage_P035a	49	Picture	Retrieval Sternberg Symbols	1946603	0	1	24824	2	0	next	hit	217
Fage_P035a	49	Pulse	99	1951726	5123	1
Fage_P035a	49	Response	1	1958606	12003	1
Fage_P035a	49	Pulse	99	1964126	17523	1
Fage_P035a	50	Picture	Fixation Cross after Retrieval	1971427	0	1	136949	2	0	next	other	0
Fage_P035a	50	Pulse	99	1976526	5099	1
Fage_P035a	50	Pulse	99	1988926	17499	1
Fage_P035a	50	Pulse	99	2001325	29898	1
Fage_P035a	50	Pulse	99	2013725	42298	1
Fage_P035a	50	Pulse	99	2026125	54698	1
Fage_P035a	50	Pulse	99	2038525	67098	1
Fage_P035a	50	Pulse	99	2050924	79497	1
Fage_P035a	50	Pulse	99	2063324	91897	1
Fage_P035a	50	Pulse	99	2075724	104297	1
Fage_P035a	50	Pulse	99	2088123	116696	1
Fage_P035a	50	Pulse	99	2100523	129096	1
Fage_P035a	51	Picture	Encoding Sternberg Symbols	2108376	0	1	24824	2	0	next	other	0
Fage_P035a	51	Pulse	99	2112923	4547	1
Fage_P035a	51	Pulse	99	2125323	16947	1
Fage_P035a	52	Picture	Fixation Cross Sternberg Symbols after Encoding	2133200	0	1	12495	2	0	next	other	0
Fage_P035a	52	Pulse	99	2137722	4522	1
Fage_P035a	53	Picture	Stroop Sternberg	2145695	0	1	24824	2	0	next	hit	238
Fage_P035a	53	Pulse	99	2150122	4427	1
Fage_P035a	53	Response	1	2155972	10277	1
Fage_P035a	53	Pulse	99	2162522	16827	1
Fage_P035a	54	Picture	Fixation Cross Sternberg Symbols after Stroop	2170519	0	1	37319	2	0	next	other	0
Fage_P035a	54	Pulse	99	2174921	4402	1
Fage_P035a	54	Pulse	99	2187321	16802	1
Fage_P035a	54	Pulse	99	2199721	29202	1
Fage_P035a	55	Picture	Retrieval Sternberg Symbols	2207838	0	1	24824	3	0	next	incorrect	246
Fage_P035a	55	Pulse	99	2212121	4283	1
Fage_P035a	55	Response	2	2223081	15243	1
Fage_P035a	55	Pulse	99	2224520	16682	1
Fage_P035a	56	Picture	Fixation Cross after Retrieval	2232662	0	2	124621	3	0	next	other	0
Fage_P035a	56	Pulse	99	2236920	4258	1
Fage_P035a	56	Pulse	99	2249320	16658	1
Fage_P035a	56	Pulse	99	2261720	29058	1
Fage_P035a	56	Pulse	99	2274119	41457	1
Fage_P035a	56	Pulse	99	2286519	53857	1
Fage_P035a	56	Pulse	99	2298919	66257	1
Fage_P035a	56	Pulse	99	2311319	78657	1
Fage_P035a	56	Pulse	99	2323718	91056	1
Fage_P035a	56	Pulse	99	2336118	103456	1
Fage_P035a	56	Pulse	99	2348518	115856	1
Fage_P035a	57	Picture	Encoding Sternberg Symbols	2357283	0	1	24824	2	0	next	other	0
Fage_P035a	57	Pulse	99	2360918	3635	1
Fage_P035a	57	Pulse	99	2373317	16034	1
Fage_P035a	58	Picture	Fixation Cross Sternberg Symbols after Encoding	2382107	0	1	12495	2	0	next	other	0
Fage_P035a	58	Pulse	99	2385717	3610	1
Fage_P035a	59	Picture	Stroop Sternberg	2394602	0	1	24824	2	0	next	incorrect	266
Fage_P035a	59	Pulse	99	2398127	3525	1
Fage_P035a	59	Response	2	2402716	8114	1
Fage_P035a	59	Pulse	99	2410516	15914	1
Fage_P035a	60	Picture	Fixation Cross Sternberg Symbols after Stroop	2419426	0	1	37320	2	0	next	other	0
Fage_P035a	60	Pulse	99	2422926	3500	1
Fage_P035a	60	Pulse	99	2435326	15900	1
Fage_P035a	60	Pulse	99	2447726	28300	1
Fage_P035a	61	Picture	Retrieval Sternberg Symbols	2456746	0	1	24824	2	0	next	incorrect	275
Fage_P035a	61	Pulse	99	2460125	3379	1
Fage_P035a	61	Pulse	99	2472525	15779	1
Fage_P035a	61	Response	2	2478105	21359	1
Fage_P035a	62	Picture	Fixation Cross after Retrieval	2481570	0	1	149444	2	0	next	other	0
Fage_P035a	62	Pulse	99	2484925	3355	1
Fage_P035a	62	Pulse	99	2497324	15754	1
Fage_P035a	62	Pulse	99	2509725	28155	1
Fage_P035a	62	Pulse	99	2522124	40554	1
Fage_P035a	62	Pulse	99	2534524	52954	1
Fage_P035a	62	Pulse	99	2546923	65353	1
Fage_P035a	62	Pulse	99	2559323	77753	1
Fage_P035a	62	Pulse	99	2571723	90153	1
Fage_P035a	62	Pulse	99	2584123	102553	1
Fage_P035a	62	Pulse	99	2596522	114952	1
Fage_P035a	62	Pulse	99	2608922	127352	1
Fage_P035a	62	Pulse	99	2621322	139752	1
Fage_P035a	63	Picture	Encoding Sternberg Symbols	2631014	0	1	24824	2	0	next	other	0
Fage_P035a	63	Pulse	99	2633722	2708	1
Fage_P035a	63	Pulse	99	2646121	15107	1
Fage_P035a	64	Picture	Fixation Cross Sternberg Symbols after Encoding	2655838	0	1	12495	2	0	next	other	0
Fage_P035a	64	Pulse	99	2658521	2683	1
Fage_P035a	65	Picture	Stroop Sternberg	2668333	0	1	24824	2	0	next	incorrect	296
Fage_P035a	65	Pulse	99	2670921	2588	1
Fage_P035a	65	Response	2	2678460	10127	1
Fage_P035a	65	Pulse	99	2683320	14987	1
Fage_P035a	66	Picture	Fixation Cross Sternberg Symbols after Stroop	2693157	0	1	37320	2	0	next	other	0
Fage_P035a	66	Pulse	99	2695720	2563	1
Fage_P035a	66	Pulse	99	2708120	14963	1
Fage_P035a	66	Pulse	99	2720520	27363	1
Fage_P035a	67	Picture	Retrieval Sternberg Symbols	2730477	0	1	24824	2	0	next	hit	305
Fage_P035a	67	Pulse	99	2732919	2442	1
Fage_P035a	67	Pulse	99	2745319	14842	1
Fage_P035a	67	Response	1	2748469	17992	1
Fage_P035a	68	Picture	Fixation Cross after Retrieval	2755301	0	1	124620	2	0	next	other	0
Fage_P035a	68	Pulse	99	2757719	2418	1
Fage_P035a	68	Pulse	99	2770119	14818	1
Fage_P035a	68	Pulse	99	2782518	27217	1
Fage_P035a	68	Pulse	99	2794918	39617	1
Fage_P035a	68	Pulse	99	2807318	52017	1
Fage_P035a	68	Pulse	99	2819718	64417	1
Fage_P035a	68	Pulse	99	2832117	76816	1
Fage_P035a	68	Pulse	99	2844517	89216	1
Fage_P035a	68	Pulse	99	2856917	101616	1
Fage_P035a	68	Pulse	99	2869316	114015	1
Fage_P035a	69	Picture	Encoding Sternberg Symbols	2879921	0	1	24824	2	0	next	other	0
Fage_P035a	69	Pulse	99	2881716	1795	1
Fage_P035a	69	Pulse	99	2894116	14195	1
Fage_P035a	70	Picture	Fixation Cross Sternberg Symbols after Encoding	2904745	0	1	12495	3	0	next	other	0
Fage_P035a	70	Pulse	99	2906516	1771	1
Fage_P035a	71	Picture	Stroop Sternberg	2917240	0	2	24824	4	0	next	incorrect	324
Fage_P035a	71	Pulse	99	2918915	1675	1
Fage_P035a	71	Response	2	2927505	10265	1
Fage_P035a	71	Pulse	99	2931315	14075	1
Fage_P035a	72	Picture	Fixation Cross Sternberg Symbols after Stroop	2942064	0	2	37320	3	0	next	other	0
Fage_P035a	72	Pulse	99	2943715	1651	1
Fage_P035a	72	Pulse	99	2956115	14051	1
Fage_P035a	72	Pulse	99	2968514	26450	1
Fage_P035a	73	Picture	Retrieval Sternberg Symbols	2979384	0	1	24824	2	0	next	incorrect	332
Fage_P035a	73	Pulse	99	2980914	1530	1
Fage_P035a	73	Response	2	2986434	7050	1
Fage_P035a	73	Pulse	99	2993314	13930	1
Fage_P035a	74	Picture	Fixation Cross after Retrieval	3004208	0	1	112291	2	0	next	other	0
Fage_P035a	74	Pulse	99	3005713	1505	1
Fage_P035a	74	Pulse	99	3018113	13905	1
Fage_P035a	74	Pulse	99	3030513	26305	1
Fage_P035a	74	Pulse	99	3042913	38705	1
Fage_P035a	74	Pulse	99	3055312	51104	1
Fage_P035a	74	Pulse	99	3067712	63504	1
Fage_P035a	74	Pulse	99	3080112	75904	1
Fage_P035a	74	Pulse	99	3092511	88303	1
Fage_P035a	74	Pulse	99	3104911	100703	1
Fage_P035a	75	Picture	Encoding Sternberg Symbols	3116499	0	1	24824	3	0	next	other	0
Fage_P035a	75	Pulse	99	3117311	812	1
Fage_P035a	75	Pulse	99	3129711	13212	1
Fage_P035a	76	Picture	Fixation Cross Sternberg Symbols after Encoding	3141323	0	2	12496	3	0	next	other	0
Fage_P035a	76	Pulse	99	3142110	787	1
Fage_P035a	77	Picture	Stroop Sternberg	3153819	0	1	24824	2	0	next	hit	351
Fage_P035a	77	Pulse	99	3154510	691	1
Fage_P035a	77	Response	1	3163930	10111	1
Fage_P035a	77	Pulse	99	3166910	13091	1
Fage_P035a	78	Picture	Fixation Cross Sternberg Symbols after Stroop	3178643	0	1	37319	2	0	next	other	0
Fage_P035a	78	Pulse	99	3179310	667	1
Fage_P035a	78	Pulse	99	3191709	13066	1
Fage_P035a	78	Pulse	99	3204109	25466	1
Fage_P035a	79	Picture	Retrieval Sternberg Symbols	3215962	0	1	24824	2	0	next	hit	360
Fage_P035a	79	Pulse	99	3216509	547	1
Fage_P035a	79	Pulse	99	3228908	12946	1
Fage_P035a	79	Response	1	3229268	13306	1
Fage_P035a	80	Picture	Fixation Cross after Retrieval	3240786	0	1	124621	2	0	next	other	0
Fage_P035a	80	Pulse	99	3241308	522	1
Fage_P035a	80	Pulse	99	3253708	12922	1
Fage_P035a	80	Pulse	99	3266108	25322	1
Fage_P035a	80	Pulse	99	3278507	37721	1
Fage_P035a	80	Pulse	99	3290907	50121	1
Fage_P035a	80	Pulse	99	3303307	62521	1
Fage_P035a	80	Pulse	99	3315707	74921	1
Fage_P035a	80	Pulse	99	3328106	87320	1
Fage_P035a	80	Pulse	99	3340506	99720	1
Fage_P035a	80	Pulse	99	3352906	112120	1
Fage_P035a	80	Pulse	99	3365306	124520	1
Fage_P035a	81	Picture	Encoding Sternberg Symbols	3365407	0	1	24824	2	0	next	other	0
Fage_P035a	81	Pulse	99	3377705	12298	1
Fage_P035a	81	Pulse	99	3390105	24698	1
Fage_P035a	82	Picture	Fixation Cross Sternberg Symbols after Encoding	3390231	0	1	12495	2	0	next	other	0
Fage_P035a	82	Pulse	99	3402505	12274	1
Fage_P035a	83	Picture	Stroop Sternberg	3402726	0	1	24824	2	0	next	incorrect	379
Fage_P035a	83	Response	2	3412175	9449	1
Fage_P035a	83	Pulse	99	3414904	12178	1
Fage_P035a	83	Pulse	99	3427304	24578	1
Fage_P035a	84	Picture	Fixation Cross Sternberg Symbols after Stroop	3427550	0	1	37319	3	0	next	other	0
Fage_P035a	84	Pulse	99	3439704	12154	1
Fage_P035a	84	Pulse	99	3452104	24554	1
Fage_P035a	84	Pulse	99	3464503	36953	1
Fage_P035a	85	Picture	Retrieval Sternberg Symbols	3464869	0	2	24825	3	0	next	incorrect	387
Fage_P035a	85	Response	2	3474203	9334	1
Fage_P035a	85	Pulse	99	3476903	12034	1
Fage_P035a	85	Pulse	99	3489303	24434	1
Fage_P035a	86	Picture	Fixation Cross after Retrieval	3489694	0	1	124620	2	0	next	other	0
Fage_P035a	86	Pulse	99	3501703	12009	1
Fage_P035a	86	Pulse	99	3514102	24408	1
Fage_P035a	86	Pulse	99	3526502	36808	1
Fage_P035a	86	Pulse	99	3538902	49208	1
Fage_P035a	86	Pulse	99	3551301	61607	1
Fage_P035a	86	Pulse	99	3563701	74007	1
Fage_P035a	86	Pulse	99	3576101	86407	1
Fage_P035a	86	Pulse	99	3588501	98807	1
Fage_P035a	86	Pulse	99	3600900	111206	1
Fage_P035a	86	Pulse	99	3613300	123606	1
Fage_P035a	87	Picture	Encoding Sternberg Symbols	3614314	0	1	24824	2	0	next	other	0
Fage_P035a	87	Pulse	99	3625700	11386	1
Fage_P035a	87	Pulse	99	3638100	23786	1
Fage_P035a	88	Picture	Fixation Cross Sternberg Symbols after Encoding	3639138	0	1	12495	18	0	next	other	0
Fage_P035a	88	Pulse	99	3650499	11361	1
Fage_P035a	89	Picture	Stroop Sternberg	3651633	0	17	24824	18	0	next	incorrect	407
Fage_P035a	89	Response	2	3661689	10056	1
Fage_P035a	89	Pulse	99	3662899	11266	1
Fage_P035a	89	Pulse	99	3675299	23666	1
Fage_P035a	90	Picture	Fixation Cross Sternberg Symbols after Stroop	3676457	0	1	37320	2	0	next	other	0
Fage_P035a	90	Pulse	99	3687698	11241	1
Fage_P035a	90	Pulse	99	3700098	23641	1
Fage_P035a	90	Pulse	99	3712498	36041	1
Fage_P035a	91	Picture	Retrieval Sternberg Symbols	3713777	0	1	24824	2	0	next	incorrect	415
Fage_P035a	91	Response	2	3721968	8191	1
Fage_P035a	91	Pulse	99	3724897	11120	1
Fage_P035a	91	Pulse	99	3737297	23520	1
Fage_P035a	92	Picture	Fixation Cross after Retrieval	3738601	0	1	112291	2	0	next	other	0
Fage_P035a	92	Pulse	99	3749697	11096	1
Fage_P035a	92	Pulse	99	3762097	23496	1
Fage_P035a	92	Pulse	99	3774496	35895	1
Fage_P035a	92	Pulse	99	3786896	48295	1
Fage_P035a	92	Pulse	99	3799296	60695	1
Fage_P035a	92	Pulse	99	3811696	73095	1
Fage_P035a	92	Pulse	99	3824105	85504	1
Fage_P035a	92	Pulse	99	3836505	97904	1
Fage_P035a	92	Pulse	99	3848905	110304	1
Fage_P035a	93	Picture	Encoding Sternberg Symbols	3850892	0	1	24824	2	0	next	other	0
Fage_P035a	93	Pulse	99	3861305	10413	1
Fage_P035a	93	Pulse	99	3873704	22812	1
Fage_P035a	94	Picture	Fixation Cross Sternberg Symbols after Encoding	3875716	0	1	12496	2	0	next	other	0
Fage_P035a	94	Pulse	99	3886104	10388	1
Fage_P035a	95	Picture	Stroop Sternberg	3888212	0	1	24824	2	0	next	incorrect	434
Fage_P035a	95	Response	2	3895654	7442	1
Fage_P035a	95	Pulse	99	3898504	10292	1
Fage_P035a	95	Pulse	99	3910903	22691	1
Fage_P035a	96	Picture	Fixation Cross Sternberg Symbols after Stroop	3913036	0	1	37319	2	0	next	other	0
Fage_P035a	96	Pulse	99	3923303	10267	1
Fage_P035a	96	Pulse	99	3935703	22667	1
Fage_P035a	96	Pulse	99	3948103	35067	1
Fage_P035a	97	Picture	Retrieval Sternberg Symbols	3950355	0	1	24824	2	0	next	hit	442
Fage_P035a	97	Response	1	3958452	8097	1
Fage_P035a	97	Pulse	99	3960502	10147	1
Fage_P035a	97	Pulse	99	3972902	22547	1
Fage_P035a	98	Picture	Fixation Cross after Retrieval	3975179	0	1	136949	2	0	next	other	0
Fage_P035a	98	Pulse	99	3985302	10123	1
Fage_P035a	98	Pulse	99	3997702	22523	1
Fage_P035a	98	Pulse	99	4010101	34922	1
Fage_P035a	98	Pulse	99	4022501	47322	1
Fage_P035a	98	Pulse	99	4034901	59722	1
Fage_P035a	98	Pulse	99	4047301	72122	1
Fage_P035a	98	Pulse	99	4059700	84521	1
Fage_P035a	98	Pulse	99	4072100	96921	1
Fage_P035a	98	Pulse	99	4084500	109321	1
Fage_P035a	98	Pulse	99	4096900	121721	1
Fage_P035a	98	Pulse	99	4109299	134120	1
Fage_P035a	99	Picture	Encoding Sternberg Symbols	4112128	0	1	24824	2	0	next	other	0
Fage_P035a	99	Pulse	99	4121699	9571	1
Fage_P035a	99	Pulse	99	4134099	21971	1
Fage_P035a	100	Picture	Fixation Cross Sternberg Symbols after Encoding	4136952	0	1	12495	3	0	next	other	0
Fage_P035a	100	Pulse	99	4146498	9546	1
Fage_P035a	101	Picture	Stroop Sternberg	4149447	0	2	24824	4	0	next	incorrect	463
Fage_P035a	101	Response	2	4157328	7881	1
Fage_P035a	101	Pulse	99	4158898	9451	1
Fage_P035a	101	Pulse	99	4171298	21851	1
Fage_P035a	102	Picture	Fixation Cross Sternberg Symbols after Stroop	4174271	0	2	37320	3	0	next	other	0
Fage_P035a	102	Pulse	99	4183698	9427	1
Fage_P035a	102	Pulse	99	4196097	21826	1
Fage_P035a	102	Pulse	99	4208497	34226	1
Fage_P035a	103	Picture	Retrieval Sternberg Symbols	4211591	0	1	24824	2	0	next	hit	472
Fage_P035a	103	Pulse	99	4220897	9306	1
Fage_P035a	103	Response	1	4229127	17536	1
Fage_P035a	103	Pulse	99	4233296	21705	1
Fage_P035a	104	Picture	Fixation Cross after Retrieval	4236415	0	1	149444	2	0	next	other	0
Fage_P035a	104	Pulse	99	4245696	9281	1
Fage_P035a	104	Pulse	99	4258096	21681	1
Fage_P035a	104	Pulse	99	4270496	34081	1
Fage_P035a	104	Pulse	99	4282896	46481	1
Fage_P035a	104	Pulse	99	4295295	58880	1
Fage_P035a	104	Pulse	99	4307695	71280	1
Fage_P035a	104	Pulse	99	4320095	83680	1
Fage_P035a	104	Pulse	99	4332494	96079	1
Fage_P035a	104	Pulse	99	4344894	108479	1
Fage_P035a	104	Pulse	99	4357294	120879	1
Fage_P035a	104	Pulse	99	4369693	133278	1
Fage_P035a	104	Pulse	99	4382093	145678	1
Fage_P035a	105	Picture	Encoding Sternberg Symbols	4385859	0	1	24824	2	0	next	other	0
Fage_P035a	105	Pulse	99	4394493	8634	1
Fage_P035a	105	Pulse	99	4406893	21034	1
Fage_P035a	106	Picture	Fixation Cross Sternberg Symbols after Encoding	4410683	0	1	12496	2	0	next	other	0
Fage_P035a	106	Pulse	99	4419292	8609	1
Fage_P035a	107	Picture	Stroop Sternberg	4423179	0	1	24824	2	0	next	hit	494
Fage_P035a	107	Pulse	99	4431692	8513	1
Fage_P035a	107	Response	1	4433112	9933	1
Fage_P035a	107	Pulse	99	4444092	20913	1
Fage_P035a	108	Picture	Fixation Cross Sternberg Symbols after Stroop	4448003	0	1	37319	2	0	next	other	0
Fage_P035a	108	Pulse	99	4456492	8489	1
Fage_P035a	108	Pulse	99	4468891	20888	1
Fage_P035a	108	Pulse	99	4481291	33288	1
Fage_P035a	109	Picture	Retrieval Sternberg Symbols	4485322	0	1	24824	2	0	next	incorrect	502
Fage_P035a	109	Pulse	99	4493691	8369	1
Fage_P035a	109	Response	2	4496581	11259	1
Fage_P035a	109	Pulse	99	4506090	20768	1
Fage_P035a	110	Picture	Fixation Cross after Retrieval	4510146	0	1	136949	2	0	next	other	0
Fage_P035a	110	Pulse	99	4518490	8344	1
Fage_P035a	110	Pulse	99	4530890	20744	1
Fage_P035a	110	Pulse	99	4543290	33144	1
Fage_P035a	110	Pulse	99	4555689	45543	1
Fage_P035a	110	Pulse	99	4568089	57943	1
Fage_P035a	110	Pulse	99	4580489	70343	1
Fage_P035a	110	Pulse	99	4592889	82743	1
Fage_P035a	110	Pulse	99	4605288	95142	1
Fage_P035a	110	Pulse	99	4617688	107542	1
Fage_P035a	110	Pulse	99	4630088	119942	1
Fage_P035a	110	Pulse	99	4642488	132342	1
Fage_P035a	111	Picture	Encoding Sternberg Symbols	4647095	0	1	24824	2	0	next	other	0
Fage_P035a	111	Pulse	99	4654887	7792	1
Fage_P035a	111	Pulse	99	4667287	20192	1
Fage_P035a	112	Picture	Fixation Cross Sternberg Symbols after Encoding	4671919	0	1	12496	2	0	next	other	0
Fage_P035a	112	Pulse	99	4679687	7768	1
Fage_P035a	113	Picture	Stroop Sternberg	4684415	0	1	24824	2	0	next	incorrect	523
Fage_P035a	113	Pulse	99	4692086	7671	1
Fage_P035a	113	Response	2	4693436	9021	1
Fage_P035a	113	Pulse	99	4704486	20071	1
Fage_P035a	114	Picture	Fixation Cross Sternberg Symbols after Stroop	4709239	0	1	37319	2	0	next	other	0
Fage_P035a	114	Pulse	99	4716886	7647	1
Fage_P035a	114	Pulse	99	4729286	20047	1
Fage_P035a	114	Pulse	99	4741685	32446	1
Fage_P035a	115	Picture	Retrieval Sternberg Symbols	4746558	0	1	24824	2	0	next	incorrect	531
Fage_P035a	115	Pulse	99	4754085	7527	1
Fage_P035a	115	Response	2	4759715	13157	1
Fage_P035a	115	Pulse	99	4766485	19927	1
Fage_P035a	116	Picture	Fixation Cross after Retrieval	4771382	0	1	112292	2	0	next	other	0
Fage_P035a	116	Pulse	99	4778885	7503	1
Fage_P035a	116	Pulse	99	4791284	19902	1
Fage_P035a	116	Pulse	99	4803684	32302	1
Fage_P035a	116	Pulse	99	4816084	44702	1
Fage_P035a	116	Pulse	99	4828483	57101	1
Fage_P035a	116	Pulse	99	4840883	69501	1
Fage_P035a	116	Pulse	99	4853283	81901	1
Fage_P035a	116	Pulse	99	4865683	94301	1
Fage_P035a	116	Pulse	99	4878082	106700	1
Fage_P035a	117	Picture	Encoding Sternberg Symbols	4883674	0	1	24824	2	0	next	other	0
Fage_P035a	117	Pulse	99	4890482	6808	1
Fage_P035a	117	Pulse	99	4902882	19208	1
Fage_P035a	118	Picture	Fixation Cross Sternberg Symbols after Encoding	4908498	0	1	12495	2	0	next	other	0
Fage_P035a	118	Pulse	99	4915282	6784	1
Fage_P035a	119	Picture	Stroop Sternberg	4920993	0	1	24824	2	0	next	incorrect	550
Fage_P035a	119	Pulse	99	4927681	6688	1
Fage_P035a	119	Response	2	4930361	9368	1
Fage_P035a	119	Pulse	99	4940081	19088	1
Fage_P035a	120	Picture	Fixation Cross Sternberg Symbols after Stroop	4945817	0	1	37319	2	0	next	other	0
Fage_P035a	120	Pulse	99	4952481	6664	1
Fage_P035a	120	Pulse	99	4964881	19064	1
Fage_P035a	120	Pulse	99	4977280	31463	1
Fage_P035a	121	Picture	Retrieval Sternberg Symbols	4983136	0	1	24824	3	0	next	hit	557
Fage_P035a	121	Response	1	4988530	5394	1
Fage_P035a	121	Pulse	99	4989680	6544	1
Fage_P035a	121	Pulse	99	5002080	18944	1
Fage_P035a	122	Picture	Fixation Cross after Retrieval	5007960	0	2	149445	3	0	next	other	0
Fage_P035a	122	Pulse	99	5014479	6519	1
Fage_P035a	122	Pulse	99	5026879	18919	1
Fage_P035a	122	Pulse	99	5039279	31319	1
Fage_P035a	122	Pulse	99	5051679	43719	1
Fage_P035a	122	Pulse	99	5064078	56118	1
Fage_P035a	122	Pulse	99	5076478	68518	1
Fage_P035a	122	Pulse	99	5088878	80918	1
Fage_P035a	122	Pulse	99	5101278	93318	1
Fage_P035a	122	Pulse	99	5113677	105717	1
Fage_P035a	122	Pulse	99	5126077	118117	1
Fage_P035a	122	Pulse	99	5138477	130517	1
Fage_P035a	122	Pulse	99	5150876	142916	1
Fage_P035a	123	Picture	Encoding Sternberg Symbols	5157405	0	1	24824	2	0	next	other	0
Fage_P035a	123	Pulse	99	5163276	5871	1
Fage_P035a	123	Pulse	99	5175676	18271	1
Fage_P035a	124	Picture	Fixation Cross Sternberg Symbols after Encoding	5182229	0	1	12495	2	0	next	other	0
Fage_P035a	124	Pulse	99	5188076	5847	1
Fage_P035a	125	Picture	Stroop Sternberg	5194724	0	1	24824	2	0	next	incorrect	580
Fage_P035a	125	Pulse	99	5200475	5751	1
Fage_P035a	125	Response	2	5202715	7991	1
Fage_P035a	125	Pulse	99	5212885	18161	1
Fage_P035a	126	Picture	Fixation Cross Sternberg Symbols after Stroop	5219548	0	1	37320	2	0	next	other	0
Fage_P035a	126	Pulse	99	5225285	5737	1
Fage_P035a	126	Pulse	99	5237674	18126	1
Fage_P035a	126	Pulse	99	5250084	30536	1
Fage_P035a	127	Picture	Retrieval Sternberg Symbols	5256868	0	1	24824	2	0	next	hit	588
Fage_P035a	127	Pulse	99	5262484	5616	1
Fage_P035a	127	Response	1	5263044	6176	1
Fage_P035a	127	Pulse	99	5274884	18016	1
Fage_P035a	128	Picture	Fixation Cross after Retrieval	5281692	0	1	124620	2	0	next	other	0
Fage_P035a	128	Pulse	99	5287283	5591	1
Fage_P035a	128	Pulse	99	5299683	17991	1
Fage_P035a	128	Pulse	99	5312083	30391	1
Fage_P035a	128	Pulse	99	5324483	42791	1
Fage_P035a	128	Pulse	99	5336882	55190	1
Fage_P035a	128	Pulse	99	5349282	67590	1
Fage_P035a	128	Pulse	99	5361682	79990	1
Fage_P035a	128	Pulse	99	5374081	92389	1
Fage_P035a	128	Pulse	99	5386481	104789	1
Fage_P035a	128	Pulse	99	5398881	117189	1
Fage_P035a	129	Picture	Encoding Sternberg Symbols	5406312	0	1	24824	2	0	next	other	0
Fage_P035a	129	Pulse	99	5411281	4969	1
Fage_P035a	129	Pulse	99	5423680	17368	1
Fage_P035a	130	Picture	Fixation Cross Sternberg Symbols after Encoding	5431136	0	1	12495	2	0	next	other	0
Fage_P035a	130	Pulse	99	5436080	4944	1
Fage_P035a	131	Picture	Stroop Sternberg	5443631	0	1	24824	2	0	next	incorrect	608
Fage_P035a	131	Pulse	99	5448480	4849	1
Fage_P035a	131	Response	2	5450340	6709	1
Fage_P035a	131	Pulse	99	5460880	17249	1
Fage_P035a	132	Picture	Fixation Cross Sternberg Symbols after Stroop	5468455	0	1	37320	2	0	next	other	0
Fage_P035a	132	Pulse	99	5473279	4824	1
Fage_P035a	132	Pulse	99	5485679	17224	1
Fage_P035a	132	Pulse	99	5498079	29624	1
Fage_P035a	133	Picture	Retrieval Sternberg Symbols	5505775	0	1	24824	2	0	next	hit	616
Fage_P035a	133	Pulse	99	5510479	4704	1
Fage_P035a	133	Response	1	5516528	10753	1
Fage_P035a	133	Pulse	99	5522878	17103	1
Fage_P035a	134	Picture	Fixation Cross after Retrieval	5530599	0	1	112291	2	0	next	other	0
Fage_P035a	134	Pulse	99	5535278	4679	1
Fage_P035a	134	Pulse	99	5547678	17079	1
Fage_P035a	134	Pulse	99	5560078	29479	1
Fage_P035a	134	Pulse	99	5572477	41878	1
Fage_P035a	134	Pulse	99	5584877	54278	1
Fage_P035a	134	Pulse	99	5597277	66678	1
Fage_P035a	134	Pulse	99	5609676	79077	1
Fage_P035a	134	Pulse	99	5622076	91477	1
Fage_P035a	134	Pulse	99	5634476	103877	1
Fage_P035a	135	Picture	Encoding Sternberg Symbols	5642890	0	1	24824	2	0	next	other	0
Fage_P035a	135	Pulse	99	5646876	3986	1
Fage_P035a	135	Pulse	99	5659275	16385	1
Fage_P035a	136	Picture	Fixation Cross Sternberg Symbols after Encoding	5667714	0	1	12496	2	0	next	other	0
Fage_P035a	136	Pulse	99	5671675	3961	1
Fage_P035a	137	Picture	Stroop Sternberg	5680210	0	1	24824	2	0	next	hit	635
Fage_P035a	137	Pulse	99	5684075	3865	1
Fage_P035a	137	Response	1	5688105	7895	1
Fage_P035a	137	Pulse	99	5696474	16264	1
Fage_P035a	138	Picture	Fixation Cross Sternberg Symbols after Stroop	5705034	0	1	37319	2	0	next	other	0
Fage_P035a	138	Pulse	99	5708874	3840	1
Fage_P035a	138	Pulse	99	5721274	16240	1
Fage_P035a	138	Pulse	99	5733674	28640	1
Fage_P035a	139	Picture	Retrieval Sternberg Symbols	5742353	0	1	24824	2	0	next	hit	643
Fage_P035a	139	Pulse	99	5746073	3720	1
Fage_P035a	139	Response	1	5750413	8060	1
Fage_P035a	139	Pulse	99	5758473	16120	1
Fage_P035a	140	Picture	Fixation Cross after Retrieval	5767177	0	1	136949	2	0	next	other	0
Fage_P035a	140	Pulse	99	5770873	3696	1
Fage_P035a	140	Pulse	99	5783273	16096	1
Fage_P035a	140	Pulse	99	5795672	28495	1
Fage_P035a	140	Pulse	99	5808072	40895	1
Fage_P035a	140	Pulse	99	5820472	53295	1
Fage_P035a	140	Pulse	99	5832872	65695	1
Fage_P035a	140	Pulse	99	5845271	78094	1
Fage_P035a	140	Pulse	99	5857671	90494	1
Fage_P035a	140	Pulse	99	5870071	102894	1
Fage_P035a	140	Pulse	99	5882470	115293	1
Fage_P035a	140	Pulse	99	5894870	127693	1
Fage_P035a	141	Picture	Encoding Sternberg Symbols	5904126	0	1	24824	2	0	next	other	0
Fage_P035a	141	Pulse	99	5907270	3144	1
Fage_P035a	141	Pulse	99	5919670	15544	1
Fage_P035a	142	Picture	Fixation Cross Sternberg Symbols after Encoding	5928950	0	1	12496	2	0	next	other	0
Fage_P035a	142	Pulse	99	5932069	3119	1
Fage_P035a	143	Picture	Stroop Sternberg	5941446	0	1	24824	2	0	next	hit	664
Fage_P035a	143	Pulse	99	5944469	3023	1
Fage_P035a	143	Response	1	5949779	8333	1
Fage_P035a	143	Pulse	99	5956869	15423	1
Fage_P035a	144	Picture	Fixation Cross Sternberg Symbols after Stroop	5966270	0	1	37319	2	0	next	other	0
Fage_P035a	144	Pulse	99	5969269	2999	1
Fage_P035a	144	Pulse	99	5981668	15398	1
Fage_P035a	144	Pulse	99	5994068	27798	1
Fage_P035a	145	Picture	Retrieval Sternberg Symbols	6003589	0	1	24824	2	0	next	incorrect	672
Fage_P035a	145	Pulse	99	6006468	2879	1
Fage_P035a	145	Response	2	6017237	13648	1
Fage_P035a	145	Pulse	99	6018867	15278	1
Fage_P035a	146	Picture	Fixation Cross after Retrieval	6028413	0	1	112292	2	0	next	other	0
Fage_P035a	146	Pulse	99	6031267	2854	1
Fage_P035a	146	Pulse	99	6043667	15254	1
Fage_P035a	146	Pulse	99	6056067	27654	1
Fage_P035a	146	Pulse	99	6068466	40053	1
Fage_P035a	146	Pulse	99	6080866	52453	1
Fage_P035a	146	Pulse	99	6093266	64853	1
Fage_P035a	146	Pulse	99	6105666	77253	1
Fage_P035a	146	Pulse	99	6118065	89652	1
Fage_P035a	146	Pulse	99	6130465	102052	1
Fage_P035a	147	Picture	Instruction Sternberg Letters	6140705	0	1	37319	2	0	next	other	0
Fage_P035a	147	Pulse	99	6142865	2160	1
Fage_P035a	147	Pulse	99	6155264	14559	1
Fage_P035a	147	Pulse	99	6167664	26959	1
Fage_P035a	148	Picture	Encoding Sternberg Letters	6178024	0	1	24824	2	0	next	other	0
Fage_P035a	148	Pulse	99	6180064	2040	1
Fage_P035a	148	Pulse	99	6192464	14440	1
Fage_P035a	149	Picture	Fixation Cross Sternberg Letters after Encoding	6202848	0	1	12495	2	0	next	other	0
Fage_P035a	149	Pulse	99	6204864	2016	1
Fage_P035a	150	Picture	Stroop Sternberg	6215343	0	1	24824	3	0	next	incorrect	695
Fage_P035a	150	Pulse	99	6217263	1920	1
Fage_P035a	150	Response	2	6225103	9760	1
Fage_P035a	150	Pulse	99	6229663	14320	1
Fage_P035a	151	Picture	Fixation Cross Sternberg Letters after Stroop	6240167	0	2	37320	3	0	next	other	0
Fage_P035a	151	Pulse	99	6242063	1896	1
Fage_P035a	151	Pulse	99	6254462	14295	1
Fage_P035a	151	Pulse	99	6266862	26695	1
Fage_P035a	152	Picture	Retrieval Sternberg Letters	6277487	0	1	24824	2	0	next	incorrect	703
Fage_P035a	152	Pulse	99	6279262	1775	1
Fage_P035a	152	Response	2	6287541	10054	1
Fage_P035a	152	Pulse	99	6291661	14174	1
Fage_P035a	153	Picture	Fixation Cross after Retrieval	6302311	0	1	112291	2	0	next	other	0
Fage_P035a	153	Pulse	99	6304061	1750	1
Fage_P035a	153	Pulse	99	6316461	14150	1
Fage_P035a	153	Pulse	99	6328861	26550	1
Fage_P035a	153	Pulse	99	6341261	38950	1
Fage_P035a	153	Pulse	99	6353660	51349	1
Fage_P035a	153	Pulse	99	6366060	63749	1
Fage_P035a	153	Pulse	99	6378460	76149	1
Fage_P035a	153	Pulse	99	6390859	88548	1
Fage_P035a	153	Pulse	99	6403259	100948	1
Fage_P035a	154	Picture	Encoding Sternberg Letters	6414602	0	1	24824	3	0	next	other	0
Fage_P035a	154	Pulse	99	6415659	1057	1
Fage_P035a	154	Pulse	99	6428059	13457	1
Fage_P035a	155	Picture	Fixation Cross Sternberg Letters after Encoding	6439426	0	2	12496	3	0	next	other	0
Fage_P035a	155	Pulse	99	6440458	1032	1
Fage_P035a	156	Picture	Stroop Sternberg	6451922	0	1	24824	2	0	next	incorrect	722
Fage_P035a	156	Pulse	99	6452858	936	1
Fage_P035a	156	Response	2	6461668	9746	1
Fage_P035a	156	Pulse	99	6465258	13336	1
Fage_P035a	157	Picture	Fixation Cross Sternberg Letters after Stroop	6476746	0	1	37319	2	0	next	other	0
Fage_P035a	157	Pulse	99	6477657	911	1
Fage_P035a	157	Pulse	99	6490057	13311	1
Fage_P035a	157	Pulse	99	6502457	25711	1
Fage_P035a	158	Picture	Retrieval Sternberg Letters	6514065	0	1	24824	2	0	next	hit	730
Fage_P035a	158	Pulse	99	6514857	792	1
Fage_P035a	158	Response	1	6523326	9261	1
Fage_P035a	158	Pulse	99	6527256	13191	1
Fage_P035a	159	Picture	Fixation Cross after Retrieval	6538889	0	1	149445	2	0	next	other	0
Fage_P035a	159	Pulse	99	6539656	767	1
Fage_P035a	159	Pulse	99	6552056	13167	1
Fage_P035a	159	Pulse	99	6564456	25567	1
Fage_P035a	159	Pulse	99	6576855	37966	1
Fage_P035a	159	Pulse	99	6589255	50366	1
Fage_P035a	159	Pulse	99	6601655	62766	1
Fage_P035a	159	Pulse	99	6614054	75165	1
Fage_P035a	159	Pulse	99	6626454	87565	1
Fage_P035a	159	Pulse	99	6638854	99965	1
Fage_P035a	159	Pulse	99	6651264	112375	1
Fage_P035a	159	Pulse	99	6663663	124774	1
Fage_P035a	159	Pulse	99	6676063	137174	1
Fage_P035a	160	Picture	Encoding Sternberg Letters	6688334	0	1	24824	2	0	next	other	0
Fage_P035a	160	Pulse	99	6688453	119	1
Fage_P035a	160	Pulse	99	6700863	12529	1
Fage_P035a	161	Picture	Fixation Cross Sternberg Letters after Encoding	6713158	0	1	12495	2	0	next	other	0
Fage_P035a	161	Pulse	99	6713262	104	1
Fage_P035a	162	Picture	Stroop Sternberg	6725653	0	1	24824	2	0	next	hit	752
Fage_P035a	162	Pulse	99	6725662	9	1
Fage_P035a	162	Response	1	6734862	9209	1
Fage_P035a	162	Pulse	99	6738062	12409	1
Fage_P035a	162	Pulse	99	6750461	24808	1
Fage_P035a	163	Picture	Fixation Cross Sternberg Letters after Stroop	6750477	0	1	37320	2	0	next	other	0
Fage_P035a	163	Pulse	99	6762861	12384	1
Fage_P035a	163	Pulse	99	6775261	24784	1
Fage_P035a	163	Pulse	99	6787661	37184	1
Fage_P035a	164	Picture	Retrieval Sternberg Letters	6787797	0	1	24824	2	0	next	hit	760
Fage_P035a	164	Response	1	6796420	8623	1
Fage_P035a	164	Pulse	99	6800060	12263	1
Fage_P035a	164	Pulse	99	6812460	24663	1
Fage_P035a	165	Picture	Fixation Cross after Retrieval	6812621	0	1	124620	2	0	next	other	0
Fage_P035a	165	Pulse	99	6824860	12239	1
Fage_P035a	165	Pulse	99	6837259	24638	1
Fage_P035a	165	Pulse	99	6849659	37038	1
Fage_P035a	165	Pulse	99	6862059	49438	1
Fage_P035a	165	Pulse	99	6874459	61838	1
Fage_P035a	165	Pulse	99	6886858	74237	1
Fage_P035a	165	Pulse	99	6899258	86637	1
Fage_P035a	165	Pulse	99	6911658	99037	1
Fage_P035a	165	Pulse	99	6924058	111437	1
Fage_P035a	165	Pulse	99	6936457	123836	1
Fage_P035a	166	Picture	Encoding Sternberg Letters	6937241	0	1	24824	2	0	next	other	0
Fage_P035a	166	Pulse	99	6948857	11616	1
Fage_P035a	166	Pulse	99	6961257	24016	1
Fage_P035a	167	Picture	Fixation Cross Sternberg Letters after Encoding	6962065	0	1	12495	2	0	next	other	0
Fage_P035a	167	Pulse	99	6973656	11591	1
Fage_P035a	168	Picture	Stroop Sternberg	6974560	0	1	24824	2	0	next	hit	780
Fage_P035a	168	Response	1	6982376	7816	1
Fage_P035a	168	Pulse	99	6986056	11496	1
Fage_P035a	168	Pulse	99	6998456	23896	1
Fage_P035a	169	Picture	Fixation Cross Sternberg Letters after Stroop	6999384	0	1	37320	2	0	next	other	0
Fage_P035a	169	Pulse	99	7010856	11472	1
Fage_P035a	169	Pulse	99	7023255	23871	1
Fage_P035a	169	Pulse	99	7035655	36271	1
Fage_P035a	170	Picture	Retrieval Sternberg Letters	7036704	0	1	24824	2	0	next	incorrect	788
Fage_P035a	170	Response	2	7045475	8771	1
Fage_P035a	170	Pulse	99	7048055	11351	1
Fage_P035a	170	Pulse	99	7060455	23751	1
Fage_P035a	171	Picture	Fixation Cross after Retrieval	7061528	0	1	137115	2	0	next	other	0
Fage_P035a	171	Pulse	99	7072854	11326	1
Fage_P035a	171	Pulse	99	7085254	23726	1
Fage_P035a	171	Pulse	99	7097654	36126	1
Fage_P035a	171	Pulse	99	7110054	48526	1
Fage_P035a	171	Pulse	99	7122453	60925	1
Fage_P035a	171	Pulse	99	7134853	73325	1
Fage_P035a	171	Pulse	99	7147253	85725	1
Fage_P035a	171	Pulse	99	7159653	98125	1
Fage_P035a	171	Pulse	99	7172052	110524	1
Fage_P035a	171	Pulse	99	7184452	122924	1
Fage_P035a	171	Pulse	99	7196852	135324	1
Fage_P035a	172	Picture	Encoding Sternberg Letters	7198643	0	1	24824	2	0	next	other	0
Fage_P035a	172	Pulse	99	7209251	10608	1
Fage_P035a	172	Pulse	99	7221651	23008	1
Fage_P035a	173	Picture	Fixation Cross Sternberg Letters after Encoding	7223467	0	1	12496	2	0	next	other	0
Fage_P035a	173	Pulse	99	7234051	10584	1
Fage_P035a	174	Picture	Stroop Sternberg	7235963	0	1	24824	2	0	next	incorrect	810
Fage_P035a	174	Pulse	99	7246451	10488	1
Fage_P035a	174	Response	2	7246570	10607	1
Fage_P035a	174	Pulse	99	7258850	22887	1
Fage_P035a	175	Picture	Fixation Cross Sternberg Letters after Stroop	7260787	0	1	37319	2	0	next	other	0
Fage_P035a	175	Pulse	99	7271250	10463	1
Fage_P035a	175	Pulse	99	7283650	22863	1
Fage_P035a	175	Pulse	99	7296049	35262	1
Fage_P035a	176	Picture	Retrieval Sternberg Letters	7298106	0	1	24824	2	0	next	hit	817
Fage_P035a	176	Response	1	7306999	8893	1
Fage_P035a	176	Pulse	99	7308449	10343	1
Fage_P035a	176	Pulse	99	7320849	22743	1
Fage_P035a	177	Picture	Fixation Cross after Retrieval	7322930	0	1	124620	3	0	next	other	0
Fage_P035a	177	Pulse	99	7333249	10319	1
Fage_P035a	177	Pulse	99	7345648	22718	1
Fage_P035a	177	Pulse	99	7358048	35118	1
Fage_P035a	177	Pulse	99	7370448	47518	1
Fage_P035a	177	Pulse	99	7382848	59918	1
Fage_P035a	177	Pulse	99	7395247	72317	1
Fage_P035a	177	Pulse	99	7407647	84717	1
Fage_P035a	177	Pulse	99	7420047	97117	1
Fage_P035a	177	Pulse	99	7432446	109516	1
Fage_P035a	177	Pulse	99	7444846	121916	1
Fage_P035a	178	Picture	Encoding Sternberg Letters	7447550	0	2	24825	3	0	next	other	0
Fage_P035a	178	Pulse	99	7457246	9696	1
Fage_P035a	178	Pulse	99	7469646	22096	1
Fage_P035a	179	Picture	Fixation Cross Sternberg Letters after Encoding	7472375	0	1	12495	2	0	next	other	0
Fage_P035a	179	Pulse	99	7482045	9670	1
Fage_P035a	180	Picture	Stroop Sternberg	7484870	0	1	24824	2	0	next	incorrect	837
Fage_P035a	180	Response	2	7491695	6825	1
Fage_P035a	180	Pulse	99	7494445	9575	1
Fage_P035a	180	Pulse	99	7506845	21975	1
Fage_P035a	181	Picture	Fixation Cross Sternberg Letters after Stroop	7509694	0	1	37319	2	0	next	other	0
Fage_P035a	181	Pulse	99	7519245	9551	1
Fage_P035a	181	Pulse	99	7531644	21950	1
Fage_P035a	181	Pulse	99	7544044	34350	1
Fage_P035a	182	Picture	Retrieval Sternberg Letters	7547013	0	1	24824	2	0	next	hit	846
Fage_P035a	182	Pulse	99	7556444	9431	1
Fage_P035a	182	Response	1	7557364	10351	1
Fage_P035a	182	Pulse	99	7568844	21831	1
Fage_P035a	183	Picture	Fixation Cross after Retrieval	7571837	0	1	112292	2	0	next	other	0
Fage_P035a	183	Pulse	99	7581243	9406	1
Fage_P035a	183	Pulse	99	7593643	21806	1
Fage_P035a	183	Pulse	99	7606043	34206	1
Fage_P035a	183	Pulse	99	7618442	46605	1
Fage_P035a	183	Pulse	99	7630842	59005	1
Fage_P035a	183	Pulse	99	7643242	71405	1
Fage_P035a	183	Pulse	99	7655642	83805	1
Fage_P035a	183	Pulse	99	7668041	96204	1
Fage_P035a	183	Pulse	99	7680441	108604	1
Fage_P035a	184	Picture	Encoding Sternberg Letters	7684129	0	1	24824	2	0	next	other	0
Fage_P035a	184	Pulse	99	7692841	8712	1
Fage_P035a	184	Pulse	99	7705240	21111	1
Fage_P035a	185	Picture	Fixation Cross Sternberg Letters after Encoding	7708953	0	1	12495	2	0	next	other	0
Fage_P035a	185	Pulse	99	7717640	8687	1
Fage_P035a	186	Picture	Stroop Sternberg	7721448	0	1	24824	2	0	next	hit	865
Fage_P035a	186	Pulse	99	7730040	8592	1
Fage_P035a	186	Response	1	7731000	9552	1
Fage_P035a	186	Pulse	99	7742440	20992	1
Fage_P035a	187	Picture	Fixation Cross Sternberg Letters after Stroop	7746272	0	1	37320	2	0	next	other	0
Fage_P035a	187	Pulse	99	7754839	8567	1
Fage_P035a	187	Pulse	99	7767239	20967	1
Fage_P035a	187	Pulse	99	7779639	33367	1
Fage_P035a	188	Picture	Retrieval Sternberg Letters	7783592	0	1	24824	2	0	next	incorrect	872
Fage_P035a	188	Response	2	7791019	7427	1
Fage_P035a	188	Pulse	99	7792039	8447	1
Fage_P035a	188	Pulse	99	7804438	20846	1
Fage_P035a	189	Picture	Fixation Cross after Retrieval	7808416	0	1	112291	2	0	next	other	0
Fage_P035a	189	Pulse	99	7816838	8422	1
Fage_P035a	189	Pulse	99	7829238	20822	1
Fage_P035a	189	Pulse	99	7841638	33222	1
Fage_P035a	189	Pulse	99	7854037	45621	1
Fage_P035a	189	Pulse	99	7866437	58021	1
Fage_P035a	189	Pulse	99	7878837	70421	1
Fage_P035a	189	Pulse	99	7891236	82820	1
Fage_P035a	189	Pulse	99	7903636	95220	1
Fage_P035a	189	Pulse	99	7916036	107620	1
Fage_P035a	190	Picture	Encoding Sternberg Letters	7920707	0	1	24824	2	0	next	other	0
Fage_P035a	190	Pulse	99	7928436	7729	1
Fage_P035a	190	Pulse	99	7940835	20128	1
Fage_P035a	191	Picture	Fixation Cross Sternberg Letters after Encoding	7945531	0	1	12496	2	0	next	other	0
Fage_P035a	191	Pulse	99	7953235	7704	1
Fage_P035a	192	Picture	Stroop Sternberg	7958027	0	1	24824	2	0	next	incorrect	891
Fage_P035a	192	Response	2	7965185	7158	1
Fage_P035a	192	Pulse	99	7965635	7608	1
Fage_P035a	192	Pulse	99	7978035	20008	1
Fage_P035a	193	Picture	Fixation Cross Sternberg Letters after Stroop	7982851	0	1	37319	2	0	next	other	0
Fage_P035a	193	Pulse	99	7990434	7583	1
Fage_P035a	193	Pulse	99	8002834	19983	1
Fage_P035a	193	Pulse	99	8015234	32383	1
Fage_P035a	194	Picture	Retrieval Sternberg Letters	8020170	0	1	24824	2	0	next	hit	901
Fage_P035a	194	Pulse	99	8027634	7464	1
Fage_P035a	194	Pulse	99	8040033	19863	1
Fage_P035a	194	Response	1	8040513	20343	1
Fage_P035a	195	Picture	Fixation Cross after Retrieval	8044994	0	1	137116	2	0	next	other	0
Fage_P035a	195	Pulse	99	8052433	7439	1
Fage_P035a	195	Pulse	99	8064833	19839	1
Fage_P035a	195	Pulse	99	8077232	32238	1
Fage_P035a	195	Pulse	99	8089632	44638	1
Fage_P035a	195	Pulse	99	8102032	57038	1
Fage_P035a	195	Pulse	99	8114431	69437	1
Fage_P035a	195	Pulse	99	8126831	81837	1
Fage_P035a	195	Pulse	99	8139231	94237	1
Fage_P035a	195	Pulse	99	8151631	106637	1
Fage_P035a	195	Pulse	99	8164031	119037	1
Fage_P035a	195	Pulse	99	8176440	131446	1
Fage_P035a	196	Picture	Encoding Sternberg Letters	8182110	0	1	24824	2	0	next	other	0
Fage_P035a	196	Pulse	99	8188840	6730	1
Fage_P035a	196	Pulse	99	8201240	19130	1
Fage_P035a	197	Picture	Fixation Cross Sternberg Letters after Encoding	8206934	0	1	12495	2	0	next	other	0
Fage_P035a	197	Pulse	99	8213639	6705	1
Fage_P035a	198	Picture	Stroop Sternberg	8219429	0	1	24824	2	0	next	hit	921
Fage_P035a	198	Pulse	99	8226039	6610	1
Fage_P035a	198	Response	1	8228579	9150	1
Fage_P035a	198	Pulse	99	8238439	19010	1
Fage_P035a	199	Picture	Fixation Cross Sternberg Letters after Stroop	8244253	0	1	37320	2	0	next	other	0
Fage_P035a	199	Pulse	99	8250839	6586	1
Fage_P035a	199	Pulse	99	8263238	18985	1
Fage_P035a	199	Pulse	99	8275638	31385	1
Fage_P035a	200	Picture	Retrieval Sternberg Letters	8281573	0	1	24824	2	0	next	incorrect	929
Fage_P035a	200	Pulse	99	8288038	6465	1
Fage_P035a	200	Response	2	8288098	6525	1
Fage_P035a	200	Pulse	99	8300438	18865	1
Fage_P035a	201	Picture	Fixation Cross after Retrieval	8306397	0	1	124620	2	0	next	other	0
Fage_P035a	201	Pulse	99	8312837	6440	1
Fage_P035a	201	Pulse	99	8325237	18840	1
Fage_P035a	201	Pulse	99	8337637	31240	1
Fage_P035a	201	Pulse	99	8350036	43639	1
Fage_P035a	201	Pulse	99	8362436	56039	1
Fage_P035a	201	Pulse	99	8374836	68439	1
Fage_P035a	201	Pulse	99	8387236	80839	1
Fage_P035a	201	Pulse	99	8399635	93238	1
Fage_P035a	201	Pulse	99	8412035	105638	1
Fage_P035a	201	Pulse	99	8424435	118038	1
Fage_P035a	202	Picture	Encoding Sternberg Letters	8431017	0	1	24824	2	0	next	other	0
Fage_P035a	202	Pulse	99	8436835	5818	1
Fage_P035a	202	Pulse	99	8449234	18217	1
Fage_P035a	203	Picture	Fixation Cross Sternberg Letters after Encoding	8455841	0	1	12495	2	0	next	other	0
Fage_P035a	203	Pulse	99	8461634	5793	1
Fage_P035a	204	Picture	Stroop Sternberg	8468336	0	1	24824	2	0	next	incorrect	949
Fage_P035a	204	Pulse	99	8474034	5698	1
Fage_P035a	204	Response	2	8478454	10118	1
Fage_P035a	204	Pulse	99	8486433	18097	1
Fage_P035a	205	Picture	Fixation Cross Sternberg Letters after Stroop	8493160	0	1	37320	2	0	next	other	0
Fage_P035a	205	Pulse	99	8498833	5673	1
Fage_P035a	205	Pulse	99	8511233	18073	1
Fage_P035a	205	Pulse	99	8523633	30473	1
Fage_P035a	206	Picture	Retrieval Sternberg Letters	8530480	0	1	24824	2	0	next	incorrect	957
Fage_P035a	206	Pulse	99	8536032	5552	1
Fage_P035a	206	Response	2	8538112	7632	1
Fage_P035a	206	Pulse	99	8548432	17952	1
Fage_P035a	207	Picture	Fixation Cross after Retrieval	8555304	0	1	149444	2	0	next	other	0
Fage_P035a	207	Pulse	99	8560832	5528	1
Fage_P035a	207	Pulse	99	8573231	17927	1
Fage_P035a	207	Pulse	99	8585631	30327	1
Fage_P035a	207	Pulse	99	8598031	42727	1
Fage_P035a	207	Pulse	99	8610431	55127	1
Fage_P035a	207	Pulse	99	8622830	67526	1
Fage_P035a	207	Pulse	99	8635230	79926	1
Fage_P035a	207	Pulse	99	8647630	92326	1
Fage_P035a	207	Pulse	99	8660030	104726	1
Fage_P035a	207	Pulse	99	8672429	117125	1
Fage_P035a	207	Pulse	99	8684829	129525	1
Fage_P035a	207	Pulse	99	8697229	141925	1
Fage_P035a	208	Picture	Encoding Sternberg Letters	8704748	0	1	24824	2	0	next	other	0
Fage_P035a	208	Pulse	99	8709629	4881	1
Fage_P035a	208	Pulse	99	8722028	17280	1
Fage_P035a	209	Picture	Fixation Cross Sternberg Letters after Encoding	8729572	0	1	12496	2	0	next	other	0
Fage_P035a	209	Pulse	99	8734428	4856	1
Fage_P035a	210	Picture	Stroop Sternberg	8742068	0	1	24824	2	0	next	incorrect	979
Fage_P035a	210	Pulse	99	8746828	4760	1
Fage_P035a	210	Response	2	8750628	8560	1
Fage_P035a	210	Pulse	99	8759227	17159	1
Fage_P035a	211	Picture	Fixation Cross Sternberg Letters after Stroop	8766892	0	1	37319	2	0	next	other	0
Fage_P035a	211	Pulse	99	8771627	4735	1
Fage_P035a	211	Pulse	99	8784027	17135	1
Fage_P035a	211	Pulse	99	8796427	29535	1
Fage_P035a	212	Picture	Retrieval Sternberg Letters	8804211	0	1	24824	2	0	next	hit	987
Fage_P035a	212	Pulse	99	8808826	4615	1
Fage_P035a	212	Response	1	8813436	9225	1
Fage_P035a	212	Pulse	99	8821226	17015	1
Fage_P035a	213	Picture	Fixation Cross after Retrieval	8829035	0	1	124620	2	0	next	other	0
Fage_P035a	213	Pulse	99	8833626	4591	1
Fage_P035a	213	Pulse	99	8846026	16991	1
Fage_P035a	213	Pulse	99	8858425	29390	1
Fage_P035a	213	Pulse	99	8870825	41790	1
Fage_P035a	213	Pulse	99	8883225	54190	1
Fage_P035a	213	Pulse	99	8895624	66589	1
Fage_P035a	213	Pulse	99	8908024	78989	1
Fage_P035a	213	Pulse	99	8920424	91389	1
Fage_P035a	213	Pulse	99	8932824	103789	1
Fage_P035a	213	Pulse	99	8945223	116188	1
Fage_P035a	214	Picture	Encoding Sternberg Letters	8953655	0	1	24824	2	0	next	other	0
Fage_P035a	214	Pulse	99	8957623	3968	1
Fage_P035a	214	Pulse	99	8970023	16368	1
Fage_P035a	215	Picture	Fixation Cross Sternberg Letters after Encoding	8978479	0	1	12496	2	0	next	other	0
Fage_P035a	215	Pulse	99	8982423	3944	1
Fage_P035a	216	Picture	Stroop Sternberg	8990975	0	1	24824	2	0	next	incorrect	1007
Fage_P035a	216	Pulse	99	8994822	3847	1
Fage_P035a	216	Response	2	8998632	7657	1
Fage_P035a	216	Pulse	99	9007222	16247	1
Fage_P035a	217	Picture	Fixation Cross Sternberg Letters after Stroop	9015799	0	1	37319	2	0	next	other	0
Fage_P035a	217	Pulse	99	9019622	3823	1
Fage_P035a	217	Pulse	99	9032021	16222	1
Fage_P035a	217	Pulse	99	9044421	28622	1
Fage_P035a	218	Picture	Retrieval Sternberg Letters	9053118	0	1	24824	2	0	next	incorrect	1015
Fage_P035a	218	Pulse	99	9056821	3703	1
Fage_P035a	218	Response	2	9059381	6263	1
Fage_P035a	218	Pulse	99	9069221	16103	1
Fage_P035a	219	Picture	Fixation Cross after Retrieval	9077942	0	1	112292	2	0	next	other	0
Fage_P035a	219	Pulse	99	9081620	3678	1
Fage_P035a	219	Pulse	99	9094020	16078	1
Fage_P035a	219	Pulse	99	9106420	28478	1
Fage_P035a	219	Pulse	99	9118820	40878	1
Fage_P035a	219	Pulse	99	9131219	53277	1
Fage_P035a	219	Pulse	99	9143619	65677	1
Fage_P035a	219	Pulse	99	9156019	78077	1
Fage_P035a	219	Pulse	99	9168419	90477	1
Fage_P035a	219	Pulse	99	9180818	102876	1
Fage_P035a	220	Picture	Encoding Sternberg Letters	9190234	0	1	24824	2	0	next	other	0
Fage_P035a	220	Pulse	99	9193218	2984	1
Fage_P035a	220	Pulse	99	9205618	15384	1
Fage_P035a	221	Picture	Fixation Cross Sternberg Letters after Encoding	9215058	0	1	12495	2	0	next	other	0
Fage_P035a	221	Pulse	99	9218017	2959	1
Fage_P035a	222	Picture	Stroop Sternberg	9227553	0	1	24824	2	0	next	hit	1034
Fage_P035a	222	Pulse	99	9230417	2864	1
Fage_P035a	222	Response	1	9233607	6054	1
Fage_P035a	222	Pulse	99	9242817	15264	1
Fage_P035a	223	Picture	Fixation Cross Sternberg Letters after Stroop	9252377	0	1	37320	2	0	next	other	0
Fage_P035a	223	Pulse	99	9255217	2840	1
Fage_P035a	223	Pulse	99	9267617	15240	1
Fage_P035a	223	Pulse	99	9280016	27639	1
Fage_P035a	224	Picture	Retrieval Sternberg Letters	9289697	0	1	24824	2	0	next	incorrect	1042
Fage_P035a	224	Pulse	99	9292416	2719	1
Fage_P035a	224	Response	2	9299686	9989	1
Fage_P035a	224	Pulse	99	9304815	15118	1
Fage_P035a	225	Picture	Fixation Cross after Retrieval	9314521	0	1	124620	2	0	next	other	0
Fage_P035a	225	Pulse	99	9317215	2694	1
Fage_P035a	225	Pulse	99	9329615	15094	1
Fage_P035a	225	Pulse	99	9342015	27494	1
Fage_P035a	225	Pulse	99	9354414	39893	1
Fage_P035a	225	Pulse	99	9366814	52293	1
Fage_P035a	225	Pulse	99	9379214	64693	1
Fage_P035a	225	Pulse	99	9391614	77093	1
Fage_P035a	225	Pulse	99	9404013	89492	1
Fage_P035a	225	Pulse	99	9416413	101892	1
Fage_P035a	225	Pulse	99	9428813	114292	1
Fage_P035a	226	Picture	Encoding Sternberg Letters	9439141	0	1	24824	2	0	next	other	0
Fage_P035a	226	Pulse	99	9441213	2072	1
Fage_P035a	226	Pulse	99	9453612	14471	1
Fage_P035a	227	Picture	Fixation Cross Sternberg Letters after Encoding	9463965	0	1	12495	2	0	next	other	0
Fage_P035a	227	Pulse	99	9466012	2047	1
Fage_P035a	228	Picture	Stroop Sternberg	9476460	0	1	24824	2	0	next	incorrect	1062
Fage_P035a	228	Pulse	99	9478412	1952	1
Fage_P035a	228	Response	2	9485341	8881	1
Fage_P035a	228	Pulse	99	9490811	14351	1
Fage_P035a	229	Picture	Fixation Cross Sternberg Letters after Stroop	9501284	0	1	37320	2	0	next	other	0
Fage_P035a	229	Pulse	99	9503211	1927	1
Fage_P035a	229	Pulse	99	9515611	14327	1
Fage_P035a	229	Pulse	99	9528011	26727	1
Fage_P035a	230	Picture	Retrieval Sternberg Letters	9538604	0	1	24824	2	0	next	incorrect	1070
Fage_P035a	230	Pulse	99	9540410	1806	1
Fage_P035a	230	Response	2	9545590	6986	1
Fage_P035a	230	Pulse	99	9552810	14206	1
Fage_P035a	231	Picture	Fixation Cross after Retrieval	9563428	0	1	124620	2	0	next	other	0
Fage_P035a	231	Pulse	99	9565210	1782	1
Fage_P035a	231	Pulse	99	9577610	14182	1
Fage_P035a	231	Pulse	99	9590009	26581	1
Fage_P035a	231	Pulse	99	9602409	38981	1
Fage_P035a	231	Pulse	99	9614809	51381	1
Fage_P035a	231	Pulse	99	9627208	63780	1
Fage_P035a	231	Pulse	99	9639608	76180	1
Fage_P035a	231	Pulse	99	9652008	88580	1
Fage_P035a	231	Pulse	99	9664408	100980	1
Fage_P035a	231	Pulse	99	9676817	113389	1
Fage_P035a	232	Picture	Encoding Sternberg Letters	9688048	0	1	24824	2	0	next	other	0
Fage_P035a	232	Pulse	99	9689217	1169	1
Fage_P035a	232	Pulse	99	9701617	13569	1
Fage_P035a	233	Picture	Fixation Cross Sternberg Letters after Encoding	9712872	0	1	12495	3	0	next	other	0
Fage_P035a	233	Pulse	99	9714017	1145	1
Fage_P035a	234	Picture	Stroop Sternberg	9725367	0	2	24825	3	0	next	incorrect	1090
Fage_P035a	234	Pulse	99	9726416	1049	1
Fage_P035a	234	Response	2	9733506	8139	1
Fage_P035a	234	Pulse	99	9738816	13449	1
Fage_P035a	235	Picture	Fixation Cross Sternberg Letters after Stroop	9750192	0	1	37319	2	0	next	other	0
Fage_P035a	235	Pulse	99	9751216	1024	1
Fage_P035a	235	Pulse	99	9763616	13424	1
Fage_P035a	235	Pulse	99	9776015	25823	1
Fage_P035a	236	Picture	Retrieval Sternberg Letters	9787511	0	1	24824	2	0	next	incorrect	1098
Fage_P035a	236	Pulse	99	9788415	904	1
Fage_P035a	236	Response	2	9794825	7314	1
Fage_P035a	236	Pulse	99	9800815	13304	1
Fage_P035a	237	Picture	Fixation Cross after Retrieval	9812335	0	1	112291	3	0	next	other	0
Fage_P035a	237	Pulse	99	9813215	880	1
Fage_P035a	237	Pulse	99	9825614	13279	1
Fage_P035a	237	Pulse	99	9838014	25679	1
Fage_P035a	237	Pulse	99	9850414	38079	1
Fage_P035a	237	Pulse	99	9862813	50478	1
Fage_P035a	237	Pulse	99	9875213	62878	1
Fage_P035a	237	Pulse	99	9887613	75278	1
Fage_P035a	237	Pulse	99	9900012	87677	1
Fage_P035a	237	Pulse	99	9912412	100077	1
Fage_P035a	238	Picture	Encoding Sternberg Letters	9924626	0	2	24825	3	0	next	other	0
Fage_P035a	238	Pulse	99	9924812	186	1
Fage_P035a	238	Pulse	99	9937212	12586	1
Fage_P035a	239	Picture	Fixation Cross Sternberg Letters after Encoding	9949451	0	1	12495	2	0	next	other	0
Fage_P035a	239	Pulse	99	9949611	160	1
Fage_P035a	240	Picture	Stroop Sternberg	9961946	0	1	24824	2	0	next	incorrect	1117
Fage_P035a	240	Pulse	99	9962011	65	1
Fage_P035a	240	Response	2	9970941	8995	1
Fage_P035a	240	Pulse	99	9974411	12465	1
Fage_P035a	241	Picture	Fixation Cross Sternberg Letters after Stroop	9986770	0	1	37319	2	0	next	other	0
Fage_P035a	241	Pulse	99	9986811	41	1
Fage_P035a	241	Pulse	99	9999210	12440	1
Fage_P035a	241	Pulse	99	10011610	24840	1
Fage_P035a	241	Pulse	99	10024010	37240	1
Fage_P035a	242	Picture	Retrieval Sternberg Letters	10024089	0	1	24824	3	0	next	incorrect	1125
Fage_P035a	242	Response	2	10035370	11281	1
Fage_P035a	242	Pulse	99	10036409	12320	1
Fage_P035a	242	Pulse	99	10048809	24720	1
Fage_P035a	243	Picture	Fixation Cross after Retrieval	10048913	0	2	137116	3	0	next	other	0
Fage_P035a	243	Pulse	99	10061209	12296	1
Fage_P035a	243	Pulse	99	10073609	24696	1
Fage_P035a	243	Pulse	99	10086008	37095	1
Fage_P035a	243	Pulse	99	10098408	49495	1
Fage_P035a	243	Pulse	99	10110808	61895	1
Fage_P035a	243	Pulse	99	10123208	74295	1
Fage_P035a	243	Pulse	99	10135607	86694	1
Fage_P035a	243	Pulse	99	10148007	99094	1
Fage_P035a	243	Pulse	99	10160407	111494	1
Fage_P035a	243	Pulse	99	10172807	123894	1
Fage_P035a	243	Pulse	99	10185206	136293	1
Fage_P035a	244	Picture	Encoding Sternberg Letters	10186029	0	1	24824	2	0	next	other	0
Fage_P035a	244	Pulse	99	10197606	11577	1
Fage_P035a	244	Pulse	99	10210006	23977	1
Fage_P035a	245	Picture	Fixation Cross Sternberg Letters after Encoding	10210853	0	1	12495	2	0	next	other	0
Fage_P035a	245	Pulse	99	10222405	11552	1
Fage_P035a	246	Picture	Stroop Sternberg	10223348	0	1	24824	3	0	next	incorrect	1146
Fage_P035a	246	Response	2	10231595	8247	1
Fage_P035a	246	Pulse	99	10234805	11457	1
Fage_P035a	246	Pulse	99	10247205	23857	1
Fage_P035a	247	Picture	Fixation Cross Sternberg Letters after Stroop	10248172	0	2	37320	3	0	next	other	0
Fage_P035a	247	Pulse	99	10259605	11433	1
Fage_P035a	247	Pulse	99	10272004	23832	1
Fage_P035a	247	Pulse	99	10284404	36232	1
Fage_P035a	248	Picture	Retrieval Sternberg Letters	10285492	0	1	24824	2	0	next	incorrect	1154
Fage_P035a	248	Response	2	10294754	9262	1
Fage_P035a	248	Pulse	99	10296804	11312	1
Fage_P035a	248	Pulse	99	10309204	23712	1
Fage_P035a	249	Picture	Fixation Cross after Retrieval	10310316	0	1	149444	2	0	next	other	0
Fage_P035a	249	Pulse	99	10321603	11287	1
Fage_P035a	249	Pulse	99	10334003	23687	1
Fage_P035a	249	Pulse	99	10346403	36087	1
Fage_P035a	249	Pulse	99	10358802	48486	1
Fage_P035a	249	Pulse	99	10371202	60886	1
Fage_P035a	249	Pulse	99	10383602	73286	1
Fage_P035a	249	Pulse	99	10396002	85686	1
Fage_P035a	249	Pulse	99	10408401	98085	1
Fage_P035a	249	Pulse	99	10420801	110485	1
Fage_P035a	249	Pulse	99	10433201	122885	1
Fage_P035a	249	Pulse	99	10445601	135285	1
Fage_P035a	249	Pulse	99	10458000	147684	1
Fage_P035a	250	Picture	Encoding Sternberg Letters	10459760	0	1	24824	2	0	next	other	0
Fage_P035a	250	Pulse	99	10470400	10640	1
Fage_P035a	250	Pulse	99	10482800	23040	1
Fage_P035a	251	Picture	Fixation Cross Sternberg Letters after Encoding	10484584	0	1	12496	2	0	next	other	0
Fage_P035a	251	Pulse	99	10495199	10615	1
Fage_P035a	252	Picture	Stroop Sternberg	10497080	0	1	24824	2	0	next	hit	1176
Fage_P035a	252	Response	1	10507079	9999	1
Fage_P035a	252	Pulse	99	10507599	10519	1
Fage_P035a	252	Pulse	99	10519999	22919	1
Fage_P035a	253	Picture	Fixation Cross Sternberg Letters after Stroop	10521904	0	1	37319	2	0	next	other	0
Fage_P035a	253	Pulse	99	10532399	10495	1
Fage_P035a	253	Pulse	99	10544798	22894	1
Fage_P035a	253	Pulse	99	10557198	35294	1
Fage_P035a	254	Picture	Retrieval Sternberg Letters	10559223	0	1	24824	2	0	next	hit	1184
Fage_P035a	254	Response	1	10566898	7675	1
Fage_P035a	254	Pulse	99	10569598	10375	1
Fage_P035a	254	Pulse	99	10581998	22775	1
Fage_P035a	255	Picture	Fixation Cross after Retrieval	10584047	0	1	137116	2	0	next	other	0
Fage_P035a	255	Pulse	99	10594397	10350	1
Fage_P035a	255	Pulse	99	10606797	22750	1
Fage_P035a	255	Pulse	99	10619197	35150	1
Fage_P035a	255	Pulse	99	10631597	47550	1
Fage_P035a	255	Pulse	99	10643996	59949	1
Fage_P035a	255	Pulse	99	10656396	72349	1
Fage_P035a	255	Pulse	99	10668796	84749	1
Fage_P035a	255	Pulse	99	10681196	97149	1
Fage_P035a	255	Pulse	99	10693595	109548	1
Fage_P035a	255	Pulse	99	10705995	121948	1
Fage_P035a	255	Pulse	99	10718395	134348	1
Fage_P035a	256	Picture	Encoding Sternberg Letters	10721163	0	1	24824	2	0	next	other	0
Fage_P035a	256	Pulse	99	10730794	9631	1
Fage_P035a	256	Pulse	99	10743194	22031	1
Fage_P035a	257	Picture	Fixation Cross Sternberg Letters after Encoding	10745987	0	1	12495	2	0	next	other	0
Fage_P035a	257	Pulse	99	10755594	9607	1
Fage_P035a	258	Picture	Stroop Sternberg	10758482	0	1	24824	2	0	next	incorrect	1205
Fage_P035a	258	Response	2	10767944	9462	1
Fage_P035a	258	Pulse	99	10767993	9511	1
Fage_P035a	258	Pulse	99	10780393	21911	1
Fage_P035a	259	Picture	Fixation Cross Sternberg Letters after Stroop	10783306	0	1	37320	2	0	next	other	0
Fage_P035a	259	Pulse	99	10792793	9487	1
Fage_P035a	259	Pulse	99	10805193	21887	1
Fage_P035a	259	Pulse	99	10817592	34286	1
Fage_P035a	260	Picture	Retrieval Sternberg Letters	10820626	0	1	24824	2	0	next	incorrect	1214
Fage_P035a	260	Pulse	99	10829992	9366	1
Fage_P035a	260	Response	2	10832082	11456	1
Fage_P035a	260	Pulse	99	10842392	21766	1
Fage_P035a	261	Picture	Fixation Cross after Retrieval	10845450	0	1	112291	2	0	next	other	0
Fage_P035a	261	Pulse	99	10854792	9342	1
Fage_P035a	261	Pulse	99	10867191	21741	1
Fage_P035a	261	Pulse	99	10879591	34141	1
Fage_P035a	261	Pulse	99	10891991	46541	1
Fage_P035a	261	Pulse	99	10904390	58940	1
Fage_P035a	261	Pulse	99	10916790	71340	1
Fage_P035a	261	Pulse	99	10929190	83740	1
Fage_P035a	261	Pulse	99	10941590	96140	1
Fage_P035a	261	Pulse	99	10953989	108539	1
Fage_P035a	262	Picture	Encoding Sternberg Letters	10957741	0	1	24824	2	0	next	other	0
Fage_P035a	262	Pulse	99	10966389	8648	1
Fage_P035a	262	Pulse	99	10978789	21048	1
Fage_P035a	263	Picture	Fixation Cross Sternberg Letters after Encoding	10982565	0	1	12496	2	0	next	other	0
Fage_P035a	263	Pulse	99	10991189	8624	1
Fage_P035a	264	Picture	Stroop Sternberg	10995061	0	1	24824	2	0	next	incorrect	1232
Fage_P035a	264	Response	2	11003308	8247	1
Fage_P035a	264	Pulse	99	11003588	8527	1
Fage_P035a	264	Pulse	99	11015988	20927	1
Fage_P035a	265	Picture	Fixation Cross Sternberg Letters after Stroop	11019885	0	1	37319	2	0	next	other	0
Fage_P035a	265	Pulse	99	11028388	8503	1
Fage_P035a	265	Pulse	99	11040788	20903	1
Fage_P035a	265	Pulse	99	11053187	33302	1
Fage_P035a	266	Picture	Retrieval Sternberg Letters	11057204	0	1	24824	2	0	next	incorrect	1240
Fage_P035a	266	Response	2	11064697	7493	1
Fage_P035a	266	Pulse	99	11065587	8383	1
Fage_P035a	266	Pulse	99	11077987	20783	1
Fage_P035a	267	Picture	Fixation Cross after Retrieval	11082028	0	1	149444	2	0	next	other	0
Fage_P035a	267	Pulse	99	11090386	8358	1
Fage_P035a	267	Pulse	99	11102786	20758	1
Fage_P035a	267	Pulse	99	11115186	33158	1
Fage_P035a	267	Pulse	99	11127586	45558	1
Fage_P035a	267	Pulse	99	11139985	57957	1
Fage_P035a	267	Pulse	99	11152385	70357	1
Fage_P035a	267	Pulse	99	11164795	82767	1
Fage_P035a	267	Pulse	99	11177194	95166	1
Fage_P035a	267	Pulse	99	11189594	107566	1
Fage_P035a	267	Pulse	99	11201994	119966	1
Fage_P035a	267	Pulse	99	11214394	132366	1
Fage_P035a	267	Pulse	99	11226793	144765	1
Fage_P035a	268	Picture	Encoding Sternberg Letters	11231472	0	1	24824	3	0	next	other	0
Fage_P035a	268	Pulse	99	11239193	7721	1
Fage_P035a	268	Pulse	99	11251593	20121	1
Fage_P035a	269	Picture	Fixation Cross Sternberg Letters after Encoding	11256296	0	2	12496	3	0	next	other	0
Fage_P035a	269	Pulse	99	11263993	7697	1
Fage_P035a	270	Picture	Stroop Sternberg	11268792	0	1	24824	2	0	next	incorrect	1263
Fage_P035a	270	Pulse	99	11276392	7600	1
Fage_P035a	270	Response	2	11277402	8610	1
Fage_P035a	270	Pulse	99	11288792	20000	1
Fage_P035a	271	Picture	Fixation Cross Sternberg Letters after Stroop	11293616	0	1	37319	2	0	next	other	0
Fage_P035a	271	Pulse	99	11301192	7576	1
Fage_P035a	271	Pulse	99	11313592	19976	1
Fage_P035a	271	Pulse	99	11325991	32375	1
Fage_P035a	272	Picture	Retrieval Sternberg Letters	11330935	0	1	24824	2	0	next	hit	1271
Fage_P035a	272	Pulse	99	11338391	7456	1
Fage_P035a	272	Response	1	11339401	8466	1
Fage_P035a	272	Pulse	99	11350791	19856	1
Fage_P035a	273	Picture	Fixation Cross after Retrieval	11355759	0	1	124620	3	0	next	other	0
Fage_P035a	273	Pulse	99	11363191	7432	1
Fage_P035a	273	Pulse	99	11375590	19831	1
Fage_P035a	273	Pulse	99	11387990	32231	1
Fage_P035a	273	Pulse	99	11400390	44631	1
Fage_P035a	273	Pulse	99	11412789	57030	1
Fage_P035a	273	Pulse	99	11425189	69430	1
Fage_P035a	273	Pulse	99	11437589	81830	1
Fage_P035a	273	Pulse	99	11449989	94230	1
Fage_P035a	273	Pulse	99	11462388	106629	1
Fage_P035a	273	Pulse	99	11474788	119029	1
Fage_P035a	274	Picture	Encoding Sternberg Letters	11480379	0	2	24825	3	0	next	other	0
Fage_P035a	274	Pulse	99	11487188	6809	1
Fage_P035a	274	Pulse	99	11499588	19209	1
Fage_P035a	275	Picture	Fixation Cross Sternberg Letters after Encoding	11505204	0	1	12495	2	0	next	other	0
Fage_P035a	275	Pulse	99	11511987	6783	1
Fage_P035a	276	Picture	Stroop Sternberg	11517699	0	1	24824	2	0	next	incorrect	1291
Fage_P035a	276	Pulse	99	11524387	6688	1
Fage_P035a	276	Response	2	11524947	7248	1
Fage_P035a	276	Pulse	99	11536787	19088	1
Fage_P035a	277	Picture	Fixation Cross Sternberg Letters after Stroop	11542523	0	1	37319	2	0	next	other	0
Fage_P035a	277	Pulse	99	11549186	6663	1
Fage_P035a	277	Pulse	99	11561586	19063	1
Fage_P035a	277	Pulse	99	11573986	31463	1
Fage_P035a	278	Picture	Retrieval Sternberg Letters	11579842	0	1	24824	3	0	next	hit	1299
Fage_P035a	278	Pulse	99	11586386	6544	1
Fage_P035a	278	Response	1	11590185	10343	1
Fage_P035a	278	Pulse	99	11598785	18943	1
Fage_P035a	279	Picture	Fixation Cross after Retrieval	11604666	0	2	112292	3	0	next	other	0
Fage_P035a	279	Pulse	99	11611185	6519	1
Fage_P035a	279	Pulse	99	11623585	18919	1
Fage_P035a	279	Pulse	99	11635985	31319	1
Fage_P035a	279	Pulse	99	11648384	43718	1
Fage_P035a	279	Pulse	99	11660784	56118	1
Fage_P035a	279	Pulse	99	11673184	68518	1
Fage_P035a	279	Pulse	99	11685583	80917	1
Fage_P035a	279	Pulse	99	11697983	93317	1
Fage_P035a	279	Pulse	99	11710383	105717	1
Fage_P035a	280	Picture	Encoding Sternberg Letters	11716958	0	1	24824	2	0	next	other	0
Fage_P035a	280	Pulse	99	11722783	5825	1
Fage_P035a	280	Pulse	99	11735182	18224	1
Fage_P035a	281	Picture	Fixation Cross Sternberg Letters after Encoding	11741782	0	1	12495	2	0	next	other	0
Fage_P035a	281	Pulse	99	11747582	5800	1
Fage_P035a	282	Picture	Stroop Sternberg	11754277	0	1	24824	2	0	next	hit	1318
Fage_P035a	282	Pulse	99	11759982	5705	1
Fage_P035a	282	Response	1	11763912	9635	1
Fage_P035a	282	Pulse	99	11772381	18104	1
Fage_P035a	283	Picture	Fixation Cross Sternberg Letters after Stroop	11779101	0	1	37320	2	0	next	other	0
Fage_P035a	283	Pulse	99	11784781	5680	1
Fage_P035a	283	Pulse	99	11797181	18080	1
Fage_P035a	283	Pulse	99	11809581	30480	1
Fage_P035a	284	Picture	Retrieval Sternberg Letters	11816421	0	1	24824	2	0	next	hit	1326
Fage_P035a	284	Pulse	99	11821981	5560	1
Fage_P035a	284	Response	1	11824570	8149	1
Fage_P035a	284	Pulse	99	11834380	17959	1
Fage_P035a	285	Picture	Fixation Cross after Retrieval	11841245	0	1	137115	3	0	next	other	0
Fage_P035a	285	Pulse	99	11846780	5535	1
Fage_P035a	285	Pulse	99	11859180	17935	1
Fage_P035a	285	Pulse	99	11871579	30334	1
Fage_P035a	285	Pulse	99	11883979	42734	1
Fage_P035a	285	Pulse	99	11896379	55134	1
Fage_P035a	285	Pulse	99	11908779	67534	1
Fage_P035a	285	Pulse	99	11921178	79933	1
Fage_P035a	285	Pulse	99	11933578	92333	1
Fage_P035a	285	Pulse	99	11945978	104733	1
Fage_P035a	285	Pulse	99	11958378	117133	1
Fage_P035a	285	Pulse	99	11970777	129532	1
Fage_P035a	286	Picture	Encoding Sternberg Letters	11978360	0	2	24825	3	0	next	other	0
Fage_P035a	286	Pulse	99	11983177	4817	1
Fage_P035a	286	Pulse	99	11995577	17217	1
Fage_P035a	287	Picture	Fixation Cross Sternberg Letters after Encoding	12003185	0	1	12495	2	0	next	other	0
Fage_P035a	287	Pulse	99	12007976	4791	1
Fage_P035a	288	Picture	Stroop Sternberg	12015680	0	1	24824	2	0	next	hit	1347
Fage_P035a	288	Pulse	99	12020376	4696	1
Fage_P035a	288	Response	1	12023066	7386	1
Fage_P035a	288	Pulse	99	12032776	17096	1
Fage_P035a	289	Picture	Fixation Cross Sternberg Letters after Stroop	12040504	0	1	37319	2	0	next	other	0
Fage_P035a	289	Pulse	99	12045176	4672	1
Fage_P035a	289	Pulse	99	12057575	17071	1
Fage_P035a	289	Pulse	99	12069975	29471	1
Fage_P035a	290	Picture	Retrieval Sternberg Letters	12077823	0	1	24824	2	0	next	incorrect	1355
Fage_P035a	290	Pulse	99	12082375	4552	1
Fage_P035a	290	Response	2	12085625	7802	1
Fage_P035a	290	Pulse	99	12094774	16951	1
Fage_P035a	291	Picture	Fixation Cross after Retrieval	12102647	0	1	112292	2	0	next	other	0
Fage_P035a	291	Pulse	99	12107174	4527	1
Fage_P035a	291	Pulse	99	12119574	16927	1
Fage_P035a	291	Pulse	99	12131974	29327	1
Fage_P035a	291	Pulse	99	12144373	41726	1
Fage_P035a	291	Pulse	99	12156773	54126	1
Fage_P035a	291	Pulse	99	12169173	66526	1
Fage_P035a	291	Pulse	99	12181573	78926	1
Fage_P035a	291	Pulse	99	12193972	91325	1
Fage_P035a	291	Pulse	99	12206372	103725	1
Fage_P035a	292	Picture	End Sternberg	12214939	0	1	37319	2	0	next	other	0
Fage_P035a	292	Pulse	99	12218772	3833	1
Fage_P035a	292	Pulse	99	12231172	16233	1
Fage_P035a	292	Pulse	99	12243571	28632	1
Fage_P035a	293	Picture	Instruction Stroop	12252258	0	1	37320	2	0	next	other	0
Fage_P035a	293	Pulse	99	12255971	3713	1
Fage_P035a	293	Pulse	99	12268371	16113	1
Fage_P035a	293	Pulse	99	12280770	28512	1
Fage_P035a	294	Picture	stroop neutral close	12289578	0	1	24824	2	0	next	incorrect	1377
Fage_P035a	294	Pulse	99	12293170	3592	1
Fage_P035a	294	Response	2	12301000	11422	1
Fage_P035a	294	Pulse	99	12305570	15992	1
Fage_P035a	295	Picture	stroop neutral close	12314402	0	1	24824	2	0	next	hit	1381
Fage_P035a	295	Pulse	99	12317970	3568	1
Fage_P035a	295	Response	1	12323339	8937	1
Fage_P035a	295	Pulse	99	12330369	15967	1
Fage_P035a	296	Picture	stroop neutral close	12339226	0	1	24824	2	0	next	incorrect	1385
Fage_P035a	296	Pulse	99	12342769	3543	1
Fage_P035a	296	Response	2	12346379	7153	1
Fage_P035a	296	Pulse	99	12355169	15943	1
Fage_P035a	297	Picture	stroop neutral close	12364050	0	1	24824	2	0	next	incorrect	1389
Fage_P035a	297	Pulse	99	12367569	3519	1
Fage_P035a	297	Response	2	12372838	8788	1
Fage_P035a	297	Pulse	99	12379968	15918	1
Fage_P035a	298	Picture	stroop neutral close	12388874	0	1	24824	2	0	next	hit	1393
Fage_P035a	298	Pulse	99	12392368	3494	1
Fage_P035a	298	Response	1	12395298	6424	1
Fage_P035a	298	Pulse	99	12404768	15894	1
Fage_P035a	299	Picture	stroop neutral close	12413698	0	1	24824	2	0	next	incorrect	1397
Fage_P035a	299	Pulse	99	12417167	3469	1
Fage_P035a	299	Response	2	12422527	8829	1
Fage_P035a	299	Pulse	99	12429567	15869	1
Fage_P035a	300	Picture	Fixation Cross Stroop	12438522	0	1	124620	2	0	next	other	0
Fage_P035a	300	Pulse	99	12441967	3445	1
Fage_P035a	300	Pulse	99	12454367	15845	1
Fage_P035a	300	Pulse	99	12466766	28244	1
Fage_P035a	300	Pulse	99	12479166	40644	1
Fage_P035a	300	Pulse	99	12491566	53044	1
Fage_P035a	300	Pulse	99	12503966	65444	1
Fage_P035a	300	Pulse	99	12516365	77843	1
Fage_P035a	300	Pulse	99	12528765	90243	1
Fage_P035a	300	Pulse	99	12541165	102643	1
Fage_P035a	300	Pulse	99	12553564	115042	1
Fage_P035a	301	Picture	stroop neutral close	12563142	0	1	24824	2	0	next	hit	1412
Fage_P035a	301	Pulse	99	12565964	2822	1
Fage_P035a	301	Response	1	12570834	7692	1
Fage_P035a	301	Pulse	99	12578364	15222	1
Fage_P035a	302	Picture	stroop neutral close	12587966	0	1	24824	3	0	next	incorrect	1416
Fage_P035a	302	Pulse	99	12590764	2798	1
Fage_P035a	302	Response	2	12597614	9648	1
Fage_P035a	302	Pulse	99	12603163	15197	1
Fage_P035a	303	Picture	stroop neutral close	12612790	0	2	24825	3	0	next	incorrect	1420
Fage_P035a	303	Pulse	99	12615563	2773	1
Fage_P035a	303	Response	2	12620563	7773	1
Fage_P035a	303	Pulse	99	12627973	15183	1
Fage_P035a	304	Picture	stroop neutral close	12637615	0	1	24824	2	0	next	incorrect	1424
Fage_P035a	304	Pulse	99	12640363	2748	1
Fage_P035a	304	Response	2	12645482	7867	1
Fage_P035a	304	Pulse	99	12652772	15157	1
Fage_P035a	305	Picture	stroop neutral close	12662439	0	1	24824	2	0	next	hit	1428
Fage_P035a	305	Pulse	99	12665172	2733	1
Fage_P035a	305	Response	1	12669472	7033	1
Fage_P035a	305	Pulse	99	12677572	15133	1
Fage_P035a	306	Picture	stroop neutral close	12687263	0	1	24824	2	0	next	incorrect	1432
Fage_P035a	306	Pulse	99	12689972	2709	1
Fage_P035a	306	Response	2	12695411	8148	1
Fage_P035a	306	Pulse	99	12702371	15108	1
Fage_P035a	307	Picture	Fixation Cross Stroop	12712087	0	1	124620	2	0	next	other	0
Fage_P035a	307	Pulse	99	12714771	2684	1
Fage_P035a	307	Pulse	99	12727171	15084	1
Fage_P035a	307	Pulse	99	12739570	27483	1
Fage_P035a	307	Pulse	99	12751970	39883	1
Fage_P035a	307	Pulse	99	12764370	52283	1
Fage_P035a	307	Pulse	99	12776769	64682	1
Fage_P035a	307	Pulse	99	12789169	77082	1
Fage_P035a	307	Pulse	99	12801569	89482	1
Fage_P035a	307	Pulse	99	12813969	101882	1
Fage_P035a	307	Pulse	99	12826368	114281	1
Fage_P035a	308	Picture	stroop neutral close	12836707	0	1	24991	2	0	next	hit	1447
Fage_P035a	308	Pulse	99	12838768	2061	1
Fage_P035a	308	Response	1	12844018	7311	1
Fage_P035a	308	Pulse	99	12851168	14461	1
Fage_P035a	309	Picture	stroop neutral close	12861698	0	1	24824	2	0	next	incorrect	1451
Fage_P035a	309	Pulse	99	12863568	1870	1
Fage_P035a	309	Response	2	12869548	7850	1
Fage_P035a	309	Pulse	99	12875967	14269	1
Fage_P035a	310	Picture	stroop neutral close	12886522	0	1	24824	2	0	next	incorrect	1455
Fage_P035a	310	Pulse	99	12888367	1845	1
Fage_P035a	310	Response	2	12895097	8575	1
Fage_P035a	310	Pulse	99	12900767	14245	1
Fage_P035a	311	Picture	stroop neutral close	12911346	0	1	24824	2	0	next	incorrect	1459
Fage_P035a	311	Pulse	99	12913167	1821	1
Fage_P035a	311	Response	2	12917806	6460	1
Fage_P035a	311	Pulse	99	12925566	14220	1
Fage_P035a	312	Picture	stroop neutral close	12936170	0	1	24824	2	0	next	hit	1463
Fage_P035a	312	Pulse	99	12937966	1796	1
Fage_P035a	312	Response	1	12942526	6356	1
Fage_P035a	312	Pulse	99	12950366	14196	1
Fage_P035a	313	Picture	stroop neutral close	12960994	0	1	24824	2	0	next	hit	1467
Fage_P035a	313	Pulse	99	12962766	1772	1
Fage_P035a	313	Response	1	12967445	6451	1
Fage_P035a	313	Pulse	99	12975165	14171	1
Fage_P035a	314	Picture	Fixation Cross Stroop	12985818	0	1	124620	2	0	next	other	0
Fage_P035a	314	Pulse	99	12987565	1747	1
Fage_P035a	314	Pulse	99	12999965	14147	1
Fage_P035a	314	Pulse	99	13012364	26546	1
Fage_P035a	314	Pulse	99	13024764	38946	1
Fage_P035a	314	Pulse	99	13037164	51346	1
Fage_P035a	314	Pulse	99	13049564	63746	1
Fage_P035a	314	Pulse	99	13061963	76145	1
Fage_P035a	314	Pulse	99	13074363	88545	1
Fage_P035a	314	Pulse	99	13086763	100945	1
Fage_P035a	314	Pulse	99	13099162	113344	1
Fage_P035a	315	Picture	stroop neutral close	13110438	0	1	24824	2	0	next	incorrect	1482
Fage_P035a	315	Pulse	99	13111562	1124	1
Fage_P035a	315	Response	2	13118912	8474	1
Fage_P035a	315	Pulse	99	13123962	13524	1
Fage_P035a	316	Picture	stroop neutral close	13135262	0	1	24824	2	0	next	hit	1486
Fage_P035a	316	Pulse	99	13136362	1100	1
Fage_P035a	316	Response	1	13141692	6430	1
Fage_P035a	316	Pulse	99	13148761	13499	1
Fage_P035a	317	Picture	stroop neutral close	13160086	0	1	24824	2	0	next	incorrect	1490
Fage_P035a	317	Pulse	99	13161161	1075	1
Fage_P035a	317	Response	2	13167721	7635	1
Fage_P035a	317	Pulse	99	13173561	13475	1
Fage_P035a	318	Picture	stroop neutral close	13184910	0	1	24824	3	0	next	incorrect	1494
Fage_P035a	318	Pulse	99	13185961	1051	1
Fage_P035a	318	Response	2	13192180	7270	1
Fage_P035a	318	Pulse	99	13198360	13450	1
Fage_P035a	319	Picture	stroop neutral close	13209734	0	2	24825	3	0	next	incorrect	1498
Fage_P035a	319	Pulse	99	13210760	1026	1
Fage_P035a	319	Response	2	13218090	8356	1
Fage_P035a	319	Pulse	99	13223160	13426	1
Fage_P035a	320	Picture	stroop neutral close	13234559	0	1	24824	2	0	next	incorrect	1502
Fage_P035a	320	Pulse	99	13235560	1001	1
Fage_P035a	320	Response	2	13240899	6340	1
Fage_P035a	320	Pulse	99	13247959	13400	1
Fage_P035a	321	Picture	Fixation Cross Stroop	13259383	0	1	124620	2	0	next	other	0
Fage_P035a	321	Pulse	99	13260359	976	1
Fage_P035a	321	Pulse	99	13272759	13376	1
Fage_P035a	321	Pulse	99	13285158	25775	1
Fage_P035a	321	Pulse	99	13297558	38175	1
Fage_P035a	321	Pulse	99	13309958	50575	1
Fage_P035a	321	Pulse	99	13322358	62975	1
Fage_P035a	321	Pulse	99	13334757	75374	1
Fage_P035a	321	Pulse	99	13347157	87774	1
Fage_P035a	321	Pulse	99	13359557	100174	1
Fage_P035a	321	Pulse	99	13371957	112574	1
Fage_P035a	322	Picture	stroop maximum incongruent	13384003	0	1	24824	2	0	next	incorrect	1517
Fage_P035a	322	Pulse	99	13384356	353	1
Fage_P035a	322	Response	2	13391656	7653	1
Fage_P035a	322	Pulse	99	13396756	12753	1
Fage_P035a	323	Picture	stroop maximum incongruent	13408827	0	1	24824	2	0	next	hit	1521
Fage_P035a	323	Pulse	99	13409156	329	1
Fage_P035a	323	Response	1	13419375	10548	1
Fage_P035a	323	Pulse	99	13421555	12728	1
Fage_P035a	324	Picture	stroop maximum incongruent	13433651	0	1	24824	2	0	next	hit	1525
Fage_P035a	324	Pulse	99	13433955	304	1
Fage_P035a	324	Response	1	13442275	8624	1
Fage_P035a	324	Pulse	99	13446355	12704	1
Fage_P035a	325	Picture	stroop maximum incongruent	13458475	0	1	24824	2	0	next	incorrect	1529
Fage_P035a	325	Pulse	99	13458755	280	1
Fage_P035a	325	Response	2	13467404	8929	1
Fage_P035a	325	Pulse	99	13471154	12679	1
Fage_P035a	326	Picture	stroop maximum incongruent	13483299	0	1	24824	2	0	next	hit	1533
Fage_P035a	326	Pulse	99	13483554	255	1
Fage_P035a	326	Response	1	13491714	8415	1
Fage_P035a	326	Pulse	99	13495954	12655	1
Fage_P035a	327	Picture	stroop maximum incongruent	13508123	0	1	24824	2	0	next	incorrect	1537
Fage_P035a	327	Pulse	99	13508354	231	1
Fage_P035a	327	Response	2	13517093	8970	1
Fage_P035a	327	Pulse	99	13520753	12630	1
Fage_P035a	328	Picture	Fixation Cross Stroop	13532947	0	1	124620	3	0	next	other	0
Fage_P035a	328	Pulse	99	13533153	206	1
Fage_P035a	328	Pulse	99	13545553	12606	1
Fage_P035a	328	Pulse	99	13557953	25006	1
Fage_P035a	328	Pulse	99	13570352	37405	1
Fage_P035a	328	Pulse	99	13582752	49805	1
Fage_P035a	328	Pulse	99	13595152	62205	1
Fage_P035a	328	Pulse	99	13607551	74604	1
Fage_P035a	328	Pulse	99	13619951	87004	1
Fage_P035a	328	Pulse	99	13632351	99404	1
Fage_P035a	328	Pulse	99	13644751	111804	1
Fage_P035a	328	Pulse	99	13657150	124203	1
Fage_P035a	329	Picture	stroop maximum incongruent	13657567	0	2	24824	4	0	next	incorrect	1552
Fage_P035a	329	Response	2	13667240	9673	1
Fage_P035a	329	Pulse	99	13669550	11983	1
Fage_P035a	329	Pulse	99	13681950	24383	1
Fage_P035a	330	Picture	stroop maximum incongruent	13682391	0	2	24825	3	0	next	incorrect	1556
Fage_P035a	330	Response	2	13691510	9119	1
Fage_P035a	330	Pulse	99	13694349	11958	1
Fage_P035a	330	Pulse	99	13706749	24358	1
Fage_P035a	331	Picture	stroop maximum incongruent	13707216	0	1	24824	2	0	next	hit	1560
Fage_P035a	331	Response	1	13716129	8913	1
Fage_P035a	331	Pulse	99	13719149	11933	1
Fage_P035a	331	Pulse	99	13731549	24333	1
Fage_P035a	332	Picture	stroop maximum incongruent	13732040	0	1	24824	2	0	next	hit	1564
Fage_P035a	332	Response	1	13740469	8429	1
Fage_P035a	332	Pulse	99	13743948	11908	1
Fage_P035a	332	Pulse	99	13756348	24308	1
Fage_P035a	333	Picture	stroop maximum incongruent	13756864	0	1	24824	2	0	next	hit	1568
Fage_P035a	333	Response	1	13766288	9424	1
Fage_P035a	333	Pulse	99	13768748	11884	1
Fage_P035a	333	Pulse	99	13781148	24284	1
Fage_P035a	334	Picture	stroop maximum incongruent	13781688	0	1	24824	2	0	next	incorrect	1572
Fage_P035a	334	Response	2	13788747	7059	1
Fage_P035a	334	Pulse	99	13793547	11859	1
Fage_P035a	334	Pulse	99	13805947	24259	1
Fage_P035a	335	Picture	Fixation Cross Stroop	13806512	0	1	124620	2	0	next	other	0
Fage_P035a	335	Pulse	99	13818347	11835	1
Fage_P035a	335	Pulse	99	13830746	24234	1
Fage_P035a	335	Pulse	99	13843146	36634	1
Fage_P035a	335	Pulse	99	13855546	49034	1
Fage_P035a	335	Pulse	99	13867946	61434	1
Fage_P035a	335	Pulse	99	13880345	73833	1
Fage_P035a	335	Pulse	99	13892745	86233	1
Fage_P035a	335	Pulse	99	13905145	98633	1
Fage_P035a	335	Pulse	99	13917545	111033	1
Fage_P035a	335	Pulse	99	13929944	123432	1
Fage_P035a	336	Picture	stroop maximum incongruent	13931132	0	1	24824	2	0	next	hit	1587
Fage_P035a	336	Response	1	13939044	7912	1
Fage_P035a	336	Pulse	99	13942344	11212	1
Fage_P035a	336	Pulse	99	13954744	23612	1
Fage_P035a	337	Picture	stroop maximum incongruent	13955956	0	1	24824	2	0	next	hit	1591
Fage_P035a	337	Response	1	13966024	10068	1
Fage_P035a	337	Pulse	99	13967143	11187	1
Fage_P035a	337	Pulse	99	13979543	23587	1
Fage_P035a	338	Picture	stroop maximum incongruent	13980780	0	1	24824	2	0	next	incorrect	1595
Fage_P035a	338	Response	2	13988783	8003	1
Fage_P035a	338	Pulse	99	13991943	11163	1
Fage_P035a	338	Pulse	99	14004343	23563	1
Fage_P035a	339	Picture	stroop maximum incongruent	14005604	0	1	24824	2	0	next	hit	1599
Fage_P035a	339	Response	1	14012963	7359	1
Fage_P035a	339	Pulse	99	14016742	11138	1
Fage_P035a	339	Pulse	99	14029142	23538	1
Fage_P035a	340	Picture	stroop maximum incongruent	14030428	0	1	24824	2	0	next	hit	1603
Fage_P035a	340	Response	1	14037652	7224	1
Fage_P035a	340	Pulse	99	14041542	11114	1
Fage_P035a	340	Pulse	99	14053942	23514	1
Fage_P035a	341	Picture	stroop maximum incongruent	14055252	0	1	24825	2	0	next	incorrect	1607
Fage_P035a	341	Response	2	14061872	6620	1
Fage_P035a	341	Pulse	99	14066342	11090	1
Fage_P035a	341	Pulse	99	14078741	23489	1
Fage_P035a	342	Picture	Fixation Cross Stroop	14080077	0	1	124620	2	0	next	other	0
Fage_P035a	342	Pulse	99	14091141	11064	1
Fage_P035a	342	Pulse	99	14103540	23463	1
Fage_P035a	342	Pulse	99	14115940	35863	1
Fage_P035a	342	Pulse	99	14128340	48263	1
Fage_P035a	342	Pulse	99	14140740	60663	1
Fage_P035a	342	Pulse	99	14153139	73062	1
Fage_P035a	342	Pulse	99	14165549	85472	1
Fage_P035a	342	Pulse	99	14177949	97872	1
Fage_P035a	342	Pulse	99	14190349	110272	1
Fage_P035a	342	Pulse	99	14202748	122671	1
Fage_P035a	343	Picture	stroop maximum incongruent	14204697	0	1	24824	2	0	next	incorrect	1623
Fage_P035a	343	Pulse	99	14215148	10451	1
Fage_P035a	343	Response	2	14215478	10781	1
Fage_P035a	343	Pulse	99	14227548	22851	1
Fage_P035a	344	Picture	stroop maximum incongruent	14229521	0	1	24824	2	0	next	hit	1626
Fage_P035a	344	Response	1	14235778	6257	1
Fage_P035a	344	Pulse	99	14239947	10426	1
Fage_P035a	344	Pulse	99	14252347	22826	1
Fage_P035a	345	Picture	stroop maximum incongruent	14254345	0	1	24824	2	0	next	incorrect	1630
Fage_P035a	345	Response	2	14261077	6732	1
Fage_P035a	345	Pulse	99	14264747	10402	1
Fage_P035a	345	Pulse	99	14277147	22802	1
Fage_P035a	346	Picture	stroop maximum incongruent	14279169	0	1	24991	2	0	next	incorrect	1634
Fage_P035a	346	Response	2	14287277	8108	1
Fage_P035a	346	Pulse	99	14289546	10377	1
Fage_P035a	346	Pulse	99	14301946	22777	1
Fage_P035a	347	Picture	stroop maximum incongruent	14304160	0	1	24824	2	0	next	incorrect	1639
Fage_P035a	347	Pulse	99	14314346	10186	1
Fage_P035a	347	Response	2	14316306	12146	1
Fage_P035a	347	Pulse	99	14326746	22586	1
Fage_P035a	348	Picture	stroop maximum incongruent	14328984	0	1	24824	2	0	next	incorrect	1642
Fage_P035a	348	Response	2	14338255	9271	1
Fage_P035a	348	Pulse	99	14339145	10161	1
Fage_P035a	348	Pulse	99	14351545	22561	1
Fage_P035a	349	Picture	Fixation Cross Stroop	14353808	0	1	124620	2	0	next	other	0
Fage_P035a	349	Pulse	99	14363945	10137	1
Fage_P035a	349	Pulse	99	14376345	22537	1
Fage_P035a	349	Pulse	99	14388744	34936	1
Fage_P035a	349	Pulse	99	14401144	47336	1
Fage_P035a	349	Pulse	99	14413544	59736	1
Fage_P035a	349	Pulse	99	14425943	72135	1
Fage_P035a	349	Pulse	99	14438343	84535	1
Fage_P035a	349	Pulse	99	14450743	96935	1
Fage_P035a	349	Pulse	99	14463143	109335	1
Fage_P035a	349	Pulse	99	14475542	121734	1
Fage_P035a	350	Picture	End Stroop	14478428	0	1	46278	2	0	next	other	0
Fage_P035a	350	Pulse	99	14487942	9514	1
Fage_P035a	350	Pulse	99	14500342	21914	1
Fage_P035a	350	Pulse	99	14512742	34314	1
