# Supplementary material for: Towards clinical applicability of fMRI via systematic filtering
Source: PLoS One. 2025 May 12;20(5):e0321088. doi: 10.1371/journal.pone.0321088 (PMC12068634; doi:10.1371/journal.pone.0321088)
Supplement: S1 Code — (ZIP) [file pone.0321088.s001.zip › PLOS_DATA_CODE/Logfiles/Fage_P035b-fage.log]

Scenario - Fage Final
Logfile written - 01/07/2013 11:38:15

Subject	Trial	Event Type	Code	Time	TTime	Uncertainty	Duration	Uncertainty	ReqTime	ReqDur	Stim Type	Pair Index

Fage_P035b	1	Pulse	99	63190	73187	1
Fage_P035b	2	Picture	Instruction Sternberg Symbols	63472	0	1	37319	2	0	next	other	0
Fage_P035b	2	Pulse	99	75590	12118	1
Fage_P035b	2	Pulse	99	87990	24518	1
Fage_P035b	2	Pulse	99	100389	36917	1
Fage_P035b	3	Picture	Encoding Sternberg Symbols	100791	0	1	24824	3	0	next	other	0
Fage_P035b	3	Pulse	99	112789	11998	1
Fage_P035b	3	Pulse	99	125189	24398	1
Fage_P035b	4	Picture	Fixation Cross Sternberg Symbols after Encoding	125615	0	2	12496	3	0	next	other	0
Fage_P035b	4	Pulse	99	137589	11974	1
Fage_P035b	5	Picture	Stroop Sternberg	138111	0	1	24824	2	0	next	incorrect	12
Fage_P035b	5	Response	2	147838	9727	1
Fage_P035b	5	Pulse	99	149988	11877	1
Fage_P035b	5	Pulse	99	162388	24277	1
Fage_P035b	6	Picture	Fixation Cross Sternberg Symbols after Stroop	162935	0	1	37319	2	0	next	other	0
Fage_P035b	6	Pulse	99	174788	11853	1
Fage_P035b	6	Pulse	99	187187	24252	1
Fage_P035b	6	Pulse	99	199587	36652	1
Fage_P035b	7	Picture	Retrieval Sternberg Symbols	200254	0	1	24824	2	0	next	hit	20
Fage_P035b	7	Response	1	210507	10253	1
Fage_P035b	7	Pulse	99	211987	11733	1
Fage_P035b	7	Pulse	99	224387	24133	1
Fage_P035b	8	Picture	Fixation Cross after Retrieval	225078	0	1	112292	2	0	next	other	0
Fage_P035b	8	Pulse	99	236786	11708	1
Fage_P035b	8	Pulse	99	249186	24108	1
Fage_P035b	8	Pulse	99	261586	36508	1
Fage_P035b	8	Pulse	99	273986	48908	1
Fage_P035b	8	Pulse	99	286385	61307	1
Fage_P035b	8	Pulse	99	298785	73707	1
Fage_P035b	8	Pulse	99	311185	86107	1
Fage_P035b	8	Pulse	99	323584	98506	1
Fage_P035b	8	Pulse	99	335984	110906	1
Fage_P035b	9	Picture	Encoding Sternberg Symbols	337370	0	1	24824	2	0	next	other	0
Fage_P035b	9	Pulse	99	348384	11014	1
Fage_P035b	9	Pulse	99	360784	23414	1
Fage_P035b	10	Picture	Fixation Cross Sternberg Symbols after Encoding	362194	0	1	12495	2	0	next	other	0
Fage_P035b	10	Pulse	99	373184	10990	1
Fage_P035b	11	Picture	Stroop Sternberg	374689	0	1	24824	2	0	next	incorrect	39
Fage_P035b	11	Response	2	381483	6794	1
Fage_P035b	11	Pulse	99	385583	10894	1
Fage_P035b	11	Pulse	99	397983	23294	1
Fage_P035b	12	Picture	Fixation Cross Sternberg Symbols after Stroop	399513	0	1	37320	2	0	next	other	0
Fage_P035b	12	Pulse	99	410383	10870	1
Fage_P035b	12	Pulse	99	422782	23269	1
Fage_P035b	12	Pulse	99	435182	35669	1
Fage_P035b	13	Picture	Retrieval Sternberg Symbols	436833	0	1	24824	2	0	next	hit	48
Fage_P035b	13	Pulse	99	447582	10749	1
Fage_P035b	13	Response	1	447622	10789	1
Fage_P035b	13	Pulse	99	459981	23148	1
Fage_P035b	14	Picture	Fixation Cross after Retrieval	461657	0	1	149444	2	0	next	other	0
Fage_P035b	14	Pulse	99	472381	10724	1
Fage_P035b	14	Pulse	99	484781	23124	1
Fage_P035b	14	Pulse	99	497181	35524	1
Fage_P035b	14	Pulse	99	509580	47923	1
Fage_P035b	14	Pulse	99	521980	60323	1
Fage_P035b	14	Pulse	99	534380	72723	1
Fage_P035b	14	Pulse	99	546779	85122	1
Fage_P035b	14	Pulse	99	559179	97522	1
Fage_P035b	14	Pulse	99	571579	109922	1
Fage_P035b	14	Pulse	99	583979	122322	1
Fage_P035b	14	Pulse	99	596378	134721	1
Fage_P035b	14	Pulse	99	608778	147121	1
Fage_P035b	15	Picture	Encoding Sternberg Symbols	611101	0	1	24824	2	0	next	other	0
Fage_P035b	15	Pulse	99	621178	10077	1
Fage_P035b	15	Pulse	99	633578	22477	1
Fage_P035b	16	Picture	Fixation Cross Sternberg Symbols after Encoding	635925	0	1	12495	2	0	next	other	0
Fage_P035b	16	Pulse	99	645978	10053	1
Fage_P035b	17	Picture	Stroop Sternberg	648420	0	1	24824	2	0	next	hit	70
Fage_P035b	17	Pulse	99	658377	9957	1
Fage_P035b	17	Response	1	660207	11787	1
Fage_P035b	17	Pulse	99	670777	22357	1
Fage_P035b	18	Picture	Fixation Cross Sternberg Symbols after Stroop	673244	0	1	37320	2	0	next	other	0
Fage_P035b	18	Pulse	99	683177	9933	1
Fage_P035b	18	Pulse	99	695576	22332	1
Fage_P035b	18	Pulse	99	707976	34732	1
Fage_P035b	19	Picture	Retrieval Sternberg Symbols	710564	0	1	24824	2	0	next	hit	77
Fage_P035b	19	Response	1	719026	8462	1
Fage_P035b	19	Pulse	99	720376	9812	1
Fage_P035b	19	Pulse	99	732776	22212	1
Fage_P035b	20	Picture	Fixation Cross after Retrieval	735388	0	1	124620	2	0	next	other	0
Fage_P035b	20	Pulse	99	745175	9787	1
Fage_P035b	20	Pulse	99	757575	22187	1
Fage_P035b	20	Pulse	99	769975	34587	1
Fage_P035b	20	Pulse	99	782374	46986	1
Fage_P035b	20	Pulse	99	794774	59386	1
Fage_P035b	20	Pulse	99	807174	71786	1
Fage_P035b	20	Pulse	99	819574	84186	1
Fage_P035b	20	Pulse	99	831973	96585	1
Fage_P035b	20	Pulse	99	844373	108985	1
Fage_P035b	20	Pulse	99	856773	121385	1
Fage_P035b	21	Picture	Encoding Sternberg Symbols	860008	0	1	24824	2	0	next	other	0
Fage_P035b	21	Pulse	99	869173	9165	1
Fage_P035b	21	Pulse	99	881572	21564	1
Fage_P035b	22	Picture	Fixation Cross Sternberg Symbols after Encoding	884832	0	1	12495	2	0	next	other	0
Fage_P035b	22	Pulse	99	893972	9140	1
Fage_P035b	23	Picture	Stroop Sternberg	897327	0	1	24824	3	0	next	hit	98
Fage_P035b	23	Pulse	99	906372	9045	1
Fage_P035b	23	Response	1	906932	9605	1
Fage_P035b	23	Pulse	99	918771	21444	1
Fage_P035b	24	Picture	Fixation Cross Sternberg Symbols after Stroop	922151	0	2	37320	3	0	next	other	0
Fage_P035b	24	Pulse	99	931181	9030	1
Fage_P035b	24	Pulse	99	943581	21430	1
Fage_P035b	24	Pulse	99	955981	33830	1
Fage_P035b	25	Picture	Retrieval Sternberg Symbols	959471	0	1	24824	2	0	next	incorrect	106
Fage_P035b	25	Pulse	99	968371	8900	1
Fage_P035b	25	Response	2	971640	12169	1
Fage_P035b	25	Pulse	99	980780	21309	1
Fage_P035b	26	Picture	Fixation Cross after Retrieval	984295	0	1	136949	2	0	next	other	0
Fage_P035b	26	Pulse	99	993180	8885	1
Fage_P035b	26	Pulse	99	1005580	21285	1
Fage_P035b	26	Pulse	99	1017979	33684	1
Fage_P035b	26	Pulse	99	1030379	46084	1
Fage_P035b	26	Pulse	99	1042779	58484	1
Fage_P035b	26	Pulse	99	1055178	70883	1
Fage_P035b	26	Pulse	99	1067578	83283	1
Fage_P035b	26	Pulse	99	1079978	95683	1
Fage_P035b	26	Pulse	99	1092378	108083	1
Fage_P035b	26	Pulse	99	1104777	120482	1
Fage_P035b	26	Pulse	99	1117177	132882	1
Fage_P035b	27	Picture	Encoding Sternberg Symbols	1121244	0	1	24824	2	0	next	other	0
Fage_P035b	27	Pulse	99	1129577	8333	1
Fage_P035b	27	Pulse	99	1141977	20733	1
Fage_P035b	28	Picture	Fixation Cross Sternberg Symbols after Encoding	1146068	0	1	12495	2	0	next	other	0
Fage_P035b	28	Pulse	99	1154376	8308	1
Fage_P035b	29	Picture	Stroop Sternberg	1158563	0	1	24824	2	0	next	incorrect	127
Fage_P035b	29	Pulse	99	1166776	8213	1
Fage_P035b	29	Response	2	1168216	9653	1
Fage_P035b	29	Pulse	99	1179176	20613	1
Fage_P035b	30	Picture	Fixation Cross Sternberg Symbols after Stroop	1183387	0	1	37320	2	0	next	other	0
Fage_P035b	30	Pulse	99	1191576	8189	1
Fage_P035b	30	Pulse	99	1203975	20588	1
Fage_P035b	30	Pulse	99	1216375	32988	1
Fage_P035b	31	Picture	Retrieval Sternberg Symbols	1220707	0	1	24824	2	0	next	hit	135
Fage_P035b	31	Pulse	99	1228775	8068	1
Fage_P035b	31	Response	1	1235254	14547	1
Fage_P035b	31	Pulse	99	1241174	20467	1
Fage_P035b	32	Picture	Fixation Cross after Retrieval	1245531	0	1	124620	2	0	next	other	0
Fage_P035b	32	Pulse	99	1253574	8043	1
Fage_P035b	32	Pulse	99	1265974	20443	1
Fage_P035b	32	Pulse	99	1278374	32843	1
Fage_P035b	32	Pulse	99	1290773	45242	1
Fage_P035b	32	Pulse	99	1303173	57642	1
Fage_P035b	32	Pulse	99	1315573	70042	1
Fage_P035b	32	Pulse	99	1327972	82441	1
Fage_P035b	32	Pulse	99	1340372	94841	1
Fage_P035b	32	Pulse	99	1352772	107241	1
Fage_P035b	32	Pulse	99	1365172	119641	1
Fage_P035b	33	Picture	Encoding Sternberg Symbols	1370151	0	1	24824	2	0	next	other	0
Fage_P035b	33	Pulse	99	1377572	7421	1
Fage_P035b	33	Pulse	99	1389971	19820	1
Fage_P035b	34	Picture	Fixation Cross Sternberg Symbols after Encoding	1394975	0	1	12495	2	0	next	other	0
Fage_P035b	34	Pulse	99	1402371	7396	1
Fage_P035b	35	Picture	Stroop Sternberg	1407470	0	1	24824	3	0	next	incorrect	155
Fage_P035b	35	Pulse	99	1414771	7301	1
Fage_P035b	35	Response	2	1417140	9670	1
Fage_P035b	35	Pulse	99	1427170	19700	1
Fage_P035b	36	Picture	Fixation Cross Sternberg Symbols after Stroop	1432294	0	2	37320	3	0	next	other	0
Fage_P035b	36	Pulse	99	1439570	7276	1
Fage_P035b	36	Pulse	99	1451970	19676	1
Fage_P035b	36	Pulse	99	1464369	32075	1
Fage_P035b	37	Picture	Retrieval Sternberg Symbols	1469614	0	1	24824	2	0	next	hit	163
Fage_P035b	37	Pulse	99	1476769	7155	1
Fage_P035b	37	Response	1	1485069	15455	1
Fage_P035b	37	Pulse	99	1489169	19555	1
Fage_P035b	38	Picture	Fixation Cross after Retrieval	1494438	0	1	112291	2	0	next	other	0
Fage_P035b	38	Pulse	99	1501569	7131	1
Fage_P035b	38	Pulse	99	1513968	19530	1
Fage_P035b	38	Pulse	99	1526368	31930	1
Fage_P035b	38	Pulse	99	1538768	44330	1
Fage_P035b	38	Pulse	99	1551168	56730	1
Fage_P035b	38	Pulse	99	1563567	69129	1
Fage_P035b	38	Pulse	99	1575967	81529	1
Fage_P035b	38	Pulse	99	1588367	93929	1
Fage_P035b	38	Pulse	99	1600766	106328	1
Fage_P035b	39	Picture	Encoding Sternberg Symbols	1606729	0	1	24824	2	0	next	other	0
Fage_P035b	39	Pulse	99	1613166	6437	1
Fage_P035b	39	Pulse	99	1625566	18837	1
Fage_P035b	40	Picture	Fixation Cross Sternberg Symbols after Encoding	1631553	0	1	12496	2	0	next	other	0
Fage_P035b	40	Pulse	99	1637966	6413	1
Fage_P035b	41	Picture	Stroop Sternberg	1644049	0	1	24824	2	0	next	hit	182
Fage_P035b	41	Pulse	99	1650366	6317	1
Fage_P035b	41	Response	1	1653365	9316	1
Fage_P035b	41	Pulse	99	1662765	18716	1
Fage_P035b	42	Picture	Fixation Cross Sternberg Symbols after Stroop	1668873	0	1	37319	2	0	next	other	0
Fage_P035b	42	Pulse	99	1675165	6292	1
Fage_P035b	42	Pulse	99	1687565	18692	1
Fage_P035b	42	Pulse	99	1699964	31091	1
Fage_P035b	43	Picture	Retrieval Sternberg Symbols	1706192	0	1	24824	2	0	next	incorrect	190
Fage_P035b	43	Pulse	99	1712364	6172	1
Fage_P035b	43	Response	2	1718004	11812	1
Fage_P035b	43	Pulse	99	1724764	18572	1
Fage_P035b	44	Picture	Fixation Cross after Retrieval	1731016	0	1	112292	2	0	next	other	0
Fage_P035b	44	Pulse	99	1737164	6148	1
Fage_P035b	44	Pulse	99	1749563	18547	1
Fage_P035b	44	Pulse	99	1761963	30947	1
Fage_P035b	44	Pulse	99	1774363	43347	1
Fage_P035b	44	Pulse	99	1786763	55747	1
Fage_P035b	44	Pulse	99	1799162	68146	1
Fage_P035b	44	Pulse	99	1811562	80546	1
Fage_P035b	44	Pulse	99	1823962	92946	1
Fage_P035b	44	Pulse	99	1836361	105345	1
Fage_P035b	45	Picture	Encoding Sternberg Symbols	1843308	0	1	24824	2	0	next	other	0
Fage_P035b	45	Pulse	99	1848761	5453	1
Fage_P035b	45	Pulse	99	1861161	17853	1
Fage_P035b	46	Picture	Fixation Cross Sternberg Symbols after Encoding	1868132	0	1	12495	2	0	next	other	0
Fage_P035b	46	Pulse	99	1873561	5429	1
Fage_P035b	47	Picture	Stroop Sternberg	1880627	0	1	24824	2	0	next	incorrect	209
Fage_P035b	47	Pulse	99	1885960	5333	1
Fage_P035b	47	Response	2	1889210	8583	1
Fage_P035b	47	Pulse	99	1898360	17733	1
Fage_P035b	48	Picture	Fixation Cross Sternberg Symbols after Stroop	1905451	0	1	37320	2	0	next	other	0
Fage_P035b	48	Pulse	99	1910760	5309	1
Fage_P035b	48	Pulse	99	1923159	17708	1
Fage_P035b	48	Pulse	99	1935559	30108	1
Fage_P035b	49	Picture	Retrieval Sternberg Symbols	1942771	0	1	24824	2	0	next	hit	217
Fage_P035b	49	Pulse	99	1947959	5188	1
Fage_P035b	49	Response	1	1959489	16718	1
Fage_P035b	49	Pulse	99	1960359	17588	1
Fage_P035b	50	Picture	Fixation Cross after Retrieval	1967595	0	1	136949	2	0	next	other	0
Fage_P035b	50	Pulse	99	1972759	5164	1
Fage_P035b	50	Pulse	99	1985158	17563	1
Fage_P035b	50	Pulse	99	1997558	29963	1
Fage_P035b	50	Pulse	99	2009958	42363	1
Fage_P035b	50	Pulse	99	2022357	54762	1
Fage_P035b	50	Pulse	99	2034757	67162	1
Fage_P035b	50	Pulse	99	2047157	79562	1
Fage_P035b	50	Pulse	99	2059557	91962	1
Fage_P035b	50	Pulse	99	2071956	104361	1
Fage_P035b	50	Pulse	99	2084356	116761	1
Fage_P035b	50	Pulse	99	2096756	129161	1
Fage_P035b	51	Picture	Encoding Sternberg Symbols	2104544	0	1	24824	2	0	next	other	0
Fage_P035b	51	Pulse	99	2109156	4612	1
Fage_P035b	51	Pulse	99	2121555	17011	1
Fage_P035b	52	Picture	Fixation Cross Sternberg Symbols after Encoding	2129368	0	1	12495	2	0	next	other	0
Fage_P035b	52	Pulse	99	2133955	4587	1
Fage_P035b	53	Picture	Stroop Sternberg	2141863	0	1	24824	2	0	next	hit	238
Fage_P035b	53	Pulse	99	2146355	4492	1
Fage_P035b	53	Response	1	2152294	10431	1
Fage_P035b	53	Pulse	99	2158754	16891	1
Fage_P035b	54	Picture	Fixation Cross Sternberg Symbols after Stroop	2166687	0	1	37320	2	0	next	other	0
Fage_P035b	54	Pulse	99	2171154	4467	1
Fage_P035b	54	Pulse	99	2183554	16867	1
Fage_P035b	54	Pulse	99	2195953	29266	1
Fage_P035b	55	Picture	Retrieval Sternberg Symbols	2204007	0	1	24824	2	0	next	incorrect	246
Fage_P035b	55	Pulse	99	2208353	4346	1
Fage_P035b	55	Response	2	2209873	5866	1
Fage_P035b	55	Pulse	99	2220753	16746	1
Fage_P035b	56	Picture	Fixation Cross after Retrieval	2228831	0	1	124620	2	0	next	other	0
Fage_P035b	56	Pulse	99	2233153	4322	1
Fage_P035b	56	Pulse	99	2245552	16721	1
Fage_P035b	56	Pulse	99	2257952	29121	1
Fage_P035b	56	Pulse	99	2270352	41521	1
Fage_P035b	56	Pulse	99	2282752	53921	1
Fage_P035b	56	Pulse	99	2295151	66320	1
Fage_P035b	56	Pulse	99	2307561	78730	1
Fage_P035b	56	Pulse	99	2319961	91130	1
Fage_P035b	56	Pulse	99	2332361	103530	1
Fage_P035b	56	Pulse	99	2344760	115929	1
Fage_P035b	57	Picture	Encoding Sternberg Symbols	2353451	0	1	24824	2	0	next	other	0
Fage_P035b	57	Pulse	99	2357160	3709	1
Fage_P035b	57	Pulse	99	2369560	16109	1
Fage_P035b	58	Picture	Fixation Cross Sternberg Symbols after Encoding	2378275	0	1	12495	2	0	next	other	0
Fage_P035b	58	Pulse	99	2381959	3684	1
Fage_P035b	59	Picture	Stroop Sternberg	2390770	0	1	24824	2	0	next	incorrect	266
Fage_P035b	59	Pulse	99	2394359	3589	1
Fage_P035b	59	Response	2	2399429	8659	1
Fage_P035b	59	Pulse	99	2406759	15989	1
Fage_P035b	60	Picture	Fixation Cross Sternberg Symbols after Stroop	2415594	0	1	37320	2	0	next	other	0
Fage_P035b	60	Pulse	99	2419159	3565	1
Fage_P035b	60	Pulse	99	2431558	15964	1
Fage_P035b	60	Pulse	99	2443958	28364	1
Fage_P035b	61	Picture	Retrieval Sternberg Symbols	2452914	0	1	24824	2	0	next	hit	274
Fage_P035b	61	Pulse	99	2456358	3444	1
Fage_P035b	61	Response	1	2460898	7984	1
Fage_P035b	61	Pulse	99	2468758	15844	1
Fage_P035b	62	Picture	Fixation Cross after Retrieval	2477738	0	1	149444	2	0	next	other	0
Fage_P035b	62	Pulse	99	2481157	3419	1
Fage_P035b	62	Pulse	99	2493557	15819	1
Fage_P035b	62	Pulse	99	2505957	28219	1
Fage_P035b	62	Pulse	99	2518356	40618	1
Fage_P035b	62	Pulse	99	2530756	53018	1
Fage_P035b	62	Pulse	99	2543156	65418	1
Fage_P035b	62	Pulse	99	2555556	77818	1
Fage_P035b	62	Pulse	99	2567955	90217	1
Fage_P035b	62	Pulse	99	2580355	102617	1
Fage_P035b	62	Pulse	99	2592755	115017	1
Fage_P035b	62	Pulse	99	2605154	127416	1
Fage_P035b	62	Pulse	99	2617554	139816	1
Fage_P035b	63	Picture	Encoding Sternberg Symbols	2627182	0	1	24824	2	0	next	other	0
Fage_P035b	63	Pulse	99	2629954	2772	1
Fage_P035b	63	Pulse	99	2642354	15172	1
Fage_P035b	64	Picture	Fixation Cross Sternberg Symbols after Encoding	2652006	0	1	12495	2	0	next	other	0
Fage_P035b	64	Pulse	99	2654754	2748	1
Fage_P035b	65	Picture	Stroop Sternberg	2664501	0	1	24824	3	0	next	incorrect	296
Fage_P035b	65	Pulse	99	2667153	2652	1
Fage_P035b	65	Response	2	2673983	9482	1
Fage_P035b	65	Pulse	99	2679553	15052	1
Fage_P035b	66	Picture	Fixation Cross Sternberg Symbols after Stroop	2689325	0	2	37320	3	0	next	other	0
Fage_P035b	66	Pulse	99	2691953	2628	1
Fage_P035b	66	Pulse	99	2704352	15027	1
Fage_P035b	66	Pulse	99	2716752	27427	1
Fage_P035b	67	Picture	Retrieval Sternberg Symbols	2726645	0	1	24824	2	0	next	hit	304
Fage_P035b	67	Pulse	99	2729152	2507	1
Fage_P035b	67	Response	1	2737152	10507	1
Fage_P035b	67	Pulse	99	2741552	14907	1
Fage_P035b	68	Picture	Fixation Cross after Retrieval	2751469	0	1	124620	2	0	next	other	0
Fage_P035b	68	Pulse	99	2753951	2482	1
Fage_P035b	68	Pulse	99	2766351	14882	1
Fage_P035b	68	Pulse	99	2778751	27282	1
Fage_P035b	68	Pulse	99	2791150	39681	1
Fage_P035b	68	Pulse	99	2803550	52081	1
Fage_P035b	68	Pulse	99	2815950	64481	1
Fage_P035b	68	Pulse	99	2828350	76881	1
Fage_P035b	68	Pulse	99	2840749	89280	1
Fage_P035b	68	Pulse	99	2853149	101680	1
Fage_P035b	68	Pulse	99	2865549	114080	1
Fage_P035b	69	Picture	Encoding Sternberg Symbols	2876089	0	1	24824	2	0	next	other	0
Fage_P035b	69	Pulse	99	2877949	1860	1
Fage_P035b	69	Pulse	99	2890348	14259	1
Fage_P035b	70	Picture	Fixation Cross Sternberg Symbols after Encoding	2900913	0	1	12496	2	0	next	other	0
Fage_P035b	70	Pulse	99	2902748	1835	1
Fage_P035b	71	Picture	Stroop Sternberg	2913409	0	1	24824	2	0	next	incorrect	324
Fage_P035b	71	Pulse	99	2915148	1739	1
Fage_P035b	71	Response	2	2925527	12118	1
Fage_P035b	71	Pulse	99	2927547	14138	1
Fage_P035b	72	Picture	Fixation Cross Sternberg Symbols after Stroop	2938233	0	1	37319	2	0	next	other	0
Fage_P035b	72	Pulse	99	2939947	1714	1
Fage_P035b	72	Pulse	99	2952347	14114	1
Fage_P035b	72	Pulse	99	2964747	26514	1
Fage_P035b	73	Picture	Retrieval Sternberg Symbols	2975552	0	1	24824	2	0	next	incorrect	332
Fage_P035b	73	Pulse	99	2977147	1595	1
Fage_P035b	73	Response	2	2988196	12644	1
Fage_P035b	73	Pulse	99	2989546	13994	1
Fage_P035b	74	Picture	Fixation Cross after Retrieval	3000376	0	1	112292	2	0	next	other	0
Fage_P035b	74	Pulse	99	3001946	1570	1
Fage_P035b	74	Pulse	99	3014345	13969	1
Fage_P035b	74	Pulse	99	3026745	26369	1
Fage_P035b	74	Pulse	99	3039145	38769	1
Fage_P035b	74	Pulse	99	3051545	51169	1
Fage_P035b	74	Pulse	99	3063945	63569	1
Fage_P035b	74	Pulse	99	3076344	75968	1
Fage_P035b	74	Pulse	99	3088744	88368	1
Fage_P035b	74	Pulse	99	3101144	100768	1
Fage_P035b	75	Picture	Encoding Sternberg Symbols	3112668	0	1	24824	2	0	next	other	0
Fage_P035b	75	Pulse	99	3113543	875	1
Fage_P035b	75	Pulse	99	3125943	13275	1
Fage_P035b	76	Picture	Fixation Cross Sternberg Symbols after Encoding	3137492	0	1	12495	2	0	next	other	0
Fage_P035b	76	Pulse	99	3138343	851	1
Fage_P035b	77	Picture	Stroop Sternberg	3149987	0	1	24824	2	0	next	hit	351
Fage_P035b	77	Pulse	99	3150743	756	1
Fage_P035b	77	Response	1	3157632	7645	1
Fage_P035b	77	Pulse	99	3163142	13155	1
Fage_P035b	78	Picture	Fixation Cross Sternberg Symbols after Stroop	3174811	0	1	37319	3	0	next	other	0
Fage_P035b	78	Pulse	99	3175542	731	1
Fage_P035b	78	Pulse	99	3187942	13131	1
Fage_P035b	78	Pulse	99	3200342	25531	1
Fage_P035b	79	Picture	Retrieval Sternberg Symbols	3212130	0	2	24825	3	0	next	hit	359
Fage_P035b	79	Pulse	99	3212741	611	1
Fage_P035b	79	Response	1	3222821	10691	1
Fage_P035b	79	Pulse	99	3225141	13011	1
Fage_P035b	80	Picture	Fixation Cross after Retrieval	3236955	0	1	124620	2	0	next	other	0
Fage_P035b	80	Pulse	99	3237541	586	1
Fage_P035b	80	Pulse	99	3249941	12986	1
Fage_P035b	80	Pulse	99	3262340	25385	1
Fage_P035b	80	Pulse	99	3274740	37785	1
Fage_P035b	80	Pulse	99	3287140	50185	1
Fage_P035b	80	Pulse	99	3299539	62584	1
Fage_P035b	80	Pulse	99	3311939	74984	1
Fage_P035b	80	Pulse	99	3324339	87384	1
Fage_P035b	80	Pulse	99	3336739	99784	1
Fage_P035b	80	Pulse	99	3349138	112183	1
Fage_P035b	80	Pulse	99	3361538	124583	1
Fage_P035b	81	Picture	Encoding Sternberg Symbols	3361575	0	1	24824	2	0	next	other	0
Fage_P035b	81	Pulse	99	3373938	12363	1
Fage_P035b	81	Pulse	99	3386337	24762	1
Fage_P035b	82	Picture	Fixation Cross Sternberg Symbols after Encoding	3386399	0	1	12495	2	0	next	other	0
Fage_P035b	82	Pulse	99	3398737	12338	1
Fage_P035b	83	Picture	Stroop Sternberg	3398894	0	1	24824	2	0	next	incorrect	379
Fage_P035b	83	Response	2	3407647	8753	1
Fage_P035b	83	Pulse	99	3411137	12243	1
Fage_P035b	83	Pulse	99	3423537	24643	1
Fage_P035b	84	Picture	Fixation Cross Sternberg Symbols after Stroop	3423718	0	1	37320	2	0	next	other	0
Fage_P035b	84	Pulse	99	3435936	12218	1
Fage_P035b	84	Pulse	99	3448336	24618	1
Fage_P035b	84	Pulse	99	3460736	37018	1
Fage_P035b	85	Picture	Retrieval Sternberg Symbols	3461038	0	1	24824	2	0	next	incorrect	388
Fage_P035b	85	Pulse	99	3473136	12098	1
Fage_P035b	85	Response	2	3475815	14777	1
Fage_P035b	85	Pulse	99	3485535	24497	1
Fage_P035b	86	Picture	Fixation Cross after Retrieval	3485862	0	1	124620	2	0	next	other	0
Fage_P035b	86	Pulse	99	3497935	12073	1
Fage_P035b	86	Pulse	99	3510335	24473	1
Fage_P035b	86	Pulse	99	3522734	36872	1
Fage_P035b	86	Pulse	99	3535134	49272	1
Fage_P035b	86	Pulse	99	3547534	61672	1
Fage_P035b	86	Pulse	99	3559934	74072	1
Fage_P035b	86	Pulse	99	3572333	86471	1
Fage_P035b	86	Pulse	99	3584733	98871	1
Fage_P035b	86	Pulse	99	3597133	111271	1
Fage_P035b	86	Pulse	99	3609533	123671	1
Fage_P035b	87	Picture	Encoding Sternberg Symbols	3610482	0	1	24824	2	0	next	other	0
Fage_P035b	87	Pulse	99	3621932	11450	1
Fage_P035b	87	Pulse	99	3634332	23850	1
Fage_P035b	88	Picture	Fixation Cross Sternberg Symbols after Encoding	3635306	0	1	12495	2	0	next	other	0
Fage_P035b	88	Pulse	99	3646732	11426	1
Fage_P035b	89	Picture	Stroop Sternberg	3647801	0	1	24824	2	0	next	incorrect	407
Fage_P035b	89	Response	2	3654842	7041	1
Fage_P035b	89	Pulse	99	3659131	11330	1
Fage_P035b	89	Pulse	99	3671531	23730	1
Fage_P035b	90	Picture	Fixation Cross Sternberg Symbols after Stroop	3672625	0	1	37320	2	0	next	other	0
Fage_P035b	90	Pulse	99	3683931	11306	1
Fage_P035b	90	Pulse	99	3696331	23706	1
Fage_P035b	90	Pulse	99	3708731	36106	1
Fage_P035b	91	Picture	Retrieval Sternberg Symbols	3709945	0	1	24824	2	0	next	incorrect	415
Fage_P035b	91	Response	2	3714690	4745	1
Fage_P035b	91	Pulse	99	3721140	11195	1
Fage_P035b	91	Pulse	99	3733530	23585	1
Fage_P035b	92	Picture	Fixation Cross after Retrieval	3734769	0	1	112291	2	0	next	other	0
Fage_P035b	92	Pulse	99	3745940	11171	1
Fage_P035b	92	Pulse	99	3758339	23570	1
Fage_P035b	92	Pulse	99	3770739	35970	1
Fage_P035b	92	Pulse	99	3783139	48370	1
Fage_P035b	92	Pulse	99	3795539	60770	1
Fage_P035b	92	Pulse	99	3807938	73169	1
Fage_P035b	92	Pulse	99	3820338	85569	1
Fage_P035b	92	Pulse	99	3832738	97969	1
Fage_P035b	92	Pulse	99	3845137	110368	1
Fage_P035b	93	Picture	Encoding Sternberg Symbols	3847060	0	1	24824	2	0	next	other	0
Fage_P035b	93	Pulse	99	3857537	10477	1
Fage_P035b	93	Pulse	99	3869937	22877	1
Fage_P035b	94	Picture	Fixation Cross Sternberg Symbols after Encoding	3871884	0	1	12496	2	0	next	other	0
Fage_P035b	94	Pulse	99	3882337	10453	1
Fage_P035b	95	Picture	Stroop Sternberg	3884380	0	1	24824	2	0	next	incorrect	434
Fage_P035b	95	Response	2	3894656	10276	1
Fage_P035b	95	Pulse	99	3894736	10356	1
Fage_P035b	95	Pulse	99	3907136	22756	1
Fage_P035b	96	Picture	Fixation Cross Sternberg Symbols after Stroop	3909204	0	1	37319	2	0	next	other	0
Fage_P035b	96	Pulse	99	3919536	10332	1
Fage_P035b	96	Pulse	99	3931936	22732	1
Fage_P035b	96	Pulse	99	3944335	35131	1
Fage_P035b	97	Picture	Retrieval Sternberg Symbols	3946523	0	1	24824	2	0	next	hit	443
Fage_P035b	97	Pulse	99	3956735	10212	1
Fage_P035b	97	Response	1	3959755	13232	1
Fage_P035b	97	Pulse	99	3969135	22612	1
Fage_P035b	98	Picture	Fixation Cross after Retrieval	3971347	0	1	136949	2	0	next	other	0
Fage_P035b	98	Pulse	99	3981534	10187	1
Fage_P035b	98	Pulse	99	3993934	22587	1
Fage_P035b	98	Pulse	99	4006334	34987	1
Fage_P035b	98	Pulse	99	4018734	47387	1
Fage_P035b	98	Pulse	99	4031133	59786	1
Fage_P035b	98	Pulse	99	4043533	72186	1
Fage_P035b	98	Pulse	99	4055933	84586	1
Fage_P035b	98	Pulse	99	4068332	96985	1
Fage_P035b	98	Pulse	99	4080732	109385	1
Fage_P035b	98	Pulse	99	4093132	121785	1
Fage_P035b	98	Pulse	99	4105532	134185	1
Fage_P035b	99	Picture	Encoding Sternberg Symbols	4108296	0	1	24824	2	0	next	other	0
Fage_P035b	99	Pulse	99	4117932	9636	1
Fage_P035b	99	Pulse	99	4130331	22035	1
Fage_P035b	100	Picture	Fixation Cross Sternberg Symbols after Encoding	4133120	0	1	12496	2	0	next	other	0
Fage_P035b	100	Pulse	99	4142731	9611	1
Fage_P035b	101	Picture	Stroop Sternberg	4145616	0	1	24824	2	0	next	incorrect	463
Fage_P035b	101	Response	2	4153451	7835	1
Fage_P035b	101	Pulse	99	4155130	9514	1
Fage_P035b	101	Pulse	99	4167530	21914	1
Fage_P035b	102	Picture	Fixation Cross Sternberg Symbols after Stroop	4170440	0	1	37319	2	0	next	other	0
Fage_P035b	102	Pulse	99	4179930	9490	1
Fage_P035b	102	Pulse	99	4192330	21890	1
Fage_P035b	102	Pulse	99	4204730	34290	1
Fage_P035b	103	Picture	Retrieval Sternberg Symbols	4207759	0	1	24824	2	0	next	hit	472
Fage_P035b	103	Pulse	99	4217129	9370	1
Fage_P035b	103	Response	1	4221079	13320	1
Fage_P035b	103	Pulse	99	4229529	21770	1
Fage_P035b	104	Picture	Fixation Cross after Retrieval	4232583	0	1	149444	2	0	next	other	0
Fage_P035b	104	Pulse	99	4241929	9346	1
Fage_P035b	104	Pulse	99	4254328	21745	1
Fage_P035b	104	Pulse	99	4266728	34145	1
Fage_P035b	104	Pulse	99	4279128	46545	1
Fage_P035b	104	Pulse	99	4291528	58945	1
Fage_P035b	104	Pulse	99	4303927	71344	1
Fage_P035b	104	Pulse	99	4316327	83744	1
Fage_P035b	104	Pulse	99	4328727	96144	1
Fage_P035b	104	Pulse	99	4341127	108544	1
Fage_P035b	104	Pulse	99	4353526	120943	1
Fage_P035b	104	Pulse	99	4365926	133343	1
Fage_P035b	104	Pulse	99	4378326	145743	1
Fage_P035b	105	Picture	Encoding Sternberg Symbols	4382027	0	1	24824	3	0	next	other	0
Fage_P035b	105	Pulse	99	4390726	8699	1
Fage_P035b	105	Pulse	99	4403125	21098	1
Fage_P035b	106	Picture	Fixation Cross Sternberg Symbols after Encoding	4406851	0	2	12496	3	0	next	other	0
Fage_P035b	106	Pulse	99	4415525	8674	1
Fage_P035b	107	Picture	Stroop Sternberg	4419347	0	1	24824	2	0	next	hit	494
Fage_P035b	107	Pulse	99	4427925	8578	1
Fage_P035b	107	Response	1	4428784	9437	1
Fage_P035b	107	Pulse	99	4440324	20977	1
Fage_P035b	108	Picture	Fixation Cross Sternberg Symbols after Stroop	4444171	0	1	37319	2	0	next	other	0
Fage_P035b	108	Pulse	99	4452724	8553	1
Fage_P035b	108	Pulse	99	4465124	20953	1
Fage_P035b	108	Pulse	99	4477524	33353	1
Fage_P035b	109	Picture	Retrieval Sternberg Symbols	4481490	0	1	24824	2	0	next	incorrect	502
Fage_P035b	109	Pulse	99	4489923	8433	1
Fage_P035b	109	Response	2	4491253	9763	1
Fage_P035b	109	Pulse	99	4502323	20833	1
Fage_P035b	110	Picture	Fixation Cross after Retrieval	4506314	0	1	136949	2	0	next	other	0
Fage_P035b	110	Pulse	99	4514723	8409	1
Fage_P035b	110	Pulse	99	4527122	20808	1
Fage_P035b	110	Pulse	99	4539522	33208	1
Fage_P035b	110	Pulse	99	4551922	45608	1
Fage_P035b	110	Pulse	99	4564322	58008	1
Fage_P035b	110	Pulse	99	4576721	70407	1
Fage_P035b	110	Pulse	99	4589121	82807	1
Fage_P035b	110	Pulse	99	4601521	95207	1
Fage_P035b	110	Pulse	99	4613921	107607	1
Fage_P035b	110	Pulse	99	4626320	120006	1
Fage_P035b	110	Pulse	99	4638720	132406	1
Fage_P035b	111	Picture	Encoding Sternberg Symbols	4643263	0	1	24824	2	0	next	other	0
Fage_P035b	111	Pulse	99	4651120	7857	1
Fage_P035b	111	Pulse	99	4663519	20256	1
Fage_P035b	112	Picture	Fixation Cross Sternberg Symbols after Encoding	4668087	0	1	12496	2	0	next	other	0
Fage_P035b	112	Pulse	99	4675919	7832	1
Fage_P035b	113	Picture	Stroop Sternberg	4680583	0	1	24824	2	0	next	incorrect	523
Fage_P035b	113	Pulse	99	4688319	7736	1
Fage_P035b	113	Response	2	4690409	9826	1
Fage_P035b	113	Pulse	99	4700719	20136	1
Fage_P035b	114	Picture	Fixation Cross Sternberg Symbols after Stroop	4705407	0	1	37319	2	0	next	other	0
Fage_P035b	114	Pulse	99	4713118	7711	1
Fage_P035b	114	Pulse	99	4725518	20111	1
Fage_P035b	114	Pulse	99	4737918	32511	1
Fage_P035b	115	Picture	Retrieval Sternberg Symbols	4742726	0	1	24824	2	0	next	incorrect	531
Fage_P035b	115	Pulse	99	4750318	7592	1
Fage_P035b	115	Response	2	4753567	10841	1
Fage_P035b	115	Pulse	99	4762717	19991	1
Fage_P035b	116	Picture	Fixation Cross after Retrieval	4767550	0	1	112292	2	0	next	other	0
Fage_P035b	116	Pulse	99	4775117	7567	1
Fage_P035b	116	Pulse	99	4787517	19967	1
Fage_P035b	116	Pulse	99	4799917	32367	1
Fage_P035b	116	Pulse	99	4812316	44766	1
Fage_P035b	116	Pulse	99	4824716	57166	1
Fage_P035b	116	Pulse	99	4837116	69566	1
Fage_P035b	116	Pulse	99	4849515	81965	1
Fage_P035b	116	Pulse	99	4861915	94365	1
Fage_P035b	116	Pulse	99	4874315	106765	1
Fage_P035b	117	Picture	Encoding Sternberg Symbols	4879842	0	1	24824	2	0	next	other	0
Fage_P035b	117	Pulse	99	4886715	6873	1
Fage_P035b	117	Pulse	99	4899114	19272	1
Fage_P035b	118	Picture	Fixation Cross Sternberg Symbols after Encoding	4904666	0	1	12495	2	0	next	other	0
Fage_P035b	118	Pulse	99	4911514	6848	1
Fage_P035b	119	Picture	Stroop Sternberg	4917161	0	1	24824	2	0	next	incorrect	550
Fage_P035b	119	Pulse	99	4923914	6753	1
Fage_P035b	119	Response	2	4927314	10153	1
Fage_P035b	119	Pulse	99	4936314	19153	1
Fage_P035b	120	Picture	Fixation Cross Sternberg Symbols after Stroop	4941985	0	1	37320	2	0	next	other	0
Fage_P035b	120	Pulse	99	4948713	6728	1
Fage_P035b	120	Pulse	99	4961113	19128	1
Fage_P035b	120	Pulse	99	4973513	31528	1
Fage_P035b	121	Picture	Retrieval Sternberg Symbols	4979305	0	1	24824	2	0	next	hit	558
Fage_P035b	121	Pulse	99	4985912	6607	1
Fage_P035b	121	Response	1	4987222	7917	1
Fage_P035b	121	Pulse	99	4998312	19007	1
Fage_P035b	122	Picture	Fixation Cross after Retrieval	5004129	0	1	149444	2	0	next	other	0
Fage_P035b	122	Pulse	99	5010712	6583	1
Fage_P035b	122	Pulse	99	5023112	18983	1
Fage_P035b	122	Pulse	99	5035511	31382	1
Fage_P035b	122	Pulse	99	5047911	43782	1
Fage_P035b	122	Pulse	99	5060311	56182	1
Fage_P035b	122	Pulse	99	5072711	68582	1
Fage_P035b	122	Pulse	99	5085110	80981	1
Fage_P035b	122	Pulse	99	5097510	93381	1
Fage_P035b	122	Pulse	99	5109910	105781	1
Fage_P035b	122	Pulse	99	5122309	118180	1
Fage_P035b	122	Pulse	99	5134709	130580	1
Fage_P035b	122	Pulse	99	5147109	142980	1
Fage_P035b	123	Picture	Encoding Sternberg Symbols	5153573	0	1	24824	2	0	next	other	0
Fage_P035b	123	Pulse	99	5159519	5946	1
Fage_P035b	123	Pulse	99	5171909	18336	1
Fage_P035b	124	Picture	Fixation Cross Sternberg Symbols after Encoding	5178397	0	1	12495	2	0	next	other	0
Fage_P035b	124	Pulse	99	5184318	5921	1
Fage_P035b	125	Picture	Stroop Sternberg	5190892	0	1	24824	3	0	next	incorrect	580
Fage_P035b	125	Pulse	99	5196708	5816	1
Fage_P035b	125	Response	2	5200958	10066	1
Fage_P035b	125	Pulse	99	5209117	18225	1
Fage_P035b	126	Picture	Fixation Cross Sternberg Symbols after Stroop	5215716	0	2	37320	3	0	next	other	0
Fage_P035b	126	Pulse	99	5221517	5801	1
Fage_P035b	126	Pulse	99	5233917	18201	1
Fage_P035b	126	Pulse	99	5246317	30601	1
Fage_P035b	127	Picture	Retrieval Sternberg Symbols	5253036	0	1	24824	2	0	next	hit	588
Fage_P035b	127	Pulse	99	5258717	5681	1
Fage_P035b	127	Response	1	5262306	9270	1
Fage_P035b	127	Pulse	99	5271116	18080	1
Fage_P035b	128	Picture	Fixation Cross after Retrieval	5277860	0	1	124620	2	0	next	other	0
Fage_P035b	128	Pulse	99	5283516	5656	1
Fage_P035b	128	Pulse	99	5295916	18056	1
Fage_P035b	128	Pulse	99	5308315	30455	1
Fage_P035b	128	Pulse	99	5320715	42855	1
Fage_P035b	128	Pulse	99	5333115	55255	1
Fage_P035b	128	Pulse	99	5345515	67655	1
Fage_P035b	128	Pulse	99	5357914	80054	1
Fage_P035b	128	Pulse	99	5370314	92454	1
Fage_P035b	128	Pulse	99	5382714	104854	1
Fage_P035b	128	Pulse	99	5395113	117253	1
Fage_P035b	129	Picture	Encoding Sternberg Symbols	5402480	0	1	24824	2	0	next	other	0
Fage_P035b	129	Pulse	99	5407513	5033	1
Fage_P035b	129	Pulse	99	5419913	17433	1
Fage_P035b	130	Picture	Fixation Cross Sternberg Symbols after Encoding	5427304	0	1	12496	2	0	next	other	0
Fage_P035b	130	Pulse	99	5432313	5009	1
Fage_P035b	131	Picture	Stroop Sternberg	5439800	0	1	24824	2	0	next	incorrect	608
Fage_P035b	131	Pulse	99	5444713	4913	1
Fage_P035b	131	Response	2	5447512	7712	1
Fage_P035b	131	Pulse	99	5457112	17312	1
Fage_P035b	132	Picture	Fixation Cross Sternberg Symbols after Stroop	5464624	0	1	37319	2	0	next	other	0
Fage_P035b	132	Pulse	99	5469512	4888	1
Fage_P035b	132	Pulse	99	5481912	17288	1
Fage_P035b	132	Pulse	99	5494311	29687	1
Fage_P035b	133	Picture	Retrieval Sternberg Symbols	5501943	0	1	24824	2	0	next	hit	616
Fage_P035b	133	Pulse	99	5506711	4768	1
Fage_P035b	133	Response	1	5514731	12788	1
Fage_P035b	133	Pulse	99	5519111	17168	1
Fage_P035b	134	Picture	Fixation Cross after Retrieval	5526767	0	1	112292	2	0	next	other	0
Fage_P035b	134	Pulse	99	5531511	4744	1
Fage_P035b	134	Pulse	99	5543910	17143	1
Fage_P035b	134	Pulse	99	5556310	29543	1
Fage_P035b	134	Pulse	99	5568710	41943	1
Fage_P035b	134	Pulse	99	5581109	54342	1
Fage_P035b	134	Pulse	99	5593509	66742	1
Fage_P035b	134	Pulse	99	5605909	79142	1
Fage_P035b	134	Pulse	99	5618309	91542	1
Fage_P035b	134	Pulse	99	5630708	103941	1
Fage_P035b	135	Picture	Encoding Sternberg Symbols	5639059	0	1	24824	2	0	next	other	0
Fage_P035b	135	Pulse	99	5643108	4049	1
Fage_P035b	135	Pulse	99	5655508	16449	1
Fage_P035b	136	Picture	Fixation Cross Sternberg Symbols after Encoding	5663883	0	1	12495	2	0	next	other	0
Fage_P035b	136	Pulse	99	5667908	4025	1
Fage_P035b	137	Picture	Stroop Sternberg	5676378	0	1	24824	2	0	next	hit	635
Fage_P035b	137	Pulse	99	5680307	3929	1
Fage_P035b	137	Response	1	5686617	10239	1
Fage_P035b	137	Pulse	99	5692707	16329	1
Fage_P035b	138	Picture	Fixation Cross Sternberg Symbols after Stroop	5701202	0	1	37319	3	0	next	other	0
Fage_P035b	138	Pulse	99	5705107	3905	1
Fage_P035b	138	Pulse	99	5717506	16304	1
Fage_P035b	138	Pulse	99	5729906	28704	1
Fage_P035b	139	Picture	Retrieval Sternberg Symbols	5738521	0	2	24825	3	0	next	hit	643
Fage_P035b	139	Pulse	99	5742306	3785	1
Fage_P035b	139	Response	1	5746076	7555	1
Fage_P035b	139	Pulse	99	5754706	16185	1
Fage_P035b	140	Picture	Fixation Cross after Retrieval	5763346	0	1	136948	2	0	next	other	0
Fage_P035b	140	Pulse	99	5767105	3759	1
Fage_P035b	140	Pulse	99	5779505	16159	1
Fage_P035b	140	Pulse	99	5791905	28559	1
Fage_P035b	140	Pulse	99	5804305	40959	1
Fage_P035b	140	Pulse	99	5816704	53358	1
Fage_P035b	140	Pulse	99	5829104	65758	1
Fage_P035b	140	Pulse	99	5841504	78158	1
Fage_P035b	140	Pulse	99	5853903	90557	1
Fage_P035b	140	Pulse	99	5866303	102957	1
Fage_P035b	140	Pulse	99	5878703	115357	1
Fage_P035b	140	Pulse	99	5891103	127757	1
Fage_P035b	141	Picture	Encoding Sternberg Symbols	5900294	0	1	24825	2	0	next	other	0
Fage_P035b	141	Pulse	99	5903503	3209	1
Fage_P035b	141	Pulse	99	5915902	15608	1
Fage_P035b	142	Picture	Fixation Cross Sternberg Symbols after Encoding	5925119	0	1	12495	2	0	next	other	0
Fage_P035b	142	Pulse	99	5928302	3183	1
Fage_P035b	143	Picture	Stroop Sternberg	5937614	0	1	24824	2	0	next	hit	664
Fage_P035b	143	Pulse	99	5940702	3088	1
Fage_P035b	143	Response	1	5945521	7907	1
Fage_P035b	143	Pulse	99	5953101	15487	1
Fage_P035b	144	Picture	Fixation Cross Sternberg Symbols after Stroop	5962438	0	1	37319	2	0	next	other	0
Fage_P035b	144	Pulse	99	5965501	3063	1
Fage_P035b	144	Pulse	99	5977901	15463	1
Fage_P035b	144	Pulse	99	5990300	27862	1
Fage_P035b	145	Picture	Retrieval Sternberg Symbols	5999757	0	1	24824	3	0	next	incorrect	672
Fage_P035b	145	Pulse	99	6002700	2943	1
Fage_P035b	145	Response	2	6010670	10913	1
Fage_P035b	145	Pulse	99	6015100	15343	1
Fage_P035b	146	Picture	Fixation Cross after Retrieval	6024581	0	2	112292	3	0	next	other	0
Fage_P035b	146	Pulse	99	6027500	2919	1
Fage_P035b	146	Pulse	99	6039900	15319	1
Fage_P035b	146	Pulse	99	6052299	27718	1
Fage_P035b	146	Pulse	99	6064699	40118	1
Fage_P035b	146	Pulse	99	6077099	52518	1
Fage_P035b	146	Pulse	99	6089498	64917	1
Fage_P035b	146	Pulse	99	6101898	77317	1
Fage_P035b	146	Pulse	99	6114298	89717	1
Fage_P035b	146	Pulse	99	6126697	102116	1
Fage_P035b	147	Picture	Instruction Sternberg Letters	6136873	0	1	37319	2	0	next	other	0
Fage_P035b	147	Pulse	99	6139097	2224	1
Fage_P035b	147	Pulse	99	6151497	14624	1
Fage_P035b	147	Pulse	99	6163897	27024	1
Fage_P035b	148	Picture	Encoding Sternberg Letters	6174192	0	1	24824	2	0	next	other	0
Fage_P035b	148	Pulse	99	6176296	2104	1
Fage_P035b	148	Pulse	99	6188696	14504	1
Fage_P035b	149	Picture	Fixation Cross Sternberg Letters after Encoding	6199016	0	1	12496	2	0	next	other	0
Fage_P035b	149	Pulse	99	6201096	2080	1
Fage_P035b	150	Picture	Stroop Sternberg	6211512	0	1	24824	2	0	next	incorrect	695
Fage_P035b	150	Pulse	99	6213496	1984	1
Fage_P035b	150	Response	2	6220845	9333	1
Fage_P035b	150	Pulse	99	6225895	14383	1
Fage_P035b	151	Picture	Fixation Cross Sternberg Letters after Stroop	6236336	0	1	37319	2	0	next	other	0
Fage_P035b	151	Pulse	99	6238295	1959	1
Fage_P035b	151	Pulse	99	6250695	14359	1
Fage_P035b	151	Pulse	99	6263094	26758	1
Fage_P035b	152	Picture	Retrieval Sternberg Letters	6273655	0	1	24824	2	0	next	incorrect	703
Fage_P035b	152	Pulse	99	6275494	1839	1
Fage_P035b	152	Response	2	6278844	5189	1
Fage_P035b	152	Pulse	99	6287894	14239	1
Fage_P035b	153	Picture	Fixation Cross after Retrieval	6298479	0	1	112292	2	0	next	other	0
Fage_P035b	153	Pulse	99	6300294	1815	1
Fage_P035b	153	Pulse	99	6312693	14214	1
Fage_P035b	153	Pulse	99	6325093	26614	1
Fage_P035b	153	Pulse	99	6337493	39014	1
Fage_P035b	153	Pulse	99	6349893	51414	1
Fage_P035b	153	Pulse	99	6362292	63813	1
Fage_P035b	153	Pulse	99	6374692	76213	1
Fage_P035b	153	Pulse	99	6387092	88613	1
Fage_P035b	153	Pulse	99	6399491	101012	1
Fage_P035b	154	Picture	Encoding Sternberg Letters	6410771	0	1	24824	2	0	next	other	0
Fage_P035b	154	Pulse	99	6411891	1120	1
Fage_P035b	154	Pulse	99	6424291	13520	1
Fage_P035b	155	Picture	Fixation Cross Sternberg Letters after Encoding	6435595	0	1	12495	2	0	next	other	0
Fage_P035b	155	Pulse	99	6436691	1096	1
Fage_P035b	156	Picture	Stroop Sternberg	6448090	0	1	24824	2	0	next	incorrect	722
Fage_P035b	156	Pulse	99	6449091	1001	1
Fage_P035b	156	Response	2	6458730	10640	1
Fage_P035b	156	Pulse	99	6461490	13400	1
Fage_P035b	157	Picture	Fixation Cross Sternberg Letters after Stroop	6472914	0	1	37320	2	0	next	other	0
Fage_P035b	157	Pulse	99	6473890	976	1
Fage_P035b	157	Pulse	99	6486290	13376	1
Fage_P035b	157	Pulse	99	6498689	25775	1
Fage_P035b	158	Picture	Retrieval Sternberg Letters	6510234	0	1	24824	2	0	next	hit	730
Fage_P035b	158	Pulse	99	6511089	855	1
Fage_P035b	158	Response	1	6521189	10955	1
Fage_P035b	158	Pulse	99	6523489	13255	1
Fage_P035b	159	Picture	Fixation Cross after Retrieval	6535058	0	1	149444	2	0	next	other	0
Fage_P035b	159	Pulse	99	6535889	831	1
Fage_P035b	159	Pulse	99	6548288	13230	1
Fage_P035b	159	Pulse	99	6560688	25630	1
Fage_P035b	159	Pulse	99	6573088	38030	1
Fage_P035b	159	Pulse	99	6585487	50429	1
Fage_P035b	159	Pulse	99	6597887	62829	1
Fage_P035b	159	Pulse	99	6610287	75229	1
Fage_P035b	159	Pulse	99	6622697	87639	1
Fage_P035b	159	Pulse	99	6635096	100038	1
Fage_P035b	159	Pulse	99	6647496	112438	1
Fage_P035b	159	Pulse	99	6659896	124838	1
Fage_P035b	159	Pulse	99	6672296	137238	1
Fage_P035b	160	Picture	Encoding Sternberg Letters	6684502	0	1	24824	2	0	next	other	0
Fage_P035b	160	Pulse	99	6684695	193	1
Fage_P035b	160	Pulse	99	6697095	12593	1
Fage_P035b	161	Picture	Fixation Cross Sternberg Letters after Encoding	6709326	0	1	12495	2	0	next	other	0
Fage_P035b	161	Pulse	99	6709495	169	1
Fage_P035b	162	Picture	Stroop Sternberg	6721821	0	1	24824	3	0	next	hit	752
Fage_P035b	162	Pulse	99	6721895	74	1
Fage_P035b	162	Response	1	6729744	7923	1
Fage_P035b	162	Pulse	99	6734294	12473	1
Fage_P035b	163	Picture	Fixation Cross Sternberg Letters after Stroop	6746645	0	2	37320	3	0	next	other	0
Fage_P035b	163	Pulse	99	6746694	49	1
Fage_P035b	163	Pulse	99	6759094	12449	1
Fage_P035b	163	Pulse	99	6771493	24848	1
Fage_P035b	163	Pulse	99	6783893	37248	1
Fage_P035b	164	Picture	Retrieval Sternberg Letters	6783965	0	1	24824	2	0	next	hit	760
Fage_P035b	164	Response	1	6792053	8088	1
Fage_P035b	164	Pulse	99	6796293	12328	1
Fage_P035b	164	Pulse	99	6808693	24728	1
Fage_P035b	165	Picture	Fixation Cross after Retrieval	6808789	0	1	124620	2	0	next	other	0
Fage_P035b	165	Pulse	99	6821092	12303	1
Fage_P035b	165	Pulse	99	6833492	24703	1
Fage_P035b	165	Pulse	99	6845892	37103	1
Fage_P035b	165	Pulse	99	6858291	49502	1
Fage_P035b	165	Pulse	99	6870691	61902	1
Fage_P035b	165	Pulse	99	6883091	74302	1
Fage_P035b	165	Pulse	99	6895491	86702	1
Fage_P035b	165	Pulse	99	6907890	99101	1
Fage_P035b	165	Pulse	99	6920290	111501	1
Fage_P035b	165	Pulse	99	6932690	123901	1
Fage_P035b	166	Picture	Encoding Sternberg Letters	6933409	0	1	24824	2	0	next	other	0
Fage_P035b	166	Pulse	99	6945090	11681	1
Fage_P035b	166	Pulse	99	6957489	24080	1
Fage_P035b	167	Picture	Fixation Cross Sternberg Letters after Encoding	6958233	0	1	12495	3	0	next	other	0
Fage_P035b	167	Pulse	99	6969889	11656	1
Fage_P035b	168	Picture	Stroop Sternberg	6970728	0	2	24825	3	0	next	hit	780
Fage_P035b	168	Response	1	6978599	7871	1
Fage_P035b	168	Pulse	99	6982289	11561	1
Fage_P035b	168	Pulse	99	6994689	23961	1
Fage_P035b	169	Picture	Fixation Cross Sternberg Letters after Stroop	6995553	0	1	37319	2	0	next	other	0
Fage_P035b	169	Pulse	99	7007088	11535	1
Fage_P035b	169	Pulse	99	7019488	23935	1
Fage_P035b	169	Pulse	99	7031888	36335	1
Fage_P035b	170	Picture	Retrieval Sternberg Letters	7032872	0	1	24824	2	0	next	incorrect	788
Fage_P035b	170	Response	2	7040018	7146	1
Fage_P035b	170	Pulse	99	7044287	11415	1
Fage_P035b	170	Pulse	99	7056687	23815	1
Fage_P035b	171	Picture	Fixation Cross after Retrieval	7057696	0	1	137116	2	0	next	other	0
Fage_P035b	171	Pulse	99	7069087	11391	1
Fage_P035b	171	Pulse	99	7081487	23791	1
Fage_P035b	171	Pulse	99	7093886	36190	1
Fage_P035b	171	Pulse	99	7106286	48590	1
Fage_P035b	171	Pulse	99	7118686	60990	1
Fage_P035b	171	Pulse	99	7131086	73390	1
Fage_P035b	171	Pulse	99	7143485	85789	1
Fage_P035b	171	Pulse	99	7155885	98189	1
Fage_P035b	171	Pulse	99	7168285	110589	1
Fage_P035b	171	Pulse	99	7180684	122988	1
Fage_P035b	171	Pulse	99	7193084	135388	1
Fage_P035b	172	Picture	Encoding Sternberg Letters	7194812	0	1	24824	2	0	next	other	0
Fage_P035b	172	Pulse	99	7205484	10672	1
Fage_P035b	172	Pulse	99	7217884	23072	1
Fage_P035b	173	Picture	Fixation Cross Sternberg Letters after Encoding	7219636	0	1	12495	2	0	next	other	0
Fage_P035b	173	Pulse	99	7230284	10648	1
Fage_P035b	174	Picture	Stroop Sternberg	7232131	0	1	24824	2	0	next	incorrect	810
Fage_P035b	174	Pulse	99	7242683	10552	1
Fage_P035b	174	Response	2	7242863	10732	1
Fage_P035b	174	Pulse	99	7255083	22952	1
Fage_P035b	175	Picture	Fixation Cross Sternberg Letters after Stroop	7256955	0	1	37319	3	0	next	other	0
Fage_P035b	175	Pulse	99	7267483	10528	1
Fage_P035b	175	Pulse	99	7279882	22927	1
Fage_P035b	175	Pulse	99	7292282	35327	1
Fage_P035b	176	Picture	Retrieval Sternberg Letters	7294274	0	2	24825	3	0	next	hit	817
Fage_P035b	176	Response	1	7301432	7158	1
Fage_P035b	176	Pulse	99	7304682	10408	1
Fage_P035b	176	Pulse	99	7317081	22807	1
Fage_P035b	177	Picture	Fixation Cross after Retrieval	7319099	0	1	124620	2	0	next	other	0
Fage_P035b	177	Pulse	99	7329481	10382	1
Fage_P035b	177	Pulse	99	7341881	22782	1
Fage_P035b	177	Pulse	99	7354281	35182	1
Fage_P035b	177	Pulse	99	7366680	47581	1
Fage_P035b	177	Pulse	99	7379080	59981	1
Fage_P035b	177	Pulse	99	7391480	72381	1
Fage_P035b	177	Pulse	99	7403880	84781	1
Fage_P035b	177	Pulse	99	7416279	97180	1
Fage_P035b	177	Pulse	99	7428679	109580	1
Fage_P035b	177	Pulse	99	7441079	121980	1
Fage_P035b	178	Picture	Encoding Sternberg Letters	7443719	0	1	24824	2	0	next	other	0
Fage_P035b	178	Pulse	99	7453479	9760	1
Fage_P035b	178	Pulse	99	7465878	22159	1
Fage_P035b	179	Picture	Fixation Cross Sternberg Letters after Encoding	7468543	0	1	12495	2	0	next	other	0
Fage_P035b	179	Pulse	99	7478278	9735	1
Fage_P035b	180	Picture	Stroop Sternberg	7481038	0	1	24824	2	0	next	incorrect	838
Fage_P035b	180	Pulse	99	7490678	9640	1
Fage_P035b	180	Response	2	7491248	10210	1
Fage_P035b	180	Pulse	99	7503077	22039	1
Fage_P035b	181	Picture	Fixation Cross Sternberg Letters after Stroop	7505862	0	1	37320	2	0	next	other	0
Fage_P035b	181	Pulse	99	7515477	9615	1
Fage_P035b	181	Pulse	99	7527877	22015	1
Fage_P035b	181	Pulse	99	7540277	34415	1
Fage_P035b	182	Picture	Retrieval Sternberg Letters	7543182	0	1	24824	2	0	next	hit	846
Fage_P035b	182	Pulse	99	7552676	9494	1
Fage_P035b	182	Response	1	7557926	14744	1
Fage_P035b	182	Pulse	99	7565076	21894	1
Fage_P035b	183	Picture	Fixation Cross after Retrieval	7568006	0	1	112291	2	0	next	other	0
Fage_P035b	183	Pulse	99	7577476	9470	1
Fage_P035b	183	Pulse	99	7589876	21870	1
Fage_P035b	183	Pulse	99	7602275	34269	1
Fage_P035b	183	Pulse	99	7614675	46669	1
Fage_P035b	183	Pulse	99	7627075	59069	1
Fage_P035b	183	Pulse	99	7639474	71468	1
Fage_P035b	183	Pulse	99	7651874	83868	1
Fage_P035b	183	Pulse	99	7664274	96268	1
Fage_P035b	183	Pulse	99	7676674	108668	1
Fage_P035b	184	Picture	Encoding Sternberg Letters	7680297	0	1	24824	2	0	next	other	0
Fage_P035b	184	Pulse	99	7689073	8776	1
Fage_P035b	184	Pulse	99	7701473	21176	1
Fage_P035b	185	Picture	Fixation Cross Sternberg Letters after Encoding	7705121	0	1	12496	2	0	next	other	0
Fage_P035b	185	Pulse	99	7713873	8752	1
Fage_P035b	186	Picture	Stroop Sternberg	7717617	0	1	24824	2	0	next	hit	864
Fage_P035b	186	Response	1	7724403	6786	1
Fage_P035b	186	Pulse	99	7726272	8655	1
Fage_P035b	186	Pulse	99	7738672	21055	1
Fage_P035b	187	Picture	Fixation Cross Sternberg Letters after Stroop	7742441	0	1	37319	2	0	next	other	0
Fage_P035b	187	Pulse	99	7751072	8631	1
Fage_P035b	187	Pulse	99	7763472	21031	1
Fage_P035b	187	Pulse	99	7775871	33430	1
Fage_P035b	188	Picture	Retrieval Sternberg Letters	7779760	0	1	24824	2	0	next	incorrect	872
Fage_P035b	188	Response	2	7788201	8441	1
Fage_P035b	188	Pulse	99	7788271	8511	1
Fage_P035b	188	Pulse	99	7800671	20911	1
Fage_P035b	189	Picture	Fixation Cross after Retrieval	7804584	0	1	112292	2	0	next	other	0
Fage_P035b	189	Pulse	99	7813071	8487	1
Fage_P035b	189	Pulse	99	7825470	20886	1
Fage_P035b	189	Pulse	99	7837870	33286	1
Fage_P035b	189	Pulse	99	7850270	45686	1
Fage_P035b	189	Pulse	99	7862669	58085	1
Fage_P035b	189	Pulse	99	7875069	70485	1
Fage_P035b	189	Pulse	99	7887469	82885	1
Fage_P035b	189	Pulse	99	7899869	95285	1
Fage_P035b	189	Pulse	99	7912268	107684	1
Fage_P035b	190	Picture	Encoding Sternberg Letters	7916876	0	1	24824	2	0	next	other	0
Fage_P035b	190	Pulse	99	7924668	7792	1
Fage_P035b	190	Pulse	99	7937068	20192	1
Fage_P035b	191	Picture	Fixation Cross Sternberg Letters after Encoding	7941700	0	1	12495	2	0	next	other	0
Fage_P035b	191	Pulse	99	7949468	7768	1
Fage_P035b	192	Picture	Stroop Sternberg	7954195	0	1	24824	2	0	next	incorrect	891
Fage_P035b	192	Response	2	7961408	7213	1
Fage_P035b	192	Pulse	99	7961867	7672	1
Fage_P035b	192	Pulse	99	7974267	20072	1
Fage_P035b	193	Picture	Fixation Cross Sternberg Letters after Stroop	7979019	0	1	37319	3	0	next	other	0
Fage_P035b	193	Pulse	99	7986667	7648	1
Fage_P035b	193	Pulse	99	7999067	20048	1
Fage_P035b	193	Pulse	99	8011466	32447	1
Fage_P035b	194	Picture	Retrieval Sternberg Letters	8016338	0	2	24825	3	0	next	hit	900
Fage_P035b	194	Pulse	99	8023866	7528	1
Fage_P035b	194	Response	1	8025606	9268	1
Fage_P035b	194	Pulse	99	8036266	19928	1
Fage_P035b	195	Picture	Fixation Cross after Retrieval	8041163	0	1	137115	2	0	next	other	0
Fage_P035b	195	Pulse	99	8048665	7502	1
Fage_P035b	195	Pulse	99	8061075	19912	1
Fage_P035b	195	Pulse	99	8073475	32312	1
Fage_P035b	195	Pulse	99	8085875	44712	1
Fage_P035b	195	Pulse	99	8098264	57101	1
Fage_P035b	195	Pulse	99	8110664	69501	1
Fage_P035b	195	Pulse	99	8123074	81911	1
Fage_P035b	195	Pulse	99	8135474	94311	1
Fage_P035b	195	Pulse	99	8147873	106710	1
Fage_P035b	195	Pulse	99	8160273	119110	1
Fage_P035b	195	Pulse	99	8172673	131510	1
Fage_P035b	196	Picture	Encoding Sternberg Letters	8178278	0	1	24824	2	0	next	other	0
Fage_P035b	196	Pulse	99	8185073	6795	1
Fage_P035b	196	Pulse	99	8197472	19194	1
Fage_P035b	197	Picture	Fixation Cross Sternberg Letters after Encoding	8203102	0	1	12495	3	0	next	other	0
Fage_P035b	197	Pulse	99	8209872	6770	1
Fage_P035b	198	Picture	Stroop Sternberg	8215597	0	2	24825	3	0	next	hit	921
Fage_P035b	198	Pulse	99	8222272	6675	1
Fage_P035b	198	Response	1	8223161	7564	1
Fage_P035b	198	Pulse	99	8234671	19074	1
Fage_P035b	199	Picture	Fixation Cross Sternberg Letters after Stroop	8240422	0	1	37319	2	0	next	other	0
Fage_P035b	199	Pulse	99	8247071	6649	1
Fage_P035b	199	Pulse	99	8259471	19049	1
Fage_P035b	199	Pulse	99	8271871	31449	1
Fage_P035b	200	Picture	Retrieval Sternberg Letters	8277741	0	1	24824	2	0	next	incorrect	928
Fage_P035b	200	Response	2	8284040	6299	1
Fage_P035b	200	Pulse	99	8284270	6529	1
Fage_P035b	200	Pulse	99	8296670	18929	1
Fage_P035b	201	Picture	Fixation Cross after Retrieval	8302565	0	1	124620	2	0	next	other	0
Fage_P035b	201	Pulse	99	8309070	6505	1
Fage_P035b	201	Pulse	99	8321470	18905	1
Fage_P035b	201	Pulse	99	8333869	31304	1
Fage_P035b	201	Pulse	99	8346269	43704	1
Fage_P035b	201	Pulse	99	8358669	56104	1
Fage_P035b	201	Pulse	99	8371068	68503	1
Fage_P035b	201	Pulse	99	8383468	80903	1
Fage_P035b	201	Pulse	99	8395868	93303	1
Fage_P035b	201	Pulse	99	8408268	105703	1
Fage_P035b	201	Pulse	99	8420667	118102	1
Fage_P035b	202	Picture	Encoding Sternberg Letters	8427185	0	1	24824	2	0	next	other	0
Fage_P035b	202	Pulse	99	8433067	5882	1
Fage_P035b	202	Pulse	99	8445467	18282	1
Fage_P035b	203	Picture	Fixation Cross Sternberg Letters after Encoding	8452009	0	1	12496	2	0	next	other	0
Fage_P035b	203	Pulse	99	8457867	5858	1
Fage_P035b	204	Picture	Stroop Sternberg	8464505	0	1	24824	2	0	next	incorrect	949
Fage_P035b	204	Pulse	99	8470266	5761	1
Fage_P035b	204	Response	2	8473616	9111	1
Fage_P035b	204	Pulse	99	8482666	18161	1
Fage_P035b	205	Picture	Fixation Cross Sternberg Letters after Stroop	8489329	0	1	37319	2	0	next	other	0
Fage_P035b	205	Pulse	99	8495066	5737	1
Fage_P035b	205	Pulse	99	8507465	18136	1
Fage_P035b	205	Pulse	99	8519865	30536	1
Fage_P035b	206	Picture	Retrieval Sternberg Letters	8526648	0	1	24824	2	0	next	incorrect	957
Fage_P035b	206	Pulse	99	8532265	5617	1
Fage_P035b	206	Response	2	8538605	11957	1
Fage_P035b	206	Pulse	99	8544665	18017	1
Fage_P035b	207	Picture	Fixation Cross after Retrieval	8551472	0	1	149444	3	0	next	other	0
Fage_P035b	207	Pulse	99	8557064	5592	1
Fage_P035b	207	Pulse	99	8569464	17992	1
Fage_P035b	207	Pulse	99	8581864	30392	1
Fage_P035b	207	Pulse	99	8594263	42791	1
Fage_P035b	207	Pulse	99	8606663	55191	1
Fage_P035b	207	Pulse	99	8619063	67591	1
Fage_P035b	207	Pulse	99	8631463	79991	1
Fage_P035b	207	Pulse	99	8643862	92390	1
Fage_P035b	207	Pulse	99	8656262	104790	1
Fage_P035b	207	Pulse	99	8668662	117190	1
Fage_P035b	207	Pulse	99	8681062	129590	1
Fage_P035b	207	Pulse	99	8693461	141989	1
Fage_P035b	208	Picture	Encoding Sternberg Letters	8700916	0	2	24825	3	0	next	other	0
Fage_P035b	208	Pulse	99	8705861	4945	1
Fage_P035b	208	Pulse	99	8718261	17345	1
Fage_P035b	209	Picture	Fixation Cross Sternberg Letters after Encoding	8725741	0	1	12495	2	0	next	other	0
Fage_P035b	209	Pulse	99	8730661	4920	1
Fage_P035b	210	Picture	Stroop Sternberg	8738236	0	1	24824	2	0	next	incorrect	979
Fage_P035b	210	Pulse	99	8743060	4824	1
Fage_P035b	210	Response	2	8746510	8274	1
Fage_P035b	210	Pulse	99	8755460	17224	1
Fage_P035b	211	Picture	Fixation Cross Sternberg Letters after Stroop	8763060	0	1	37319	2	0	next	other	0
Fage_P035b	211	Pulse	99	8767860	4800	1
Fage_P035b	211	Pulse	99	8780260	17200	1
Fage_P035b	211	Pulse	99	8792659	29599	1
Fage_P035b	212	Picture	Retrieval Sternberg Letters	8800379	0	1	24824	2	0	next	hit	987
Fage_P035b	212	Pulse	99	8805059	4680	1
Fage_P035b	212	Response	1	8811029	10650	1
Fage_P035b	212	Pulse	99	8817458	17079	1
Fage_P035b	213	Picture	Fixation Cross after Retrieval	8825203	0	1	124621	2	0	next	other	0
Fage_P035b	213	Pulse	99	8829858	4655	1
Fage_P035b	213	Pulse	99	8842258	17055	1
Fage_P035b	213	Pulse	99	8854658	29455	1
Fage_P035b	213	Pulse	99	8867057	41854	1
Fage_P035b	213	Pulse	99	8879457	54254	1
Fage_P035b	213	Pulse	99	8891857	66654	1
Fage_P035b	213	Pulse	99	8904257	79054	1
Fage_P035b	213	Pulse	99	8916656	91453	1
Fage_P035b	213	Pulse	99	8929056	103853	1
Fage_P035b	213	Pulse	99	8941456	116253	1
Fage_P035b	214	Picture	Encoding Sternberg Letters	8949824	0	1	24824	2	0	next	other	0
Fage_P035b	214	Pulse	99	8953856	4032	1
Fage_P035b	214	Pulse	99	8966255	16431	1
Fage_P035b	215	Picture	Fixation Cross Sternberg Letters after Encoding	8974648	0	1	12495	2	0	next	other	0
Fage_P035b	215	Pulse	99	8978655	4007	1
Fage_P035b	216	Picture	Stroop Sternberg	8987143	0	1	24824	2	0	next	incorrect	1007
Fage_P035b	216	Pulse	99	8991055	3912	1
Fage_P035b	216	Response	2	8997485	10342	1
Fage_P035b	216	Pulse	99	9003454	16311	1
Fage_P035b	217	Picture	Fixation Cross Sternberg Letters after Stroop	9011967	0	1	37320	2	0	next	other	0
Fage_P035b	217	Pulse	99	9015854	3887	1
Fage_P035b	217	Pulse	99	9028254	16287	1
Fage_P035b	217	Pulse	99	9040654	28687	1
Fage_P035b	218	Picture	Retrieval Sternberg Letters	9049287	0	1	24824	2	0	next	incorrect	1015
Fage_P035b	218	Pulse	99	9053054	3767	1
Fage_P035b	218	Response	2	9056953	7666	1
Fage_P035b	218	Pulse	99	9065453	16166	1
Fage_P035b	219	Picture	Fixation Cross after Retrieval	9074111	0	1	112291	2	0	next	other	0
Fage_P035b	219	Pulse	99	9077853	3742	1
Fage_P035b	219	Pulse	99	9090253	16142	1
Fage_P035b	219	Pulse	99	9102652	28541	1
Fage_P035b	219	Pulse	99	9115052	40941	1
Fage_P035b	219	Pulse	99	9127452	53341	1
Fage_P035b	219	Pulse	99	9139852	65741	1
Fage_P035b	219	Pulse	99	9152251	78140	1
Fage_P035b	219	Pulse	99	9164651	90540	1
Fage_P035b	219	Pulse	99	9177051	102940	1
Fage_P035b	220	Picture	Encoding Sternberg Letters	9186402	0	1	24824	2	0	next	other	0
Fage_P035b	220	Pulse	99	9189451	3049	1
Fage_P035b	220	Pulse	99	9201850	15448	1
Fage_P035b	221	Picture	Fixation Cross Sternberg Letters after Encoding	9211226	0	1	12495	3	0	next	other	0
Fage_P035b	221	Pulse	99	9214250	3024	1
Fage_P035b	222	Picture	Stroop Sternberg	9223721	0	2	24825	3	0	next	hit	1034
Fage_P035b	222	Pulse	99	9226650	2929	1
Fage_P035b	222	Response	1	9233049	9328	1
Fage_P035b	222	Pulse	99	9239049	15328	1
Fage_P035b	223	Picture	Fixation Cross Sternberg Letters after Stroop	9248546	0	1	37319	2	0	next	other	0
Fage_P035b	223	Pulse	99	9251449	2903	1
Fage_P035b	223	Pulse	99	9263849	15303	1
Fage_P035b	223	Pulse	99	9276249	27703	1
Fage_P035b	224	Picture	Retrieval Sternberg Letters	9285865	0	1	24824	2	0	next	incorrect	1042
Fage_P035b	224	Pulse	99	9288648	2783	1
Fage_P035b	224	Response	2	9295828	9963	1
Fage_P035b	224	Pulse	99	9301048	15183	1
Fage_P035b	225	Picture	Fixation Cross after Retrieval	9310689	0	1	124620	2	0	next	other	0
Fage_P035b	225	Pulse	99	9313448	2759	1
Fage_P035b	225	Pulse	99	9325847	15158	1
Fage_P035b	225	Pulse	99	9338247	27558	1
Fage_P035b	225	Pulse	99	9350647	39958	1
Fage_P035b	225	Pulse	99	9363047	52358	1
Fage_P035b	225	Pulse	99	9375446	64757	1
Fage_P035b	225	Pulse	99	9387846	77157	1
Fage_P035b	225	Pulse	99	9400246	89557	1
Fage_P035b	225	Pulse	99	9412646	101957	1
Fage_P035b	225	Pulse	99	9425045	114356	1
Fage_P035b	226	Picture	Encoding Sternberg Letters	9435309	0	1	24824	2	0	next	other	0
Fage_P035b	226	Pulse	99	9437445	2136	1
Fage_P035b	226	Pulse	99	9449845	14536	1
Fage_P035b	227	Picture	Fixation Cross Sternberg Letters after Encoding	9460133	0	1	12496	2	0	next	other	0
Fage_P035b	227	Pulse	99	9462245	2112	1
Fage_P035b	228	Picture	Stroop Sternberg	9472629	0	1	24824	2	0	next	incorrect	1062
Fage_P035b	228	Pulse	99	9474644	2015	1
Fage_P035b	228	Response	2	9482984	10355	1
Fage_P035b	228	Pulse	99	9487044	14415	1
Fage_P035b	229	Picture	Fixation Cross Sternberg Letters after Stroop	9497453	0	1	37319	2	0	next	other	0
Fage_P035b	229	Pulse	99	9499444	1991	1
Fage_P035b	229	Pulse	99	9511843	14390	1
Fage_P035b	229	Pulse	99	9524243	26790	1
Fage_P035b	230	Picture	Retrieval Sternberg Letters	9534772	0	1	24824	2	0	next	incorrect	1070
Fage_P035b	230	Pulse	99	9536643	1871	1
Fage_P035b	230	Response	2	9543923	9151	1
Fage_P035b	230	Pulse	99	9549042	14270	1
Fage_P035b	231	Picture	Fixation Cross after Retrieval	9559596	0	1	124620	2	0	next	other	0
Fage_P035b	231	Pulse	99	9561442	1846	1
Fage_P035b	231	Pulse	99	9573842	14246	1
Fage_P035b	231	Pulse	99	9586242	26646	1
Fage_P035b	231	Pulse	99	9598641	39045	1
Fage_P035b	231	Pulse	99	9611051	51455	1
Fage_P035b	231	Pulse	99	9623451	63855	1
Fage_P035b	231	Pulse	99	9635851	76255	1
Fage_P035b	231	Pulse	99	9648251	88655	1
Fage_P035b	231	Pulse	99	9660650	101054	1
Fage_P035b	231	Pulse	99	9673050	113454	1
Fage_P035b	232	Picture	Encoding Sternberg Letters	9684216	0	1	24824	3	0	next	other	0
Fage_P035b	232	Pulse	99	9685450	1234	1
Fage_P035b	232	Pulse	99	9697849	13633	1
Fage_P035b	233	Picture	Fixation Cross Sternberg Letters after Encoding	9709040	0	2	12496	3	0	next	other	0
Fage_P035b	233	Pulse	99	9710249	1209	1
Fage_P035b	234	Picture	Stroop Sternberg	9721536	0	1	24824	2	0	next	incorrect	1090
Fage_P035b	234	Pulse	99	9722649	1113	1
Fage_P035b	234	Response	2	9729059	7523	1
Fage_P035b	234	Pulse	99	9735048	13512	1
Fage_P035b	235	Picture	Fixation Cross Sternberg Letters after Stroop	9746360	0	1	37319	2	0	next	other	0
Fage_P035b	235	Pulse	99	9747448	1088	1
Fage_P035b	235	Pulse	99	9759848	13488	1
Fage_P035b	235	Pulse	99	9772248	25888	1
Fage_P035b	236	Picture	Retrieval Sternberg Letters	9783679	0	1	24824	2	0	next	incorrect	1098
Fage_P035b	236	Pulse	99	9784648	969	1
Fage_P035b	236	Response	2	9791287	7608	1
Fage_P035b	236	Pulse	99	9797047	13368	1
Fage_P035b	237	Picture	Fixation Cross after Retrieval	9808503	0	1	112292	2	0	next	other	0
Fage_P035b	237	Pulse	99	9809447	944	1
Fage_P035b	237	Pulse	99	9821847	13344	1
Fage_P035b	237	Pulse	99	9834246	25743	1
Fage_P035b	237	Pulse	99	9846646	38143	1
Fage_P035b	237	Pulse	99	9859046	50543	1
Fage_P035b	237	Pulse	99	9871446	62943	1
Fage_P035b	237	Pulse	99	9883845	75342	1
Fage_P035b	237	Pulse	99	9896245	87742	1
Fage_P035b	237	Pulse	99	9908645	100142	1
Fage_P035b	238	Picture	Encoding Sternberg Letters	9920795	0	1	24824	2	0	next	other	0
Fage_P035b	238	Pulse	99	9921045	250	1
Fage_P035b	238	Pulse	99	9933444	12649	1
Fage_P035b	239	Picture	Fixation Cross Sternberg Letters after Encoding	9945619	0	1	12495	2	0	next	other	0
Fage_P035b	239	Pulse	99	9945844	225	1
Fage_P035b	240	Picture	Stroop Sternberg	9958114	0	1	24824	2	0	next	incorrect	1117
Fage_P035b	240	Pulse	99	9958244	130	1
Fage_P035b	240	Response	2	9966213	8099	1
Fage_P035b	240	Pulse	99	9970643	12529	1
Fage_P035b	241	Picture	Fixation Cross Sternberg Letters after Stroop	9982938	0	1	37320	2	0	next	other	0
Fage_P035b	241	Pulse	99	9983043	105	1
Fage_P035b	241	Pulse	99	9995443	12505	1
Fage_P035b	241	Pulse	99	10007843	24905	1
Fage_P035b	241	Pulse	99	10020242	37304	1
Fage_P035b	242	Picture	Retrieval Sternberg Letters	10020258	0	1	24824	2	0	next	incorrect	1125
Fage_P035b	242	Response	2	10028982	8724	1
Fage_P035b	242	Pulse	99	10032642	12384	1
Fage_P035b	242	Pulse	99	10045042	24784	1
Fage_P035b	243	Picture	Fixation Cross after Retrieval	10045082	0	1	137115	2	0	next	other	0
Fage_P035b	243	Pulse	99	10057441	12359	1
Fage_P035b	243	Pulse	99	10069841	24759	1
Fage_P035b	243	Pulse	99	10082241	37159	1
Fage_P035b	243	Pulse	99	10094641	49559	1
Fage_P035b	243	Pulse	99	10107040	61958	1
Fage_P035b	243	Pulse	99	10119440	74358	1
Fage_P035b	243	Pulse	99	10131840	86758	1
Fage_P035b	243	Pulse	99	10144240	99158	1
Fage_P035b	243	Pulse	99	10156639	111557	1
Fage_P035b	243	Pulse	99	10169039	123957	1
Fage_P035b	243	Pulse	99	10181439	136357	1
Fage_P035b	244	Picture	Encoding Sternberg Letters	10182197	0	1	24824	2	0	next	other	0
Fage_P035b	244	Pulse	99	10193839	11642	1
Fage_P035b	244	Pulse	99	10206238	24041	1
Fage_P035b	245	Picture	Fixation Cross Sternberg Letters after Encoding	10207021	0	1	12496	2	0	next	other	0
Fage_P035b	245	Pulse	99	10218638	11617	1
Fage_P035b	246	Picture	Stroop Sternberg	10219517	0	1	24824	2	0	next	incorrect	1146
Fage_P035b	246	Response	2	10225628	6111	1
Fage_P035b	246	Pulse	99	10231038	11521	1
Fage_P035b	246	Pulse	99	10243437	23920	1
Fage_P035b	247	Picture	Fixation Cross Sternberg Letters after Stroop	10244341	0	1	37319	2	0	next	other	0
Fage_P035b	247	Pulse	99	10255837	11496	1
Fage_P035b	247	Pulse	99	10268237	23896	1
Fage_P035b	247	Pulse	99	10280637	36296	1
Fage_P035b	248	Picture	Retrieval Sternberg Letters	10281660	0	1	24824	2	0	next	incorrect	1154
Fage_P035b	248	Response	2	10287936	6276	1
Fage_P035b	248	Pulse	99	10293036	11376	1
Fage_P035b	248	Pulse	99	10305436	23776	1
Fage_P035b	249	Picture	Fixation Cross after Retrieval	10306484	0	1	149445	2	0	next	other	0
Fage_P035b	249	Pulse	99	10317836	11352	1
Fage_P035b	249	Pulse	99	10330236	23752	1
Fage_P035b	249	Pulse	99	10342635	36151	1
Fage_P035b	249	Pulse	99	10355035	48551	1
Fage_P035b	249	Pulse	99	10367435	60951	1
Fage_P035b	249	Pulse	99	10379835	73351	1
Fage_P035b	249	Pulse	99	10392234	85750	1
Fage_P035b	249	Pulse	99	10404634	98150	1
Fage_P035b	249	Pulse	99	10417034	110550	1
Fage_P035b	249	Pulse	99	10429433	122949	1
Fage_P035b	249	Pulse	99	10441833	135349	1
Fage_P035b	249	Pulse	99	10454233	147749	1
Fage_P035b	250	Picture	Encoding Sternberg Letters	10455929	0	1	24824	2	0	next	other	0
Fage_P035b	250	Pulse	99	10466633	10704	1
Fage_P035b	250	Pulse	99	10479032	23103	1
Fage_P035b	251	Picture	Fixation Cross Sternberg Letters after Encoding	10480753	0	1	12495	2	0	next	other	0
Fage_P035b	251	Pulse	99	10491432	10679	1
Fage_P035b	252	Picture	Stroop Sternberg	10493248	0	1	24824	2	0	next	hit	1176
Fage_P035b	252	Response	1	10503782	10534	1
Fage_P035b	252	Pulse	99	10503832	10584	1
Fage_P035b	252	Pulse	99	10516231	22983	1
Fage_P035b	253	Picture	Fixation Cross Sternberg Letters after Stroop	10518072	0	1	37319	3	0	next	other	0
Fage_P035b	253	Pulse	99	10528631	10559	1
Fage_P035b	253	Pulse	99	10541031	22959	1
Fage_P035b	253	Pulse	99	10553431	35359	1
Fage_P035b	254	Picture	Retrieval Sternberg Letters	10555391	0	2	24825	3	0	next	hit	1185
Fage_P035b	254	Pulse	99	10565831	10440	1
Fage_P035b	254	Response	1	10566140	10749	1
Fage_P035b	254	Pulse	99	10578230	22839	1
Fage_P035b	255	Picture	Fixation Cross after Retrieval	10580216	0	1	137115	2	0	next	other	0
Fage_P035b	255	Pulse	99	10590630	10414	1
Fage_P035b	255	Pulse	99	10603030	22814	1
Fage_P035b	255	Pulse	99	10615429	35213	1
Fage_P035b	255	Pulse	99	10627829	47613	1
Fage_P035b	255	Pulse	99	10640229	60013	1
Fage_P035b	255	Pulse	99	10652628	72412	1
Fage_P035b	255	Pulse	99	10665028	84812	1
Fage_P035b	255	Pulse	99	10677428	97212	1
Fage_P035b	255	Pulse	99	10689828	109612	1
Fage_P035b	255	Pulse	99	10702227	122011	1
Fage_P035b	255	Pulse	99	10714627	134411	1
Fage_P035b	256	Picture	Encoding Sternberg Letters	10717331	0	1	24824	2	0	next	other	0
Fage_P035b	256	Pulse	99	10727027	9696	1
Fage_P035b	256	Pulse	99	10739427	22096	1
Fage_P035b	257	Picture	Fixation Cross Sternberg Letters after Encoding	10742155	0	1	12495	3	0	next	other	0
Fage_P035b	257	Pulse	99	10751826	9671	1
Fage_P035b	258	Picture	Stroop Sternberg	10754650	0	2	24825	3	0	next	incorrect	1205
Fage_P035b	258	Response	2	10763116	8466	1
Fage_P035b	258	Pulse	99	10764226	9576	1
Fage_P035b	258	Pulse	99	10776626	21976	1
Fage_P035b	259	Picture	Fixation Cross Sternberg Letters after Stroop	10779475	0	1	37319	2	0	next	other	0
Fage_P035b	259	Pulse	99	10789025	9550	1
Fage_P035b	259	Pulse	99	10801425	21950	1
Fage_P035b	259	Pulse	99	10813825	34350	1
Fage_P035b	260	Picture	Retrieval Sternberg Letters	10816794	0	1	24824	2	0	next	incorrect	1213
Fage_P035b	260	Response	2	10825715	8921	1
Fage_P035b	260	Pulse	99	10826225	9431	1
Fage_P035b	260	Pulse	99	10838624	21830	1
Fage_P035b	261	Picture	Fixation Cross after Retrieval	10841618	0	1	112291	3	0	next	other	0
Fage_P035b	261	Pulse	99	10851024	9406	1
Fage_P035b	261	Pulse	99	10863424	21806	1
Fage_P035b	261	Pulse	99	10875824	34206	1
Fage_P035b	261	Pulse	99	10888223	46605	1
Fage_P035b	261	Pulse	99	10900623	59005	1
Fage_P035b	261	Pulse	99	10913023	71405	1
Fage_P035b	261	Pulse	99	10925422	83804	1
Fage_P035b	261	Pulse	99	10937822	96204	1
Fage_P035b	261	Pulse	99	10950222	108604	1
Fage_P035b	262	Picture	Encoding Sternberg Letters	10953909	0	2	24825	3	0	next	other	0
Fage_P035b	262	Pulse	99	10962622	8713	1
Fage_P035b	262	Pulse	99	10975021	21112	1
Fage_P035b	263	Picture	Fixation Cross Sternberg Letters after Encoding	10978734	0	1	12495	2	0	next	other	0
Fage_P035b	263	Pulse	99	10987421	8687	1
Fage_P035b	264	Picture	Stroop Sternberg	10991229	0	1	24824	2	0	next	incorrect	1232
Fage_P035b	264	Response	2	10998031	6802	1
Fage_P035b	264	Pulse	99	10999821	8592	1
Fage_P035b	264	Pulse	99	11012221	20992	1
Fage_P035b	265	Picture	Fixation Cross Sternberg Letters after Stroop	11016053	0	1	37319	2	0	next	other	0
Fage_P035b	265	Pulse	99	11024621	8568	1
Fage_P035b	265	Pulse	99	11037020	20967	1
Fage_P035b	265	Pulse	99	11049420	33367	1
Fage_P035b	266	Picture	Retrieval Sternberg Letters	11053372	0	1	24824	3	0	next	incorrect	1241
Fage_P035b	266	Pulse	99	11061820	8448	1
Fage_P035b	266	Response	2	11062599	9227	1
Fage_P035b	266	Pulse	99	11074219	20847	1
Fage_P035b	267	Picture	Fixation Cross after Retrieval	11078196	0	2	149445	3	0	next	other	0
Fage_P035b	267	Pulse	99	11086619	8423	1
Fage_P035b	267	Pulse	99	11099029	20833	1
Fage_P035b	267	Pulse	99	11111428	33232	1
Fage_P035b	267	Pulse	99	11123828	45632	1
Fage_P035b	267	Pulse	99	11136228	58032	1
Fage_P035b	267	Pulse	99	11148628	70432	1
Fage_P035b	267	Pulse	99	11161027	82831	1
Fage_P035b	267	Pulse	99	11173427	95231	1
Fage_P035b	267	Pulse	99	11185827	107631	1
Fage_P035b	267	Pulse	99	11198227	120031	1
Fage_P035b	267	Pulse	99	11210626	132430	1
Fage_P035b	267	Pulse	99	11223026	144830	1
Fage_P035b	268	Picture	Encoding Sternberg Letters	11227641	0	1	24824	2	0	next	other	0
Fage_P035b	268	Pulse	99	11235426	7785	1
Fage_P035b	268	Pulse	99	11247825	20184	1
Fage_P035b	269	Picture	Fixation Cross Sternberg Letters after Encoding	11252465	0	1	12495	2	0	next	other	0
Fage_P035b	269	Pulse	99	11260225	7760	1
Fage_P035b	270	Picture	Stroop Sternberg	11264960	0	1	24824	2	0	next	incorrect	1263
Fage_P035b	270	Pulse	99	11272625	7665	1
Fage_P035b	270	Response	2	11273235	8275	1
Fage_P035b	270	Pulse	99	11285025	20065	1
Fage_P035b	271	Picture	Fixation Cross Sternberg Letters after Stroop	11289784	0	1	37320	2	0	next	other	0
Fage_P035b	271	Pulse	99	11297424	7640	1
Fage_P035b	271	Pulse	99	11309824	20040	1
Fage_P035b	271	Pulse	99	11322224	32440	1
Fage_P035b	272	Picture	Retrieval Sternberg Letters	11327104	0	1	24824	2	0	next	hit	1270
Fage_P035b	272	Response	1	11333394	6290	1
Fage_P035b	272	Pulse	99	11334623	7519	1
Fage_P035b	272	Pulse	99	11347023	19919	1
Fage_P035b	273	Picture	Fixation Cross after Retrieval	11351928	0	1	124620	2	0	next	other	0
Fage_P035b	273	Pulse	99	11359423	7495	1
Fage_P035b	273	Pulse	99	11371823	19895	1
Fage_P035b	273	Pulse	99	11384223	32295	1
Fage_P035b	273	Pulse	99	11396622	44694	1
Fage_P035b	273	Pulse	99	11409022	57094	1
Fage_P035b	273	Pulse	99	11421422	69494	1
Fage_P035b	273	Pulse	99	11433821	81893	1
Fage_P035b	273	Pulse	99	11446221	94293	1
Fage_P035b	273	Pulse	99	11458621	106693	1
Fage_P035b	273	Pulse	99	11471021	119093	1
Fage_P035b	274	Picture	Encoding Sternberg Letters	11476548	0	1	24824	2	0	next	other	0
Fage_P035b	274	Pulse	99	11483420	6872	1
Fage_P035b	274	Pulse	99	11495820	19272	1
Fage_P035b	275	Picture	Fixation Cross Sternberg Letters after Encoding	11501372	0	1	12495	2	0	next	other	0
Fage_P035b	275	Pulse	99	11508220	6848	1
Fage_P035b	276	Picture	Stroop Sternberg	11513867	0	1	24824	2	0	next	incorrect	1291
Fage_P035b	276	Pulse	99	11520619	6752	1
Fage_P035b	276	Response	2	11522489	8622	1
Fage_P035b	276	Pulse	99	11533019	19152	1
Fage_P035b	277	Picture	Fixation Cross Sternberg Letters after Stroop	11538691	0	1	37320	2	0	next	other	0
Fage_P035b	277	Pulse	99	11545419	6728	1
Fage_P035b	277	Pulse	99	11557819	19128	1
Fage_P035b	277	Pulse	99	11570218	31527	1
Fage_P035b	278	Picture	Retrieval Sternberg Letters	11576011	0	1	24824	2	0	next	hit	1299
Fage_P035b	278	Pulse	99	11582618	6607	1
Fage_P035b	278	Response	1	11583748	7737	1
Fage_P035b	278	Pulse	99	11595018	19007	1
Fage_P035b	279	Picture	Fixation Cross after Retrieval	11600835	0	1	112291	2	0	next	other	0
Fage_P035b	279	Pulse	99	11607418	6583	1
Fage_P035b	279	Pulse	99	11619817	18982	1
Fage_P035b	279	Pulse	99	11632217	31382	1
Fage_P035b	279	Pulse	99	11644617	43782	1
Fage_P035b	279	Pulse	99	11657016	56181	1
Fage_P035b	279	Pulse	99	11669416	68581	1
Fage_P035b	279	Pulse	99	11681816	80981	1
Fage_P035b	279	Pulse	99	11694216	93381	1
Fage_P035b	279	Pulse	99	11706615	105780	1
Fage_P035b	280	Picture	Encoding Sternberg Letters	11713126	0	1	24824	2	0	next	other	0
Fage_P035b	280	Pulse	99	11719015	5889	1
Fage_P035b	280	Pulse	99	11731415	18289	1
Fage_P035b	281	Picture	Fixation Cross Sternberg Letters after Encoding	11737950	0	1	12496	2	0	next	other	0
Fage_P035b	281	Pulse	99	11743815	5865	1
Fage_P035b	282	Picture	Stroop Sternberg	11750446	0	1	24824	2	0	next	hit	1318
Fage_P035b	282	Pulse	99	11756214	5768	1
Fage_P035b	282	Response	1	11758744	8298	1
Fage_P035b	282	Pulse	99	11768614	18168	1
Fage_P035b	283	Picture	Fixation Cross Sternberg Letters after Stroop	11775270	0	1	37319	2	0	next	other	0
Fage_P035b	283	Pulse	99	11781014	5744	1
Fage_P035b	283	Pulse	99	11793414	18144	1
Fage_P035b	283	Pulse	99	11805813	30543	1
Fage_P035b	284	Picture	Retrieval Sternberg Letters	11812589	0	1	24824	2	0	next	hit	1326
Fage_P035b	284	Pulse	99	11818213	5624	1
Fage_P035b	284	Response	1	11820353	7764	1
Fage_P035b	284	Pulse	99	11830613	18024	1
Fage_P035b	285	Picture	Fixation Cross after Retrieval	11837413	0	1	137116	2	0	next	other	0
Fage_P035b	285	Pulse	99	11843013	5600	1
Fage_P035b	285	Pulse	99	11855412	17999	1
Fage_P035b	285	Pulse	99	11867812	30399	1
Fage_P035b	285	Pulse	99	11880212	42799	1
Fage_P035b	285	Pulse	99	11892611	55198	1
Fage_P035b	285	Pulse	99	11905011	67598	1
Fage_P035b	285	Pulse	99	11917411	79998	1
Fage_P035b	285	Pulse	99	11929811	92398	1
Fage_P035b	285	Pulse	99	11942210	104797	1
Fage_P035b	285	Pulse	99	11954610	117197	1
Fage_P035b	285	Pulse	99	11967010	129597	1
Fage_P035b	286	Picture	Encoding Sternberg Letters	11974529	0	1	24824	2	0	next	other	0
Fage_P035b	286	Pulse	99	11979410	4881	1
Fage_P035b	286	Pulse	99	11991809	17280	1
Fage_P035b	287	Picture	Fixation Cross Sternberg Letters after Encoding	11999353	0	1	12495	2	0	next	other	0
Fage_P035b	287	Pulse	99	12004209	4856	1
Fage_P035b	288	Picture	Stroop Sternberg	12011848	0	1	24824	2	0	next	hit	1347
Fage_P035b	288	Pulse	99	12016609	4761	1
Fage_P035b	288	Response	1	12020648	8800	1
Fage_P035b	288	Pulse	99	12029008	17160	1
Fage_P035b	289	Picture	Fixation Cross Sternberg Letters after Stroop	12036672	0	1	37320	2	0	next	other	0
Fage_P035b	289	Pulse	99	12041408	4736	1
Fage_P035b	289	Pulse	99	12053808	17136	1
Fage_P035b	289	Pulse	99	12066208	29536	1
Fage_P035b	290	Picture	Retrieval Sternberg Letters	12073992	0	1	24824	2	0	next	incorrect	1355
Fage_P035b	290	Pulse	99	12078607	4615	1
Fage_P035b	290	Response	2	12081657	7665	1
Fage_P035b	290	Pulse	99	12091007	17015	1
Fage_P035b	291	Picture	Fixation Cross after Retrieval	12098816	0	1	112291	2	0	next	other	0
Fage_P035b	291	Pulse	99	12103407	4591	1
Fage_P035b	291	Pulse	99	12115806	16990	1
Fage_P035b	291	Pulse	99	12128206	29390	1
Fage_P035b	291	Pulse	99	12140606	41790	1
Fage_P035b	291	Pulse	99	12153006	54190	1
Fage_P035b	291	Pulse	99	12165405	66589	1
Fage_P035b	291	Pulse	99	12177805	78989	1
Fage_P035b	291	Pulse	99	12190205	91389	1
Fage_P035b	291	Pulse	99	12202605	103789	1
Fage_P035b	292	Picture	End Sternberg	12211107	0	1	37320	2	0	next	other	0
Fage_P035b	292	Pulse	99	12215004	3897	1
Fage_P035b	292	Pulse	99	12227404	16297	1
Fage_P035b	292	Pulse	99	12239804	28697	1
Fage_P035b	293	Picture	Instruction Stroop	12248427	0	1	37319	2	0	next	other	0
Fage_P035b	293	Pulse	99	12252204	3777	1
Fage_P035b	293	Pulse	99	12264603	16176	1
Fage_P035b	293	Pulse	99	12277003	28576	1
Fage_P035b	294	Picture	stroop neutral close	12285746	0	1	24824	2	0	next	incorrect	1377
Fage_P035b	294	Pulse	99	12289403	3657	1
Fage_P035b	294	Response	2	12296142	10396	1
Fage_P035b	294	Pulse	99	12301803	16057	1
Fage_P035b	295	Picture	stroop neutral close	12310570	0	1	24824	2	0	next	hit	1381
Fage_P035b	295	Pulse	99	12314202	3632	1
Fage_P035b	295	Response	1	12317142	6572	1
Fage_P035b	295	Pulse	99	12326602	16032	1
Fage_P035b	296	Picture	stroop neutral close	12335394	0	1	24824	2	0	next	incorrect	1385
Fage_P035b	296	Pulse	99	12339002	3608	1
Fage_P035b	296	Response	2	12342441	7047	1
Fage_P035b	296	Pulse	99	12351401	16007	1
Fage_P035b	297	Picture	stroop neutral close	12360218	0	1	24824	2	0	next	incorrect	1389
Fage_P035b	297	Pulse	99	12363801	3583	1
Fage_P035b	297	Response	2	12369941	9723	1
Fage_P035b	297	Pulse	99	12376201	15983	1
Fage_P035b	298	Picture	stroop neutral close	12385042	0	1	24824	2	0	next	hit	1393
Fage_P035b	298	Pulse	99	12388601	3559	1
Fage_P035b	298	Response	1	12391520	6478	1
Fage_P035b	298	Pulse	99	12401000	15958	1
Fage_P035b	299	Picture	stroop neutral close	12409866	0	1	24824	3	0	next	incorrect	1397
Fage_P035b	299	Pulse	99	12413400	3534	1
Fage_P035b	299	Response	2	12417130	7264	1
Fage_P035b	299	Pulse	99	12425800	15934	1
Fage_P035b	300	Picture	Fixation Cross Stroop	12434690	0	2	124621	3	0	next	other	0
Fage_P035b	300	Pulse	99	12438199	3509	1
Fage_P035b	300	Pulse	99	12450599	15909	1
Fage_P035b	300	Pulse	99	12462999	28309	1
Fage_P035b	300	Pulse	99	12475398	40708	1
Fage_P035b	300	Pulse	99	12487798	53108	1
Fage_P035b	300	Pulse	99	12500198	65508	1
Fage_P035b	300	Pulse	99	12512598	77908	1
Fage_P035b	300	Pulse	99	12524997	90307	1
Fage_P035b	300	Pulse	99	12537407	102717	1
Fage_P035b	300	Pulse	99	12549807	115117	1
Fage_P035b	301	Picture	stroop neutral close	12559311	0	1	24824	2	0	next	hit	1412
Fage_P035b	301	Pulse	99	12562207	2896	1
Fage_P035b	301	Response	1	12566306	6995	1
Fage_P035b	301	Pulse	99	12574607	15296	1
Fage_P035b	302	Picture	stroop neutral close	12584135	0	1	24824	2	0	next	incorrect	1416
Fage_P035b	302	Pulse	99	12587006	2871	1
Fage_P035b	302	Response	2	12594886	10751	1
Fage_P035b	302	Pulse	99	12599406	15271	1
Fage_P035b	303	Picture	stroop neutral close	12608959	0	1	24824	2	0	next	incorrect	1420
Fage_P035b	303	Pulse	99	12611806	2847	1
Fage_P035b	303	Response	2	12616755	7796	1
Fage_P035b	303	Pulse	99	12624205	15246	1
Fage_P035b	304	Picture	stroop neutral close	12633783	0	1	24824	2	0	next	incorrect	1424
Fage_P035b	304	Pulse	99	12636605	2822	1
Fage_P035b	304	Response	2	12641275	7492	1
Fage_P035b	304	Pulse	99	12649005	15222	1
Fage_P035b	305	Picture	stroop neutral close	12658607	0	1	24824	2	0	next	hit	1428
Fage_P035b	305	Pulse	99	12661405	2798	1
Fage_P035b	305	Response	1	12665834	7227	1
Fage_P035b	305	Pulse	99	12673804	15197	1
Fage_P035b	306	Picture	stroop neutral close	12683431	0	1	24824	2	0	next	incorrect	1432
Fage_P035b	306	Pulse	99	12686204	2773	1
Fage_P035b	306	Response	2	12691064	7633	1
Fage_P035b	306	Pulse	99	12698604	15173	1
Fage_P035b	307	Picture	Fixation Cross Stroop	12708255	0	1	124620	2	0	next	other	0
Fage_P035b	307	Pulse	99	12711003	2748	1
Fage_P035b	307	Pulse	99	12723403	15148	1
Fage_P035b	307	Pulse	99	12735803	27548	1
Fage_P035b	307	Pulse	99	12748203	39948	1
Fage_P035b	307	Pulse	99	12760602	52347	1
Fage_P035b	307	Pulse	99	12773002	64747	1
Fage_P035b	307	Pulse	99	12785402	77147	1
Fage_P035b	307	Pulse	99	12797802	89547	1
Fage_P035b	307	Pulse	99	12810201	101946	1
Fage_P035b	307	Pulse	99	12822601	114346	1
Fage_P035b	308	Picture	stroop neutral close	12832875	0	1	24824	2	0	next	hit	1447
Fage_P035b	308	Pulse	99	12835001	2126	1
Fage_P035b	308	Response	1	12841051	8176	1
Fage_P035b	308	Pulse	99	12847400	14525	1
Fage_P035b	309	Picture	stroop neutral close	12857699	0	1	24824	2	0	next	incorrect	1451
Fage_P035b	309	Pulse	99	12859800	2101	1
Fage_P035b	309	Response	2	12864490	6791	1
Fage_P035b	309	Pulse	99	12872200	14501	1
Fage_P035b	310	Picture	stroop neutral close	12882523	0	1	24824	3	0	next	incorrect	1455
Fage_P035b	310	Pulse	99	12884600	2077	1
Fage_P035b	310	Response	2	12890499	7976	1
Fage_P035b	310	Pulse	99	12896999	14476	1
Fage_P035b	311	Picture	stroop neutral close	12907347	0	2	24825	3	0	next	incorrect	1459
Fage_P035b	311	Pulse	99	12909399	2052	1
Fage_P035b	311	Response	2	12914819	7472	1
Fage_P035b	311	Pulse	99	12921799	14452	1
Fage_P035b	312	Picture	stroop neutral close	12932172	0	1	24990	2	0	next	hit	1463
Fage_P035b	312	Pulse	99	12934199	2027	1
Fage_P035b	312	Response	1	12937968	5796	1
Fage_P035b	312	Pulse	99	12946598	14426	1
Fage_P035b	313	Picture	stroop neutral close	12957162	0	1	24824	2	0	next	hit	1467
Fage_P035b	313	Pulse	99	12958998	1836	1
Fage_P035b	313	Response	1	12963778	6616	1
Fage_P035b	313	Pulse	99	12971398	14236	1
Fage_P035b	314	Picture	Fixation Cross Stroop	12981986	0	1	124620	3	0	next	other	0
Fage_P035b	314	Pulse	99	12983798	1812	1
Fage_P035b	314	Pulse	99	12996197	14211	1
Fage_P035b	314	Pulse	99	13008597	26611	1
Fage_P035b	314	Pulse	99	13020996	39010	1
Fage_P035b	314	Pulse	99	13033396	51410	1
Fage_P035b	314	Pulse	99	13045796	63810	1
Fage_P035b	314	Pulse	99	13058196	76210	1
Fage_P035b	314	Pulse	99	13070596	88610	1
Fage_P035b	314	Pulse	99	13082995	101009	1
Fage_P035b	314	Pulse	99	13095395	113409	1
Fage_P035b	315	Picture	stroop neutral close	13106606	0	2	24825	3	0	next	incorrect	1482
Fage_P035b	315	Pulse	99	13107795	1189	1
Fage_P035b	315	Response	2	13115005	8399	1
Fage_P035b	315	Pulse	99	13120194	13588	1
Fage_P035b	316	Picture	stroop neutral close	13131431	0	1	24824	2	0	next	hit	1486
Fage_P035b	316	Pulse	99	13132594	1163	1
Fage_P035b	316	Response	1	13139064	7633	1
Fage_P035b	316	Pulse	99	13144994	13563	1
Fage_P035b	317	Picture	stroop neutral close	13156255	0	1	24824	2	0	next	incorrect	1490
Fage_P035b	317	Pulse	99	13157393	1138	1
Fage_P035b	317	Response	2	13163444	7189	1
Fage_P035b	317	Pulse	99	13169793	13538	1
Fage_P035b	318	Picture	stroop neutral close	13181079	0	1	24824	2	0	next	incorrect	1494
Fage_P035b	318	Pulse	99	13182193	1114	1
Fage_P035b	318	Response	2	13190553	9474	1
Fage_P035b	318	Pulse	99	13194593	13514	1
Fage_P035b	319	Picture	stroop neutral close	13205903	0	1	24824	2	0	next	incorrect	1498
Fage_P035b	319	Pulse	99	13206993	1090	1
Fage_P035b	319	Response	2	13213462	7559	1
Fage_P035b	319	Pulse	99	13219392	13489	1
Fage_P035b	320	Picture	stroop neutral close	13230727	0	1	24824	2	0	next	incorrect	1502
Fage_P035b	320	Pulse	99	13231792	1065	1
Fage_P035b	320	Response	2	13238342	7615	1
Fage_P035b	320	Pulse	99	13244192	13465	1
Fage_P035b	321	Picture	Fixation Cross Stroop	13255551	0	1	124620	2	0	next	other	0
Fage_P035b	321	Pulse	99	13256592	1041	1
Fage_P035b	321	Pulse	99	13268991	13440	1
Fage_P035b	321	Pulse	99	13281391	25840	1
Fage_P035b	321	Pulse	99	13293791	38240	1
Fage_P035b	321	Pulse	99	13306190	50639	1
Fage_P035b	321	Pulse	99	13318590	63039	1
Fage_P035b	321	Pulse	99	13330990	75439	1
Fage_P035b	321	Pulse	99	13343390	87839	1
Fage_P035b	321	Pulse	99	13355789	100238	1
Fage_P035b	321	Pulse	99	13368189	112638	1
Fage_P035b	322	Picture	stroop maximum incongruent	13380171	0	1	24824	2	0	next	hit	1517
Fage_P035b	322	Pulse	99	13380589	418	1
Fage_P035b	322	Response	1	13389259	9088	1
Fage_P035b	322	Pulse	99	13392988	12817	1
Fage_P035b	323	Picture	stroop maximum incongruent	13404995	0	1	24824	2	0	next	hit	1521
Fage_P035b	323	Pulse	99	13405388	393	1
Fage_P035b	323	Response	1	13412318	7323	1
Fage_P035b	323	Pulse	99	13417788	12793	1
Fage_P035b	324	Picture	stroop maximum incongruent	13429819	0	1	24824	2	0	next	hit	1525
Fage_P035b	324	Pulse	99	13430188	369	1
Fage_P035b	324	Response	1	13436507	6688	1
Fage_P035b	324	Pulse	99	13442587	12768	1
Fage_P035b	325	Picture	stroop maximum incongruent	13454643	0	1	24824	2	0	next	incorrect	1529
Fage_P035b	325	Pulse	99	13454987	344	1
Fage_P035b	325	Response	2	13463037	8394	1
Fage_P035b	325	Pulse	99	13467387	12744	1
Fage_P035b	326	Picture	stroop maximum incongruent	13479467	0	1	24824	2	0	next	hit	1533
Fage_P035b	326	Pulse	99	13479787	320	1
Fage_P035b	326	Response	1	13485756	6289	1
Fage_P035b	326	Pulse	99	13492186	12719	1
Fage_P035b	327	Picture	stroop maximum incongruent	13504291	0	1	24824	3	0	next	incorrect	1537
Fage_P035b	327	Pulse	99	13504586	295	1
Fage_P035b	327	Response	2	13513976	9685	1
Fage_P035b	327	Pulse	99	13516986	12695	1
Fage_P035b	328	Picture	Fixation Cross Stroop	13529115	0	2	124621	3	0	next	other	0
Fage_P035b	328	Pulse	99	13529386	271	1
Fage_P035b	328	Pulse	99	13541785	12670	1
Fage_P035b	328	Pulse	99	13554185	25070	1
Fage_P035b	328	Pulse	99	13566585	37470	1
Fage_P035b	328	Pulse	99	13578985	49870	1
Fage_P035b	328	Pulse	99	13591384	62269	1
Fage_P035b	328	Pulse	99	13603784	74669	1
Fage_P035b	328	Pulse	99	13616184	87069	1
Fage_P035b	328	Pulse	99	13628583	99468	1
Fage_P035b	328	Pulse	99	13640983	111868	1
Fage_P035b	328	Pulse	99	13653383	124268	1
Fage_P035b	329	Picture	stroop maximum incongruent	13653736	0	1	24824	2	0	next	incorrect	1552
Fage_P035b	329	Response	2	13665193	11457	1
Fage_P035b	329	Pulse	99	13665782	12046	1
Fage_P035b	329	Pulse	99	13678182	24446	1
Fage_P035b	330	Picture	stroop maximum incongruent	13678560	0	1	24824	2	0	next	incorrect	1556
Fage_P035b	330	Response	2	13689502	10942	1
Fage_P035b	330	Pulse	99	13690582	12022	1
Fage_P035b	330	Pulse	99	13702982	24422	1
Fage_P035b	331	Picture	stroop maximum incongruent	13703384	0	1	24824	2	0	next	hit	1560
Fage_P035b	331	Response	1	13711661	8277	1
Fage_P035b	331	Pulse	99	13715381	11997	1
Fage_P035b	331	Pulse	99	13727781	24397	1
Fage_P035b	332	Picture	stroop maximum incongruent	13728208	0	1	24824	2	0	next	hit	1564
Fage_P035b	332	Response	1	13736301	8093	1
Fage_P035b	332	Pulse	99	13740181	11973	1
Fage_P035b	332	Pulse	99	13752581	24373	1
Fage_P035b	333	Picture	stroop maximum incongruent	13753032	0	1	24824	2	0	next	hit	1568
Fage_P035b	333	Response	1	13759520	6488	1
Fage_P035b	333	Pulse	99	13764980	11948	1
Fage_P035b	333	Pulse	99	13777380	24348	1
Fage_P035b	334	Picture	stroop maximum incongruent	13777856	0	1	24824	2	0	next	incorrect	1572
Fage_P035b	334	Response	2	13784530	6674	1
Fage_P035b	334	Pulse	99	13789780	11924	1
Fage_P035b	334	Pulse	99	13802180	24324	1
Fage_P035b	335	Picture	Fixation Cross Stroop	13802680	0	1	124620	2	0	next	other	0
Fage_P035b	335	Pulse	99	13814579	11899	1
Fage_P035b	335	Pulse	99	13826979	24299	1
Fage_P035b	335	Pulse	99	13839379	36699	1
Fage_P035b	335	Pulse	99	13851779	49099	1
Fage_P035b	335	Pulse	99	13864178	61498	1
Fage_P035b	335	Pulse	99	13876578	73898	1
Fage_P035b	335	Pulse	99	13888978	86298	1
Fage_P035b	335	Pulse	99	13901378	98698	1
Fage_P035b	335	Pulse	99	13913777	111097	1
Fage_P035b	335	Pulse	99	13926177	123497	1
Fage_P035b	336	Picture	stroop maximum incongruent	13927300	0	1	24824	2	0	next	hit	1587
Fage_P035b	336	Response	1	13933957	6657	1
Fage_P035b	336	Pulse	99	13938576	11276	1
Fage_P035b	336	Pulse	99	13950976	23676	1
Fage_P035b	337	Picture	stroop maximum incongruent	13952124	0	1	24824	2	0	next	hit	1591
Fage_P035b	337	Response	1	13960776	8652	1
Fage_P035b	337	Pulse	99	13963376	11252	1
Fage_P035b	337	Pulse	99	13975776	23652	1
Fage_P035b	338	Picture	stroop maximum incongruent	13976948	0	1	24824	3	0	next	incorrect	1595
Fage_P035b	338	Response	2	13984806	7858	1
Fage_P035b	338	Pulse	99	13988175	11227	1
Fage_P035b	338	Pulse	99	14000575	23627	1
Fage_P035b	339	Picture	stroop maximum incongruent	14001772	0	2	24825	3	0	next	hit	1599
Fage_P035b	339	Response	1	14008145	6373	1
Fage_P035b	339	Pulse	99	14012975	11203	1
Fage_P035b	339	Pulse	99	14025375	23603	1
Fage_P035b	340	Picture	stroop maximum incongruent	14026597	0	1	24824	2	0	next	hit	1603
Fage_P035b	340	Response	1	14033285	6688	1
Fage_P035b	340	Pulse	99	14037774	11177	1
Fage_P035b	340	Pulse	99	14050174	23577	1
Fage_P035b	341	Picture	stroop maximum incongruent	14051421	0	1	24824	2	0	next	incorrect	1607
Fage_P035b	341	Response	2	14058084	6663	1
Fage_P035b	341	Pulse	99	14062574	11153	1
Fage_P035b	341	Pulse	99	14074974	23553	1
Fage_P035b	342	Picture	Fixation Cross Stroop	14076245	0	1	124620	2	0	next	other	0
Fage_P035b	342	Pulse	99	14087383	11138	1
Fage_P035b	342	Pulse	99	14099773	23528	1
Fage_P035b	342	Pulse	99	14112173	35928	1
Fage_P035b	342	Pulse	99	14124582	48337	1
Fage_P035b	342	Pulse	99	14136982	60737	1
Fage_P035b	342	Pulse	99	14149382	73137	1
Fage_P035b	342	Pulse	99	14161782	85537	1
Fage_P035b	342	Pulse	99	14174181	97936	1
Fage_P035b	342	Pulse	99	14186581	110336	1
Fage_P035b	342	Pulse	99	14198981	122736	1
Fage_P035b	343	Picture	stroop maximum incongruent	14200865	0	1	24824	2	0	next	hit	1622
Fage_P035b	343	Response	1	14206121	5256	1
Fage_P035b	343	Pulse	99	14211380	10515	1
Fage_P035b	343	Pulse	99	14223780	22915	1
Fage_P035b	344	Picture	stroop maximum incongruent	14225689	0	1	24824	2	0	next	hit	1626
Fage_P035b	344	Response	1	14235180	9491	1
Fage_P035b	344	Pulse	99	14236180	10491	1
Fage_P035b	344	Pulse	99	14248580	22891	1
Fage_P035b	345	Picture	stroop maximum incongruent	14250513	0	1	24824	2	0	next	incorrect	1630
Fage_P035b	345	Response	2	14257300	6787	1
Fage_P035b	345	Pulse	99	14260979	10466	1
Fage_P035b	345	Pulse	99	14273379	22866	1
Fage_P035b	346	Picture	stroop maximum incongruent	14275337	0	1	24824	2	0	next	incorrect	1634
Fage_P035b	346	Response	2	14283599	8262	1
Fage_P035b	346	Pulse	99	14285779	10442	1
Fage_P035b	346	Pulse	99	14298179	22842	1
Fage_P035b	347	Picture	stroop maximum incongruent	14300161	0	1	24824	2	0	next	incorrect	1638
Fage_P035b	347	Response	2	14306979	6818	1
Fage_P035b	347	Pulse	99	14310578	10417	1
Fage_P035b	347	Pulse	99	14322978	22817	1
Fage_P035b	348	Picture	stroop maximum incongruent	14324985	0	1	24824	2	0	next	incorrect	1642
Fage_P035b	348	Response	2	14334278	9293	1
Fage_P035b	348	Pulse	99	14335378	10393	1
Fage_P035b	348	Pulse	99	14347778	22793	1
Fage_P035b	349	Picture	Fixation Cross Stroop	14349809	0	1	124621	2	0	next	other	0
Fage_P035b	349	Pulse	99	14360177	10368	1
Fage_P035b	349	Pulse	99	14372577	22768	1
Fage_P035b	349	Pulse	99	14384977	35168	1
Fage_P035b	349	Pulse	99	14397377	47568	1
Fage_P035b	349	Pulse	99	14409776	59967	1
Fage_P035b	349	Pulse	99	14422176	72367	1
Fage_P035b	349	Pulse	99	14434576	84767	1
Fage_P035b	349	Pulse	99	14446976	97167	1
Fage_P035b	349	Pulse	99	14459375	109566	1
Fage_P035b	349	Pulse	99	14471775	121966	1
Fage_P035b	350	Picture	End Stroop	14474430	0	1	43477	2	0	next	other	0
Fage_P035b	350	Pulse	99	14484175	9745	1
Fage_P035b	350	Pulse	99	14496574	22144	1
Fage_P035b	350	Pulse	99	14508974	34544	1
