# Supplementary material for: Towards clinical applicability of fMRI via systematic filtering
Source: PLoS One. 2025 May 12;20(5):e0321088. doi: 10.1371/journal.pone.0321088 (PMC12068634; doi:10.1371/journal.pone.0321088)
Supplement: S1 Code — (ZIP) [file pone.0321088.s001.zip › PLOS_DATA_CODE/Logfiles/Fage_P036b-fage.log]

Scenario - Fage Final
Logfile written - 01/07/2013 12:32:32

Subject	Trial	Event Type	Code	Time	TTime	Uncertainty	Duration	Uncertainty	ReqTime	ReqDur	Stim Type	Pair Index

Fage_P036b	1	Pulse	99	63685	73681	1
Fage_P036b	2	Picture	Instruction Sternberg Symbols	63972	0	1	37319	2	0	next	other	0
Fage_P036b	2	Pulse	99	76084	12112	1
Fage_P036b	2	Pulse	99	88484	24512	1
Fage_P036b	2	Pulse	99	100884	36912	1
Fage_P036b	3	Picture	Encoding Sternberg Symbols	101291	0	1	24824	2	0	next	other	0
Fage_P036b	3	Pulse	99	113283	11992	1
Fage_P036b	3	Pulse	99	125683	24392	1
Fage_P036b	4	Picture	Fixation Cross Sternberg Symbols after Encoding	126115	0	1	12496	2	0	next	other	0
Fage_P036b	4	Pulse	99	138083	11968	1
Fage_P036b	5	Picture	Stroop Sternberg	138611	0	1	24824	2	0	next	incorrect	12
Fage_P036b	5	Response	2	147983	9372	1
Fage_P036b	5	Pulse	99	150482	11871	1
Fage_P036b	5	Pulse	99	162882	24271	1
Fage_P036b	6	Picture	Fixation Cross Sternberg Symbols after Stroop	163435	0	1	37319	2	0	next	other	0
Fage_P036b	6	Pulse	99	175282	11847	1
Fage_P036b	6	Pulse	99	187682	24247	1
Fage_P036b	6	Pulse	99	200081	36646	1
Fage_P036b	7	Picture	Retrieval Sternberg Symbols	200754	0	1	24824	2	0	next	hit	20
Fage_P036b	7	Response	1	208921	8167	1
Fage_P036b	7	Pulse	99	212481	11727	1
Fage_P036b	7	Pulse	99	224881	24127	1
Fage_P036b	8	Picture	Fixation Cross after Retrieval	225578	0	1	112292	2	0	next	other	0
Fage_P036b	8	Pulse	99	237281	11703	1
Fage_P036b	8	Pulse	99	249680	24102	1
Fage_P036b	8	Pulse	99	262080	36502	1
Fage_P036b	8	Pulse	99	274480	48902	1
Fage_P036b	8	Pulse	99	286880	61302	1
Fage_P036b	8	Pulse	99	299279	73701	1
Fage_P036b	8	Pulse	99	311679	86101	1
Fage_P036b	8	Pulse	99	324079	98501	1
Fage_P036b	8	Pulse	99	336479	110901	1
Fage_P036b	9	Picture	Encoding Sternberg Symbols	337870	0	1	24824	2	0	next	other	0
Fage_P036b	9	Pulse	99	348878	11008	1
Fage_P036b	9	Pulse	99	361278	23408	1
Fage_P036b	10	Picture	Fixation Cross Sternberg Symbols after Encoding	362694	0	1	12495	2	0	next	other	0
Fage_P036b	10	Pulse	99	373678	10984	1
Fage_P036b	11	Picture	Stroop Sternberg	375189	0	1	24824	2	0	next	incorrect	39
Fage_P036b	11	Response	2	383937	8748	1
Fage_P036b	11	Pulse	99	386077	10888	1
Fage_P036b	11	Pulse	99	398477	23288	1
Fage_P036b	12	Picture	Fixation Cross Sternberg Symbols after Stroop	400013	0	1	37319	2	0	next	other	0
Fage_P036b	12	Pulse	99	410877	10864	1
Fage_P036b	12	Pulse	99	423277	23264	1
Fage_P036b	12	Pulse	99	435676	35663	1
Fage_P036b	13	Picture	Retrieval Sternberg Symbols	437332	0	1	24824	3	0	next	hit	48
Fage_P036b	13	Pulse	99	448076	10744	1
Fage_P036b	13	Response	1	458416	21084	1
Fage_P036b	13	Pulse	99	460486	23154	1
Fage_P036b	14	Picture	Fixation Cross after Retrieval	462156	0	2	149445	3	0	next	other	0
Fage_P036b	14	Pulse	99	472886	10730	1
Fage_P036b	14	Pulse	99	485285	23129	1
Fage_P036b	14	Pulse	99	497685	35529	1
Fage_P036b	14	Pulse	99	510084	47928	1
Fage_P036b	14	Pulse	99	522484	60328	1
Fage_P036b	14	Pulse	99	534884	72728	1
Fage_P036b	14	Pulse	99	547284	85128	1
Fage_P036b	14	Pulse	99	559684	97528	1
Fage_P036b	14	Pulse	99	572083	109927	1
Fage_P036b	14	Pulse	99	584483	122327	1
Fage_P036b	14	Pulse	99	596883	134727	1
Fage_P036b	14	Pulse	99	609282	147126	1
Fage_P036b	15	Picture	Encoding Sternberg Symbols	611601	0	1	24824	2	0	next	other	0
Fage_P036b	15	Pulse	99	621682	10081	1
Fage_P036b	15	Pulse	99	634082	22481	1
Fage_P036b	16	Picture	Fixation Cross Sternberg Symbols after Encoding	636425	0	1	12495	2	0	next	other	0
Fage_P036b	16	Pulse	99	646482	10057	1
Fage_P036b	17	Picture	Stroop Sternberg	648920	0	1	24824	2	0	next	hit	69
Fage_P036b	17	Response	1	658351	9431	1
Fage_P036b	17	Pulse	99	658881	9961	1
Fage_P036b	17	Pulse	99	671281	22361	1
Fage_P036b	18	Picture	Fixation Cross Sternberg Symbols after Stroop	673744	0	1	37320	2	0	next	other	0
Fage_P036b	18	Pulse	99	683681	9937	1
Fage_P036b	18	Pulse	99	696081	22337	1
Fage_P036b	18	Pulse	99	708480	34736	1
Fage_P036b	19	Picture	Retrieval Sternberg Symbols	711064	0	1	24824	2	0	next	hit	77
Fage_P036b	19	Response	1	720350	9286	1
Fage_P036b	19	Pulse	99	720880	9816	1
Fage_P036b	19	Pulse	99	733280	22216	1
Fage_P036b	20	Picture	Fixation Cross after Retrieval	735888	0	1	124620	2	0	next	other	0
Fage_P036b	20	Pulse	99	745680	9792	1
Fage_P036b	20	Pulse	99	758079	22191	1
Fage_P036b	20	Pulse	99	770479	34591	1
Fage_P036b	20	Pulse	99	782879	46991	1
Fage_P036b	20	Pulse	99	795278	59390	1
Fage_P036b	20	Pulse	99	807678	71790	1
Fage_P036b	20	Pulse	99	820078	84190	1
Fage_P036b	20	Pulse	99	832478	96590	1
Fage_P036b	20	Pulse	99	844877	108989	1
Fage_P036b	20	Pulse	99	857277	121389	1
Fage_P036b	21	Picture	Encoding Sternberg Symbols	860508	0	1	24824	2	0	next	other	0
Fage_P036b	21	Pulse	99	869677	9169	1
Fage_P036b	21	Pulse	99	882077	21569	1
Fage_P036b	22	Picture	Fixation Cross Sternberg Symbols after Encoding	885332	0	1	12495	2	0	next	other	0
Fage_P036b	22	Pulse	99	894476	9144	1
Fage_P036b	23	Picture	Stroop Sternberg	897827	0	1	24824	2	0	next	hit	97
Fage_P036b	23	Response	1	903746	5919	1
Fage_P036b	23	Pulse	99	906876	9049	1
Fage_P036b	23	Pulse	99	919276	21449	1
Fage_P036b	24	Picture	Fixation Cross Sternberg Symbols after Stroop	922651	0	1	37320	2	0	next	other	0
Fage_P036b	24	Pulse	99	931675	9024	1
Fage_P036b	24	Pulse	99	944075	21424	1
Fage_P036b	24	Pulse	99	956475	33824	1
Fage_P036b	25	Picture	Retrieval Sternberg Symbols	959971	0	1	24824	2	0	next	incorrect	106
Fage_P036b	25	Pulse	99	968875	8904	1
Fage_P036b	25	Response	2	970634	10663	1
Fage_P036b	25	Pulse	99	981274	21303	1
Fage_P036b	26	Picture	Fixation Cross after Retrieval	984795	0	1	136949	2	0	next	other	0
Fage_P036b	26	Pulse	99	993674	8879	1
Fage_P036b	26	Pulse	99	1006074	21279	1
Fage_P036b	26	Pulse	99	1018474	33679	1
Fage_P036b	26	Pulse	99	1030873	46078	1
Fage_P036b	26	Pulse	99	1043273	58478	1
Fage_P036b	26	Pulse	99	1055673	70878	1
Fage_P036b	26	Pulse	99	1068073	83278	1
Fage_P036b	26	Pulse	99	1080472	95677	1
Fage_P036b	26	Pulse	99	1092872	108077	1
Fage_P036b	26	Pulse	99	1105272	120477	1
Fage_P036b	26	Pulse	99	1117671	132876	1
Fage_P036b	27	Picture	Encoding Sternberg Symbols	1121744	0	1	24824	2	0	next	other	0
Fage_P036b	27	Pulse	99	1130071	8327	1
Fage_P036b	27	Pulse	99	1142471	20727	1
Fage_P036b	28	Picture	Fixation Cross Sternberg Symbols after Encoding	1146568	0	1	12495	2	0	next	other	0
Fage_P036b	28	Pulse	99	1154871	8303	1
Fage_P036b	29	Picture	Stroop Sternberg	1159063	0	1	24824	2	0	next	incorrect	126
Fage_P036b	29	Response	2	1165561	6498	1
Fage_P036b	29	Pulse	99	1167270	8207	1
Fage_P036b	29	Pulse	99	1179670	20607	1
Fage_P036b	30	Picture	Fixation Cross Sternberg Symbols after Stroop	1183887	0	1	37319	3	0	next	other	0
Fage_P036b	30	Pulse	99	1192070	8183	1
Fage_P036b	30	Pulse	99	1204469	20582	1
Fage_P036b	30	Pulse	99	1216869	32982	1
Fage_P036b	31	Picture	Retrieval Sternberg Symbols	1221206	0	2	24825	3	0	next	hit	135
Fage_P036b	31	Pulse	99	1229269	8063	1
Fage_P036b	31	Response	1	1233069	11863	1
Fage_P036b	31	Pulse	99	1241669	20463	1
Fage_P036b	32	Picture	Fixation Cross after Retrieval	1246031	0	1	124620	2	0	next	other	0
Fage_P036b	32	Pulse	99	1254068	8037	1
Fage_P036b	32	Pulse	99	1266468	20437	1
Fage_P036b	32	Pulse	99	1278868	32837	1
Fage_P036b	32	Pulse	99	1291268	45237	1
Fage_P036b	32	Pulse	99	1303667	57636	1
Fage_P036b	32	Pulse	99	1316067	70036	1
Fage_P036b	32	Pulse	99	1328467	82436	1
Fage_P036b	32	Pulse	99	1340866	94835	1
Fage_P036b	32	Pulse	99	1353266	107235	1
Fage_P036b	32	Pulse	99	1365666	119635	1
Fage_P036b	33	Picture	Encoding Sternberg Symbols	1370651	0	1	24824	2	0	next	other	0
Fage_P036b	33	Pulse	99	1378066	7415	1
Fage_P036b	33	Pulse	99	1390465	19814	1
Fage_P036b	34	Picture	Fixation Cross Sternberg Symbols after Encoding	1395475	0	1	12495	2	0	next	other	0
Fage_P036b	34	Pulse	99	1402865	7390	1
Fage_P036b	35	Picture	Stroop Sternberg	1407970	0	1	24824	2	0	next	incorrect	155
Fage_P036b	35	Pulse	99	1415265	7295	1
Fage_P036b	35	Response	2	1415855	7885	1
Fage_P036b	35	Pulse	99	1427665	19695	1
Fage_P036b	36	Picture	Fixation Cross Sternberg Symbols after Stroop	1432794	0	1	37320	2	0	next	other	0
Fage_P036b	36	Pulse	99	1440064	7270	1
Fage_P036b	36	Pulse	99	1452464	19670	1
Fage_P036b	36	Pulse	99	1464864	32070	1
Fage_P036b	37	Picture	Retrieval Sternberg Symbols	1470114	0	1	24824	2	0	next	hit	163
Fage_P036b	37	Pulse	99	1477264	7150	1
Fage_P036b	37	Response	1	1478293	8179	1
Fage_P036b	37	Pulse	99	1489663	19549	1
Fage_P036b	38	Picture	Fixation Cross after Retrieval	1494938	0	1	112291	2	0	next	other	0
Fage_P036b	38	Pulse	99	1502063	7125	1
Fage_P036b	38	Pulse	99	1514463	19525	1
Fage_P036b	38	Pulse	99	1526863	31925	1
Fage_P036b	38	Pulse	99	1539262	44324	1
Fage_P036b	38	Pulse	99	1551662	56724	1
Fage_P036b	38	Pulse	99	1564062	69124	1
Fage_P036b	38	Pulse	99	1576461	81523	1
Fage_P036b	38	Pulse	99	1588861	93923	1
Fage_P036b	38	Pulse	99	1601261	106323	1
Fage_P036b	39	Picture	Encoding Sternberg Symbols	1607229	0	1	24824	2	0	next	other	0
Fage_P036b	39	Pulse	99	1613661	6432	1
Fage_P036b	39	Pulse	99	1626060	18831	1
Fage_P036b	40	Picture	Fixation Cross Sternberg Symbols after Encoding	1632053	0	1	12496	2	0	next	other	0
Fage_P036b	40	Pulse	99	1638460	6407	1
Fage_P036b	41	Picture	Stroop Sternberg	1644549	0	1	24824	2	0	next	hit	182
Fage_P036b	41	Pulse	99	1650860	6311	1
Fage_P036b	41	Response	1	1652490	7941	1
Fage_P036b	41	Pulse	99	1663259	18710	1
Fage_P036b	42	Picture	Fixation Cross Sternberg Symbols after Stroop	1669373	0	1	37319	2	0	next	other	0
Fage_P036b	42	Pulse	99	1675659	6286	1
Fage_P036b	42	Pulse	99	1688059	18686	1
Fage_P036b	42	Pulse	99	1700459	31086	1
Fage_P036b	43	Picture	Retrieval Sternberg Symbols	1706692	0	1	24824	2	0	next	miss	0
Fage_P036b	43	Pulse	99	1712858	6166	1
Fage_P036b	43	Pulse	99	1725258	18566	1
Fage_P036b	44	Picture	Fixation Cross after Retrieval	1731516	0	1	112291	3	0	next	false_alarm	192
Fage_P036b	44	Response	1	1733968	2452	1
Fage_P036b	44	Pulse	99	1737658	6142	1
Fage_P036b	44	Pulse	99	1750057	18541	1
Fage_P036b	44	Pulse	99	1762457	30941	1
Fage_P036b	44	Pulse	99	1774857	43341	1
Fage_P036b	44	Pulse	99	1787267	55751	1
Fage_P036b	44	Pulse	99	1799666	68150	1
Fage_P036b	44	Pulse	99	1812066	80550	1
Fage_P036b	44	Pulse	99	1824466	92950	1
Fage_P036b	44	Pulse	99	1836866	105350	1
Fage_P036b	45	Picture	Encoding Sternberg Symbols	1843807	0	2	24825	3	0	next	other	0
Fage_P036b	45	Pulse	99	1849265	5458	1
Fage_P036b	45	Pulse	99	1861665	17858	1
Fage_P036b	46	Picture	Fixation Cross Sternberg Symbols after Encoding	1868632	0	1	12495	2	0	next	other	0
Fage_P036b	46	Pulse	99	1874065	5433	1
Fage_P036b	47	Picture	Stroop Sternberg	1881127	0	1	24824	2	0	next	incorrect	209
Fage_P036b	47	Pulse	99	1886465	5338	1
Fage_P036b	47	Response	2	1888074	6947	1
Fage_P036b	47	Pulse	99	1898864	17737	1
Fage_P036b	48	Picture	Fixation Cross Sternberg Symbols after Stroop	1905951	0	1	37319	2	0	next	other	0
Fage_P036b	48	Pulse	99	1911264	5313	1
Fage_P036b	48	Pulse	99	1923664	17713	1
Fage_P036b	48	Pulse	99	1936064	30113	1
Fage_P036b	49	Picture	Retrieval Sternberg Symbols	1943270	0	1	24824	3	0	next	hit	217
Fage_P036b	49	Pulse	99	1948463	5193	1
Fage_P036b	49	Response	1	1952283	9013	1
Fage_P036b	49	Pulse	99	1960863	17593	1
Fage_P036b	50	Picture	Fixation Cross after Retrieval	1968094	0	2	136949	3	0	next	other	0
Fage_P036b	50	Pulse	99	1973263	5169	1
Fage_P036b	50	Pulse	99	1985662	17568	1
Fage_P036b	50	Pulse	99	1998062	29968	1
Fage_P036b	50	Pulse	99	2010462	42368	1
Fage_P036b	50	Pulse	99	2022862	54768	1
Fage_P036b	50	Pulse	99	2035261	67167	1
Fage_P036b	50	Pulse	99	2047661	79567	1
Fage_P036b	50	Pulse	99	2060061	91967	1
Fage_P036b	50	Pulse	99	2072461	104367	1
Fage_P036b	50	Pulse	99	2084860	116766	1
Fage_P036b	50	Pulse	99	2097260	129166	1
Fage_P036b	51	Picture	Encoding Sternberg Symbols	2105043	0	1	24824	2	0	next	other	0
Fage_P036b	51	Pulse	99	2109660	4617	1
Fage_P036b	51	Pulse	99	2122060	17017	1
Fage_P036b	52	Picture	Fixation Cross Sternberg Symbols after Encoding	2129867	0	1	12496	2	0	next	other	0
Fage_P036b	52	Pulse	99	2134459	4592	1
Fage_P036b	53	Picture	Stroop Sternberg	2142363	0	1	24824	2	0	next	hit	238
Fage_P036b	53	Pulse	99	2146859	4496	1
Fage_P036b	53	Response	1	2150819	8456	1
Fage_P036b	53	Pulse	99	2159258	16895	1
Fage_P036b	54	Picture	Fixation Cross Sternberg Symbols after Stroop	2167187	0	1	37319	2	0	next	other	0
Fage_P036b	54	Pulse	99	2171658	4471	1
Fage_P036b	54	Pulse	99	2184058	16871	1
Fage_P036b	54	Pulse	99	2196458	29271	1
Fage_P036b	55	Picture	Retrieval Sternberg Symbols	2204506	0	1	24824	2	0	next	incorrect	246
Fage_P036b	55	Pulse	99	2208858	4352	1
Fage_P036b	55	Response	2	2212537	8031	1
Fage_P036b	55	Pulse	99	2221257	16751	1
Fage_P036b	56	Picture	Fixation Cross after Retrieval	2229330	0	1	124620	3	0	next	other	0
Fage_P036b	56	Pulse	99	2233657	4327	1
Fage_P036b	56	Pulse	99	2246057	16727	1
Fage_P036b	56	Pulse	99	2258456	29126	1
Fage_P036b	56	Pulse	99	2270856	41526	1
Fage_P036b	56	Pulse	99	2283256	53926	1
Fage_P036b	56	Pulse	99	2295656	66326	1
Fage_P036b	56	Pulse	99	2308055	78725	1
Fage_P036b	56	Pulse	99	2320455	91125	1
Fage_P036b	56	Pulse	99	2332855	103525	1
Fage_P036b	56	Pulse	99	2345254	115924	1
Fage_P036b	57	Picture	Encoding Sternberg Symbols	2353950	0	2	24825	3	0	next	other	0
Fage_P036b	57	Pulse	99	2357654	3704	1
Fage_P036b	57	Pulse	99	2370054	16104	1
Fage_P036b	58	Picture	Fixation Cross Sternberg Symbols after Encoding	2378775	0	1	12495	2	0	next	other	0
Fage_P036b	58	Pulse	99	2382454	3679	1
Fage_P036b	59	Picture	Stroop Sternberg	2391270	0	1	24824	2	0	next	incorrect	266
Fage_P036b	59	Pulse	99	2394854	3584	1
Fage_P036b	59	Response	2	2398123	6853	1
Fage_P036b	59	Pulse	99	2407253	15983	1
Fage_P036b	60	Picture	Fixation Cross Sternberg Symbols after Stroop	2416094	0	1	37319	2	0	next	other	0
Fage_P036b	60	Pulse	99	2419653	3559	1
Fage_P036b	60	Pulse	99	2432053	15959	1
Fage_P036b	60	Pulse	99	2444452	28358	1
Fage_P036b	61	Picture	Retrieval Sternberg Symbols	2453413	0	1	24824	2	0	next	incorrect	275
Fage_P036b	61	Pulse	99	2456852	3439	1
Fage_P036b	61	Pulse	99	2469252	15839	1
Fage_P036b	61	Response	2	2469862	16449	1
Fage_P036b	62	Picture	Fixation Cross after Retrieval	2478237	0	1	149445	2	0	next	other	0
Fage_P036b	62	Pulse	99	2481652	3415	1
Fage_P036b	62	Pulse	99	2494051	15814	1
Fage_P036b	62	Pulse	99	2506451	28214	1
Fage_P036b	62	Pulse	99	2518851	40614	1
Fage_P036b	62	Pulse	99	2531251	53014	1
Fage_P036b	62	Pulse	99	2543650	65413	1
Fage_P036b	62	Pulse	99	2556050	77813	1
Fage_P036b	62	Pulse	99	2568450	90213	1
Fage_P036b	62	Pulse	99	2580849	102612	1
Fage_P036b	62	Pulse	99	2593249	115012	1
Fage_P036b	62	Pulse	99	2605649	127412	1
Fage_P036b	62	Pulse	99	2618049	139812	1
Fage_P036b	63	Picture	Encoding Sternberg Symbols	2627682	0	1	24824	2	0	next	other	0
Fage_P036b	63	Pulse	99	2630448	2766	1
Fage_P036b	63	Pulse	99	2642848	15166	1
Fage_P036b	64	Picture	Fixation Cross Sternberg Symbols after Encoding	2652506	0	1	12495	2	0	next	other	0
Fage_P036b	64	Pulse	99	2655248	2742	1
Fage_P036b	65	Picture	Stroop Sternberg	2665001	0	1	24824	2	0	next	incorrect	296
Fage_P036b	65	Pulse	99	2667648	2647	1
Fage_P036b	65	Response	2	2672117	7116	1
Fage_P036b	65	Pulse	99	2680047	15046	1
Fage_P036b	66	Picture	Fixation Cross Sternberg Symbols after Stroop	2689825	0	1	37320	2	0	next	other	0
Fage_P036b	66	Pulse	99	2692447	2622	1
Fage_P036b	66	Pulse	99	2704847	15022	1
Fage_P036b	66	Pulse	99	2717246	27421	1
Fage_P036b	67	Picture	Retrieval Sternberg Symbols	2727145	0	1	24824	2	0	next	hit	305
Fage_P036b	67	Pulse	99	2729646	2501	1
Fage_P036b	67	Pulse	99	2742046	14901	1
Fage_P036b	67	Response	1	2745436	18291	1
Fage_P036b	68	Picture	Fixation Cross after Retrieval	2751969	0	1	124620	2	0	next	other	0
Fage_P036b	68	Pulse	99	2754446	2477	1
Fage_P036b	68	Pulse	99	2766845	14876	1
Fage_P036b	68	Pulse	99	2779245	27276	1
Fage_P036b	68	Pulse	99	2791645	39676	1
Fage_P036b	68	Pulse	99	2804045	52076	1
Fage_P036b	68	Pulse	99	2816444	64475	1
Fage_P036b	68	Pulse	99	2828844	76875	1
Fage_P036b	68	Pulse	99	2841244	89275	1
Fage_P036b	68	Pulse	99	2853643	101674	1
Fage_P036b	68	Pulse	99	2866043	114074	1
Fage_P036b	69	Picture	Encoding Sternberg Symbols	2876589	0	1	24824	2	0	next	other	0
Fage_P036b	69	Pulse	99	2878443	1854	1
Fage_P036b	69	Pulse	99	2890843	14254	1
Fage_P036b	70	Picture	Fixation Cross Sternberg Symbols after Encoding	2901413	0	1	12495	2	0	next	other	0
Fage_P036b	70	Pulse	99	2903242	1829	1
Fage_P036b	71	Picture	Stroop Sternberg	2913908	0	1	24824	2	0	next	incorrect	324
Fage_P036b	71	Pulse	99	2915642	1734	1
Fage_P036b	71	Response	2	2921642	7734	1
Fage_P036b	71	Pulse	99	2928042	14134	1
Fage_P036b	72	Picture	Fixation Cross Sternberg Symbols after Stroop	2938732	0	1	37320	2	0	next	other	0
Fage_P036b	72	Pulse	99	2940441	1709	1
Fage_P036b	72	Pulse	99	2952841	14109	1
Fage_P036b	72	Pulse	99	2965241	26509	1
Fage_P036b	73	Picture	Retrieval Sternberg Symbols	2976052	0	1	24824	2	0	next	incorrect	332
Fage_P036b	73	Pulse	99	2977641	1589	1
Fage_P036b	73	Response	2	2989380	13328	1
Fage_P036b	73	Pulse	99	2990040	13988	1
Fage_P036b	74	Picture	Fixation Cross after Retrieval	3000876	0	1	112291	2	0	next	other	0
Fage_P036b	74	Pulse	99	3002440	1564	1
Fage_P036b	74	Pulse	99	3014840	13964	1
Fage_P036b	74	Pulse	99	3027240	26364	1
Fage_P036b	74	Pulse	99	3039639	38763	1
Fage_P036b	74	Pulse	99	3052039	51163	1
Fage_P036b	74	Pulse	99	3064439	63563	1
Fage_P036b	74	Pulse	99	3076839	75963	1
Fage_P036b	74	Pulse	99	3089238	88362	1
Fage_P036b	74	Pulse	99	3101638	100762	1
Fage_P036b	75	Picture	Encoding Sternberg Symbols	3113167	0	1	24824	2	0	next	other	0
Fage_P036b	75	Pulse	99	3114038	871	1
Fage_P036b	75	Pulse	99	3126438	13271	1
Fage_P036b	76	Picture	Fixation Cross Sternberg Symbols after Encoding	3137991	0	1	12496	2	0	next	other	0
Fage_P036b	76	Pulse	99	3138847	856	1
Fage_P036b	77	Picture	Stroop Sternberg	3150487	0	1	24824	2	0	next	hit	351
Fage_P036b	77	Pulse	99	3151247	760	1
Fage_P036b	77	Response	1	3159177	8690	1
Fage_P036b	77	Pulse	99	3163647	13160	1
Fage_P036b	78	Picture	Fixation Cross Sternberg Symbols after Stroop	3175311	0	1	37319	2	0	next	other	0
Fage_P036b	78	Pulse	99	3176047	736	1
Fage_P036b	78	Pulse	99	3188446	13135	1
Fage_P036b	78	Pulse	99	3200846	25535	1
Fage_P036b	79	Picture	Retrieval Sternberg Symbols	3212630	0	1	24824	2	0	next	hit	360
Fage_P036b	79	Pulse	99	3213246	616	1
Fage_P036b	79	Pulse	99	3225645	13015	1
Fage_P036b	79	Response	1	3233565	20935	1
Fage_P036b	80	Picture	Fixation Cross after Retrieval	3237454	0	1	124620	2	0	next	other	0
Fage_P036b	80	Pulse	99	3238045	591	1
Fage_P036b	80	Pulse	99	3250445	12991	1
Fage_P036b	80	Pulse	99	3262844	25390	1
Fage_P036b	80	Pulse	99	3275244	37790	1
Fage_P036b	80	Pulse	99	3287644	50190	1
Fage_P036b	80	Pulse	99	3300044	62590	1
Fage_P036b	80	Pulse	99	3312443	74989	1
Fage_P036b	80	Pulse	99	3324843	87389	1
Fage_P036b	80	Pulse	99	3337243	99789	1
Fage_P036b	80	Pulse	99	3349642	112188	1
Fage_P036b	80	Pulse	99	3362042	124588	1
Fage_P036b	81	Picture	Encoding Sternberg Symbols	3362074	0	1	24824	3	0	next	other	0
Fage_P036b	81	Pulse	99	3374442	12368	1
Fage_P036b	81	Pulse	99	3386842	24768	1
Fage_P036b	82	Picture	Fixation Cross Sternberg Symbols after Encoding	3386898	0	2	12496	3	0	next	other	0
Fage_P036b	82	Pulse	99	3399241	12343	1
Fage_P036b	83	Picture	Stroop Sternberg	3399394	0	1	24824	2	0	next	incorrect	379
Fage_P036b	83	Response	2	3406041	6647	1
Fage_P036b	83	Pulse	99	3411641	12247	1
Fage_P036b	83	Pulse	99	3424041	24647	1
Fage_P036b	84	Picture	Fixation Cross Sternberg Symbols after Stroop	3424218	0	1	37319	2	0	next	other	0
Fage_P036b	84	Pulse	99	3436441	12223	1
Fage_P036b	84	Pulse	99	3448840	24622	1
Fage_P036b	84	Pulse	99	3461240	37022	1
Fage_P036b	85	Picture	Retrieval Sternberg Symbols	3461537	0	1	24824	2	0	next	incorrect	388
Fage_P036b	85	Pulse	99	3473640	12103	1
Fage_P036b	85	Response	2	3475940	14403	1
Fage_P036b	85	Pulse	99	3486040	24503	1
Fage_P036b	86	Picture	Fixation Cross after Retrieval	3486361	0	1	124620	3	0	next	other	0
Fage_P036b	86	Pulse	99	3498439	12078	1
Fage_P036b	86	Pulse	99	3510839	24478	1
Fage_P036b	86	Pulse	99	3523239	36878	1
Fage_P036b	86	Pulse	99	3535638	49277	1
Fage_P036b	86	Pulse	99	3548038	61677	1
Fage_P036b	86	Pulse	99	3560438	74077	1
Fage_P036b	86	Pulse	99	3572838	86477	1
Fage_P036b	86	Pulse	99	3585237	98876	1
Fage_P036b	86	Pulse	99	3597637	111276	1
Fage_P036b	86	Pulse	99	3610037	123676	1
Fage_P036b	87	Picture	Encoding Sternberg Symbols	3610981	0	2	24825	3	0	next	other	0
Fage_P036b	87	Pulse	99	3622437	11456	1
Fage_P036b	87	Pulse	99	3634836	23855	1
Fage_P036b	88	Picture	Fixation Cross Sternberg Symbols after Encoding	3635806	0	1	12495	2	0	next	other	0
Fage_P036b	88	Pulse	99	3647236	11430	1
Fage_P036b	89	Picture	Stroop Sternberg	3648301	0	1	24824	2	0	next	incorrect	407
Fage_P036b	89	Response	2	3654766	6465	1
Fage_P036b	89	Pulse	99	3659636	11335	1
Fage_P036b	89	Pulse	99	3672036	23735	1
Fage_P036b	90	Picture	Fixation Cross Sternberg Symbols after Stroop	3673125	0	1	37319	2	0	next	other	0
Fage_P036b	90	Pulse	99	3684435	11310	1
Fage_P036b	90	Pulse	99	3696835	23710	1
Fage_P036b	90	Pulse	99	3709235	36110	1
Fage_P036b	91	Picture	Retrieval Sternberg Symbols	3710444	0	1	24824	3	0	next	incorrect	416
Fage_P036b	91	Pulse	99	3721635	11191	1
Fage_P036b	91	Response	2	3722574	12130	1
Fage_P036b	91	Pulse	99	3734034	23590	1
Fage_P036b	92	Picture	Fixation Cross after Retrieval	3735268	0	2	112292	3	0	next	other	0
Fage_P036b	92	Pulse	99	3746434	11166	1
Fage_P036b	92	Pulse	99	3758834	23566	1
Fage_P036b	92	Pulse	99	3771233	35965	1
Fage_P036b	92	Pulse	99	3783633	48365	1
Fage_P036b	92	Pulse	99	3796033	60765	1
Fage_P036b	92	Pulse	99	3808433	73165	1
Fage_P036b	92	Pulse	99	3820832	85564	1
Fage_P036b	92	Pulse	99	3833232	97964	1
Fage_P036b	92	Pulse	99	3845632	110364	1
Fage_P036b	93	Picture	Encoding Sternberg Symbols	3847560	0	1	24824	2	0	next	other	0
Fage_P036b	93	Pulse	99	3858031	10471	1
Fage_P036b	93	Pulse	99	3870431	22871	1
Fage_P036b	94	Picture	Fixation Cross Sternberg Symbols after Encoding	3872384	0	1	12495	2	0	next	other	0
Fage_P036b	94	Pulse	99	3882831	10447	1
Fage_P036b	95	Picture	Stroop Sternberg	3884879	0	1	24824	2	0	next	incorrect	434
Fage_P036b	95	Response	2	3892491	7612	1
Fage_P036b	95	Pulse	99	3895230	10351	1
Fage_P036b	95	Pulse	99	3907630	22751	1
Fage_P036b	96	Picture	Fixation Cross Sternberg Symbols after Stroop	3909703	0	1	37320	2	0	next	other	0
Fage_P036b	96	Pulse	99	3920030	10327	1
Fage_P036b	96	Pulse	99	3932430	22727	1
Fage_P036b	96	Pulse	99	3944829	35126	1
Fage_P036b	97	Picture	Retrieval Sternberg Symbols	3947023	0	1	24824	2	0	next	hit	443
Fage_P036b	97	Pulse	99	3957229	10206	1
Fage_P036b	97	Response	1	3958999	11976	1
Fage_P036b	97	Pulse	99	3969629	22606	1
Fage_P036b	98	Picture	Fixation Cross after Retrieval	3971847	0	1	136949	2	0	next	other	0
Fage_P036b	98	Pulse	99	3982029	10182	1
Fage_P036b	98	Pulse	99	3994428	22581	1
Fage_P036b	98	Pulse	99	4006828	34981	1
Fage_P036b	98	Pulse	99	4019228	47381	1
Fage_P036b	98	Pulse	99	4031628	59781	1
Fage_P036b	98	Pulse	99	4044027	72180	1
Fage_P036b	98	Pulse	99	4056427	84580	1
Fage_P036b	98	Pulse	99	4068827	96980	1
Fage_P036b	98	Pulse	99	4081226	109379	1
Fage_P036b	98	Pulse	99	4093626	121779	1
Fage_P036b	98	Pulse	99	4106026	134179	1
Fage_P036b	99	Picture	Encoding Sternberg Symbols	4108796	0	1	24824	2	0	next	other	0
Fage_P036b	99	Pulse	99	4118426	9630	1
Fage_P036b	99	Pulse	99	4130826	22030	1
Fage_P036b	100	Picture	Fixation Cross Sternberg Symbols after Encoding	4133620	0	1	12495	2	0	next	other	0
Fage_P036b	100	Pulse	99	4143225	9605	1
Fage_P036b	101	Picture	Stroop Sternberg	4146115	0	1	24824	2	0	next	incorrect	463
Fage_P036b	101	Response	2	4153495	7380	1
Fage_P036b	101	Pulse	99	4155625	9510	1
Fage_P036b	101	Pulse	99	4168025	21910	1
Fage_P036b	102	Picture	Fixation Cross Sternberg Symbols after Stroop	4170939	0	1	37320	2	0	next	other	0
Fage_P036b	102	Pulse	99	4180424	9485	1
Fage_P036b	102	Pulse	99	4192824	21885	1
Fage_P036b	102	Pulse	99	4205224	34285	1
Fage_P036b	103	Picture	Retrieval Sternberg Symbols	4208259	0	1	24824	2	0	next	hit	472
Fage_P036b	103	Pulse	99	4217624	9365	1
Fage_P036b	103	Response	1	4219283	11024	1
Fage_P036b	103	Pulse	99	4230023	21764	1
Fage_P036b	104	Picture	Fixation Cross after Retrieval	4233083	0	1	149444	2	0	next	other	0
Fage_P036b	104	Pulse	99	4242423	9340	1
Fage_P036b	104	Pulse	99	4254823	21740	1
Fage_P036b	104	Pulse	99	4267223	34140	1
Fage_P036b	104	Pulse	99	4279622	46539	1
Fage_P036b	104	Pulse	99	4292022	58939	1
Fage_P036b	104	Pulse	99	4304422	71339	1
Fage_P036b	104	Pulse	99	4316821	83738	1
Fage_P036b	104	Pulse	99	4329221	96138	1
Fage_P036b	104	Pulse	99	4341621	108538	1
Fage_P036b	104	Pulse	99	4354021	120938	1
Fage_P036b	104	Pulse	99	4366420	133337	1
Fage_P036b	104	Pulse	99	4378820	145737	1
Fage_P036b	105	Picture	Encoding Sternberg Symbols	4382527	0	1	24824	2	0	next	other	0
Fage_P036b	105	Pulse	99	4391220	8693	1
Fage_P036b	105	Pulse	99	4403620	21093	1
Fage_P036b	106	Picture	Fixation Cross Sternberg Symbols after Encoding	4407351	0	1	12495	2	0	next	other	0
Fage_P036b	106	Pulse	99	4416019	8668	1
Fage_P036b	107	Picture	Stroop Sternberg	4419846	0	1	24824	3	0	next	hit	494
Fage_P036b	107	Pulse	99	4428419	8573	1
Fage_P036b	107	Response	1	4428859	9013	1
Fage_P036b	107	Pulse	99	4440819	20973	1
Fage_P036b	108	Picture	Fixation Cross Sternberg Symbols after Stroop	4444670	0	2	37320	3	0	next	other	0
Fage_P036b	108	Pulse	99	4453218	8548	1
Fage_P036b	108	Pulse	99	4465618	20948	1
Fage_P036b	108	Pulse	99	4478018	33348	1
Fage_P036b	109	Picture	Retrieval Sternberg Symbols	4481990	0	1	24824	2	0	next	incorrect	502
Fage_P036b	109	Pulse	99	4490418	8428	1
Fage_P036b	109	Response	2	4496587	14597	1
Fage_P036b	109	Pulse	99	4502817	20827	1
Fage_P036b	110	Picture	Fixation Cross after Retrieval	4506814	0	1	136949	2	0	next	other	0
Fage_P036b	110	Pulse	99	4515217	8403	1
Fage_P036b	110	Pulse	99	4527617	20803	1
Fage_P036b	110	Pulse	99	4540016	33202	1
Fage_P036b	110	Pulse	99	4552416	45602	1
Fage_P036b	110	Pulse	99	4564816	58002	1
Fage_P036b	110	Pulse	99	4577216	70402	1
Fage_P036b	110	Pulse	99	4589625	82811	1
Fage_P036b	110	Pulse	99	4602015	95201	1
Fage_P036b	110	Pulse	99	4614415	107601	1
Fage_P036b	110	Pulse	99	4626825	120011	1
Fage_P036b	110	Pulse	99	4639224	132410	1
Fage_P036b	111	Picture	Encoding Sternberg Symbols	4643763	0	1	24824	2	0	next	other	0
Fage_P036b	111	Pulse	99	4651624	7861	1
Fage_P036b	111	Pulse	99	4664024	20261	1
Fage_P036b	112	Picture	Fixation Cross Sternberg Symbols after Encoding	4668587	0	1	12495	2	0	next	other	0
Fage_P036b	112	Pulse	99	4676424	7837	1
Fage_P036b	113	Picture	Stroop Sternberg	4681082	0	1	24824	2	0	next	incorrect	522
Fage_P036b	113	Response	2	4688123	7041	1
Fage_P036b	113	Pulse	99	4688823	7741	1
Fage_P036b	113	Pulse	99	4701223	20141	1
Fage_P036b	114	Picture	Fixation Cross Sternberg Symbols after Stroop	4705906	0	1	37320	2	0	next	other	0
Fage_P036b	114	Pulse	99	4713623	7717	1
Fage_P036b	114	Pulse	99	4726023	20117	1
Fage_P036b	114	Pulse	99	4738422	32516	1
Fage_P036b	115	Picture	Retrieval Sternberg Symbols	4743226	0	1	24824	2	0	next	incorrect	531
Fage_P036b	115	Pulse	99	4750822	7596	1
Fage_P036b	115	Response	2	4753362	10136	1
Fage_P036b	115	Pulse	99	4763222	19996	1
Fage_P036b	116	Picture	Fixation Cross after Retrieval	4768050	0	1	112291	2	0	next	other	0
Fage_P036b	116	Pulse	99	4775621	7571	1
Fage_P036b	116	Pulse	99	4788021	19971	1
Fage_P036b	116	Pulse	99	4800421	32371	1
Fage_P036b	116	Pulse	99	4812820	44770	1
Fage_P036b	116	Pulse	99	4825220	57170	1
Fage_P036b	116	Pulse	99	4837620	69570	1
Fage_P036b	116	Pulse	99	4850020	81970	1
Fage_P036b	116	Pulse	99	4862419	94369	1
Fage_P036b	116	Pulse	99	4874819	106769	1
Fage_P036b	117	Picture	Encoding Sternberg Symbols	4880341	0	1	24824	2	0	next	other	0
Fage_P036b	117	Pulse	99	4887219	6878	1
Fage_P036b	117	Pulse	99	4899619	19278	1
Fage_P036b	118	Picture	Fixation Cross Sternberg Symbols after Encoding	4905165	0	1	12496	2	0	next	other	0
Fage_P036b	118	Pulse	99	4912018	6853	1
Fage_P036b	119	Picture	Stroop Sternberg	4917661	0	1	24824	2	0	next	incorrect	550
Fage_P036b	119	Pulse	99	4924418	6757	1
Fage_P036b	119	Response	2	4925748	8087	1
Fage_P036b	119	Pulse	99	4936818	19157	1
Fage_P036b	120	Picture	Fixation Cross Sternberg Symbols after Stroop	4942485	0	1	37319	2	0	next	other	0
Fage_P036b	120	Pulse	99	4949218	6733	1
Fage_P036b	120	Pulse	99	4961617	19132	1
Fage_P036b	120	Pulse	99	4974017	31532	1
Fage_P036b	121	Picture	Retrieval Sternberg Symbols	4979804	0	1	24824	2	0	next	hit	558
Fage_P036b	121	Pulse	99	4986417	6613	1
Fage_P036b	121	Response	1	4998806	19002	1
Fage_P036b	121	Pulse	99	4998826	19022	1
Fage_P036b	122	Picture	Fixation Cross after Retrieval	5004628	0	1	149444	3	0	next	other	0
Fage_P036b	122	Pulse	99	5011216	6588	1
Fage_P036b	122	Pulse	99	5023616	18988	1
Fage_P036b	122	Pulse	99	5036016	31388	1
Fage_P036b	122	Pulse	99	5048415	43787	1
Fage_P036b	122	Pulse	99	5060815	56187	1
Fage_P036b	122	Pulse	99	5073215	68587	1
Fage_P036b	122	Pulse	99	5085614	80986	1
Fage_P036b	122	Pulse	99	5098014	93386	1
Fage_P036b	122	Pulse	99	5110414	105786	1
Fage_P036b	122	Pulse	99	5122814	118186	1
Fage_P036b	122	Pulse	99	5135214	130586	1
Fage_P036b	122	Pulse	99	5147613	142985	1
Fage_P036b	123	Picture	Encoding Sternberg Symbols	5154072	0	2	24825	3	0	next	other	0
Fage_P036b	123	Pulse	99	5160013	5941	1
Fage_P036b	123	Pulse	99	5172413	18341	1
Fage_P036b	124	Picture	Fixation Cross Sternberg Symbols after Encoding	5178897	0	1	12495	2	0	next	other	0
Fage_P036b	124	Pulse	99	5184812	5915	1
Fage_P036b	125	Picture	Stroop Sternberg	5191392	0	1	24824	2	0	next	incorrect	580
Fage_P036b	125	Pulse	99	5197212	5820	1
Fage_P036b	125	Response	2	5198992	7600	1
Fage_P036b	125	Pulse	99	5209612	18220	1
Fage_P036b	126	Picture	Fixation Cross Sternberg Symbols after Stroop	5216216	0	1	37319	2	0	next	other	0
Fage_P036b	126	Pulse	99	5222012	5796	1
Fage_P036b	126	Pulse	99	5234411	18195	1
Fage_P036b	126	Pulse	99	5246811	30595	1
Fage_P036b	127	Picture	Retrieval Sternberg Symbols	5253535	0	1	24824	3	0	next	hit	588
Fage_P036b	127	Pulse	99	5259211	5676	1
Fage_P036b	127	Response	1	5264081	10546	1
Fage_P036b	127	Pulse	99	5271610	18075	1
Fage_P036b	128	Picture	Fixation Cross after Retrieval	5278359	0	2	124621	3	0	next	other	0
Fage_P036b	128	Pulse	99	5284010	5651	1
Fage_P036b	128	Pulse	99	5296410	18051	1
Fage_P036b	128	Pulse	99	5308810	30451	1
Fage_P036b	128	Pulse	99	5321209	42850	1
Fage_P036b	128	Pulse	99	5333609	55250	1
Fage_P036b	128	Pulse	99	5346009	67650	1
Fage_P036b	128	Pulse	99	5358409	80050	1
Fage_P036b	128	Pulse	99	5370808	92449	1
Fage_P036b	128	Pulse	99	5383208	104849	1
Fage_P036b	128	Pulse	99	5395608	117249	1
Fage_P036b	129	Picture	Encoding Sternberg Symbols	5402980	0	1	24824	2	0	next	other	0
Fage_P036b	129	Pulse	99	5408008	5028	1
Fage_P036b	129	Pulse	99	5420407	17427	1
Fage_P036b	130	Picture	Fixation Cross Sternberg Symbols after Encoding	5427804	0	1	12495	2	0	next	other	0
Fage_P036b	130	Pulse	99	5432807	5003	1
Fage_P036b	131	Picture	Stroop Sternberg	5440299	0	1	24824	2	0	next	incorrect	608
Fage_P036b	131	Pulse	99	5445207	4908	1
Fage_P036b	131	Response	2	5446777	6478	1
Fage_P036b	131	Pulse	99	5457606	17307	1
Fage_P036b	132	Picture	Fixation Cross Sternberg Symbols after Stroop	5465123	0	1	37319	3	0	next	other	0
Fage_P036b	132	Pulse	99	5470006	4883	1
Fage_P036b	132	Pulse	99	5482406	17283	1
Fage_P036b	132	Pulse	99	5494806	29683	1
Fage_P036b	133	Picture	Retrieval Sternberg Symbols	5502442	0	2	24825	3	0	next	hit	616
Fage_P036b	133	Pulse	99	5507205	4763	1
Fage_P036b	133	Response	1	5514175	11733	1
Fage_P036b	133	Pulse	99	5519605	17163	1
Fage_P036b	134	Picture	Fixation Cross after Retrieval	5527267	0	1	112291	2	0	next	other	0
Fage_P036b	134	Pulse	99	5532005	4738	1
Fage_P036b	134	Pulse	99	5544404	17137	1
Fage_P036b	134	Pulse	99	5556804	29537	1
Fage_P036b	134	Pulse	99	5569204	41937	1
Fage_P036b	134	Pulse	99	5581604	54337	1
Fage_P036b	134	Pulse	99	5594003	66736	1
Fage_P036b	134	Pulse	99	5606403	79136	1
Fage_P036b	134	Pulse	99	5618803	91536	1
Fage_P036b	134	Pulse	99	5631203	103936	1
Fage_P036b	135	Picture	Encoding Sternberg Symbols	5639558	0	1	24824	2	0	next	other	0
Fage_P036b	135	Pulse	99	5643602	4044	1
Fage_P036b	135	Pulse	99	5656002	16444	1
Fage_P036b	136	Picture	Fixation Cross Sternberg Symbols after Encoding	5664382	0	1	12495	2	0	next	other	0
Fage_P036b	136	Pulse	99	5668402	4020	1
Fage_P036b	137	Picture	Stroop Sternberg	5676877	0	1	24824	3	0	next	hit	635
Fage_P036b	137	Pulse	99	5680802	3925	1
Fage_P036b	137	Response	1	5685251	8374	1
Fage_P036b	137	Pulse	99	5693201	16324	1
Fage_P036b	138	Picture	Fixation Cross Sternberg Symbols after Stroop	5701701	0	2	37320	3	0	next	other	0
Fage_P036b	138	Pulse	99	5705601	3900	1
Fage_P036b	138	Pulse	99	5718001	16300	1
Fage_P036b	138	Pulse	99	5730401	28700	1
Fage_P036b	139	Picture	Retrieval Sternberg Symbols	5739021	0	1	24824	2	0	next	hit	643
Fage_P036b	139	Pulse	99	5742800	3779	1
Fage_P036b	139	Response	1	5747700	8679	1
Fage_P036b	139	Pulse	99	5755200	16179	1
Fage_P036b	140	Picture	Fixation Cross after Retrieval	5763845	0	1	136949	2	0	next	other	0
Fage_P036b	140	Pulse	99	5767600	3755	1
Fage_P036b	140	Pulse	99	5779999	16154	1
Fage_P036b	140	Pulse	99	5792399	28554	1
Fage_P036b	140	Pulse	99	5804799	40954	1
Fage_P036b	140	Pulse	99	5817199	53354	1
Fage_P036b	140	Pulse	99	5829598	65753	1
Fage_P036b	140	Pulse	99	5841998	78153	1
Fage_P036b	140	Pulse	99	5854398	90553	1
Fage_P036b	140	Pulse	99	5866798	102953	1
Fage_P036b	140	Pulse	99	5879197	115352	1
Fage_P036b	140	Pulse	99	5891597	127752	1
Fage_P036b	141	Picture	Encoding Sternberg Symbols	5900794	0	1	24824	2	0	next	other	0
Fage_P036b	141	Pulse	99	5903997	3203	1
Fage_P036b	141	Pulse	99	5916397	15603	1
Fage_P036b	142	Picture	Fixation Cross Sternberg Symbols after Encoding	5925618	0	1	12495	2	0	next	other	0
Fage_P036b	142	Pulse	99	5928796	3178	1
Fage_P036b	143	Picture	Stroop Sternberg	5938113	0	1	24824	2	0	next	hit	664
Fage_P036b	143	Pulse	99	5941196	3083	1
Fage_P036b	143	Response	1	5947366	9253	1
Fage_P036b	143	Pulse	99	5953595	15482	1
Fage_P036b	144	Picture	Fixation Cross Sternberg Symbols after Stroop	5962937	0	1	37320	2	0	next	other	0
Fage_P036b	144	Pulse	99	5965995	3058	1
Fage_P036b	144	Pulse	99	5978395	15458	1
Fage_P036b	144	Pulse	99	5990795	27858	1
Fage_P036b	145	Picture	Retrieval Sternberg Symbols	6000257	0	1	24824	2	0	next	incorrect	673
Fage_P036b	145	Pulse	99	6003195	2938	1
Fage_P036b	145	Pulse	99	6015594	15337	1
Fage_P036b	145	Response	2	6017524	17267	1
Fage_P036b	146	Picture	Fixation Cross after Retrieval	6025081	0	1	112291	2	0	next	other	0
Fage_P036b	146	Pulse	99	6027994	2913	1
Fage_P036b	146	Pulse	99	6040394	15313	1
Fage_P036b	146	Pulse	99	6052793	27712	1
Fage_P036b	146	Pulse	99	6065203	40122	1
Fage_P036b	146	Pulse	99	6077603	52522	1
Fage_P036b	146	Pulse	99	6090003	64922	1
Fage_P036b	146	Pulse	99	6102402	77321	1
Fage_P036b	146	Pulse	99	6114802	89721	1
Fage_P036b	146	Pulse	99	6127202	102121	1
Fage_P036b	147	Picture	Instruction Sternberg Letters	6137372	0	1	37320	2	0	next	other	0
Fage_P036b	147	Pulse	99	6139602	2230	1
Fage_P036b	147	Pulse	99	6152001	14629	1
Fage_P036b	147	Pulse	99	6164401	27029	1
Fage_P036b	148	Picture	Encoding Sternberg Letters	6174692	0	1	24824	2	0	next	other	0
Fage_P036b	148	Pulse	99	6176801	2109	1
Fage_P036b	148	Pulse	99	6189201	14509	1
Fage_P036b	149	Picture	Fixation Cross Sternberg Letters after Encoding	6199516	0	1	12495	2	0	next	other	0
Fage_P036b	149	Pulse	99	6201600	2084	1
Fage_P036b	150	Picture	Stroop Sternberg	6212011	0	1	24824	2	0	next	incorrect	696
Fage_P036b	150	Pulse	99	6214000	1989	1
Fage_P036b	150	Pulse	99	6226400	14389	1
Fage_P036b	150	Response	2	6231409	19398	1
Fage_P036b	151	Picture	Fixation Cross Sternberg Letters after Stroop	6236835	0	1	37320	2	0	next	other	0
Fage_P036b	151	Pulse	99	6238799	1964	1
Fage_P036b	151	Pulse	99	6251199	14364	1
Fage_P036b	151	Pulse	99	6263599	26764	1
Fage_P036b	152	Picture	Retrieval Sternberg Letters	6274155	0	1	24824	2	0	next	incorrect	703
Fage_P036b	152	Pulse	99	6275999	1844	1
Fage_P036b	152	Response	2	6287478	13323	1
Fage_P036b	152	Pulse	99	6288398	14243	1
Fage_P036b	153	Picture	Fixation Cross after Retrieval	6298979	0	1	112291	2	0	next	other	0
Fage_P036b	153	Pulse	99	6300798	1819	1
Fage_P036b	153	Pulse	99	6313198	14219	1
Fage_P036b	153	Pulse	99	6325598	26619	1
Fage_P036b	153	Pulse	99	6337997	39018	1
Fage_P036b	153	Pulse	99	6350397	51418	1
Fage_P036b	153	Pulse	99	6362797	63818	1
Fage_P036b	153	Pulse	99	6375196	76217	1
Fage_P036b	153	Pulse	99	6387596	88617	1
Fage_P036b	153	Pulse	99	6399996	101017	1
Fage_P036b	154	Picture	Encoding Sternberg Letters	6411270	0	1	24824	2	0	next	other	0
Fage_P036b	154	Pulse	99	6412396	1126	1
Fage_P036b	154	Pulse	99	6424795	13525	1
Fage_P036b	155	Picture	Fixation Cross Sternberg Letters after Encoding	6436094	0	1	12495	3	0	next	other	0
Fage_P036b	155	Pulse	99	6437195	1101	1
Fage_P036b	156	Picture	Stroop Sternberg	6448589	0	2	24825	3	0	next	incorrect	722
Fage_P036b	156	Pulse	99	6449595	1006	1
Fage_P036b	156	Response	2	6456685	8096	1
Fage_P036b	156	Pulse	99	6461994	13405	1
Fage_P036b	157	Picture	Fixation Cross Sternberg Letters after Stroop	6473414	0	1	37319	2	0	next	other	0
Fage_P036b	157	Pulse	99	6474394	980	1
Fage_P036b	157	Pulse	99	6486794	13380	1
Fage_P036b	157	Pulse	99	6499194	25780	1
Fage_P036b	158	Picture	Retrieval Sternberg Letters	6510733	0	1	24824	2	0	next	hit	731
Fage_P036b	158	Pulse	99	6511593	860	1
Fage_P036b	158	Pulse	99	6523993	13260	1
Fage_P036b	158	Response	1	6524033	13300	1
Fage_P036b	159	Picture	Fixation Cross after Retrieval	6535557	0	1	149444	2	0	next	other	0
Fage_P036b	159	Pulse	99	6536393	836	1
Fage_P036b	159	Pulse	99	6548792	13235	1
Fage_P036b	159	Pulse	99	6561192	25635	1
Fage_P036b	159	Pulse	99	6573592	38035	1
Fage_P036b	159	Pulse	99	6585992	50435	1
Fage_P036b	159	Pulse	99	6598391	62834	1
Fage_P036b	159	Pulse	99	6610791	75234	1
Fage_P036b	159	Pulse	99	6623191	87634	1
Fage_P036b	159	Pulse	99	6635591	100034	1
Fage_P036b	159	Pulse	99	6647990	112433	1
Fage_P036b	159	Pulse	99	6660390	124833	1
Fage_P036b	159	Pulse	99	6672790	137233	1
Fage_P036b	160	Picture	Encoding Sternberg Letters	6685001	0	1	24824	2	0	next	other	0
Fage_P036b	160	Pulse	99	6685190	189	1
Fage_P036b	160	Pulse	99	6697589	12588	1
Fage_P036b	161	Picture	Fixation Cross Sternberg Letters after Encoding	6709825	0	1	12496	2	0	next	other	0
Fage_P036b	161	Pulse	99	6709989	164	1
Fage_P036b	162	Picture	Stroop Sternberg	6722321	0	1	24824	2	0	next	hit	752
Fage_P036b	162	Pulse	99	6722389	68	1
Fage_P036b	162	Response	1	6732629	10308	1
Fage_P036b	162	Pulse	99	6734788	12467	1
Fage_P036b	163	Picture	Fixation Cross Sternberg Letters after Stroop	6747145	0	1	37319	2	0	next	other	0
Fage_P036b	163	Pulse	99	6747188	43	1
Fage_P036b	163	Pulse	99	6759588	12443	1
Fage_P036b	163	Pulse	99	6771988	24843	1
Fage_P036b	163	Pulse	99	6784387	37242	1
Fage_P036b	164	Picture	Retrieval Sternberg Letters	6784464	0	1	24824	2	0	next	hit	760
Fage_P036b	164	Response	1	6795627	11163	1
Fage_P036b	164	Pulse	99	6796787	12323	1
Fage_P036b	164	Pulse	99	6809187	24723	1
Fage_P036b	165	Picture	Fixation Cross after Retrieval	6809288	0	1	124620	3	0	next	other	0
Fage_P036b	165	Pulse	99	6821587	12299	1
Fage_P036b	165	Pulse	99	6833986	24698	1
Fage_P036b	165	Pulse	99	6846386	37098	1
Fage_P036b	165	Pulse	99	6858786	49498	1
Fage_P036b	165	Pulse	99	6871186	61898	1
Fage_P036b	165	Pulse	99	6883585	74297	1
Fage_P036b	165	Pulse	99	6895985	86697	1
Fage_P036b	165	Pulse	99	6908385	99097	1
Fage_P036b	165	Pulse	99	6920784	111496	1
Fage_P036b	165	Pulse	99	6933184	123896	1
Fage_P036b	166	Picture	Encoding Sternberg Letters	6933908	0	2	24824	4	0	next	other	0
Fage_P036b	166	Pulse	99	6945584	11676	1
Fage_P036b	166	Pulse	99	6957984	24076	1
Fage_P036b	167	Picture	Fixation Cross Sternberg Letters after Encoding	6958732	0	2	12496	3	0	next	other	0
Fage_P036b	167	Pulse	99	6970383	11651	1
Fage_P036b	168	Picture	Stroop Sternberg	6971228	0	1	24824	2	0	next	hit	780
Fage_P036b	168	Response	1	6978204	6976	1
Fage_P036b	168	Pulse	99	6982783	11555	1
Fage_P036b	168	Pulse	99	6995183	23955	1
Fage_P036b	169	Picture	Fixation Cross Sternberg Letters after Stroop	6996052	0	1	37319	2	0	next	other	0
Fage_P036b	169	Pulse	99	7007583	11531	1
Fage_P036b	169	Pulse	99	7019982	23930	1
Fage_P036b	169	Pulse	99	7032382	36330	1
Fage_P036b	170	Picture	Retrieval Sternberg Letters	7033371	0	1	24824	2	0	next	incorrect	788
Fage_P036b	170	Response	2	7044342	10971	1
Fage_P036b	170	Pulse	99	7044782	11411	1
Fage_P036b	170	Pulse	99	7057181	23810	1
Fage_P036b	171	Picture	Fixation Cross after Retrieval	7058195	0	1	137116	2	0	next	other	0
Fage_P036b	171	Pulse	99	7069581	11386	1
Fage_P036b	171	Pulse	99	7081981	23786	1
Fage_P036b	171	Pulse	99	7094381	36186	1
Fage_P036b	171	Pulse	99	7106780	48585	1
Fage_P036b	171	Pulse	99	7119180	60985	1
Fage_P036b	171	Pulse	99	7131580	73385	1
Fage_P036b	171	Pulse	99	7143979	85784	1
Fage_P036b	171	Pulse	99	7156379	98184	1
Fage_P036b	171	Pulse	99	7168779	110584	1
Fage_P036b	171	Pulse	99	7181179	122984	1
Fage_P036b	171	Pulse	99	7193578	135383	1
Fage_P036b	172	Picture	Encoding Sternberg Letters	7195311	0	1	24824	2	0	next	other	0
Fage_P036b	172	Pulse	99	7205978	10667	1
Fage_P036b	172	Pulse	99	7218378	23067	1
Fage_P036b	173	Picture	Fixation Cross Sternberg Letters after Encoding	7220135	0	1	12495	2	0	next	other	0
Fage_P036b	173	Pulse	99	7230778	10643	1
Fage_P036b	174	Picture	Stroop Sternberg	7232630	0	1	24824	2	0	next	incorrect	809
Fage_P036b	174	Response	2	7241197	8567	1
Fage_P036b	174	Pulse	99	7243177	10547	1
Fage_P036b	174	Pulse	99	7255577	22947	1
Fage_P036b	175	Picture	Fixation Cross Sternberg Letters after Stroop	7257454	0	1	37320	2	0	next	other	0
Fage_P036b	175	Pulse	99	7267977	10523	1
Fage_P036b	175	Pulse	99	7280376	22922	1
Fage_P036b	175	Pulse	99	7292776	35322	1
Fage_P036b	176	Picture	Retrieval Sternberg Letters	7294774	0	1	24824	2	0	next	hit	818
Fage_P036b	176	Pulse	99	7305176	10402	1
Fage_P036b	176	Response	1	7307186	12412	1
Fage_P036b	176	Pulse	99	7317576	22802	1
Fage_P036b	177	Picture	Fixation Cross after Retrieval	7319598	0	1	124620	2	0	next	other	0
Fage_P036b	177	Pulse	99	7329976	10378	1
Fage_P036b	177	Pulse	99	7342375	22777	1
Fage_P036b	177	Pulse	99	7354775	35177	1
Fage_P036b	177	Pulse	99	7367175	47577	1
Fage_P036b	177	Pulse	99	7379574	59976	1
Fage_P036b	177	Pulse	99	7391974	72376	1
Fage_P036b	177	Pulse	99	7404374	84776	1
Fage_P036b	177	Pulse	99	7416774	97176	1
Fage_P036b	177	Pulse	99	7429173	109575	1
Fage_P036b	177	Pulse	99	7441573	121975	1
Fage_P036b	178	Picture	Encoding Sternberg Letters	7444218	0	1	24824	2	0	next	other	0
Fage_P036b	178	Pulse	99	7453973	9755	1
Fage_P036b	178	Pulse	99	7466383	22165	1
Fage_P036b	179	Picture	Fixation Cross Sternberg Letters after Encoding	7469042	0	1	12495	3	0	next	other	0
Fage_P036b	179	Pulse	99	7478782	9740	1
Fage_P036b	180	Picture	Stroop Sternberg	7481537	0	2	24825	3	0	next	incorrect	837
Fage_P036b	180	Response	2	7489002	7465	1
Fage_P036b	180	Pulse	99	7491182	9645	1
Fage_P036b	180	Pulse	99	7503582	22045	1
Fage_P036b	181	Picture	Fixation Cross Sternberg Letters after Stroop	7506362	0	1	37319	2	0	next	other	0
Fage_P036b	181	Pulse	99	7515982	9620	1
Fage_P036b	181	Pulse	99	7528381	22019	1
Fage_P036b	181	Pulse	99	7540781	34419	1
Fage_P036b	182	Picture	Retrieval Sternberg Letters	7543681	0	1	24824	2	0	next	hit	846
Fage_P036b	182	Pulse	99	7553181	9500	1
Fage_P036b	182	Response	1	7558580	14899	1
Fage_P036b	182	Pulse	99	7565580	21899	1
Fage_P036b	183	Picture	Fixation Cross after Retrieval	7568505	0	1	112291	2	0	next	other	0
Fage_P036b	183	Pulse	99	7577980	9475	1
Fage_P036b	183	Pulse	99	7590380	21875	1
Fage_P036b	183	Pulse	99	7602779	34274	1
Fage_P036b	183	Pulse	99	7615179	46674	1
Fage_P036b	183	Pulse	99	7627579	59074	1
Fage_P036b	183	Pulse	99	7639979	71474	1
Fage_P036b	183	Pulse	99	7652378	83873	1
Fage_P036b	183	Pulse	99	7664778	96273	1
Fage_P036b	183	Pulse	99	7677178	108673	1
Fage_P036b	184	Picture	Encoding Sternberg Letters	7680796	0	1	24824	3	0	next	other	0
Fage_P036b	184	Pulse	99	7689578	8782	1
Fage_P036b	184	Pulse	99	7701977	21181	1
Fage_P036b	185	Picture	Fixation Cross Sternberg Letters after Encoding	7705620	0	2	12496	3	0	next	other	0
Fage_P036b	185	Pulse	99	7714377	8757	1
Fage_P036b	186	Picture	Stroop Sternberg	7718116	0	1	24824	2	0	next	hit	864
Fage_P036b	186	Response	1	7726387	8271	1
Fage_P036b	186	Pulse	99	7726777	8661	1
Fage_P036b	186	Pulse	99	7739177	21061	1
Fage_P036b	187	Picture	Fixation Cross Sternberg Letters after Stroop	7742940	0	1	37319	2	0	next	other	0
Fage_P036b	187	Pulse	99	7751576	8636	1
Fage_P036b	187	Pulse	99	7763976	21036	1
Fage_P036b	187	Pulse	99	7776376	33436	1
Fage_P036b	188	Picture	Retrieval Sternberg Letters	7780259	0	1	24824	2	0	next	incorrect	873
Fage_P036b	188	Pulse	99	7788776	8517	1
Fage_P036b	188	Response	2	7789235	8976	1
Fage_P036b	188	Pulse	99	7801175	20916	1
Fage_P036b	189	Picture	Fixation Cross after Retrieval	7805083	0	1	112292	2	0	next	other	0
Fage_P036b	189	Pulse	99	7813575	8492	1
Fage_P036b	189	Pulse	99	7825975	20892	1
Fage_P036b	189	Pulse	99	7838374	33291	1
Fage_P036b	189	Pulse	99	7850774	45691	1
Fage_P036b	189	Pulse	99	7863174	58091	1
Fage_P036b	189	Pulse	99	7875574	70491	1
Fage_P036b	189	Pulse	99	7887973	82890	1
Fage_P036b	189	Pulse	99	7900373	95290	1
Fage_P036b	189	Pulse	99	7912773	107690	1
Fage_P036b	190	Picture	Encoding Sternberg Letters	7917375	0	1	24824	2	0	next	other	0
Fage_P036b	190	Pulse	99	7925173	7798	1
Fage_P036b	190	Pulse	99	7937572	20197	1
Fage_P036b	191	Picture	Fixation Cross Sternberg Letters after Encoding	7942199	0	1	12495	2	0	next	other	0
Fage_P036b	191	Pulse	99	7949972	7773	1
Fage_P036b	192	Picture	Stroop Sternberg	7954694	0	1	24824	2	0	next	incorrect	892
Fage_P036b	192	Pulse	99	7962372	7678	1
Fage_P036b	192	Response	2	7962771	8077	1
Fage_P036b	192	Pulse	99	7974771	20077	1
Fage_P036b	193	Picture	Fixation Cross Sternberg Letters after Stroop	7979518	0	1	37320	2	0	next	other	0
Fage_P036b	193	Pulse	99	7987171	7653	1
Fage_P036b	193	Pulse	99	7999571	20053	1
Fage_P036b	193	Pulse	99	8011970	32452	1
Fage_P036b	194	Picture	Retrieval Sternberg Letters	8016838	0	1	24824	2	0	next	hit	900
Fage_P036b	194	Pulse	99	8024371	7533	1
Fage_P036b	194	Response	1	8025880	9042	1
Fage_P036b	194	Pulse	99	8036770	19932	1
Fage_P036b	195	Picture	Fixation Cross after Retrieval	8041662	0	1	137115	2	0	next	other	0
Fage_P036b	195	Pulse	99	8049170	7508	1
Fage_P036b	195	Pulse	99	8061569	19907	1
Fage_P036b	195	Pulse	99	8073969	32307	1
Fage_P036b	195	Pulse	99	8086369	44707	1
Fage_P036b	195	Pulse	99	8098769	57107	1
Fage_P036b	195	Pulse	99	8111169	69507	1
Fage_P036b	195	Pulse	99	8123568	81906	1
Fage_P036b	195	Pulse	99	8135968	94306	1
Fage_P036b	195	Pulse	99	8148368	106706	1
Fage_P036b	195	Pulse	99	8160767	119105	1
Fage_P036b	195	Pulse	99	8173167	131505	1
Fage_P036b	196	Picture	Encoding Sternberg Letters	8178777	0	1	24824	2	0	next	other	0
Fage_P036b	196	Pulse	99	8185567	6790	1
Fage_P036b	196	Pulse	99	8197966	19189	1
Fage_P036b	197	Picture	Fixation Cross Sternberg Letters after Encoding	8203601	0	1	12496	2	0	next	other	0
Fage_P036b	197	Pulse	99	8210366	6765	1
Fage_P036b	198	Picture	Stroop Sternberg	8216097	0	1	24824	2	0	next	hit	921
Fage_P036b	198	Pulse	99	8222766	6669	1
Fage_P036b	198	Response	1	8226476	10379	1
Fage_P036b	198	Pulse	99	8235166	19069	1
Fage_P036b	199	Picture	Fixation Cross Sternberg Letters after Stroop	8240921	0	1	37319	2	0	next	other	0
Fage_P036b	199	Pulse	99	8247565	6644	1
Fage_P036b	199	Pulse	99	8259965	19044	1
Fage_P036b	199	Pulse	99	8272365	31444	1
Fage_P036b	200	Picture	Retrieval Sternberg Letters	8278240	0	1	24824	2	0	next	miss	0
Fage_P036b	200	Pulse	99	8284765	6525	1
Fage_P036b	200	Pulse	99	8297164	18924	1
Fage_P036b	201	Picture	Fixation Cross after Retrieval	8303064	0	1	124620	3	0	next	other	0
Fage_P036b	201	Pulse	99	8309564	6500	1
Fage_P036b	201	Pulse	99	8321964	18900	1
Fage_P036b	201	Pulse	99	8334364	31300	1
Fage_P036b	201	Pulse	99	8346763	43699	1
Fage_P036b	201	Pulse	99	8359163	56099	1
Fage_P036b	201	Pulse	99	8371563	68499	1
Fage_P036b	201	Pulse	99	8383962	80898	1
Fage_P036b	201	Pulse	99	8396362	93298	1
Fage_P036b	201	Pulse	99	8408762	105698	1
Fage_P036b	201	Pulse	99	8421162	118098	1
Fage_P036b	202	Picture	Encoding Sternberg Letters	8427684	0	2	24824	4	0	next	false_alarm	943
Fage_P036b	202	Pulse	99	8433561	5877	1
Fage_P036b	202	Response	2	8439161	11477	1
Fage_P036b	202	Pulse	99	8445961	18277	1
Fage_P036b	203	Picture	Fixation Cross Sternberg Letters after Encoding	8452508	0	2	12496	3	0	next	other	0
Fage_P036b	203	Pulse	99	8458361	5853	1
Fage_P036b	204	Picture	Stroop Sternberg	8465004	0	1	24824	2	0	next	incorrect	949
Fage_P036b	204	Pulse	99	8470761	5757	1
Fage_P036b	204	Response	2	8477540	12536	1
Fage_P036b	204	Pulse	99	8483160	18156	1
Fage_P036b	205	Picture	Fixation Cross Sternberg Letters after Stroop	8489828	0	1	37319	2	0	next	other	0
Fage_P036b	205	Pulse	99	8495560	5732	1
Fage_P036b	205	Pulse	99	8507960	18132	1
Fage_P036b	205	Pulse	99	8520359	30531	1
Fage_P036b	206	Picture	Retrieval Sternberg Letters	8527147	0	1	24824	2	0	next	miss	0
Fage_P036b	206	Pulse	99	8532759	5612	1
Fage_P036b	206	Pulse	99	8545159	18012	1
Fage_P036b	207	Picture	Fixation Cross after Retrieval	8551971	0	1	149445	2	0	next	other	0
Fage_P036b	207	Pulse	99	8557559	5588	1
Fage_P036b	207	Pulse	99	8569958	17987	1
Fage_P036b	207	Pulse	99	8582358	30387	1
Fage_P036b	207	Pulse	99	8594758	42787	1
Fage_P036b	207	Pulse	99	8607157	55186	1
Fage_P036b	207	Pulse	99	8619557	67586	1
Fage_P036b	207	Pulse	99	8631957	79986	1
Fage_P036b	207	Pulse	99	8644357	92386	1
Fage_P036b	207	Pulse	99	8656756	104785	1
Fage_P036b	207	Pulse	99	8669156	117185	1
Fage_P036b	207	Pulse	99	8681556	129585	1
Fage_P036b	207	Pulse	99	8693956	141985	1
Fage_P036b	208	Picture	Encoding Sternberg Letters	8701416	0	1	24824	2	0	next	other	0
Fage_P036b	208	Pulse	99	8706355	4939	1
Fage_P036b	208	Pulse	99	8718755	17339	1
Fage_P036b	209	Picture	Fixation Cross Sternberg Letters after Encoding	8726240	0	1	12495	2	0	next	other	0
Fage_P036b	209	Pulse	99	8731155	4915	1
Fage_P036b	210	Picture	Stroop Sternberg	8738735	0	1	24824	2	0	next	incorrect	978
Fage_P036b	210	Pulse	99	8743555	4820	1
Fage_P036b	210	Response	2	8747474	8739	1
Fage_P036b	210	Pulse	99	8755954	17219	1
Fage_P036b	211	Picture	Fixation Cross Sternberg Letters after Stroop	8763559	0	1	37319	3	0	next	other	0
Fage_P036b	211	Pulse	99	8768354	4795	1
Fage_P036b	211	Pulse	99	8780754	17195	1
Fage_P036b	211	Pulse	99	8793153	29594	1
Fage_P036b	212	Picture	Retrieval Sternberg Letters	8800878	0	2	24825	3	0	next	hit	986
Fage_P036b	212	Pulse	99	8805553	4675	1
Fage_P036b	212	Response	1	8807893	7015	1
Fage_P036b	212	Pulse	99	8817953	17075	1
Fage_P036b	213	Picture	Fixation Cross after Retrieval	8825703	0	1	124620	2	0	next	other	0
Fage_P036b	213	Pulse	99	8830353	4650	1
Fage_P036b	213	Pulse	99	8842752	17049	1
Fage_P036b	213	Pulse	99	8855152	29449	1
Fage_P036b	213	Pulse	99	8867552	41849	1
Fage_P036b	213	Pulse	99	8879951	54248	1
Fage_P036b	213	Pulse	99	8892351	66648	1
Fage_P036b	213	Pulse	99	8904751	79048	1
Fage_P036b	213	Pulse	99	8917151	91448	1
Fage_P036b	213	Pulse	99	8929551	103848	1
Fage_P036b	213	Pulse	99	8941950	116247	1
Fage_P036b	214	Picture	Encoding Sternberg Letters	8950323	0	1	24824	2	0	next	other	0
Fage_P036b	214	Pulse	99	8954350	4027	1
Fage_P036b	214	Pulse	99	8966750	16427	1
Fage_P036b	215	Picture	Fixation Cross Sternberg Letters after Encoding	8975147	0	1	12495	2	0	next	other	0
Fage_P036b	215	Pulse	99	8979149	4002	1
Fage_P036b	216	Picture	Stroop Sternberg	8987642	0	1	24824	2	0	next	incorrect	1006
Fage_P036b	216	Pulse	99	8991549	3907	1
Fage_P036b	216	Response	2	8994489	6847	1
Fage_P036b	216	Pulse	99	9003949	16307	1
Fage_P036b	217	Picture	Fixation Cross Sternberg Letters after Stroop	9012466	0	1	37320	2	0	next	other	0
Fage_P036b	217	Pulse	99	9016359	3893	1
Fage_P036b	217	Pulse	99	9028758	16292	1
Fage_P036b	217	Pulse	99	9041158	28692	1
Fage_P036b	218	Picture	Retrieval Sternberg Letters	9049786	0	1	24824	2	0	next	incorrect	1014
Fage_P036b	218	Pulse	99	9053558	3772	1
Fage_P036b	218	Response	2	9059987	10201	1
Fage_P036b	218	Pulse	99	9065957	16171	1
Fage_P036b	219	Picture	Fixation Cross after Retrieval	9074610	0	1	112291	2	0	next	other	0
Fage_P036b	219	Pulse	99	9078357	3747	1
Fage_P036b	219	Pulse	99	9090757	16147	1
Fage_P036b	219	Pulse	99	9103157	28547	1
Fage_P036b	219	Pulse	99	9115556	40946	1
Fage_P036b	219	Pulse	99	9127956	53346	1
Fage_P036b	219	Pulse	99	9140356	65746	1
Fage_P036b	219	Pulse	99	9152756	78146	1
Fage_P036b	219	Pulse	99	9165155	90545	1
Fage_P036b	219	Pulse	99	9177555	102945	1
Fage_P036b	220	Picture	Encoding Sternberg Letters	9186901	0	1	24824	2	0	next	other	0
Fage_P036b	220	Pulse	99	9189955	3054	1
Fage_P036b	220	Pulse	99	9202354	15453	1
Fage_P036b	221	Picture	Fixation Cross Sternberg Letters after Encoding	9211725	0	1	12496	2	0	next	other	0
Fage_P036b	221	Pulse	99	9214754	3029	1
Fage_P036b	222	Picture	Stroop Sternberg	9224221	0	1	24824	2	0	next	hit	1033
Fage_P036b	222	Pulse	99	9227154	2933	1
Fage_P036b	222	Response	1	9231894	7673	1
Fage_P036b	222	Pulse	99	9239554	15333	1
Fage_P036b	223	Picture	Fixation Cross Sternberg Letters after Stroop	9249045	0	1	37319	2	0	next	other	0
Fage_P036b	223	Pulse	99	9251953	2908	1
Fage_P036b	223	Pulse	99	9264353	15308	1
Fage_P036b	223	Pulse	99	9276753	27708	1
Fage_P036b	224	Picture	Retrieval Sternberg Letters	9286364	0	1	24824	2	0	next	incorrect	1041
Fage_P036b	224	Pulse	99	9289153	2789	1
Fage_P036b	224	Response	2	9296342	9978	1
Fage_P036b	224	Pulse	99	9301552	15188	1
Fage_P036b	225	Picture	Fixation Cross after Retrieval	9311188	0	1	124620	2	0	next	other	0
Fage_P036b	225	Pulse	99	9313952	2764	1
Fage_P036b	225	Pulse	99	9326352	15164	1
Fage_P036b	225	Pulse	99	9338751	27563	1
Fage_P036b	225	Pulse	99	9351151	39963	1
Fage_P036b	225	Pulse	99	9363551	52363	1
Fage_P036b	225	Pulse	99	9375951	64763	1
Fage_P036b	225	Pulse	99	9388350	77162	1
Fage_P036b	225	Pulse	99	9400750	89562	1
Fage_P036b	225	Pulse	99	9413150	101962	1
Fage_P036b	225	Pulse	99	9425550	114362	1
Fage_P036b	226	Picture	Encoding Sternberg Letters	9435808	0	1	24824	2	0	next	other	0
Fage_P036b	226	Pulse	99	9437949	2141	1
Fage_P036b	226	Pulse	99	9450349	14541	1
Fage_P036b	227	Picture	Fixation Cross Sternberg Letters after Encoding	9460632	0	1	12496	2	0	next	other	0
Fage_P036b	227	Pulse	99	9462749	2117	1
Fage_P036b	228	Picture	Stroop Sternberg	9473128	0	1	24824	2	0	next	incorrect	1061
Fage_P036b	228	Pulse	99	9475149	2021	1
Fage_P036b	228	Response	2	9482368	9240	1
Fage_P036b	228	Pulse	99	9487548	14420	1
Fage_P036b	229	Picture	Fixation Cross Sternberg Letters after Stroop	9497952	0	1	37319	2	0	next	other	0
Fage_P036b	229	Pulse	99	9499948	1996	1
Fage_P036b	229	Pulse	99	9512348	14396	1
Fage_P036b	229	Pulse	99	9524747	26795	1
Fage_P036b	230	Picture	Retrieval Sternberg Letters	9535271	0	1	24824	2	0	next	incorrect	1069
Fage_P036b	230	Pulse	99	9537147	1876	1
Fage_P036b	230	Response	2	9545817	10546	1
Fage_P036b	230	Pulse	99	9549547	14276	1
Fage_P036b	231	Picture	Fixation Cross after Retrieval	9560095	0	1	124620	2	0	next	other	0
Fage_P036b	231	Pulse	99	9561947	1852	1
Fage_P036b	231	Pulse	99	9574346	14251	1
Fage_P036b	231	Pulse	99	9586746	26651	1
Fage_P036b	231	Pulse	99	9599146	39051	1
Fage_P036b	231	Pulse	99	9611545	51450	1
Fage_P036b	231	Pulse	99	9623945	63850	1
Fage_P036b	231	Pulse	99	9636345	76250	1
Fage_P036b	231	Pulse	99	9648745	88650	1
Fage_P036b	231	Pulse	99	9661144	101049	1
Fage_P036b	231	Pulse	99	9673544	113449	1
Fage_P036b	232	Picture	Encoding Sternberg Letters	9684715	0	1	24825	2	0	next	other	0
Fage_P036b	232	Pulse	99	9685944	1229	1
Fage_P036b	232	Pulse	99	9698344	13629	1
Fage_P036b	233	Picture	Fixation Cross Sternberg Letters after Encoding	9709540	0	1	12495	2	0	next	other	0
Fage_P036b	233	Pulse	99	9710743	1203	1
Fage_P036b	234	Picture	Stroop Sternberg	9722035	0	1	24824	2	0	next	incorrect	1089
Fage_P036b	234	Pulse	99	9723143	1108	1
Fage_P036b	234	Response	2	9729553	7518	1
Fage_P036b	234	Pulse	99	9735543	13508	1
Fage_P036b	235	Picture	Fixation Cross Sternberg Letters after Stroop	9746859	0	1	37319	2	0	next	other	0
Fage_P036b	235	Pulse	99	9747943	1084	1
Fage_P036b	235	Pulse	99	9760342	13483	1
Fage_P036b	235	Pulse	99	9772742	25883	1
Fage_P036b	236	Picture	Retrieval Sternberg Letters	9784178	0	1	24824	2	0	next	incorrect	1097
Fage_P036b	236	Pulse	99	9785142	964	1
Fage_P036b	236	Response	2	9795691	11513	1
Fage_P036b	236	Pulse	99	9797541	13363	1
Fage_P036b	237	Picture	Fixation Cross after Retrieval	9809002	0	1	112292	2	0	next	other	0
Fage_P036b	237	Pulse	99	9809941	939	1
Fage_P036b	237	Pulse	99	9822341	13339	1
Fage_P036b	237	Pulse	99	9834741	25739	1
Fage_P036b	237	Pulse	99	9847140	38138	1
Fage_P036b	237	Pulse	99	9859540	50538	1
Fage_P036b	237	Pulse	99	9871940	62938	1
Fage_P036b	237	Pulse	99	9884339	75337	1
Fage_P036b	237	Pulse	99	9896739	87737	1
Fage_P036b	237	Pulse	99	9909139	100137	1
Fage_P036b	238	Picture	Encoding Sternberg Letters	9921294	0	1	24824	2	0	next	other	0
Fage_P036b	238	Pulse	99	9921539	245	1
Fage_P036b	238	Pulse	99	9933939	12645	1
Fage_P036b	239	Picture	Fixation Cross Sternberg Letters after Encoding	9946118	0	1	12495	2	0	next	other	0
Fage_P036b	239	Pulse	99	9946338	220	1
Fage_P036b	240	Picture	Stroop Sternberg	9958613	0	1	24824	2	0	next	incorrect	1116
Fage_P036b	240	Pulse	99	9958738	125	1
Fage_P036b	240	Response	2	9967178	8565	1
Fage_P036b	240	Pulse	99	9971138	12525	1
Fage_P036b	241	Picture	Fixation Cross Sternberg Letters after Stroop	9983437	0	1	37320	2	0	next	other	0
Fage_P036b	241	Pulse	99	9983537	100	1
Fage_P036b	241	Pulse	99	9995937	12500	1
Fage_P036b	241	Pulse	99	10008337	24900	1
Fage_P036b	241	Pulse	99	10020737	37300	1
Fage_P036b	242	Picture	Retrieval Sternberg Letters	10020757	0	1	24824	2	0	next	incorrect	1124
Fage_P036b	242	Response	2	10032046	11289	1
Fage_P036b	242	Pulse	99	10033136	12379	1
Fage_P036b	242	Pulse	99	10045536	24779	1
Fage_P036b	243	Picture	Fixation Cross after Retrieval	10045581	0	1	137115	2	0	next	other	0
Fage_P036b	243	Pulse	99	10057936	12355	1
Fage_P036b	243	Pulse	99	10070336	24755	1
Fage_P036b	243	Pulse	99	10082735	37154	1
Fage_P036b	243	Pulse	99	10095135	49554	1
Fage_P036b	243	Pulse	99	10107535	61954	1
Fage_P036b	243	Pulse	99	10119934	74353	1
Fage_P036b	243	Pulse	99	10132334	86753	1
Fage_P036b	243	Pulse	99	10144734	99153	1
Fage_P036b	243	Pulse	99	10157134	111553	1
Fage_P036b	243	Pulse	99	10169533	123952	1
Fage_P036b	243	Pulse	99	10181933	136352	1
Fage_P036b	244	Picture	Encoding Sternberg Letters	10182696	0	1	24824	2	0	next	other	0
Fage_P036b	244	Pulse	99	10194333	11637	1
Fage_P036b	244	Pulse	99	10206733	24037	1
Fage_P036b	245	Picture	Fixation Cross Sternberg Letters after Encoding	10207520	0	1	12496	2	0	next	other	0
Fage_P036b	245	Pulse	99	10219132	11612	1
Fage_P036b	246	Picture	Stroop Sternberg	10220016	0	1	24824	2	0	next	incorrect	1145
Fage_P036b	246	Response	2	10227372	7356	1
Fage_P036b	246	Pulse	99	10231532	11516	1
Fage_P036b	246	Pulse	99	10243932	23916	1
Fage_P036b	247	Picture	Fixation Cross Sternberg Letters after Stroop	10244840	0	1	37319	2	0	next	other	0
Fage_P036b	247	Pulse	99	10256331	11491	1
Fage_P036b	247	Pulse	99	10268731	23891	1
Fage_P036b	247	Pulse	99	10281131	36291	1
Fage_P036b	248	Picture	Retrieval Sternberg Letters	10282159	0	1	24824	2	0	next	incorrect	1154
Fage_P036b	248	Pulse	99	10293531	11372	1
Fage_P036b	248	Response	2	10294970	12811	1
Fage_P036b	248	Pulse	99	10305930	23771	1
Fage_P036b	249	Picture	Fixation Cross after Retrieval	10306983	0	1	149444	3	0	next	other	0
Fage_P036b	249	Pulse	99	10318330	11347	1
Fage_P036b	249	Pulse	99	10330730	23747	1
Fage_P036b	249	Pulse	99	10343129	36146	1
Fage_P036b	249	Pulse	99	10355529	48546	1
Fage_P036b	249	Pulse	99	10367929	60946	1
Fage_P036b	249	Pulse	99	10380329	73346	1
Fage_P036b	249	Pulse	99	10392728	85745	1
Fage_P036b	249	Pulse	99	10405128	98145	1
Fage_P036b	249	Pulse	99	10417528	110545	1
Fage_P036b	249	Pulse	99	10429928	122945	1
Fage_P036b	249	Pulse	99	10442327	135344	1
Fage_P036b	249	Pulse	99	10454727	147744	1
Fage_P036b	250	Picture	Encoding Sternberg Letters	10456427	0	2	24825	3	0	next	other	0
Fage_P036b	250	Pulse	99	10467127	10700	1
Fage_P036b	250	Pulse	99	10479526	23099	1
Fage_P036b	251	Picture	Fixation Cross Sternberg Letters after Encoding	10481252	0	1	12495	2	0	next	other	0
Fage_P036b	251	Pulse	99	10491936	10684	1
Fage_P036b	252	Picture	Stroop Sternberg	10493747	0	1	24824	2	0	next	hit	1175
Fage_P036b	252	Response	1	10501266	7519	1
Fage_P036b	252	Pulse	99	10504326	10579	1
Fage_P036b	252	Pulse	99	10516736	22989	1
Fage_P036b	253	Picture	Fixation Cross Sternberg Letters after Stroop	10518571	0	1	37319	2	0	next	other	0
Fage_P036b	253	Pulse	99	10529136	10565	1
Fage_P036b	253	Pulse	99	10541535	22964	1
Fage_P036b	253	Pulse	99	10553935	35364	1
Fage_P036b	254	Picture	Retrieval Sternberg Letters	10555890	0	1	24824	3	0	next	hit	1184
Fage_P036b	254	Pulse	99	10566335	10445	1
Fage_P036b	254	Response	1	10570034	14144	1
Fage_P036b	254	Pulse	99	10578734	22844	1
Fage_P036b	255	Picture	Fixation Cross after Retrieval	10580714	0	2	137116	3	0	next	other	0
Fage_P036b	255	Pulse	99	10591134	10420	1
Fage_P036b	255	Pulse	99	10603534	22820	1
Fage_P036b	255	Pulse	99	10615934	35220	1
Fage_P036b	255	Pulse	99	10628333	47619	1
Fage_P036b	255	Pulse	99	10640733	60019	1
Fage_P036b	255	Pulse	99	10653133	72419	1
Fage_P036b	255	Pulse	99	10665533	84819	1
Fage_P036b	255	Pulse	99	10677932	97218	1
Fage_P036b	255	Pulse	99	10690332	109618	1
Fage_P036b	255	Pulse	99	10702732	122018	1
Fage_P036b	255	Pulse	99	10715132	134418	1
Fage_P036b	256	Picture	Encoding Sternberg Letters	10717830	0	1	24824	2	0	next	other	0
Fage_P036b	256	Pulse	99	10727531	9701	1
Fage_P036b	256	Pulse	99	10739931	22101	1
Fage_P036b	257	Picture	Fixation Cross Sternberg Letters after Encoding	10742654	0	1	12495	2	0	next	other	0
Fage_P036b	257	Pulse	99	10752331	9677	1
Fage_P036b	258	Picture	Stroop Sternberg	10755149	0	1	24824	3	0	next	incorrect	1204
Fage_P036b	258	Response	2	10763750	8601	1
Fage_P036b	258	Pulse	99	10764730	9581	1
Fage_P036b	258	Pulse	99	10777130	21981	1
Fage_P036b	259	Picture	Fixation Cross Sternberg Letters after Stroop	10779973	0	2	37320	3	0	next	other	0
Fage_P036b	259	Pulse	99	10789530	9557	1
Fage_P036b	259	Pulse	99	10801929	21956	1
Fage_P036b	259	Pulse	99	10814329	34356	1
Fage_P036b	260	Picture	Retrieval Sternberg Letters	10817293	0	1	24824	2	0	next	incorrect	1213
Fage_P036b	260	Pulse	99	10826729	9436	1
Fage_P036b	260	Response	2	10826829	9536	1
Fage_P036b	260	Pulse	99	10839129	21836	1
Fage_P036b	261	Picture	Fixation Cross after Retrieval	10842117	0	1	112291	2	0	next	other	0
Fage_P036b	261	Pulse	99	10851528	9411	1
Fage_P036b	261	Pulse	99	10863928	21811	1
Fage_P036b	261	Pulse	99	10876328	34211	1
Fage_P036b	261	Pulse	99	10888728	46611	1
Fage_P036b	261	Pulse	99	10901127	59010	1
Fage_P036b	261	Pulse	99	10913527	71410	1
Fage_P036b	261	Pulse	99	10925927	83810	1
Fage_P036b	261	Pulse	99	10938327	96210	1
Fage_P036b	261	Pulse	99	10950726	108609	1
Fage_P036b	262	Picture	Encoding Sternberg Letters	10954408	0	1	24824	3	0	next	other	0
Fage_P036b	262	Pulse	99	10963126	8718	1
Fage_P036b	262	Pulse	99	10975526	21118	1
Fage_P036b	263	Picture	Fixation Cross Sternberg Letters after Encoding	10979232	0	2	12496	3	0	next	other	0
Fage_P036b	263	Pulse	99	10987925	8693	1
Fage_P036b	264	Picture	Stroop Sternberg	10991728	0	1	24824	2	0	next	incorrect	1231
Fage_P036b	264	Response	2	10998035	6307	1
Fage_P036b	264	Pulse	99	11000325	8597	1
Fage_P036b	264	Pulse	99	11012725	20997	1
Fage_P036b	265	Picture	Fixation Cross Sternberg Letters after Stroop	11016552	0	1	37319	2	0	next	other	0
Fage_P036b	265	Pulse	99	11025125	8573	1
Fage_P036b	265	Pulse	99	11037524	20972	1
Fage_P036b	265	Pulse	99	11049924	33372	1
Fage_P036b	266	Picture	Retrieval Sternberg Letters	11053871	0	1	24824	2	0	next	incorrect	1240
Fage_P036b	266	Pulse	99	11062324	8453	1
Fage_P036b	266	Response	2	11063594	9723	1
Fage_P036b	266	Pulse	99	11074724	20853	1
Fage_P036b	267	Picture	Fixation Cross after Retrieval	11078695	0	1	149445	2	0	next	other	0
Fage_P036b	267	Pulse	99	11087123	8428	1
Fage_P036b	267	Pulse	99	11099523	20828	1
Fage_P036b	267	Pulse	99	11111923	33228	1
Fage_P036b	267	Pulse	99	11124322	45627	1
Fage_P036b	267	Pulse	99	11136722	58027	1
Fage_P036b	267	Pulse	99	11149122	70427	1
Fage_P036b	267	Pulse	99	11161522	82827	1
Fage_P036b	267	Pulse	99	11173921	95226	1
Fage_P036b	267	Pulse	99	11186321	107626	1
Fage_P036b	267	Pulse	99	11198721	120026	1
Fage_P036b	267	Pulse	99	11211121	132426	1
Fage_P036b	267	Pulse	99	11223520	144825	1
Fage_P036b	268	Picture	Encoding Sternberg Letters	11228140	0	1	24824	2	0	next	other	0
Fage_P036b	268	Pulse	99	11235920	7780	1
Fage_P036b	268	Pulse	99	11248320	20180	1
Fage_P036b	269	Picture	Fixation Cross Sternberg Letters after Encoding	11252964	0	1	12495	2	0	next	other	0
Fage_P036b	269	Pulse	99	11260720	7756	1
Fage_P036b	270	Picture	Stroop Sternberg	11265459	0	1	24824	2	0	next	incorrect	1261
Fage_P036b	270	Response	2	11272299	6840	1
Fage_P036b	270	Pulse	99	11273119	7660	1
Fage_P036b	270	Pulse	99	11285519	20060	1
Fage_P036b	271	Picture	Fixation Cross Sternberg Letters after Stroop	11290283	0	1	37319	3	0	next	other	0
Fage_P036b	271	Pulse	99	11297919	7636	1
Fage_P036b	271	Pulse	99	11310318	20035	1
Fage_P036b	271	Pulse	99	11322718	32435	1
Fage_P036b	272	Picture	Retrieval Sternberg Letters	11327602	0	2	24825	3	0	next	hit	1270
Fage_P036b	272	Pulse	99	11335118	7516	1
Fage_P036b	272	Response	1	11336028	8426	1
Fage_P036b	272	Pulse	99	11347518	19916	1
Fage_P036b	273	Picture	Fixation Cross after Retrieval	11352427	0	1	124620	2	0	next	other	0
Fage_P036b	273	Pulse	99	11359917	7490	1
Fage_P036b	273	Pulse	99	11372317	19890	1
Fage_P036b	273	Pulse	99	11384717	32290	1
Fage_P036b	273	Pulse	99	11397116	44689	1
Fage_P036b	273	Pulse	99	11409516	57089	1
Fage_P036b	273	Pulse	99	11421916	69489	1
Fage_P036b	273	Pulse	99	11434316	81889	1
Fage_P036b	273	Pulse	99	11446715	94288	1
Fage_P036b	273	Pulse	99	11459115	106688	1
Fage_P036b	273	Pulse	99	11471515	119088	1
Fage_P036b	274	Picture	Encoding Sternberg Letters	11477047	0	1	24824	2	0	next	other	0
Fage_P036b	274	Pulse	99	11483915	6868	1
Fage_P036b	274	Pulse	99	11496314	19267	1
Fage_P036b	275	Picture	Fixation Cross Sternberg Letters after Encoding	11501871	0	1	12495	2	0	next	other	0
Fage_P036b	275	Pulse	99	11508714	6843	1
Fage_P036b	276	Picture	Stroop Sternberg	11514366	0	1	24824	2	0	next	incorrect	1290
Fage_P036b	276	Pulse	99	11521114	6748	1
Fage_P036b	276	Response	2	11522334	7968	1
Fage_P036b	276	Pulse	99	11533514	19148	1
Fage_P036b	277	Picture	Fixation Cross Sternberg Letters after Stroop	11539190	0	1	37320	2	0	next	other	0
Fage_P036b	277	Pulse	99	11545913	6723	1
Fage_P036b	277	Pulse	99	11558313	19123	1
Fage_P036b	277	Pulse	99	11570713	31523	1
Fage_P036b	278	Picture	Retrieval Sternberg Letters	11576510	0	1	24824	2	0	next	hit	1298
Fage_P036b	278	Pulse	99	11583112	6602	1
Fage_P036b	278	Response	1	11592122	15612	1
Fage_P036b	278	Pulse	99	11595512	19002	1
Fage_P036b	279	Picture	Fixation Cross after Retrieval	11601334	0	1	112291	2	0	next	other	0
Fage_P036b	279	Pulse	99	11607912	6578	1
Fage_P036b	279	Pulse	99	11620312	18978	1
Fage_P036b	279	Pulse	99	11632711	31377	1
Fage_P036b	279	Pulse	99	11645111	43777	1
Fage_P036b	279	Pulse	99	11657511	56177	1
Fage_P036b	279	Pulse	99	11669911	68577	1
Fage_P036b	279	Pulse	99	11682310	80976	1
Fage_P036b	279	Pulse	99	11694710	93376	1
Fage_P036b	279	Pulse	99	11707110	105776	1
Fage_P036b	280	Picture	Encoding Sternberg Letters	11713625	0	1	24824	2	0	next	other	0
Fage_P036b	280	Pulse	99	11719510	5885	1
Fage_P036b	280	Pulse	99	11731909	18284	1
Fage_P036b	281	Picture	Fixation Cross Sternberg Letters after Encoding	11738449	0	1	12496	2	0	next	other	0
Fage_P036b	281	Pulse	99	11744309	5860	1
Fage_P036b	282	Picture	Stroop Sternberg	11750945	0	1	24824	2	0	next	hit	1317
Fage_P036b	282	Pulse	99	11756709	5764	1
Fage_P036b	282	Response	1	11760208	9263	1
Fage_P036b	282	Pulse	99	11769108	18163	1
Fage_P036b	283	Picture	Fixation Cross Sternberg Letters after Stroop	11775769	0	1	37319	2	0	next	other	0
Fage_P036b	283	Pulse	99	11781508	5739	1
Fage_P036b	283	Pulse	99	11793908	18139	1
Fage_P036b	283	Pulse	99	11806308	30539	1
Fage_P036b	284	Picture	Retrieval Sternberg Letters	11813088	0	1	24824	2	0	next	hit	1325
Fage_P036b	284	Pulse	99	11818707	5619	1
Fage_P036b	284	Response	1	11826607	13519	1
Fage_P036b	284	Pulse	99	11831107	18019	1
Fage_P036b	285	Picture	Fixation Cross after Retrieval	11837912	0	1	137116	2	0	next	other	0
Fage_P036b	285	Pulse	99	11843507	5595	1
Fage_P036b	285	Pulse	99	11855906	17994	1
Fage_P036b	285	Pulse	99	11868306	30394	1
Fage_P036b	285	Pulse	99	11880706	42794	1
Fage_P036b	285	Pulse	99	11893106	55194	1
Fage_P036b	285	Pulse	99	11905505	67593	1
Fage_P036b	285	Pulse	99	11917915	80003	1
Fage_P036b	285	Pulse	99	11930305	92393	1
Fage_P036b	285	Pulse	99	11942704	104792	1
Fage_P036b	285	Pulse	99	11955114	117202	1
Fage_P036b	285	Pulse	99	11967514	129602	1
Fage_P036b	286	Picture	Encoding Sternberg Letters	11975028	0	1	24824	2	0	next	other	0
Fage_P036b	286	Pulse	99	11979904	4876	1
Fage_P036b	286	Pulse	99	11992313	17285	1
Fage_P036b	287	Picture	Fixation Cross Sternberg Letters after Encoding	11999852	0	1	12495	2	0	next	other	0
Fage_P036b	287	Pulse	99	12004713	4861	1
Fage_P036b	288	Picture	Stroop Sternberg	12012347	0	1	24824	2	0	next	hit	1346
Fage_P036b	288	Pulse	99	12017113	4766	1
Fage_P036b	288	Response	1	12019673	7326	1
Fage_P036b	288	Pulse	99	12029513	17166	1
Fage_P036b	289	Picture	Fixation Cross Sternberg Letters after Stroop	12037171	0	1	37319	3	0	next	other	0
Fage_P036b	289	Pulse	99	12041912	4741	1
Fage_P036b	289	Pulse	99	12054312	17141	1
Fage_P036b	289	Pulse	99	12066712	29541	1
Fage_P036b	290	Picture	Retrieval Sternberg Letters	12074490	0	2	24825	3	0	next	incorrect	1354
Fage_P036b	290	Pulse	99	12079112	4622	1
Fage_P036b	290	Response	2	12081851	7361	1
Fage_P036b	290	Pulse	99	12091511	17021	1
Fage_P036b	291	Picture	Fixation Cross after Retrieval	12099315	0	1	112291	2	0	next	other	0
Fage_P036b	291	Pulse	99	12103911	4596	1
Fage_P036b	291	Pulse	99	12116311	16996	1
Fage_P036b	291	Pulse	99	12128711	29396	1
Fage_P036b	291	Pulse	99	12141110	41795	1
Fage_P036b	291	Pulse	99	12153510	54195	1
Fage_P036b	291	Pulse	99	12165910	66595	1
Fage_P036b	291	Pulse	99	12178309	78994	1
Fage_P036b	291	Pulse	99	12190709	91394	1
Fage_P036b	291	Pulse	99	12203109	103794	1
Fage_P036b	292	Picture	End Sternberg	12211606	0	1	37319	2	0	next	other	0
Fage_P036b	292	Pulse	99	12215509	3903	1
Fage_P036b	292	Pulse	99	12227908	16302	1
Fage_P036b	292	Pulse	99	12240308	28702	1
Fage_P036b	293	Picture	Instruction Stroop	12248925	0	1	37320	2	0	next	other	0
Fage_P036b	293	Pulse	99	12252708	3783	1
Fage_P036b	293	Pulse	99	12265108	16183	1
Fage_P036b	293	Pulse	99	12277507	28582	1
Fage_P036b	294	Picture	stroop neutral close	12286245	0	1	24824	2	0	next	incorrect	1376
Fage_P036b	294	Pulse	99	12289907	3662	1
Fage_P036b	294	Response	2	12295517	9272	1
Fage_P036b	294	Pulse	99	12302307	16062	1
Fage_P036b	295	Picture	stroop neutral close	12311069	0	1	24991	2	0	next	hit	1380
Fage_P036b	295	Pulse	99	12314707	3638	1
Fage_P036b	295	Response	1	12317476	6407	1
Fage_P036b	295	Pulse	99	12327106	16037	1
Fage_P036b	296	Picture	stroop neutral close	12336060	0	1	24824	2	0	next	incorrect	1384
Fage_P036b	296	Pulse	99	12339506	3446	1
Fage_P036b	296	Response	2	12342746	6686	1
Fage_P036b	296	Pulse	99	12351906	15846	1
Fage_P036b	297	Picture	stroop neutral close	12360884	0	1	24824	2	0	next	incorrect	1388
Fage_P036b	297	Pulse	99	12364305	3421	1
Fage_P036b	297	Response	2	12370305	9421	1
Fage_P036b	297	Pulse	99	12376705	15821	1
Fage_P036b	298	Picture	stroop neutral close	12385708	0	1	24824	2	0	next	hit	1392
Fage_P036b	298	Pulse	99	12389105	3397	1
Fage_P036b	298	Response	1	12395135	9427	1
Fage_P036b	298	Pulse	99	12401504	15796	1
Fage_P036b	299	Picture	stroop neutral close	12410532	0	1	24824	2	0	next	incorrect	1396
Fage_P036b	299	Pulse	99	12413904	3372	1
Fage_P036b	299	Response	2	12418304	7772	1
Fage_P036b	299	Pulse	99	12426304	15772	1
Fage_P036b	300	Picture	Fixation Cross Stroop	12435356	0	1	124620	2	0	next	other	0
Fage_P036b	300	Pulse	99	12438704	3348	1
Fage_P036b	300	Pulse	99	12451103	15747	1
Fage_P036b	300	Pulse	99	12463503	28147	1
Fage_P036b	300	Pulse	99	12475903	40547	1
Fage_P036b	300	Pulse	99	12488303	52947	1
Fage_P036b	300	Pulse	99	12500702	65346	1
Fage_P036b	300	Pulse	99	12513102	77746	1
Fage_P036b	300	Pulse	99	12525502	90146	1
Fage_P036b	300	Pulse	99	12537902	102546	1
Fage_P036b	300	Pulse	99	12550301	114945	1
Fage_P036b	301	Picture	stroop neutral close	12559976	0	1	24824	2	0	next	hit	1411
Fage_P036b	301	Pulse	99	12562701	2725	1
Fage_P036b	301	Response	1	12567381	7405	1
Fage_P036b	301	Pulse	99	12575101	15125	1
Fage_P036b	302	Picture	stroop neutral close	12584800	0	1	24824	2	0	next	incorrect	1415
Fage_P036b	302	Pulse	99	12587500	2700	1
Fage_P036b	302	Response	2	12592560	7760	1
Fage_P036b	302	Pulse	99	12599900	15100	1
Fage_P036b	303	Picture	stroop neutral close	12609624	0	1	24824	2	0	next	incorrect	1419
Fage_P036b	303	Pulse	99	12612300	2676	1
Fage_P036b	303	Response	2	12617410	7786	1
Fage_P036b	303	Pulse	99	12624699	15075	1
Fage_P036b	304	Picture	stroop neutral close	12634448	0	1	24824	2	0	next	incorrect	1423
Fage_P036b	304	Pulse	99	12637100	2652	1
Fage_P036b	304	Response	2	12641789	7341	1
Fage_P036b	304	Pulse	99	12649499	15051	1
Fage_P036b	305	Picture	stroop neutral close	12659272	0	1	24824	2	0	next	hit	1427
Fage_P036b	305	Pulse	99	12661899	2627	1
Fage_P036b	305	Response	1	12666339	7067	1
Fage_P036b	305	Pulse	99	12674298	15026	1
Fage_P036b	306	Picture	stroop neutral close	12684096	0	1	24824	2	0	next	incorrect	1431
Fage_P036b	306	Pulse	99	12686698	2602	1
Fage_P036b	306	Response	2	12691728	7632	1
Fage_P036b	306	Pulse	99	12699098	15002	1
Fage_P036b	307	Picture	Fixation Cross Stroop	12708920	0	1	124621	2	0	next	other	0
Fage_P036b	307	Pulse	99	12711498	2578	1
Fage_P036b	307	Pulse	99	12723897	14977	1
Fage_P036b	307	Pulse	99	12736297	27377	1
Fage_P036b	307	Pulse	99	12748697	39777	1
Fage_P036b	307	Pulse	99	12761097	52177	1
Fage_P036b	307	Pulse	99	12773496	64576	1
Fage_P036b	307	Pulse	99	12785896	76976	1
Fage_P036b	307	Pulse	99	12798296	89376	1
Fage_P036b	307	Pulse	99	12810695	101775	1
Fage_P036b	307	Pulse	99	12823095	114175	1
Fage_P036b	308	Picture	stroop neutral close	12833541	0	1	24824	2	0	next	hit	1446
Fage_P036b	308	Pulse	99	12835495	1954	1
Fage_P036b	308	Response	1	12841965	8424	1
Fage_P036b	308	Pulse	99	12847895	14354	1
Fage_P036b	309	Picture	stroop neutral close	12858365	0	1	24824	2	0	next	incorrect	1450
Fage_P036b	309	Pulse	99	12860295	1930	1
Fage_P036b	309	Response	2	12866026	7661	1
Fage_P036b	309	Pulse	99	12872694	14329	1
Fage_P036b	310	Picture	stroop neutral close	12883189	0	1	24824	2	0	next	incorrect	1454
Fage_P036b	310	Pulse	99	12885094	1905	1
Fage_P036b	310	Response	2	12891744	8555	1
Fage_P036b	310	Pulse	99	12897494	14305	1
Fage_P036b	311	Picture	stroop neutral close	12908013	0	1	24990	3	0	next	incorrect	1458
Fage_P036b	311	Pulse	99	12909893	1880	1
Fage_P036b	311	Response	2	12915373	7360	1
Fage_P036b	311	Pulse	99	12922293	14280	1
Fage_P036b	312	Picture	stroop neutral close	12933003	0	2	24825	3	0	next	hit	1462
Fage_P036b	312	Pulse	99	12934693	1690	1
Fage_P036b	312	Response	1	12940293	7290	1
Fage_P036b	312	Pulse	99	12947092	14089	1
Fage_P036b	313	Picture	stroop neutral close	12957828	0	1	24824	2	0	next	hit	1466
Fage_P036b	313	Pulse	99	12959492	1664	1
Fage_P036b	313	Response	1	12965812	7984	1
Fage_P036b	313	Pulse	99	12971892	14064	1
Fage_P036b	314	Picture	Fixation Cross Stroop	12982652	0	1	124620	2	0	next	other	0
Fage_P036b	314	Pulse	99	12984292	1640	1
Fage_P036b	314	Pulse	99	12996692	14040	1
Fage_P036b	314	Pulse	99	13009091	26439	1
Fage_P036b	314	Pulse	99	13021491	38839	1
Fage_P036b	314	Pulse	99	13033891	51239	1
Fage_P036b	314	Pulse	99	13046290	63638	1
Fage_P036b	314	Pulse	99	13058690	76038	1
Fage_P036b	314	Pulse	99	13071090	88438	1
Fage_P036b	314	Pulse	99	13083489	100837	1
Fage_P036b	314	Pulse	99	13095889	113237	1
Fage_P036b	315	Picture	stroop neutral close	13107272	0	1	24824	2	0	next	incorrect	1481
Fage_P036b	315	Pulse	99	13108289	1017	1
Fage_P036b	315	Response	2	13116409	9137	1
Fage_P036b	315	Pulse	99	13120689	13417	1
Fage_P036b	316	Picture	stroop neutral close	13132096	0	1	24824	2	0	next	hit	1485
Fage_P036b	316	Pulse	99	13133089	993	1
Fage_P036b	316	Response	1	13140588	8492	1
Fage_P036b	316	Pulse	99	13145488	13392	1
Fage_P036b	317	Picture	stroop neutral close	13156920	0	1	24824	2	0	next	incorrect	1489
Fage_P036b	317	Pulse	99	13157888	968	1
Fage_P036b	317	Response	2	13164448	7528	1
Fage_P036b	317	Pulse	99	13170288	13368	1
Fage_P036b	318	Picture	stroop neutral close	13181744	0	1	24824	2	0	next	incorrect	1493
Fage_P036b	318	Pulse	99	13182687	943	1
Fage_P036b	318	Response	2	13188907	7163	1
Fage_P036b	318	Pulse	99	13195087	13343	1
Fage_P036b	319	Picture	stroop neutral close	13206568	0	1	24824	2	0	next	incorrect	1497
Fage_P036b	319	Pulse	99	13207487	919	1
Fage_P036b	319	Response	2	13214797	8229	1
Fage_P036b	319	Pulse	99	13219886	13318	1
Fage_P036b	320	Picture	stroop neutral close	13231392	0	1	24824	2	0	next	incorrect	1501
Fage_P036b	320	Pulse	99	13232286	894	1
Fage_P036b	320	Response	2	13239096	7704	1
Fage_P036b	320	Pulse	99	13244686	13294	1
Fage_P036b	321	Picture	Fixation Cross Stroop	13256216	0	1	124620	2	0	next	other	0
Fage_P036b	321	Pulse	99	13257086	870	1
Fage_P036b	321	Pulse	99	13269486	13270	1
Fage_P036b	321	Pulse	99	13281885	25669	1
Fage_P036b	321	Pulse	99	13294285	38069	1
Fage_P036b	321	Pulse	99	13306685	50469	1
Fage_P036b	321	Pulse	99	13319084	62868	1
Fage_P036b	321	Pulse	99	13331484	75268	1
Fage_P036b	321	Pulse	99	13343884	87668	1
Fage_P036b	321	Pulse	99	13356284	100068	1
Fage_P036b	321	Pulse	99	13368683	112467	1
Fage_P036b	322	Picture	stroop maximum incongruent	13380836	0	1	24824	3	0	next	hit	1516
Fage_P036b	322	Pulse	99	13381083	247	1
Fage_P036b	322	Response	1	13392323	11487	1
Fage_P036b	322	Pulse	99	13393483	12647	1
Fage_P036b	323	Picture	stroop maximum incongruent	13405660	0	2	24825	3	0	next	hit	1520
Fage_P036b	323	Pulse	99	13405883	223	1
Fage_P036b	323	Response	1	13417652	11992	1
Fage_P036b	323	Pulse	99	13418282	12622	1
Fage_P036b	324	Picture	stroop maximum incongruent	13430485	0	1	24824	2	0	next	hit	1524
Fage_P036b	324	Pulse	99	13430682	197	1
Fage_P036b	324	Response	1	13439752	9267	1
Fage_P036b	324	Pulse	99	13443092	12607	1
Fage_P036b	325	Picture	stroop maximum incongruent	13455309	0	1	24824	2	0	next	incorrect	1528
Fage_P036b	325	Pulse	99	13455482	173	1
Fage_P036b	325	Response	2	13467251	11942	1
Fage_P036b	325	Pulse	99	13467891	12582	1
Fage_P036b	326	Picture	stroop maximum incongruent	13480133	0	1	24824	2	0	next	hit	1532
Fage_P036b	326	Pulse	99	13480291	158	1
Fage_P036b	326	Response	1	13488041	7908	1
Fage_P036b	326	Pulse	99	13492690	12557	1
Fage_P036b	327	Picture	stroop maximum incongruent	13504957	0	1	24824	2	0	next	incorrect	1536
Fage_P036b	327	Pulse	99	13505090	133	1
Fage_P036b	327	Response	2	13512580	7623	1
Fage_P036b	327	Pulse	99	13517490	12533	1
Fage_P036b	328	Picture	Fixation Cross Stroop	13529781	0	1	124620	2	0	next	other	0
Fage_P036b	328	Pulse	99	13529890	109	1
Fage_P036b	328	Pulse	99	13542290	12509	1
Fage_P036b	328	Pulse	99	13554689	24908	1
Fage_P036b	328	Pulse	99	13567089	37308	1
Fage_P036b	328	Pulse	99	13579489	49708	1
Fage_P036b	328	Pulse	99	13591888	62107	1
Fage_P036b	328	Pulse	99	13604288	74507	1
Fage_P036b	328	Pulse	99	13616688	86907	1
Fage_P036b	328	Pulse	99	13629088	99307	1
Fage_P036b	328	Pulse	99	13641487	111706	1
Fage_P036b	328	Pulse	99	13653887	124106	1
Fage_P036b	329	Picture	stroop maximum incongruent	13654401	0	1	24824	2	0	next	incorrect	1551
Fage_P036b	329	Response	2	13664217	9816	1
Fage_P036b	329	Pulse	99	13666287	11886	1
Fage_P036b	329	Pulse	99	13678686	24285	1
Fage_P036b	330	Picture	stroop maximum incongruent	13679225	0	1	24824	2	0	next	incorrect	1555
Fage_P036b	330	Response	2	13688756	9531	1
Fage_P036b	330	Pulse	99	13691086	11861	1
Fage_P036b	330	Pulse	99	13703486	24261	1
Fage_P036b	331	Picture	stroop maximum incongruent	13704049	0	1	24824	2	0	next	hit	1559
Fage_P036b	331	Response	1	13713976	9927	1
Fage_P036b	331	Pulse	99	13715886	11837	1
Fage_P036b	331	Pulse	99	13728285	24236	1
Fage_P036b	332	Picture	stroop maximum incongruent	13728873	0	1	24824	2	0	next	hit	1563
Fage_P036b	332	Response	1	13738695	9822	1
Fage_P036b	332	Pulse	99	13740685	11812	1
Fage_P036b	332	Pulse	99	13753085	24212	1
Fage_P036b	333	Picture	stroop maximum incongruent	13753697	0	1	24824	2	0	next	hit	1567
Fage_P036b	333	Response	1	13764585	10888	1
Fage_P036b	333	Pulse	99	13765485	11788	1
Fage_P036b	333	Pulse	99	13777884	24187	1
Fage_P036b	334	Picture	stroop maximum incongruent	13778521	0	1	24824	2	0	next	incorrect	1572
Fage_P036b	334	Pulse	99	13790284	11763	1
Fage_P036b	334	Response	2	13790554	12033	1
Fage_P036b	334	Pulse	99	13802684	24163	1
Fage_P036b	335	Picture	Fixation Cross Stroop	13803345	0	1	124621	2	0	next	other	0
Fage_P036b	335	Pulse	99	13815084	11739	1
Fage_P036b	335	Pulse	99	13827483	24138	1
Fage_P036b	335	Pulse	99	13839883	36538	1
Fage_P036b	335	Pulse	99	13852283	48938	1
Fage_P036b	335	Pulse	99	13864683	61338	1
Fage_P036b	335	Pulse	99	13877082	73737	1
Fage_P036b	335	Pulse	99	13889482	86137	1
Fage_P036b	335	Pulse	99	13901882	98537	1
Fage_P036b	335	Pulse	99	13914281	110936	1
Fage_P036b	335	Pulse	99	13926681	123336	1
Fage_P036b	336	Picture	stroop maximum incongruent	13927966	0	1	24824	2	0	next	hit	1586
Fage_P036b	336	Response	1	13938501	10535	1
Fage_P036b	336	Pulse	99	13939081	11115	1
Fage_P036b	336	Pulse	99	13951481	23515	1
Fage_P036b	337	Picture	stroop maximum incongruent	13952790	0	1	24824	2	0	next	hit	1590
Fage_P036b	337	Response	1	13963200	10410	1
Fage_P036b	337	Pulse	99	13963880	11090	1
Fage_P036b	337	Pulse	99	13976280	23490	1
Fage_P036b	338	Picture	stroop maximum incongruent	13977614	0	1	24824	2	0	next	incorrect	1594
Fage_P036b	338	Response	2	13986700	9086	1
Fage_P036b	338	Pulse	99	13988680	11066	1
Fage_P036b	338	Pulse	99	14001080	23466	1
Fage_P036b	339	Picture	stroop maximum incongruent	14002438	0	1	24824	2	0	next	hit	1598
Fage_P036b	339	Response	1	14009129	6691	1
Fage_P036b	339	Pulse	99	14013479	11041	1
Fage_P036b	339	Pulse	99	14025879	23441	1
Fage_P036b	340	Picture	stroop maximum incongruent	14027262	0	1	24824	2	0	next	hit	1602
Fage_P036b	340	Response	1	14036239	8977	1
Fage_P036b	340	Pulse	99	14038279	11017	1
Fage_P036b	340	Pulse	99	14050678	23416	1
Fage_P036b	341	Picture	stroop maximum incongruent	14052086	0	1	24824	2	0	next	incorrect	1606
Fage_P036b	341	Response	2	14059058	6972	1
Fage_P036b	341	Pulse	99	14063078	10992	1
Fage_P036b	341	Pulse	99	14075478	23392	1
Fage_P036b	342	Picture	Fixation Cross Stroop	14076910	0	1	124620	2	0	next	other	0
Fage_P036b	342	Pulse	99	14087878	10968	1
Fage_P036b	342	Pulse	99	14100277	23367	1
Fage_P036b	342	Pulse	99	14112677	35767	1
Fage_P036b	342	Pulse	99	14125077	48167	1
Fage_P036b	342	Pulse	99	14137477	60567	1
Fage_P036b	342	Pulse	99	14149876	72966	1
Fage_P036b	342	Pulse	99	14162276	85366	1
Fage_P036b	342	Pulse	99	14174676	97766	1
Fage_P036b	342	Pulse	99	14187075	110165	1
Fage_P036b	342	Pulse	99	14199475	122565	1
Fage_P036b	343	Picture	stroop maximum incongruent	14201530	0	1	24824	2	0	next	incorrect	1621
Fage_P036b	343	Response	2	14211385	9855	1
Fage_P036b	343	Pulse	99	14211875	10345	1
Fage_P036b	343	Pulse	99	14224275	22745	1
Fage_P036b	344	Picture	stroop maximum incongruent	14226354	0	1	24824	2	0	next	hit	1625
Fage_P036b	344	Response	1	14234405	8051	1
Fage_P036b	344	Pulse	99	14236674	10320	1
Fage_P036b	344	Pulse	99	14249074	22720	1
Fage_P036b	345	Picture	stroop maximum incongruent	14251178	0	1	24824	2	0	next	incorrect	1629
Fage_P036b	345	Response	2	14257844	6666	1
Fage_P036b	345	Pulse	99	14261474	10296	1
Fage_P036b	345	Pulse	99	14273874	22696	1
Fage_P036b	346	Picture	stroop maximum incongruent	14276002	0	1	24824	3	0	next	incorrect	1633
Fage_P036b	346	Response	2	14284943	8941	1
Fage_P036b	346	Pulse	99	14286273	10271	1
Fage_P036b	346	Pulse	99	14298673	22671	1
Fage_P036b	347	Picture	stroop maximum incongruent	14300826	0	2	24824	4	0	next	incorrect	1637
Fage_P036b	347	Response	2	14308473	7647	1
Fage_P036b	347	Pulse	99	14311073	10247	1
Fage_P036b	347	Pulse	99	14323472	22646	1
Fage_P036b	348	Picture	stroop maximum incongruent	14325650	0	2	24825	3	0	next	incorrect	1641
Fage_P036b	348	Response	2	14332522	6872	1
Fage_P036b	348	Pulse	99	14335872	10222	1
Fage_P036b	348	Pulse	99	14348272	22622	1
Fage_P036b	349	Picture	Fixation Cross Stroop	14350475	0	1	124620	2	0	next	other	0
Fage_P036b	349	Pulse	99	14360672	10197	1
Fage_P036b	349	Pulse	99	14373071	22596	1
Fage_P036b	349	Pulse	99	14385471	34996	1
Fage_P036b	349	Pulse	99	14397871	47396	1
Fage_P036b	349	Pulse	99	14410270	59795	1
Fage_P036b	349	Pulse	99	14422670	72195	1
Fage_P036b	349	Pulse	99	14435070	84595	1
Fage_P036b	349	Pulse	99	14447470	96995	1
Fage_P036b	349	Pulse	99	14459869	109394	1
Fage_P036b	349	Pulse	99	14472269	121794	1
Fage_P036b	350	Picture	End Stroop	14475095	0	1	43773	2	0	next	other	0
Fage_P036b	350	Pulse	99	14484669	9574	1
Fage_P036b	350	Pulse	99	14497069	21974	1
Fage_P036b	350	Pulse	99	14509468	34373	1
