# Supplementary material for: Towards clinical applicability of fMRI via systematic filtering
Source: PLoS One. 2025 May 12;20(5):e0321088. doi: 10.1371/journal.pone.0321088 (PMC12068634; doi:10.1371/journal.pone.0321088)
Supplement: S1 Code — (ZIP) [file pone.0321088.s001.zip › PLOS_DATA_CODE/Logfiles/Fage_P038a-fage.log]

Scenario - Fage Final
Logfile written - 01/11/2013 13:30:32

Subject	Trial	Event Type	Code	Time	TTime	Uncertainty	Duration	Uncertainty	ReqTime	ReqDur	Stim Type	Pair Index

Fage_P038a	1	Response	1	105533	115530	1
Fage_P038a	1	Pulse	99	134953	144950	1
Fage_P038a	2	Picture	Instruction Sternberg Symbols	135279	0	1	37319	2	0	next	other	0
Fage_P038a	2	Pulse	99	147353	12074	1
Fage_P038a	2	Pulse	99	159752	24473	1
Fage_P038a	2	Pulse	99	172152	36873	1
Fage_P038a	3	Picture	Encoding Sternberg Symbols	172598	0	1	24825	2	0	next	other	0
Fage_P038a	3	Pulse	99	184552	11954	1
Fage_P038a	3	Pulse	99	196951	24353	1
Fage_P038a	4	Picture	Fixation Cross Sternberg Symbols after Encoding	197423	0	1	12495	2	0	next	other	0
Fage_P038a	4	Pulse	99	209351	11928	1
Fage_P038a	5	Picture	Stroop Sternberg	209918	0	1	24824	2	0	next	incorrect	13
Fage_P038a	5	Response	2	215791	5873	1
Fage_P038a	5	Pulse	99	221751	11833	1
Fage_P038a	5	Pulse	99	234151	24233	1
Fage_P038a	6	Picture	Fixation Cross Sternberg Symbols after Stroop	234742	0	1	37320	2	0	next	other	0
Fage_P038a	6	Pulse	99	246551	11809	1
Fage_P038a	6	Pulse	99	258950	24208	1
Fage_P038a	6	Pulse	99	271350	36608	1
Fage_P038a	7	Picture	Retrieval Sternberg Symbols	272062	0	1	24824	2	0	next	hit	21
Fage_P038a	7	Response	1	280220	8158	1
Fage_P038a	7	Pulse	99	283750	11688	1
Fage_P038a	7	Pulse	99	296150	24088	1
Fage_P038a	8	Picture	Fixation Cross after Retrieval	296886	0	1	112292	2	0	next	other	0
Fage_P038a	8	Pulse	99	308550	11664	1
Fage_P038a	8	Pulse	99	320949	24063	1
Fage_P038a	8	Pulse	99	333349	36463	1
Fage_P038a	8	Pulse	99	345749	48863	1
Fage_P038a	8	Pulse	99	358149	61263	1
Fage_P038a	8	Pulse	99	370548	73662	1
Fage_P038a	8	Pulse	99	382948	86062	1
Fage_P038a	8	Pulse	99	395348	98462	1
Fage_P038a	8	Pulse	99	407748	110862	1
Fage_P038a	9	Picture	Encoding Sternberg Symbols	409178	0	1	24824	2	0	next	other	0
Fage_P038a	9	Pulse	99	420147	10969	1
Fage_P038a	9	Pulse	99	432547	23369	1
Fage_P038a	10	Picture	Fixation Cross Sternberg Symbols after Encoding	434002	0	1	12495	2	0	next	other	0
Fage_P038a	10	Pulse	99	444947	10945	1
Fage_P038a	11	Picture	Stroop Sternberg	446497	0	1	24824	2	0	next	incorrect	40
Fage_P038a	11	Response	2	453357	6860	1
Fage_P038a	11	Pulse	99	457346	10849	1
Fage_P038a	11	Pulse	99	469746	23249	1
Fage_P038a	12	Picture	Fixation Cross Sternberg Symbols after Stroop	471321	0	1	37320	2	0	next	other	0
Fage_P038a	12	Pulse	99	482146	10825	1
Fage_P038a	12	Pulse	99	494546	23225	1
Fage_P038a	12	Pulse	99	506946	35625	1
Fage_P038a	13	Picture	Retrieval Sternberg Symbols	508641	0	1	24824	2	0	next	incorrect	49
Fage_P038a	13	Pulse	99	519346	10705	1
Fage_P038a	13	Response	2	524485	15844	1
Fage_P038a	13	Pulse	99	531745	23104	1
Fage_P038a	14	Picture	Fixation Cross after Retrieval	533465	0	1	149445	2	0	next	other	0
Fage_P038a	14	Pulse	99	544145	10680	1
Fage_P038a	14	Pulse	99	556545	23080	1
Fage_P038a	14	Pulse	99	568945	35480	1
Fage_P038a	14	Pulse	99	581345	47880	1
Fage_P038a	14	Pulse	99	593744	60279	1
Fage_P038a	14	Pulse	99	606144	72679	1
Fage_P038a	14	Pulse	99	618544	85079	1
Fage_P038a	14	Pulse	99	630943	97478	1
Fage_P038a	14	Pulse	99	643343	109878	1
Fage_P038a	14	Pulse	99	655743	122278	1
Fage_P038a	14	Pulse	99	668143	134678	1
Fage_P038a	14	Pulse	99	680542	147077	1
Fage_P038a	15	Picture	Encoding Sternberg Symbols	682910	0	1	24824	2	0	next	other	0
Fage_P038a	15	Pulse	99	692942	10032	1
Fage_P038a	15	Pulse	99	705342	22432	1
Fage_P038a	16	Picture	Fixation Cross Sternberg Symbols after Encoding	707734	0	1	12495	2	0	next	other	0
Fage_P038a	16	Pulse	99	717742	10008	1
Fage_P038a	17	Picture	Stroop Sternberg	720229	0	1	24824	2	0	next	hit	70
Fage_P038a	17	Response	1	726982	6753	1
Fage_P038a	17	Pulse	99	730141	9912	1
Fage_P038a	17	Pulse	99	742541	22312	1
Fage_P038a	18	Picture	Fixation Cross Sternberg Symbols after Stroop	745053	0	1	37320	2	0	next	other	0
Fage_P038a	18	Pulse	99	754941	9888	1
Fage_P038a	18	Pulse	99	767341	22288	1
Fage_P038a	18	Pulse	99	779741	34688	1
Fage_P038a	19	Picture	Retrieval Sternberg Symbols	782373	0	1	24824	2	0	next	hit	78
Fage_P038a	19	Response	1	788471	6098	1
Fage_P038a	19	Pulse	99	792140	9767	1
Fage_P038a	19	Pulse	99	804540	22167	1
Fage_P038a	20	Picture	Fixation Cross after Retrieval	807197	0	1	124620	3	0	next	other	0
Fage_P038a	20	Pulse	99	816940	9743	1
Fage_P038a	20	Pulse	99	829340	22143	1
Fage_P038a	20	Pulse	99	841739	34542	1
Fage_P038a	20	Pulse	99	854139	46942	1
Fage_P038a	20	Pulse	99	866539	59342	1
Fage_P038a	20	Pulse	99	878939	71742	1
Fage_P038a	20	Pulse	99	891339	84142	1
Fage_P038a	20	Pulse	99	903738	96541	1
Fage_P038a	20	Pulse	99	916138	108941	1
Fage_P038a	20	Pulse	99	928538	121341	1
Fage_P038a	21	Picture	Encoding Sternberg Symbols	931817	0	2	24825	3	0	next	other	0
Fage_P038a	21	Pulse	99	940938	9121	1
Fage_P038a	21	Pulse	99	953337	21520	1
Fage_P038a	22	Picture	Fixation Cross Sternberg Symbols after Encoding	956642	0	1	12495	2	0	next	other	0
Fage_P038a	22	Pulse	99	965737	9095	1
Fage_P038a	23	Picture	Stroop Sternberg	969137	0	1	24824	2	0	next	hit	98
Fage_P038a	23	Response	1	974927	5790	1
Fage_P038a	23	Pulse	99	978137	9000	1
Fage_P038a	23	Pulse	99	990537	21400	1
Fage_P038a	24	Picture	Fixation Cross Sternberg Symbols after Stroop	993961	0	1	37320	2	0	next	other	0
Fage_P038a	24	Pulse	99	1002936	8975	1
Fage_P038a	24	Pulse	99	1015336	21375	1
Fage_P038a	24	Pulse	99	1027736	33775	1
Fage_P038a	25	Picture	Retrieval Sternberg Symbols	1031281	0	1	24824	2	0	next	miss	0
Fage_P038a	25	Pulse	99	1040136	8855	1
Fage_P038a	25	Pulse	99	1052535	21254	1
Fage_P038a	26	Picture	Fixation Cross after Retrieval	1056105	0	1	136949	2	0	next	false_alarm	109
Fage_P038a	26	Response	1	1056145	40	1
Fage_P038a	26	Pulse	99	1064935	8830	1
Fage_P038a	26	Pulse	99	1077335	21230	1
Fage_P038a	26	Pulse	99	1089735	33630	1
Fage_P038a	26	Pulse	99	1102134	46029	1
Fage_P038a	26	Pulse	99	1114534	58429	1
Fage_P038a	26	Pulse	99	1126934	70829	1
Fage_P038a	26	Pulse	99	1139334	83229	1
Fage_P038a	26	Pulse	99	1151734	95629	1
Fage_P038a	26	Pulse	99	1164133	108028	1
Fage_P038a	26	Pulse	99	1176533	120428	1
Fage_P038a	26	Pulse	99	1188933	132828	1
Fage_P038a	27	Picture	Encoding Sternberg Symbols	1193054	0	1	24824	2	0	next	other	0
Fage_P038a	27	Pulse	99	1201333	8279	1
Fage_P038a	27	Pulse	99	1213732	20678	1
Fage_P038a	28	Picture	Fixation Cross Sternberg Symbols after Encoding	1217878	0	1	12496	2	0	next	other	0
Fage_P038a	28	Pulse	99	1226132	8254	1
Fage_P038a	29	Picture	Stroop Sternberg	1230374	0	1	24824	2	0	next	incorrect	127
Fage_P038a	29	Response	2	1236862	6488	1
Fage_P038a	29	Pulse	99	1238532	8158	1
Fage_P038a	29	Pulse	99	1250932	20558	1
Fage_P038a	30	Picture	Fixation Cross Sternberg Symbols after Stroop	1255198	0	1	37319	2	0	next	other	0
Fage_P038a	30	Pulse	99	1263331	8133	1
Fage_P038a	30	Pulse	99	1275731	20533	1
Fage_P038a	30	Pulse	99	1288131	32933	1
Fage_P038a	31	Picture	Retrieval Sternberg Symbols	1292517	0	1	24824	3	0	next	hit	135
Fage_P038a	31	Response	1	1298871	6354	1
Fage_P038a	31	Pulse	99	1300531	8014	1
Fage_P038a	31	Pulse	99	1312931	20414	1
Fage_P038a	32	Picture	Fixation Cross after Retrieval	1317341	0	2	124621	3	0	next	other	0
Fage_P038a	32	Pulse	99	1325330	7989	1
Fage_P038a	32	Pulse	99	1337730	20389	1
Fage_P038a	32	Pulse	99	1350130	32789	1
Fage_P038a	32	Pulse	99	1362530	45189	1
Fage_P038a	32	Pulse	99	1374939	57598	1
Fage_P038a	32	Pulse	99	1387339	69998	1
Fage_P038a	32	Pulse	99	1399739	82398	1
Fage_P038a	32	Pulse	99	1412139	94798	1
Fage_P038a	32	Pulse	99	1424538	107197	1
Fage_P038a	32	Pulse	99	1436938	119597	1
Fage_P038a	33	Picture	Encoding Sternberg Symbols	1441962	0	1	24824	2	0	next	other	0
Fage_P038a	33	Pulse	99	1449338	7376	1
Fage_P038a	33	Pulse	99	1461738	19776	1
Fage_P038a	34	Picture	Fixation Cross Sternberg Symbols after Encoding	1466786	0	1	12496	2	0	next	other	0
Fage_P038a	34	Pulse	99	1474138	7352	1
Fage_P038a	35	Picture	Stroop Sternberg	1479282	0	1	24824	2	0	next	incorrect	155
Fage_P038a	35	Response	2	1485387	6105	1
Fage_P038a	35	Pulse	99	1486537	7255	1
Fage_P038a	35	Pulse	99	1498937	19655	1
Fage_P038a	36	Picture	Fixation Cross Sternberg Symbols after Stroop	1504106	0	1	37319	2	0	next	other	0
Fage_P038a	36	Pulse	99	1511337	7231	1
Fage_P038a	36	Pulse	99	1523737	19631	1
Fage_P038a	36	Pulse	99	1536136	32030	1
Fage_P038a	37	Picture	Retrieval Sternberg Symbols	1541425	0	1	24824	2	0	next	hit	163
Fage_P038a	37	Response	1	1547576	6151	1
Fage_P038a	37	Pulse	99	1548536	7111	1
Fage_P038a	37	Pulse	99	1560936	19511	1
Fage_P038a	38	Picture	Fixation Cross after Retrieval	1566249	0	1	112292	2	0	next	other	0
Fage_P038a	38	Pulse	99	1573336	7087	1
Fage_P038a	38	Pulse	99	1585735	19486	1
Fage_P038a	38	Pulse	99	1598135	31886	1
Fage_P038a	38	Pulse	99	1610535	44286	1
Fage_P038a	38	Pulse	99	1622935	56686	1
Fage_P038a	38	Pulse	99	1635335	69086	1
Fage_P038a	38	Pulse	99	1647734	81485	1
Fage_P038a	38	Pulse	99	1660134	93885	1
Fage_P038a	38	Pulse	99	1672534	106285	1
Fage_P038a	39	Picture	Encoding Sternberg Symbols	1678541	0	1	24824	2	0	next	other	0
Fage_P038a	39	Pulse	99	1684934	6393	1
Fage_P038a	39	Pulse	99	1697333	18792	1
Fage_P038a	40	Picture	Fixation Cross Sternberg Symbols after Encoding	1703365	0	1	12496	2	0	next	other	0
Fage_P038a	40	Pulse	99	1709733	6368	1
Fage_P038a	41	Picture	Stroop Sternberg	1715861	0	1	24824	2	0	next	hit	183
Fage_P038a	41	Pulse	99	1722133	6272	1
Fage_P038a	41	Response	1	1722443	6582	1
Fage_P038a	41	Pulse	99	1734533	18672	1
Fage_P038a	42	Picture	Fixation Cross Sternberg Symbols after Stroop	1740685	0	1	37319	2	0	next	other	0
Fage_P038a	42	Pulse	99	1746932	6247	1
Fage_P038a	42	Pulse	99	1759332	18647	1
Fage_P038a	42	Pulse	99	1771732	31047	1
Fage_P038a	43	Picture	Retrieval Sternberg Symbols	1778004	0	1	24825	2	0	next	hit	191
Fage_P038a	43	Pulse	99	1784132	6128	1
Fage_P038a	43	Response	1	1784162	6158	1
Fage_P038a	43	Pulse	99	1796531	18527	1
Fage_P038a	44	Picture	Fixation Cross after Retrieval	1802829	0	1	112291	2	0	next	other	0
Fage_P038a	44	Pulse	99	1808931	6102	1
Fage_P038a	44	Pulse	99	1821331	18502	1
Fage_P038a	44	Pulse	99	1833731	30902	1
Fage_P038a	44	Pulse	99	1846131	43302	1
Fage_P038a	44	Pulse	99	1858530	55701	1
Fage_P038a	44	Pulse	99	1870930	68101	1
Fage_P038a	44	Pulse	99	1883330	80501	1
Fage_P038a	44	Pulse	99	1895730	92901	1
Fage_P038a	44	Pulse	99	1908129	105300	1
Fage_P038a	45	Picture	Encoding Sternberg Symbols	1915120	0	1	24824	3	0	next	other	0
Fage_P038a	45	Pulse	99	1920529	5409	1
Fage_P038a	45	Pulse	99	1932929	17809	1
Fage_P038a	46	Picture	Fixation Cross Sternberg Symbols after Encoding	1939944	0	2	12496	3	0	next	other	0
Fage_P038a	46	Pulse	99	1945329	5385	1
Fage_P038a	47	Picture	Stroop Sternberg	1952440	0	1	24824	2	0	next	incorrect	210
Fage_P038a	47	Pulse	99	1957729	5289	1
Fage_P038a	47	Response	2	1959878	7438	1
Fage_P038a	47	Pulse	99	1970128	17688	1
Fage_P038a	48	Picture	Fixation Cross Sternberg Symbols after Stroop	1977264	0	1	37320	2	0	next	other	0
Fage_P038a	48	Pulse	99	1982528	5264	1
Fage_P038a	48	Pulse	99	1994928	17664	1
Fage_P038a	48	Pulse	99	2007327	30063	1
Fage_P038a	49	Picture	Retrieval Sternberg Symbols	2014584	0	1	24824	2	0	next	incorrect	218
Fage_P038a	49	Pulse	99	2019727	5143	1
Fage_P038a	49	Response	2	2021207	6623	1
Fage_P038a	49	Pulse	99	2032127	17543	1
Fage_P038a	50	Picture	Fixation Cross after Retrieval	2039408	0	1	136949	2	0	next	other	0
Fage_P038a	50	Pulse	99	2044527	5119	1
Fage_P038a	50	Pulse	99	2056927	17519	1
Fage_P038a	50	Pulse	99	2069326	29918	1
Fage_P038a	50	Pulse	99	2081726	42318	1
Fage_P038a	50	Pulse	99	2094126	54718	1
Fage_P038a	50	Pulse	99	2106526	67118	1
Fage_P038a	50	Pulse	99	2118925	79517	1
Fage_P038a	50	Pulse	99	2131325	91917	1
Fage_P038a	50	Pulse	99	2143725	104317	1
Fage_P038a	50	Pulse	99	2156125	116717	1
Fage_P038a	50	Pulse	99	2168524	129116	1
Fage_P038a	51	Picture	Encoding Sternberg Symbols	2176357	0	1	24824	2	0	next	other	0
Fage_P038a	51	Pulse	99	2180924	4567	1
Fage_P038a	51	Pulse	99	2193324	16967	1
Fage_P038a	52	Picture	Fixation Cross Sternberg Symbols after Encoding	2201181	0	1	12496	2	0	next	other	0
Fage_P038a	52	Pulse	99	2205724	4543	1
Fage_P038a	53	Picture	Stroop Sternberg	2213677	0	1	24824	2	0	next	hit	239
Fage_P038a	53	Pulse	99	2218124	4447	1
Fage_P038a	53	Response	1	2220193	6516	1
Fage_P038a	53	Pulse	99	2230523	16846	1
Fage_P038a	54	Picture	Fixation Cross Sternberg Symbols after Stroop	2238501	0	1	37319	2	0	next	other	0
Fage_P038a	54	Pulse	99	2242923	4422	1
Fage_P038a	54	Pulse	99	2255323	16822	1
Fage_P038a	54	Pulse	99	2267723	29222	1
Fage_P038a	55	Picture	Retrieval Sternberg Symbols	2275820	0	1	24824	2	0	next	incorrect	247
Fage_P038a	55	Pulse	99	2280123	4303	1
Fage_P038a	55	Response	2	2282942	7122	1
Fage_P038a	55	Pulse	99	2292522	16702	1
Fage_P038a	56	Picture	Fixation Cross after Retrieval	2300644	0	1	124621	2	0	next	other	0
Fage_P038a	56	Pulse	99	2304922	4278	1
Fage_P038a	56	Pulse	99	2317322	16678	1
Fage_P038a	56	Pulse	99	2329721	29077	1
Fage_P038a	56	Pulse	99	2342121	41477	1
Fage_P038a	56	Pulse	99	2354521	53877	1
Fage_P038a	56	Pulse	99	2366921	66277	1
Fage_P038a	56	Pulse	99	2379321	78677	1
Fage_P038a	56	Pulse	99	2391720	91076	1
Fage_P038a	56	Pulse	99	2404120	103476	1
Fage_P038a	56	Pulse	99	2416520	115876	1
Fage_P038a	57	Picture	Encoding Sternberg Symbols	2425265	0	1	24824	2	0	next	other	0
Fage_P038a	57	Pulse	99	2428920	3655	1
Fage_P038a	57	Pulse	99	2441319	16054	1
Fage_P038a	58	Picture	Fixation Cross Sternberg Symbols after Encoding	2450089	0	1	12495	3	0	next	other	0
Fage_P038a	58	Pulse	99	2453719	3630	1
Fage_P038a	59	Picture	Stroop Sternberg	2462584	0	2	24825	3	0	next	incorrect	267
Fage_P038a	59	Pulse	99	2466119	3535	1
Fage_P038a	59	Response	2	2468949	6365	1
Fage_P038a	59	Pulse	99	2478519	15935	1
Fage_P038a	60	Picture	Fixation Cross Sternberg Symbols after Stroop	2487409	0	1	37319	2	0	next	other	0
Fage_P038a	60	Pulse	99	2490918	3509	1
Fage_P038a	60	Pulse	99	2503318	15909	1
Fage_P038a	60	Pulse	99	2515718	28309	1
Fage_P038a	61	Picture	Retrieval Sternberg Symbols	2524728	0	1	24824	2	0	next	incorrect	275
Fage_P038a	61	Pulse	99	2528118	3390	1
Fage_P038a	61	Response	2	2530678	5950	1
Fage_P038a	61	Pulse	99	2540517	15789	1
Fage_P038a	62	Picture	Fixation Cross after Retrieval	2549552	0	1	149445	2	0	next	other	0
Fage_P038a	62	Pulse	99	2552917	3365	1
Fage_P038a	62	Pulse	99	2565317	15765	1
Fage_P038a	62	Pulse	99	2577717	28165	1
Fage_P038a	62	Pulse	99	2590117	40565	1
Fage_P038a	62	Pulse	99	2602516	52964	1
Fage_P038a	62	Pulse	99	2614916	65364	1
Fage_P038a	62	Pulse	99	2627316	77764	1
Fage_P038a	62	Pulse	99	2639716	90164	1
Fage_P038a	62	Pulse	99	2652115	102563	1
Fage_P038a	62	Pulse	99	2664515	114963	1
Fage_P038a	62	Pulse	99	2676915	127363	1
Fage_P038a	62	Pulse	99	2689315	139763	1
Fage_P038a	63	Picture	Encoding Sternberg Symbols	2698997	0	1	24824	2	0	next	other	0
Fage_P038a	63	Pulse	99	2701715	2718	1
Fage_P038a	63	Pulse	99	2714114	15117	1
Fage_P038a	64	Picture	Fixation Cross Sternberg Symbols after Encoding	2723821	0	1	12496	2	0	next	other	0
Fage_P038a	64	Pulse	99	2726514	2693	1
Fage_P038a	65	Picture	Stroop Sternberg	2736317	0	1	24824	2	0	next	incorrect	297
Fage_P038a	65	Pulse	99	2738914	2597	1
Fage_P038a	65	Response	2	2742454	6137	1
Fage_P038a	65	Pulse	99	2751314	14997	1
Fage_P038a	66	Picture	Fixation Cross Sternberg Symbols after Stroop	2761141	0	1	37319	2	0	next	other	0
Fage_P038a	66	Pulse	99	2763713	2572	1
Fage_P038a	66	Pulse	99	2776123	14982	1
Fage_P038a	66	Pulse	99	2788523	27382	1
Fage_P038a	67	Picture	Retrieval Sternberg Symbols	2798460	0	1	24824	2	0	next	incorrect	305
Fage_P038a	67	Pulse	99	2800923	2463	1
Fage_P038a	67	Response	2	2808102	9642	1
Fage_P038a	67	Pulse	99	2813322	14862	1
Fage_P038a	68	Picture	Fixation Cross after Retrieval	2823284	0	1	124621	2	0	next	other	0
Fage_P038a	68	Pulse	99	2825722	2438	1
Fage_P038a	68	Pulse	99	2838122	14838	1
Fage_P038a	68	Pulse	99	2850522	27238	1
Fage_P038a	68	Pulse	99	2862922	39638	1
Fage_P038a	68	Pulse	99	2875321	52037	1
Fage_P038a	68	Pulse	99	2887721	64437	1
Fage_P038a	68	Pulse	99	2900121	76837	1
Fage_P038a	68	Pulse	99	2912520	89236	1
Fage_P038a	68	Pulse	99	2924920	101636	1
Fage_P038a	68	Pulse	99	2937320	114036	1
Fage_P038a	69	Picture	Encoding Sternberg Symbols	2947905	0	1	24824	2	0	next	other	0
Fage_P038a	69	Pulse	99	2949720	1815	1
Fage_P038a	69	Pulse	99	2962120	14215	1
Fage_P038a	70	Picture	Fixation Cross Sternberg Symbols after Encoding	2972729	0	1	12495	3	0	next	other	0
Fage_P038a	70	Pulse	99	2974519	1790	1
Fage_P038a	71	Picture	Stroop Sternberg	2985224	0	2	24825	3	0	next	incorrect	325
Fage_P038a	71	Pulse	99	2986919	1695	1
Fage_P038a	71	Response	2	2992539	7315	1
Fage_P038a	71	Pulse	99	2999319	14095	1
Fage_P038a	72	Picture	Fixation Cross Sternberg Symbols after Stroop	3010049	0	1	37319	2	0	next	other	0
Fage_P038a	72	Pulse	99	3011719	1670	1
Fage_P038a	72	Pulse	99	3024118	14069	1
Fage_P038a	72	Pulse	99	3036518	26469	1
Fage_P038a	73	Picture	Retrieval Sternberg Symbols	3047368	0	1	24824	2	0	next	incorrect	333
Fage_P038a	73	Pulse	99	3048918	1550	1
Fage_P038a	73	Response	2	3053888	6520	1
Fage_P038a	73	Pulse	99	3061318	13950	1
Fage_P038a	74	Picture	Fixation Cross after Retrieval	3072192	0	1	112292	2	0	next	other	0
Fage_P038a	74	Pulse	99	3073717	1525	1
Fage_P038a	74	Pulse	99	3086117	13925	1
Fage_P038a	74	Pulse	99	3098517	26325	1
Fage_P038a	74	Pulse	99	3110917	38725	1
Fage_P038a	74	Pulse	99	3123317	51125	1
Fage_P038a	74	Pulse	99	3135716	63524	1
Fage_P038a	74	Pulse	99	3148116	75924	1
Fage_P038a	74	Pulse	99	3160516	88324	1
Fage_P038a	74	Pulse	99	3172916	100724	1
Fage_P038a	75	Picture	Encoding Sternberg Symbols	3184484	0	1	24824	2	0	next	other	0
Fage_P038a	75	Pulse	99	3185315	831	1
Fage_P038a	75	Pulse	99	3197715	13231	1
Fage_P038a	76	Picture	Fixation Cross Sternberg Symbols after Encoding	3209308	0	1	12496	2	0	next	other	0
Fage_P038a	76	Pulse	99	3210115	807	1
Fage_P038a	77	Picture	Stroop Sternberg	3221804	0	1	24824	2	0	next	hit	352
Fage_P038a	77	Pulse	99	3222515	711	1
Fage_P038a	77	Response	1	3228415	6611	1
Fage_P038a	77	Pulse	99	3234914	13110	1
Fage_P038a	78	Picture	Fixation Cross Sternberg Symbols after Stroop	3246628	0	1	37319	2	0	next	other	0
Fage_P038a	78	Pulse	99	3247314	686	1
Fage_P038a	78	Pulse	99	3259714	13086	1
Fage_P038a	78	Pulse	99	3272114	25486	1
Fage_P038a	79	Picture	Retrieval Sternberg Symbols	3283947	0	1	24824	3	0	next	hit	360
Fage_P038a	79	Pulse	99	3284514	567	1
Fage_P038a	79	Response	1	3292392	8445	2
Fage_P038a	79	Pulse	99	3296913	12966	1
Fage_P038a	80	Picture	Fixation Cross after Retrieval	3308771	0	2	124621	3	0	next	other	0
Fage_P038a	80	Pulse	99	3309313	542	1
Fage_P038a	80	Pulse	99	3321713	12942	1
Fage_P038a	80	Pulse	99	3334113	25342	1
Fage_P038a	80	Pulse	99	3346512	37741	1
Fage_P038a	80	Pulse	99	3358912	50141	1
Fage_P038a	80	Pulse	99	3371312	62541	1
Fage_P038a	80	Pulse	99	3383712	74941	1
Fage_P038a	80	Pulse	99	3396111	87340	1
Fage_P038a	80	Pulse	99	3408511	99740	1
Fage_P038a	80	Pulse	99	3420911	112140	1
Fage_P038a	80	Pulse	99	3433311	124540	1
Fage_P038a	81	Picture	Encoding Sternberg Symbols	3433392	0	1	24824	2	0	next	other	0
Fage_P038a	81	Pulse	99	3445711	12319	1
Fage_P038a	81	Pulse	99	3458110	24718	1
Fage_P038a	82	Picture	Fixation Cross Sternberg Symbols after Encoding	3458216	0	1	12496	2	0	next	other	0
Fage_P038a	82	Pulse	99	3470510	12294	1
Fage_P038a	83	Picture	Stroop Sternberg	3470712	0	1	24824	2	0	next	incorrect	380
Fage_P038a	83	Response	2	3477730	7018	1
Fage_P038a	83	Pulse	99	3482910	12198	1
Fage_P038a	83	Pulse	99	3495310	24598	1
Fage_P038a	84	Picture	Fixation Cross Sternberg Symbols after Stroop	3495536	0	1	37319	2	0	next	other	0
Fage_P038a	84	Pulse	99	3507709	12173	1
Fage_P038a	84	Pulse	99	3520109	24573	1
Fage_P038a	84	Pulse	99	3532509	36973	1
Fage_P038a	85	Picture	Retrieval Sternberg Symbols	3532855	0	1	24824	2	0	next	incorrect	388
Fage_P038a	85	Response	2	3541269	8414	1
Fage_P038a	85	Pulse	99	3544909	12054	1
Fage_P038a	85	Pulse	99	3557308	24453	1
Fage_P038a	86	Picture	Fixation Cross after Retrieval	3557679	0	1	124621	2	0	next	other	0
Fage_P038a	86	Pulse	99	3569708	12029	1
Fage_P038a	86	Pulse	99	3582108	24429	1
Fage_P038a	86	Pulse	99	3594508	36829	1
Fage_P038a	86	Pulse	99	3606907	49228	1
Fage_P038a	86	Pulse	99	3619307	61628	1
Fage_P038a	86	Pulse	99	3631707	74028	1
Fage_P038a	86	Pulse	99	3644107	86428	1
Fage_P038a	86	Pulse	99	3656507	98828	1
Fage_P038a	86	Pulse	99	3668906	111227	1
Fage_P038a	86	Pulse	99	3681306	123627	1
Fage_P038a	87	Picture	Encoding Sternberg Symbols	3682300	0	1	24824	2	0	next	other	0
Fage_P038a	87	Pulse	99	3693706	11406	1
Fage_P038a	87	Pulse	99	3706106	23806	1
Fage_P038a	88	Picture	Fixation Cross Sternberg Symbols after Encoding	3707124	0	1	12496	2	0	next	other	0
Fage_P038a	88	Pulse	99	3718505	11381	1
Fage_P038a	89	Picture	Stroop Sternberg	3719620	0	1	24824	2	0	next	incorrect	408
Fage_P038a	89	Response	2	3727335	7715	1
Fage_P038a	89	Pulse	99	3730905	11285	1
Fage_P038a	89	Pulse	99	3743305	23685	1
Fage_P038a	90	Picture	Fixation Cross Sternberg Symbols after Stroop	3744444	0	1	37319	2	0	next	other	0
Fage_P038a	90	Pulse	99	3755705	11261	1
Fage_P038a	90	Pulse	99	3768105	23661	1
Fage_P038a	90	Pulse	99	3780504	36060	1
Fage_P038a	91	Picture	Retrieval Sternberg Symbols	3781763	0	1	24824	2	0	next	incorrect	416
Fage_P038a	91	Response	2	3787084	5321	1
Fage_P038a	91	Pulse	99	3792904	11141	1
Fage_P038a	91	Pulse	99	3805304	23541	1
Fage_P038a	92	Picture	Fixation Cross after Retrieval	3806587	0	1	112292	2	0	next	other	0
Fage_P038a	92	Pulse	99	3817704	11117	1
Fage_P038a	92	Pulse	99	3830103	23516	1
Fage_P038a	92	Pulse	99	3842503	35916	1
Fage_P038a	92	Pulse	99	3854903	48316	1
Fage_P038a	92	Pulse	99	3867303	60716	1
Fage_P038a	92	Pulse	99	3879702	73115	1
Fage_P038a	92	Pulse	99	3892102	85515	1
Fage_P038a	92	Pulse	99	3904502	97915	1
Fage_P038a	92	Pulse	99	3916902	110315	1
Fage_P038a	93	Picture	Encoding Sternberg Symbols	3918879	0	1	24824	2	0	next	other	0
Fage_P038a	93	Pulse	99	3929302	10423	1
Fage_P038a	93	Pulse	99	3941701	22822	1
Fage_P038a	94	Picture	Fixation Cross Sternberg Symbols after Encoding	3943703	0	1	12496	2	0	next	other	0
Fage_P038a	94	Pulse	99	3954101	10398	1
Fage_P038a	95	Picture	Stroop Sternberg	3956199	0	1	24824	2	0	next	incorrect	435
Fage_P038a	95	Response	2	3963981	7782	1
Fage_P038a	95	Pulse	99	3966501	10302	1
Fage_P038a	95	Pulse	99	3978900	22701	1
Fage_P038a	96	Picture	Fixation Cross Sternberg Symbols after Stroop	3981023	0	1	37319	2	0	next	other	0
Fage_P038a	96	Pulse	99	3991300	10277	1
Fage_P038a	96	Pulse	99	4003700	22677	1
Fage_P038a	96	Pulse	99	4016100	35077	1
Fage_P038a	97	Picture	Retrieval Sternberg Symbols	4018342	0	1	24824	3	0	next	hit	443
Fage_P038a	97	Response	1	4026670	8328	1
Fage_P038a	97	Pulse	99	4028500	10158	1
Fage_P038a	97	Pulse	99	4040899	22557	1
Fage_P038a	98	Picture	Fixation Cross after Retrieval	4043166	0	2	136950	3	0	next	other	0
Fage_P038a	98	Pulse	99	4053299	10133	1
Fage_P038a	98	Pulse	99	4065699	22533	1
Fage_P038a	98	Pulse	99	4078099	34933	1
Fage_P038a	98	Pulse	99	4090498	47332	1
Fage_P038a	98	Pulse	99	4102898	59732	1
Fage_P038a	98	Pulse	99	4115298	72132	1
Fage_P038a	98	Pulse	99	4127698	84532	1
Fage_P038a	98	Pulse	99	4140098	96932	1
Fage_P038a	98	Pulse	99	4152497	109331	1
Fage_P038a	98	Pulse	99	4164897	121731	1
Fage_P038a	98	Pulse	99	4177297	134131	1
Fage_P038a	99	Picture	Encoding Sternberg Symbols	4180116	0	1	24824	2	0	next	other	0
Fage_P038a	99	Pulse	99	4189696	9580	1
Fage_P038a	99	Pulse	99	4202106	21990	1
Fage_P038a	100	Picture	Fixation Cross Sternberg Symbols after Encoding	4204940	0	1	12495	2	0	next	other	0
Fage_P038a	100	Pulse	99	4214506	9566	1
Fage_P038a	101	Picture	Stroop Sternberg	4217435	0	1	24825	2	0	next	incorrect	464
Fage_P038a	101	Response	2	4223766	6331	1
Fage_P038a	101	Pulse	99	4226906	9471	1
Fage_P038a	101	Pulse	99	4239306	21871	1
Fage_P038a	102	Picture	Fixation Cross Sternberg Symbols after Stroop	4242260	0	1	37319	2	0	next	other	0
Fage_P038a	102	Pulse	99	4251705	9445	1
Fage_P038a	102	Pulse	99	4264105	21845	1
Fage_P038a	102	Pulse	99	4276505	34245	1
Fage_P038a	103	Picture	Retrieval Sternberg Symbols	4279579	0	1	24824	2	0	next	hit	472
Fage_P038a	103	Response	1	4286355	6776	1
Fage_P038a	103	Pulse	99	4288905	9326	1
Fage_P038a	103	Pulse	99	4301304	21725	1
Fage_P038a	104	Picture	Fixation Cross after Retrieval	4304403	0	1	149445	2	0	next	other	0
Fage_P038a	104	Pulse	99	4313704	9301	1
Fage_P038a	104	Pulse	99	4326104	21701	1
Fage_P038a	104	Pulse	99	4338504	34101	1
Fage_P038a	104	Pulse	99	4350903	46500	1
Fage_P038a	104	Pulse	99	4363303	58900	1
Fage_P038a	104	Pulse	99	4375703	71300	1
Fage_P038a	104	Pulse	99	4388103	83700	1
Fage_P038a	104	Pulse	99	4400502	96099	1
Fage_P038a	104	Pulse	99	4412902	108499	1
Fage_P038a	104	Pulse	99	4425302	120899	1
Fage_P038a	104	Pulse	99	4437702	133299	1
Fage_P038a	104	Pulse	99	4450102	145699	1
Fage_P038a	105	Picture	Encoding Sternberg Symbols	4453848	0	1	24824	2	0	next	other	0
Fage_P038a	105	Pulse	99	4462502	8654	1
Fage_P038a	105	Pulse	99	4474901	21053	1
Fage_P038a	106	Picture	Fixation Cross Sternberg Symbols after Encoding	4478672	0	1	12495	3	0	next	other	0
Fage_P038a	106	Pulse	99	4487301	8629	1
Fage_P038a	107	Picture	Stroop Sternberg	4491167	0	2	24825	3	0	next	hit	494
Fage_P038a	107	Response	1	4497311	6144	1
Fage_P038a	107	Pulse	99	4499701	8534	1
Fage_P038a	107	Pulse	99	4512101	20934	1
Fage_P038a	108	Picture	Fixation Cross Sternberg Symbols after Stroop	4515992	0	1	37319	2	0	next	other	0
Fage_P038a	108	Pulse	99	4524500	8508	1
Fage_P038a	108	Pulse	99	4536900	20908	1
Fage_P038a	108	Pulse	99	4549300	33308	1
Fage_P038a	109	Picture	Retrieval Sternberg Symbols	4553311	0	1	24824	2	0	next	incorrect	502
Fage_P038a	109	Response	2	4560560	7249	1
Fage_P038a	109	Pulse	99	4561699	8388	1
Fage_P038a	109	Pulse	99	4574099	20788	1
Fage_P038a	110	Picture	Fixation Cross after Retrieval	4578135	0	1	136950	2	0	next	other	0
Fage_P038a	110	Pulse	99	4586499	8364	1
Fage_P038a	110	Pulse	99	4598899	20764	1
Fage_P038a	110	Pulse	99	4611299	33164	1
Fage_P038a	110	Pulse	99	4623698	45563	1
Fage_P038a	110	Pulse	99	4636098	57963	1
Fage_P038a	110	Pulse	99	4648498	70363	1
Fage_P038a	110	Pulse	99	4660898	82763	1
Fage_P038a	110	Pulse	99	4673297	95162	1
Fage_P038a	110	Pulse	99	4685697	107562	1
Fage_P038a	110	Pulse	99	4698097	119962	1
Fage_P038a	110	Pulse	99	4710497	132362	1
Fage_P038a	111	Picture	Encoding Sternberg Symbols	4715085	0	1	24824	2	0	next	other	0
Fage_P038a	111	Pulse	99	4722897	7812	1
Fage_P038a	111	Pulse	99	4735296	20211	1
Fage_P038a	112	Picture	Fixation Cross Sternberg Symbols after Encoding	4739909	0	1	12495	2	0	next	other	0
Fage_P038a	112	Pulse	99	4747696	7787	1
Fage_P038a	113	Picture	Stroop Sternberg	4752404	0	1	24824	2	0	next	incorrect	523
Fage_P038a	113	Response	2	4758926	6522	1
Fage_P038a	113	Pulse	99	4760096	7692	1
Fage_P038a	113	Pulse	99	4772496	20092	1
Fage_P038a	114	Picture	Fixation Cross Sternberg Symbols after Stroop	4777228	0	1	37320	2	0	next	other	0
Fage_P038a	114	Pulse	99	4784895	7667	1
Fage_P038a	114	Pulse	99	4797295	20067	1
Fage_P038a	114	Pulse	99	4809695	32467	1
Fage_P038a	115	Picture	Retrieval Sternberg Symbols	4814548	0	1	24824	2	0	next	incorrect	532
Fage_P038a	115	Pulse	99	4822095	7547	1
Fage_P038a	115	Response	2	4822775	8227	1
Fage_P038a	115	Pulse	99	4834495	19947	1
Fage_P038a	116	Picture	Fixation Cross after Retrieval	4839372	0	1	112292	2	0	next	other	0
Fage_P038a	116	Pulse	99	4846894	7522	1
Fage_P038a	116	Pulse	99	4859294	19922	1
Fage_P038a	116	Pulse	99	4871694	32322	1
Fage_P038a	116	Pulse	99	4884093	44721	1
Fage_P038a	116	Pulse	99	4896493	57121	1
Fage_P038a	116	Pulse	99	4908893	69521	1
Fage_P038a	116	Pulse	99	4921293	81921	1
Fage_P038a	116	Pulse	99	4933693	94321	1
Fage_P038a	116	Pulse	99	4946092	106720	1
Fage_P038a	117	Picture	Encoding Sternberg Symbols	4951664	0	1	24824	2	0	next	other	0
Fage_P038a	117	Pulse	99	4958492	6828	1
Fage_P038a	117	Pulse	99	4970892	19228	1
Fage_P038a	118	Picture	Fixation Cross Sternberg Symbols after Encoding	4976488	0	1	12495	2	0	next	other	0
Fage_P038a	118	Pulse	99	4983292	6804	1
Fage_P038a	119	Picture	Stroop Sternberg	4988983	0	1	24824	3	0	next	incorrect	551
Fage_P038a	119	Pulse	99	4995691	6708	1
Fage_P038a	119	Response	2	4996051	7068	1
Fage_P038a	119	Pulse	99	5008091	19108	1
Fage_P038a	120	Picture	Fixation Cross Sternberg Symbols after Stroop	5013807	0	2	37320	3	0	next	other	0
Fage_P038a	120	Pulse	99	5020491	6684	1
Fage_P038a	120	Pulse	99	5032891	19084	1
Fage_P038a	120	Pulse	99	5045291	31484	1
Fage_P038a	121	Picture	Retrieval Sternberg Symbols	5051127	0	1	24824	2	0	next	incorrect	559
Fage_P038a	121	Pulse	99	5057690	6563	1
Fage_P038a	121	Response	2	5061230	10103	1
Fage_P038a	121	Pulse	99	5070090	18963	1
Fage_P038a	122	Picture	Fixation Cross after Retrieval	5075951	0	1	149445	2	0	next	other	0
Fage_P038a	122	Pulse	99	5082490	6539	1
Fage_P038a	122	Pulse	99	5094890	18939	1
Fage_P038a	122	Pulse	99	5107290	31339	1
Fage_P038a	122	Pulse	99	5119689	43738	1
Fage_P038a	122	Pulse	99	5132089	56138	1
Fage_P038a	122	Pulse	99	5144489	68538	1
Fage_P038a	122	Pulse	99	5156888	80937	1
Fage_P038a	122	Pulse	99	5169288	93337	1
Fage_P038a	122	Pulse	99	5181688	105737	1
Fage_P038a	122	Pulse	99	5194088	118137	1
Fage_P038a	122	Pulse	99	5206487	130536	1
Fage_P038a	122	Pulse	99	5218887	142936	1
Fage_P038a	123	Picture	Encoding Sternberg Symbols	5225396	0	1	24824	2	0	next	other	0
Fage_P038a	123	Pulse	99	5231287	5891	1
Fage_P038a	123	Pulse	99	5243687	18291	1
Fage_P038a	124	Picture	Fixation Cross Sternberg Symbols after Encoding	5250220	0	1	12495	2	0	next	other	0
Fage_P038a	124	Pulse	99	5256087	5867	1
Fage_P038a	125	Picture	Stroop Sternberg	5262715	0	1	24825	2	0	next	incorrect	581
Fage_P038a	125	Pulse	99	5268486	5771	1
Fage_P038a	125	Response	2	5270676	7961	1
Fage_P038a	125	Pulse	99	5280886	18171	1
Fage_P038a	126	Picture	Fixation Cross Sternberg Symbols after Stroop	5287540	0	1	37319	2	0	next	other	0
Fage_P038a	126	Pulse	99	5293286	5746	1
Fage_P038a	126	Pulse	99	5305686	18146	1
Fage_P038a	126	Pulse	99	5318085	30545	1
Fage_P038a	127	Picture	Retrieval Sternberg Symbols	5324859	0	1	24824	2	0	next	hit	588
Fage_P038a	127	Response	1	5330335	5476	1
Fage_P038a	127	Pulse	99	5330485	5626	1
Fage_P038a	127	Pulse	99	5342885	18026	1
Fage_P038a	128	Picture	Fixation Cross after Retrieval	5349683	0	1	124621	2	0	next	other	0
Fage_P038a	128	Pulse	99	5355285	5602	1
Fage_P038a	128	Pulse	99	5367684	18001	1
Fage_P038a	128	Pulse	99	5380084	30401	1
Fage_P038a	128	Pulse	99	5392484	42801	1
Fage_P038a	128	Pulse	99	5404884	55201	1
Fage_P038a	128	Pulse	99	5417283	67600	1
Fage_P038a	128	Pulse	99	5429683	80000	1
Fage_P038a	128	Pulse	99	5442083	92400	1
Fage_P038a	128	Pulse	99	5454483	104800	1
Fage_P038a	128	Pulse	99	5466883	117200	1
Fage_P038a	129	Picture	Encoding Sternberg Symbols	5474304	0	1	24824	2	0	next	other	0
Fage_P038a	129	Pulse	99	5479283	4979	1
Fage_P038a	129	Pulse	99	5491682	17378	1
Fage_P038a	130	Picture	Fixation Cross Sternberg Symbols after Encoding	5499128	0	1	12495	2	0	next	other	0
Fage_P038a	130	Pulse	99	5504082	4954	1
Fage_P038a	131	Picture	Stroop Sternberg	5511623	0	1	24824	3	0	next	incorrect	609
Fage_P038a	131	Pulse	99	5516482	4859	1
Fage_P038a	131	Response	2	5516682	5059	1
Fage_P038a	131	Pulse	99	5528881	17258	1
Fage_P038a	132	Picture	Fixation Cross Sternberg Symbols after Stroop	5536447	0	2	37320	3	0	next	other	0
Fage_P038a	132	Pulse	99	5541281	4834	1
Fage_P038a	132	Pulse	99	5553681	17234	1
Fage_P038a	132	Pulse	99	5566081	29634	1
Fage_P038a	133	Picture	Retrieval Sternberg Symbols	5573767	0	1	24824	2	0	next	hit	617
Fage_P038a	133	Pulse	99	5578481	4714	1
Fage_P038a	133	Response	1	5579150	5383	1
Fage_P038a	133	Pulse	99	5590880	17113	1
Fage_P038a	134	Picture	Fixation Cross after Retrieval	5598591	0	1	112292	2	0	next	other	0
Fage_P038a	134	Pulse	99	5603290	4699	1
Fage_P038a	134	Pulse	99	5615680	17089	1
Fage_P038a	134	Pulse	99	5628080	29489	1
Fage_P038a	134	Pulse	99	5640489	41898	1
Fage_P038a	134	Pulse	99	5652889	54298	1
Fage_P038a	134	Pulse	99	5665289	66698	1
Fage_P038a	134	Pulse	99	5677679	79088	1
Fage_P038a	134	Pulse	99	5690088	91497	1
Fage_P038a	134	Pulse	99	5702488	103897	1
Fage_P038a	135	Picture	Encoding Sternberg Symbols	5710883	0	1	24824	2	0	next	other	0
Fage_P038a	135	Pulse	99	5714888	4005	1
Fage_P038a	135	Pulse	99	5727288	16405	1
Fage_P038a	136	Picture	Fixation Cross Sternberg Symbols after Encoding	5735707	0	1	12496	2	0	next	other	0
Fage_P038a	136	Pulse	99	5739688	3981	1
Fage_P038a	137	Picture	Stroop Sternberg	5748203	0	1	24824	2	0	next	hit	636
Fage_P038a	137	Pulse	99	5752087	3884	1
Fage_P038a	137	Response	1	5754117	5914	1
Fage_P038a	137	Pulse	99	5764487	16284	1
Fage_P038a	138	Picture	Fixation Cross Sternberg Symbols after Stroop	5773027	0	1	37319	2	0	next	other	0
Fage_P038a	138	Pulse	99	5776887	3860	1
Fage_P038a	138	Pulse	99	5789287	16260	1
Fage_P038a	138	Pulse	99	5801686	28659	1
Fage_P038a	139	Picture	Retrieval Sternberg Symbols	5810346	0	1	24824	2	0	next	hit	644
Fage_P038a	139	Pulse	99	5814086	3740	1
Fage_P038a	139	Response	1	5815446	5100	1
Fage_P038a	139	Pulse	99	5826486	16140	1
Fage_P038a	140	Picture	Fixation Cross after Retrieval	5835170	0	1	136950	2	0	next	other	0
Fage_P038a	140	Pulse	99	5838886	3716	1
Fage_P038a	140	Pulse	99	5851285	16115	1
Fage_P038a	140	Pulse	99	5863685	28515	1
Fage_P038a	140	Pulse	99	5876085	40915	1
Fage_P038a	140	Pulse	99	5888485	53315	1
Fage_P038a	140	Pulse	99	5900884	65714	1
Fage_P038a	140	Pulse	99	5913284	78114	1
Fage_P038a	140	Pulse	99	5925684	90514	1
Fage_P038a	140	Pulse	99	5938084	102914	1
Fage_P038a	140	Pulse	99	5950483	115313	1
Fage_P038a	140	Pulse	99	5962883	127713	1
Fage_P038a	141	Picture	Encoding Sternberg Symbols	5972120	0	1	24824	2	0	next	other	0
Fage_P038a	141	Pulse	99	5975283	3163	1
Fage_P038a	141	Pulse	99	5987683	15563	1
Fage_P038a	142	Picture	Fixation Cross Sternberg Symbols after Encoding	5996944	0	1	12495	2	0	next	other	0
Fage_P038a	142	Pulse	99	6000083	3139	1
Fage_P038a	143	Picture	Stroop Sternberg	6009439	0	1	24824	2	0	next	hit	665
Fage_P038a	143	Pulse	99	6012482	3043	1
Fage_P038a	143	Response	1	6015372	5933	1
Fage_P038a	143	Pulse	99	6024882	15443	1
Fage_P038a	144	Picture	Fixation Cross Sternberg Symbols after Stroop	6034263	0	1	37320	2	0	next	other	0
Fage_P038a	144	Pulse	99	6037282	3019	1
Fage_P038a	144	Pulse	99	6049682	15419	1
Fage_P038a	144	Pulse	99	6062081	27818	1
Fage_P038a	145	Picture	Retrieval Sternberg Symbols	6071583	0	1	24824	2	0	next	incorrect	673
Fage_P038a	145	Pulse	99	6074481	2898	1
Fage_P038a	145	Response	2	6077541	5958	1
Fage_P038a	145	Pulse	99	6086881	15298	1
Fage_P038a	146	Picture	Fixation Cross after Retrieval	6096407	0	1	112292	2	0	next	other	0
Fage_P038a	146	Pulse	99	6099281	2874	1
Fage_P038a	146	Pulse	99	6111680	15273	1
Fage_P038a	146	Pulse	99	6124080	27673	1
Fage_P038a	146	Pulse	99	6136480	40073	1
Fage_P038a	146	Pulse	99	6148880	52473	1
Fage_P038a	146	Pulse	99	6161280	64873	1
Fage_P038a	146	Pulse	99	6173679	77272	1
Fage_P038a	146	Pulse	99	6186079	89672	1
Fage_P038a	146	Pulse	99	6198479	102072	1
Fage_P038a	147	Picture	Instruction Sternberg Letters	6208699	0	1	37319	2	0	next	other	0
Fage_P038a	147	Pulse	99	6210879	2180	1
Fage_P038a	147	Pulse	99	6223278	14579	1
Fage_P038a	147	Pulse	99	6235678	26979	1
Fage_P038a	148	Picture	Encoding Sternberg Letters	6246018	0	1	24825	2	0	next	other	0
Fage_P038a	148	Pulse	99	6248078	2060	1
Fage_P038a	148	Pulse	99	6260478	14460	1
Fage_P038a	149	Picture	Fixation Cross Sternberg Letters after Encoding	6270843	0	1	12495	2	0	next	other	0
Fage_P038a	149	Pulse	99	6272878	2035	1
Fage_P038a	150	Picture	Stroop Sternberg	6283338	0	1	24824	2	0	next	incorrect	696
Fage_P038a	150	Pulse	99	6285277	1939	1
Fage_P038a	150	Response	2	6289717	6379	1
Fage_P038a	150	Pulse	99	6297677	14339	1
Fage_P038a	151	Picture	Fixation Cross Sternberg Letters after Stroop	6308162	0	1	37320	2	0	next	other	0
Fage_P038a	151	Pulse	99	6310077	1915	1
Fage_P038a	151	Pulse	99	6322476	14314	1
Fage_P038a	151	Pulse	99	6334876	26714	1
Fage_P038a	152	Picture	Retrieval Sternberg Letters	6345482	0	1	24824	2	0	next	incorrect	704
Fage_P038a	152	Pulse	99	6347276	1794	1
Fage_P038a	152	Response	2	6352166	6684	1
Fage_P038a	152	Pulse	99	6359676	14194	1
Fage_P038a	153	Picture	Fixation Cross after Retrieval	6370306	0	1	112292	2	0	next	other	0
Fage_P038a	153	Pulse	99	6372076	1770	1
Fage_P038a	153	Pulse	99	6384475	14169	1
Fage_P038a	153	Pulse	99	6396875	26569	1
Fage_P038a	153	Pulse	99	6409275	38969	1
Fage_P038a	153	Pulse	99	6421675	51369	1
Fage_P038a	153	Pulse	99	6434074	63768	1
Fage_P038a	153	Pulse	99	6446474	76168	1
Fage_P038a	153	Pulse	99	6458874	88568	1
Fage_P038a	153	Pulse	99	6471274	100968	1
Fage_P038a	154	Picture	Encoding Sternberg Letters	6482598	0	1	24824	2	0	next	other	0
Fage_P038a	154	Pulse	99	6483674	1076	1
Fage_P038a	154	Pulse	99	6496073	13475	1
Fage_P038a	155	Picture	Fixation Cross Sternberg Letters after Encoding	6507422	0	1	12495	2	0	next	other	0
Fage_P038a	155	Pulse	99	6508473	1051	1
Fage_P038a	156	Picture	Stroop Sternberg	6519917	0	1	24824	2	0	next	incorrect	723
Fage_P038a	156	Pulse	99	6520873	956	1
Fage_P038a	156	Response	2	6527973	8056	1
Fage_P038a	156	Pulse	99	6533273	13356	1
Fage_P038a	157	Picture	Fixation Cross Sternberg Letters after Stroop	6544741	0	1	37320	2	0	next	other	0
Fage_P038a	157	Pulse	99	6545672	931	1
Fage_P038a	157	Pulse	99	6558072	13331	1
Fage_P038a	157	Pulse	99	6570472	25731	1
Fage_P038a	158	Picture	Retrieval Sternberg Letters	6582061	0	1	24824	2	0	next	hit	731
Fage_P038a	158	Pulse	99	6582872	811	1
Fage_P038a	158	Response	1	6587682	5621	1
Fage_P038a	158	Pulse	99	6595271	13210	1
Fage_P038a	159	Picture	Fixation Cross after Retrieval	6606885	0	1	149445	2	0	next	other	0
Fage_P038a	159	Pulse	99	6607671	786	1
Fage_P038a	159	Pulse	99	6620071	13186	1
Fage_P038a	159	Pulse	99	6632471	25586	1
Fage_P038a	159	Pulse	99	6644871	37986	1
Fage_P038a	159	Pulse	99	6657270	50385	1
Fage_P038a	159	Pulse	99	6669670	62785	1
Fage_P038a	159	Pulse	99	6682070	75185	1
Fage_P038a	159	Pulse	99	6694470	87585	1
Fage_P038a	159	Pulse	99	6706869	99984	1
Fage_P038a	159	Pulse	99	6719269	112384	1
Fage_P038a	159	Pulse	99	6731669	124784	1
Fage_P038a	159	Pulse	99	6744069	137184	1
Fage_P038a	160	Picture	Encoding Sternberg Letters	6756330	0	1	24824	2	0	next	other	0
Fage_P038a	160	Pulse	99	6756469	139	1
Fage_P038a	160	Pulse	99	6768868	12538	1
Fage_P038a	161	Picture	Fixation Cross Sternberg Letters after Encoding	6781154	0	1	12495	2	0	next	other	0
Fage_P038a	161	Pulse	99	6781268	114	1
Fage_P038a	162	Picture	Stroop Sternberg	6793649	0	1	24824	2	0	next	hit	753
Fage_P038a	162	Pulse	99	6793668	19	1
Fage_P038a	162	Response	1	6800698	7049	1
Fage_P038a	162	Pulse	99	6806067	12418	1
Fage_P038a	162	Pulse	99	6818467	24818	1
Fage_P038a	163	Picture	Fixation Cross Sternberg Letters after Stroop	6818473	0	1	37320	2	0	next	other	0
Fage_P038a	163	Pulse	99	6830867	12394	1
Fage_P038a	163	Pulse	99	6843267	24794	1
Fage_P038a	163	Pulse	99	6855666	37193	1
Fage_P038a	164	Picture	Retrieval Sternberg Letters	6855793	0	1	24824	2	0	next	hit	761
Fage_P038a	164	Response	1	6861466	5673	1
Fage_P038a	164	Pulse	99	6868066	12273	1
Fage_P038a	164	Pulse	99	6880466	24673	1
Fage_P038a	165	Picture	Fixation Cross after Retrieval	6880617	0	1	124621	2	0	next	other	0
Fage_P038a	165	Pulse	99	6892866	12249	1
Fage_P038a	165	Pulse	99	6905266	24649	1
Fage_P038a	165	Pulse	99	6917665	37048	1
Fage_P038a	165	Pulse	99	6930065	49448	1
Fage_P038a	165	Pulse	99	6942465	61848	1
Fage_P038a	165	Pulse	99	6954865	74248	1
Fage_P038a	165	Pulse	99	6967264	86647	1
Fage_P038a	165	Pulse	99	6979664	99047	1
Fage_P038a	165	Pulse	99	6992064	111447	1
Fage_P038a	165	Pulse	99	7004464	123847	1
Fage_P038a	166	Picture	Encoding Sternberg Letters	7005238	0	1	24824	2	0	next	other	0
Fage_P038a	166	Pulse	99	7016864	11626	1
Fage_P038a	166	Pulse	99	7029263	24025	1
Fage_P038a	167	Picture	Fixation Cross Sternberg Letters after Encoding	7030062	0	1	12495	2	0	next	other	0
Fage_P038a	167	Pulse	99	7041663	11601	1
Fage_P038a	168	Picture	Stroop Sternberg	7042557	0	1	24824	2	0	next	hit	781
Fage_P038a	168	Response	1	7049113	6556	1
Fage_P038a	168	Pulse	99	7054063	11506	1
Fage_P038a	168	Pulse	99	7066463	23906	1
Fage_P038a	169	Picture	Fixation Cross Sternberg Letters after Stroop	7067381	0	1	37320	2	0	next	other	0
Fage_P038a	169	Pulse	99	7078862	11481	1
Fage_P038a	169	Pulse	99	7091262	23881	1
Fage_P038a	169	Pulse	99	7103662	36281	1
Fage_P038a	170	Picture	Retrieval Sternberg Letters	7104701	0	1	24824	2	0	next	incorrect	789
Fage_P038a	170	Response	2	7109662	4961	1
Fage_P038a	170	Pulse	99	7116062	11361	1
Fage_P038a	170	Pulse	99	7128461	23760	1
Fage_P038a	171	Picture	Fixation Cross after Retrieval	7129525	0	1	137116	2	0	next	other	0
Fage_P038a	171	Pulse	99	7140861	11336	1
Fage_P038a	171	Pulse	99	7153271	23746	1
Fage_P038a	171	Pulse	99	7165671	36146	1
Fage_P038a	171	Pulse	99	7178070	48545	1
Fage_P038a	171	Pulse	99	7190470	60945	1
Fage_P038a	171	Pulse	99	7202870	73345	1
Fage_P038a	171	Pulse	99	7215270	85745	1
Fage_P038a	171	Pulse	99	7227669	98144	1
Fage_P038a	171	Pulse	99	7240069	110544	1
Fage_P038a	171	Pulse	99	7252469	122944	1
Fage_P038a	171	Pulse	99	7264869	135344	1
Fage_P038a	172	Picture	Encoding Sternberg Letters	7266641	0	1	24824	2	0	next	other	0
Fage_P038a	172	Pulse	99	7277269	10628	1
Fage_P038a	172	Pulse	99	7289668	23027	1
Fage_P038a	173	Picture	Fixation Cross Sternberg Letters after Encoding	7291465	0	1	12495	2	0	next	other	0
Fage_P038a	173	Pulse	99	7302068	10603	1
Fage_P038a	174	Picture	Stroop Sternberg	7303960	0	1	24825	2	0	next	incorrect	810
Fage_P038a	174	Response	2	7311898	7938	1
Fage_P038a	174	Pulse	99	7314468	10508	1
Fage_P038a	174	Pulse	99	7326868	22908	1
Fage_P038a	175	Picture	Fixation Cross Sternberg Letters after Stroop	7328785	0	1	37319	2	0	next	other	0
Fage_P038a	175	Pulse	99	7339268	10483	1
Fage_P038a	175	Pulse	99	7351667	22882	1
Fage_P038a	175	Pulse	99	7364067	35282	1
Fage_P038a	176	Picture	Retrieval Sternberg Letters	7366104	0	1	24824	2	0	next	hit	818
Fage_P038a	176	Response	1	7373147	7043	1
Fage_P038a	176	Pulse	99	7376467	10363	1
Fage_P038a	176	Pulse	99	7388866	22762	1
Fage_P038a	177	Picture	Fixation Cross after Retrieval	7390928	0	1	124621	2	0	next	other	0
Fage_P038a	177	Pulse	99	7401266	10338	1
Fage_P038a	177	Pulse	99	7413666	22738	1
Fage_P038a	177	Pulse	99	7426066	35138	1
Fage_P038a	177	Pulse	99	7438466	47538	1
Fage_P038a	177	Pulse	99	7450865	59937	1
Fage_P038a	177	Pulse	99	7463265	72337	1
Fage_P038a	177	Pulse	99	7475665	84737	1
Fage_P038a	177	Pulse	99	7488065	97137	1
Fage_P038a	177	Pulse	99	7500464	109536	1
Fage_P038a	177	Pulse	99	7512864	121936	1
Fage_P038a	178	Picture	Encoding Sternberg Letters	7515549	0	1	24824	2	0	next	other	0
Fage_P038a	178	Pulse	99	7525264	9715	1
Fage_P038a	178	Pulse	99	7537664	22115	1
Fage_P038a	179	Picture	Fixation Cross Sternberg Letters after Encoding	7540373	0	1	12495	2	0	next	other	0
Fage_P038a	179	Pulse	99	7550064	9691	1
Fage_P038a	180	Picture	Stroop Sternberg	7552868	0	1	24824	3	0	next	incorrect	838
Fage_P038a	180	Response	2	7559243	6375	1
Fage_P038a	180	Pulse	99	7562463	9595	1
Fage_P038a	180	Pulse	99	7574863	21995	1
Fage_P038a	181	Picture	Fixation Cross Sternberg Letters after Stroop	7577692	0	2	37320	3	0	next	other	0
Fage_P038a	181	Pulse	99	7587263	9571	1
Fage_P038a	181	Pulse	99	7599663	21971	1
Fage_P038a	181	Pulse	99	7612062	34370	1
Fage_P038a	182	Picture	Retrieval Sternberg Letters	7615012	0	1	24824	2	0	next	hit	846
Fage_P038a	182	Response	1	7621712	6700	1
Fage_P038a	182	Pulse	99	7624462	9450	1
Fage_P038a	182	Pulse	99	7636862	21850	1
Fage_P038a	183	Picture	Fixation Cross after Retrieval	7639836	0	1	112292	2	0	next	other	0
Fage_P038a	183	Pulse	99	7649262	9426	1
Fage_P038a	183	Pulse	99	7661662	21826	1
Fage_P038a	183	Pulse	99	7674061	34225	1
Fage_P038a	183	Pulse	99	7686461	46625	1
Fage_P038a	183	Pulse	99	7698861	59025	1
Fage_P038a	183	Pulse	99	7711260	71424	1
Fage_P038a	183	Pulse	99	7723660	83824	1
Fage_P038a	183	Pulse	99	7736060	96224	1
Fage_P038a	183	Pulse	99	7748460	108624	1
Fage_P038a	184	Picture	Encoding Sternberg Letters	7752128	0	1	24824	2	0	next	other	0
Fage_P038a	184	Pulse	99	7760860	8732	1
Fage_P038a	184	Pulse	99	7773259	21131	1
Fage_P038a	185	Picture	Fixation Cross Sternberg Letters after Encoding	7776952	0	1	12495	3	0	next	other	0
Fage_P038a	185	Pulse	99	7785659	8707	1
Fage_P038a	186	Picture	Stroop Sternberg	7789447	0	2	24825	3	0	next	hit	865
Fage_P038a	186	Response	1	7797589	8142	1
Fage_P038a	186	Pulse	99	7798059	8612	1
Fage_P038a	186	Pulse	99	7810459	21012	1
Fage_P038a	187	Picture	Fixation Cross Sternberg Letters after Stroop	7814272	0	1	37319	2	0	next	other	0
Fage_P038a	187	Pulse	99	7822858	8586	1
Fage_P038a	187	Pulse	99	7835258	20986	1
Fage_P038a	187	Pulse	99	7847658	33386	1
Fage_P038a	188	Picture	Retrieval Sternberg Letters	7851591	0	1	24824	2	0	next	incorrect	873
Fage_P038a	188	Response	2	7858418	6827	1
Fage_P038a	188	Pulse	99	7860058	8467	1
Fage_P038a	188	Pulse	99	7872457	20866	1
Fage_P038a	189	Picture	Fixation Cross after Retrieval	7876415	0	1	112292	2	0	next	other	0
Fage_P038a	189	Pulse	99	7884857	8442	1
Fage_P038a	189	Pulse	99	7897257	20842	1
Fage_P038a	189	Pulse	99	7909657	33242	1
Fage_P038a	189	Pulse	99	7922056	45641	1
Fage_P038a	189	Pulse	99	7934457	58042	1
Fage_P038a	189	Pulse	99	7946856	70441	1
Fage_P038a	189	Pulse	99	7959256	82841	1
Fage_P038a	189	Pulse	99	7971656	95241	1
Fage_P038a	189	Pulse	99	7984055	107640	1
Fage_P038a	190	Picture	Encoding Sternberg Letters	7988707	0	1	24824	2	0	next	other	0
Fage_P038a	190	Pulse	99	7996455	7748	1
Fage_P038a	190	Pulse	99	8008855	20148	1
Fage_P038a	191	Picture	Fixation Cross Sternberg Letters after Encoding	8013531	0	1	12496	2	0	next	other	0
Fage_P038a	191	Pulse	99	8021255	7724	1
Fage_P038a	192	Picture	Stroop Sternberg	8026027	0	1	24824	2	0	next	incorrect	892
Fage_P038a	192	Response	2	8033544	7517	1
Fage_P038a	192	Pulse	99	8033655	7628	1
Fage_P038a	192	Pulse	99	8046054	20027	1
Fage_P038a	193	Picture	Fixation Cross Sternberg Letters after Stroop	8050851	0	1	37319	2	0	next	other	0
Fage_P038a	193	Pulse	99	8058454	7603	1
Fage_P038a	193	Pulse	99	8070854	20003	1
Fage_P038a	193	Pulse	99	8083253	32402	1
Fage_P038a	194	Picture	Retrieval Sternberg Letters	8088170	0	1	24824	3	0	next	hit	901
Fage_P038a	194	Pulse	99	8095653	7483	1
Fage_P038a	194	Response	1	8097443	9273	1
Fage_P038a	194	Pulse	99	8108053	19883	1
Fage_P038a	195	Picture	Fixation Cross after Retrieval	8112994	0	2	137116	3	0	next	other	0
Fage_P038a	195	Pulse	99	8120453	7459	1
Fage_P038a	195	Pulse	99	8132853	19859	1
Fage_P038a	195	Pulse	99	8145252	32258	1
Fage_P038a	195	Pulse	99	8157652	44658	1
Fage_P038a	195	Pulse	99	8170052	57058	1
Fage_P038a	195	Pulse	99	8182452	69458	1
Fage_P038a	195	Pulse	99	8194851	81857	1
Fage_P038a	195	Pulse	99	8207251	94257	1
Fage_P038a	195	Pulse	99	8219651	106657	1
Fage_P038a	195	Pulse	99	8232051	119057	1
Fage_P038a	195	Pulse	99	8244450	131456	1
Fage_P038a	196	Picture	Encoding Sternberg Letters	8250110	0	1	24825	2	0	next	other	0
Fage_P038a	196	Pulse	99	8256850	6740	1
Fage_P038a	196	Pulse	99	8269250	19140	1
Fage_P038a	197	Picture	Fixation Cross Sternberg Letters after Encoding	8274935	0	1	12495	2	0	next	other	0
Fage_P038a	197	Pulse	99	8281650	6715	1
Fage_P038a	198	Picture	Stroop Sternberg	8287430	0	1	24824	2	0	next	hit	921
Fage_P038a	198	Response	1	8293409	5979	1
Fage_P038a	198	Pulse	99	8294049	6619	1
Fage_P038a	198	Pulse	99	8306449	19019	1
Fage_P038a	199	Picture	Fixation Cross Sternberg Letters after Stroop	8312254	0	1	37320	2	0	next	other	0
Fage_P038a	199	Pulse	99	8318849	6595	1
Fage_P038a	199	Pulse	99	8331249	18995	1
Fage_P038a	199	Pulse	99	8343649	31395	1
Fage_P038a	200	Picture	Retrieval Sternberg Letters	8349574	0	1	24824	2	0	next	incorrect	929
Fage_P038a	200	Response	2	8355668	6094	1
Fage_P038a	200	Pulse	99	8356048	6474	1
Fage_P038a	200	Pulse	99	8368448	18874	1
Fage_P038a	201	Picture	Fixation Cross after Retrieval	8374398	0	1	124620	2	0	next	other	0
Fage_P038a	201	Pulse	99	8380848	6450	1
Fage_P038a	201	Pulse	99	8393248	18850	1
Fage_P038a	201	Pulse	99	8405647	31249	1
Fage_P038a	201	Pulse	99	8418047	43649	1
Fage_P038a	201	Pulse	99	8430447	56049	1
Fage_P038a	201	Pulse	99	8442847	68449	1
Fage_P038a	201	Pulse	99	8455246	80848	1
Fage_P038a	201	Pulse	99	8467646	93248	1
Fage_P038a	201	Pulse	99	8480046	105648	1
Fage_P038a	201	Pulse	99	8492446	118048	1
Fage_P038a	202	Picture	Encoding Sternberg Letters	8499018	0	1	24824	3	0	next	other	0
Fage_P038a	202	Pulse	99	8504846	5828	1
Fage_P038a	202	Pulse	99	8517245	18227	1
Fage_P038a	203	Picture	Fixation Cross Sternberg Letters after Encoding	8523842	0	2	12496	3	0	next	other	0
Fage_P038a	203	Pulse	99	8529645	5803	1
Fage_P038a	204	Picture	Stroop Sternberg	8536338	0	1	24824	2	0	next	incorrect	949
Fage_P038a	204	Response	2	8541855	5517	1
Fage_P038a	204	Pulse	99	8542045	5707	1
Fage_P038a	204	Pulse	99	8554445	18107	1
Fage_P038a	205	Picture	Fixation Cross Sternberg Letters after Stroop	8561162	0	1	37320	2	0	next	other	0
Fage_P038a	205	Pulse	99	8566844	5682	1
Fage_P038a	205	Pulse	99	8579244	18082	1
Fage_P038a	205	Pulse	99	8591644	30482	1
Fage_P038a	206	Picture	Retrieval Sternberg Letters	8598482	0	1	24824	2	0	next	incorrect	958
Fage_P038a	206	Pulse	99	8604044	5562	1
Fage_P038a	206	Response	2	8605214	6732	1
Fage_P038a	206	Pulse	99	8616443	17961	1
Fage_P038a	207	Picture	Fixation Cross after Retrieval	8623306	0	1	149444	2	0	next	other	0
Fage_P038a	207	Pulse	99	8628843	5537	1
Fage_P038a	207	Pulse	99	8641253	17947	1
Fage_P038a	207	Pulse	99	8653653	30347	1
Fage_P038a	207	Pulse	99	8666053	42747	1
Fage_P038a	207	Pulse	99	8678452	55146	1
Fage_P038a	207	Pulse	99	8690852	67546	1
Fage_P038a	207	Pulse	99	8703252	79946	1
Fage_P038a	207	Pulse	99	8715652	92346	1
Fage_P038a	207	Pulse	99	8728051	104745	1
Fage_P038a	207	Pulse	99	8740451	117145	1
Fage_P038a	207	Pulse	99	8752851	129545	1
Fage_P038a	207	Pulse	99	8765251	141945	1
Fage_P038a	208	Picture	Encoding Sternberg Letters	8772750	0	1	24825	2	0	next	other	0
Fage_P038a	208	Pulse	99	8777651	4901	1
Fage_P038a	208	Pulse	99	8790050	17300	1
Fage_P038a	209	Picture	Fixation Cross Sternberg Letters after Encoding	8797575	0	1	12495	2	0	next	other	0
Fage_P038a	209	Pulse	99	8802450	4875	1
Fage_P038a	210	Picture	Stroop Sternberg	8810070	0	1	24824	2	0	next	incorrect	980
Fage_P038a	210	Pulse	99	8814850	4780	1
Fage_P038a	210	Response	2	8817610	7540	1
Fage_P038a	210	Pulse	99	8827249	17179	1
Fage_P038a	211	Picture	Fixation Cross Sternberg Letters after Stroop	8834894	0	1	37320	2	0	next	other	0
Fage_P038a	211	Pulse	99	8839649	4755	1
Fage_P038a	211	Pulse	99	8852049	17155	1
Fage_P038a	211	Pulse	99	8864449	29555	1
Fage_P038a	212	Picture	Retrieval Sternberg Letters	8872214	0	1	24824	2	0	next	hit	988
Fage_P038a	212	Pulse	99	8876849	4635	1
Fage_P038a	212	Response	1	8877278	5064	1
Fage_P038a	212	Pulse	99	8889248	17034	1
Fage_P038a	213	Picture	Fixation Cross after Retrieval	8897038	0	1	124620	2	0	next	other	0
Fage_P038a	213	Pulse	99	8901648	4610	1
Fage_P038a	213	Pulse	99	8914048	17010	1
Fage_P038a	213	Pulse	99	8926448	29410	1
Fage_P038a	213	Pulse	99	8938847	41809	1
Fage_P038a	213	Pulse	99	8951247	54209	1
Fage_P038a	213	Pulse	99	8963647	66609	1
Fage_P038a	213	Pulse	99	8976047	79009	1
Fage_P038a	213	Pulse	99	8988447	91409	1
Fage_P038a	213	Pulse	99	9000846	103808	1
Fage_P038a	213	Pulse	99	9013246	116208	1
Fage_P038a	214	Picture	Encoding Sternberg Letters	9021658	0	1	24824	3	0	next	other	0
Fage_P038a	214	Pulse	99	9025646	3988	1
Fage_P038a	214	Pulse	99	9038046	16388	1
Fage_P038a	215	Picture	Fixation Cross Sternberg Letters after Encoding	9046482	0	2	12496	3	0	next	other	0
Fage_P038a	215	Pulse	99	9050445	3963	1
Fage_P038a	216	Picture	Stroop Sternberg	9058978	0	1	24824	2	0	next	incorrect	1008
Fage_P038a	216	Pulse	99	9062845	3867	1
Fage_P038a	216	Response	2	9068415	9437	1
Fage_P038a	216	Pulse	99	9075245	16267	1
Fage_P038a	217	Picture	Fixation Cross Sternberg Letters after Stroop	9083802	0	1	37320	2	0	next	other	0
Fage_P038a	217	Pulse	99	9087645	3843	1
Fage_P038a	217	Pulse	99	9100044	16242	1
Fage_P038a	217	Pulse	99	9112444	28642	1
Fage_P038a	218	Picture	Retrieval Sternberg Letters	9121122	0	1	24824	2	0	next	incorrect	1016
Fage_P038a	218	Pulse	99	9124844	3722	1
Fage_P038a	218	Response	2	9127954	6832	1
Fage_P038a	218	Pulse	99	9137244	16122	1
Fage_P038a	219	Picture	Fixation Cross after Retrieval	9145946	0	1	112291	3	0	next	other	0
Fage_P038a	219	Pulse	99	9149644	3698	1
Fage_P038a	219	Pulse	99	9162043	16097	1
Fage_P038a	219	Pulse	99	9174443	28497	1
Fage_P038a	219	Pulse	99	9186843	40897	1
Fage_P038a	219	Pulse	99	9199243	53297	1
Fage_P038a	219	Pulse	99	9211642	65696	1
Fage_P038a	219	Pulse	99	9224042	78096	1
Fage_P038a	219	Pulse	99	9236442	90496	1
Fage_P038a	219	Pulse	99	9248842	102896	1
Fage_P038a	220	Picture	Encoding Sternberg Letters	9258237	0	2	24825	3	0	next	other	0
Fage_P038a	220	Pulse	99	9261241	3004	1
Fage_P038a	220	Pulse	99	9273641	15404	1
Fage_P038a	221	Picture	Fixation Cross Sternberg Letters after Encoding	9283062	0	1	12495	2	0	next	other	0
Fage_P038a	221	Pulse	99	9286041	2979	1
Fage_P038a	222	Picture	Stroop Sternberg	9295557	0	1	24824	2	0	next	hit	1035
Fage_P038a	222	Pulse	99	9298441	2884	1
Fage_P038a	222	Response	1	9301541	5984	1
Fage_P038a	222	Pulse	99	9310840	15283	1
Fage_P038a	223	Picture	Fixation Cross Sternberg Letters after Stroop	9320381	0	1	37320	2	0	next	other	0
Fage_P038a	223	Pulse	99	9323240	2859	1
Fage_P038a	223	Pulse	99	9335640	15259	1
Fage_P038a	223	Pulse	99	9348040	27659	1
Fage_P038a	224	Picture	Retrieval Sternberg Letters	9357701	0	1	24824	2	0	next	incorrect	1043
Fage_P038a	224	Pulse	99	9360440	2739	1
Fage_P038a	224	Response	2	9365349	7648	1
Fage_P038a	224	Pulse	99	9372839	15138	1
Fage_P038a	225	Picture	Fixation Cross after Retrieval	9382525	0	1	124620	2	0	next	other	0
Fage_P038a	225	Pulse	99	9385239	2714	1
Fage_P038a	225	Pulse	99	9397639	15114	1
Fage_P038a	225	Pulse	99	9410039	27514	1
Fage_P038a	225	Pulse	99	9422438	39913	1
Fage_P038a	225	Pulse	99	9434838	52313	1
Fage_P038a	225	Pulse	99	9447238	64713	1
Fage_P038a	225	Pulse	99	9459638	77113	1
Fage_P038a	225	Pulse	99	9472037	89512	1
Fage_P038a	225	Pulse	99	9484437	101912	1
Fage_P038a	225	Pulse	99	9496837	114312	1
Fage_P038a	226	Picture	Encoding Sternberg Letters	9507145	0	1	24825	2	0	next	other	0
Fage_P038a	226	Pulse	99	9509237	2092	1
Fage_P038a	226	Pulse	99	9521636	14491	1
Fage_P038a	227	Picture	Fixation Cross Sternberg Letters after Encoding	9531970	0	1	12495	2	0	next	other	0
Fage_P038a	227	Pulse	99	9534036	2066	1
Fage_P038a	228	Picture	Stroop Sternberg	9544465	0	1	24824	2	0	next	incorrect	1063
Fage_P038a	228	Pulse	99	9546436	1971	1
Fage_P038a	228	Response	2	9551986	7521	1
Fage_P038a	228	Pulse	99	9558836	14371	1
Fage_P038a	229	Picture	Fixation Cross Sternberg Letters after Stroop	9569289	0	1	37320	2	0	next	other	0
Fage_P038a	229	Pulse	99	9571236	1947	1
Fage_P038a	229	Pulse	99	9583635	14346	1
Fage_P038a	229	Pulse	99	9596035	26746	1
Fage_P038a	230	Picture	Retrieval Sternberg Letters	9606609	0	1	24824	2	0	next	incorrect	1071
Fage_P038a	230	Pulse	99	9608435	1826	1
Fage_P038a	230	Response	2	9613695	7086	1
Fage_P038a	230	Pulse	99	9620835	14226	1
Fage_P038a	231	Picture	Fixation Cross after Retrieval	9631433	0	1	124620	2	0	next	other	0
Fage_P038a	231	Pulse	99	9633234	1801	1
Fage_P038a	231	Pulse	99	9645634	14201	1
Fage_P038a	231	Pulse	99	9658034	26601	1
Fage_P038a	231	Pulse	99	9670434	39001	1
Fage_P038a	231	Pulse	99	9682833	51400	1
Fage_P038a	231	Pulse	99	9695233	63800	1
Fage_P038a	231	Pulse	99	9707633	76200	1
Fage_P038a	231	Pulse	99	9720033	88600	1
Fage_P038a	231	Pulse	99	9732433	101000	1
Fage_P038a	231	Pulse	99	9744832	113399	1
Fage_P038a	232	Picture	Encoding Sternberg Letters	9756053	0	1	24824	3	0	next	other	0
Fage_P038a	232	Pulse	99	9757232	1179	1
Fage_P038a	232	Pulse	99	9769632	13579	1
Fage_P038a	233	Picture	Fixation Cross Sternberg Letters after Encoding	9780877	0	2	12496	3	0	next	other	0
Fage_P038a	233	Pulse	99	9782032	1155	1
Fage_P038a	234	Picture	Stroop Sternberg	9793373	0	1	24824	2	0	next	incorrect	1091
Fage_P038a	234	Pulse	99	9794432	1059	1
Fage_P038a	234	Response	2	9799991	6618	1
Fage_P038a	234	Pulse	99	9806831	13458	1
Fage_P038a	235	Picture	Fixation Cross Sternberg Letters after Stroop	9818197	0	1	37320	2	0	next	other	0
Fage_P038a	235	Pulse	99	9819231	1034	1
Fage_P038a	235	Pulse	99	9831631	13434	1
Fage_P038a	235	Pulse	99	9844030	25833	1
Fage_P038a	236	Picture	Retrieval Sternberg Letters	9855517	0	1	24824	2	0	next	incorrect	1099
Fage_P038a	236	Pulse	99	9856430	913	1
Fage_P038a	236	Response	2	9863200	7683	1
Fage_P038a	236	Pulse	99	9868830	13313	1
Fage_P038a	237	Picture	Fixation Cross after Retrieval	9880341	0	1	112291	3	0	next	other	0
Fage_P038a	237	Pulse	99	9881230	889	1
Fage_P038a	237	Pulse	99	9893630	13289	1
Fage_P038a	237	Pulse	99	9906029	25688	1
Fage_P038a	237	Pulse	99	9918429	38088	1
Fage_P038a	237	Pulse	99	9930829	50488	1
Fage_P038a	237	Pulse	99	9943229	62888	1
Fage_P038a	237	Pulse	99	9955628	75287	1
Fage_P038a	237	Pulse	99	9968028	87687	1
Fage_P038a	237	Pulse	99	9980428	100087	1
Fage_P038a	238	Picture	Encoding Sternberg Letters	9992632	0	2	24825	3	0	next	other	0
Fage_P038a	238	Pulse	99	9992828	196	1
Fage_P038a	238	Pulse	99	10005227	12595	1
Fage_P038a	239	Picture	Fixation Cross Sternberg Letters after Encoding	10017457	0	1	12495	2	0	next	other	0
Fage_P038a	239	Pulse	99	10017627	170	1
Fage_P038a	240	Picture	Stroop Sternberg	10029952	0	1	24824	2	0	next	incorrect	1118
Fage_P038a	240	Pulse	99	10030027	75	1
Fage_P038a	240	Response	2	10036677	6725	1
Fage_P038a	240	Pulse	99	10042427	12475	1
Fage_P038a	241	Picture	Fixation Cross Sternberg Letters after Stroop	10054776	0	1	37320	2	0	next	other	0
Fage_P038a	241	Pulse	99	10054827	51	1
Fage_P038a	241	Pulse	99	10067226	12450	1
Fage_P038a	241	Pulse	99	10079626	24850	1
Fage_P038a	241	Pulse	99	10092036	37260	1
Fage_P038a	242	Picture	Retrieval Sternberg Letters	10092096	0	1	24824	2	0	next	incorrect	1126
Fage_P038a	242	Response	2	10097976	5880	1
Fage_P038a	242	Pulse	99	10104426	12330	1
Fage_P038a	242	Pulse	99	10116825	24729	1
Fage_P038a	243	Picture	Fixation Cross after Retrieval	10116920	0	1	137116	2	0	next	other	0
Fage_P038a	243	Pulse	99	10129235	12315	1
Fage_P038a	243	Pulse	99	10141635	24715	1
Fage_P038a	243	Pulse	99	10154035	37115	1
Fage_P038a	243	Pulse	99	10166434	49514	1
Fage_P038a	243	Pulse	99	10178834	61914	1
Fage_P038a	243	Pulse	99	10191234	74314	1
Fage_P038a	243	Pulse	99	10203634	86714	1
Fage_P038a	243	Pulse	99	10216033	99113	1
Fage_P038a	243	Pulse	99	10228433	111513	1
Fage_P038a	243	Pulse	99	10240833	123913	1
Fage_P038a	243	Pulse	99	10253233	136313	1
Fage_P038a	244	Picture	Encoding Sternberg Letters	10254036	0	1	24824	2	0	next	other	0
Fage_P038a	244	Pulse	99	10265633	11597	1
Fage_P038a	244	Pulse	99	10278032	23996	1
Fage_P038a	245	Picture	Fixation Cross Sternberg Letters after Encoding	10278860	0	1	12495	2	0	next	other	0
Fage_P038a	245	Pulse	99	10290432	11572	1
Fage_P038a	246	Picture	Stroop Sternberg	10291355	0	1	24824	3	0	next	incorrect	1147
Fage_P038a	246	Response	2	10298072	6717	1
Fage_P038a	246	Pulse	99	10302832	11477	1
Fage_P038a	246	Pulse	99	10315232	23877	1
Fage_P038a	247	Picture	Fixation Cross Sternberg Letters after Stroop	10316179	0	2	37320	3	0	next	other	0
Fage_P038a	247	Pulse	99	10327631	11452	1
Fage_P038a	247	Pulse	99	10340031	23852	1
Fage_P038a	247	Pulse	99	10352431	36252	1
Fage_P038a	248	Picture	Retrieval Sternberg Letters	10353499	0	1	24824	2	0	next	incorrect	1155
Fage_P038a	248	Response	2	10361541	8042	1
Fage_P038a	248	Pulse	99	10364831	11332	1
Fage_P038a	248	Pulse	99	10377230	23731	1
Fage_P038a	249	Picture	Fixation Cross after Retrieval	10378323	0	1	149445	2	0	next	other	0
Fage_P038a	249	Pulse	99	10389630	11307	1
Fage_P038a	249	Pulse	99	10402030	23707	1
Fage_P038a	249	Pulse	99	10414430	36107	1
Fage_P038a	249	Pulse	99	10426829	48506	1
Fage_P038a	249	Pulse	99	10439229	60906	1
Fage_P038a	249	Pulse	99	10451629	73306	1
Fage_P038a	249	Pulse	99	10464029	85706	1
Fage_P038a	249	Pulse	99	10476429	98106	1
Fage_P038a	249	Pulse	99	10488828	110505	1
Fage_P038a	249	Pulse	99	10501228	122905	1
Fage_P038a	249	Pulse	99	10513628	135305	1
Fage_P038a	249	Pulse	99	10526028	147705	1
Fage_P038a	250	Picture	Encoding Sternberg Letters	10527768	0	1	24824	2	0	next	other	0
Fage_P038a	250	Pulse	99	10538427	10659	1
Fage_P038a	250	Pulse	99	10550827	23059	1
Fage_P038a	251	Picture	Fixation Cross Sternberg Letters after Encoding	10552592	0	1	12495	2	0	next	other	0
Fage_P038a	251	Pulse	99	10563227	10635	1
Fage_P038a	252	Picture	Stroop Sternberg	10565087	0	1	24825	2	0	next	hit	1177
Fage_P038a	252	Response	1	10572237	7150	1
Fage_P038a	252	Pulse	99	10575627	10540	1
Fage_P038a	252	Pulse	99	10588026	22939	1
Fage_P038a	253	Picture	Fixation Cross Sternberg Letters after Stroop	10589912	0	1	37319	2	0	next	other	0
Fage_P038a	253	Pulse	99	10600426	10514	1
Fage_P038a	253	Pulse	99	10612826	22914	1
Fage_P038a	253	Pulse	99	10625226	35314	1
Fage_P038a	254	Picture	Retrieval Sternberg Letters	10627231	0	1	24824	2	0	next	hit	1185
Fage_P038a	254	Response	1	10634976	7745	1
Fage_P038a	254	Pulse	99	10637625	10394	1
Fage_P038a	254	Pulse	99	10650025	22794	1
Fage_P038a	255	Picture	Fixation Cross after Retrieval	10652055	0	1	137116	2	0	next	other	0
Fage_P038a	255	Pulse	99	10662425	10370	1
Fage_P038a	255	Pulse	99	10674825	22770	1
Fage_P038a	255	Pulse	99	10687224	35169	1
Fage_P038a	255	Pulse	99	10699624	47569	1
Fage_P038a	255	Pulse	99	10712024	59969	1
Fage_P038a	255	Pulse	99	10724424	72369	1
Fage_P038a	255	Pulse	99	10736824	84769	1
Fage_P038a	255	Pulse	99	10749224	97169	1
Fage_P038a	255	Pulse	99	10761623	109568	1
Fage_P038a	255	Pulse	99	10774023	121968	1
Fage_P038a	255	Pulse	99	10786423	134368	1
Fage_P038a	256	Picture	Encoding Sternberg Letters	10789171	0	1	24824	2	0	next	other	0
Fage_P038a	256	Pulse	99	10798823	9652	1
Fage_P038a	256	Pulse	99	10811222	22051	1
Fage_P038a	257	Picture	Fixation Cross Sternberg Letters after Encoding	10813995	0	1	12496	2	0	next	other	0
Fage_P038a	257	Pulse	99	10823622	9627	1
Fage_P038a	258	Picture	Stroop Sternberg	10826491	0	1	24824	2	0	next	incorrect	1206
Fage_P038a	258	Response	2	10833402	6911	1
Fage_P038a	258	Pulse	99	10836022	9531	1
Fage_P038a	258	Pulse	99	10848422	21931	1
Fage_P038a	259	Picture	Fixation Cross Sternberg Letters after Stroop	10851315	0	1	37319	2	0	next	other	0
Fage_P038a	259	Pulse	99	10860821	9506	1
Fage_P038a	259	Pulse	99	10873221	21906	1
Fage_P038a	259	Pulse	99	10885621	34306	1
Fage_P038a	260	Picture	Retrieval Sternberg Letters	10888634	0	1	24824	3	0	next	incorrect	1214
Fage_P038a	260	Response	2	10896091	7457	1
Fage_P038a	260	Pulse	99	10898021	9387	1
Fage_P038a	260	Pulse	99	10910421	21787	1
Fage_P038a	261	Picture	Fixation Cross after Retrieval	10913458	0	2	112292	3	0	next	other	0
Fage_P038a	261	Pulse	99	10922820	9362	1
Fage_P038a	261	Pulse	99	10935220	21762	1
Fage_P038a	261	Pulse	99	10947620	34162	1
Fage_P038a	261	Pulse	99	10960020	46562	1
Fage_P038a	261	Pulse	99	10972419	58961	1
Fage_P038a	261	Pulse	99	10984819	71361	1
Fage_P038a	261	Pulse	99	10997219	83761	1
Fage_P038a	261	Pulse	99	11009619	96161	1
Fage_P038a	261	Pulse	99	11022018	108560	1
Fage_P038a	262	Picture	Encoding Sternberg Letters	11025750	0	1	24824	2	0	next	other	0
Fage_P038a	262	Pulse	99	11034418	8668	1
Fage_P038a	262	Pulse	99	11046818	21068	1
Fage_P038a	263	Picture	Fixation Cross Sternberg Letters after Encoding	11050574	0	1	12496	2	0	next	other	0
Fage_P038a	263	Pulse	99	11059218	8644	1
Fage_P038a	264	Picture	Stroop Sternberg	11063070	0	1	24824	2	0	next	incorrect	1233
Fage_P038a	264	Response	2	11071588	8518	1
Fage_P038a	264	Pulse	99	11071617	8547	1
Fage_P038a	264	Pulse	99	11084017	20947	1
Fage_P038a	265	Picture	Fixation Cross Sternberg Letters after Stroop	11087894	0	1	37319	3	0	next	other	0
Fage_P038a	265	Pulse	99	11096417	8523	1
Fage_P038a	265	Pulse	99	11108817	20923	1
Fage_P038a	265	Pulse	99	11121216	33322	1
Fage_P038a	266	Picture	Retrieval Sternberg Letters	11125213	0	2	24825	3	0	next	incorrect	1242
Fage_P038a	266	Pulse	99	11133616	8403	1
Fage_P038a	266	Response	2	11133766	8553	1
Fage_P038a	266	Pulse	99	11146016	20803	1
Fage_P038a	267	Picture	Fixation Cross after Retrieval	11150038	0	1	149444	2	0	next	other	0
Fage_P038a	267	Pulse	99	11158416	8378	1
Fage_P038a	267	Pulse	99	11170815	20777	1
Fage_P038a	267	Pulse	99	11183215	33177	1
Fage_P038a	267	Pulse	99	11195615	45577	1
Fage_P038a	267	Pulse	99	11208015	57977	1
Fage_P038a	267	Pulse	99	11220415	70377	1
Fage_P038a	267	Pulse	99	11232814	82776	1
Fage_P038a	267	Pulse	99	11245214	95176	1
Fage_P038a	267	Pulse	99	11257614	107576	1
Fage_P038a	267	Pulse	99	11270014	119976	1
Fage_P038a	267	Pulse	99	11282413	132375	1
Fage_P038a	267	Pulse	99	11294813	144775	1
Fage_P038a	268	Picture	Encoding Sternberg Letters	11299482	0	1	24824	3	0	next	other	0
Fage_P038a	268	Pulse	99	11307213	7731	1
Fage_P038a	268	Pulse	99	11319613	20131	1
Fage_P038a	269	Picture	Fixation Cross Sternberg Letters after Encoding	11324306	0	2	12496	3	0	next	other	0
Fage_P038a	269	Pulse	99	11332012	7706	1
Fage_P038a	270	Picture	Stroop Sternberg	11336802	0	1	24824	2	0	next	incorrect	1264
Fage_P038a	270	Pulse	99	11344412	7610	1
Fage_P038a	270	Response	2	11345522	8720	1
Fage_P038a	270	Pulse	99	11356812	20010	1
Fage_P038a	271	Picture	Fixation Cross Sternberg Letters after Stroop	11361626	0	1	37320	2	0	next	other	0
Fage_P038a	271	Pulse	99	11369212	7586	1
Fage_P038a	271	Pulse	99	11381612	19986	1
Fage_P038a	271	Pulse	99	11394011	32385	1
Fage_P038a	272	Picture	Retrieval Sternberg Letters	11398946	0	1	24824	2	0	next	hit	1271
Fage_P038a	272	Response	1	11405041	6095	1
Fage_P038a	272	Pulse	99	11406411	7465	1
Fage_P038a	272	Pulse	99	11418811	19865	1
Fage_P038a	273	Picture	Fixation Cross after Retrieval	11423770	0	1	124620	2	0	next	other	0
Fage_P038a	273	Pulse	99	11431211	7441	1
Fage_P038a	273	Pulse	99	11443610	19840	1
Fage_P038a	273	Pulse	99	11456010	32240	1
Fage_P038a	273	Pulse	99	11468410	44640	1
Fage_P038a	273	Pulse	99	11480810	57040	1
Fage_P038a	273	Pulse	99	11493209	69439	1
Fage_P038a	273	Pulse	99	11505609	81839	1
Fage_P038a	273	Pulse	99	11518009	94239	1
Fage_P038a	273	Pulse	99	11530409	106639	1
Fage_P038a	273	Pulse	99	11542809	119039	1
Fage_P038a	274	Picture	Encoding Sternberg Letters	11548390	0	1	24824	2	0	next	other	0
Fage_P038a	274	Pulse	99	11555208	6818	1
Fage_P038a	274	Pulse	99	11567608	19218	1
Fage_P038a	275	Picture	Fixation Cross Sternberg Letters after Encoding	11573214	0	1	12496	2	0	next	other	0
Fage_P038a	275	Pulse	99	11580008	6794	1
Fage_P038a	276	Picture	Stroop Sternberg	11585710	0	1	24824	2	0	next	incorrect	1292
Fage_P038a	276	Pulse	99	11592408	6698	1
Fage_P038a	276	Response	2	11592578	6868	1
Fage_P038a	276	Pulse	99	11604807	19097	1
Fage_P038a	277	Picture	Fixation Cross Sternberg Letters after Stroop	11610534	0	1	37319	3	0	next	other	0
Fage_P038a	277	Pulse	99	11617207	6673	1
Fage_P038a	277	Pulse	99	11629607	19073	1
Fage_P038a	277	Pulse	99	11642017	31483	1
Fage_P038a	278	Picture	Retrieval Sternberg Letters	11647853	0	2	24825	3	0	next	hit	1299
Fage_P038a	278	Response	1	11652707	4854	1
Fage_P038a	278	Pulse	99	11654406	6553	1
Fage_P038a	278	Pulse	99	11666816	18963	1
Fage_P038a	279	Picture	Fixation Cross after Retrieval	11672678	0	1	112291	2	0	next	other	0
Fage_P038a	279	Pulse	99	11679216	6538	1
Fage_P038a	279	Pulse	99	11691616	18938	1
Fage_P038a	279	Pulse	99	11704015	31337	1
Fage_P038a	279	Pulse	99	11716415	43737	1
Fage_P038a	279	Pulse	99	11728815	56137	1
Fage_P038a	279	Pulse	99	11741215	68537	1
Fage_P038a	279	Pulse	99	11753615	80937	1
Fage_P038a	279	Pulse	99	11766014	93336	1
Fage_P038a	279	Pulse	99	11778414	105736	1
Fage_P038a	280	Picture	Encoding Sternberg Letters	11784969	0	1	24825	2	0	next	other	0
Fage_P038a	280	Pulse	99	11790814	5845	1
Fage_P038a	280	Pulse	99	11803214	18245	1
Fage_P038a	281	Picture	Fixation Cross Sternberg Letters after Encoding	11809794	0	1	12495	2	0	next	other	0
Fage_P038a	281	Pulse	99	11815613	5819	1
Fage_P038a	282	Picture	Stroop Sternberg	11822289	0	1	24824	2	0	next	hit	1319
Fage_P038a	282	Pulse	99	11828013	5724	1
Fage_P038a	282	Response	1	11829663	7374	1
Fage_P038a	282	Pulse	99	11840413	18124	1
Fage_P038a	283	Picture	Fixation Cross Sternberg Letters after Stroop	11847113	0	1	37320	2	0	next	other	0
Fage_P038a	283	Pulse	99	11852813	5700	1
Fage_P038a	283	Pulse	99	11865213	18100	1
Fage_P038a	283	Pulse	99	11877612	30499	1
Fage_P038a	284	Picture	Retrieval Sternberg Letters	11884433	0	1	24824	2	0	next	hit	1327
Fage_P038a	284	Pulse	99	11890012	5579	1
Fage_P038a	284	Response	1	11891852	7419	1
Fage_P038a	284	Pulse	99	11902412	17979	1
Fage_P038a	285	Picture	Fixation Cross after Retrieval	11909257	0	1	137116	2	0	next	other	0
Fage_P038a	285	Pulse	99	11914812	5555	1
Fage_P038a	285	Pulse	99	11927211	17954	1
Fage_P038a	285	Pulse	99	11939611	30354	1
Fage_P038a	285	Pulse	99	11952011	42754	1
Fage_P038a	285	Pulse	99	11964411	55154	1
Fage_P038a	285	Pulse	99	11976810	67553	1
Fage_P038a	285	Pulse	99	11989210	79953	1
Fage_P038a	285	Pulse	99	12001610	92353	1
Fage_P038a	285	Pulse	99	12014010	104753	1
Fage_P038a	285	Pulse	99	12026409	117152	1
Fage_P038a	285	Pulse	99	12038809	129552	1
Fage_P038a	286	Picture	Encoding Sternberg Letters	12046373	0	1	24824	2	0	next	other	0
Fage_P038a	286	Pulse	99	12051209	4836	1
Fage_P038a	286	Pulse	99	12063609	17236	1
Fage_P038a	287	Picture	Fixation Cross Sternberg Letters after Encoding	12071197	0	1	12495	2	0	next	other	0
Fage_P038a	287	Pulse	99	12076009	4812	1
Fage_P038a	288	Picture	Stroop Sternberg	12083692	0	1	24824	2	0	next	hit	1348
Fage_P038a	288	Pulse	99	12088409	4717	1
Fage_P038a	288	Response	1	12090048	6356	1
Fage_P038a	288	Pulse	99	12100808	17116	1
Fage_P038a	289	Picture	Fixation Cross Sternberg Letters after Stroop	12108516	0	1	37320	2	0	next	other	0
Fage_P038a	289	Pulse	99	12113208	4692	1
Fage_P038a	289	Pulse	99	12125608	17092	1
Fage_P038a	289	Pulse	99	12138007	29491	1
Fage_P038a	290	Picture	Retrieval Sternberg Letters	12145836	0	1	24824	2	0	next	incorrect	1356
Fage_P038a	290	Pulse	99	12150407	4571	1
Fage_P038a	290	Response	2	12152287	6451	1
Fage_P038a	290	Pulse	99	12162807	16971	1
Fage_P038a	291	Picture	Fixation Cross after Retrieval	12170660	0	1	112292	2	0	next	other	0
Fage_P038a	291	Pulse	99	12175207	4547	1
Fage_P038a	291	Pulse	99	12187606	16946	1
Fage_P038a	291	Pulse	99	12200006	29346	1
Fage_P038a	291	Pulse	99	12212406	41746	1
Fage_P038a	291	Pulse	99	12224806	54146	1
Fage_P038a	291	Pulse	99	12237205	66545	1
Fage_P038a	291	Pulse	99	12249605	78945	1
Fage_P038a	291	Pulse	99	12262005	91345	1
Fage_P038a	291	Pulse	99	12274405	103745	1
Fage_P038a	292	Picture	End Sternberg	12282952	0	1	37319	2	0	next	other	0
Fage_P038a	292	Pulse	99	12286805	3853	1
Fage_P038a	292	Pulse	99	12299204	16252	1
Fage_P038a	292	Pulse	99	12311604	28652	1
Fage_P038a	293	Picture	Instruction Stroop	12320271	0	1	37320	2	0	next	other	0
Fage_P038a	293	Pulse	99	12324004	3733	1
Fage_P038a	293	Pulse	99	12336404	16133	1
Fage_P038a	293	Pulse	99	12348804	28533	1
Fage_P038a	294	Picture	stroop neutral close	12357591	0	1	24824	2	0	next	incorrect	1378
Fage_P038a	294	Pulse	99	12361203	3612	1
Fage_P038a	294	Response	2	12364633	7042	1
Fage_P038a	294	Pulse	99	12373603	16012	1
Fage_P038a	295	Picture	stroop neutral close	12382415	0	1	24824	2	0	next	hit	1382
Fage_P038a	295	Pulse	99	12386003	3588	1
Fage_P038a	295	Response	1	12390233	7818	1
Fage_P038a	295	Pulse	99	12398403	15988	1
Fage_P038a	296	Picture	stroop neutral close	12407239	0	1	24824	2	0	next	incorrect	1386
Fage_P038a	296	Pulse	99	12410802	3563	1
Fage_P038a	296	Response	2	12413642	6403	1
Fage_P038a	296	Pulse	99	12423202	15963	1
Fage_P038a	297	Picture	stroop neutral close	12432063	0	1	24825	2	0	next	incorrect	1390
Fage_P038a	297	Pulse	99	12435602	3539	1
Fage_P038a	297	Response	2	12440892	8829	1
Fage_P038a	297	Pulse	99	12448002	15939	1
Fage_P038a	298	Picture	stroop neutral close	12456888	0	1	24824	2	0	next	hit	1394
Fage_P038a	298	Pulse	99	12460401	3513	1
Fage_P038a	298	Response	1	12463321	6433	1
Fage_P038a	298	Pulse	99	12472801	15913	1
Fage_P038a	299	Picture	stroop neutral close	12481712	0	1	24824	2	0	next	incorrect	1398
Fage_P038a	299	Pulse	99	12485201	3489	1
Fage_P038a	299	Response	2	12487631	5919	1
Fage_P038a	299	Pulse	99	12497601	15889	1
Fage_P038a	300	Picture	Fixation Cross Stroop	12506536	0	1	124620	2	0	next	other	0
Fage_P038a	300	Pulse	99	12510000	3464	1
Fage_P038a	300	Pulse	99	12522400	15864	1
Fage_P038a	300	Pulse	99	12534800	28264	1
Fage_P038a	300	Pulse	99	12547200	40664	1
Fage_P038a	300	Pulse	99	12559599	53063	1
Fage_P038a	300	Pulse	99	12571999	65463	1
Fage_P038a	300	Pulse	99	12584399	77863	1
Fage_P038a	300	Pulse	99	12596799	90263	1
Fage_P038a	300	Pulse	99	12609198	102662	1
Fage_P038a	300	Pulse	99	12621598	115062	1
Fage_P038a	301	Picture	stroop neutral close	12631156	0	1	24825	2	0	next	hit	1413
Fage_P038a	301	Pulse	99	12633998	2842	1
Fage_P038a	301	Response	1	12637848	6692	1
Fage_P038a	301	Pulse	99	12646398	15242	1
Fage_P038a	302	Picture	stroop neutral close	12655981	0	1	24824	2	0	next	incorrect	1417
Fage_P038a	302	Pulse	99	12658798	2817	1
Fage_P038a	302	Response	2	12660858	4877	1
Fage_P038a	302	Pulse	99	12671197	15216	1
Fage_P038a	303	Picture	stroop neutral close	12680805	0	1	24824	2	0	next	incorrect	1421
Fage_P038a	303	Pulse	99	12683597	2792	1
Fage_P038a	303	Response	2	12689947	9142	1
Fage_P038a	303	Pulse	99	12695997	15192	1
Fage_P038a	304	Picture	stroop neutral close	12705629	0	1	24824	2	0	next	incorrect	1425
Fage_P038a	304	Pulse	99	12708397	2768	1
Fage_P038a	304	Response	2	12711607	5978	1
Fage_P038a	304	Pulse	99	12720796	15167	1
Fage_P038a	305	Picture	stroop neutral close	12730453	0	1	24824	2	0	next	hit	1429
Fage_P038a	305	Pulse	99	12733196	2743	1
Fage_P038a	305	Response	1	12735816	5363	1
Fage_P038a	305	Pulse	99	12745596	15143	1
Fage_P038a	306	Picture	stroop neutral close	12755277	0	1	24824	2	0	next	incorrect	1433
Fage_P038a	306	Pulse	99	12757996	2719	1
Fage_P038a	306	Response	2	12763836	8559	1
Fage_P038a	306	Pulse	99	12770395	15118	1
Fage_P038a	307	Picture	Fixation Cross Stroop	12780101	0	1	124621	2	0	next	other	0
Fage_P038a	307	Pulse	99	12782795	2694	1
Fage_P038a	307	Pulse	99	12795195	15094	1
Fage_P038a	307	Pulse	99	12807595	27494	1
Fage_P038a	307	Pulse	99	12819995	39894	1
Fage_P038a	307	Pulse	99	12832394	52293	1
Fage_P038a	307	Pulse	99	12844794	64693	1
Fage_P038a	307	Pulse	99	12857194	77093	1
Fage_P038a	307	Pulse	99	12869594	89493	1
Fage_P038a	307	Pulse	99	12881993	101892	1
Fage_P038a	307	Pulse	99	12894393	114292	1
Fage_P038a	308	Picture	stroop neutral close	12904722	0	1	24824	2	0	next	hit	1448
Fage_P038a	308	Pulse	99	12906793	2071	1
Fage_P038a	308	Response	1	12911503	6781	1
Fage_P038a	308	Pulse	99	12919193	14471	1
Fage_P038a	309	Picture	stroop neutral close	12929546	0	1	24824	2	0	next	incorrect	1452
Fage_P038a	309	Pulse	99	12931593	2047	1
Fage_P038a	309	Response	2	12936012	6466	1
Fage_P038a	309	Pulse	99	12943992	14446	1
Fage_P038a	310	Picture	stroop neutral close	12954370	0	1	24824	2	0	next	incorrect	1456
Fage_P038a	310	Pulse	99	12956392	2022	1
Fage_P038a	310	Response	2	12965512	11142	1
Fage_P038a	310	Pulse	99	12968792	14422	1
Fage_P038a	311	Picture	stroop neutral close	12979194	0	1	24824	3	0	next	incorrect	1460
Fage_P038a	311	Pulse	99	12981192	1998	1
Fage_P038a	311	Response	2	12986821	7627	1
Fage_P038a	311	Pulse	99	12993591	14397	1
Fage_P038a	312	Picture	stroop neutral close	13004018	0	2	24825	3	0	next	hit	1464
Fage_P038a	312	Pulse	99	13005991	1973	1
Fage_P038a	312	Response	1	13010041	6023	1
Fage_P038a	312	Pulse	99	13018391	14373	1
Fage_P038a	313	Picture	stroop neutral close	13028843	0	1	24824	2	0	next	hit	1468
Fage_P038a	313	Pulse	99	13030791	1948	1
Fage_P038a	313	Response	1	13036660	7817	1
Fage_P038a	313	Pulse	99	13043190	14347	1
Fage_P038a	314	Picture	Fixation Cross Stroop	13053667	0	1	124620	2	0	next	other	0
Fage_P038a	314	Pulse	99	13055590	1923	1
Fage_P038a	314	Pulse	99	13067990	14323	1
Fage_P038a	314	Pulse	99	13080390	26723	1
Fage_P038a	314	Pulse	99	13092789	39122	1
Fage_P038a	314	Pulse	99	13105189	51522	1
Fage_P038a	314	Pulse	99	13117589	63922	1
Fage_P038a	314	Pulse	99	13129989	76322	1
Fage_P038a	314	Pulse	99	13142388	88721	1
Fage_P038a	314	Pulse	99	13154788	101121	1
Fage_P038a	314	Pulse	99	13167188	113521	1
Fage_P038a	315	Picture	stroop neutral close	13178287	0	1	24824	3	0	next	incorrect	1483
Fage_P038a	315	Pulse	99	13179598	1311	1
Fage_P038a	315	Response	2	13184138	5851	1
Fage_P038a	315	Pulse	99	13191998	13711	1
Fage_P038a	316	Picture	stroop neutral close	13203111	0	2	24825	3	0	next	hit	1487
Fage_P038a	316	Pulse	99	13204397	1286	1
Fage_P038a	316	Response	1	13210897	7786	1
Fage_P038a	316	Pulse	99	13216797	13686	1
Fage_P038a	317	Picture	stroop neutral close	13227936	0	1	24824	2	0	next	incorrect	1491
Fage_P038a	317	Pulse	99	13229197	1261	1
Fage_P038a	317	Response	2	13234527	6591	1
Fage_P038a	317	Pulse	99	13241597	13661	1
Fage_P038a	318	Picture	stroop neutral close	13252760	0	1	24824	2	0	next	incorrect	1495
Fage_P038a	318	Pulse	99	13253997	1237	1
Fage_P038a	318	Response	2	13260176	7416	1
Fage_P038a	318	Pulse	99	13266396	13636	1
Fage_P038a	319	Picture	stroop neutral close	13277584	0	1	24824	2	0	next	incorrect	1499
Fage_P038a	319	Pulse	99	13278796	1212	1
Fage_P038a	319	Response	2	13284516	6932	1
Fage_P038a	319	Pulse	99	13291196	13612	1
Fage_P038a	320	Picture	stroop neutral close	13302408	0	1	24824	2	0	next	incorrect	1503
Fage_P038a	320	Pulse	99	13303596	1188	1
Fage_P038a	320	Response	2	13307605	5197	1
Fage_P038a	320	Pulse	99	13315995	13587	1
Fage_P038a	321	Picture	Fixation Cross Stroop	13327232	0	1	124621	2	0	next	other	0
Fage_P038a	321	Pulse	99	13328395	1163	1
Fage_P038a	321	Pulse	99	13340795	13563	1
Fage_P038a	321	Pulse	99	13353195	25963	1
Fage_P038a	321	Pulse	99	13365594	38362	1
Fage_P038a	321	Pulse	99	13377994	50762	1
Fage_P038a	321	Pulse	99	13390394	63162	1
Fage_P038a	321	Pulse	99	13402794	75562	1
Fage_P038a	321	Pulse	99	13415193	87961	1
Fage_P038a	321	Pulse	99	13427593	100361	1
Fage_P038a	321	Pulse	99	13439993	112761	1
Fage_P038a	322	Picture	stroop maximum incongruent	13451853	0	1	24824	2	0	next	hit	1518
Fage_P038a	322	Pulse	99	13452393	540	1
Fage_P038a	322	Response	1	13459763	7910	1
Fage_P038a	322	Pulse	99	13464792	12939	1
Fage_P038a	323	Picture	stroop maximum incongruent	13476677	0	1	24824	2	0	next	hit	1522
Fage_P038a	323	Pulse	99	13477192	515	1
Fage_P038a	323	Response	1	13487382	10705	1
Fage_P038a	323	Pulse	99	13489592	12915	1
Fage_P038a	324	Picture	stroop maximum incongruent	13501501	0	1	24824	2	0	next	hit	1526
Fage_P038a	324	Pulse	99	13501992	491	1
Fage_P038a	324	Response	1	13508392	6891	1
Fage_P038a	324	Pulse	99	13514391	12890	1
Fage_P038a	325	Picture	stroop maximum incongruent	13526325	0	1	24824	2	0	next	incorrect	1530
Fage_P038a	325	Pulse	99	13526791	466	1
Fage_P038a	325	Response	2	13535681	9356	1
Fage_P038a	325	Pulse	99	13539191	12866	1
Fage_P038a	326	Picture	stroop maximum incongruent	13551149	0	1	24825	2	0	next	hit	1534
Fage_P038a	326	Pulse	99	13551591	442	1
Fage_P038a	326	Response	1	13559361	8212	1
Fage_P038a	326	Pulse	99	13563991	12842	1
Fage_P038a	327	Picture	stroop maximum incongruent	13575974	0	1	24824	2	0	next	incorrect	1538
Fage_P038a	327	Pulse	99	13576390	416	1
Fage_P038a	327	Response	2	13581180	5206	1
Fage_P038a	327	Pulse	99	13588790	12816	1
Fage_P038a	328	Picture	Fixation Cross Stroop	13600798	0	1	124620	2	0	next	other	0
Fage_P038a	328	Pulse	99	13601190	392	1
Fage_P038a	328	Pulse	99	13613590	12792	1
Fage_P038a	328	Pulse	99	13625989	25191	1
Fage_P038a	328	Pulse	99	13638389	37591	1
Fage_P038a	328	Pulse	99	13650789	49991	1
Fage_P038a	328	Pulse	99	13663189	62391	1
Fage_P038a	328	Pulse	99	13675589	74791	1
Fage_P038a	328	Pulse	99	13687988	87190	1
Fage_P038a	328	Pulse	99	13700388	99590	1
Fage_P038a	328	Pulse	99	13712788	111990	1
Fage_P038a	328	Pulse	99	13725188	124390	1
Fage_P038a	329	Picture	stroop maximum incongruent	13725418	0	1	24824	2	0	next	incorrect	1553
Fage_P038a	329	Response	2	13733527	8109	1
Fage_P038a	329	Pulse	99	13737587	12169	1
Fage_P038a	329	Pulse	99	13749987	24569	1
Fage_P038a	330	Picture	stroop maximum incongruent	13750242	0	1	24825	2	0	next	incorrect	1557
Fage_P038a	330	Response	2	13757887	7645	1
Fage_P038a	330	Pulse	99	13762387	12145	1
Fage_P038a	330	Pulse	99	13774787	24545	1
Fage_P038a	331	Picture	stroop maximum incongruent	13775067	0	1	24824	2	0	next	hit	1561
Fage_P038a	331	Response	1	13781457	6390	1
Fage_P038a	331	Pulse	99	13787186	12119	1
Fage_P038a	331	Pulse	99	13799586	24519	1
Fage_P038a	332	Picture	stroop maximum incongruent	13799891	0	1	24824	2	0	next	hit	1565
Fage_P038a	332	Response	1	13808436	8545	1
Fage_P038a	332	Pulse	99	13811986	12095	1
Fage_P038a	332	Pulse	99	13824386	24495	1
Fage_P038a	333	Picture	stroop maximum incongruent	13824715	0	1	24824	2	0	next	hit	1569
Fage_P038a	333	Response	1	13832866	8151	1
Fage_P038a	333	Pulse	99	13836785	12070	1
Fage_P038a	333	Pulse	99	13849185	24470	1
Fage_P038a	334	Picture	stroop maximum incongruent	13849539	0	1	24824	2	0	next	incorrect	1573
Fage_P038a	334	Response	2	13855935	6396	1
Fage_P038a	334	Pulse	99	13861585	12046	1
Fage_P038a	334	Pulse	99	13873985	24446	1
Fage_P038a	335	Picture	Fixation Cross Stroop	13874363	0	1	124621	2	0	next	other	0
Fage_P038a	335	Pulse	99	13886385	12022	1
Fage_P038a	335	Pulse	99	13898784	24421	1
Fage_P038a	335	Pulse	99	13911184	36821	1
Fage_P038a	335	Pulse	99	13923584	49221	1
Fage_P038a	335	Pulse	99	13935984	61621	1
Fage_P038a	335	Pulse	99	13948383	74020	1
Fage_P038a	335	Pulse	99	13960783	86420	1
Fage_P038a	335	Pulse	99	13973183	98820	1
Fage_P038a	335	Pulse	99	13985583	111220	1
Fage_P038a	335	Pulse	99	13997983	123620	1
Fage_P038a	336	Picture	stroop maximum incongruent	13998984	0	1	24824	2	0	next	hit	1588
Fage_P038a	336	Response	1	14007322	8338	1
Fage_P038a	336	Pulse	99	14010382	11398	1
Fage_P038a	336	Pulse	99	14022782	23798	1
Fage_P038a	337	Picture	stroop maximum incongruent	14023808	0	1	24824	2	0	next	hit	1592
Fage_P038a	337	Response	1	14031552	7744	1
Fage_P038a	337	Pulse	99	14035182	11374	1
Fage_P038a	337	Pulse	99	14047582	23774	1
Fage_P038a	338	Picture	stroop maximum incongruent	14048632	0	1	24824	2	0	next	incorrect	1596
Fage_P038a	338	Response	2	14054741	6109	1
Fage_P038a	338	Pulse	99	14059981	11349	1
Fage_P038a	338	Pulse	99	14072381	23749	1
Fage_P038a	339	Picture	stroop maximum incongruent	14073456	0	1	24824	2	0	next	hit	1600
Fage_P038a	339	Response	1	14078291	4835	1
Fage_P038a	339	Pulse	99	14084781	11325	1
Fage_P038a	339	Pulse	99	14097181	23725	1
Fage_P038a	340	Picture	stroop maximum incongruent	14098280	0	1	24824	3	0	next	hit	1604
Fage_P038a	340	Response	1	14104650	6370	1
Fage_P038a	340	Pulse	99	14109580	11300	1
Fage_P038a	340	Pulse	99	14121980	23700	1
Fage_P038a	341	Picture	stroop maximum incongruent	14123104	0	2	24825	3	0	next	incorrect	1608
Fage_P038a	341	Response	2	14128270	5166	1
Fage_P038a	341	Pulse	99	14134380	11276	1
Fage_P038a	341	Pulse	99	14146780	23676	1
Fage_P038a	342	Picture	Fixation Cross Stroop	14147929	0	1	124620	2	0	next	other	0
Fage_P038a	342	Pulse	99	14159179	11250	1
Fage_P038a	342	Pulse	99	14171579	23650	1
Fage_P038a	342	Pulse	99	14183979	36050	1
Fage_P038a	342	Pulse	99	14196379	48450	1
Fage_P038a	342	Pulse	99	14208778	60849	1
Fage_P038a	342	Pulse	99	14221178	73249	1
Fage_P038a	342	Pulse	99	14233578	85649	1
Fage_P038a	342	Pulse	99	14245978	98049	1
Fage_P038a	342	Pulse	99	14258378	110449	1
Fage_P038a	342	Pulse	99	14270777	122848	1
Fage_P038a	343	Picture	stroop maximum incongruent	14272549	0	1	24824	2	0	next	incorrect	1623
Fage_P038a	343	Response	2	14279117	6568	1
Fage_P038a	343	Pulse	99	14283177	10628	1
Fage_P038a	343	Pulse	99	14295577	23028	1
Fage_P038a	344	Picture	stroop maximum incongruent	14297373	0	1	24824	3	0	next	hit	1627
Fage_P038a	344	Response	1	14303997	6624	1
Fage_P038a	344	Pulse	99	14307977	10604	1
Fage_P038a	344	Pulse	99	14320376	23003	1
Fage_P038a	345	Picture	stroop maximum incongruent	14322197	0	2	24825	3	0	next	incorrect	1631
Fage_P038a	345	Response	2	14328016	5819	1
Fage_P038a	345	Pulse	99	14332776	10579	1
Fage_P038a	345	Pulse	99	14345176	22979	1
Fage_P038a	346	Picture	stroop maximum incongruent	14347022	0	1	24990	2	0	next	incorrect	1635
Fage_P038a	346	Response	2	14352746	5724	1
Fage_P038a	346	Pulse	99	14357576	10554	1
Fage_P038a	346	Pulse	99	14369976	22954	1
Fage_P038a	347	Picture	stroop maximum incongruent	14372012	0	1	24825	2	0	next	incorrect	1639
Fage_P038a	347	Response	2	14377395	5383	1
Fage_P038a	347	Pulse	99	14382375	10363	1
Fage_P038a	347	Pulse	99	14394775	22763	1
Fage_P038a	348	Picture	stroop maximum incongruent	14396837	0	1	24824	2	0	next	incorrect	1643
Fage_P038a	348	Response	2	14402665	5828	1
Fage_P038a	348	Pulse	99	14407175	10338	1
Fage_P038a	348	Pulse	99	14419574	22737	1
Fage_P038a	349	Picture	Fixation Cross Stroop	14421661	0	1	124620	2	0	next	other	0
Fage_P038a	349	Pulse	99	14431974	10313	1
Fage_P038a	349	Pulse	99	14444374	22713	1
Fage_P038a	349	Pulse	99	14456774	35113	1
Fage_P038a	349	Pulse	99	14469174	47513	1
Fage_P038a	349	Pulse	99	14481573	59912	1
Fage_P038a	349	Pulse	99	14493973	72312	1
Fage_P038a	349	Pulse	99	14506373	84712	1
Fage_P038a	349	Pulse	99	14518773	97112	1
Fage_P038a	349	Pulse	99	14531172	109511	1
Fage_P038a	349	Pulse	99	14543572	121911	1
Fage_P038a	350	Picture	End Stroop	14546281	0	1	43980	2	0	next	other	0
Fage_P038a	350	Pulse	99	14555972	9691	1
Fage_P038a	350	Pulse	99	14568372	22091	1
Fage_P038a	350	Pulse	99	14580771	34490	1
