# Supplementary material for: Towards clinical applicability of fMRI via systematic filtering
Source: PLoS One. 2025 May 12;20(5):e0321088. doi: 10.1371/journal.pone.0321088 (PMC12068634; doi:10.1371/journal.pone.0321088)
Supplement: S1 Code — (ZIP) [file pone.0321088.s001.zip › PLOS_DATA_CODE/Logfiles/Fage_P042a-fage.log]

Scenario - Fage Final
Logfile written - 01/14/2013 13:39:24

Subject	Trial	Event Type	Code	Time	TTime	Uncertainty	Duration	Uncertainty	ReqTime	ReqDur	Stim Type	Pair Index

Fage_P042a	1	Pulse	99	63665	73661	1
Fage_P042a	2	Picture	Instruction Sternberg Symbols	63972	0	1	37319	2	0	next	other	0
Fage_P042a	2	Pulse	99	76065	12093	1
Fage_P042a	2	Pulse	99	88465	24493	1
Fage_P042a	2	Pulse	99	100864	36892	1
Fage_P042a	3	Picture	Encoding Sternberg Symbols	101291	0	1	24824	2	0	next	other	0
Fage_P042a	3	Pulse	99	113264	11973	1
Fage_P042a	3	Pulse	99	125664	24373	1
Fage_P042a	4	Picture	Fixation Cross Sternberg Symbols after Encoding	126115	0	1	12496	2	0	next	other	0
Fage_P042a	4	Pulse	99	138064	11949	1
Fage_P042a	5	Picture	Stroop Sternberg	138611	0	1	24824	2	0	next	incorrect	12
Fage_P042a	5	Response	2	148533	9922	1
Fage_P042a	5	Pulse	99	150463	11852	1
Fage_P042a	5	Pulse	99	162863	24252	1
Fage_P042a	6	Picture	Fixation Cross Sternberg Symbols after Stroop	163435	0	1	37319	2	0	next	other	0
Fage_P042a	6	Pulse	99	175263	11828	1
Fage_P042a	6	Pulse	99	187662	24227	1
Fage_P042a	6	Pulse	99	200062	36627	1
Fage_P042a	7	Picture	Retrieval Sternberg Symbols	200754	0	1	24824	2	0	next	hit	21
Fage_P042a	7	Pulse	99	212462	11708	1
Fage_P042a	7	Response	1	215992	15238	1
Fage_P042a	7	Pulse	99	224862	24108	1
Fage_P042a	8	Picture	Fixation Cross after Retrieval	225578	0	1	112291	3	0	next	other	0
Fage_P042a	8	Pulse	99	237261	11683	1
Fage_P042a	8	Pulse	99	249661	24083	1
Fage_P042a	8	Pulse	99	262061	36483	1
Fage_P042a	8	Pulse	99	274460	48882	1
Fage_P042a	8	Pulse	99	286860	61282	1
Fage_P042a	8	Pulse	99	299260	73682	1
Fage_P042a	8	Pulse	99	311660	86082	1
Fage_P042a	8	Pulse	99	324059	98481	1
Fage_P042a	8	Pulse	99	336459	110881	1
Fage_P042a	9	Picture	Encoding Sternberg Symbols	337869	0	2	24824	4	0	next	other	0
Fage_P042a	9	Pulse	99	348859	10990	1
Fage_P042a	9	Pulse	99	361258	23389	1
Fage_P042a	10	Picture	Fixation Cross Sternberg Symbols after Encoding	362693	0	2	12496	3	0	next	other	0
Fage_P042a	10	Pulse	99	373658	10965	1
Fage_P042a	11	Picture	Stroop Sternberg	375189	0	1	24824	2	0	next	incorrect	39
Fage_P042a	11	Response	2	384288	9099	1
Fage_P042a	11	Pulse	99	386058	10869	1
Fage_P042a	11	Pulse	99	398458	23269	1
Fage_P042a	12	Picture	Fixation Cross Sternberg Symbols after Stroop	400013	0	1	37319	2	0	next	other	0
Fage_P042a	12	Pulse	99	410857	10844	1
Fage_P042a	12	Pulse	99	423257	23244	1
Fage_P042a	12	Pulse	99	435657	35644	1
Fage_P042a	13	Picture	Retrieval Sternberg Symbols	437332	0	1	24824	2	0	next	incorrect	47
Fage_P042a	13	Response	2	445067	7735	1
Fage_P042a	13	Pulse	99	448056	10724	1
Fage_P042a	13	Pulse	99	460456	23124	1
Fage_P042a	14	Picture	Fixation Cross after Retrieval	462156	0	1	149445	2	0	next	other	0
Fage_P042a	14	Pulse	99	472856	10700	1
Fage_P042a	14	Pulse	99	485256	23100	1
Fage_P042a	14	Pulse	99	497656	35500	1
Fage_P042a	14	Pulse	99	510055	47899	1
Fage_P042a	14	Pulse	99	522455	60299	1
Fage_P042a	14	Pulse	99	534855	72699	1
Fage_P042a	14	Pulse	99	547254	85098	1
Fage_P042a	14	Pulse	99	559654	97498	1
Fage_P042a	14	Pulse	99	572054	109898	1
Fage_P042a	14	Pulse	99	584454	122298	1
Fage_P042a	14	Pulse	99	596854	134698	1
Fage_P042a	14	Pulse	99	609253	147097	1
Fage_P042a	15	Picture	Encoding Sternberg Symbols	611601	0	1	24824	2	0	next	other	0
Fage_P042a	15	Pulse	99	621653	10052	1
Fage_P042a	15	Pulse	99	634053	22452	1
Fage_P042a	16	Picture	Fixation Cross Sternberg Symbols after Encoding	636425	0	1	12495	2	0	next	other	0
Fage_P042a	16	Pulse	99	646452	10027	1
Fage_P042a	17	Picture	Stroop Sternberg	648920	0	1	24824	2	0	next	hit	70
Fage_P042a	17	Pulse	99	658852	9932	1
Fage_P042a	17	Response	1	660882	11962	1
Fage_P042a	17	Pulse	99	671252	22332	1
Fage_P042a	18	Picture	Fixation Cross Sternberg Symbols after Stroop	673744	0	1	37319	3	0	next	other	0
Fage_P042a	18	Pulse	99	683652	9908	1
Fage_P042a	18	Pulse	99	696051	22307	1
Fage_P042a	18	Pulse	99	708451	34707	1
Fage_P042a	19	Picture	Retrieval Sternberg Symbols	711063	0	2	24825	3	0	next	hit	78
Fage_P042a	19	Pulse	99	720851	9788	1
Fage_P042a	19	Response	1	722630	11567	1
Fage_P042a	19	Pulse	99	733250	22187	1
Fage_P042a	20	Picture	Fixation Cross after Retrieval	735888	0	1	124620	2	0	next	other	0
Fage_P042a	20	Pulse	99	745650	9762	1
Fage_P042a	20	Pulse	99	758050	22162	1
Fage_P042a	20	Pulse	99	770450	34562	1
Fage_P042a	20	Pulse	99	782849	46961	1
Fage_P042a	20	Pulse	99	795249	59361	1
Fage_P042a	20	Pulse	99	807649	71761	1
Fage_P042a	20	Pulse	99	820048	84160	1
Fage_P042a	20	Pulse	99	832458	96570	1
Fage_P042a	20	Pulse	99	844858	108970	1
Fage_P042a	20	Pulse	99	857248	121360	1
Fage_P042a	21	Picture	Encoding Sternberg Symbols	860508	0	1	24824	2	0	next	other	0
Fage_P042a	21	Pulse	99	869657	9149	1
Fage_P042a	21	Pulse	99	882057	21549	1
Fage_P042a	22	Picture	Fixation Cross Sternberg Symbols after Encoding	885332	0	1	12495	2	0	next	other	0
Fage_P042a	22	Pulse	99	894457	9125	1
Fage_P042a	23	Picture	Stroop Sternberg	897827	0	1	24824	2	0	next	hit	97
Fage_P042a	23	Response	1	906797	8970	1
Fage_P042a	23	Pulse	99	906856	9029	1
Fage_P042a	23	Pulse	99	919256	21429	1
Fage_P042a	24	Picture	Fixation Cross Sternberg Symbols after Stroop	922651	0	1	37320	2	0	next	other	0
Fage_P042a	24	Pulse	99	931656	9005	1
Fage_P042a	24	Pulse	99	944056	21405	1
Fage_P042a	24	Pulse	99	956455	33804	1
Fage_P042a	25	Picture	Retrieval Sternberg Symbols	959971	0	1	24824	2	0	next	incorrect	105
Fage_P042a	25	Response	2	967065	7094	1
Fage_P042a	25	Pulse	99	968855	8884	1
Fage_P042a	25	Pulse	99	981255	21284	1
Fage_P042a	26	Picture	Fixation Cross after Retrieval	984795	0	1	136948	3	0	next	other	0
Fage_P042a	26	Pulse	99	993655	8860	1
Fage_P042a	26	Pulse	99	1006054	21259	1
Fage_P042a	26	Pulse	99	1018454	33659	1
Fage_P042a	26	Pulse	99	1030854	46059	1
Fage_P042a	26	Pulse	99	1043254	58459	1
Fage_P042a	26	Pulse	99	1055653	70858	1
Fage_P042a	26	Pulse	99	1068053	83258	1
Fage_P042a	26	Pulse	99	1080453	95658	1
Fage_P042a	26	Pulse	99	1092852	108057	1
Fage_P042a	26	Pulse	99	1105252	120457	1
Fage_P042a	26	Pulse	99	1117652	132857	1
Fage_P042a	27	Picture	Encoding Sternberg Symbols	1121743	0	2	24825	3	0	next	other	0
Fage_P042a	27	Pulse	99	1130052	8309	1
Fage_P042a	27	Pulse	99	1142451	20708	1
Fage_P042a	28	Picture	Fixation Cross Sternberg Symbols after Encoding	1146568	0	1	12495	2	0	next	other	0
Fage_P042a	28	Pulse	99	1154851	8283	1
Fage_P042a	29	Picture	Stroop Sternberg	1159063	0	1	24824	2	0	next	incorrect	127
Fage_P042a	29	Pulse	99	1167251	8188	1
Fage_P042a	29	Response	2	1167631	8568	1
Fage_P042a	29	Pulse	99	1179651	20588	1
Fage_P042a	30	Picture	Fixation Cross Sternberg Symbols after Stroop	1183887	0	1	37319	2	0	next	other	0
Fage_P042a	30	Pulse	99	1192050	8163	1
Fage_P042a	30	Pulse	99	1204450	20563	1
Fage_P042a	30	Pulse	99	1216850	32963	1
Fage_P042a	31	Picture	Retrieval Sternberg Symbols	1221206	0	1	24824	2	0	next	hit	134
Fage_P042a	31	Response	1	1226460	5254	1
Fage_P042a	31	Pulse	99	1229249	8043	1
Fage_P042a	31	Pulse	99	1241649	20443	1
Fage_P042a	32	Picture	Fixation Cross after Retrieval	1246030	0	1	124621	2	0	next	other	0
Fage_P042a	32	Pulse	99	1254049	8019	1
Fage_P042a	32	Pulse	99	1266449	20419	1
Fage_P042a	32	Pulse	99	1278848	32818	1
Fage_P042a	32	Pulse	99	1291248	45218	1
Fage_P042a	32	Pulse	99	1303648	57618	1
Fage_P042a	32	Pulse	99	1316048	70018	1
Fage_P042a	32	Pulse	99	1328447	82417	1
Fage_P042a	32	Pulse	99	1340847	94817	1
Fage_P042a	32	Pulse	99	1353247	107217	1
Fage_P042a	32	Pulse	99	1365647	119617	1
Fage_P042a	33	Picture	Encoding Sternberg Symbols	1370651	0	1	24824	2	0	next	other	0
Fage_P042a	33	Pulse	99	1378046	7395	1
Fage_P042a	33	Pulse	99	1390446	19795	1
Fage_P042a	34	Picture	Fixation Cross Sternberg Symbols after Encoding	1395475	0	1	12495	2	0	next	other	0
Fage_P042a	34	Pulse	99	1402846	7371	1
Fage_P042a	35	Picture	Stroop Sternberg	1407970	0	1	24824	2	0	next	incorrect	154
Fage_P042a	35	Response	2	1414086	6116	1
Fage_P042a	35	Pulse	99	1415245	7275	1
Fage_P042a	35	Pulse	99	1427645	19675	1
Fage_P042a	36	Picture	Fixation Cross Sternberg Symbols after Stroop	1432794	0	1	37319	3	0	next	other	0
Fage_P042a	36	Pulse	99	1440045	7251	1
Fage_P042a	36	Pulse	99	1452445	19651	1
Fage_P042a	36	Pulse	99	1464844	32050	1
Fage_P042a	37	Picture	Retrieval Sternberg Symbols	1470113	0	2	24824	4	0	next	incorrect	163
Fage_P042a	37	Pulse	99	1477244	7131	1
Fage_P042a	37	Response	2	1479334	9221	1
Fage_P042a	37	Pulse	99	1489644	19531	1
Fage_P042a	38	Picture	Fixation Cross after Retrieval	1494937	0	2	112292	3	0	next	other	0
Fage_P042a	38	Pulse	99	1502044	7107	1
Fage_P042a	38	Pulse	99	1514443	19506	1
Fage_P042a	38	Pulse	99	1526843	31906	1
Fage_P042a	38	Pulse	99	1539243	44306	1
Fage_P042a	38	Pulse	99	1551642	56705	1
Fage_P042a	38	Pulse	99	1564042	69105	1
Fage_P042a	38	Pulse	99	1576442	81505	1
Fage_P042a	38	Pulse	99	1588842	93905	1
Fage_P042a	38	Pulse	99	1601241	106304	1
Fage_P042a	39	Picture	Encoding Sternberg Symbols	1607229	0	1	24824	2	0	next	other	0
Fage_P042a	39	Pulse	99	1613641	6412	1
Fage_P042a	39	Pulse	99	1626041	18812	1
Fage_P042a	40	Picture	Fixation Cross Sternberg Symbols after Encoding	1632053	0	1	12495	2	0	next	other	0
Fage_P042a	40	Pulse	99	1638441	6388	1
Fage_P042a	41	Picture	Stroop Sternberg	1644548	0	1	24824	2	0	next	hit	182
Fage_P042a	41	Pulse	99	1650840	6292	1
Fage_P042a	41	Response	1	1651940	7392	1
Fage_P042a	41	Pulse	99	1663240	18692	1
Fage_P042a	42	Picture	Fixation Cross Sternberg Symbols after Stroop	1669372	0	1	37320	2	0	next	other	0
Fage_P042a	42	Pulse	99	1675640	6268	1
Fage_P042a	42	Pulse	99	1688040	18668	1
Fage_P042a	42	Pulse	99	1700439	31067	1
Fage_P042a	43	Picture	Retrieval Sternberg Symbols	1706692	0	1	24824	2	0	next	hit	190
Fage_P042a	43	Pulse	99	1712839	6147	1
Fage_P042a	43	Response	1	1721499	14807	1
Fage_P042a	43	Pulse	99	1725239	18547	1
Fage_P042a	44	Picture	Fixation Cross after Retrieval	1731516	0	1	112291	2	0	next	other	0
Fage_P042a	44	Pulse	99	1737638	6122	1
Fage_P042a	44	Pulse	99	1750038	18522	1
Fage_P042a	44	Pulse	99	1762438	30922	1
Fage_P042a	44	Pulse	99	1774838	43322	1
Fage_P042a	44	Pulse	99	1787237	55721	1
Fage_P042a	44	Pulse	99	1799637	68121	1
Fage_P042a	44	Pulse	99	1812037	80521	1
Fage_P042a	44	Pulse	99	1824436	92920	1
Fage_P042a	44	Pulse	99	1836836	105320	1
Fage_P042a	45	Picture	Encoding Sternberg Symbols	1843807	0	1	24824	2	0	next	other	0
Fage_P042a	45	Pulse	99	1849236	5429	1
Fage_P042a	45	Pulse	99	1861636	17829	1
Fage_P042a	46	Picture	Fixation Cross Sternberg Symbols after Encoding	1868631	0	1	12496	2	0	next	other	0
Fage_P042a	46	Pulse	99	1874035	5404	1
Fage_P042a	47	Picture	Stroop Sternberg	1881127	0	1	24824	2	0	next	incorrect	209
Fage_P042a	47	Pulse	99	1886435	5308	1
Fage_P042a	47	Response	2	1889375	8248	1
Fage_P042a	47	Pulse	99	1898835	17708	1
Fage_P042a	48	Picture	Fixation Cross Sternberg Symbols after Stroop	1905951	0	1	37319	2	0	next	other	0
Fage_P042a	48	Pulse	99	1911235	5284	1
Fage_P042a	48	Pulse	99	1923634	17683	1
Fage_P042a	48	Pulse	99	1936034	30083	1
Fage_P042a	49	Picture	Retrieval Sternberg Symbols	1943270	0	1	24824	2	0	next	hit	217
Fage_P042a	49	Pulse	99	1948434	5164	1
Fage_P042a	49	Response	1	1958003	14733	1
Fage_P042a	49	Pulse	99	1960833	17563	1
Fage_P042a	50	Picture	Fixation Cross after Retrieval	1968094	0	1	136949	2	0	next	other	0
Fage_P042a	50	Pulse	99	1973233	5139	1
Fage_P042a	50	Pulse	99	1985633	17539	1
Fage_P042a	50	Pulse	99	1998033	29939	1
Fage_P042a	50	Pulse	99	2010433	42339	1
Fage_P042a	50	Pulse	99	2022832	54738	1
Fage_P042a	50	Pulse	99	2035232	67138	1
Fage_P042a	50	Pulse	99	2047632	79538	1
Fage_P042a	50	Pulse	99	2060031	91937	1
Fage_P042a	50	Pulse	99	2072431	104337	1
Fage_P042a	50	Pulse	99	2084831	116737	1
Fage_P042a	50	Pulse	99	2097231	129137	1
Fage_P042a	51	Picture	Encoding Sternberg Symbols	2105043	0	1	24824	2	0	next	other	0
Fage_P042a	51	Pulse	99	2109630	4587	1
Fage_P042a	51	Pulse	99	2122030	16987	1
Fage_P042a	52	Picture	Fixation Cross Sternberg Symbols after Encoding	2129867	0	1	12496	2	0	next	other	0
Fage_P042a	52	Pulse	99	2134430	4563	1
Fage_P042a	53	Picture	Stroop Sternberg	2142363	0	1	24824	2	0	next	hit	238
Fage_P042a	53	Pulse	99	2146830	4467	1
Fage_P042a	53	Response	1	2152709	10346	1
Fage_P042a	53	Pulse	99	2159229	16866	1
Fage_P042a	54	Picture	Fixation Cross Sternberg Symbols after Stroop	2167187	0	1	37319	2	0	next	other	0
Fage_P042a	54	Pulse	99	2171629	4442	1
Fage_P042a	54	Pulse	99	2184029	16842	1
Fage_P042a	54	Pulse	99	2196428	29241	1
Fage_P042a	55	Picture	Retrieval Sternberg Symbols	2204506	0	1	24824	2	0	next	incorrect	246
Fage_P042a	55	Pulse	99	2208828	4322	1
Fage_P042a	55	Response	2	2214538	10032	1
Fage_P042a	55	Pulse	99	2221238	16732	1
Fage_P042a	56	Picture	Fixation Cross after Retrieval	2229330	0	1	124620	2	0	next	other	0
Fage_P042a	56	Pulse	99	2233627	4297	1
Fage_P042a	56	Pulse	99	2246037	16707	1
Fage_P042a	56	Pulse	99	2258437	29107	1
Fage_P042a	56	Pulse	99	2270837	41507	1
Fage_P042a	56	Pulse	99	2283236	53906	1
Fage_P042a	56	Pulse	99	2295636	66306	1
Fage_P042a	56	Pulse	99	2308036	78706	1
Fage_P042a	56	Pulse	99	2320436	91106	1
Fage_P042a	56	Pulse	99	2332835	103505	1
Fage_P042a	56	Pulse	99	2345235	115905	1
Fage_P042a	57	Picture	Encoding Sternberg Symbols	2353950	0	1	24824	2	0	next	other	0
Fage_P042a	57	Pulse	99	2357635	3685	1
Fage_P042a	57	Pulse	99	2370035	16085	1
Fage_P042a	58	Picture	Fixation Cross Sternberg Symbols after Encoding	2378774	0	1	12496	2	0	next	other	0
Fage_P042a	58	Pulse	99	2382434	3660	1
Fage_P042a	59	Picture	Stroop Sternberg	2391270	0	1	24824	2	0	next	incorrect	266
Fage_P042a	59	Pulse	99	2394834	3564	1
Fage_P042a	59	Response	2	2400124	8854	1
Fage_P042a	59	Pulse	99	2407234	15964	1
Fage_P042a	60	Picture	Fixation Cross Sternberg Symbols after Stroop	2416094	0	1	37319	2	0	next	other	0
Fage_P042a	60	Pulse	99	2419634	3540	1
Fage_P042a	60	Pulse	99	2432033	15939	1
Fage_P042a	60	Pulse	99	2444433	28339	1
Fage_P042a	61	Picture	Retrieval Sternberg Symbols	2453413	0	1	24824	2	0	next	incorrect	275
Fage_P042a	61	Pulse	99	2456833	3420	1
Fage_P042a	61	Pulse	99	2469232	15819	1
Fage_P042a	61	Response	2	2470462	17049	1
Fage_P042a	62	Picture	Fixation Cross after Retrieval	2478237	0	1	149444	2	0	next	other	0
Fage_P042a	62	Pulse	99	2481632	3395	1
Fage_P042a	62	Pulse	99	2494032	15795	1
Fage_P042a	62	Pulse	99	2506432	28195	1
Fage_P042a	62	Pulse	99	2518831	40594	1
Fage_P042a	62	Pulse	99	2531231	52994	1
Fage_P042a	62	Pulse	99	2543631	65394	1
Fage_P042a	62	Pulse	99	2556031	77794	1
Fage_P042a	62	Pulse	99	2568430	90193	1
Fage_P042a	62	Pulse	99	2580830	102593	1
Fage_P042a	62	Pulse	99	2593230	114993	1
Fage_P042a	62	Pulse	99	2605629	127392	1
Fage_P042a	62	Pulse	99	2618029	139792	1
Fage_P042a	63	Picture	Encoding Sternberg Symbols	2627681	0	1	24824	3	0	next	other	0
Fage_P042a	63	Pulse	99	2630429	2748	1
Fage_P042a	63	Pulse	99	2642829	15148	1
Fage_P042a	64	Picture	Fixation Cross Sternberg Symbols after Encoding	2652505	0	2	12496	3	0	next	other	0
Fage_P042a	64	Pulse	99	2655228	2723	1
Fage_P042a	65	Picture	Stroop Sternberg	2665001	0	1	24824	2	0	next	incorrect	296
Fage_P042a	65	Pulse	99	2667628	2627	1
Fage_P042a	65	Response	2	2673108	8107	1
Fage_P042a	65	Pulse	99	2680028	15027	1
Fage_P042a	66	Picture	Fixation Cross Sternberg Symbols after Stroop	2689825	0	1	37319	2	0	next	other	0
Fage_P042a	66	Pulse	99	2692427	2602	1
Fage_P042a	66	Pulse	99	2704827	15002	1
Fage_P042a	66	Pulse	99	2717227	27402	1
Fage_P042a	67	Picture	Retrieval Sternberg Symbols	2727144	0	1	24824	2	0	next	hit	304
Fage_P042a	67	Pulse	99	2729627	2483	1
Fage_P042a	67	Response	1	2737757	10613	1
Fage_P042a	67	Pulse	99	2742026	14882	1
Fage_P042a	68	Picture	Fixation Cross after Retrieval	2751968	0	1	124621	2	0	next	other	0
Fage_P042a	68	Pulse	99	2754426	2458	1
Fage_P042a	68	Pulse	99	2766826	14858	1
Fage_P042a	68	Pulse	99	2779226	27258	1
Fage_P042a	68	Pulse	99	2791625	39657	1
Fage_P042a	68	Pulse	99	2804025	52057	1
Fage_P042a	68	Pulse	99	2816425	64457	1
Fage_P042a	68	Pulse	99	2828824	76856	1
Fage_P042a	68	Pulse	99	2841224	89256	1
Fage_P042a	68	Pulse	99	2853624	101656	1
Fage_P042a	68	Pulse	99	2866024	114056	1
Fage_P042a	69	Picture	Encoding Sternberg Symbols	2876589	0	1	24824	2	0	next	other	0
Fage_P042a	69	Pulse	99	2878423	1834	1
Fage_P042a	69	Pulse	99	2890823	14234	1
Fage_P042a	70	Picture	Fixation Cross Sternberg Symbols after Encoding	2901413	0	1	12495	2	0	next	other	0
Fage_P042a	70	Pulse	99	2903223	1810	1
Fage_P042a	71	Picture	Stroop Sternberg	2913908	0	1	24824	2	0	next	incorrect	324
Fage_P042a	71	Pulse	99	2915623	1715	1
Fage_P042a	71	Response	2	2921542	7634	1
Fage_P042a	71	Pulse	99	2928022	14114	1
Fage_P042a	72	Picture	Fixation Cross Sternberg Symbols after Stroop	2938732	0	1	37319	2	0	next	other	0
Fage_P042a	72	Pulse	99	2940422	1690	1
Fage_P042a	72	Pulse	99	2952822	14090	1
Fage_P042a	72	Pulse	99	2965221	26489	1
Fage_P042a	73	Picture	Retrieval Sternberg Symbols	2976051	0	1	24824	3	0	next	incorrect	333
Fage_P042a	73	Pulse	99	2977621	1570	1
Fage_P042a	73	Pulse	99	2990021	13970	1
Fage_P042a	73	Response	2	2993571	17520	1
Fage_P042a	74	Picture	Fixation Cross after Retrieval	3000875	0	2	112292	3	0	next	other	0
Fage_P042a	74	Pulse	99	3002421	1546	1
Fage_P042a	74	Pulse	99	3014820	13945	1
Fage_P042a	74	Pulse	99	3027220	26345	1
Fage_P042a	74	Pulse	99	3039620	38745	1
Fage_P042a	74	Pulse	99	3052020	51145	1
Fage_P042a	74	Pulse	99	3064419	63544	1
Fage_P042a	74	Pulse	99	3076819	75944	1
Fage_P042a	74	Pulse	99	3089219	88344	1
Fage_P042a	74	Pulse	99	3101618	100743	1
Fage_P042a	75	Picture	Encoding Sternberg Symbols	3113167	0	1	24824	2	0	next	other	0
Fage_P042a	75	Pulse	99	3114018	851	1
Fage_P042a	75	Pulse	99	3126418	13251	1
Fage_P042a	76	Picture	Fixation Cross Sternberg Symbols after Encoding	3137991	0	1	12495	2	0	next	other	0
Fage_P042a	76	Pulse	99	3138818	827	1
Fage_P042a	77	Picture	Stroop Sternberg	3150486	0	1	24824	2	0	next	hit	351
Fage_P042a	77	Pulse	99	3151218	732	1
Fage_P042a	77	Response	1	3160327	9841	1
Fage_P042a	77	Pulse	99	3163617	13131	1
Fage_P042a	78	Picture	Fixation Cross Sternberg Symbols after Stroop	3175310	0	1	37320	2	0	next	other	0
Fage_P042a	78	Pulse	99	3176017	707	1
Fage_P042a	78	Pulse	99	3188417	13107	1
Fage_P042a	78	Pulse	99	3200816	25506	1
Fage_P042a	79	Picture	Retrieval Sternberg Symbols	3212630	0	1	24824	2	0	next	hit	360
Fage_P042a	79	Pulse	99	3213216	586	1
Fage_P042a	79	Pulse	99	3225616	12986	1
Fage_P042a	79	Response	1	3232716	20086	1
Fage_P042a	80	Picture	Fixation Cross after Retrieval	3237454	0	1	124620	2	0	next	other	0
Fage_P042a	80	Pulse	99	3238016	562	1
Fage_P042a	80	Pulse	99	3250415	12961	1
Fage_P042a	80	Pulse	99	3262815	25361	1
Fage_P042a	80	Pulse	99	3275215	37761	1
Fage_P042a	80	Pulse	99	3287614	50160	1
Fage_P042a	80	Pulse	99	3300014	62560	1
Fage_P042a	80	Pulse	99	3312414	74960	1
Fage_P042a	80	Pulse	99	3324814	87360	1
Fage_P042a	80	Pulse	99	3337213	99759	1
Fage_P042a	80	Pulse	99	3349613	112159	1
Fage_P042a	80	Pulse	99	3362013	124559	1
Fage_P042a	81	Picture	Encoding Sternberg Symbols	3362074	0	1	24824	2	0	next	other	0
Fage_P042a	81	Pulse	99	3374413	12339	1
Fage_P042a	81	Pulse	99	3386812	24738	1
Fage_P042a	82	Picture	Fixation Cross Sternberg Symbols after Encoding	3386898	0	1	12495	2	0	next	other	0
Fage_P042a	82	Pulse	99	3399212	12314	1
Fage_P042a	83	Picture	Stroop Sternberg	3399393	0	1	24825	2	0	next	incorrect	379
Fage_P042a	83	Response	2	3407792	8399	1
Fage_P042a	83	Pulse	99	3411612	12219	1
Fage_P042a	83	Pulse	99	3424011	24618	1
Fage_P042a	84	Picture	Fixation Cross Sternberg Symbols after Stroop	3424218	0	1	37319	2	0	next	other	0
Fage_P042a	84	Pulse	99	3436411	12193	1
Fage_P042a	84	Pulse	99	3448811	24593	1
Fage_P042a	84	Pulse	99	3461211	36993	1
Fage_P042a	85	Picture	Retrieval Sternberg Symbols	3461537	0	1	24824	2	0	next	incorrect	387
Fage_P042a	85	Response	2	3470500	8963	1
Fage_P042a	85	Pulse	99	3473610	12073	1
Fage_P042a	85	Pulse	99	3486010	24473	1
Fage_P042a	86	Picture	Fixation Cross after Retrieval	3486361	0	1	124620	2	0	next	other	0
Fage_P042a	86	Pulse	99	3498410	12049	1
Fage_P042a	86	Pulse	99	3510810	24449	1
Fage_P042a	86	Pulse	99	3523209	36848	1
Fage_P042a	86	Pulse	99	3535609	49248	1
Fage_P042a	86	Pulse	99	3548009	61648	1
Fage_P042a	86	Pulse	99	3560408	74047	1
Fage_P042a	86	Pulse	99	3572808	86447	1
Fage_P042a	86	Pulse	99	3585208	98847	1
Fage_P042a	86	Pulse	99	3597618	111257	1
Fage_P042a	86	Pulse	99	3610017	123656	1
Fage_P042a	87	Picture	Encoding Sternberg Symbols	3610981	0	1	24824	2	0	next	other	0
Fage_P042a	87	Pulse	99	3622417	11436	1
Fage_P042a	87	Pulse	99	3634817	23836	1
Fage_P042a	88	Picture	Fixation Cross Sternberg Symbols after Encoding	3635805	0	1	12496	2	0	next	other	0
Fage_P042a	88	Pulse	99	3647217	11412	1
Fage_P042a	89	Picture	Stroop Sternberg	3648301	0	1	24824	2	0	next	incorrect	407
Fage_P042a	89	Response	2	3655676	7375	1
Fage_P042a	89	Pulse	99	3659616	11315	1
Fage_P042a	89	Pulse	99	3672016	23715	1
Fage_P042a	90	Picture	Fixation Cross Sternberg Symbols after Stroop	3673125	0	1	37319	2	0	next	other	0
Fage_P042a	90	Pulse	99	3684416	11291	1
Fage_P042a	90	Pulse	99	3696815	23690	1
Fage_P042a	90	Pulse	99	3709215	36090	1
Fage_P042a	91	Picture	Retrieval Sternberg Symbols	3710444	0	1	24824	2	0	next	incorrect	415
Fage_P042a	91	Response	2	3718345	7901	1
Fage_P042a	91	Pulse	99	3721615	11171	1
Fage_P042a	91	Pulse	99	3734015	23571	1
Fage_P042a	92	Picture	Fixation Cross after Retrieval	3735268	0	1	112292	2	0	next	other	0
Fage_P042a	92	Pulse	99	3746415	11147	1
Fage_P042a	92	Pulse	99	3758814	23546	1
Fage_P042a	92	Pulse	99	3771214	35946	1
Fage_P042a	92	Pulse	99	3783614	48346	1
Fage_P042a	92	Pulse	99	3796013	60745	1
Fage_P042a	92	Pulse	99	3808413	73145	1
Fage_P042a	92	Pulse	99	3820813	85545	1
Fage_P042a	92	Pulse	99	3833212	97944	1
Fage_P042a	92	Pulse	99	3845612	110344	1
Fage_P042a	93	Picture	Encoding Sternberg Symbols	3847560	0	1	24824	2	0	next	other	0
Fage_P042a	93	Pulse	99	3858012	10452	1
Fage_P042a	93	Pulse	99	3870412	22852	1
Fage_P042a	94	Picture	Fixation Cross Sternberg Symbols after Encoding	3872384	0	1	12495	2	0	next	other	0
Fage_P042a	94	Pulse	99	3882811	10427	1
Fage_P042a	95	Picture	Stroop Sternberg	3884879	0	1	24824	2	0	next	incorrect	434
Fage_P042a	95	Response	2	3892421	7542	1
Fage_P042a	95	Pulse	99	3895211	10332	1
Fage_P042a	95	Pulse	99	3907611	22732	1
Fage_P042a	96	Picture	Fixation Cross Sternberg Symbols after Stroop	3909703	0	1	37319	3	0	next	other	0
Fage_P042a	96	Pulse	99	3920011	10308	1
Fage_P042a	96	Pulse	99	3932410	22707	1
Fage_P042a	96	Pulse	99	3944810	35107	1
Fage_P042a	97	Picture	Retrieval Sternberg Symbols	3947022	0	2	24825	3	0	next	hit	442
Fage_P042a	97	Response	1	3953290	6268	1
Fage_P042a	97	Pulse	99	3957210	10188	1
Fage_P042a	97	Pulse	99	3969609	22587	1
Fage_P042a	98	Picture	Fixation Cross after Retrieval	3971847	0	1	137115	2	0	next	other	0
Fage_P042a	98	Pulse	99	3982009	10162	1
Fage_P042a	98	Pulse	99	3994409	22562	1
Fage_P042a	98	Pulse	99	4006809	34962	1
Fage_P042a	98	Pulse	99	4019208	47361	1
Fage_P042a	98	Pulse	99	4031608	59761	1
Fage_P042a	98	Pulse	99	4044008	72161	1
Fage_P042a	98	Pulse	99	4056408	84561	1
Fage_P042a	98	Pulse	99	4068807	96960	1
Fage_P042a	98	Pulse	99	4081207	109360	1
Fage_P042a	98	Pulse	99	4093607	121760	1
Fage_P042a	98	Pulse	99	4106007	134160	1
Fage_P042a	99	Picture	Encoding Sternberg Symbols	4108962	0	1	24824	2	0	next	other	0
Fage_P042a	99	Pulse	99	4118406	9444	1
Fage_P042a	99	Pulse	99	4130806	21844	1
Fage_P042a	100	Picture	Fixation Cross Sternberg Symbols after Encoding	4133786	0	1	12495	3	0	next	other	0
Fage_P042a	100	Pulse	99	4143206	9420	1
Fage_P042a	101	Picture	Stroop Sternberg	4146281	0	2	24825	3	0	next	incorrect	463
Fage_P042a	101	Response	2	4152556	6275	1
Fage_P042a	101	Pulse	99	4155605	9324	1
Fage_P042a	101	Pulse	99	4168005	21724	1
Fage_P042a	102	Picture	Fixation Cross Sternberg Symbols after Stroop	4171106	0	1	37319	2	0	next	other	0
Fage_P042a	102	Pulse	99	4180405	9299	1
Fage_P042a	102	Pulse	99	4192805	21699	1
Fage_P042a	102	Pulse	99	4205204	34098	1
Fage_P042a	103	Picture	Retrieval Sternberg Symbols	4208425	0	1	24824	2	0	next	hit	471
Fage_P042a	103	Response	1	4217004	8579	1
Fage_P042a	103	Pulse	99	4217604	9179	1
Fage_P042a	103	Pulse	99	4230004	21579	1
Fage_P042a	104	Picture	Fixation Cross after Retrieval	4233249	0	1	149444	2	0	next	other	0
Fage_P042a	104	Pulse	99	4242404	9155	1
Fage_P042a	104	Pulse	99	4254803	21554	1
Fage_P042a	104	Pulse	99	4267203	33954	1
Fage_P042a	104	Pulse	99	4279603	46354	1
Fage_P042a	104	Pulse	99	4292002	58753	1
Fage_P042a	104	Pulse	99	4304402	71153	1
Fage_P042a	104	Pulse	99	4316802	83553	1
Fage_P042a	104	Pulse	99	4329202	95953	1
Fage_P042a	104	Pulse	99	4341601	108352	1
Fage_P042a	104	Pulse	99	4354001	120752	1
Fage_P042a	104	Pulse	99	4366401	133152	1
Fage_P042a	104	Pulse	99	4378801	145552	1
Fage_P042a	105	Picture	Encoding Sternberg Symbols	4382693	0	1	24824	2	0	next	other	0
Fage_P042a	105	Pulse	99	4391200	8507	1
Fage_P042a	105	Pulse	99	4403600	20907	1
Fage_P042a	106	Picture	Fixation Cross Sternberg Symbols after Encoding	4407517	0	1	12496	2	0	next	other	0
Fage_P042a	106	Pulse	99	4416000	8483	1
Fage_P042a	107	Picture	Stroop Sternberg	4420013	0	1	24824	2	0	next	hit	494
Fage_P042a	107	Pulse	99	4428400	8387	1
Fage_P042a	107	Response	1	4431969	11956	1
Fage_P042a	107	Pulse	99	4440799	20786	1
Fage_P042a	108	Picture	Fixation Cross Sternberg Symbols after Stroop	4444837	0	1	37319	2	0	next	other	0
Fage_P042a	108	Pulse	99	4453199	8362	1
Fage_P042a	108	Pulse	99	4465599	20762	1
Fage_P042a	108	Pulse	99	4477998	33161	1
Fage_P042a	109	Picture	Retrieval Sternberg Symbols	4482156	0	1	24824	2	0	next	incorrect	502
Fage_P042a	109	Pulse	99	4490398	8242	1
Fage_P042a	109	Response	2	4499408	17252	1
Fage_P042a	109	Pulse	99	4502798	20642	1
Fage_P042a	110	Picture	Fixation Cross after Retrieval	4506980	0	1	136949	2	0	next	other	0
Fage_P042a	110	Pulse	99	4515198	8218	1
Fage_P042a	110	Pulse	99	4527597	20617	1
Fage_P042a	110	Pulse	99	4539997	33017	1
Fage_P042a	110	Pulse	99	4552397	45417	1
Fage_P042a	110	Pulse	99	4564797	57817	1
Fage_P042a	110	Pulse	99	4577196	70216	1
Fage_P042a	110	Pulse	99	4589596	82616	1
Fage_P042a	110	Pulse	99	4601996	95016	1
Fage_P042a	110	Pulse	99	4614395	107415	1
Fage_P042a	110	Pulse	99	4626795	119815	1
Fage_P042a	110	Pulse	99	4639195	132215	1
Fage_P042a	111	Picture	Encoding Sternberg Symbols	4643929	0	1	24824	2	0	next	other	0
Fage_P042a	111	Pulse	99	4651595	7666	1
Fage_P042a	111	Pulse	99	4663994	20065	1
Fage_P042a	112	Picture	Fixation Cross Sternberg Symbols after Encoding	4668753	0	1	12495	3	0	next	other	0
Fage_P042a	112	Pulse	99	4676394	7641	1
Fage_P042a	113	Picture	Stroop Sternberg	4681248	0	2	24825	3	0	next	incorrect	523
Fage_P042a	113	Pulse	99	4688794	7546	1
Fage_P042a	113	Response	2	4691804	10556	1
Fage_P042a	113	Pulse	99	4701194	19946	1
Fage_P042a	114	Picture	Fixation Cross Sternberg Symbols after Stroop	4706073	0	1	37319	2	0	next	other	0
Fage_P042a	114	Pulse	99	4713593	7520	1
Fage_P042a	114	Pulse	99	4725993	19920	1
Fage_P042a	114	Pulse	99	4738393	32320	1
Fage_P042a	115	Picture	Retrieval Sternberg Symbols	4743392	0	1	24824	2	0	next	incorrect	531
Fage_P042a	115	Pulse	99	4750793	7401	1
Fage_P042a	115	Response	2	4751182	7790	1
Fage_P042a	115	Pulse	99	4763192	19800	1
Fage_P042a	116	Picture	Fixation Cross after Retrieval	4768216	0	1	112291	3	0	next	other	0
Fage_P042a	116	Pulse	99	4775592	7376	1
Fage_P042a	116	Pulse	99	4787992	19776	1
Fage_P042a	116	Pulse	99	4800391	32175	1
Fage_P042a	116	Pulse	99	4812791	44575	1
Fage_P042a	116	Pulse	99	4825191	56975	1
Fage_P042a	116	Pulse	99	4837590	69374	1
Fage_P042a	116	Pulse	99	4849990	81774	1
Fage_P042a	116	Pulse	99	4862390	94174	1
Fage_P042a	116	Pulse	99	4874790	106574	1
Fage_P042a	117	Picture	Encoding Sternberg Symbols	4880507	0	2	24825	3	0	next	other	0
Fage_P042a	117	Pulse	99	4887190	6683	1
Fage_P042a	117	Pulse	99	4899589	19082	1
Fage_P042a	118	Picture	Fixation Cross Sternberg Symbols after Encoding	4905332	0	1	12495	2	0	next	other	0
Fage_P042a	118	Pulse	99	4911989	6657	1
Fage_P042a	119	Picture	Stroop Sternberg	4917827	0	1	24824	2	0	next	incorrect	550
Fage_P042a	119	Pulse	99	4924389	6562	1
Fage_P042a	119	Response	2	4926669	8842	1
Fage_P042a	119	Pulse	99	4936788	18961	1
Fage_P042a	120	Picture	Fixation Cross Sternberg Symbols after Stroop	4942651	0	1	37319	2	0	next	other	0
Fage_P042a	120	Pulse	99	4949188	6537	1
Fage_P042a	120	Pulse	99	4961588	18937	1
Fage_P042a	120	Pulse	99	4973988	31337	1
Fage_P042a	121	Picture	Retrieval Sternberg Symbols	4979970	0	1	24824	3	0	next	incorrect	559
Fage_P042a	121	Pulse	99	4986387	6417	1
Fage_P042a	121	Pulse	99	4998787	18817	1
Fage_P042a	121	Response	2	5001367	21397	1
Fage_P042a	122	Picture	Fixation Cross after Retrieval	5004794	0	2	149445	3	0	next	other	0
Fage_P042a	122	Pulse	99	5011187	6393	1
Fage_P042a	122	Pulse	99	5023586	18792	1
Fage_P042a	122	Pulse	99	5035986	31192	1
Fage_P042a	122	Pulse	99	5048386	43592	1
Fage_P042a	122	Pulse	99	5060796	56002	1
Fage_P042a	122	Pulse	99	5073195	68401	1
Fage_P042a	122	Pulse	99	5085595	80801	1
Fage_P042a	122	Pulse	99	5097995	93201	1
Fage_P042a	122	Pulse	99	5110395	105601	1
Fage_P042a	122	Pulse	99	5122794	118000	1
Fage_P042a	122	Pulse	99	5135194	130400	1
Fage_P042a	122	Pulse	99	5147594	142800	1
Fage_P042a	123	Picture	Encoding Sternberg Symbols	5154239	0	1	24824	2	0	next	other	0
Fage_P042a	123	Pulse	99	5159994	5755	1
Fage_P042a	123	Pulse	99	5172393	18154	1
Fage_P042a	124	Picture	Fixation Cross Sternberg Symbols after Encoding	5179063	0	1	12495	2	0	next	other	0
Fage_P042a	124	Pulse	99	5184793	5730	1
Fage_P042a	125	Picture	Stroop Sternberg	5191558	0	1	24824	2	0	next	incorrect	580
Fage_P042a	125	Pulse	99	5197193	5635	1
Fage_P042a	125	Response	2	5199633	8075	1
Fage_P042a	125	Pulse	99	5209592	18034	1
Fage_P042a	126	Picture	Fixation Cross Sternberg Symbols after Stroop	5216382	0	1	37320	2	0	next	other	0
Fage_P042a	126	Pulse	99	5221992	5610	1
Fage_P042a	126	Pulse	99	5234392	18010	1
Fage_P042a	126	Pulse	99	5246792	30410	1
Fage_P042a	127	Picture	Retrieval Sternberg Symbols	5253702	0	1	24824	2	0	next	hit	588
Fage_P042a	127	Pulse	99	5259191	5489	1
Fage_P042a	127	Response	1	5268501	14799	1
Fage_P042a	127	Pulse	99	5271591	17889	1
Fage_P042a	128	Picture	Fixation Cross after Retrieval	5278526	0	1	124620	2	0	next	other	0
Fage_P042a	128	Pulse	99	5283991	5465	1
Fage_P042a	128	Pulse	99	5296391	17865	1
Fage_P042a	128	Pulse	99	5308790	30264	1
Fage_P042a	128	Pulse	99	5321190	42664	1
Fage_P042a	128	Pulse	99	5333590	55064	1
Fage_P042a	128	Pulse	99	5345990	67464	1
Fage_P042a	128	Pulse	99	5358389	79863	1
Fage_P042a	128	Pulse	99	5370789	92263	1
Fage_P042a	128	Pulse	99	5383189	104663	1
Fage_P042a	128	Pulse	99	5395588	117062	1
Fage_P042a	129	Picture	Encoding Sternberg Symbols	5403146	0	1	24824	2	0	next	other	0
Fage_P042a	129	Pulse	99	5407988	4842	1
Fage_P042a	129	Pulse	99	5420388	17242	1
Fage_P042a	130	Picture	Fixation Cross Sternberg Symbols after Encoding	5427970	0	1	12495	2	0	next	other	0
Fage_P042a	130	Pulse	99	5432788	4818	1
Fage_P042a	131	Picture	Stroop Sternberg	5440465	0	1	24824	2	0	next	incorrect	608
Fage_P042a	131	Pulse	99	5445187	4722	1
Fage_P042a	131	Response	2	5448797	8332	1
Fage_P042a	131	Pulse	99	5457587	17122	1
Fage_P042a	132	Picture	Fixation Cross Sternberg Symbols after Stroop	5465289	0	1	37320	2	0	next	other	0
Fage_P042a	132	Pulse	99	5469987	4698	1
Fage_P042a	132	Pulse	99	5482386	17097	1
Fage_P042a	132	Pulse	99	5494786	29497	1
Fage_P042a	133	Picture	Retrieval Sternberg Symbols	5502609	0	1	24824	2	0	next	hit	617
Fage_P042a	133	Pulse	99	5507186	4577	1
Fage_P042a	133	Pulse	99	5519586	16977	1
Fage_P042a	133	Response	1	5522435	19826	1
Fage_P042a	134	Picture	Fixation Cross after Retrieval	5527433	0	1	112291	2	0	next	other	0
Fage_P042a	134	Pulse	99	5531985	4552	1
Fage_P042a	134	Pulse	99	5544385	16952	1
Fage_P042a	134	Pulse	99	5556785	29352	1
Fage_P042a	134	Pulse	99	5569185	41752	1
Fage_P042a	134	Pulse	99	5581584	54151	1
Fage_P042a	134	Pulse	99	5593984	66551	1
Fage_P042a	134	Pulse	99	5606384	78951	1
Fage_P042a	134	Pulse	99	5618783	91350	1
Fage_P042a	134	Pulse	99	5631183	103750	1
Fage_P042a	135	Picture	Encoding Sternberg Symbols	5639724	0	1	24824	2	0	next	other	0
Fage_P042a	135	Pulse	99	5643583	3859	1
Fage_P042a	135	Pulse	99	5655983	16259	1
Fage_P042a	136	Picture	Fixation Cross Sternberg Symbols after Encoding	5664548	0	1	12496	2	0	next	other	0
Fage_P042a	136	Pulse	99	5668382	3834	1
Fage_P042a	137	Picture	Stroop Sternberg	5677044	0	1	24824	2	0	next	hit	635
Fage_P042a	137	Pulse	99	5680782	3738	1
Fage_P042a	137	Response	1	5688082	11038	1
Fage_P042a	137	Pulse	99	5693182	16138	1
Fage_P042a	138	Picture	Fixation Cross Sternberg Symbols after Stroop	5701868	0	1	37319	2	0	next	other	0
Fage_P042a	138	Pulse	99	5705582	3714	1
Fage_P042a	138	Pulse	99	5717981	16113	1
Fage_P042a	138	Pulse	99	5730381	28513	1
Fage_P042a	139	Picture	Retrieval Sternberg Symbols	5739187	0	1	24824	2	0	next	hit	643
Fage_P042a	139	Pulse	99	5742781	3594	1
Fage_P042a	139	Response	1	5748071	8884	1
Fage_P042a	139	Pulse	99	5755180	15993	1
Fage_P042a	140	Picture	Fixation Cross after Retrieval	5764011	0	1	136949	2	0	next	other	0
Fage_P042a	140	Pulse	99	5767580	3569	1
Fage_P042a	140	Pulse	99	5779980	15969	1
Fage_P042a	140	Pulse	99	5792380	28369	1
Fage_P042a	140	Pulse	99	5804779	40768	1
Fage_P042a	140	Pulse	99	5817179	53168	1
Fage_P042a	140	Pulse	99	5829579	65568	1
Fage_P042a	140	Pulse	99	5841979	77968	1
Fage_P042a	140	Pulse	99	5854378	90367	1
Fage_P042a	140	Pulse	99	5866778	102767	1
Fage_P042a	140	Pulse	99	5879178	115167	1
Fage_P042a	140	Pulse	99	5891577	127566	1
Fage_P042a	141	Picture	Encoding Sternberg Symbols	5900960	0	1	24824	2	0	next	other	0
Fage_P042a	141	Pulse	99	5903977	3017	1
Fage_P042a	141	Pulse	99	5916377	15417	1
Fage_P042a	142	Picture	Fixation Cross Sternberg Symbols after Encoding	5925784	0	1	12495	3	0	next	other	0
Fage_P042a	142	Pulse	99	5928777	2993	1
Fage_P042a	143	Picture	Stroop Sternberg	5938279	0	2	24825	3	0	next	hit	664
Fage_P042a	143	Pulse	99	5941177	2898	1
Fage_P042a	143	Response	1	5946646	8367	1
Fage_P042a	143	Pulse	99	5953576	15297	1
Fage_P042a	144	Picture	Fixation Cross Sternberg Symbols after Stroop	5963104	0	1	37319	2	0	next	other	0
Fage_P042a	144	Pulse	99	5965976	2872	1
Fage_P042a	144	Pulse	99	5978376	15272	1
Fage_P042a	144	Pulse	99	5990775	27671	1
Fage_P042a	145	Picture	Retrieval Sternberg Symbols	6000423	0	1	24824	2	0	next	incorrect	672
Fage_P042a	145	Pulse	99	6003175	2752	1
Fage_P042a	145	Response	2	6011845	11422	1
Fage_P042a	145	Pulse	99	6015575	15152	1
Fage_P042a	146	Picture	Fixation Cross after Retrieval	6025247	0	1	112291	2	0	next	other	0
Fage_P042a	146	Pulse	99	6027975	2728	1
Fage_P042a	146	Pulse	99	6040374	15127	1
Fage_P042a	146	Pulse	99	6052774	27527	1
Fage_P042a	146	Pulse	99	6065174	39927	1
Fage_P042a	146	Pulse	99	6077573	52326	1
Fage_P042a	146	Pulse	99	6089973	64726	1
Fage_P042a	146	Pulse	99	6102373	77126	1
Fage_P042a	146	Pulse	99	6114773	89526	1
Fage_P042a	146	Pulse	99	6127172	101925	1
Fage_P042a	147	Picture	Instruction Sternberg Letters	6137538	0	1	37320	2	0	next	other	0
Fage_P042a	147	Pulse	99	6139572	2034	1
Fage_P042a	147	Pulse	99	6151972	14434	1
Fage_P042a	147	Pulse	99	6164371	26833	1
Fage_P042a	148	Picture	Encoding Sternberg Letters	6174858	0	1	24824	2	0	next	other	0
Fage_P042a	148	Pulse	99	6176771	1913	1
Fage_P042a	148	Pulse	99	6189171	14313	1
Fage_P042a	149	Picture	Fixation Cross Sternberg Letters after Encoding	6199682	0	1	12495	2	0	next	other	0
Fage_P042a	149	Pulse	99	6201571	1889	1
Fage_P042a	150	Picture	Stroop Sternberg	6212177	0	1	24824	2	0	next	incorrect	695
Fage_P042a	150	Pulse	99	6213970	1793	1
Fage_P042a	150	Response	2	6218040	5863	1
Fage_P042a	150	Pulse	99	6226370	14193	1
Fage_P042a	151	Picture	Fixation Cross Sternberg Letters after Stroop	6237001	0	1	37320	2	0	next	other	0
Fage_P042a	151	Pulse	99	6238770	1769	1
Fage_P042a	151	Pulse	99	6251170	14169	1
Fage_P042a	151	Pulse	99	6263569	26568	1
Fage_P042a	152	Picture	Retrieval Sternberg Letters	6274321	0	1	24824	2	0	next	incorrect	703
Fage_P042a	152	Pulse	99	6275969	1648	1
Fage_P042a	152	Response	2	6286039	11718	1
Fage_P042a	152	Pulse	99	6288369	14048	1
Fage_P042a	153	Picture	Fixation Cross after Retrieval	6299145	0	1	112291	2	0	next	other	0
Fage_P042a	153	Pulse	99	6300769	1624	1
Fage_P042a	153	Pulse	99	6313168	14023	1
Fage_P042a	153	Pulse	99	6325568	26423	1
Fage_P042a	153	Pulse	99	6337968	38823	1
Fage_P042a	153	Pulse	99	6350368	51223	1
Fage_P042a	153	Pulse	99	6362767	63622	1
Fage_P042a	153	Pulse	99	6375167	76022	1
Fage_P042a	153	Pulse	99	6387567	88422	1
Fage_P042a	153	Pulse	99	6399966	100821	1
Fage_P042a	154	Picture	Encoding Sternberg Letters	6411436	0	1	24824	2	0	next	other	0
Fage_P042a	154	Pulse	99	6412366	930	1
Fage_P042a	154	Pulse	99	6424766	13330	1
Fage_P042a	155	Picture	Fixation Cross Sternberg Letters after Encoding	6436260	0	1	12496	2	0	next	other	0
Fage_P042a	155	Pulse	99	6437166	906	1
Fage_P042a	156	Picture	Stroop Sternberg	6448756	0	1	24824	2	0	next	incorrect	722
Fage_P042a	156	Pulse	99	6449565	809	1
Fage_P042a	156	Response	2	6457805	9049	1
Fage_P042a	156	Pulse	99	6461965	13209	1
Fage_P042a	157	Picture	Fixation Cross Sternberg Letters after Stroop	6473580	0	1	37319	2	0	next	other	0
Fage_P042a	157	Pulse	99	6474365	785	1
Fage_P042a	157	Pulse	99	6486774	13194	1
Fage_P042a	157	Pulse	99	6499174	25594	1
Fage_P042a	158	Picture	Retrieval Sternberg Letters	6510899	0	1	24824	2	0	next	hit	730
Fage_P042a	158	Pulse	99	6511574	675	1
Fage_P042a	158	Response	1	6516514	5615	1
Fage_P042a	158	Pulse	99	6523974	13075	1
Fage_P042a	159	Picture	Fixation Cross after Retrieval	6535723	0	1	149444	2	0	next	other	0
Fage_P042a	159	Pulse	99	6536373	650	1
Fage_P042a	159	Pulse	99	6548773	13050	1
Fage_P042a	159	Pulse	99	6561173	25450	1
Fage_P042a	159	Pulse	99	6573573	37850	1
Fage_P042a	159	Pulse	99	6585972	50249	1
Fage_P042a	159	Pulse	99	6598372	62649	1
Fage_P042a	159	Pulse	99	6610772	75049	1
Fage_P042a	159	Pulse	99	6623171	87448	1
Fage_P042a	159	Pulse	99	6635571	99848	1
Fage_P042a	159	Pulse	99	6647971	112248	1
Fage_P042a	159	Pulse	99	6660371	124648	1
Fage_P042a	159	Pulse	99	6672770	137047	1
Fage_P042a	160	Picture	Encoding Sternberg Letters	6685167	0	1	24824	3	0	next	other	0
Fage_P042a	160	Pulse	99	6685170	3	1
Fage_P042a	160	Pulse	99	6697570	12403	1
Fage_P042a	160	Pulse	99	6709967	24800	3
Fage_P042a	161	Picture	Fixation Cross Sternberg Letters after Encoding	6709991	0	2	12496	3	0	next	other	0
Fage_P042a	161	Pulse	99	6722369	12378	1
Fage_P042a	162	Picture	Stroop Sternberg	6722487	0	1	24824	2	0	next	hit	752
Fage_P042a	162	Response	1	6730559	8072	1
Fage_P042a	162	Pulse	99	6734769	12282	1
Fage_P042a	162	Pulse	99	6747169	24682	1
Fage_P042a	163	Picture	Fixation Cross Sternberg Letters after Stroop	6747311	0	1	37319	2	0	next	other	0
Fage_P042a	163	Pulse	99	6759569	12258	1
Fage_P042a	163	Pulse	99	6771968	24657	1
Fage_P042a	163	Pulse	99	6784368	37057	1
Fage_P042a	164	Picture	Retrieval Sternberg Letters	6784630	0	1	24824	2	0	next	hit	761
Fage_P042a	164	Pulse	99	6796768	12138	1
Fage_P042a	164	Response	1	6799908	15278	1
Fage_P042a	164	Pulse	99	6809167	24537	1
Fage_P042a	165	Picture	Fixation Cross after Retrieval	6809454	0	1	124621	2	0	next	other	0
Fage_P042a	165	Pulse	99	6821567	12113	1
Fage_P042a	165	Pulse	99	6833967	24513	1
Fage_P042a	165	Pulse	99	6846367	36913	1
Fage_P042a	165	Pulse	99	6858766	49312	1
Fage_P042a	165	Pulse	99	6871166	61712	1
Fage_P042a	165	Pulse	99	6883566	74112	1
Fage_P042a	165	Pulse	99	6895966	86512	1
Fage_P042a	165	Pulse	99	6908365	98911	1
Fage_P042a	165	Pulse	99	6920765	111311	1
Fage_P042a	165	Pulse	99	6933165	123711	1
Fage_P042a	166	Picture	Encoding Sternberg Letters	6934075	0	1	24824	2	0	next	other	0
Fage_P042a	166	Pulse	99	6945565	11490	1
Fage_P042a	166	Pulse	99	6957964	23889	1
Fage_P042a	167	Picture	Fixation Cross Sternberg Letters after Encoding	6958899	0	1	12495	2	0	next	other	0
Fage_P042a	167	Pulse	99	6970364	11465	1
Fage_P042a	168	Picture	Stroop Sternberg	6971394	0	1	24824	2	0	next	hit	780
Fage_P042a	168	Response	1	6981254	9860	1
Fage_P042a	168	Pulse	99	6982764	11370	1
Fage_P042a	168	Pulse	99	6995163	23769	1
Fage_P042a	169	Picture	Fixation Cross Sternberg Letters after Stroop	6996218	0	1	37319	3	0	next	other	0
Fage_P042a	169	Pulse	99	7007563	11345	1
Fage_P042a	169	Pulse	99	7019963	23745	1
Fage_P042a	169	Pulse	99	7032362	36144	1
Fage_P042a	170	Picture	Retrieval Sternberg Letters	7033537	0	2	24824	4	0	next	incorrect	788
Fage_P042a	170	Response	2	7039882	6345	1
Fage_P042a	170	Pulse	99	7044762	11225	1
Fage_P042a	170	Pulse	99	7057162	23625	1
Fage_P042a	171	Picture	Fixation Cross after Retrieval	7058361	0	2	137116	3	0	next	other	0
Fage_P042a	171	Pulse	99	7069562	11201	1
Fage_P042a	171	Pulse	99	7081961	23600	1
Fage_P042a	171	Pulse	99	7094361	36000	1
Fage_P042a	171	Pulse	99	7106761	48400	1
Fage_P042a	171	Pulse	99	7119161	60800	1
Fage_P042a	171	Pulse	99	7131560	73199	1
Fage_P042a	171	Pulse	99	7143960	85599	1
Fage_P042a	171	Pulse	99	7156360	97999	1
Fage_P042a	171	Pulse	99	7168759	110398	1
Fage_P042a	171	Pulse	99	7181158	122797	2
Fage_P042a	171	Pulse	99	7193559	135198	1
Fage_P042a	172	Picture	Encoding Sternberg Letters	7195477	0	1	24824	2	0	next	other	0
Fage_P042a	172	Pulse	99	7205959	10482	1
Fage_P042a	172	Pulse	99	7218359	22882	1
Fage_P042a	173	Picture	Fixation Cross Sternberg Letters after Encoding	7220301	0	1	12495	2	0	next	other	0
Fage_P042a	173	Pulse	99	7230758	10457	1
Fage_P042a	174	Picture	Stroop Sternberg	7232796	0	1	24824	3	0	next	incorrect	809
Fage_P042a	174	Response	2	7241168	8372	1
Fage_P042a	174	Pulse	99	7243158	10362	1
Fage_P042a	174	Pulse	99	7255558	22762	1
Fage_P042a	175	Picture	Fixation Cross Sternberg Letters after Stroop	7257620	0	2	37320	3	0	next	other	0
Fage_P042a	175	Pulse	99	7267957	10337	1
Fage_P042a	175	Pulse	99	7280357	22737	1
Fage_P042a	175	Pulse	99	7292757	35137	1
Fage_P042a	176	Picture	Retrieval Sternberg Letters	7294940	0	1	24824	2	0	next	hit	818
Fage_P042a	176	Pulse	99	7305157	10217	1
Fage_P042a	176	Response	1	7307806	12866	1
Fage_P042a	176	Pulse	99	7317556	22616	1
Fage_P042a	177	Picture	Fixation Cross after Retrieval	7319764	0	1	124620	2	0	next	other	0
Fage_P042a	177	Pulse	99	7329956	10192	1
Fage_P042a	177	Pulse	99	7342356	22592	1
Fage_P042a	177	Pulse	99	7354756	34992	1
Fage_P042a	177	Pulse	99	7367155	47391	1
Fage_P042a	177	Pulse	99	7379555	59791	1
Fage_P042a	177	Pulse	99	7391955	72191	1
Fage_P042a	177	Pulse	99	7404354	84590	1
Fage_P042a	177	Pulse	99	7416754	96990	1
Fage_P042a	177	Pulse	99	7429154	109390	1
Fage_P042a	177	Pulse	99	7441554	121790	1
Fage_P042a	178	Picture	Encoding Sternberg Letters	7444384	0	1	24824	2	0	next	other	0
Fage_P042a	178	Pulse	99	7453953	9569	1
Fage_P042a	178	Pulse	99	7466353	21969	1
Fage_P042a	179	Picture	Fixation Cross Sternberg Letters after Encoding	7469208	0	1	12496	2	0	next	other	0
Fage_P042a	179	Pulse	99	7478753	9545	1
Fage_P042a	180	Picture	Stroop Sternberg	7481704	0	1	24824	2	0	next	incorrect	837
Fage_P042a	180	Response	2	7488333	6629	1
Fage_P042a	180	Pulse	99	7491152	9448	1
Fage_P042a	180	Pulse	99	7503552	21848	1
Fage_P042a	181	Picture	Fixation Cross Sternberg Letters after Stroop	7506528	0	1	37319	2	0	next	other	0
Fage_P042a	181	Pulse	99	7515952	9424	1
Fage_P042a	181	Pulse	99	7528352	21824	1
Fage_P042a	181	Pulse	99	7540752	34224	1
Fage_P042a	182	Picture	Retrieval Sternberg Letters	7543847	0	1	24824	2	0	next	hit	846
Fage_P042a	182	Pulse	99	7553151	9304	1
Fage_P042a	182	Response	1	7554041	10194	1
Fage_P042a	182	Pulse	99	7565551	21704	1
Fage_P042a	183	Picture	Fixation Cross after Retrieval	7568671	0	1	112291	3	0	next	other	0
Fage_P042a	183	Pulse	99	7577951	9280	1
Fage_P042a	183	Pulse	99	7590350	21679	1
Fage_P042a	183	Pulse	99	7602750	34079	1
Fage_P042a	183	Pulse	99	7615150	46479	1
Fage_P042a	183	Pulse	99	7627549	58878	1
Fage_P042a	183	Pulse	99	7639950	71279	1
Fage_P042a	183	Pulse	99	7652349	83678	1
Fage_P042a	183	Pulse	99	7664749	96078	1
Fage_P042a	183	Pulse	99	7677148	108477	1
Fage_P042a	184	Picture	Encoding Sternberg Letters	7680962	0	2	24825	3	0	next	other	0
Fage_P042a	184	Pulse	99	7689548	8586	1
Fage_P042a	184	Pulse	99	7701948	20986	1
Fage_P042a	185	Picture	Fixation Cross Sternberg Letters after Encoding	7705787	0	1	12495	2	0	next	other	0
Fage_P042a	185	Pulse	99	7714348	8561	1
Fage_P042a	186	Picture	Stroop Sternberg	7718282	0	1	24824	2	0	next	hit	865
Fage_P042a	186	Pulse	99	7726747	8465	1
Fage_P042a	186	Response	1	7727517	9235	1
Fage_P042a	186	Pulse	99	7739147	20865	1
Fage_P042a	187	Picture	Fixation Cross Sternberg Letters after Stroop	7743106	0	1	37319	2	0	next	other	0
Fage_P042a	187	Pulse	99	7751547	8441	1
Fage_P042a	187	Pulse	99	7763946	20840	1
Fage_P042a	187	Pulse	99	7776346	33240	1
Fage_P042a	188	Picture	Retrieval Sternberg Letters	7780425	0	1	24824	3	0	next	incorrect	872
Fage_P042a	188	Response	2	7787806	7381	1
Fage_P042a	188	Pulse	99	7788746	8321	1
Fage_P042a	188	Pulse	99	7801146	20721	1
Fage_P042a	189	Picture	Fixation Cross after Retrieval	7805249	0	2	112292	3	0	next	other	0
Fage_P042a	189	Pulse	99	7813545	8296	1
Fage_P042a	189	Pulse	99	7825945	20696	1
Fage_P042a	189	Pulse	99	7838345	33096	1
Fage_P042a	189	Pulse	99	7850745	45496	1
Fage_P042a	189	Pulse	99	7863144	57895	1
Fage_P042a	189	Pulse	99	7875544	70295	1
Fage_P042a	189	Pulse	99	7887944	82695	1
Fage_P042a	189	Pulse	99	7900343	95094	1
Fage_P042a	189	Pulse	99	7912743	107494	1
Fage_P042a	190	Picture	Encoding Sternberg Letters	7917541	0	1	24824	2	0	next	other	0
Fage_P042a	190	Pulse	99	7925143	7602	1
Fage_P042a	190	Pulse	99	7937543	20002	1
Fage_P042a	191	Picture	Fixation Cross Sternberg Letters after Encoding	7942365	0	1	12495	2	0	next	other	0
Fage_P042a	191	Pulse	99	7949943	7578	1
Fage_P042a	192	Picture	Stroop Sternberg	7954860	0	1	24824	2	0	next	incorrect	892
Fage_P042a	192	Pulse	99	7962342	7482	1
Fage_P042a	192	Response	2	7963922	9062	1
Fage_P042a	192	Pulse	99	7974752	19892	1
Fage_P042a	193	Picture	Fixation Cross Sternberg Letters after Stroop	7979684	0	1	37320	2	0	next	other	0
Fage_P042a	193	Pulse	99	7987142	7458	1
Fage_P042a	193	Pulse	99	7999551	19867	1
Fage_P042a	193	Pulse	99	8011941	32257	1
Fage_P042a	194	Picture	Retrieval Sternberg Letters	8017004	0	1	24824	2	0	next	hit	900
Fage_P042a	194	Pulse	99	8024351	7347	1
Fage_P042a	194	Response	1	8027461	10457	1
Fage_P042a	194	Pulse	99	8036751	19747	1
Fage_P042a	195	Picture	Fixation Cross after Retrieval	8041828	0	1	137115	2	0	next	other	0
Fage_P042a	195	Pulse	99	8049150	7322	1
Fage_P042a	195	Pulse	99	8061550	19722	1
Fage_P042a	195	Pulse	99	8073950	32122	1
Fage_P042a	195	Pulse	99	8086349	44521	1
Fage_P042a	195	Pulse	99	8098749	56921	1
Fage_P042a	195	Pulse	99	8111149	69321	1
Fage_P042a	195	Pulse	99	8123549	81721	1
Fage_P042a	195	Pulse	99	8135948	94120	1
Fage_P042a	195	Pulse	99	8148348	106520	1
Fage_P042a	195	Pulse	99	8160748	118920	1
Fage_P042a	195	Pulse	99	8173148	131320	1
Fage_P042a	196	Picture	Encoding Sternberg Letters	8178943	0	1	24824	2	0	next	other	0
Fage_P042a	196	Pulse	99	8185547	6604	1
Fage_P042a	196	Pulse	99	8197947	19004	1
Fage_P042a	197	Picture	Fixation Cross Sternberg Letters after Encoding	8203767	0	1	12496	2	0	next	other	0
Fage_P042a	197	Pulse	99	8210347	6580	1
Fage_P042a	198	Picture	Stroop Sternberg	8216263	0	1	24824	2	0	next	hit	921
Fage_P042a	198	Pulse	99	8222747	6484	1
Fage_P042a	198	Response	1	8225846	9583	1
Fage_P042a	198	Pulse	99	8235146	18883	1
Fage_P042a	199	Picture	Fixation Cross Sternberg Letters after Stroop	8241087	0	1	37319	2	0	next	other	0
Fage_P042a	199	Pulse	99	8247546	6459	1
Fage_P042a	199	Pulse	99	8259946	18859	1
Fage_P042a	199	Pulse	99	8272345	31258	1
Fage_P042a	200	Picture	Retrieval Sternberg Letters	8278406	0	1	24824	2	0	next	incorrect	929
Fage_P042a	200	Pulse	99	8284745	6339	1
Fage_P042a	200	Response	2	8296995	18589	1
Fage_P042a	200	Pulse	99	8297145	18739	1
Fage_P042a	201	Picture	Fixation Cross after Retrieval	8303230	0	1	124620	3	0	next	other	0
Fage_P042a	201	Pulse	99	8309545	6315	1
Fage_P042a	201	Pulse	99	8321944	18714	1
Fage_P042a	201	Pulse	99	8334344	31114	1
Fage_P042a	201	Pulse	99	8346744	43514	1
Fage_P042a	201	Pulse	99	8359143	55913	1
Fage_P042a	201	Pulse	99	8371543	68313	1
Fage_P042a	201	Pulse	99	8383943	80713	1
Fage_P042a	201	Pulse	99	8396343	93113	1
Fage_P042a	201	Pulse	99	8408742	105512	1
Fage_P042a	201	Pulse	99	8421142	117912	1
Fage_P042a	202	Picture	Encoding Sternberg Letters	8427850	0	2	24825	3	0	next	other	0
Fage_P042a	202	Pulse	99	8433542	5692	1
Fage_P042a	202	Pulse	99	8445942	18092	1
Fage_P042a	203	Picture	Fixation Cross Sternberg Letters after Encoding	8452675	0	1	12495	2	0	next	other	0
Fage_P042a	203	Pulse	99	8458342	5667	1
Fage_P042a	204	Picture	Stroop Sternberg	8465170	0	1	24824	2	0	next	incorrect	949
Fage_P042a	204	Pulse	99	8470741	5571	1
Fage_P042a	204	Response	2	8470811	5641	1
Fage_P042a	204	Pulse	99	8483141	17971	1
Fage_P042a	205	Picture	Fixation Cross Sternberg Letters after Stroop	8489994	0	1	37319	2	0	next	other	0
Fage_P042a	205	Pulse	99	8495541	5547	1
Fage_P042a	205	Pulse	99	8507940	17946	1
Fage_P042a	205	Pulse	99	8520340	30346	1
Fage_P042a	206	Picture	Retrieval Sternberg Letters	8527313	0	1	24824	3	0	next	incorrect	957
Fage_P042a	206	Pulse	99	8532740	5427	1
Fage_P042a	206	Response	2	8539380	12067	1
Fage_P042a	206	Pulse	99	8545139	17826	1
Fage_P042a	207	Picture	Fixation Cross after Retrieval	8552137	0	2	149445	3	0	next	other	0
Fage_P042a	207	Pulse	99	8557539	5402	1
Fage_P042a	207	Pulse	99	8569939	17802	1
Fage_P042a	207	Pulse	99	8582339	30202	1
Fage_P042a	207	Pulse	99	8594738	42601	1
Fage_P042a	207	Pulse	99	8607138	55001	1
Fage_P042a	207	Pulse	99	8619538	67401	1
Fage_P042a	207	Pulse	99	8631937	79800	1
Fage_P042a	207	Pulse	99	8644337	92200	1
Fage_P042a	207	Pulse	99	8656737	104600	1
Fage_P042a	207	Pulse	99	8669137	117000	1
Fage_P042a	207	Pulse	99	8681536	129399	1
Fage_P042a	207	Pulse	99	8693936	141799	1
Fage_P042a	208	Picture	Encoding Sternberg Letters	8701582	0	1	24824	2	0	next	other	0
Fage_P042a	208	Pulse	99	8706336	4754	1
Fage_P042a	208	Pulse	99	8718736	17154	1
Fage_P042a	209	Picture	Fixation Cross Sternberg Letters after Encoding	8726406	0	1	12495	2	0	next	other	0
Fage_P042a	209	Pulse	99	8731135	4729	1
Fage_P042a	210	Picture	Stroop Sternberg	8738901	0	1	24824	2	0	next	incorrect	979
Fage_P042a	210	Pulse	99	8743535	4634	1
Fage_P042a	210	Response	2	8744785	5884	1
Fage_P042a	210	Pulse	99	8755935	17034	1
Fage_P042a	211	Picture	Fixation Cross Sternberg Letters after Stroop	8763725	0	1	37320	2	0	next	other	0
Fage_P042a	211	Pulse	99	8768334	4609	1
Fage_P042a	211	Pulse	99	8780734	17009	1
Fage_P042a	211	Pulse	99	8793134	29409	1
Fage_P042a	212	Picture	Retrieval Sternberg Letters	8801045	0	1	24824	2	0	next	miss	0
Fage_P042a	212	Pulse	99	8805534	4489	1
Fage_P042a	212	Pulse	99	8817933	16888	1
Fage_P042a	213	Picture	Fixation Cross after Retrieval	8825869	0	1	124620	2	0	next	false_alarm	990
Fage_P042a	213	Pulse	99	8830333	4464	1
Fage_P042a	213	Response	1	8836863	10994	1
Fage_P042a	213	Pulse	99	8842733	16864	1
Fage_P042a	213	Pulse	99	8855133	29264	1
Fage_P042a	213	Pulse	99	8867532	41663	1
Fage_P042a	213	Pulse	99	8879932	54063	1
Fage_P042a	213	Pulse	99	8892332	66463	1
Fage_P042a	213	Pulse	99	8904732	78863	1
Fage_P042a	213	Pulse	99	8917131	91262	1
Fage_P042a	213	Pulse	99	8929531	103662	1
Fage_P042a	213	Pulse	99	8941931	116062	1
Fage_P042a	214	Picture	Encoding Sternberg Letters	8950489	0	1	24824	2	0	next	other	0
Fage_P042a	214	Pulse	99	8954331	3842	1
Fage_P042a	214	Pulse	99	8966730	16241	1
Fage_P042a	215	Picture	Fixation Cross Sternberg Letters after Encoding	8975313	0	1	12495	2	0	next	other	0
Fage_P042a	215	Pulse	99	8979130	3817	1
Fage_P042a	216	Picture	Stroop Sternberg	8987808	0	1	24824	2	0	next	incorrect	1007
Fage_P042a	216	Pulse	99	8991530	3722	1
Fage_P042a	216	Response	2	8994860	7052	1
Fage_P042a	216	Pulse	99	9003929	16121	1
Fage_P042a	217	Picture	Fixation Cross Sternberg Letters after Stroop	9012632	0	1	37320	2	0	next	other	0
Fage_P042a	217	Pulse	99	9016329	3697	1
Fage_P042a	217	Pulse	99	9028729	16097	1
Fage_P042a	217	Pulse	99	9041128	28496	1
Fage_P042a	218	Picture	Retrieval Sternberg Letters	9049952	0	1	24824	2	0	next	incorrect	1015
Fage_P042a	218	Pulse	99	9053528	3576	1
Fage_P042a	218	Response	2	9056628	6676	1
Fage_P042a	218	Pulse	99	9065928	15976	1
Fage_P042a	219	Picture	Fixation Cross after Retrieval	9074776	0	1	112291	2	0	next	other	0
Fage_P042a	219	Pulse	99	9078328	3552	1
Fage_P042a	219	Pulse	99	9090727	15951	1
Fage_P042a	219	Pulse	99	9103127	28351	1
Fage_P042a	219	Pulse	99	9115527	40751	1
Fage_P042a	219	Pulse	99	9127927	53151	1
Fage_P042a	219	Pulse	99	9140326	65550	1
Fage_P042a	219	Pulse	99	9152726	77950	1
Fage_P042a	219	Pulse	99	9165126	90350	1
Fage_P042a	219	Pulse	99	9177526	102750	1
Fage_P042a	220	Picture	Encoding Sternberg Letters	9187067	0	1	24824	2	0	next	other	0
Fage_P042a	220	Pulse	99	9189925	2858	1
Fage_P042a	220	Pulse	99	9202325	15258	1
Fage_P042a	221	Picture	Fixation Cross Sternberg Letters after Encoding	9211891	0	1	12496	2	0	next	other	0
Fage_P042a	221	Pulse	99	9214725	2834	1
Fage_P042a	222	Picture	Stroop Sternberg	9224387	0	1	24824	2	0	next	hit	1034
Fage_P042a	222	Pulse	99	9227125	2738	1
Fage_P042a	222	Response	1	9233044	8657	1
Fage_P042a	222	Pulse	99	9239524	15137	1
Fage_P042a	223	Picture	Fixation Cross Sternberg Letters after Stroop	9249211	0	1	37319	2	0	next	other	0
Fage_P042a	223	Pulse	99	9251924	2713	1
Fage_P042a	223	Pulse	99	9264324	15113	1
Fage_P042a	223	Pulse	99	9276723	27512	1
Fage_P042a	224	Picture	Retrieval Sternberg Letters	9286530	0	1	24824	2	0	next	incorrect	1042
Fage_P042a	224	Pulse	99	9289123	2593	1
Fage_P042a	224	Response	2	9295553	9023	1
Fage_P042a	224	Pulse	99	9301523	14993	1
Fage_P042a	225	Picture	Fixation Cross after Retrieval	9311354	0	1	124620	2	0	next	other	0
Fage_P042a	225	Pulse	99	9313923	2569	1
Fage_P042a	225	Pulse	99	9326322	14968	1
Fage_P042a	225	Pulse	99	9338722	27368	1
Fage_P042a	225	Pulse	99	9351122	39768	1
Fage_P042a	225	Pulse	99	9363521	52167	1
Fage_P042a	225	Pulse	99	9375921	64567	1
Fage_P042a	225	Pulse	99	9388321	76967	1
Fage_P042a	225	Pulse	99	9400721	89367	1
Fage_P042a	225	Pulse	99	9413120	101766	1
Fage_P042a	225	Pulse	99	9425520	114166	1
Fage_P042a	226	Picture	Encoding Sternberg Letters	9435974	0	1	24824	2	0	next	other	0
Fage_P042a	226	Pulse	99	9437920	1946	1
Fage_P042a	226	Pulse	99	9450320	14346	1
Fage_P042a	227	Picture	Fixation Cross Sternberg Letters after Encoding	9460798	0	1	12496	2	0	next	other	0
Fage_P042a	227	Pulse	99	9462719	1921	1
Fage_P042a	228	Picture	Stroop Sternberg	9473294	0	1	24824	2	0	next	incorrect	1062
Fage_P042a	228	Pulse	99	9475129	1835	1
Fage_P042a	228	Response	2	9482789	9495	1
Fage_P042a	228	Pulse	99	9487529	14235	1
Fage_P042a	229	Picture	Fixation Cross Sternberg Letters after Stroop	9498118	0	1	37319	2	0	next	other	0
Fage_P042a	229	Pulse	99	9499919	1801	1
Fage_P042a	229	Pulse	99	9512328	14210	1
Fage_P042a	229	Pulse	99	9524728	26610	1
Fage_P042a	230	Picture	Retrieval Sternberg Letters	9535437	0	1	24824	2	0	next	incorrect	1070
Fage_P042a	230	Pulse	99	9537128	1691	1
Fage_P042a	230	Response	2	9546308	10871	1
Fage_P042a	230	Pulse	99	9549527	14090	1
Fage_P042a	231	Picture	Fixation Cross after Retrieval	9560261	0	1	124620	3	0	next	other	0
Fage_P042a	231	Pulse	99	9561927	1666	1
Fage_P042a	231	Pulse	99	9574327	14066	1
Fage_P042a	231	Pulse	99	9586727	26466	1
Fage_P042a	231	Pulse	99	9599126	38865	1
Fage_P042a	231	Pulse	99	9611526	51265	1
Fage_P042a	231	Pulse	99	9623926	63665	1
Fage_P042a	231	Pulse	99	9636326	76065	1
Fage_P042a	231	Pulse	99	9648725	88464	1
Fage_P042a	231	Pulse	99	9661125	100864	1
Fage_P042a	231	Pulse	99	9673525	113264	1
Fage_P042a	232	Picture	Encoding Sternberg Letters	9684881	0	2	24825	3	0	next	other	0
Fage_P042a	232	Pulse	99	9685925	1044	1
Fage_P042a	232	Pulse	99	9698324	13443	1
Fage_P042a	233	Picture	Fixation Cross Sternberg Letters after Encoding	9709706	0	1	12495	2	0	next	other	0
Fage_P042a	233	Pulse	99	9710724	1018	1
Fage_P042a	234	Picture	Stroop Sternberg	9722201	0	1	24824	2	0	next	incorrect	1090
Fage_P042a	234	Pulse	99	9723124	923	1
Fage_P042a	234	Response	2	9732463	10262	1
Fage_P042a	234	Pulse	99	9735523	13322	1
Fage_P042a	235	Picture	Fixation Cross Sternberg Letters after Stroop	9747025	0	1	37319	2	0	next	other	0
Fage_P042a	235	Pulse	99	9747923	898	1
Fage_P042a	235	Pulse	99	9760323	13298	1
Fage_P042a	235	Pulse	99	9772723	25698	1
Fage_P042a	236	Picture	Retrieval Sternberg Letters	9784344	0	1	24824	3	0	next	incorrect	1098
Fage_P042a	236	Pulse	99	9785122	778	1
Fage_P042a	236	Response	2	9794072	9728	1
Fage_P042a	236	Pulse	99	9797522	13178	1
Fage_P042a	237	Picture	Fixation Cross after Retrieval	9809168	0	2	112292	3	0	next	other	0
Fage_P042a	237	Pulse	99	9809922	754	1
Fage_P042a	237	Pulse	99	9822321	13153	1
Fage_P042a	237	Pulse	99	9834721	25553	1
Fage_P042a	237	Pulse	99	9847121	37953	1
Fage_P042a	237	Pulse	99	9859521	50353	1
Fage_P042a	237	Pulse	99	9871920	62752	1
Fage_P042a	237	Pulse	99	9884320	75152	1
Fage_P042a	237	Pulse	99	9896720	87552	1
Fage_P042a	237	Pulse	99	9909120	99952	1
Fage_P042a	238	Picture	Encoding Sternberg Letters	9921460	0	1	24824	2	0	next	other	0
Fage_P042a	238	Pulse	99	9921519	59	1
Fage_P042a	238	Pulse	99	9933919	12459	1
Fage_P042a	239	Picture	Fixation Cross Sternberg Letters after Encoding	9946284	0	1	12495	2	0	next	other	0
Fage_P042a	239	Pulse	99	9946319	35	1
Fage_P042a	239	Pulse	99	9958719	12435	1
Fage_P042a	240	Picture	Stroop Sternberg	9958779	0	1	24824	2	0	next	incorrect	1117
Fage_P042a	240	Response	2	9966868	8089	1
Fage_P042a	240	Pulse	99	9971118	12339	1
Fage_P042a	240	Pulse	99	9983518	24739	1
Fage_P042a	241	Picture	Fixation Cross Sternberg Letters after Stroop	9983603	0	1	37320	2	0	next	other	0
Fage_P042a	241	Pulse	99	9995918	12315	1
Fage_P042a	241	Pulse	99	10008317	24714	1
Fage_P042a	241	Pulse	99	10020717	37114	1
Fage_P042a	242	Picture	Retrieval Sternberg Letters	10020923	0	1	24824	2	0	next	incorrect	1125
Fage_P042a	242	Response	2	10029797	8874	1
Fage_P042a	242	Pulse	99	10033117	12194	1
Fage_P042a	242	Pulse	99	10045517	24594	1
Fage_P042a	243	Picture	Fixation Cross after Retrieval	10045747	0	1	137115	2	0	next	other	0
Fage_P042a	243	Pulse	99	10057917	12170	1
Fage_P042a	243	Pulse	99	10070316	24569	1
Fage_P042a	243	Pulse	99	10082716	36969	1
Fage_P042a	243	Pulse	99	10095116	49369	1
Fage_P042a	243	Pulse	99	10107515	61768	1
Fage_P042a	243	Pulse	99	10119915	74168	1
Fage_P042a	243	Pulse	99	10132315	86568	1
Fage_P042a	243	Pulse	99	10144715	98968	1
Fage_P042a	243	Pulse	99	10157114	111367	1
Fage_P042a	243	Pulse	99	10169514	123767	1
Fage_P042a	243	Pulse	99	10181914	136167	1
Fage_P042a	244	Picture	Encoding Sternberg Letters	10182862	0	1	24824	3	0	next	other	0
Fage_P042a	244	Pulse	99	10194313	11451	1
Fage_P042a	244	Pulse	99	10206713	23851	1
Fage_P042a	245	Picture	Fixation Cross Sternberg Letters after Encoding	10207686	0	2	12496	3	0	next	other	0
Fage_P042a	245	Pulse	99	10219113	11427	1
Fage_P042a	246	Picture	Stroop Sternberg	10220182	0	1	24824	2	0	next	incorrect	1146
Fage_P042a	246	Response	2	10228823	8641	1
Fage_P042a	246	Pulse	99	10231512	11330	1
Fage_P042a	246	Pulse	99	10243912	23730	1
Fage_P042a	247	Picture	Fixation Cross Sternberg Letters after Stroop	10245006	0	1	37319	2	0	next	other	0
Fage_P042a	247	Pulse	99	10256312	11306	1
Fage_P042a	247	Pulse	99	10268712	23706	1
Fage_P042a	247	Pulse	99	10281111	36105	1
Fage_P042a	248	Picture	Retrieval Sternberg Letters	10282325	0	1	24824	2	0	next	incorrect	1154
Fage_P042a	248	Response	2	10290731	8406	1
Fage_P042a	248	Pulse	99	10293511	11186	1
Fage_P042a	248	Pulse	99	10305911	23586	1
Fage_P042a	249	Picture	Fixation Cross after Retrieval	10307149	0	1	149445	2	0	next	other	0
Fage_P042a	249	Pulse	99	10318311	11162	1
Fage_P042a	249	Pulse	99	10330710	23561	1
Fage_P042a	249	Pulse	99	10343110	35961	1
Fage_P042a	249	Pulse	99	10355510	48361	1
Fage_P042a	249	Pulse	99	10367910	60761	1
Fage_P042a	249	Pulse	99	10380309	73160	1
Fage_P042a	249	Pulse	99	10392709	85560	1
Fage_P042a	249	Pulse	99	10405109	97960	1
Fage_P042a	249	Pulse	99	10417508	110359	1
Fage_P042a	249	Pulse	99	10429908	122759	1
Fage_P042a	249	Pulse	99	10442308	135159	1
Fage_P042a	249	Pulse	99	10454708	147559	1
Fage_P042a	250	Picture	Encoding Sternberg Letters	10456594	0	1	24824	2	0	next	other	0
Fage_P042a	250	Pulse	99	10467107	10513	1
Fage_P042a	250	Pulse	99	10479507	22913	1
Fage_P042a	251	Picture	Fixation Cross Sternberg Letters after Encoding	10481418	0	1	12495	2	0	next	other	0
Fage_P042a	251	Pulse	99	10491907	10489	1
Fage_P042a	252	Picture	Stroop Sternberg	10493913	0	1	24824	2	0	next	hit	1177
Fage_P042a	252	Pulse	99	10504307	10394	1
Fage_P042a	252	Response	1	10505516	11603	1
Fage_P042a	252	Pulse	99	10516706	22793	1
Fage_P042a	253	Picture	Fixation Cross Sternberg Letters after Stroop	10518737	0	1	37319	3	0	next	other	0
Fage_P042a	253	Pulse	99	10529106	10369	1
Fage_P042a	253	Pulse	99	10541506	22769	1
Fage_P042a	253	Pulse	99	10553906	35169	1
Fage_P042a	254	Picture	Retrieval Sternberg Letters	10556056	0	2	24825	3	0	next	hit	1184
Fage_P042a	254	Response	1	10561965	5909	1
Fage_P042a	254	Pulse	99	10566305	10249	1
Fage_P042a	254	Pulse	99	10578705	22649	1
Fage_P042a	255	Picture	Fixation Cross after Retrieval	10580881	0	1	137115	2	0	next	other	0
Fage_P042a	255	Pulse	99	10591105	10224	1
Fage_P042a	255	Pulse	99	10603504	22623	1
Fage_P042a	255	Pulse	99	10615904	35023	1
Fage_P042a	255	Pulse	99	10628304	47423	1
Fage_P042a	255	Pulse	99	10640704	59823	1
Fage_P042a	255	Pulse	99	10653103	72222	1
Fage_P042a	255	Pulse	99	10665503	84622	1
Fage_P042a	255	Pulse	99	10677903	97022	1
Fage_P042a	255	Pulse	99	10690302	109421	1
Fage_P042a	255	Pulse	99	10702702	121821	1
Fage_P042a	255	Pulse	99	10715102	134221	1
Fage_P042a	256	Picture	Encoding Sternberg Letters	10717996	0	1	24824	2	0	next	other	0
Fage_P042a	256	Pulse	99	10727502	9506	1
Fage_P042a	256	Pulse	99	10739901	21905	1
Fage_P042a	257	Picture	Fixation Cross Sternberg Letters after Encoding	10742820	0	1	12495	3	0	next	other	0
Fage_P042a	257	Pulse	99	10752301	9481	1
Fage_P042a	258	Picture	Stroop Sternberg	10755315	0	2	24825	3	0	next	incorrect	1205
Fage_P042a	258	Response	2	10763391	8076	1
Fage_P042a	258	Pulse	99	10764701	9386	1
Fage_P042a	258	Pulse	99	10777101	21786	1
Fage_P042a	259	Picture	Fixation Cross Sternberg Letters after Stroop	10780140	0	1	37319	2	0	next	other	0
Fage_P042a	259	Pulse	99	10789500	9360	1
Fage_P042a	259	Pulse	99	10801900	21760	1
Fage_P042a	259	Pulse	99	10814300	34160	1
Fage_P042a	260	Picture	Retrieval Sternberg Letters	10817459	0	1	24824	2	0	next	incorrect	1213
Fage_P042a	260	Response	2	10826260	8801	1
Fage_P042a	260	Pulse	99	10826699	9240	1
Fage_P042a	260	Pulse	99	10839099	21640	1
Fage_P042a	261	Picture	Fixation Cross after Retrieval	10842283	0	1	112291	2	0	next	other	0
Fage_P042a	261	Pulse	99	10851499	9216	1
Fage_P042a	261	Pulse	99	10863899	21616	1
Fage_P042a	261	Pulse	99	10876298	34015	1
Fage_P042a	261	Pulse	99	10888698	46415	1
Fage_P042a	261	Pulse	99	10901098	58815	1
Fage_P042a	261	Pulse	99	10913498	71215	1
Fage_P042a	261	Pulse	99	10925897	83614	1
Fage_P042a	261	Pulse	99	10938297	96014	1
Fage_P042a	261	Pulse	99	10950697	108414	1
Fage_P042a	262	Picture	Encoding Sternberg Letters	10954574	0	1	24825	2	0	next	other	0
Fage_P042a	262	Pulse	99	10963097	8523	1
Fage_P042a	262	Pulse	99	10975496	20922	1
Fage_P042a	263	Picture	Fixation Cross Sternberg Letters after Encoding	10979399	0	1	12495	2	0	next	other	0
Fage_P042a	263	Pulse	99	10987906	8507	1
Fage_P042a	264	Picture	Stroop Sternberg	10991894	0	1	24824	2	0	next	incorrect	1233
Fage_P042a	264	Pulse	99	11000306	8412	1
Fage_P042a	264	Response	2	11000496	8602	1
Fage_P042a	264	Pulse	99	11012706	20812	1
Fage_P042a	265	Picture	Fixation Cross Sternberg Letters after Stroop	11016718	0	1	37319	2	0	next	other	0
Fage_P042a	265	Pulse	99	11025105	8387	1
Fage_P042a	265	Pulse	99	11037505	20787	1
Fage_P042a	265	Pulse	99	11049905	33187	1
Fage_P042a	266	Picture	Retrieval Sternberg Letters	11054037	0	1	24824	2	0	next	incorrect	1240
Fage_P042a	266	Response	2	11062184	8147	1
Fage_P042a	266	Pulse	99	11062304	8267	1
Fage_P042a	266	Pulse	99	11074704	20667	1
Fage_P042a	267	Picture	Fixation Cross after Retrieval	11078861	0	1	149445	2	0	next	other	0
Fage_P042a	267	Pulse	99	11087104	8243	1
Fage_P042a	267	Pulse	99	11099504	20643	1
Fage_P042a	267	Pulse	99	11111903	33042	1
Fage_P042a	267	Pulse	99	11124303	45442	1
Fage_P042a	267	Pulse	99	11136703	57842	1
Fage_P042a	267	Pulse	99	11149103	70242	1
Fage_P042a	267	Pulse	99	11161502	82641	1
Fage_P042a	267	Pulse	99	11173902	95041	1
Fage_P042a	267	Pulse	99	11186302	107441	1
Fage_P042a	267	Pulse	99	11198701	119840	1
Fage_P042a	267	Pulse	99	11211101	132240	1
Fage_P042a	267	Pulse	99	11223501	144640	1
Fage_P042a	268	Picture	Encoding Sternberg Letters	11228306	0	1	24824	2	0	next	other	0
Fage_P042a	268	Pulse	99	11235901	7595	1
Fage_P042a	268	Pulse	99	11248300	19994	1
Fage_P042a	269	Picture	Fixation Cross Sternberg Letters after Encoding	11253130	0	1	12495	2	0	next	other	0
Fage_P042a	269	Pulse	99	11260700	7570	1
Fage_P042a	270	Picture	Stroop Sternberg	11265625	0	1	24824	2	0	next	incorrect	1263
Fage_P042a	270	Pulse	99	11273100	7475	1
Fage_P042a	270	Response	2	11274080	8455	1
Fage_P042a	270	Pulse	99	11285500	19875	1
Fage_P042a	271	Picture	Fixation Cross Sternberg Letters after Stroop	11290449	0	1	37319	3	0	next	other	0
Fage_P042a	271	Pulse	99	11297899	7450	1
Fage_P042a	271	Pulse	99	11310299	19850	1
Fage_P042a	271	Pulse	99	11322699	32250	1
Fage_P042a	272	Picture	Retrieval Sternberg Letters	11327768	0	2	24825	3	0	next	hit	1271
Fage_P042a	272	Pulse	99	11335098	7330	1
Fage_P042a	272	Response	1	11340768	13000	1
Fage_P042a	272	Pulse	99	11347498	19730	1
Fage_P042a	273	Picture	Fixation Cross after Retrieval	11352593	0	1	124620	2	0	next	other	0
Fage_P042a	273	Pulse	99	11359898	7305	1
Fage_P042a	273	Pulse	99	11372298	19705	1
Fage_P042a	273	Pulse	99	11384697	32104	1
Fage_P042a	273	Pulse	99	11397097	44504	1
Fage_P042a	273	Pulse	99	11409497	56904	1
Fage_P042a	273	Pulse	99	11421896	69303	1
Fage_P042a	273	Pulse	99	11434296	81703	1
Fage_P042a	273	Pulse	99	11446696	94103	1
Fage_P042a	273	Pulse	99	11459096	106503	1
Fage_P042a	273	Pulse	99	11471495	118902	1
Fage_P042a	274	Picture	Encoding Sternberg Letters	11477213	0	1	24824	2	0	next	other	0
Fage_P042a	274	Pulse	99	11483895	6682	1
Fage_P042a	274	Pulse	99	11496295	19082	1
Fage_P042a	275	Picture	Fixation Cross Sternberg Letters after Encoding	11502037	0	1	12495	2	0	next	other	0
Fage_P042a	275	Pulse	99	11508695	6658	1
Fage_P042a	276	Picture	Stroop Sternberg	11514532	0	1	24824	2	0	next	incorrect	1291
Fage_P042a	276	Pulse	99	11521094	6562	1
Fage_P042a	276	Response	2	11523224	8692	1
Fage_P042a	276	Pulse	99	11533494	18962	1
Fage_P042a	277	Picture	Fixation Cross Sternberg Letters after Stroop	11539356	0	1	37320	2	0	next	other	0
Fage_P042a	277	Pulse	99	11545894	6538	1
Fage_P042a	277	Pulse	99	11558294	18938	1
Fage_P042a	277	Pulse	99	11570693	31337	1
Fage_P042a	278	Picture	Retrieval Sternberg Letters	11576676	0	1	24824	2	0	next	hit	1299
Fage_P042a	278	Pulse	99	11583093	6417	1
Fage_P042a	278	Response	1	11583123	6447	1
Fage_P042a	278	Pulse	99	11595493	18817	1
Fage_P042a	279	Picture	Fixation Cross after Retrieval	11601500	0	1	112291	2	0	next	other	0
Fage_P042a	279	Pulse	99	11607892	6392	1
Fage_P042a	279	Pulse	99	11620292	18792	1
Fage_P042a	279	Pulse	99	11632692	31192	1
Fage_P042a	279	Pulse	99	11645092	43592	1
Fage_P042a	279	Pulse	99	11657491	55991	1
Fage_P042a	279	Pulse	99	11669891	68391	1
Fage_P042a	279	Pulse	99	11682291	80791	1
Fage_P042a	279	Pulse	99	11694690	93190	1
Fage_P042a	279	Pulse	99	11707090	105590	1
Fage_P042a	280	Picture	Encoding Sternberg Letters	11713791	0	1	24824	2	0	next	other	0
Fage_P042a	280	Pulse	99	11719490	5699	1
Fage_P042a	280	Pulse	99	11731890	18099	1
Fage_P042a	281	Picture	Fixation Cross Sternberg Letters after Encoding	11738615	0	1	12496	2	0	next	other	0
Fage_P042a	281	Pulse	99	11744290	5675	1
Fage_P042a	282	Picture	Stroop Sternberg	11751111	0	1	24824	2	0	next	hit	1318
Fage_P042a	282	Pulse	99	11756689	5578	1
Fage_P042a	282	Response	1	11760669	9558	1
Fage_P042a	282	Pulse	99	11769089	17978	1
Fage_P042a	283	Picture	Fixation Cross Sternberg Letters after Stroop	11775935	0	1	37319	2	0	next	other	0
Fage_P042a	283	Pulse	99	11781489	5554	1
Fage_P042a	283	Pulse	99	11793888	17953	1
Fage_P042a	283	Pulse	99	11806288	30353	1
Fage_P042a	284	Picture	Retrieval Sternberg Letters	11813254	0	1	24824	2	0	next	hit	1326
Fage_P042a	284	Pulse	99	11818688	5434	1
Fage_P042a	284	Response	1	11825738	12484	1
Fage_P042a	284	Pulse	99	11831087	17833	1
Fage_P042a	285	Picture	Fixation Cross after Retrieval	11838078	0	1	137116	2	0	next	other	0
Fage_P042a	285	Pulse	99	11843487	5409	1
Fage_P042a	285	Pulse	99	11855887	17809	1
Fage_P042a	285	Pulse	99	11868287	30209	1
Fage_P042a	285	Pulse	99	11880687	42609	1
Fage_P042a	285	Pulse	99	11893086	55008	1
Fage_P042a	285	Pulse	99	11905486	67408	1
Fage_P042a	285	Pulse	99	11917886	79808	1
Fage_P042a	285	Pulse	99	11930285	92207	1
Fage_P042a	285	Pulse	99	11942685	104607	1
Fage_P042a	285	Pulse	99	11955085	117007	1
Fage_P042a	285	Pulse	99	11967484	129406	1
Fage_P042a	286	Picture	Encoding Sternberg Letters	11975194	0	1	24824	2	0	next	other	0
Fage_P042a	286	Pulse	99	11979885	4691	1
Fage_P042a	286	Pulse	99	11992284	17090	1
Fage_P042a	287	Picture	Fixation Cross Sternberg Letters after Encoding	12000018	0	1	12495	2	0	next	other	0
Fage_P042a	287	Pulse	99	12004684	4666	1
Fage_P042a	288	Picture	Stroop Sternberg	12012513	0	1	24824	2	0	next	hit	1347
Fage_P042a	288	Pulse	99	12017084	4571	1
Fage_P042a	288	Response	1	12020543	8030	1
Fage_P042a	288	Pulse	99	12029483	16970	1
Fage_P042a	289	Picture	Fixation Cross Sternberg Letters after Stroop	12037337	0	1	37319	3	0	next	other	0
Fage_P042a	289	Pulse	99	12041883	4546	1
Fage_P042a	289	Pulse	99	12054283	16946	1
Fage_P042a	289	Pulse	99	12066682	29345	1
Fage_P042a	290	Picture	Retrieval Sternberg Letters	12074656	0	2	24825	3	0	next	incorrect	1355
Fage_P042a	290	Pulse	99	12079082	4426	1
Fage_P042a	290	Response	2	12082302	7646	1
Fage_P042a	290	Pulse	99	12091482	16826	1
Fage_P042a	291	Picture	Fixation Cross after Retrieval	12099481	0	1	112291	2	0	next	other	0
Fage_P042a	291	Pulse	99	12103882	4401	1
Fage_P042a	291	Pulse	99	12116281	16800	1
Fage_P042a	291	Pulse	99	12128681	29200	1
Fage_P042a	291	Pulse	99	12141081	41600	1
Fage_P042a	291	Pulse	99	12153481	54000	1
Fage_P042a	291	Pulse	99	12165880	66399	1
Fage_P042a	291	Pulse	99	12178280	78799	1
Fage_P042a	291	Pulse	99	12190680	91199	1
Fage_P042a	291	Pulse	99	12203079	103598	1
Fage_P042a	292	Picture	End Sternberg	12211772	0	1	37319	2	0	next	other	0
Fage_P042a	292	Pulse	99	12215479	3707	1
Fage_P042a	292	Pulse	99	12227879	16107	1
Fage_P042a	292	Pulse	99	12240279	28507	1
Fage_P042a	293	Picture	Instruction Stroop	12249091	0	1	37320	2	0	next	other	0
Fage_P042a	293	Pulse	99	12252678	3587	1
Fage_P042a	293	Pulse	99	12265078	15987	1
Fage_P042a	293	Pulse	99	12277478	28387	1
Fage_P042a	294	Picture	stroop neutral close	12286411	0	1	24824	2	0	next	incorrect	1377
Fage_P042a	294	Pulse	99	12289878	3467	1
Fage_P042a	294	Response	2	12296637	10226	1
Fage_P042a	294	Pulse	99	12302277	15866	1
Fage_P042a	295	Picture	stroop neutral close	12311235	0	1	24824	2	0	next	hit	1381
Fage_P042a	295	Pulse	99	12314677	3442	1
Fage_P042a	295	Response	1	12319417	8182	1
Fage_P042a	295	Pulse	99	12327077	15842	1
Fage_P042a	296	Picture	stroop neutral close	12336059	0	1	24824	2	0	next	incorrect	1385
Fage_P042a	296	Pulse	99	12339477	3418	1
Fage_P042a	296	Response	2	12342296	6237	1
Fage_P042a	296	Pulse	99	12351876	15817	1
Fage_P042a	297	Picture	stroop neutral close	12360883	0	1	24824	2	0	next	incorrect	1389
Fage_P042a	297	Pulse	99	12364276	3393	1
Fage_P042a	297	Response	2	12367246	6363	1
Fage_P042a	297	Pulse	99	12376676	15793	1
Fage_P042a	298	Picture	stroop neutral close	12385707	0	1	24824	2	0	next	hit	1393
Fage_P042a	298	Pulse	99	12389075	3368	1
Fage_P042a	298	Response	1	12392025	6318	1
Fage_P042a	298	Pulse	99	12401475	15768	1
Fage_P042a	299	Picture	stroop neutral close	12410531	0	1	24824	2	0	next	incorrect	1397
Fage_P042a	299	Pulse	99	12413875	3344	1
Fage_P042a	299	Response	2	12415885	5354	1
Fage_P042a	299	Pulse	99	12426274	15743	1
Fage_P042a	300	Picture	Fixation Cross Stroop	12435355	0	1	124620	3	0	next	other	0
Fage_P042a	300	Pulse	99	12438674	3319	1
Fage_P042a	300	Pulse	99	12451084	15729	1
Fage_P042a	300	Pulse	99	12463484	28129	1
Fage_P042a	300	Pulse	99	12475883	40528	1
Fage_P042a	300	Pulse	99	12488273	52918	1
Fage_P042a	300	Pulse	99	12500683	65328	1
Fage_P042a	300	Pulse	99	12513083	77728	1
Fage_P042a	300	Pulse	99	12525482	90127	1
Fage_P042a	300	Pulse	99	12537882	102527	1
Fage_P042a	300	Pulse	99	12550282	114927	1
Fage_P042a	301	Picture	stroop neutral close	12559975	0	2	24824	4	0	next	hit	1412
Fage_P042a	301	Pulse	99	12562682	2707	1
Fage_P042a	301	Response	1	12568091	8116	1
Fage_P042a	301	Pulse	99	12575081	15106	1
Fage_P042a	302	Picture	stroop neutral close	12584799	0	2	24825	3	0	next	incorrect	1416
Fage_P042a	302	Pulse	99	12587481	2682	1
Fage_P042a	302	Response	2	12597091	12292	1
Fage_P042a	302	Pulse	99	12599881	15082	1
Fage_P042a	303	Picture	stroop neutral close	12609624	0	1	24824	2	0	next	incorrect	1420
Fage_P042a	303	Pulse	99	12612281	2657	1
Fage_P042a	303	Response	2	12618980	9356	1
Fage_P042a	303	Pulse	99	12624680	15056	1
Fage_P042a	304	Picture	stroop neutral close	12634448	0	1	24824	2	0	next	incorrect	1424
Fage_P042a	304	Pulse	99	12637080	2632	1
Fage_P042a	304	Response	2	12640730	6282	1
Fage_P042a	304	Pulse	99	12649480	15032	1
Fage_P042a	305	Picture	stroop neutral close	12659272	0	1	24990	2	0	next	hit	1428
Fage_P042a	305	Pulse	99	12661879	2607	1
Fage_P042a	305	Response	1	12665129	5857	1
Fage_P042a	305	Pulse	99	12674279	15007	1
Fage_P042a	306	Picture	stroop neutral close	12684262	0	1	24824	3	0	next	incorrect	1432
Fage_P042a	306	Pulse	99	12686679	2417	1
Fage_P042a	306	Response	2	12690369	6107	1
Fage_P042a	306	Pulse	99	12699078	14816	1
Fage_P042a	307	Picture	Fixation Cross Stroop	12709086	0	2	124621	3	0	next	other	0
Fage_P042a	307	Pulse	99	12711478	2392	1
Fage_P042a	307	Pulse	99	12723878	14792	1
Fage_P042a	307	Pulse	99	12736278	27192	1
Fage_P042a	307	Pulse	99	12748678	39592	1
Fage_P042a	307	Pulse	99	12761077	51991	1
Fage_P042a	307	Pulse	99	12773477	64391	1
Fage_P042a	307	Pulse	99	12785877	76791	1
Fage_P042a	307	Pulse	99	12798276	89190	1
Fage_P042a	307	Pulse	99	12810676	101590	1
Fage_P042a	307	Pulse	99	12823076	113990	1
Fage_P042a	308	Picture	stroop neutral close	12833707	0	1	24824	2	0	next	hit	1447
Fage_P042a	308	Pulse	99	12835476	1769	1
Fage_P042a	308	Response	1	12842245	8538	1
Fage_P042a	308	Pulse	99	12847875	14168	1
Fage_P042a	309	Picture	stroop neutral close	12858531	0	1	24990	2	0	next	incorrect	1451
Fage_P042a	309	Pulse	99	12860275	1744	1
Fage_P042a	309	Response	2	12865755	7224	1
Fage_P042a	309	Pulse	99	12872675	14144	1
Fage_P042a	310	Picture	stroop neutral close	12883521	0	1	24824	3	0	next	incorrect	1455
Fage_P042a	310	Pulse	99	12885075	1554	1
Fage_P042a	310	Response	2	12889854	6333	1
Fage_P042a	310	Pulse	99	12897474	13953	1
Fage_P042a	311	Picture	stroop neutral close	12908345	0	2	24824	4	0	next	incorrect	1459
Fage_P042a	311	Pulse	99	12909874	1529	1
Fage_P042a	311	Response	2	12915094	6749	1
Fage_P042a	311	Pulse	99	12922274	13929	1
Fage_P042a	312	Picture	stroop neutral close	12933169	0	2	24825	3	0	next	hit	1463
Fage_P042a	312	Pulse	99	12934674	1505	1
Fage_P042a	312	Response	1	12939863	6694	1
Fage_P042a	312	Pulse	99	12947073	13904	1
Fage_P042a	313	Picture	stroop neutral close	12957994	0	1	24824	2	0	next	hit	1467
Fage_P042a	313	Pulse	99	12959473	1479	1
Fage_P042a	313	Response	1	12964693	6699	1
Fage_P042a	313	Pulse	99	12971872	13878	1
Fage_P042a	314	Picture	Fixation Cross Stroop	12982818	0	1	124620	2	0	next	other	0
Fage_P042a	314	Pulse	99	12984272	1454	1
Fage_P042a	314	Pulse	99	12996672	13854	1
Fage_P042a	314	Pulse	99	13009072	26254	1
Fage_P042a	314	Pulse	99	13021471	38653	1
Fage_P042a	314	Pulse	99	13033871	51053	1
Fage_P042a	314	Pulse	99	13046271	63453	1
Fage_P042a	314	Pulse	99	13058671	75853	1
Fage_P042a	314	Pulse	99	13071070	88252	1
Fage_P042a	314	Pulse	99	13083470	100652	1
Fage_P042a	314	Pulse	99	13095870	113052	1
Fage_P042a	315	Picture	stroop neutral close	13107438	0	1	24990	3	0	next	incorrect	1482
Fage_P042a	315	Pulse	99	13108270	832	1
Fage_P042a	315	Response	2	13114250	6812	1
Fage_P042a	315	Pulse	99	13120669	13231	1
Fage_P042a	316	Picture	stroop neutral close	13132428	0	2	24825	3	0	next	hit	1486
Fage_P042a	316	Pulse	99	13133069	641	1
Fage_P042a	316	Response	1	13139589	7161	1
Fage_P042a	316	Pulse	99	13145469	13041	1
Fage_P042a	317	Picture	stroop neutral close	13157253	0	1	24824	2	0	next	incorrect	1490
Fage_P042a	317	Pulse	99	13157869	616	1
Fage_P042a	317	Response	2	13166608	9355	1
Fage_P042a	317	Pulse	99	13170268	13015	1
Fage_P042a	318	Picture	stroop neutral close	13182077	0	1	24824	2	0	next	incorrect	1494
Fage_P042a	318	Pulse	99	13182668	591	1
Fage_P042a	318	Response	2	13188438	6361	1
Fage_P042a	318	Pulse	99	13195068	12991	1
Fage_P042a	319	Picture	stroop neutral close	13206901	0	1	24824	2	0	next	incorrect	1498
Fage_P042a	319	Pulse	99	13207467	566	1
Fage_P042a	319	Response	2	13213047	6146	1
Fage_P042a	319	Pulse	99	13219867	12966	1
Fage_P042a	320	Picture	stroop neutral close	13231725	0	1	24824	2	0	next	incorrect	1502
Fage_P042a	320	Pulse	99	13232267	542	1
Fage_P042a	320	Response	2	13237117	5392	1
Fage_P042a	320	Pulse	99	13244667	12942	1
Fage_P042a	321	Picture	Fixation Cross Stroop	13256549	0	1	124620	2	0	next	other	0
Fage_P042a	321	Pulse	99	13257066	517	1
Fage_P042a	321	Pulse	99	13269466	12917	1
Fage_P042a	321	Pulse	99	13281866	25317	1
Fage_P042a	321	Pulse	99	13294265	37716	1
Fage_P042a	321	Pulse	99	13306665	50116	1
Fage_P042a	321	Pulse	99	13319065	62516	1
Fage_P042a	321	Pulse	99	13331465	74916	1
Fage_P042a	321	Pulse	99	13343864	87315	1
Fage_P042a	321	Pulse	99	13356264	99715	1
Fage_P042a	321	Pulse	99	13368664	112115	1
Fage_P042a	321	Pulse	99	13381064	124515	1
Fage_P042a	322	Picture	stroop maximum incongruent	13381169	0	1	24824	2	0	next	incorrect	1517
Fage_P042a	322	Response	2	13390753	9584	1
Fage_P042a	322	Pulse	99	13393463	12294	1
Fage_P042a	322	Pulse	99	13405863	24694	1
Fage_P042a	323	Picture	stroop maximum incongruent	13405993	0	1	24824	2	0	next	hit	1521
Fage_P042a	323	Response	1	13417783	11790	1
Fage_P042a	323	Pulse	99	13418263	12270	1
Fage_P042a	323	Pulse	99	13430663	24670	1
Fage_P042a	324	Picture	stroop maximum incongruent	13430817	0	1	24824	2	0	next	hit	1526
Fage_P042a	324	Pulse	99	13443062	12245	1
Fage_P042a	324	Response	1	13443072	12255	1
Fage_P042a	324	Pulse	99	13455462	24645	1
Fage_P042a	325	Picture	stroop maximum incongruent	13455641	0	1	24824	2	0	next	incorrect	1529
Fage_P042a	325	Response	2	13467302	11661	1
Fage_P042a	325	Pulse	99	13467862	12221	1
Fage_P042a	325	Pulse	99	13480261	24620	1
Fage_P042a	326	Picture	stroop maximum incongruent	13480465	0	1	24824	2	0	next	hit	1533
Fage_P042a	326	Response	1	13490101	9636	1
Fage_P042a	326	Pulse	99	13492661	12196	1
Fage_P042a	326	Pulse	99	13505061	24596	1
Fage_P042a	327	Picture	stroop maximum incongruent	13505289	0	1	24824	2	0	next	incorrect	1537
Fage_P042a	327	Response	2	13515161	9872	1
Fage_P042a	327	Pulse	99	13517461	12172	1
Fage_P042a	327	Pulse	99	13529860	24571	1
Fage_P042a	328	Picture	Fixation Cross Stroop	13530113	0	1	124621	2	0	next	other	0
Fage_P042a	328	Pulse	99	13542260	12147	1
Fage_P042a	328	Pulse	99	13554660	24547	1
Fage_P042a	328	Pulse	99	13567059	36946	1
Fage_P042a	328	Pulse	99	13579459	49346	1
Fage_P042a	328	Pulse	99	13591859	61746	1
Fage_P042a	328	Pulse	99	13604259	74146	1
Fage_P042a	328	Pulse	99	13616658	86545	1
Fage_P042a	328	Pulse	99	13629058	98945	1
Fage_P042a	328	Pulse	99	13641458	111345	1
Fage_P042a	328	Pulse	99	13653858	123745	1
Fage_P042a	329	Picture	stroop maximum incongruent	13654734	0	1	24824	2	0	next	incorrect	1552
Fage_P042a	329	Response	2	13664878	10144	1
Fage_P042a	329	Pulse	99	13666257	11523	1
Fage_P042a	329	Pulse	99	13678657	23923	1
Fage_P042a	330	Picture	stroop maximum incongruent	13679558	0	1	24824	2	0	next	incorrect	1556
Fage_P042a	330	Response	2	13688077	8519	1
Fage_P042a	330	Pulse	99	13691057	11499	1
Fage_P042a	330	Pulse	99	13703457	23899	1
Fage_P042a	331	Picture	stroop maximum incongruent	13704382	0	1	24824	2	0	next	hit	1560
Fage_P042a	331	Response	1	13712536	8154	1
Fage_P042a	331	Pulse	99	13715856	11474	1
Fage_P042a	331	Pulse	99	13728256	23874	1
Fage_P042a	332	Picture	stroop maximum incongruent	13729206	0	1	24824	2	0	next	hit	1564
Fage_P042a	332	Response	1	13738546	9340	1
Fage_P042a	332	Pulse	99	13740656	11450	1
Fage_P042a	332	Pulse	99	13753056	23850	1
Fage_P042a	333	Picture	stroop maximum incongruent	13754030	0	1	24824	2	0	next	hit	1568
Fage_P042a	333	Response	1	13761195	7165	1
Fage_P042a	333	Pulse	99	13765455	11425	1
Fage_P042a	333	Pulse	99	13777855	23825	1
Fage_P042a	334	Picture	stroop maximum incongruent	13778854	0	1	24824	2	0	next	incorrect	1572
Fage_P042a	334	Response	2	13786825	7971	1
Fage_P042a	334	Pulse	99	13790255	11401	1
Fage_P042a	334	Pulse	99	13802654	23800	1
Fage_P042a	335	Picture	Fixation Cross Stroop	13803678	0	1	124620	2	0	next	other	0
Fage_P042a	335	Pulse	99	13815054	11376	1
Fage_P042a	335	Pulse	99	13827454	23776	1
Fage_P042a	335	Pulse	99	13839854	36176	1
Fage_P042a	335	Pulse	99	13852253	48575	1
Fage_P042a	335	Pulse	99	13864653	60975	1
Fage_P042a	335	Pulse	99	13877053	73375	1
Fage_P042a	335	Pulse	99	13889452	85774	1
Fage_P042a	335	Pulse	99	13901852	98174	1
Fage_P042a	335	Pulse	99	13914252	110574	1
Fage_P042a	335	Pulse	99	13926652	122974	1
Fage_P042a	336	Picture	stroop maximum incongruent	13928298	0	1	24824	2	0	next	hit	1588
Fage_P042a	336	Pulse	99	13939051	10753	1
Fage_P042a	336	Response	1	13939631	11333	1
Fage_P042a	336	Pulse	99	13951451	23153	1
Fage_P042a	337	Picture	stroop maximum incongruent	13953122	0	1	24824	2	0	next	hit	1591
Fage_P042a	337	Response	1	13961841	8719	1
Fage_P042a	337	Pulse	99	13963851	10729	1
Fage_P042a	337	Pulse	99	13976251	23129	1
Fage_P042a	338	Picture	stroop maximum incongruent	13977946	0	1	24824	2	0	next	incorrect	1595
Fage_P042a	338	Response	2	13985270	7324	1
Fage_P042a	338	Pulse	99	13988660	10714	1
Fage_P042a	338	Pulse	99	14001060	23114	1
Fage_P042a	339	Picture	stroop maximum incongruent	14002770	0	1	24824	3	0	next	hit	1599
Fage_P042a	339	Response	1	14009670	6900	1
Fage_P042a	339	Pulse	99	14013460	10690	1
Fage_P042a	339	Pulse	99	14025860	23090	1
Fage_P042a	340	Picture	stroop maximum incongruent	14027594	0	2	24824	4	0	next	hit	1603
Fage_P042a	340	Response	1	14034209	6615	1
Fage_P042a	340	Pulse	99	14038259	10665	1
Fage_P042a	340	Pulse	99	14050659	23065	1
Fage_P042a	341	Picture	stroop maximum incongruent	14052418	0	2	24825	3	0	next	incorrect	1607
Fage_P042a	341	Response	2	14059969	7551	1
Fage_P042a	341	Pulse	99	14063059	10641	1
Fage_P042a	341	Pulse	99	14075458	23040	1
Fage_P042a	342	Picture	Fixation Cross Stroop	14077243	0	1	124620	2	0	next	other	0
Fage_P042a	342	Pulse	99	14087858	10615	1
Fage_P042a	342	Pulse	99	14100258	23015	1
Fage_P042a	342	Pulse	99	14112658	35415	1
Fage_P042a	342	Pulse	99	14125057	47814	1
Fage_P042a	342	Pulse	99	14137457	60214	1
Fage_P042a	342	Pulse	99	14149857	72614	1
Fage_P042a	342	Pulse	99	14162256	85013	1
Fage_P042a	342	Pulse	99	14174656	97413	1
Fage_P042a	342	Pulse	99	14187056	109813	1
Fage_P042a	342	Pulse	99	14199456	122213	1
Fage_P042a	343	Picture	stroop maximum incongruent	14201863	0	1	24824	2	0	next	incorrect	1622
Fage_P042a	343	Response	2	14211106	9243	1
Fage_P042a	343	Pulse	99	14211855	9992	1
Fage_P042a	343	Pulse	99	14224255	22392	1
Fage_P042a	344	Picture	stroop maximum incongruent	14226687	0	1	24824	2	0	next	hit	1626
Fage_P042a	344	Response	1	14233025	6338	1
Fage_P042a	344	Pulse	99	14236655	9968	1
Fage_P042a	344	Pulse	99	14249055	22368	1
Fage_P042a	345	Picture	stroop maximum incongruent	14251511	0	1	24824	2	0	next	incorrect	1630
Fage_P042a	345	Response	2	14257744	6233	1
Fage_P042a	345	Pulse	99	14261454	9943	1
Fage_P042a	345	Pulse	99	14273854	22343	1
Fage_P042a	346	Picture	stroop maximum incongruent	14276335	0	1	24991	2	0	next	incorrect	1634
Fage_P042a	346	Response	2	14283114	6779	1
Fage_P042a	346	Pulse	99	14286254	9919	1
Fage_P042a	346	Pulse	99	14298654	22319	1
Fage_P042a	347	Picture	stroop maximum incongruent	14301326	0	1	24824	2	0	next	incorrect	1638
Fage_P042a	347	Response	2	14310343	9017	1
Fage_P042a	347	Pulse	99	14311053	9727	1
Fage_P042a	347	Pulse	99	14323453	22127	1
Fage_P042a	348	Picture	stroop maximum incongruent	14326150	0	1	24824	2	0	next	incorrect	1642
Fage_P042a	348	Response	2	14333303	7153	1
Fage_P042a	348	Pulse	99	14335853	9703	1
Fage_P042a	348	Pulse	99	14348252	22102	1
Fage_P042a	349	Picture	Fixation Cross Stroop	14350974	0	1	124620	2	0	next	other	0
Fage_P042a	349	Pulse	99	14360652	9678	1
Fage_P042a	349	Pulse	99	14373052	22078	1
Fage_P042a	349	Pulse	99	14385452	34478	1
Fage_P042a	349	Pulse	99	14397851	46877	1
Fage_P042a	349	Pulse	99	14410251	59277	1
Fage_P042a	349	Pulse	99	14422651	71677	1
Fage_P042a	349	Pulse	99	14435051	84077	1
Fage_P042a	349	Pulse	99	14447450	96476	1
Fage_P042a	349	Pulse	99	14459850	108876	1
Fage_P042a	349	Pulse	99	14472250	121276	1
Fage_P042a	350	Picture	End Stroop	14475594	0	1	43969	2	0	next	other	0
Fage_P042a	350	Pulse	99	14484650	9056	1
Fage_P042a	350	Pulse	99	14497049	21455	1
Fage_P042a	350	Pulse	99	14509449	33855	1
