# Supplementary material for: Towards clinical applicability of fMRI via systematic filtering
Source: PLoS One. 2025 May 12;20(5):e0321088. doi: 10.1371/journal.pone.0321088 (PMC12068634; doi:10.1371/journal.pone.0321088)
Supplement: S1 Code — (ZIP) [file pone.0321088.s001.zip › PLOS_DATA_CODE/Logfiles/Fage_P042b-fage.log]

Scenario - Fage Final
Logfile written - 01/14/2013 14:47:27

Subject	Trial	Event Type	Code	Time	TTime	Uncertainty	Duration	Uncertainty	ReqTime	ReqDur	Stim Type	Pair Index

Fage_P042b	1	Pulse	99	69146	79139	1
Fage_P042b	2	Picture	Instruction Sternberg Symbols	69470	0	1	37319	2	0	next	other	0
Fage_P042b	2	Pulse	99	81545	12075	1
Fage_P042b	2	Pulse	99	93945	24475	1
Fage_P042b	2	Pulse	99	106345	36875	1
Fage_P042b	3	Picture	Encoding Sternberg Symbols	106789	0	1	24824	2	0	next	other	0
Fage_P042b	3	Pulse	99	118745	11956	1
Fage_P042b	3	Pulse	99	131144	24355	1
Fage_P042b	4	Picture	Fixation Cross Sternberg Symbols after Encoding	131613	0	1	12495	3	0	next	other	0
Fage_P042b	4	Pulse	99	143544	11931	1
Fage_P042b	5	Picture	Stroop Sternberg	144108	0	2	24824	4	0	next	incorrect	12
Fage_P042b	5	Response	2	148724	4616	1
Fage_P042b	5	Pulse	99	155944	11836	1
Fage_P042b	5	Pulse	99	168344	24236	1
Fage_P042b	6	Picture	Fixation Cross Sternberg Symbols after Stroop	168932	0	2	37320	3	0	next	other	0
Fage_P042b	6	Pulse	99	180743	11811	1
Fage_P042b	6	Pulse	99	193143	24211	1
Fage_P042b	6	Pulse	99	205543	36611	1
Fage_P042b	7	Picture	Retrieval Sternberg Symbols	206252	0	1	24824	2	0	next	miss	0
Fage_P042b	7	Pulse	99	217943	11691	1
Fage_P042b	7	Pulse	99	230342	24090	1
Fage_P042b	8	Picture	Fixation Cross after Retrieval	231076	0	1	112291	2	0	next	false_alarm	23
Fage_P042b	8	Response	1	232502	1426	1
Fage_P042b	8	Pulse	99	242742	11666	1
Fage_P042b	8	Pulse	99	255142	24066	1
Fage_P042b	8	Pulse	99	267541	36465	1
Fage_P042b	8	Pulse	99	279941	48865	1
Fage_P042b	8	Pulse	99	292341	61265	1
Fage_P042b	8	Pulse	99	304741	73665	1
Fage_P042b	8	Pulse	99	317140	86064	1
Fage_P042b	8	Pulse	99	329540	98464	1
Fage_P042b	8	Pulse	99	341940	110864	1
Fage_P042b	9	Picture	Encoding Sternberg Symbols	343367	0	1	24824	3	0	next	other	0
Fage_P042b	9	Pulse	99	354340	10973	1
Fage_P042b	9	Pulse	99	366739	23372	1
Fage_P042b	10	Picture	Fixation Cross Sternberg Symbols after Encoding	368191	0	2	12496	3	0	next	other	0
Fage_P042b	10	Pulse	99	379139	10948	1
Fage_P042b	11	Picture	Stroop Sternberg	380687	0	1	24824	2	0	next	incorrect	39
Fage_P042b	11	Response	2	388199	7512	1
Fage_P042b	11	Pulse	99	391538	10851	1
Fage_P042b	11	Pulse	99	403938	23251	1
Fage_P042b	12	Picture	Fixation Cross Sternberg Symbols after Stroop	405511	0	1	37319	2	0	next	other	0
Fage_P042b	12	Pulse	99	416338	10827	1
Fage_P042b	12	Pulse	99	428738	23227	1
Fage_P042b	12	Pulse	99	441138	35627	1
Fage_P042b	13	Picture	Retrieval Sternberg Symbols	442830	0	1	24824	2	0	next	incorrect	47
Fage_P042b	13	Response	2	448087	5257	1
Fage_P042b	13	Pulse	99	453537	10707	1
Fage_P042b	13	Pulse	99	465937	23107	1
Fage_P042b	14	Picture	Fixation Cross after Retrieval	467654	0	1	149445	2	0	next	other	0
Fage_P042b	14	Pulse	99	478337	10683	1
Fage_P042b	14	Pulse	99	490736	23082	1
Fage_P042b	14	Pulse	99	503136	35482	1
Fage_P042b	14	Pulse	99	515536	47882	1
Fage_P042b	14	Pulse	99	527936	60282	1
Fage_P042b	14	Pulse	99	540335	72681	1
Fage_P042b	14	Pulse	99	552735	85081	1
Fage_P042b	14	Pulse	99	565135	97481	1
Fage_P042b	14	Pulse	99	577535	109881	1
Fage_P042b	14	Pulse	99	589934	122280	1
Fage_P042b	14	Pulse	99	602334	134680	1
Fage_P042b	14	Pulse	99	614734	147080	1
Fage_P042b	15	Picture	Encoding Sternberg Symbols	617099	0	1	24824	2	0	next	other	0
Fage_P042b	15	Pulse	99	627134	10035	1
Fage_P042b	15	Pulse	99	639533	22434	1
Fage_P042b	16	Picture	Fixation Cross Sternberg Symbols after Encoding	641923	0	1	12495	2	0	next	other	0
Fage_P042b	16	Pulse	99	651933	10010	1
Fage_P042b	17	Picture	Stroop Sternberg	654418	0	1	24824	2	0	next	hit	69
Fage_P042b	17	Response	1	664323	9905	1
Fage_P042b	17	Pulse	99	664342	9924	1
Fage_P042b	17	Pulse	99	676732	22314	1
Fage_P042b	18	Picture	Fixation Cross Sternberg Symbols after Stroop	679242	0	1	37319	2	0	next	other	0
Fage_P042b	18	Pulse	99	689132	9890	1
Fage_P042b	18	Pulse	99	701532	22290	1
Fage_P042b	18	Pulse	99	713932	34690	1
Fage_P042b	19	Picture	Retrieval Sternberg Symbols	716561	0	1	24824	3	0	next	hit	77
Fage_P042b	19	Response	1	722671	6110	1
Fage_P042b	19	Pulse	99	726331	9770	1
Fage_P042b	19	Pulse	99	738731	22170	1
Fage_P042b	20	Picture	Fixation Cross after Retrieval	741385	0	2	124621	3	0	next	other	0
Fage_P042b	20	Pulse	99	751131	9746	1
Fage_P042b	20	Pulse	99	763530	22145	1
Fage_P042b	20	Pulse	99	775930	34545	1
Fage_P042b	20	Pulse	99	788330	46945	1
Fage_P042b	20	Pulse	99	800730	59345	1
Fage_P042b	20	Pulse	99	813129	71744	1
Fage_P042b	20	Pulse	99	825529	84144	1
Fage_P042b	20	Pulse	99	837929	96544	1
Fage_P042b	20	Pulse	99	850329	108944	1
Fage_P042b	20	Pulse	99	862728	121343	1
Fage_P042b	21	Picture	Encoding Sternberg Symbols	866006	0	1	24824	2	0	next	other	0
Fage_P042b	21	Pulse	99	875128	9122	1
Fage_P042b	21	Pulse	99	887528	21522	1
Fage_P042b	22	Picture	Fixation Cross Sternberg Symbols after Encoding	890830	0	1	12495	2	0	next	other	0
Fage_P042b	22	Pulse	99	899927	9097	1
Fage_P042b	23	Picture	Stroop Sternberg	903325	0	1	24824	2	0	next	hit	97
Fage_P042b	23	Response	1	911787	8462	1
Fage_P042b	23	Pulse	99	912327	9002	1
Fage_P042b	23	Pulse	99	924727	21402	1
Fage_P042b	24	Picture	Fixation Cross Sternberg Symbols after Stroop	928149	0	1	37320	2	0	next	other	0
Fage_P042b	24	Pulse	99	937127	8978	1
Fage_P042b	24	Pulse	99	949526	21377	1
Fage_P042b	24	Pulse	99	961926	33777	1
Fage_P042b	25	Picture	Retrieval Sternberg Symbols	965469	0	1	24824	2	0	next	incorrect	106
Fage_P042b	25	Pulse	99	974326	8857	1
Fage_P042b	25	Response	2	977316	11847	1
Fage_P042b	25	Pulse	99	986726	21257	1
Fage_P042b	26	Picture	Fixation Cross after Retrieval	990293	0	1	136948	3	0	next	other	0
Fage_P042b	26	Pulse	99	999126	8833	1
Fage_P042b	26	Pulse	99	1011525	21232	1
Fage_P042b	26	Pulse	99	1023925	33632	1
Fage_P042b	26	Pulse	99	1036325	46032	1
Fage_P042b	26	Pulse	99	1048724	58431	1
Fage_P042b	26	Pulse	99	1061124	70831	1
Fage_P042b	26	Pulse	99	1073524	83231	1
Fage_P042b	26	Pulse	99	1085923	95630	1
Fage_P042b	26	Pulse	99	1098323	108030	1
Fage_P042b	26	Pulse	99	1110733	120440	1
Fage_P042b	26	Pulse	99	1123123	132830	1
Fage_P042b	27	Picture	Encoding Sternberg Symbols	1127241	0	2	24825	3	0	next	other	0
Fage_P042b	27	Pulse	99	1135533	8292	1
Fage_P042b	27	Pulse	99	1147932	20691	1
Fage_P042b	28	Picture	Fixation Cross Sternberg Symbols after Encoding	1152066	0	1	12495	2	0	next	other	0
Fage_P042b	28	Pulse	99	1160332	8266	1
Fage_P042b	29	Picture	Stroop Sternberg	1164561	0	1	24824	2	0	next	incorrect	126
Fage_P042b	29	Response	2	1172012	7451	1
Fage_P042b	29	Pulse	99	1172731	8170	1
Fage_P042b	29	Pulse	99	1185131	20570	1
Fage_P042b	30	Picture	Fixation Cross Sternberg Symbols after Stroop	1189385	0	1	37319	2	0	next	other	0
Fage_P042b	30	Pulse	99	1197531	8146	1
Fage_P042b	30	Pulse	99	1209931	20546	1
Fage_P042b	30	Pulse	99	1222330	32945	1
Fage_P042b	31	Picture	Retrieval Sternberg Symbols	1226704	0	1	24824	2	0	next	hit	134
Fage_P042b	31	Response	1	1234180	7476	1
Fage_P042b	31	Pulse	99	1234730	8026	1
Fage_P042b	31	Pulse	99	1247130	20426	1
Fage_P042b	32	Picture	Fixation Cross after Retrieval	1251528	0	1	124620	3	0	next	other	0
Fage_P042b	32	Pulse	99	1259530	8002	1
Fage_P042b	32	Pulse	99	1271929	20401	1
Fage_P042b	32	Pulse	99	1284329	32801	1
Fage_P042b	32	Pulse	99	1296729	45201	1
Fage_P042b	32	Pulse	99	1309129	57601	1
Fage_P042b	32	Pulse	99	1321528	70000	1
Fage_P042b	32	Pulse	99	1333928	82400	1
Fage_P042b	32	Pulse	99	1346328	94800	1
Fage_P042b	32	Pulse	99	1358727	107199	1
Fage_P042b	32	Pulse	99	1371127	119599	1
Fage_P042b	33	Picture	Encoding Sternberg Symbols	1376148	0	2	24825	3	0	next	other	0
Fage_P042b	33	Pulse	99	1383527	7379	1
Fage_P042b	33	Pulse	99	1395927	19779	1
Fage_P042b	34	Picture	Fixation Cross Sternberg Symbols after Encoding	1400973	0	1	12495	2	0	next	other	0
Fage_P042b	34	Pulse	99	1408326	7353	1
Fage_P042b	35	Picture	Stroop Sternberg	1413468	0	1	24824	2	0	next	incorrect	154
Fage_P042b	35	Response	2	1419416	5948	1
Fage_P042b	35	Pulse	99	1420726	7258	1
Fage_P042b	35	Pulse	99	1433126	19658	1
Fage_P042b	36	Picture	Fixation Cross Sternberg Symbols after Stroop	1438292	0	1	37319	3	0	next	other	0
Fage_P042b	36	Pulse	99	1445526	7234	1
Fage_P042b	36	Pulse	99	1457925	19633	1
Fage_P042b	36	Pulse	99	1470325	32033	1
Fage_P042b	37	Picture	Retrieval Sternberg Symbols	1475611	0	2	24825	3	0	next	hit	163
Fage_P042b	37	Pulse	99	1482725	7114	1
Fage_P042b	37	Response	1	1484635	9024	1
Fage_P042b	37	Pulse	99	1495125	19514	1
Fage_P042b	38	Picture	Fixation Cross after Retrieval	1500436	0	1	112291	2	0	next	other	0
Fage_P042b	38	Pulse	99	1507524	7088	1
Fage_P042b	38	Pulse	99	1519924	19488	1
Fage_P042b	38	Pulse	99	1532324	31888	1
Fage_P042b	38	Pulse	99	1544723	44287	1
Fage_P042b	38	Pulse	99	1557123	56687	1
Fage_P042b	38	Pulse	99	1569523	69087	1
Fage_P042b	38	Pulse	99	1581922	81486	1
Fage_P042b	38	Pulse	99	1594322	93886	1
Fage_P042b	38	Pulse	99	1606722	106286	1
Fage_P042b	39	Picture	Encoding Sternberg Symbols	1612727	0	1	24824	2	0	next	other	0
Fage_P042b	39	Pulse	99	1619122	6395	1
Fage_P042b	39	Pulse	99	1631521	18794	1
Fage_P042b	40	Picture	Fixation Cross Sternberg Symbols after Encoding	1637551	0	1	12495	2	0	next	other	0
Fage_P042b	40	Pulse	99	1643921	6370	1
Fage_P042b	41	Picture	Stroop Sternberg	1650046	0	1	24824	3	0	next	hit	182
Fage_P042b	41	Pulse	99	1656321	6275	1
Fage_P042b	41	Response	1	1658391	8345	1
Fage_P042b	41	Pulse	99	1668721	18675	1
Fage_P042b	42	Picture	Fixation Cross Sternberg Symbols after Stroop	1674870	0	2	37320	3	0	next	other	0
Fage_P042b	42	Pulse	99	1681120	6250	1
Fage_P042b	42	Pulse	99	1693520	18650	1
Fage_P042b	42	Pulse	99	1705920	31050	1
Fage_P042b	43	Picture	Retrieval Sternberg Symbols	1712190	0	1	24824	2	0	next	incorrect	191
Fage_P042b	43	Pulse	99	1718320	6130	1
Fage_P042b	43	Pulse	99	1730719	18529	1
Fage_P042b	43	Response	2	1733089	20899	1
Fage_P042b	44	Picture	Fixation Cross after Retrieval	1737014	0	1	112291	2	0	next	other	0
Fage_P042b	44	Pulse	99	1743119	6105	1
Fage_P042b	44	Pulse	99	1755519	18505	1
Fage_P042b	44	Pulse	99	1767918	30904	1
Fage_P042b	44	Pulse	99	1780318	43304	1
Fage_P042b	44	Pulse	99	1792718	55704	1
Fage_P042b	44	Pulse	99	1805118	68104	1
Fage_P042b	44	Pulse	99	1817517	80503	1
Fage_P042b	44	Pulse	99	1829917	92903	1
Fage_P042b	44	Pulse	99	1842317	105303	1
Fage_P042b	45	Picture	Encoding Sternberg Symbols	1849305	0	1	24824	2	0	next	other	0
Fage_P042b	45	Pulse	99	1854717	5412	1
Fage_P042b	45	Pulse	99	1867116	17811	1
Fage_P042b	46	Picture	Fixation Cross Sternberg Symbols after Encoding	1874129	0	1	12496	2	0	next	other	0
Fage_P042b	46	Pulse	99	1879516	5387	1
Fage_P042b	47	Picture	Stroop Sternberg	1886625	0	1	24824	2	0	next	incorrect	209
Fage_P042b	47	Pulse	99	1891916	5291	1
Fage_P042b	47	Response	2	1893536	6911	1
Fage_P042b	47	Pulse	99	1904315	17690	1
Fage_P042b	48	Picture	Fixation Cross Sternberg Symbols after Stroop	1911449	0	1	37319	2	0	next	other	0
Fage_P042b	48	Pulse	99	1916715	5266	1
Fage_P042b	48	Pulse	99	1929115	17666	1
Fage_P042b	48	Pulse	99	1941515	30066	1
Fage_P042b	49	Picture	Retrieval Sternberg Symbols	1948768	0	1	24824	2	0	next	hit	217
Fage_P042b	49	Pulse	99	1953915	5147	1
Fage_P042b	49	Response	1	1964064	15296	1
Fage_P042b	49	Pulse	99	1966314	17546	1
Fage_P042b	50	Picture	Fixation Cross after Retrieval	1973592	0	1	136949	2	0	next	other	0
Fage_P042b	50	Pulse	99	1978714	5122	1
Fage_P042b	50	Pulse	99	1991114	17522	1
Fage_P042b	50	Pulse	99	2003513	29921	1
Fage_P042b	50	Pulse	99	2015913	42321	1
Fage_P042b	50	Pulse	99	2028313	54721	1
Fage_P042b	50	Pulse	99	2040712	67120	1
Fage_P042b	50	Pulse	99	2053112	79520	1
Fage_P042b	50	Pulse	99	2065512	91920	1
Fage_P042b	50	Pulse	99	2077912	104320	1
Fage_P042b	50	Pulse	99	2090312	116720	1
Fage_P042b	50	Pulse	99	2102711	129119	1
Fage_P042b	51	Picture	Encoding Sternberg Symbols	2110541	0	1	24824	2	0	next	other	0
Fage_P042b	51	Pulse	99	2115111	4570	1
Fage_P042b	51	Pulse	99	2127511	16970	1
Fage_P042b	52	Picture	Fixation Cross Sternberg Symbols after Encoding	2135365	0	1	12496	2	0	next	other	0
Fage_P042b	52	Pulse	99	2139910	4545	1
Fage_P042b	53	Picture	Stroop Sternberg	2147861	0	1	24824	2	0	next	hit	238
Fage_P042b	53	Pulse	99	2152310	4449	1
Fage_P042b	53	Response	1	2155380	7519	1
Fage_P042b	53	Pulse	99	2164710	16849	1
Fage_P042b	54	Picture	Fixation Cross Sternberg Symbols after Stroop	2172685	0	1	37319	2	0	next	other	0
Fage_P042b	54	Pulse	99	2177110	4425	1
Fage_P042b	54	Pulse	99	2189509	16824	1
Fage_P042b	54	Pulse	99	2201909	29224	1
Fage_P042b	55	Picture	Retrieval Sternberg Symbols	2210004	0	1	24824	2	0	next	incorrect	246
Fage_P042b	55	Pulse	99	2214309	4305	1
Fage_P042b	55	Response	2	2215719	5715	1
Fage_P042b	55	Pulse	99	2226708	16704	1
Fage_P042b	56	Picture	Fixation Cross after Retrieval	2234828	0	1	124620	2	0	next	other	0
Fage_P042b	56	Pulse	99	2239108	4280	1
Fage_P042b	56	Pulse	99	2251508	16680	1
Fage_P042b	56	Pulse	99	2263908	29080	1
Fage_P042b	56	Pulse	99	2276307	41479	1
Fage_P042b	56	Pulse	99	2288707	53879	1
Fage_P042b	56	Pulse	99	2301107	66279	1
Fage_P042b	56	Pulse	99	2313507	78679	1
Fage_P042b	56	Pulse	99	2325906	91078	1
Fage_P042b	56	Pulse	99	2338306	103478	1
Fage_P042b	56	Pulse	99	2350706	115878	1
Fage_P042b	57	Picture	Encoding Sternberg Symbols	2359448	0	1	24824	2	0	next	other	0
Fage_P042b	57	Pulse	99	2363106	3658	1
Fage_P042b	57	Pulse	99	2375505	16057	1
Fage_P042b	58	Picture	Fixation Cross Sternberg Symbols after Encoding	2384272	0	1	12496	2	0	next	other	0
Fage_P042b	58	Pulse	99	2387905	3633	1
Fage_P042b	59	Picture	Stroop Sternberg	2396768	0	1	24824	2	0	next	incorrect	266
Fage_P042b	59	Pulse	99	2400305	3537	1
Fage_P042b	59	Response	2	2403854	7086	1
Fage_P042b	59	Pulse	99	2412704	15936	1
Fage_P042b	60	Picture	Fixation Cross Sternberg Symbols after Stroop	2421592	0	1	37319	2	0	next	other	0
Fage_P042b	60	Pulse	99	2425104	3512	1
Fage_P042b	60	Pulse	99	2437504	15912	1
Fage_P042b	60	Pulse	99	2449914	28322	1
Fage_P042b	61	Picture	Retrieval Sternberg Symbols	2458911	0	1	24824	2	0	next	incorrect	274
Fage_P042b	61	Pulse	99	2462313	3402	1
Fage_P042b	61	Response	2	2472583	13672	1
Fage_P042b	61	Pulse	99	2474713	15802	1
Fage_P042b	62	Picture	Fixation Cross after Retrieval	2483735	0	1	149445	2	0	next	other	0
Fage_P042b	62	Pulse	99	2487113	3378	1
Fage_P042b	62	Pulse	99	2499512	15777	1
Fage_P042b	62	Pulse	99	2511912	28177	1
Fage_P042b	62	Pulse	99	2524312	40577	1
Fage_P042b	62	Pulse	99	2536712	52977	1
Fage_P042b	62	Pulse	99	2549111	65376	1
Fage_P042b	62	Pulse	99	2561511	77776	1
Fage_P042b	62	Pulse	99	2573911	90176	1
Fage_P042b	62	Pulse	99	2586311	102576	1
Fage_P042b	62	Pulse	99	2598710	114975	1
Fage_P042b	62	Pulse	99	2611110	127375	1
Fage_P042b	62	Pulse	99	2623510	139775	1
Fage_P042b	63	Picture	Encoding Sternberg Symbols	2633180	0	1	24824	2	0	next	other	0
Fage_P042b	63	Pulse	99	2635910	2730	1
Fage_P042b	63	Pulse	99	2648309	15129	1
Fage_P042b	64	Picture	Fixation Cross Sternberg Symbols after Encoding	2658004	0	1	12495	2	0	next	other	0
Fage_P042b	64	Pulse	99	2660709	2705	1
Fage_P042b	65	Picture	Stroop Sternberg	2670499	0	1	24824	2	0	next	incorrect	296
Fage_P042b	65	Pulse	99	2673109	2610	1
Fage_P042b	65	Response	2	2677099	6600	1
Fage_P042b	65	Pulse	99	2685509	15010	1
Fage_P042b	66	Picture	Fixation Cross Sternberg Symbols after Stroop	2695323	0	1	37319	2	0	next	other	0
Fage_P042b	66	Pulse	99	2697908	2585	1
Fage_P042b	66	Pulse	99	2710308	14985	1
Fage_P042b	66	Pulse	99	2722708	27385	1
Fage_P042b	67	Picture	Retrieval Sternberg Symbols	2732642	0	1	24824	3	0	next	hit	304
Fage_P042b	67	Pulse	99	2735107	2465	1
Fage_P042b	67	Response	1	2741117	8475	1
Fage_P042b	67	Pulse	99	2747507	14865	1
Fage_P042b	68	Picture	Fixation Cross after Retrieval	2757466	0	2	124621	3	0	next	other	0
Fage_P042b	68	Pulse	99	2759907	2441	1
Fage_P042b	68	Pulse	99	2772307	14841	1
Fage_P042b	68	Pulse	99	2784706	27240	1
Fage_P042b	68	Pulse	99	2797106	39640	1
Fage_P042b	68	Pulse	99	2809506	52040	1
Fage_P042b	68	Pulse	99	2821905	64439	1
Fage_P042b	68	Pulse	99	2834305	76839	1
Fage_P042b	68	Pulse	99	2846705	89239	1
Fage_P042b	68	Pulse	99	2859105	101639	1
Fage_P042b	68	Pulse	99	2871504	114038	1
Fage_P042b	69	Picture	Encoding Sternberg Symbols	2882087	0	1	24824	2	0	next	other	0
Fage_P042b	69	Pulse	99	2883904	1817	1
Fage_P042b	69	Pulse	99	2896304	14217	1
Fage_P042b	70	Picture	Fixation Cross Sternberg Symbols after Encoding	2906911	0	1	12495	2	0	next	other	0
Fage_P042b	70	Pulse	99	2908704	1793	1
Fage_P042b	71	Picture	Stroop Sternberg	2919406	0	1	24824	2	0	next	incorrect	324
Fage_P042b	71	Pulse	99	2921103	1697	1
Fage_P042b	71	Response	2	2930393	10987	1
Fage_P042b	71	Pulse	99	2933503	14097	1
Fage_P042b	72	Picture	Fixation Cross Sternberg Symbols after Stroop	2944230	0	1	37319	3	0	next	other	0
Fage_P042b	72	Pulse	99	2945903	1673	1
Fage_P042b	72	Pulse	99	2958303	14073	1
Fage_P042b	72	Pulse	99	2970702	26472	1
Fage_P042b	73	Picture	Retrieval Sternberg Symbols	2981549	0	2	24825	3	0	next	incorrect	332
Fage_P042b	73	Pulse	99	2983102	1553	1
Fage_P042b	73	Response	2	2991582	10033	1
Fage_P042b	73	Pulse	99	2995502	13953	1
Fage_P042b	74	Picture	Fixation Cross after Retrieval	3006374	0	1	112291	2	0	next	other	0
Fage_P042b	74	Pulse	99	3007901	1527	1
Fage_P042b	74	Pulse	99	3020301	13927	1
Fage_P042b	74	Pulse	99	3032701	26327	1
Fage_P042b	74	Pulse	99	3045101	38727	1
Fage_P042b	74	Pulse	99	3057500	51126	1
Fage_P042b	74	Pulse	99	3069900	63526	1
Fage_P042b	74	Pulse	99	3082300	75926	1
Fage_P042b	74	Pulse	99	3094699	88325	1
Fage_P042b	74	Pulse	99	3107099	100725	1
Fage_P042b	75	Picture	Encoding Sternberg Symbols	3118665	0	1	24824	2	0	next	other	0
Fage_P042b	75	Pulse	99	3119499	834	1
Fage_P042b	75	Pulse	99	3131899	13234	1
Fage_P042b	76	Picture	Fixation Cross Sternberg Symbols after Encoding	3143489	0	1	12495	2	0	next	other	0
Fage_P042b	76	Pulse	99	3144298	809	1
Fage_P042b	77	Picture	Stroop Sternberg	3155984	0	1	24824	3	0	next	hit	351
Fage_P042b	77	Pulse	99	3156698	714	1
Fage_P042b	77	Response	1	3165158	9174	1
Fage_P042b	77	Pulse	99	3169098	13114	1
Fage_P042b	78	Picture	Fixation Cross Sternberg Symbols after Stroop	3180808	0	2	37320	3	0	next	other	0
Fage_P042b	78	Pulse	99	3181498	690	1
Fage_P042b	78	Pulse	99	3193897	13089	1
Fage_P042b	78	Pulse	99	3206297	25489	1
Fage_P042b	79	Picture	Retrieval Sternberg Symbols	3218128	0	1	24824	2	0	next	hit	359
Fage_P042b	79	Pulse	99	3218697	569	1
Fage_P042b	79	Response	1	3223347	5219	1
Fage_P042b	79	Pulse	99	3231096	12968	1
Fage_P042b	80	Picture	Fixation Cross after Retrieval	3242952	0	1	124620	2	0	next	other	0
Fage_P042b	80	Pulse	99	3243496	544	1
Fage_P042b	80	Pulse	99	3255896	12944	1
Fage_P042b	80	Pulse	99	3268296	25344	1
Fage_P042b	80	Pulse	99	3280695	37743	1
Fage_P042b	80	Pulse	99	3293095	50143	1
Fage_P042b	80	Pulse	99	3305495	62543	1
Fage_P042b	80	Pulse	99	3317895	74943	1
Fage_P042b	80	Pulse	99	3330294	87342	1
Fage_P042b	80	Pulse	99	3342694	99742	1
Fage_P042b	80	Pulse	99	3355094	112142	1
Fage_P042b	80	Pulse	99	3367493	124541	1
Fage_P042b	81	Picture	Encoding Sternberg Symbols	3367572	0	1	24824	2	0	next	other	0
Fage_P042b	81	Pulse	99	3379893	12321	1
Fage_P042b	81	Pulse	99	3392293	24721	1
Fage_P042b	82	Picture	Fixation Cross Sternberg Symbols after Encoding	3392396	0	1	12496	2	0	next	other	0
Fage_P042b	82	Pulse	99	3404693	12297	1
Fage_P042b	83	Picture	Stroop Sternberg	3404892	0	1	24824	2	0	next	incorrect	379
Fage_P042b	83	Response	2	3412432	7540	1
Fage_P042b	83	Pulse	99	3417092	12200	1
Fage_P042b	83	Pulse	99	3429492	24600	1
Fage_P042b	84	Picture	Fixation Cross Sternberg Symbols after Stroop	3429716	0	1	37319	2	0	next	other	0
Fage_P042b	84	Pulse	99	3441892	12176	1
Fage_P042b	84	Pulse	99	3454292	24576	1
Fage_P042b	84	Pulse	99	3466691	36975	1
Fage_P042b	85	Picture	Retrieval Sternberg Symbols	3467035	0	1	24824	2	0	next	incorrect	387
Fage_P042b	85	Response	2	3477481	10446	1
Fage_P042b	85	Pulse	99	3479091	12056	1
Fage_P042b	85	Pulse	99	3491491	24456	1
Fage_P042b	86	Picture	Fixation Cross after Retrieval	3491859	0	1	124620	2	0	next	other	0
Fage_P042b	86	Pulse	99	3503890	12031	1
Fage_P042b	86	Pulse	99	3516290	24431	1
Fage_P042b	86	Pulse	99	3528690	36831	1
Fage_P042b	86	Pulse	99	3541090	49231	1
Fage_P042b	86	Pulse	99	3553489	61630	1
Fage_P042b	86	Pulse	99	3565889	74030	1
Fage_P042b	86	Pulse	99	3578289	86430	1
Fage_P042b	86	Pulse	99	3590689	98830	1
Fage_P042b	86	Pulse	99	3603088	111229	1
Fage_P042b	86	Pulse	99	3615488	123629	1
Fage_P042b	87	Picture	Encoding Sternberg Symbols	3616479	0	1	24824	2	0	next	other	0
Fage_P042b	87	Pulse	99	3627888	11409	1
Fage_P042b	87	Pulse	99	3640288	23809	1
Fage_P042b	88	Picture	Fixation Cross Sternberg Symbols after Encoding	3641303	0	1	12496	2	0	next	other	0
Fage_P042b	88	Pulse	99	3652687	11384	1
Fage_P042b	89	Picture	Stroop Sternberg	3653799	0	1	24824	2	0	next	incorrect	407
Fage_P042b	89	Response	2	3660307	6508	1
Fage_P042b	89	Pulse	99	3665087	11288	1
Fage_P042b	89	Pulse	99	3677487	23688	1
Fage_P042b	90	Picture	Fixation Cross Sternberg Symbols after Stroop	3678623	0	1	37319	2	0	next	other	0
Fage_P042b	90	Pulse	99	3689887	11264	1
Fage_P042b	90	Pulse	99	3702286	23663	1
Fage_P042b	90	Pulse	99	3714686	36063	1
Fage_P042b	91	Picture	Retrieval Sternberg Symbols	3715942	0	1	24824	2	0	next	incorrect	415
Fage_P042b	91	Response	2	3721916	5974	1
Fage_P042b	91	Pulse	99	3727086	11144	1
Fage_P042b	91	Pulse	99	3739485	23543	1
Fage_P042b	92	Picture	Fixation Cross after Retrieval	3740766	0	1	112292	2	0	next	other	0
Fage_P042b	92	Pulse	99	3751885	11119	1
Fage_P042b	92	Pulse	99	3764285	23519	1
Fage_P042b	92	Pulse	99	3776685	35919	1
Fage_P042b	92	Pulse	99	3789084	48318	1
Fage_P042b	92	Pulse	99	3801484	60718	1
Fage_P042b	92	Pulse	99	3813884	73118	1
Fage_P042b	92	Pulse	99	3826283	85517	1
Fage_P042b	92	Pulse	99	3838683	97917	1
Fage_P042b	92	Pulse	99	3851083	110317	1
Fage_P042b	93	Picture	Encoding Sternberg Symbols	3853058	0	1	24824	2	0	next	other	0
Fage_P042b	93	Pulse	99	3863483	10425	1
Fage_P042b	93	Pulse	99	3875882	22824	1
Fage_P042b	94	Picture	Fixation Cross Sternberg Symbols after Encoding	3877882	0	1	12495	2	0	next	other	0
Fage_P042b	94	Pulse	99	3888282	10400	1
Fage_P042b	95	Picture	Stroop Sternberg	3890377	0	1	24824	2	0	next	incorrect	434
Fage_P042b	95	Response	2	3896882	6505	1
Fage_P042b	95	Pulse	99	3900692	10315	1
Fage_P042b	95	Pulse	99	3913092	22715	1
Fage_P042b	96	Picture	Fixation Cross Sternberg Symbols after Stroop	3915201	0	1	37320	2	0	next	other	0
Fage_P042b	96	Pulse	99	3925491	10290	1
Fage_P042b	96	Pulse	99	3937891	22690	1
Fage_P042b	96	Pulse	99	3950291	35090	1
Fage_P042b	97	Picture	Retrieval Sternberg Symbols	3952521	0	1	24824	2	0	next	hit	442
Fage_P042b	97	Response	1	3957981	5460	1
Fage_P042b	97	Pulse	99	3962690	10169	1
Fage_P042b	97	Pulse	99	3975090	22569	1
Fage_P042b	98	Picture	Fixation Cross after Retrieval	3977345	0	1	136949	2	0	next	other	0
Fage_P042b	98	Pulse	99	3987490	10145	1
Fage_P042b	98	Pulse	99	3999890	22545	1
Fage_P042b	98	Pulse	99	4012289	34944	1
Fage_P042b	98	Pulse	99	4024689	47344	1
Fage_P042b	98	Pulse	99	4037089	59744	1
Fage_P042b	98	Pulse	99	4049489	72144	1
Fage_P042b	98	Pulse	99	4061888	84543	1
Fage_P042b	98	Pulse	99	4074288	96943	1
Fage_P042b	98	Pulse	99	4086688	109343	1
Fage_P042b	98	Pulse	99	4099088	121743	1
Fage_P042b	98	Pulse	99	4111487	134142	1
Fage_P042b	99	Picture	Encoding Sternberg Symbols	4114294	0	1	24824	2	0	next	other	0
Fage_P042b	99	Pulse	99	4123887	9593	1
Fage_P042b	99	Pulse	99	4136287	21993	1
Fage_P042b	100	Picture	Fixation Cross Sternberg Symbols after Encoding	4139118	0	1	12495	2	0	next	other	0
Fage_P042b	100	Pulse	99	4148686	9568	1
Fage_P042b	101	Picture	Stroop Sternberg	4151613	0	1	24824	2	0	next	incorrect	463
Fage_P042b	101	Response	2	4159406	7793	1
Fage_P042b	101	Pulse	99	4161086	9473	1
Fage_P042b	101	Pulse	99	4173486	21873	1
Fage_P042b	102	Picture	Fixation Cross Sternberg Symbols after Stroop	4176437	0	1	37319	3	0	next	other	0
Fage_P042b	102	Pulse	99	4185886	9449	1
Fage_P042b	102	Pulse	99	4198285	21848	1
Fage_P042b	102	Pulse	99	4210685	34248	1
Fage_P042b	103	Picture	Retrieval Sternberg Symbols	4213756	0	2	24824	4	0	next	hit	471
Fage_P042b	103	Response	1	4219845	6089	1
Fage_P042b	103	Pulse	99	4223085	9329	1
Fage_P042b	103	Pulse	99	4235484	21728	1
Fage_P042b	104	Picture	Fixation Cross after Retrieval	4238580	0	2	149445	3	0	next	other	0
Fage_P042b	104	Pulse	99	4247884	9304	1
Fage_P042b	104	Pulse	99	4260284	21704	1
Fage_P042b	104	Pulse	99	4272684	34104	1
Fage_P042b	104	Pulse	99	4285083	46503	1
Fage_P042b	104	Pulse	99	4297483	58903	1
Fage_P042b	104	Pulse	99	4309883	71303	1
Fage_P042b	104	Pulse	99	4322283	83703	1
Fage_P042b	104	Pulse	99	4334682	96102	1
Fage_P042b	104	Pulse	99	4347082	108502	1
Fage_P042b	104	Pulse	99	4359482	120902	1
Fage_P042b	104	Pulse	99	4371882	133302	1
Fage_P042b	104	Pulse	99	4384281	145701	1
Fage_P042b	105	Picture	Encoding Sternberg Symbols	4388025	0	1	24824	2	0	next	other	0
Fage_P042b	105	Pulse	99	4396681	8656	1
Fage_P042b	105	Pulse	99	4409081	21056	1
Fage_P042b	106	Picture	Fixation Cross Sternberg Symbols after Encoding	4412849	0	1	12495	2	0	next	other	0
Fage_P042b	106	Pulse	99	4421480	8631	1
Fage_P042b	107	Picture	Stroop Sternberg	4425344	0	1	24824	2	0	next	hit	494
Fage_P042b	107	Pulse	99	4433880	8536	1
Fage_P042b	107	Response	1	4435040	9696	1
Fage_P042b	107	Pulse	99	4446280	20936	1
Fage_P042b	108	Picture	Fixation Cross Sternberg Symbols after Stroop	4450168	0	1	37320	2	0	next	other	0
Fage_P042b	108	Pulse	99	4458680	8512	1
Fage_P042b	108	Pulse	99	4471079	20911	1
Fage_P042b	108	Pulse	99	4483479	33311	1
Fage_P042b	109	Picture	Retrieval Sternberg Symbols	4487488	0	1	24824	2	0	next	incorrect	502
Fage_P042b	109	Pulse	99	4495879	8391	1
Fage_P042b	109	Response	2	4496979	9491	1
Fage_P042b	109	Pulse	99	4508278	20790	1
Fage_P042b	110	Picture	Fixation Cross after Retrieval	4512312	0	1	136949	2	0	next	other	0
Fage_P042b	110	Pulse	99	4520678	8366	1
Fage_P042b	110	Pulse	99	4533078	20766	1
Fage_P042b	110	Pulse	99	4545478	33166	1
Fage_P042b	110	Pulse	99	4557877	45565	1
Fage_P042b	110	Pulse	99	4570277	57965	1
Fage_P042b	110	Pulse	99	4582677	70365	1
Fage_P042b	110	Pulse	99	4595077	82765	1
Fage_P042b	110	Pulse	99	4607476	95164	1
Fage_P042b	110	Pulse	99	4619876	107564	1
Fage_P042b	110	Pulse	99	4632276	119964	1
Fage_P042b	110	Pulse	99	4644676	132364	1
Fage_P042b	111	Picture	Encoding Sternberg Symbols	4649261	0	1	24824	2	0	next	other	0
Fage_P042b	111	Pulse	99	4657075	7814	1
Fage_P042b	111	Pulse	99	4669475	20214	1
Fage_P042b	112	Picture	Fixation Cross Sternberg Symbols after Encoding	4674085	0	1	12495	2	0	next	other	0
Fage_P042b	112	Pulse	99	4681875	7790	1
Fage_P042b	113	Picture	Stroop Sternberg	4686580	0	1	24824	2	0	next	incorrect	522
Fage_P042b	113	Response	2	4693965	7385	1
Fage_P042b	113	Pulse	99	4694274	7694	1
Fage_P042b	113	Pulse	99	4706674	20094	1
Fage_P042b	114	Picture	Fixation Cross Sternberg Symbols after Stroop	4711404	0	1	37320	2	0	next	other	0
Fage_P042b	114	Pulse	99	4719074	7670	1
Fage_P042b	114	Pulse	99	4731474	20070	1
Fage_P042b	114	Pulse	99	4743873	32469	1
Fage_P042b	115	Picture	Retrieval Sternberg Symbols	4748724	0	1	24824	2	0	next	incorrect	531
Fage_P042b	115	Pulse	99	4756273	7549	1
Fage_P042b	115	Response	2	4764663	15939	1
Fage_P042b	115	Pulse	99	4768673	19949	1
Fage_P042b	116	Picture	Fixation Cross after Retrieval	4773548	0	1	112291	2	0	next	other	0
Fage_P042b	116	Pulse	99	4781073	7525	1
Fage_P042b	116	Pulse	99	4793472	19924	1
Fage_P042b	116	Pulse	99	4805872	32324	1
Fage_P042b	116	Pulse	99	4818272	44724	1
Fage_P042b	116	Pulse	99	4830671	57123	1
Fage_P042b	116	Pulse	99	4843071	69523	1
Fage_P042b	116	Pulse	99	4855471	81923	1
Fage_P042b	116	Pulse	99	4867871	94323	1
Fage_P042b	116	Pulse	99	4880270	106722	1
Fage_P042b	117	Picture	Encoding Sternberg Symbols	4885839	0	1	24824	2	0	next	other	0
Fage_P042b	117	Pulse	99	4892670	6831	1
Fage_P042b	117	Pulse	99	4905070	19231	1
Fage_P042b	118	Picture	Fixation Cross Sternberg Symbols after Encoding	4910663	0	1	12495	3	0	next	other	0
Fage_P042b	118	Pulse	99	4917470	6807	1
Fage_P042b	119	Picture	Stroop Sternberg	4923158	0	2	24825	3	0	next	incorrect	550
Fage_P042b	119	Pulse	99	4929869	6711	1
Fage_P042b	119	Response	2	4931519	8361	1
Fage_P042b	119	Pulse	99	4942269	19111	1
Fage_P042b	120	Picture	Fixation Cross Sternberg Symbols after Stroop	4947983	0	1	37319	2	0	next	other	0
Fage_P042b	120	Pulse	99	4954669	6686	1
Fage_P042b	120	Pulse	99	4967069	19086	1
Fage_P042b	120	Pulse	99	4979468	31485	1
Fage_P042b	121	Picture	Retrieval Sternberg Symbols	4985302	0	1	24824	2	0	next	incorrect	558
Fage_P042b	121	Pulse	99	4991868	6566	1
Fage_P042b	121	Response	2	5002728	17426	1
Fage_P042b	121	Pulse	99	5004268	18966	1
Fage_P042b	122	Picture	Fixation Cross after Retrieval	5010126	0	1	149444	2	0	next	other	0
Fage_P042b	122	Pulse	99	5016667	6541	1
Fage_P042b	122	Pulse	99	5029067	18941	1
Fage_P042b	122	Pulse	99	5041467	31341	1
Fage_P042b	122	Pulse	99	5053867	43741	1
Fage_P042b	122	Pulse	99	5066266	56140	1
Fage_P042b	122	Pulse	99	5078666	68540	1
Fage_P042b	122	Pulse	99	5091066	80940	1
Fage_P042b	122	Pulse	99	5103465	93339	1
Fage_P042b	122	Pulse	99	5115865	105739	1
Fage_P042b	122	Pulse	99	5128265	118139	1
Fage_P042b	122	Pulse	99	5140665	130539	1
Fage_P042b	122	Pulse	99	5153065	142939	1
Fage_P042b	123	Picture	Encoding Sternberg Symbols	5159570	0	1	24824	2	0	next	other	0
Fage_P042b	123	Pulse	99	5165464	5894	1
Fage_P042b	123	Pulse	99	5177864	18294	1
Fage_P042b	124	Picture	Fixation Cross Sternberg Symbols after Encoding	5184394	0	1	12496	2	0	next	other	0
Fage_P042b	124	Pulse	99	5190264	5870	1
Fage_P042b	125	Picture	Stroop Sternberg	5196890	0	1	24824	2	0	next	incorrect	580
Fage_P042b	125	Pulse	99	5202663	5773	1
Fage_P042b	125	Response	2	5207983	11093	1
Fage_P042b	125	Pulse	99	5215063	18173	1
Fage_P042b	126	Picture	Fixation Cross Sternberg Symbols after Stroop	5221714	0	1	37319	2	0	next	other	0
Fage_P042b	126	Pulse	99	5227463	5749	1
Fage_P042b	126	Pulse	99	5239863	18149	1
Fage_P042b	126	Pulse	99	5252262	30548	1
Fage_P042b	127	Picture	Retrieval Sternberg Symbols	5259033	0	1	24824	2	0	next	hit	588
Fage_P042b	127	Pulse	99	5264662	5629	1
Fage_P042b	127	Response	1	5273352	14319	1
Fage_P042b	127	Pulse	99	5277062	18029	1
Fage_P042b	128	Picture	Fixation Cross after Retrieval	5283857	0	1	124620	2	0	next	other	0
Fage_P042b	128	Pulse	99	5289462	5605	1
Fage_P042b	128	Pulse	99	5301861	18004	1
Fage_P042b	128	Pulse	99	5314261	30404	1
Fage_P042b	128	Pulse	99	5326661	42804	1
Fage_P042b	128	Pulse	99	5339070	55213	1
Fage_P042b	128	Pulse	99	5351470	67613	1
Fage_P042b	128	Pulse	99	5363870	80013	1
Fage_P042b	128	Pulse	99	5376270	92413	1
Fage_P042b	128	Pulse	99	5388669	104812	1
Fage_P042b	128	Pulse	99	5401069	117212	1
Fage_P042b	129	Picture	Encoding Sternberg Symbols	5408477	0	1	24824	3	0	next	other	0
Fage_P042b	129	Pulse	99	5413469	4992	1
Fage_P042b	129	Pulse	99	5425868	17391	1
Fage_P042b	130	Picture	Fixation Cross Sternberg Symbols after Encoding	5433301	0	2	12496	3	0	next	other	0
Fage_P042b	130	Pulse	99	5438268	4967	1
Fage_P042b	131	Picture	Stroop Sternberg	5445797	0	1	24824	2	0	next	incorrect	608
Fage_P042b	131	Pulse	99	5450668	4871	1
Fage_P042b	131	Response	2	5457898	12101	1
Fage_P042b	131	Pulse	99	5463068	17271	1
Fage_P042b	132	Picture	Fixation Cross Sternberg Symbols after Stroop	5470621	0	1	37319	2	0	next	other	0
Fage_P042b	132	Pulse	99	5475467	4846	1
Fage_P042b	132	Pulse	99	5487867	17246	1
Fage_P042b	132	Pulse	99	5500267	29646	1
Fage_P042b	133	Picture	Retrieval Sternberg Symbols	5507940	0	1	24824	2	0	next	hit	616
Fage_P042b	133	Pulse	99	5512667	4727	1
Fage_P042b	133	Response	1	5520016	12076	1
Fage_P042b	133	Pulse	99	5525066	17126	1
Fage_P042b	134	Picture	Fixation Cross after Retrieval	5532764	0	1	112292	2	0	next	other	0
Fage_P042b	134	Pulse	99	5537466	4702	1
Fage_P042b	134	Pulse	99	5549866	17102	1
Fage_P042b	134	Pulse	99	5562265	29501	1
Fage_P042b	134	Pulse	99	5574665	41901	1
Fage_P042b	134	Pulse	99	5587065	54301	1
Fage_P042b	134	Pulse	99	5599465	66701	1
Fage_P042b	134	Pulse	99	5611864	79100	1
Fage_P042b	134	Pulse	99	5624264	91500	1
Fage_P042b	134	Pulse	99	5636664	103900	1
Fage_P042b	135	Picture	Encoding Sternberg Symbols	5645056	0	1	24824	2	0	next	other	0
Fage_P042b	135	Pulse	99	5649064	4008	1
Fage_P042b	135	Pulse	99	5661463	16407	1
Fage_P042b	136	Picture	Fixation Cross Sternberg Symbols after Encoding	5669880	0	1	12495	2	0	next	other	0
Fage_P042b	136	Pulse	99	5673863	3983	1
Fage_P042b	137	Picture	Stroop Sternberg	5682375	0	1	24824	2	0	next	hit	635
Fage_P042b	137	Pulse	99	5686263	3888	1
Fage_P042b	137	Response	1	5694113	11738	1
Fage_P042b	137	Pulse	99	5698662	16287	1
Fage_P042b	138	Picture	Fixation Cross Sternberg Symbols after Stroop	5707199	0	1	37320	2	0	next	other	0
Fage_P042b	138	Pulse	99	5711062	3863	1
Fage_P042b	138	Pulse	99	5723462	16263	1
Fage_P042b	138	Pulse	99	5735862	28663	1
Fage_P042b	139	Picture	Retrieval Sternberg Symbols	5744519	0	1	24824	2	0	next	hit	643
Fage_P042b	139	Pulse	99	5748262	3743	1
Fage_P042b	139	Response	1	5757991	13472	1
Fage_P042b	139	Pulse	99	5760661	16142	1
Fage_P042b	140	Picture	Fixation Cross after Retrieval	5769343	0	1	136949	2	0	next	other	0
Fage_P042b	140	Pulse	99	5773061	3718	1
Fage_P042b	140	Pulse	99	5785461	16118	1
Fage_P042b	140	Pulse	99	5797860	28517	1
Fage_P042b	140	Pulse	99	5810260	40917	1
Fage_P042b	140	Pulse	99	5822660	53317	1
Fage_P042b	140	Pulse	99	5835059	65716	1
Fage_P042b	140	Pulse	99	5847459	78116	1
Fage_P042b	140	Pulse	99	5859859	90516	1
Fage_P042b	140	Pulse	99	5872259	102916	1
Fage_P042b	140	Pulse	99	5884658	115315	1
Fage_P042b	140	Pulse	99	5897058	127715	1
Fage_P042b	141	Picture	Encoding Sternberg Symbols	5906292	0	1	24824	2	0	next	other	0
Fage_P042b	141	Pulse	99	5909458	3166	1
Fage_P042b	141	Pulse	99	5921858	15566	1
Fage_P042b	142	Picture	Fixation Cross Sternberg Symbols after Encoding	5931116	0	1	12495	2	0	next	other	0
Fage_P042b	142	Pulse	99	5934258	3142	1
Fage_P042b	143	Picture	Stroop Sternberg	5943611	0	1	24824	2	0	next	hit	664
Fage_P042b	143	Pulse	99	5946657	3046	1
Fage_P042b	143	Response	1	5952937	9326	1
Fage_P042b	143	Pulse	99	5959057	15446	1
Fage_P042b	144	Picture	Fixation Cross Sternberg Symbols after Stroop	5968435	0	1	37320	2	0	next	other	0
Fage_P042b	144	Pulse	99	5971457	3022	1
Fage_P042b	144	Pulse	99	5983856	15421	1
Fage_P042b	144	Pulse	99	5996256	27821	1
Fage_P042b	145	Picture	Retrieval Sternberg Symbols	6005755	0	1	24824	2	0	next	incorrect	672
Fage_P042b	145	Pulse	99	6008656	2901	1
Fage_P042b	145	Response	2	6011785	6030	1
Fage_P042b	145	Pulse	99	6021055	15300	1
Fage_P042b	146	Picture	Fixation Cross after Retrieval	6030579	0	1	112291	2	0	next	other	0
Fage_P042b	146	Pulse	99	6033455	2876	1
Fage_P042b	146	Pulse	99	6045855	15276	1
Fage_P042b	146	Pulse	99	6058255	27676	1
Fage_P042b	146	Pulse	99	6070654	40075	1
Fage_P042b	146	Pulse	99	6083054	52475	1
Fage_P042b	146	Pulse	99	6095454	64875	1
Fage_P042b	146	Pulse	99	6107854	77275	1
Fage_P042b	146	Pulse	99	6120253	89674	1
Fage_P042b	146	Pulse	99	6132653	102074	1
Fage_P042b	147	Picture	Instruction Sternberg Letters	6142870	0	1	37319	3	0	next	other	0
Fage_P042b	147	Pulse	99	6145053	2183	1
Fage_P042b	147	Pulse	99	6157453	14583	1
Fage_P042b	147	Pulse	99	6169852	26982	1
Fage_P042b	148	Picture	Encoding Sternberg Letters	6180189	0	2	24825	3	0	next	other	0
Fage_P042b	148	Pulse	99	6182252	2063	1
Fage_P042b	148	Pulse	99	6194652	14463	1
Fage_P042b	149	Picture	Fixation Cross Sternberg Letters after Encoding	6205014	0	1	12495	2	0	next	other	0
Fage_P042b	149	Pulse	99	6207051	2037	1
Fage_P042b	150	Picture	Stroop Sternberg	6217509	0	1	24824	2	0	next	incorrect	695
Fage_P042b	150	Pulse	99	6219451	1942	1
Fage_P042b	150	Response	2	6223281	5772	1
Fage_P042b	150	Pulse	99	6231851	14342	1
Fage_P042b	151	Picture	Fixation Cross Sternberg Letters after Stroop	6242333	0	1	37319	2	0	next	other	0
Fage_P042b	151	Pulse	99	6244251	1918	1
Fage_P042b	151	Pulse	99	6256650	14317	1
Fage_P042b	151	Pulse	99	6269050	26717	1
Fage_P042b	152	Picture	Retrieval Sternberg Letters	6279652	0	1	24824	3	0	next	incorrect	703
Fage_P042b	152	Pulse	99	6281450	1798	1
Fage_P042b	152	Response	2	6289300	9648	1
Fage_P042b	152	Pulse	99	6293849	14197	1
Fage_P042b	153	Picture	Fixation Cross after Retrieval	6304476	0	2	112292	3	0	next	other	0
Fage_P042b	153	Pulse	99	6306249	1773	1
Fage_P042b	153	Pulse	99	6318649	14173	1
Fage_P042b	153	Pulse	99	6331049	26573	1
Fage_P042b	153	Pulse	99	6343448	38972	1
Fage_P042b	153	Pulse	99	6355848	51372	1
Fage_P042b	153	Pulse	99	6368248	63772	1
Fage_P042b	153	Pulse	99	6380648	76172	1
Fage_P042b	153	Pulse	99	6393047	88571	1
Fage_P042b	153	Pulse	99	6405447	100971	1
Fage_P042b	154	Picture	Encoding Sternberg Letters	6416768	0	1	24824	2	0	next	other	0
Fage_P042b	154	Pulse	99	6417847	1079	1
Fage_P042b	154	Pulse	99	6430246	13478	1
Fage_P042b	155	Picture	Fixation Cross Sternberg Letters after Encoding	6441592	0	1	12495	2	0	next	other	0
Fage_P042b	155	Pulse	99	6442646	1054	1
Fage_P042b	156	Picture	Stroop Sternberg	6454087	0	1	24824	2	0	next	incorrect	722
Fage_P042b	156	Pulse	99	6455046	959	1
Fage_P042b	156	Response	2	6461056	6969	1
Fage_P042b	156	Pulse	99	6467446	13359	1
Fage_P042b	157	Picture	Fixation Cross Sternberg Letters after Stroop	6478911	0	1	37320	2	0	next	other	0
Fage_P042b	157	Pulse	99	6479845	934	1
Fage_P042b	157	Pulse	99	6492245	13334	1
Fage_P042b	157	Pulse	99	6504645	25734	1
Fage_P042b	158	Picture	Retrieval Sternberg Letters	6516231	0	1	24824	2	0	next	hit	730
Fage_P042b	158	Pulse	99	6517045	814	1
Fage_P042b	158	Response	1	6522624	6393	1
Fage_P042b	158	Pulse	99	6529444	13213	1
Fage_P042b	159	Picture	Fixation Cross after Retrieval	6541055	0	1	149444	2	0	next	other	0
Fage_P042b	159	Pulse	99	6541844	789	1
Fage_P042b	159	Pulse	99	6554244	13189	1
Fage_P042b	159	Pulse	99	6566643	25588	1
Fage_P042b	159	Pulse	99	6579043	37988	1
Fage_P042b	159	Pulse	99	6591443	50388	1
Fage_P042b	159	Pulse	99	6603843	62788	1
Fage_P042b	159	Pulse	99	6616242	75187	1
Fage_P042b	159	Pulse	99	6628642	87587	1
Fage_P042b	159	Pulse	99	6641042	99987	1
Fage_P042b	159	Pulse	99	6653442	112387	1
Fage_P042b	159	Pulse	99	6665841	124786	1
Fage_P042b	159	Pulse	99	6678241	137186	1
Fage_P042b	160	Picture	Encoding Sternberg Letters	6690499	0	1	24824	2	0	next	other	0
Fage_P042b	160	Pulse	99	6690641	142	1
Fage_P042b	160	Pulse	99	6703040	12541	1
Fage_P042b	161	Picture	Fixation Cross Sternberg Letters after Encoding	6715323	0	1	12495	3	0	next	other	0
Fage_P042b	161	Pulse	99	6715440	117	1
Fage_P042b	162	Picture	Stroop Sternberg	6727818	0	2	24825	3	0	next	hit	752
Fage_P042b	162	Pulse	99	6727840	22	1
Fage_P042b	162	Response	1	6736840	9022	1
Fage_P042b	162	Pulse	99	6740240	12422	1
Fage_P042b	162	Pulse	99	6752640	24822	1
Fage_P042b	163	Picture	Fixation Cross Sternberg Letters after Stroop	6752643	0	1	37319	2	0	next	other	0
Fage_P042b	163	Pulse	99	6765039	12396	1
Fage_P042b	163	Pulse	99	6777439	24796	1
Fage_P042b	163	Pulse	99	6789839	37196	1
Fage_P042b	164	Picture	Retrieval Sternberg Letters	6789962	0	1	24824	2	0	next	hit	761
Fage_P042b	164	Pulse	99	6802238	12276	1
Fage_P042b	164	Response	1	6803468	13506	1
Fage_P042b	164	Pulse	99	6814648	24686	1
Fage_P042b	165	Picture	Fixation Cross after Retrieval	6814786	0	1	124620	2	0	next	other	0
Fage_P042b	165	Pulse	99	6827048	12262	1
Fage_P042b	165	Pulse	99	6839447	24661	1
Fage_P042b	165	Pulse	99	6851847	37061	1
Fage_P042b	165	Pulse	99	6864247	49461	1
Fage_P042b	165	Pulse	99	6876647	61861	1
Fage_P042b	165	Pulse	99	6889046	74260	1
Fage_P042b	165	Pulse	99	6901446	86660	1
Fage_P042b	165	Pulse	99	6913846	99060	1
Fage_P042b	165	Pulse	99	6926246	111460	1
Fage_P042b	165	Pulse	99	6938645	123859	1
Fage_P042b	166	Picture	Encoding Sternberg Letters	6939406	0	1	24824	2	0	next	other	0
Fage_P042b	166	Pulse	99	6951045	11639	1
Fage_P042b	166	Pulse	99	6963445	24039	1
Fage_P042b	167	Picture	Fixation Cross Sternberg Letters after Encoding	6964230	0	1	12496	2	0	next	other	0
Fage_P042b	167	Pulse	99	6975845	11615	1
Fage_P042b	168	Picture	Stroop Sternberg	6976726	0	1	24824	2	0	next	hit	780
Fage_P042b	168	Response	1	6983864	7138	1
Fage_P042b	168	Pulse	99	6988244	11518	1
Fage_P042b	168	Pulse	99	7000644	23918	1
Fage_P042b	169	Picture	Fixation Cross Sternberg Letters after Stroop	7001550	0	1	37319	2	0	next	other	0
Fage_P042b	169	Pulse	99	7013044	11494	1
Fage_P042b	169	Pulse	99	7025443	23893	1
Fage_P042b	169	Pulse	99	7037843	36293	1
Fage_P042b	170	Picture	Retrieval Sternberg Letters	7038869	0	1	24824	2	0	next	incorrect	788
Fage_P042b	170	Response	2	7045213	6344	1
Fage_P042b	170	Pulse	99	7050242	11373	2
Fage_P042b	170	Pulse	99	7062643	23774	1
Fage_P042b	171	Picture	Fixation Cross after Retrieval	7063693	0	1	137116	2	0	next	other	0
Fage_P042b	171	Pulse	99	7075042	11349	1
Fage_P042b	171	Pulse	99	7087442	23749	1
Fage_P042b	171	Pulse	99	7099842	36149	1
Fage_P042b	171	Pulse	99	7112242	48549	1
Fage_P042b	171	Pulse	99	7124641	60948	1
Fage_P042b	171	Pulse	99	7137041	73348	1
Fage_P042b	171	Pulse	99	7149441	85748	1
Fage_P042b	171	Pulse	99	7161841	98148	1
Fage_P042b	171	Pulse	99	7174240	110547	1
Fage_P042b	171	Pulse	99	7186640	122947	1
Fage_P042b	171	Pulse	99	7199040	135347	1
Fage_P042b	172	Picture	Encoding Sternberg Letters	7200809	0	1	24824	2	0	next	other	0
Fage_P042b	172	Pulse	99	7211440	10631	1
Fage_P042b	172	Pulse	99	7223839	23030	1
Fage_P042b	173	Picture	Fixation Cross Sternberg Letters after Encoding	7225633	0	1	12495	2	0	next	other	0
Fage_P042b	173	Pulse	99	7236239	10606	1
Fage_P042b	174	Picture	Stroop Sternberg	7238128	0	1	24824	2	0	next	incorrect	809
Fage_P042b	174	Response	2	7246359	8231	1
Fage_P042b	174	Pulse	99	7248639	10511	1
Fage_P042b	174	Pulse	99	7261038	22910	1
Fage_P042b	175	Picture	Fixation Cross Sternberg Letters after Stroop	7262952	0	1	37320	2	0	next	other	0
Fage_P042b	175	Pulse	99	7273438	10486	1
Fage_P042b	175	Pulse	99	7285838	22886	1
Fage_P042b	175	Pulse	99	7298238	35286	1
Fage_P042b	176	Picture	Retrieval Sternberg Letters	7300272	0	1	24824	2	0	next	hit	818
Fage_P042b	176	Pulse	99	7310637	10365	1
Fage_P042b	176	Response	1	7310687	10415	1
Fage_P042b	176	Pulse	99	7323037	22765	1
Fage_P042b	177	Picture	Fixation Cross after Retrieval	7325096	0	1	124620	2	0	next	other	0
Fage_P042b	177	Pulse	99	7335437	10341	1
Fage_P042b	177	Pulse	99	7347837	22741	1
Fage_P042b	177	Pulse	99	7360236	35140	1
Fage_P042b	177	Pulse	99	7372636	47540	1
Fage_P042b	177	Pulse	99	7385036	59940	1
Fage_P042b	177	Pulse	99	7397435	72339	1
Fage_P042b	177	Pulse	99	7409835	84739	1
Fage_P042b	177	Pulse	99	7422235	97139	1
Fage_P042b	177	Pulse	99	7434635	109539	1
Fage_P042b	177	Pulse	99	7447034	121938	1
Fage_P042b	178	Picture	Encoding Sternberg Letters	7449716	0	1	24824	2	0	next	other	0
Fage_P042b	178	Pulse	99	7459434	9718	1
Fage_P042b	178	Pulse	99	7471834	22118	1
Fage_P042b	179	Picture	Fixation Cross Sternberg Letters after Encoding	7474540	0	1	12495	2	0	next	other	0
Fage_P042b	179	Pulse	99	7484233	9693	1
Fage_P042b	180	Picture	Stroop Sternberg	7487035	0	1	24824	2	0	next	incorrect	837
Fage_P042b	180	Response	2	7493643	6608	1
Fage_P042b	180	Pulse	99	7496633	9598	1
Fage_P042b	180	Pulse	99	7509033	21998	1
Fage_P042b	181	Picture	Fixation Cross Sternberg Letters after Stroop	7511859	0	1	37320	2	0	next	other	0
Fage_P042b	181	Pulse	99	7521433	9574	1
Fage_P042b	181	Pulse	99	7533832	21973	1
Fage_P042b	181	Pulse	99	7546232	34373	1
Fage_P042b	182	Picture	Retrieval Sternberg Letters	7549179	0	1	24824	2	0	next	hit	845
Fage_P042b	182	Response	1	7557592	8413	1
Fage_P042b	182	Pulse	99	7558632	9453	1
Fage_P042b	182	Pulse	99	7571032	21853	1
Fage_P042b	183	Picture	Fixation Cross after Retrieval	7574003	0	1	112291	2	0	next	other	0
Fage_P042b	183	Pulse	99	7583431	9428	1
Fage_P042b	183	Pulse	99	7595831	21828	1
Fage_P042b	183	Pulse	99	7608231	34228	1
Fage_P042b	183	Pulse	99	7620630	46627	1
Fage_P042b	183	Pulse	99	7633030	59027	1
Fage_P042b	183	Pulse	99	7645430	71427	1
Fage_P042b	183	Pulse	99	7657830	83827	1
Fage_P042b	183	Pulse	99	7670229	96226	1
Fage_P042b	183	Pulse	99	7682629	108626	1
Fage_P042b	184	Picture	Encoding Sternberg Letters	7686294	0	1	24824	2	0	next	other	0
Fage_P042b	184	Pulse	99	7695029	8735	1
Fage_P042b	184	Pulse	99	7707429	21135	1
Fage_P042b	185	Picture	Fixation Cross Sternberg Letters after Encoding	7711118	0	1	12496	2	0	next	other	0
Fage_P042b	185	Pulse	99	7719828	8710	1
Fage_P042b	186	Picture	Stroop Sternberg	7723614	0	1	24824	2	0	next	hit	865
Fage_P042b	186	Pulse	99	7732228	8614	1
Fage_P042b	186	Response	1	7732958	9344	1
Fage_P042b	186	Pulse	99	7744628	21014	1
Fage_P042b	187	Picture	Fixation Cross Sternberg Letters after Stroop	7748438	0	1	37319	2	0	next	other	0
Fage_P042b	187	Pulse	99	7757028	8590	1
Fage_P042b	187	Pulse	99	7769427	20989	1
Fage_P042b	187	Pulse	99	7781827	33389	1
Fage_P042b	188	Picture	Retrieval Sternberg Letters	7785757	0	1	24824	2	0	next	incorrect	872
Fage_P042b	188	Response	2	7793457	7700	1
Fage_P042b	188	Pulse	99	7794227	8470	1
Fage_P042b	188	Pulse	99	7806627	20870	1
Fage_P042b	189	Picture	Fixation Cross after Retrieval	7810581	0	1	112292	2	0	next	other	0
Fage_P042b	189	Pulse	99	7819026	8445	1
Fage_P042b	189	Pulse	99	7831426	20845	1
Fage_P042b	189	Pulse	99	7843825	33244	1
Fage_P042b	189	Pulse	99	7856225	45644	1
Fage_P042b	189	Pulse	99	7868625	58044	1
Fage_P042b	189	Pulse	99	7881025	70444	1
Fage_P042b	189	Pulse	99	7893425	82844	1
Fage_P042b	189	Pulse	99	7905824	95243	1
Fage_P042b	189	Pulse	99	7918224	107643	1
Fage_P042b	190	Picture	Encoding Sternberg Letters	7922873	0	1	24824	2	0	next	other	0
Fage_P042b	190	Pulse	99	7930624	7751	1
Fage_P042b	190	Pulse	99	7943024	20151	1
Fage_P042b	191	Picture	Fixation Cross Sternberg Letters after Encoding	7947697	0	1	12495	2	0	next	other	0
Fage_P042b	191	Pulse	99	7955423	7726	1
Fage_P042b	192	Picture	Stroop Sternberg	7960192	0	1	24824	2	0	next	incorrect	892
Fage_P042b	192	Pulse	99	7967823	7631	1
Fage_P042b	192	Response	2	7968063	7871	1
Fage_P042b	192	Pulse	99	7980223	20031	1
Fage_P042b	193	Picture	Fixation Cross Sternberg Letters after Stroop	7985016	0	1	37319	3	0	next	other	0
Fage_P042b	193	Pulse	99	7992622	7606	1
Fage_P042b	193	Pulse	99	8005022	20006	1
Fage_P042b	193	Pulse	99	8017422	32406	1
Fage_P042b	194	Picture	Retrieval Sternberg Letters	8022335	0	2	24825	3	0	next	hit	900
Fage_P042b	194	Pulse	99	8029822	7487	1
Fage_P042b	194	Response	1	8033621	11286	1
Fage_P042b	194	Pulse	99	8042221	19886	1
Fage_P042b	195	Picture	Fixation Cross after Retrieval	8047160	0	1	137115	2	0	next	other	0
Fage_P042b	195	Pulse	99	8054621	7461	1
Fage_P042b	195	Pulse	99	8067021	19861	1
Fage_P042b	195	Pulse	99	8079420	32260	1
Fage_P042b	195	Pulse	99	8091820	44660	1
Fage_P042b	195	Pulse	99	8104220	57060	1
Fage_P042b	195	Pulse	99	8116620	69460	1
Fage_P042b	195	Pulse	99	8129019	81859	1
Fage_P042b	195	Pulse	99	8141419	94259	1
Fage_P042b	195	Pulse	99	8153819	106659	1
Fage_P042b	195	Pulse	99	8166218	119058	1
Fage_P042b	195	Pulse	99	8178618	131458	1
Fage_P042b	196	Picture	Encoding Sternberg Letters	8184275	0	1	24824	2	0	next	other	0
Fage_P042b	196	Pulse	99	8191018	6743	1
Fage_P042b	196	Pulse	99	8203418	19143	1
Fage_P042b	197	Picture	Fixation Cross Sternberg Letters after Encoding	8209099	0	1	12495	3	0	next	other	0
Fage_P042b	197	Pulse	99	8215818	6719	1
Fage_P042b	198	Picture	Stroop Sternberg	8221594	0	2	24825	3	0	next	hit	921
Fage_P042b	198	Pulse	99	8228217	6623	1
Fage_P042b	198	Response	1	8229647	8053	1
Fage_P042b	198	Pulse	99	8240617	19023	1
Fage_P042b	199	Picture	Fixation Cross Sternberg Letters after Stroop	8246419	0	1	37319	2	0	next	other	0
Fage_P042b	199	Pulse	99	8253017	6598	1
Fage_P042b	199	Pulse	99	8265416	18997	1
Fage_P042b	199	Pulse	99	8277826	31407	1
Fage_P042b	200	Picture	Retrieval Sternberg Letters	8283738	0	1	24824	2	0	next	incorrect	928
Fage_P042b	200	Response	2	8289996	6258	1
Fage_P042b	200	Pulse	99	8290216	6478	1
Fage_P042b	200	Pulse	99	8302625	18887	1
Fage_P042b	201	Picture	Fixation Cross after Retrieval	8308562	0	1	124620	2	0	next	other	0
Fage_P042b	201	Pulse	99	8315025	6463	1
Fage_P042b	201	Pulse	99	8327425	18863	1
Fage_P042b	201	Pulse	99	8339825	31263	1
Fage_P042b	201	Pulse	99	8352225	43663	1
Fage_P042b	201	Pulse	99	8364624	56062	1
Fage_P042b	201	Pulse	99	8377024	68462	1
Fage_P042b	201	Pulse	99	8389424	80862	1
Fage_P042b	201	Pulse	99	8401823	93261	1
Fage_P042b	201	Pulse	99	8414223	105661	1
Fage_P042b	201	Pulse	99	8426623	118061	1
Fage_P042b	202	Picture	Encoding Sternberg Letters	8433182	0	1	24824	2	0	next	other	0
Fage_P042b	202	Pulse	99	8439023	5841	1
Fage_P042b	202	Pulse	99	8451422	18240	1
Fage_P042b	203	Picture	Fixation Cross Sternberg Letters after Encoding	8458006	0	1	12496	2	0	next	other	0
Fage_P042b	203	Pulse	99	8463822	5816	1
Fage_P042b	204	Picture	Stroop Sternberg	8470502	0	1	24824	2	0	next	incorrect	949
Fage_P042b	204	Pulse	99	8476222	5720	1
Fage_P042b	204	Response	2	8477662	7160	1
Fage_P042b	204	Pulse	99	8488622	18120	1
Fage_P042b	205	Picture	Fixation Cross Sternberg Letters after Stroop	8495326	0	1	37319	2	0	next	other	0
Fage_P042b	205	Pulse	99	8501021	5695	1
Fage_P042b	205	Pulse	99	8513421	18095	1
Fage_P042b	205	Pulse	99	8525821	30495	1
Fage_P042b	206	Picture	Retrieval Sternberg Letters	8532645	0	1	24824	2	0	next	incorrect	957
Fage_P042b	206	Pulse	99	8538220	5575	1
Fage_P042b	206	Response	2	8542880	10235	1
Fage_P042b	206	Pulse	99	8550620	17975	1
Fage_P042b	207	Picture	Fixation Cross after Retrieval	8557469	0	1	149444	2	0	next	other	0
Fage_P042b	207	Pulse	99	8563020	5551	1
Fage_P042b	207	Pulse	99	8575420	17951	1
Fage_P042b	207	Pulse	99	8587819	30350	1
Fage_P042b	207	Pulse	99	8600219	42750	1
Fage_P042b	207	Pulse	99	8612619	55150	1
Fage_P042b	207	Pulse	99	8625019	67550	1
Fage_P042b	207	Pulse	99	8637418	79949	1
Fage_P042b	207	Pulse	99	8649818	92349	1
Fage_P042b	207	Pulse	99	8662218	104749	1
Fage_P042b	207	Pulse	99	8674617	117148	1
Fage_P042b	207	Pulse	99	8687017	129548	1
Fage_P042b	207	Pulse	99	8699417	141948	1
Fage_P042b	208	Picture	Encoding Sternberg Letters	8706913	0	1	24824	3	0	next	other	0
Fage_P042b	208	Pulse	99	8711817	4904	1
Fage_P042b	208	Pulse	99	8724216	17303	1
Fage_P042b	209	Picture	Fixation Cross Sternberg Letters after Encoding	8731737	0	2	12496	3	0	next	other	0
Fage_P042b	209	Pulse	99	8736616	4879	1
Fage_P042b	210	Picture	Stroop Sternberg	8744233	0	1	24824	2	0	next	incorrect	979
Fage_P042b	210	Pulse	99	8749016	4783	1
Fage_P042b	210	Response	2	8753436	9203	1
Fage_P042b	210	Pulse	99	8761415	17182	1
Fage_P042b	211	Picture	Fixation Cross Sternberg Letters after Stroop	8769057	0	1	37319	2	0	next	other	0
Fage_P042b	211	Pulse	99	8773815	4758	1
Fage_P042b	211	Pulse	99	8786215	17158	1
Fage_P042b	211	Pulse	99	8798615	29558	1
Fage_P042b	212	Picture	Retrieval Sternberg Letters	8806376	0	1	24824	2	0	next	hit	987
Fage_P042b	212	Pulse	99	8811014	4638	1
Fage_P042b	212	Response	1	8813414	7038	1
Fage_P042b	212	Pulse	99	8823414	17038	1
Fage_P042b	213	Picture	Fixation Cross after Retrieval	8831200	0	1	124621	2	0	next	other	0
Fage_P042b	213	Pulse	99	8835814	4614	1
Fage_P042b	213	Pulse	99	8848214	17014	1
Fage_P042b	213	Pulse	99	8860613	29413	1
Fage_P042b	213	Pulse	99	8873013	41813	1
Fage_P042b	213	Pulse	99	8885413	54213	1
Fage_P042b	213	Pulse	99	8897813	66613	1
Fage_P042b	213	Pulse	99	8910212	79012	1
Fage_P042b	213	Pulse	99	8922612	91412	1
Fage_P042b	213	Pulse	99	8935012	103812	1
Fage_P042b	213	Pulse	99	8947412	116212	1
Fage_P042b	214	Picture	Encoding Sternberg Letters	8955821	0	1	24824	2	0	next	other	0
Fage_P042b	214	Pulse	99	8959811	3990	1
Fage_P042b	214	Pulse	99	8972211	16390	1
Fage_P042b	215	Picture	Fixation Cross Sternberg Letters after Encoding	8980645	0	1	12495	2	0	next	other	0
Fage_P042b	215	Pulse	99	8984611	3966	1
Fage_P042b	216	Picture	Stroop Sternberg	8993140	0	1	24824	2	0	next	incorrect	1008
Fage_P042b	216	Pulse	99	8997010	3870	1
Fage_P042b	216	Pulse	99	9009410	16270	1
Fage_P042b	216	Response	2	9011920	18780	1
Fage_P042b	217	Picture	Fixation Cross Sternberg Letters after Stroop	9017964	0	1	37319	3	0	next	other	0
Fage_P042b	217	Pulse	99	9021810	3846	1
Fage_P042b	217	Pulse	99	9034209	16245	1
Fage_P042b	217	Pulse	99	9046609	28645	1
Fage_P042b	218	Picture	Retrieval Sternberg Letters	9055283	0	2	24825	3	0	next	incorrect	1015
Fage_P042b	218	Pulse	99	9059009	3726	1
Fage_P042b	218	Response	2	9062799	7516	1
Fage_P042b	218	Pulse	99	9071409	16126	1
Fage_P042b	219	Picture	Fixation Cross after Retrieval	9080108	0	1	112291	2	0	next	other	0
Fage_P042b	219	Pulse	99	9083808	3700	1
Fage_P042b	219	Pulse	99	9096208	16100	1
Fage_P042b	219	Pulse	99	9108608	28500	1
Fage_P042b	219	Pulse	99	9121008	40900	1
Fage_P042b	219	Pulse	99	9133407	53299	1
Fage_P042b	219	Pulse	99	9145807	65699	1
Fage_P042b	219	Pulse	99	9158207	78099	1
Fage_P042b	219	Pulse	99	9170607	90499	1
Fage_P042b	219	Pulse	99	9183006	102898	1
Fage_P042b	220	Picture	Encoding Sternberg Letters	9192399	0	1	24824	2	0	next	other	0
Fage_P042b	220	Pulse	99	9195406	3007	1
Fage_P042b	220	Pulse	99	9207806	15407	1
Fage_P042b	221	Picture	Fixation Cross Sternberg Letters after Encoding	9217223	0	1	12495	2	0	next	other	0
Fage_P042b	221	Pulse	99	9220205	2982	1
Fage_P042b	222	Picture	Stroop Sternberg	9229718	0	1	24824	2	0	next	hit	1034
Fage_P042b	222	Pulse	99	9232605	2887	1
Fage_P042b	222	Response	1	9237965	8247	1
Fage_P042b	222	Pulse	99	9245005	15287	1
Fage_P042b	223	Picture	Fixation Cross Sternberg Letters after Stroop	9254542	0	1	37320	2	0	next	other	0
Fage_P042b	223	Pulse	99	9257405	2863	1
Fage_P042b	223	Pulse	99	9269804	15262	1
Fage_P042b	223	Pulse	99	9282204	27662	1
Fage_P042b	224	Picture	Retrieval Sternberg Letters	9291862	0	1	24824	2	0	next	incorrect	1042
Fage_P042b	224	Pulse	99	9294604	2742	1
Fage_P042b	224	Response	2	9300144	8282	1
Fage_P042b	224	Pulse	99	9307003	15141	1
Fage_P042b	225	Picture	Fixation Cross after Retrieval	9316686	0	1	124620	2	0	next	other	0
Fage_P042b	225	Pulse	99	9319403	2717	1
Fage_P042b	225	Pulse	99	9331803	15117	1
Fage_P042b	225	Pulse	99	9344203	27517	1
Fage_P042b	225	Pulse	99	9356603	39917	1
Fage_P042b	225	Pulse	99	9369002	52316	1
Fage_P042b	225	Pulse	99	9381402	64716	1
Fage_P042b	225	Pulse	99	9393802	77116	1
Fage_P042b	225	Pulse	99	9406201	89515	1
Fage_P042b	225	Pulse	99	9418601	101915	1
Fage_P042b	225	Pulse	99	9431001	114315	1
Fage_P042b	226	Picture	Encoding Sternberg Letters	9441306	0	1	24824	2	0	next	other	0
Fage_P042b	226	Pulse	99	9443401	2095	1
Fage_P042b	226	Pulse	99	9455800	14494	1
Fage_P042b	227	Picture	Fixation Cross Sternberg Letters after Encoding	9466130	0	1	12496	2	0	next	other	0
Fage_P042b	227	Pulse	99	9468200	2070	1
Fage_P042b	228	Picture	Stroop Sternberg	9478626	0	1	24824	2	0	next	incorrect	1062
Fage_P042b	228	Pulse	99	9480600	1974	1
Fage_P042b	228	Response	2	9484680	6054	1
Fage_P042b	228	Pulse	99	9492999	14373	1
Fage_P042b	229	Picture	Fixation Cross Sternberg Letters after Stroop	9503450	0	1	37319	2	0	next	other	0
Fage_P042b	229	Pulse	99	9505399	1949	1
Fage_P042b	229	Pulse	99	9517799	14349	1
Fage_P042b	229	Pulse	99	9530199	26749	1
Fage_P042b	230	Picture	Retrieval Sternberg Letters	9540769	0	1	24824	2	0	next	incorrect	1070
Fage_P042b	230	Pulse	99	9542598	1829	1
Fage_P042b	230	Response	2	9548398	7629	1
Fage_P042b	230	Pulse	99	9554998	14229	1
Fage_P042b	231	Picture	Fixation Cross after Retrieval	9565593	0	1	124620	2	0	next	other	0
Fage_P042b	231	Pulse	99	9567398	1805	1
Fage_P042b	231	Pulse	99	9579797	14204	1
Fage_P042b	231	Pulse	99	9592197	26604	1
Fage_P042b	231	Pulse	99	9604597	39004	1
Fage_P042b	231	Pulse	99	9616997	51404	1
Fage_P042b	231	Pulse	99	9629396	63803	1
Fage_P042b	231	Pulse	99	9641796	76203	1
Fage_P042b	231	Pulse	99	9654196	88603	1
Fage_P042b	231	Pulse	99	9666596	101003	1
Fage_P042b	231	Pulse	99	9678995	113402	1
Fage_P042b	232	Picture	Encoding Sternberg Letters	9690213	0	1	24824	2	0	next	other	0
Fage_P042b	232	Pulse	99	9691395	1182	1
Fage_P042b	232	Pulse	99	9703795	13582	1
Fage_P042b	233	Picture	Fixation Cross Sternberg Letters after Encoding	9715037	0	1	12496	2	0	next	other	0
Fage_P042b	233	Pulse	99	9716195	1158	1
Fage_P042b	234	Picture	Stroop Sternberg	9727533	0	1	24824	2	0	next	incorrect	1090
Fage_P042b	234	Pulse	99	9728594	1061	1
Fage_P042b	234	Response	2	9732604	5071	1
Fage_P042b	234	Pulse	99	9740994	13461	1
Fage_P042b	235	Picture	Fixation Cross Sternberg Letters after Stroop	9752357	0	1	37319	2	0	next	other	0
Fage_P042b	235	Pulse	99	9753394	1037	1
Fage_P042b	235	Pulse	99	9765794	13437	1
Fage_P042b	235	Pulse	99	9778193	25836	1
Fage_P042b	236	Picture	Retrieval Sternberg Letters	9789676	0	1	24824	2	0	next	incorrect	1098
Fage_P042b	236	Pulse	99	9790593	917	1
Fage_P042b	236	Response	2	9796753	7077	1
Fage_P042b	236	Pulse	99	9802993	13317	1
Fage_P042b	237	Picture	Fixation Cross after Retrieval	9814500	0	1	112292	2	0	next	other	0
Fage_P042b	237	Pulse	99	9815403	903	1
Fage_P042b	237	Pulse	99	9827802	13302	1
Fage_P042b	237	Pulse	99	9840202	25702	1
Fage_P042b	237	Pulse	99	9852602	38102	1
Fage_P042b	237	Pulse	99	9865001	50501	1
Fage_P042b	237	Pulse	99	9877401	62901	1
Fage_P042b	237	Pulse	99	9889801	75301	1
Fage_P042b	237	Pulse	99	9902200	87700	1
Fage_P042b	237	Pulse	99	9914600	100100	1
Fage_P042b	238	Picture	Encoding Sternberg Letters	9926792	0	1	24824	2	0	next	other	0
Fage_P042b	238	Pulse	99	9927000	208	1
Fage_P042b	238	Pulse	99	9939400	12608	1
Fage_P042b	239	Picture	Fixation Cross Sternberg Letters after Encoding	9951616	0	1	12495	2	0	next	other	0
Fage_P042b	239	Pulse	99	9951800	184	1
Fage_P042b	240	Picture	Stroop Sternberg	9964111	0	1	24824	2	0	next	incorrect	1117
Fage_P042b	240	Pulse	99	9964199	88	1
Fage_P042b	240	Response	2	9972199	8088	1
Fage_P042b	240	Pulse	99	9976599	12488	1
Fage_P042b	241	Picture	Fixation Cross Sternberg Letters after Stroop	9988935	0	1	37320	2	0	next	other	0
Fage_P042b	241	Pulse	99	9988999	64	1
Fage_P042b	241	Pulse	99	10001398	12463	1
Fage_P042b	241	Pulse	99	10013798	24863	1
Fage_P042b	241	Pulse	99	10026198	37263	1
Fage_P042b	242	Picture	Retrieval Sternberg Letters	10026255	0	1	24824	2	0	next	incorrect	1125
Fage_P042b	242	Response	2	10037478	11223	1
Fage_P042b	242	Pulse	99	10038597	12342	1
Fage_P042b	242	Pulse	99	10050997	24742	1
Fage_P042b	243	Picture	Fixation Cross after Retrieval	10051079	0	1	137115	2	0	next	other	0
Fage_P042b	243	Pulse	99	10063397	12318	1
Fage_P042b	243	Pulse	99	10075797	24718	1
Fage_P042b	243	Pulse	99	10088196	37117	1
Fage_P042b	243	Pulse	99	10100596	49517	1
Fage_P042b	243	Pulse	99	10112996	61917	1
Fage_P042b	243	Pulse	99	10125396	74317	1
Fage_P042b	243	Pulse	99	10137795	86716	1
Fage_P042b	243	Pulse	99	10150195	99116	1
Fage_P042b	243	Pulse	99	10162595	111516	1
Fage_P042b	243	Pulse	99	10174994	123915	1
Fage_P042b	243	Pulse	99	10187394	136315	1
Fage_P042b	244	Picture	Encoding Sternberg Letters	10188194	0	1	24824	2	0	next	other	0
Fage_P042b	244	Pulse	99	10199794	11600	1
Fage_P042b	244	Pulse	99	10212194	24000	1
Fage_P042b	245	Picture	Fixation Cross Sternberg Letters after Encoding	10213018	0	1	12496	2	0	next	other	0
Fage_P042b	245	Pulse	99	10224594	11576	1
Fage_P042b	246	Picture	Stroop Sternberg	10225514	0	1	24824	2	0	next	incorrect	1146
Fage_P042b	246	Response	2	10233503	7989	1
Fage_P042b	246	Pulse	99	10236993	11479	1
Fage_P042b	246	Pulse	99	10249393	23879	1
Fage_P042b	247	Picture	Fixation Cross Sternberg Letters after Stroop	10250338	0	1	37319	2	0	next	other	0
Fage_P042b	247	Pulse	99	10261793	11455	1
Fage_P042b	247	Pulse	99	10274192	23854	1
Fage_P042b	247	Pulse	99	10286592	36254	1
Fage_P042b	248	Picture	Retrieval Sternberg Letters	10287657	0	1	24824	2	0	next	incorrect	1155
Fage_P042b	248	Pulse	99	10298992	11335	1
Fage_P042b	248	Response	2	10302202	14545	1
Fage_P042b	248	Pulse	99	10311392	23735	1
Fage_P042b	249	Picture	Fixation Cross after Retrieval	10312481	0	1	149444	2	0	next	other	0
Fage_P042b	249	Pulse	99	10323791	11310	1
Fage_P042b	249	Pulse	99	10336191	23710	1
Fage_P042b	249	Pulse	99	10348591	36110	1
Fage_P042b	249	Pulse	99	10360991	48510	1
Fage_P042b	249	Pulse	99	10373390	60909	1
Fage_P042b	249	Pulse	99	10385790	73309	1
Fage_P042b	249	Pulse	99	10398190	85709	1
Fage_P042b	249	Pulse	99	10410589	98108	1
Fage_P042b	249	Pulse	99	10422989	110508	1
Fage_P042b	249	Pulse	99	10435389	122908	1
Fage_P042b	249	Pulse	99	10447789	135308	1
Fage_P042b	249	Pulse	99	10460188	147707	1
Fage_P042b	250	Picture	Encoding Sternberg Letters	10461925	0	1	24824	2	0	next	other	0
Fage_P042b	250	Pulse	99	10472588	10663	1
Fage_P042b	250	Pulse	99	10484988	23063	1
Fage_P042b	251	Picture	Fixation Cross Sternberg Letters after Encoding	10486749	0	1	12496	2	0	next	other	0
Fage_P042b	251	Pulse	99	10497388	10639	1
Fage_P042b	252	Picture	Stroop Sternberg	10499245	0	1	24824	2	0	next	hit	1177
Fage_P042b	252	Pulse	99	10509787	10542	1
Fage_P042b	252	Response	1	10509937	10692	1
Fage_P042b	252	Pulse	99	10522187	22942	1
Fage_P042b	253	Picture	Fixation Cross Sternberg Letters after Stroop	10524069	0	1	37319	2	0	next	other	0
Fage_P042b	253	Pulse	99	10534587	10518	1
Fage_P042b	253	Pulse	99	10546986	22917	1
Fage_P042b	253	Pulse	99	10559386	35317	1
Fage_P042b	254	Picture	Retrieval Sternberg Letters	10561388	0	1	24824	2	0	next	hit	1184
Fage_P042b	254	Response	1	10567896	6508	1
Fage_P042b	254	Pulse	99	10571786	10398	1
Fage_P042b	254	Pulse	99	10584186	22798	1
Fage_P042b	255	Picture	Fixation Cross after Retrieval	10586212	0	1	137116	2	0	next	other	0
Fage_P042b	255	Pulse	99	10596585	10373	1
Fage_P042b	255	Pulse	99	10608985	22773	1
Fage_P042b	255	Pulse	99	10621385	35173	1
Fage_P042b	255	Pulse	99	10633784	47572	1
Fage_P042b	255	Pulse	99	10646184	59972	1
Fage_P042b	255	Pulse	99	10658584	72372	1
Fage_P042b	255	Pulse	99	10670984	84772	1
Fage_P042b	255	Pulse	99	10683383	97171	1
Fage_P042b	255	Pulse	99	10695783	109571	1
Fage_P042b	255	Pulse	99	10708183	121971	1
Fage_P042b	255	Pulse	99	10720583	134371	1
Fage_P042b	256	Picture	Encoding Sternberg Letters	10723328	0	1	24824	2	0	next	other	0
Fage_P042b	256	Pulse	99	10732982	9654	1
Fage_P042b	256	Pulse	99	10745382	22054	1
Fage_P042b	257	Picture	Fixation Cross Sternberg Letters after Encoding	10748152	0	1	12495	2	0	next	other	0
Fage_P042b	257	Pulse	99	10757782	9630	1
Fage_P042b	258	Picture	Stroop Sternberg	10760647	0	1	24824	2	0	next	incorrect	1205
Fage_P042b	258	Response	2	10768112	7465	1
Fage_P042b	258	Pulse	99	10770181	9534	1
Fage_P042b	258	Pulse	99	10782581	21934	1
Fage_P042b	259	Picture	Fixation Cross Sternberg Letters after Stroop	10785471	0	1	37320	2	0	next	other	0
Fage_P042b	259	Pulse	99	10794981	9510	1
Fage_P042b	259	Pulse	99	10807381	21910	1
Fage_P042b	259	Pulse	99	10819780	34309	1
Fage_P042b	260	Picture	Retrieval Sternberg Letters	10822791	0	1	24824	2	0	next	incorrect	1213
Fage_P042b	260	Response	2	10829960	7169	1
Fage_P042b	260	Pulse	99	10832180	9389	1
Fage_P042b	260	Pulse	99	10844580	21789	1
Fage_P042b	261	Picture	Fixation Cross after Retrieval	10847615	0	1	112291	2	0	next	other	0
Fage_P042b	261	Pulse	99	10856980	9365	1
Fage_P042b	261	Pulse	99	10869379	21764	1
Fage_P042b	261	Pulse	99	10881779	34164	1
Fage_P042b	261	Pulse	99	10894179	46564	1
Fage_P042b	261	Pulse	99	10906579	58964	1
Fage_P042b	261	Pulse	99	10918978	71363	1
Fage_P042b	261	Pulse	99	10931378	83763	1
Fage_P042b	261	Pulse	99	10943778	96163	1
Fage_P042b	261	Pulse	99	10956178	108563	1
Fage_P042b	262	Picture	Encoding Sternberg Letters	10959906	0	1	24824	2	0	next	other	0
Fage_P042b	262	Pulse	99	10968577	8671	1
Fage_P042b	262	Pulse	99	10980977	21071	1
Fage_P042b	263	Picture	Fixation Cross Sternberg Letters after Encoding	10984730	0	1	12496	2	0	next	other	0
Fage_P042b	263	Pulse	99	10993377	8647	1
Fage_P042b	264	Picture	Stroop Sternberg	10997226	0	1	24824	2	0	next	incorrect	1232
Fage_P042b	264	Response	2	11004766	7540	1
Fage_P042b	264	Pulse	99	11005776	8550	1
Fage_P042b	264	Pulse	99	11018176	20950	1
Fage_P042b	265	Picture	Fixation Cross Sternberg Letters after Stroop	11022050	0	1	37319	2	0	next	other	0
Fage_P042b	265	Pulse	99	11030576	8526	1
Fage_P042b	265	Pulse	99	11042975	20925	1
Fage_P042b	265	Pulse	99	11055375	33325	1
Fage_P042b	266	Picture	Retrieval Sternberg Letters	11059369	0	1	24824	2	0	next	incorrect	1240
Fage_P042b	266	Response	2	11064895	5526	1
Fage_P042b	266	Pulse	99	11067775	8406	1
Fage_P042b	266	Pulse	99	11080175	20806	1
Fage_P042b	267	Picture	Fixation Cross after Retrieval	11084193	0	1	149444	2	0	next	other	0
Fage_P042b	267	Pulse	99	11092575	8382	1
Fage_P042b	267	Pulse	99	11104974	20781	1
Fage_P042b	267	Pulse	99	11117374	33181	1
Fage_P042b	267	Pulse	99	11129774	45581	1
Fage_P042b	267	Pulse	99	11142173	57980	1
Fage_P042b	267	Pulse	99	11154573	70380	1
Fage_P042b	267	Pulse	99	11166973	82780	1
Fage_P042b	267	Pulse	99	11179372	95179	1
Fage_P042b	267	Pulse	99	11191772	107579	1
Fage_P042b	267	Pulse	99	11204172	119979	1
Fage_P042b	267	Pulse	99	11216572	132379	1
Fage_P042b	267	Pulse	99	11228971	144778	1
Fage_P042b	268	Picture	Encoding Sternberg Letters	11233637	0	1	24824	3	0	next	other	0
Fage_P042b	268	Pulse	99	11241371	7734	1
Fage_P042b	268	Pulse	99	11253771	20134	1
Fage_P042b	269	Picture	Fixation Cross Sternberg Letters after Encoding	11258461	0	2	12496	3	0	next	other	0
Fage_P042b	269	Pulse	99	11266171	7710	1
Fage_P042b	270	Picture	Stroop Sternberg	11270957	0	1	24824	2	0	next	incorrect	1262
Fage_P042b	270	Response	2	11277891	6934	1
Fage_P042b	270	Pulse	99	11278570	7613	1
Fage_P042b	270	Pulse	99	11290970	20013	1
Fage_P042b	271	Picture	Fixation Cross Sternberg Letters after Stroop	11295781	0	1	37319	2	0	next	other	0
Fage_P042b	271	Pulse	99	11303370	7589	1
Fage_P042b	271	Pulse	99	11315780	19999	1
Fage_P042b	271	Pulse	99	11328179	32398	1
Fage_P042b	272	Picture	Retrieval Sternberg Letters	11333100	0	1	24824	2	0	next	hit	1271
Fage_P042b	272	Pulse	99	11340579	7479	1
Fage_P042b	272	Response	1	11346879	13779	1
Fage_P042b	272	Pulse	99	11352979	19879	1
Fage_P042b	273	Picture	Fixation Cross after Retrieval	11357924	0	1	124620	3	0	next	other	0
Fage_P042b	273	Pulse	99	11365379	7455	1
Fage_P042b	273	Pulse	99	11377778	19854	1
Fage_P042b	273	Pulse	99	11390178	32254	1
Fage_P042b	273	Pulse	99	11402578	44654	1
Fage_P042b	273	Pulse	99	11414977	57053	1
Fage_P042b	273	Pulse	99	11427377	69453	1
Fage_P042b	273	Pulse	99	11439777	81853	1
Fage_P042b	273	Pulse	99	11452177	94253	1
Fage_P042b	273	Pulse	99	11464576	106652	1
Fage_P042b	273	Pulse	99	11476976	119052	1
Fage_P042b	274	Picture	Encoding Sternberg Letters	11482544	0	2	24825	3	0	next	other	0
Fage_P042b	274	Pulse	99	11489376	6832	1
Fage_P042b	274	Pulse	99	11501775	19231	1
Fage_P042b	275	Picture	Fixation Cross Sternberg Letters after Encoding	11507369	0	1	12495	2	0	next	other	0
Fage_P042b	275	Pulse	99	11514175	6806	1
Fage_P042b	276	Picture	Stroop Sternberg	11519864	0	1	24824	2	0	next	incorrect	1291
Fage_P042b	276	Pulse	99	11526575	6711	1
Fage_P042b	276	Response	2	11527995	8131	1
Fage_P042b	276	Pulse	99	11538975	19111	1
Fage_P042b	277	Picture	Fixation Cross Sternberg Letters after Stroop	11544688	0	1	37319	3	0	next	other	0
Fage_P042b	277	Pulse	99	11551375	6687	1
Fage_P042b	277	Pulse	99	11563774	19086	1
Fage_P042b	277	Pulse	99	11576174	31486	1
Fage_P042b	278	Picture	Retrieval Sternberg Letters	11582007	0	2	24824	4	0	next	hit	1299
Fage_P042b	278	Pulse	99	11588574	6567	1
Fage_P042b	278	Response	1	11589693	7686	1
Fage_P042b	278	Pulse	99	11600973	18966	1
Fage_P042b	279	Picture	Fixation Cross after Retrieval	11606831	0	2	112292	3	0	next	other	0
Fage_P042b	279	Pulse	99	11613373	6542	1
Fage_P042b	279	Pulse	99	11625773	18942	1
Fage_P042b	279	Pulse	99	11638173	31342	1
Fage_P042b	279	Pulse	99	11650572	43741	1
Fage_P042b	279	Pulse	99	11662972	56141	1
Fage_P042b	279	Pulse	99	11675372	68541	1
Fage_P042b	279	Pulse	99	11687771	80940	1
Fage_P042b	279	Pulse	99	11700171	93340	1
Fage_P042b	279	Pulse	99	11712571	105740	1
Fage_P042b	280	Picture	Encoding Sternberg Letters	11719123	0	1	24824	2	0	next	other	0
Fage_P042b	280	Pulse	99	11724971	5848	1
Fage_P042b	280	Pulse	99	11737370	18247	1
Fage_P042b	281	Picture	Fixation Cross Sternberg Letters after Encoding	11743947	0	1	12495	2	0	next	other	0
Fage_P042b	281	Pulse	99	11749770	5823	1
Fage_P042b	282	Picture	Stroop Sternberg	11756442	0	1	24824	2	0	next	hit	1318
Fage_P042b	282	Pulse	99	11762170	5728	1
Fage_P042b	282	Response	1	11764280	7838	1
Fage_P042b	282	Pulse	99	11774570	18128	1
Fage_P042b	283	Picture	Fixation Cross Sternberg Letters after Stroop	11781266	0	1	37320	2	0	next	other	0
Fage_P042b	283	Pulse	99	11786969	5703	1
Fage_P042b	283	Pulse	99	11799369	18103	1
Fage_P042b	283	Pulse	99	11811769	30503	1
Fage_P042b	284	Picture	Retrieval Sternberg Letters	11818586	0	1	24824	2	0	next	hit	1326
Fage_P042b	284	Pulse	99	11824169	5583	1
Fage_P042b	284	Response	1	11831438	12852	1
Fage_P042b	284	Pulse	99	11836568	17982	1
Fage_P042b	285	Picture	Fixation Cross after Retrieval	11843410	0	1	137115	2	0	next	other	0
Fage_P042b	285	Pulse	99	11848968	5558	1
Fage_P042b	285	Pulse	99	11861368	17958	1
Fage_P042b	285	Pulse	99	11873767	30357	1
Fage_P042b	285	Pulse	99	11886167	42757	1
Fage_P042b	285	Pulse	99	11898567	55157	1
Fage_P042b	285	Pulse	99	11910967	67557	1
Fage_P042b	285	Pulse	99	11923366	79956	1
Fage_P042b	285	Pulse	99	11935766	92356	1
Fage_P042b	285	Pulse	99	11948166	104756	1
Fage_P042b	285	Pulse	99	11960566	117156	1
Fage_P042b	285	Pulse	99	11972965	129555	1
Fage_P042b	286	Picture	Encoding Sternberg Letters	11980525	0	1	24824	3	0	next	other	0
Fage_P042b	286	Pulse	99	11985365	4840	1
Fage_P042b	286	Pulse	99	11997765	17240	1
Fage_P042b	287	Picture	Fixation Cross Sternberg Letters after Encoding	12005349	0	2	12496	3	0	next	other	0
Fage_P042b	287	Pulse	99	12010164	4815	1
Fage_P042b	288	Picture	Stroop Sternberg	12017845	0	1	24824	2	0	next	hit	1347
Fage_P042b	288	Pulse	99	12022564	4719	1
Fage_P042b	288	Response	1	12025004	7159	1
Fage_P042b	288	Pulse	99	12034964	17119	1
Fage_P042b	289	Picture	Fixation Cross Sternberg Letters after Stroop	12042669	0	1	37319	2	0	next	other	0
Fage_P042b	289	Pulse	99	12047364	4695	1
Fage_P042b	289	Pulse	99	12059763	17094	1
Fage_P042b	289	Pulse	99	12072163	29494	1
Fage_P042b	290	Picture	Retrieval Sternberg Letters	12079988	0	1	24824	2	0	next	incorrect	1355
Fage_P042b	290	Pulse	99	12084563	4575	1
Fage_P042b	290	Response	2	12087333	7345	1
Fage_P042b	290	Pulse	99	12096963	16975	1
Fage_P042b	291	Picture	Fixation Cross after Retrieval	12104812	0	1	112292	2	0	next	other	0
Fage_P042b	291	Pulse	99	12109362	4550	1
Fage_P042b	291	Pulse	99	12121762	16950	1
Fage_P042b	291	Pulse	99	12134162	29350	1
Fage_P042b	291	Pulse	99	12146562	41750	1
Fage_P042b	291	Pulse	99	12158961	54149	1
Fage_P042b	291	Pulse	99	12171361	66549	1
Fage_P042b	291	Pulse	99	12183761	78949	1
Fage_P042b	291	Pulse	99	12196160	91348	1
Fage_P042b	291	Pulse	99	12208560	103748	1
Fage_P042b	292	Picture	End Sternberg	12217104	0	1	37319	2	0	next	other	0
Fage_P042b	292	Pulse	99	12220960	3856	1
Fage_P042b	292	Pulse	99	12233359	16255	1
Fage_P042b	292	Pulse	99	12245759	28655	1
Fage_P042b	293	Picture	Instruction Stroop	12254423	0	1	37320	2	0	next	other	0
Fage_P042b	293	Pulse	99	12258159	3736	1
Fage_P042b	293	Pulse	99	12270559	16136	1
Fage_P042b	293	Pulse	99	12282958	28535	1
Fage_P042b	294	Picture	stroop neutral close	12291743	0	1	24990	2	0	next	incorrect	1377
Fage_P042b	294	Pulse	99	12295358	3615	1
Fage_P042b	294	Response	2	12299748	8005	1
Fage_P042b	294	Pulse	99	12307758	16015	1
Fage_P042b	295	Picture	stroop neutral close	12316733	0	1	24824	2	0	next	hit	1381
Fage_P042b	295	Pulse	99	12320158	3425	1
Fage_P042b	295	Response	1	12326397	9664	1
Fage_P042b	295	Pulse	99	12332557	15824	1
Fage_P042b	296	Picture	stroop neutral close	12341557	0	1	24824	2	0	next	incorrect	1385
Fage_P042b	296	Pulse	99	12344957	3400	1
Fage_P042b	296	Response	2	12347407	5850	1
Fage_P042b	296	Pulse	99	12357357	15800	1
Fage_P042b	297	Picture	stroop neutral close	12366381	0	1	24824	3	0	next	incorrect	1389
Fage_P042b	297	Pulse	99	12369757	3376	1
Fage_P042b	297	Response	2	12374106	7725	1
Fage_P042b	297	Pulse	99	12382156	15775	1
Fage_P042b	298	Picture	stroop neutral close	12391205	0	2	24825	3	0	next	hit	1393
Fage_P042b	298	Pulse	99	12394556	3351	1
Fage_P042b	298	Response	1	12398376	7171	1
Fage_P042b	298	Pulse	99	12406956	15751	1
Fage_P042b	299	Picture	stroop neutral close	12416030	0	1	24824	2	0	next	incorrect	1397
Fage_P042b	299	Pulse	99	12419356	3326	1
Fage_P042b	299	Response	2	12422295	6265	1
Fage_P042b	299	Pulse	99	12431755	15725	1
Fage_P042b	300	Picture	Fixation Cross Stroop	12440854	0	1	124620	2	0	next	other	0
Fage_P042b	300	Pulse	99	12444155	3301	1
Fage_P042b	300	Pulse	99	12456555	15701	1
Fage_P042b	300	Pulse	99	12468954	28100	1
Fage_P042b	300	Pulse	99	12481354	40500	1
Fage_P042b	300	Pulse	99	12493754	52900	1
Fage_P042b	300	Pulse	99	12506154	65300	1
Fage_P042b	300	Pulse	99	12518553	77699	1
Fage_P042b	300	Pulse	99	12530953	90099	1
Fage_P042b	300	Pulse	99	12543353	102499	1
Fage_P042b	300	Pulse	99	12555753	114899	1
Fage_P042b	301	Picture	stroop neutral close	12565474	0	1	24990	3	0	next	hit	1412
Fage_P042b	301	Pulse	99	12568152	2678	1
Fage_P042b	301	Response	1	12573082	7608	1
Fage_P042b	301	Pulse	99	12580552	15078	1
Fage_P042b	302	Picture	stroop neutral close	12590464	0	2	24825	3	0	next	incorrect	1416
Fage_P042b	302	Pulse	99	12592952	2488	1
Fage_P042b	302	Response	2	12598151	7687	1
Fage_P042b	302	Pulse	99	12605351	14887	1
Fage_P042b	303	Picture	stroop neutral close	12615289	0	1	24824	2	0	next	incorrect	1420
Fage_P042b	303	Pulse	99	12617751	2462	1
Fage_P042b	303	Response	2	12621631	6342	1
Fage_P042b	303	Pulse	99	12630151	14862	1
Fage_P042b	304	Picture	stroop neutral close	12640113	0	1	24990	2	0	next	incorrect	1424
Fage_P042b	304	Pulse	99	12642551	2438	1
Fage_P042b	304	Response	2	12646890	6777	1
Fage_P042b	304	Pulse	99	12654950	14837	1
Fage_P042b	305	Picture	stroop neutral close	12665103	0	1	24824	2	0	next	hit	1428
Fage_P042b	305	Pulse	99	12667350	2247	1
Fage_P042b	305	Response	1	12671590	6487	1
Fage_P042b	305	Pulse	99	12679750	14647	1
Fage_P042b	306	Picture	stroop neutral close	12689927	0	1	24824	3	0	next	incorrect	1432
Fage_P042b	306	Pulse	99	12692150	2223	1
Fage_P042b	306	Response	2	12697059	7132	1
Fage_P042b	306	Pulse	99	12704549	14622	1
Fage_P042b	307	Picture	Fixation Cross Stroop	12714751	0	2	124621	3	0	next	other	0
Fage_P042b	307	Pulse	99	12716949	2198	1
Fage_P042b	307	Pulse	99	12729349	14598	1
Fage_P042b	307	Pulse	99	12741758	27007	1
Fage_P042b	307	Pulse	99	12754158	39407	1
Fage_P042b	307	Pulse	99	12766558	51807	1
Fage_P042b	307	Pulse	99	12778948	64197	1
Fage_P042b	307	Pulse	99	12791357	76606	1
Fage_P042b	307	Pulse	99	12803757	89006	1
Fage_P042b	307	Pulse	99	12816157	101406	1
Fage_P042b	307	Pulse	99	12828556	113805	1
Fage_P042b	308	Picture	stroop neutral close	12839372	0	1	24990	2	0	next	hit	1447
Fage_P042b	308	Pulse	99	12840956	1584	1
Fage_P042b	308	Response	1	12848476	9104	1
Fage_P042b	308	Pulse	99	12853356	13984	1
Fage_P042b	309	Picture	stroop neutral close	12864362	0	1	24824	2	0	next	incorrect	1451
Fage_P042b	309	Pulse	99	12865756	1394	1
Fage_P042b	309	Response	2	12870086	5724	1
Fage_P042b	309	Pulse	99	12878155	13793	1
Fage_P042b	310	Picture	stroop neutral close	12889186	0	1	24824	3	0	next	incorrect	1455
Fage_P042b	310	Pulse	99	12890555	1369	1
Fage_P042b	310	Response	2	12895945	6759	1
Fage_P042b	310	Pulse	99	12902955	13769	1
Fage_P042b	311	Picture	stroop neutral close	12914010	0	2	24824	4	0	next	incorrect	1459
Fage_P042b	311	Pulse	99	12915355	1345	1
Fage_P042b	311	Response	2	12921674	7664	1
Fage_P042b	311	Pulse	99	12927754	13744	1
Fage_P042b	312	Picture	stroop neutral close	12938834	0	2	24825	3	0	next	hit	1463
Fage_P042b	312	Pulse	99	12940154	1320	1
Fage_P042b	312	Response	1	12946054	7220	1
Fage_P042b	312	Pulse	99	12952554	13720	1
Fage_P042b	313	Picture	stroop neutral close	12963659	0	1	24824	2	0	next	hit	1467
Fage_P042b	313	Pulse	99	12964954	1295	1
Fage_P042b	313	Response	1	12970473	6814	1
Fage_P042b	313	Pulse	99	12977353	13694	1
Fage_P042b	314	Picture	Fixation Cross Stroop	12988483	0	1	124620	2	0	next	other	0
Fage_P042b	314	Pulse	99	12989753	1270	1
Fage_P042b	314	Pulse	99	13002153	13670	1
Fage_P042b	314	Pulse	99	13014553	26070	1
Fage_P042b	314	Pulse	99	13026952	38469	1
Fage_P042b	314	Pulse	99	13039352	50869	1
Fage_P042b	314	Pulse	99	13051752	63269	1
Fage_P042b	314	Pulse	99	13064151	75668	1
Fage_P042b	314	Pulse	99	13076551	88068	1
Fage_P042b	314	Pulse	99	13088951	100468	1
Fage_P042b	314	Pulse	99	13101350	112867	1
Fage_P042b	315	Picture	stroop neutral close	13113103	0	1	24824	2	0	next	incorrect	1482
Fage_P042b	315	Pulse	99	13113750	647	1
Fage_P042b	315	Response	2	13122330	9227	1
Fage_P042b	315	Pulse	99	13126150	13047	1
Fage_P042b	316	Picture	stroop neutral close	13137927	0	1	24991	2	0	next	hit	1486
Fage_P042b	316	Pulse	99	13138550	623	1
Fage_P042b	316	Response	1	13145349	7422	1
Fage_P042b	316	Pulse	99	13150949	13022	1
Fage_P042b	317	Picture	stroop neutral close	13162918	0	1	24990	2	0	next	incorrect	1490
Fage_P042b	317	Pulse	99	13163349	431	1
Fage_P042b	317	Response	2	13171059	8141	1
Fage_P042b	317	Pulse	99	13175749	12831	1
Fage_P042b	318	Picture	stroop neutral close	13187908	0	1	24824	2	0	next	incorrect	1494
Fage_P042b	318	Pulse	99	13188149	241	1
Fage_P042b	318	Response	2	13194008	6100	1
Fage_P042b	318	Pulse	99	13200548	12640	1
Fage_P042b	319	Picture	stroop neutral close	13212732	0	1	24824	2	0	next	incorrect	1498
Fage_P042b	319	Pulse	99	13212948	216	1
Fage_P042b	319	Response	2	13218968	6236	1
Fage_P042b	319	Pulse	99	13225348	12616	1
Fage_P042b	320	Picture	stroop neutral close	13237556	0	1	24824	3	0	next	incorrect	1502
Fage_P042b	320	Pulse	99	13237748	192	1
Fage_P042b	320	Response	2	13245617	8061	1
Fage_P042b	320	Pulse	99	13250147	12591	1
Fage_P042b	321	Picture	Fixation Cross Stroop	13262380	0	2	124621	3	0	next	other	0
Fage_P042b	321	Pulse	99	13262547	167	1
Fage_P042b	321	Pulse	99	13274947	12567	1
Fage_P042b	321	Pulse	99	13287347	24967	1
Fage_P042b	321	Pulse	99	13299746	37366	1
Fage_P042b	321	Pulse	99	13312146	49766	1
Fage_P042b	321	Pulse	99	13324546	62166	1
Fage_P042b	321	Pulse	99	13336945	74565	1
Fage_P042b	321	Pulse	99	13349345	86965	1
Fage_P042b	321	Pulse	99	13361745	99365	1
Fage_P042b	321	Pulse	99	13374145	111765	1
Fage_P042b	321	Pulse	99	13386544	124164	1
Fage_P042b	322	Picture	stroop maximum incongruent	13387001	0	1	24824	2	0	next	hit	1517
Fage_P042b	322	Response	1	13398724	11723	1
Fage_P042b	322	Pulse	99	13398944	11943	1
Fage_P042b	322	Pulse	99	13411344	24343	1
Fage_P042b	323	Picture	stroop maximum incongruent	13411825	0	1	24824	2	0	next	hit	1521
Fage_P042b	323	Response	1	13422584	10759	1
Fage_P042b	323	Pulse	99	13423743	11918	1
Fage_P042b	323	Pulse	99	13436143	24318	1
Fage_P042b	324	Picture	stroop maximum incongruent	13436649	0	1	24824	2	0	next	hit	1525
Fage_P042b	324	Response	1	13445773	9124	1
Fage_P042b	324	Pulse	99	13448543	11894	1
Fage_P042b	324	Pulse	99	13460943	24294	1
Fage_P042b	325	Picture	stroop maximum incongruent	13461473	0	1	24824	2	0	next	incorrect	1529
Fage_P042b	325	Response	2	13469443	7970	1
Fage_P042b	325	Pulse	99	13473342	11869	1
Fage_P042b	325	Pulse	99	13485742	24269	1
Fage_P042b	326	Picture	stroop maximum incongruent	13486297	0	1	24824	2	0	next	hit	1533
Fage_P042b	326	Response	1	13493262	6965	1
Fage_P042b	326	Pulse	99	13498142	11845	1
Fage_P042b	326	Pulse	99	13510542	24245	1
Fage_P042b	327	Picture	stroop maximum incongruent	13511121	0	1	24824	2	0	next	incorrect	1537
Fage_P042b	327	Response	2	13517381	6260	1
Fage_P042b	327	Pulse	99	13522941	11820	1
Fage_P042b	327	Pulse	99	13535341	24220	1
Fage_P042b	328	Picture	Fixation Cross Stroop	13535945	0	1	124620	2	0	next	other	0
Fage_P042b	328	Pulse	99	13547741	11796	1
Fage_P042b	328	Pulse	99	13560141	24196	1
Fage_P042b	328	Pulse	99	13572540	36595	1
Fage_P042b	328	Pulse	99	13584940	48995	1
Fage_P042b	328	Pulse	99	13597340	61395	1
Fage_P042b	328	Pulse	99	13609739	73794	1
Fage_P042b	328	Pulse	99	13622139	86194	1
Fage_P042b	328	Pulse	99	13634539	98594	1
Fage_P042b	328	Pulse	99	13646939	110994	1
Fage_P042b	328	Pulse	99	13659338	123393	1
Fage_P042b	329	Picture	stroop maximum incongruent	13660565	0	1	24824	2	0	next	incorrect	1552
Fage_P042b	329	Response	2	13668618	8053	1
Fage_P042b	329	Pulse	99	13671738	11173	1
Fage_P042b	329	Pulse	99	13684138	23573	1
Fage_P042b	330	Picture	stroop maximum incongruent	13685389	0	1	24824	2	0	next	incorrect	1556
Fage_P042b	330	Response	2	13693058	7669	1
Fage_P042b	330	Pulse	99	13696537	11148	1
Fage_P042b	330	Pulse	99	13708937	23548	1
Fage_P042b	331	Picture	stroop maximum incongruent	13710213	0	1	24824	3	0	next	hit	1560
Fage_P042b	331	Response	1	13718697	8484	1
Fage_P042b	331	Pulse	99	13721337	11124	1
Fage_P042b	331	Pulse	99	13733737	23524	1
Fage_P042b	332	Picture	stroop maximum incongruent	13735037	0	2	24824	4	0	next	hit	1564
Fage_P042b	332	Response	1	13742697	7660	1
Fage_P042b	332	Pulse	99	13746136	11099	1
Fage_P042b	332	Pulse	99	13758536	23499	1
Fage_P042b	333	Picture	stroop maximum incongruent	13759861	0	2	24825	3	0	next	hit	1568
Fage_P042b	333	Response	1	13768016	8155	1
Fage_P042b	333	Pulse	99	13770936	11075	1
Fage_P042b	333	Pulse	99	13783336	23475	1
Fage_P042b	334	Picture	stroop maximum incongruent	13784686	0	1	24824	2	0	next	incorrect	1572
Fage_P042b	334	Response	2	13792215	7529	1
Fage_P042b	334	Pulse	99	13795735	11049	1
Fage_P042b	334	Pulse	99	13808135	23449	1
Fage_P042b	335	Picture	Fixation Cross Stroop	13809510	0	1	124620	2	0	next	other	0
Fage_P042b	335	Pulse	99	13820535	11025	1
Fage_P042b	335	Pulse	99	13832934	23424	1
Fage_P042b	335	Pulse	99	13845334	35824	1
Fage_P042b	335	Pulse	99	13857734	48224	1
Fage_P042b	335	Pulse	99	13870134	60624	1
Fage_P042b	335	Pulse	99	13882533	73023	1
Fage_P042b	335	Pulse	99	13894933	85423	1
Fage_P042b	335	Pulse	99	13907333	97823	1
Fage_P042b	335	Pulse	99	13919733	110223	1
Fage_P042b	335	Pulse	99	13932132	122622	1
Fage_P042b	336	Picture	stroop maximum incongruent	13934130	0	1	24824	2	0	next	hit	1587
Fage_P042b	336	Response	1	13942752	8622	1
Fage_P042b	336	Pulse	99	13944532	10402	1
Fage_P042b	336	Pulse	99	13956932	22802	1
Fage_P042b	337	Picture	stroop maximum incongruent	13958954	0	1	24991	2	0	next	hit	1591
Fage_P042b	337	Response	1	13965732	6778	1
Fage_P042b	337	Pulse	99	13969331	10377	1
Fage_P042b	337	Pulse	99	13981731	22777	1
Fage_P042b	338	Picture	stroop maximum incongruent	13983945	0	1	24824	2	0	next	incorrect	1595
Fage_P042b	338	Response	2	13991021	7076	1
Fage_P042b	338	Pulse	99	13994131	10186	1
Fage_P042b	338	Pulse	99	14006531	22586	1
Fage_P042b	339	Picture	stroop maximum incongruent	14008769	0	1	24824	2	0	next	hit	1599
Fage_P042b	339	Response	1	14015741	6972	1
Fage_P042b	339	Pulse	99	14018930	10161	1
Fage_P042b	339	Pulse	99	14031330	22561	1
Fage_P042b	340	Picture	stroop maximum incongruent	14033593	0	1	24990	2	0	next	hit	1603
Fage_P042b	340	Response	1	14040560	6967	1
Fage_P042b	340	Pulse	99	14043730	10137	1
Fage_P042b	340	Pulse	99	14056130	22537	1
Fage_P042b	341	Picture	stroop maximum incongruent	14058583	0	1	24824	3	0	next	incorrect	1607
Fage_P042b	341	Response	2	14065470	6887	1
Fage_P042b	341	Pulse	99	14068529	9946	1
Fage_P042b	341	Pulse	99	14080929	22346	1
Fage_P042b	342	Picture	Fixation Cross Stroop	14083407	0	2	124621	3	0	next	other	0
Fage_P042b	342	Pulse	99	14093329	9922	1
Fage_P042b	342	Pulse	99	14105729	22322	1
Fage_P042b	342	Pulse	99	14118128	34721	1
Fage_P042b	342	Pulse	99	14130528	47121	1
Fage_P042b	342	Pulse	99	14142928	59521	1
Fage_P042b	342	Pulse	99	14155328	71921	1
Fage_P042b	342	Pulse	99	14167727	84320	1
Fage_P042b	342	Pulse	99	14180127	96720	1
Fage_P042b	342	Pulse	99	14192527	109120	1
Fage_P042b	342	Pulse	99	14204926	121519	1
Fage_P042b	343	Picture	stroop maximum incongruent	14208028	0	1	24824	2	0	next	incorrect	1623
Fage_P042b	343	Pulse	99	14217326	9298	1
Fage_P042b	343	Response	2	14218006	9978	1
Fage_P042b	343	Pulse	99	14229726	21698	1
Fage_P042b	344	Picture	stroop maximum incongruent	14232852	0	1	24824	2	0	next	hit	1626
Fage_P042b	344	Response	1	14240116	7264	1
Fage_P042b	344	Pulse	99	14242125	9273	1
Fage_P042b	344	Pulse	99	14254525	21673	1
Fage_P042b	345	Picture	stroop maximum incongruent	14257676	0	1	24824	2	0	next	incorrect	1631
Fage_P042b	345	Pulse	99	14266925	9249	1
Fage_P042b	345	Response	2	14267055	9379	1
Fage_P042b	345	Pulse	99	14279325	21649	1
Fage_P042b	346	Picture	stroop maximum incongruent	14282500	0	1	24991	2	0	next	incorrect	1634
Fage_P042b	346	Response	2	14289295	6795	1
Fage_P042b	346	Pulse	99	14291724	9224	1
Fage_P042b	346	Pulse	99	14304124	21624	1
Fage_P042b	347	Picture	stroop maximum incongruent	14307491	0	1	24824	2	0	next	incorrect	1638
Fage_P042b	347	Response	2	14313794	6303	1
Fage_P042b	347	Pulse	99	14316534	9043	1
Fage_P042b	347	Pulse	99	14328934	21443	1
Fage_P042b	348	Picture	stroop maximum incongruent	14332315	0	1	24824	2	0	next	incorrect	1642
Fage_P042b	348	Response	2	14338623	6308	1
Fage_P042b	348	Pulse	99	14341333	9018	1
Fage_P042b	348	Pulse	99	14353733	21418	1
Fage_P042b	349	Picture	Fixation Cross Stroop	14357139	0	1	124620	2	0	next	other	0
Fage_P042b	349	Pulse	99	14366133	8994	1
Fage_P042b	349	Pulse	99	14378533	21394	1
Fage_P042b	349	Pulse	99	14390932	33793	1
Fage_P042b	349	Pulse	99	14403332	46193	1
Fage_P042b	349	Pulse	99	14415732	58593	1
Fage_P042b	349	Pulse	99	14428132	70993	1
Fage_P042b	349	Pulse	99	14440531	83392	1
Fage_P042b	349	Pulse	99	14452931	95792	1
Fage_P042b	349	Pulse	99	14465331	108192	1
Fage_P042b	349	Pulse	99	14477730	120591	1
Fage_P042b	350	Picture	End Stroop	14481759	0	1	43678	2	0	next	other	0
Fage_P042b	350	Pulse	99	14490130	8371	1
Fage_P042b	350	Pulse	99	14502530	20771	1
Fage_P042b	350	Pulse	99	14514930	33171	1
