# Supplementary material for: Towards clinical applicability of fMRI via systematic filtering
Source: PLoS One. 2025 May 12;20(5):e0321088. doi: 10.1371/journal.pone.0321088 (PMC12068634; doi:10.1371/journal.pone.0321088)
Supplement: S1 Code — (ZIP) [file pone.0321088.s001.zip › PLOS_DATA_CODE/Logfiles/Fage_P043a-fage.log]

Scenario - Fage Final
Logfile written - 01/21/2013 10:57:40

Subject	Trial	Event Type	Code	Time	TTime	Uncertainty	Duration	Uncertainty	ReqTime	ReqDur	Stim Type	Pair Index

Fage_P043a	1	Pulse	99	62549	72545	1
Fage_P043a	2	Picture	Instruction Sternberg Symbols	62805	0	1	37318	3	0	next	other	0
Fage_P043a	2	Pulse	99	74949	12144	1
Fage_P043a	2	Pulse	99	87348	24543	1
Fage_P043a	2	Pulse	99	99748	36943	1
Fage_P043a	3	Picture	Encoding Sternberg Symbols	100123	0	2	24824	3	0	next	other	0
Fage_P043a	3	Pulse	99	112147	12024	1
Fage_P043a	3	Pulse	99	124547	24424	1
Fage_P043a	4	Picture	Fixation Cross Sternberg Symbols after Encoding	124947	0	1	12495	3	0	next	other	0
Fage_P043a	4	Pulse	99	136946	11999	1
Fage_P043a	5	Picture	Stroop Sternberg	137442	0	2	24824	3	0	next	incorrect	12
Fage_P043a	5	Response	2	149266	11824	1
Fage_P043a	5	Pulse	99	149346	11904	1
Fage_P043a	5	Pulse	99	161746	24304	1
Fage_P043a	6	Picture	Fixation Cross Sternberg Symbols after Stroop	162266	0	1	37319	2	0	next	other	0
Fage_P043a	6	Pulse	99	174146	11880	1
Fage_P043a	6	Pulse	99	186545	24279	1
Fage_P043a	6	Pulse	99	198944	36678	1
Fage_P043a	7	Picture	Retrieval Sternberg Symbols	199585	0	1	24824	2	0	next	hit	21
Fage_P043a	7	Pulse	99	211344	11759	1
Fage_P043a	7	Response	1	222343	22758	1
Fage_P043a	7	Pulse	99	223743	24158	1
Fage_P043a	8	Picture	Fixation Cross after Retrieval	224409	0	1	112290	2	0	next	other	0
Fage_P043a	8	Pulse	99	236143	11734	1
Fage_P043a	8	Pulse	99	248543	24134	1
Fage_P043a	8	Pulse	99	260942	36533	1
Fage_P043a	8	Pulse	99	273342	48933	1
Fage_P043a	8	Pulse	99	285741	61332	1
Fage_P043a	8	Pulse	99	298141	73732	1
Fage_P043a	8	Pulse	99	310540	86131	1
Fage_P043a	8	Pulse	99	322940	98531	1
Fage_P043a	8	Pulse	99	335340	110931	1
Fage_P043a	9	Picture	Encoding Sternberg Symbols	336699	0	1	24824	2	0	next	other	0
Fage_P043a	9	Pulse	99	347739	11040	1
Fage_P043a	9	Pulse	99	360139	23440	1
Fage_P043a	10	Picture	Fixation Cross Sternberg Symbols after Encoding	361523	0	1	12495	2	0	next	other	0
Fage_P043a	10	Pulse	99	372538	11015	1
Fage_P043a	11	Picture	Stroop Sternberg	374018	0	1	24824	2	0	next	incorrect	40
Fage_P043a	11	Pulse	99	384938	10920	1
Fage_P043a	11	Response	2	385358	11340	1
Fage_P043a	11	Pulse	99	397337	23319	1
Fage_P043a	12	Picture	Fixation Cross Sternberg Symbols after Stroop	398842	0	1	37319	2	0	next	other	0
Fage_P043a	12	Pulse	99	409737	10895	1
Fage_P043a	12	Pulse	99	422137	23295	1
Fage_P043a	12	Pulse	99	434536	35694	1
Fage_P043a	13	Picture	Retrieval Sternberg Symbols	436161	0	1	24823	2	0	next	hit	48
Fage_P043a	13	Pulse	99	446936	10775	1
Fage_P043a	13	Response	1	446976	10815	1
Fage_P043a	13	Pulse	99	459335	23174	1
Fage_P043a	14	Picture	Fixation Cross after Retrieval	460984	0	1	149443	2	0	next	other	0
Fage_P043a	14	Pulse	99	471735	10751	1
Fage_P043a	14	Pulse	99	484134	23150	1
Fage_P043a	14	Pulse	99	496534	35550	1
Fage_P043a	14	Pulse	99	508934	47950	1
Fage_P043a	14	Pulse	99	521333	60349	1
Fage_P043a	14	Pulse	99	533733	72749	1
Fage_P043a	14	Pulse	99	546132	85148	1
Fage_P043a	14	Pulse	99	558532	97548	1
Fage_P043a	14	Pulse	99	570932	109948	1
Fage_P043a	14	Pulse	99	583331	122347	1
Fage_P043a	14	Pulse	99	595731	134747	1
Fage_P043a	14	Pulse	99	608130	147146	1
Fage_P043a	15	Picture	Encoding Sternberg Symbols	610427	0	1	24824	2	0	next	other	0
Fage_P043a	15	Pulse	99	620530	10103	1
Fage_P043a	15	Pulse	99	632930	22503	1
Fage_P043a	16	Picture	Fixation Cross Sternberg Symbols after Encoding	635251	0	1	12495	2	0	next	other	0
Fage_P043a	16	Pulse	99	645339	10088	1
Fage_P043a	17	Picture	Stroop Sternberg	647746	0	1	24824	2	0	next	hit	70
Fage_P043a	17	Pulse	99	657739	9993	1
Fage_P043a	17	Response	1	659978	12232	1
Fage_P043a	17	Pulse	99	670138	22392	1
Fage_P043a	18	Picture	Fixation Cross Sternberg Symbols after Stroop	672570	0	1	37318	3	0	next	other	0
Fage_P043a	18	Pulse	99	682538	9968	1
Fage_P043a	18	Pulse	99	694937	22367	1
Fage_P043a	18	Pulse	99	707337	34767	1
Fage_P043a	19	Picture	Retrieval Sternberg Symbols	709888	0	2	24824	3	0	next	hit	78
Fage_P043a	19	Pulse	99	719737	9849	1
Fage_P043a	19	Response	1	723156	13268	1
Fage_P043a	19	Pulse	99	732136	22248	1
Fage_P043a	20	Picture	Fixation Cross after Retrieval	734712	0	1	124619	2	0	next	other	0
Fage_P043a	20	Pulse	99	744536	9824	1
Fage_P043a	20	Pulse	99	756935	22223	1
Fage_P043a	20	Pulse	99	769335	34623	1
Fage_P043a	20	Pulse	99	781734	47022	1
Fage_P043a	20	Pulse	99	794134	59422	1
Fage_P043a	20	Pulse	99	806534	71822	1
Fage_P043a	20	Pulse	99	818933	84221	1
Fage_P043a	20	Pulse	99	831333	96621	1
Fage_P043a	20	Pulse	99	843732	109020	1
Fage_P043a	20	Pulse	99	856132	121420	1
Fage_P043a	21	Picture	Encoding Sternberg Symbols	859331	0	1	24824	2	0	next	other	0
Fage_P043a	21	Pulse	99	868532	9201	1
Fage_P043a	21	Pulse	99	880931	21600	1
Fage_P043a	22	Picture	Fixation Cross Sternberg Symbols after Encoding	884155	0	1	12495	2	0	next	other	0
Fage_P043a	22	Pulse	99	893331	9176	1
Fage_P043a	23	Picture	Stroop Sternberg	896650	0	1	24824	2	0	next	hit	98
Fage_P043a	23	Pulse	99	905730	9080	1
Fage_P043a	23	Response	1	909050	12400	1
Fage_P043a	23	Pulse	99	918130	21480	1
Fage_P043a	24	Picture	Fixation Cross Sternberg Symbols after Stroop	921474	0	1	37319	2	0	next	other	0
Fage_P043a	24	Pulse	99	930529	9055	1
Fage_P043a	24	Pulse	99	942929	21455	1
Fage_P043a	24	Pulse	99	955328	33854	1
Fage_P043a	25	Picture	Retrieval Sternberg Symbols	958793	0	1	24823	2	0	next	incorrect	106
Fage_P043a	25	Pulse	99	967728	8935	1
Fage_P043a	25	Response	2	972758	13965	1
Fage_P043a	25	Pulse	99	980128	21335	1
Fage_P043a	26	Picture	Fixation Cross after Retrieval	983616	0	1	136948	2	0	next	other	0
Fage_P043a	26	Pulse	99	992527	8911	1
Fage_P043a	26	Pulse	99	1004927	21311	1
Fage_P043a	26	Pulse	99	1017327	33711	1
Fage_P043a	26	Pulse	99	1029726	46110	1
Fage_P043a	26	Pulse	99	1042126	58510	1
Fage_P043a	26	Pulse	99	1054525	70909	1
Fage_P043a	26	Pulse	99	1066925	83309	1
Fage_P043a	26	Pulse	99	1079324	95708	1
Fage_P043a	26	Pulse	99	1091724	108108	1
Fage_P043a	26	Pulse	99	1104123	120507	1
Fage_P043a	26	Pulse	99	1116523	132907	1
Fage_P043a	27	Picture	Encoding Sternberg Symbols	1120564	0	1	24823	2	0	next	other	0
Fage_P043a	27	Pulse	99	1128923	8359	1
Fage_P043a	27	Pulse	99	1141322	20758	1
Fage_P043a	28	Picture	Fixation Cross Sternberg Symbols after Encoding	1145387	0	1	12495	3	0	next	other	0
Fage_P043a	28	Pulse	99	1153722	8335	1
Fage_P043a	29	Picture	Stroop Sternberg	1157882	0	2	24824	3	0	next	incorrect	127
Fage_P043a	29	Pulse	99	1166121	8239	1
Fage_P043a	29	Response	2	1169201	11319	1
Fage_P043a	29	Pulse	99	1178521	20639	1
Fage_P043a	30	Picture	Fixation Cross Sternberg Symbols after Stroop	1182706	0	1	37319	2	0	next	other	0
Fage_P043a	30	Pulse	99	1190921	8215	1
Fage_P043a	30	Pulse	99	1203320	20614	1
Fage_P043a	30	Pulse	99	1215720	33014	1
Fage_P043a	31	Picture	Retrieval Sternberg Symbols	1220025	0	1	24824	2	0	next	hit	134
Fage_P043a	31	Response	1	1227779	7754	1
Fage_P043a	31	Pulse	99	1228119	8094	1
Fage_P043a	31	Pulse	99	1240519	20494	1
Fage_P043a	32	Picture	Fixation Cross after Retrieval	1244849	0	1	124619	2	0	next	other	0
Fage_P043a	32	Pulse	99	1252919	8070	1
Fage_P043a	32	Pulse	99	1265318	20469	1
Fage_P043a	32	Pulse	99	1277718	32869	1
Fage_P043a	32	Pulse	99	1290117	45268	1
Fage_P043a	32	Pulse	99	1302517	57668	1
Fage_P043a	32	Pulse	99	1314916	70067	1
Fage_P043a	32	Pulse	99	1327316	82467	1
Fage_P043a	32	Pulse	99	1339715	94866	1
Fage_P043a	32	Pulse	99	1352115	107266	1
Fage_P043a	32	Pulse	99	1364515	119666	1
Fage_P043a	33	Picture	Encoding Sternberg Symbols	1369468	0	1	24823	2	0	next	other	0
Fage_P043a	33	Pulse	99	1376914	7446	1
Fage_P043a	33	Pulse	99	1389314	19846	1
Fage_P043a	34	Picture	Fixation Cross Sternberg Symbols after Encoding	1394291	0	1	12496	2	0	next	other	0
Fage_P043a	34	Pulse	99	1401714	7423	1
Fage_P043a	35	Picture	Stroop Sternberg	1406787	0	1	24823	2	0	next	incorrect	155
Fage_P043a	35	Pulse	99	1414113	7326	1
Fage_P043a	35	Response	2	1417123	10336	1
Fage_P043a	35	Pulse	99	1426512	19725	1
Fage_P043a	36	Picture	Fixation Cross Sternberg Symbols after Stroop	1431610	0	1	37319	2	0	next	other	0
Fage_P043a	36	Pulse	99	1438912	7302	1
Fage_P043a	36	Pulse	99	1451312	19702	1
Fage_P043a	36	Pulse	99	1463711	32101	1
Fage_P043a	37	Picture	Retrieval Sternberg Symbols	1468929	0	1	24824	2	0	next	hit	163
Fage_P043a	37	Pulse	99	1476111	7182	1
Fage_P043a	37	Response	1	1483940	15011	1
Fage_P043a	37	Pulse	99	1488510	19581	1
Fage_P043a	38	Picture	Fixation Cross after Retrieval	1493753	0	1	112290	2	0	next	other	0
Fage_P043a	38	Pulse	99	1500910	7157	1
Fage_P043a	38	Pulse	99	1513310	19557	1
Fage_P043a	38	Pulse	99	1525709	31956	1
Fage_P043a	38	Pulse	99	1538109	44356	1
Fage_P043a	38	Pulse	99	1550508	56755	1
Fage_P043a	38	Pulse	99	1562908	69155	1
Fage_P043a	38	Pulse	99	1575308	81555	1
Fage_P043a	38	Pulse	99	1587707	93954	1
Fage_P043a	38	Pulse	99	1600107	106354	1
Fage_P043a	39	Picture	Encoding Sternberg Symbols	1606043	0	1	24824	2	0	next	other	0
Fage_P043a	39	Pulse	99	1612506	6463	1
Fage_P043a	39	Pulse	99	1624906	18863	1
Fage_P043a	40	Picture	Fixation Cross Sternberg Symbols after Encoding	1630867	0	1	12495	2	0	next	other	0
Fage_P043a	40	Pulse	99	1637305	6438	1
Fage_P043a	41	Picture	Stroop Sternberg	1643362	0	1	24824	2	0	next	hit	182
Fage_P043a	41	Pulse	99	1649705	6343	1
Fage_P043a	41	Response	1	1652915	9553	1
Fage_P043a	41	Pulse	99	1662104	18742	1
Fage_P043a	42	Picture	Fixation Cross Sternberg Symbols after Stroop	1668186	0	1	37319	2	0	next	other	0
Fage_P043a	42	Pulse	99	1674504	6318	1
Fage_P043a	42	Pulse	99	1686904	18718	1
Fage_P043a	42	Pulse	99	1699303	31117	1
Fage_P043a	43	Picture	Retrieval Sternberg Symbols	1705505	0	1	24824	2	0	next	hit	190
Fage_P043a	43	Pulse	99	1711703	6198	1
Fage_P043a	43	Response	1	1720012	14507	1
Fage_P043a	43	Pulse	99	1724102	18597	1
Fage_P043a	44	Picture	Fixation Cross after Retrieval	1730329	0	1	112290	2	0	next	other	0
Fage_P043a	44	Pulse	99	1736502	6173	1
Fage_P043a	44	Pulse	99	1748901	18572	1
Fage_P043a	44	Pulse	99	1761301	30972	1
Fage_P043a	44	Pulse	99	1773701	43372	1
Fage_P043a	44	Pulse	99	1786100	55771	1
Fage_P043a	44	Pulse	99	1798500	68171	1
Fage_P043a	44	Pulse	99	1810899	80570	1
Fage_P043a	44	Pulse	99	1823299	92970	1
Fage_P043a	44	Pulse	99	1835698	105369	1
Fage_P043a	45	Picture	Encoding Sternberg Symbols	1842619	0	1	24823	2	0	next	other	0
Fage_P043a	45	Pulse	99	1848098	5479	1
Fage_P043a	45	Pulse	99	1860498	17879	1
Fage_P043a	46	Picture	Fixation Cross Sternberg Symbols after Encoding	1867442	0	1	12496	2	0	next	other	0
Fage_P043a	46	Pulse	99	1872898	5456	1
Fage_P043a	47	Picture	Stroop Sternberg	1879938	0	1	24823	2	0	next	incorrect	209
Fage_P043a	47	Pulse	99	1885297	5359	1
Fage_P043a	47	Response	2	1888447	8509	1
Fage_P043a	47	Pulse	99	1897696	17758	1
Fage_P043a	48	Picture	Fixation Cross Sternberg Symbols after Stroop	1904761	0	1	37319	2	0	next	other	0
Fage_P043a	48	Pulse	99	1910096	5335	1
Fage_P043a	48	Pulse	99	1922496	17735	1
Fage_P043a	48	Pulse	99	1934895	30134	1
Fage_P043a	49	Picture	Retrieval Sternberg Symbols	1942080	0	1	24824	2	0	next	hit	217
Fage_P043a	49	Pulse	99	1947295	5215	1
Fage_P043a	49	Response	1	1952875	10795	1
Fage_P043a	49	Pulse	99	1959694	17614	1
Fage_P043a	50	Picture	Fixation Cross after Retrieval	1966904	0	1	136947	2	0	next	other	0
Fage_P043a	50	Pulse	99	1972094	5190	1
Fage_P043a	50	Pulse	99	1984493	17589	1
Fage_P043a	50	Pulse	99	1996903	29999	1
Fage_P043a	50	Pulse	99	2009303	42399	1
Fage_P043a	50	Pulse	99	2021702	54798	1
Fage_P043a	50	Pulse	99	2034102	67198	1
Fage_P043a	50	Pulse	99	2046501	79597	1
Fage_P043a	50	Pulse	99	2058901	91997	1
Fage_P043a	50	Pulse	99	2071301	104397	1
Fage_P043a	50	Pulse	99	2083700	116796	1
Fage_P043a	50	Pulse	99	2096100	129196	1
Fage_P043a	51	Picture	Encoding Sternberg Symbols	2103851	0	1	24824	2	0	next	other	0
Fage_P043a	51	Pulse	99	2108499	4648	1
Fage_P043a	51	Pulse	99	2120899	17048	1
Fage_P043a	52	Picture	Fixation Cross Sternberg Symbols after Encoding	2128675	0	1	12495	2	0	next	other	0
Fage_P043a	52	Pulse	99	2133299	4624	1
Fage_P043a	53	Picture	Stroop Sternberg	2141170	0	1	24824	2	0	next	hit	238
Fage_P043a	53	Pulse	99	2145698	4528	1
Fage_P043a	53	Response	1	2154358	13188	1
Fage_P043a	53	Pulse	99	2158097	16927	1
Fage_P043a	54	Picture	Fixation Cross Sternberg Symbols after Stroop	2165994	0	1	37319	2	0	next	other	0
Fage_P043a	54	Pulse	99	2170497	4503	1
Fage_P043a	54	Pulse	99	2182897	16903	1
Fage_P043a	54	Pulse	99	2195296	29302	1
Fage_P043a	55	Picture	Retrieval Sternberg Symbols	2203313	0	1	24824	2	0	next	incorrect	246
Fage_P043a	55	Pulse	99	2207696	4383	1
Fage_P043a	55	Response	2	2215626	12313	1
Fage_P043a	55	Pulse	99	2220095	16782	1
Fage_P043a	56	Picture	Fixation Cross after Retrieval	2228137	0	1	124618	2	0	next	other	0
Fage_P043a	56	Pulse	99	2232495	4358	1
Fage_P043a	56	Pulse	99	2244895	16758	1
Fage_P043a	56	Pulse	99	2257294	29157	1
Fage_P043a	56	Pulse	99	2269694	41557	1
Fage_P043a	56	Pulse	99	2282093	53956	1
Fage_P043a	56	Pulse	99	2294493	66356	1
Fage_P043a	56	Pulse	99	2306892	78755	1
Fage_P043a	56	Pulse	99	2319292	91155	1
Fage_P043a	56	Pulse	99	2331692	103555	1
Fage_P043a	56	Pulse	99	2344091	115954	1
Fage_P043a	57	Picture	Encoding Sternberg Symbols	2352755	0	1	24824	2	0	next	other	0
Fage_P043a	57	Pulse	99	2356491	3736	1
Fage_P043a	57	Pulse	99	2368891	16136	1
Fage_P043a	58	Picture	Fixation Cross Sternberg Symbols after Encoding	2377579	0	1	12495	2	0	next	other	0
Fage_P043a	58	Pulse	99	2381290	3711	1
Fage_P043a	59	Picture	Stroop Sternberg	2390074	0	1	24824	2	0	next	incorrect	266
Fage_P043a	59	Pulse	99	2393690	3616	1
Fage_P043a	59	Response	2	2398899	8825	1
Fage_P043a	59	Pulse	99	2406089	16015	1
Fage_P043a	60	Picture	Fixation Cross Sternberg Symbols after Stroop	2414898	0	1	37319	2	0	next	other	0
Fage_P043a	60	Pulse	99	2418489	3591	1
Fage_P043a	60	Pulse	99	2430888	15990	1
Fage_P043a	60	Pulse	99	2443288	28390	1
Fage_P043a	61	Picture	Retrieval Sternberg Symbols	2452217	0	1	24824	2	0	next	incorrect	275
Fage_P043a	61	Pulse	99	2455688	3471	1
Fage_P043a	61	Pulse	99	2468087	15870	1
Fage_P043a	61	Response	2	2471427	19210	1
Fage_P043a	62	Picture	Fixation Cross after Retrieval	2477041	0	1	149442	2	0	next	other	0
Fage_P043a	62	Pulse	99	2480487	3446	1
Fage_P043a	62	Pulse	99	2492886	15845	1
Fage_P043a	62	Pulse	99	2505286	28245	1
Fage_P043a	62	Pulse	99	2517685	40644	1
Fage_P043a	62	Pulse	99	2530085	53044	1
Fage_P043a	62	Pulse	99	2542485	65444	1
Fage_P043a	62	Pulse	99	2554884	77843	1
Fage_P043a	62	Pulse	99	2567284	90243	1
Fage_P043a	62	Pulse	99	2579683	102642	1
Fage_P043a	62	Pulse	99	2592083	115042	1
Fage_P043a	62	Pulse	99	2604482	127441	1
Fage_P043a	62	Pulse	99	2616882	139841	1
Fage_P043a	63	Picture	Encoding Sternberg Symbols	2626483	0	1	24824	2	0	next	other	0
Fage_P043a	63	Pulse	99	2629282	2799	1
Fage_P043a	63	Pulse	99	2641681	15198	1
Fage_P043a	64	Picture	Fixation Cross Sternberg Symbols after Encoding	2651307	0	1	12495	2	0	next	other	0
Fage_P043a	64	Pulse	99	2654081	2774	1
Fage_P043a	65	Picture	Stroop Sternberg	2663802	0	1	24824	2	0	next	incorrect	296
Fage_P043a	65	Pulse	99	2666480	2678	1
Fage_P043a	65	Response	2	2672470	8668	1
Fage_P043a	65	Pulse	99	2678880	15078	1
Fage_P043a	66	Picture	Fixation Cross Sternberg Symbols after Stroop	2688626	0	1	37319	2	0	next	other	0
Fage_P043a	66	Pulse	99	2691279	2653	1
Fage_P043a	66	Pulse	99	2703679	15053	1
Fage_P043a	66	Pulse	99	2716079	27453	1
Fage_P043a	67	Picture	Retrieval Sternberg Symbols	2725945	0	1	24824	2	0	next	hit	305
Fage_P043a	67	Pulse	99	2728478	2533	1
Fage_P043a	67	Pulse	99	2740878	14933	1
Fage_P043a	67	Response	1	2742268	16323	1
Fage_P043a	68	Picture	Fixation Cross after Retrieval	2750769	0	1	124618	2	0	next	other	0
Fage_P043a	68	Pulse	99	2753278	2509	1
Fage_P043a	68	Pulse	99	2765677	14908	1
Fage_P043a	68	Pulse	99	2778077	27308	1
Fage_P043a	68	Pulse	99	2790476	39707	1
Fage_P043a	68	Pulse	99	2802876	52107	1
Fage_P043a	68	Pulse	99	2815275	64506	1
Fage_P043a	68	Pulse	99	2827675	76906	1
Fage_P043a	68	Pulse	99	2840074	89305	1
Fage_P043a	68	Pulse	99	2852474	101705	1
Fage_P043a	68	Pulse	99	2864874	114105	1
Fage_P043a	69	Picture	Encoding Sternberg Symbols	2875387	0	1	24824	2	0	next	other	0
Fage_P043a	69	Pulse	99	2877273	1886	1
Fage_P043a	69	Pulse	99	2889673	14286	1
Fage_P043a	70	Picture	Fixation Cross Sternberg Symbols after Encoding	2900211	0	1	12495	2	0	next	other	0
Fage_P043a	70	Pulse	99	2902072	1861	1
Fage_P043a	71	Picture	Stroop Sternberg	2912706	0	1	24824	2	0	next	incorrect	324
Fage_P043a	71	Pulse	99	2914472	1766	1
Fage_P043a	71	Response	2	2923432	10726	1
Fage_P043a	71	Pulse	99	2926871	14165	1
Fage_P043a	72	Picture	Fixation Cross Sternberg Symbols after Stroop	2937530	0	1	37319	2	0	next	other	0
Fage_P043a	72	Pulse	99	2939271	1741	1
Fage_P043a	72	Pulse	99	2951671	14141	1
Fage_P043a	72	Pulse	99	2964070	26540	1
Fage_P043a	73	Picture	Retrieval Sternberg Symbols	2974849	0	1	24824	2	0	next	incorrect	332
Fage_P043a	73	Pulse	99	2976470	1621	1
Fage_P043a	73	Response	2	2986529	11680	1
Fage_P043a	73	Pulse	99	2988869	14020	1
Fage_P043a	74	Picture	Fixation Cross after Retrieval	2999673	0	1	112290	2	0	next	other	0
Fage_P043a	74	Pulse	99	3001269	1596	1
Fage_P043a	74	Pulse	99	3013668	13995	1
Fage_P043a	74	Pulse	99	3026068	26395	1
Fage_P043a	74	Pulse	99	3038468	38795	1
Fage_P043a	74	Pulse	99	3050868	51195	1
Fage_P043a	74	Pulse	99	3063267	63594	1
Fage_P043a	74	Pulse	99	3075666	75993	1
Fage_P043a	74	Pulse	99	3088066	88393	1
Fage_P043a	74	Pulse	99	3100465	100792	1
Fage_P043a	75	Picture	Encoding Sternberg Symbols	3111963	0	1	24824	2	0	next	other	0
Fage_P043a	75	Pulse	99	3112865	902	1
Fage_P043a	75	Pulse	99	3125265	13302	1
Fage_P043a	76	Picture	Fixation Cross Sternberg Symbols after Encoding	3136787	0	1	12495	2	0	next	other	0
Fage_P043a	76	Pulse	99	3137664	877	1
Fage_P043a	77	Picture	Stroop Sternberg	3149282	0	1	24824	2	0	next	hit	352
Fage_P043a	77	Pulse	99	3150064	782	1
Fage_P043a	77	Pulse	99	3162463	13181	1
Fage_P043a	77	Response	1	3163933	14651	1
Fage_P043a	78	Picture	Fixation Cross Sternberg Symbols after Stroop	3174106	0	1	37319	2	0	next	other	0
Fage_P043a	78	Pulse	99	3174863	757	1
Fage_P043a	78	Pulse	99	3187263	13157	1
Fage_P043a	78	Pulse	99	3199662	25556	1
Fage_P043a	79	Picture	Retrieval Sternberg Symbols	3211425	0	1	24823	2	0	next	incorrect	360
Fage_P043a	79	Pulse	99	3212062	637	1
Fage_P043a	79	Pulse	99	3224461	13036	1
Fage_P043a	79	Response	2	3233171	21746	1
Fage_P043a	80	Picture	Fixation Cross after Retrieval	3236248	0	1	124619	2	0	next	other	0
Fage_P043a	80	Pulse	99	3236861	613	1
Fage_P043a	80	Pulse	99	3249260	13012	1
Fage_P043a	80	Pulse	99	3261660	25412	1
Fage_P043a	80	Pulse	99	3274060	37812	1
Fage_P043a	80	Pulse	99	3286459	50211	1
Fage_P043a	80	Pulse	99	3298859	62611	1
Fage_P043a	80	Pulse	99	3311258	75010	1
Fage_P043a	80	Pulse	99	3323658	87410	1
Fage_P043a	80	Pulse	99	3336057	99809	1
Fage_P043a	80	Pulse	99	3348457	112209	1
Fage_P043a	80	Pulse	99	3360857	124609	1
Fage_P043a	81	Picture	Encoding Sternberg Symbols	3360867	0	1	24824	2	0	next	other	0
Fage_P043a	81	Pulse	99	3373256	12389	1
Fage_P043a	81	Pulse	99	3385656	24789	1
Fage_P043a	82	Picture	Fixation Cross Sternberg Symbols after Encoding	3385691	0	1	12495	2	0	next	other	0
Fage_P043a	82	Pulse	99	3398055	12364	1
Fage_P043a	83	Picture	Stroop Sternberg	3398186	0	1	24824	2	0	next	incorrect	379
Fage_P043a	83	Response	2	3409305	11119	1
Fage_P043a	83	Pulse	99	3410465	12279	1
Fage_P043a	83	Pulse	99	3422865	24679	1
Fage_P043a	84	Picture	Fixation Cross Sternberg Symbols after Stroop	3423010	0	1	37319	2	0	next	other	0
Fage_P043a	84	Pulse	99	3435264	12254	1
Fage_P043a	84	Pulse	99	3447664	24654	1
Fage_P043a	84	Pulse	99	3460063	37053	1
Fage_P043a	85	Picture	Retrieval Sternberg Symbols	3460329	0	1	24823	3	0	next	incorrect	387
Fage_P043a	85	Response	2	3472223	11894	1
Fage_P043a	85	Pulse	99	3472463	12134	1
Fage_P043a	85	Pulse	99	3484862	24533	1
Fage_P043a	86	Picture	Fixation Cross after Retrieval	3485152	0	2	124619	3	0	next	other	0
Fage_P043a	86	Pulse	99	3497262	12110	1
Fage_P043a	86	Pulse	99	3509662	24510	1
Fage_P043a	86	Pulse	99	3522061	36909	1
Fage_P043a	86	Pulse	99	3534461	49309	1
Fage_P043a	86	Pulse	99	3546860	61708	1
Fage_P043a	86	Pulse	99	3559260	74108	1
Fage_P043a	86	Pulse	99	3571660	86508	1
Fage_P043a	86	Pulse	99	3584059	98907	1
Fage_P043a	86	Pulse	99	3596459	111307	1
Fage_P043a	86	Pulse	99	3608858	123706	1
Fage_P043a	87	Picture	Encoding Sternberg Symbols	3609771	0	1	24824	2	0	next	other	0
Fage_P043a	87	Pulse	99	3621258	11487	1
Fage_P043a	87	Pulse	99	3633657	23886	1
Fage_P043a	88	Picture	Fixation Cross Sternberg Symbols after Encoding	3634595	0	1	12495	2	0	next	other	0
Fage_P043a	88	Pulse	99	3646057	11462	1
Fage_P043a	89	Picture	Stroop Sternberg	3647090	0	1	24824	2	0	next	incorrect	407
Fage_P043a	89	Response	2	3655457	8367	1
Fage_P043a	89	Pulse	99	3658456	11366	1
Fage_P043a	89	Pulse	99	3670856	23766	1
Fage_P043a	90	Picture	Fixation Cross Sternberg Symbols after Stroop	3671914	0	1	37319	2	0	next	other	0
Fage_P043a	90	Pulse	99	3683256	11342	1
Fage_P043a	90	Pulse	99	3695655	23741	1
Fage_P043a	90	Pulse	99	3708055	36141	1
Fage_P043a	91	Picture	Retrieval Sternberg Symbols	3709233	0	1	24824	2	0	next	incorrect	416
Fage_P043a	91	Pulse	99	3720455	11222	1
Fage_P043a	91	Response	2	3722514	13281	1
Fage_P043a	91	Pulse	99	3732854	23621	1
Fage_P043a	92	Picture	Fixation Cross after Retrieval	3734057	0	1	112290	2	0	next	other	0
Fage_P043a	92	Pulse	99	3745254	11197	1
Fage_P043a	92	Pulse	99	3757653	23596	1
Fage_P043a	92	Pulse	99	3770053	35996	1
Fage_P043a	92	Pulse	99	3782452	48395	1
Fage_P043a	92	Pulse	99	3794852	60795	1
Fage_P043a	92	Pulse	99	3807251	73194	1
Fage_P043a	92	Pulse	99	3819651	85594	1
Fage_P043a	92	Pulse	99	3832051	97994	1
Fage_P043a	92	Pulse	99	3844450	110393	1
Fage_P043a	93	Picture	Encoding Sternberg Symbols	3846347	0	1	24823	3	0	next	other	0
Fage_P043a	93	Pulse	99	3856850	10503	1
Fage_P043a	93	Pulse	99	3869249	22902	1
Fage_P043a	94	Picture	Fixation Cross Sternberg Symbols after Encoding	3871170	0	2	12496	3	0	next	other	0
Fage_P043a	94	Pulse	99	3881649	10479	1
Fage_P043a	95	Picture	Stroop Sternberg	3883666	0	1	24823	2	0	next	incorrect	434
Fage_P043a	95	Response	2	3894039	10373	1
Fage_P043a	95	Pulse	99	3894058	10392	1
Fage_P043a	95	Pulse	99	3906448	22782	1
Fage_P043a	96	Picture	Fixation Cross Sternberg Symbols after Stroop	3908489	0	1	37319	2	0	next	other	0
Fage_P043a	96	Pulse	99	3918848	10359	1
Fage_P043a	96	Pulse	99	3931247	22758	1
Fage_P043a	96	Pulse	99	3943647	35158	1
Fage_P043a	97	Picture	Retrieval Sternberg Symbols	3945808	0	1	24824	2	0	next	hit	442
Fage_P043a	97	Response	1	3955536	9728	1
Fage_P043a	97	Pulse	99	3956046	10238	1
Fage_P043a	97	Pulse	99	3968446	22638	1
Fage_P043a	98	Picture	Fixation Cross after Retrieval	3970632	0	1	136947	2	0	next	other	0
Fage_P043a	98	Pulse	99	3980846	10214	1
Fage_P043a	98	Pulse	99	3993245	22613	1
Fage_P043a	98	Pulse	99	4005645	35013	1
Fage_P043a	98	Pulse	99	4018044	47412	1
Fage_P043a	98	Pulse	99	4030444	59812	1
Fage_P043a	98	Pulse	99	4042844	72212	1
Fage_P043a	98	Pulse	99	4055243	84611	1
Fage_P043a	98	Pulse	99	4067643	97011	1
Fage_P043a	98	Pulse	99	4080042	109410	1
Fage_P043a	98	Pulse	99	4092442	121810	1
Fage_P043a	98	Pulse	99	4104841	134209	1
Fage_P043a	99	Picture	Encoding Sternberg Symbols	4107579	0	1	24824	2	0	next	other	0
Fage_P043a	99	Pulse	99	4117241	9662	1
Fage_P043a	99	Pulse	99	4129640	22061	1
Fage_P043a	100	Picture	Fixation Cross Sternberg Symbols after Encoding	4132403	0	1	12495	2	0	next	other	0
Fage_P043a	100	Pulse	99	4142040	9637	1
Fage_P043a	101	Picture	Stroop Sternberg	4144898	0	1	24824	2	0	next	incorrect	464
Fage_P043a	101	Pulse	99	4154440	9542	1
Fage_P043a	101	Response	2	4155420	10522	1
Fage_P043a	101	Pulse	99	4166839	21941	1
Fage_P043a	102	Picture	Fixation Cross Sternberg Symbols after Stroop	4169722	0	1	37319	2	0	next	other	0
Fage_P043a	102	Pulse	99	4179239	9517	1
Fage_P043a	102	Pulse	99	4191638	21916	1
Fage_P043a	102	Pulse	99	4204038	34316	1
Fage_P043a	103	Picture	Retrieval Sternberg Symbols	4207041	0	1	24824	2	0	next	miss	0
Fage_P043a	103	Pulse	99	4216438	9397	1
Fage_P043a	103	Pulse	99	4228837	21796	1
Fage_P043a	104	Picture	Fixation Cross after Retrieval	4231865	0	1	149442	2	0	next	false_alarm	474
Fage_P043a	104	Response	2	4235507	3642	1
Fage_P043a	104	Pulse	99	4241237	9372	1
Fage_P043a	104	Pulse	99	4253636	21771	1
Fage_P043a	104	Pulse	99	4266036	34171	1
Fage_P043a	104	Pulse	99	4278436	46571	1
Fage_P043a	104	Pulse	99	4290835	58970	1
Fage_P043a	104	Pulse	99	4303235	71370	1
Fage_P043a	104	Pulse	99	4315634	83769	1
Fage_P043a	104	Pulse	99	4328034	96169	1
Fage_P043a	104	Pulse	99	4340433	108568	1
Fage_P043a	104	Pulse	99	4352833	120968	1
Fage_P043a	104	Pulse	99	4365232	133367	1
Fage_P043a	104	Pulse	99	4377632	145767	1
Fage_P043a	105	Picture	Encoding Sternberg Symbols	4381307	0	1	24824	2	0	next	other	0
Fage_P043a	105	Pulse	99	4390032	8725	1
Fage_P043a	105	Pulse	99	4402431	21124	1
Fage_P043a	106	Picture	Fixation Cross Sternberg Symbols after Encoding	4406131	0	1	12495	2	0	next	other	0
Fage_P043a	106	Pulse	99	4414831	8700	1
Fage_P043a	107	Picture	Stroop Sternberg	4418626	0	1	24824	2	0	next	hit	494
Fage_P043a	107	Pulse	99	4427231	8605	1
Fage_P043a	107	Response	1	4428020	9394	1
Fage_P043a	107	Pulse	99	4439630	21004	1
Fage_P043a	108	Picture	Fixation Cross Sternberg Symbols after Stroop	4443450	0	1	37319	2	0	next	other	0
Fage_P043a	108	Pulse	99	4452030	8580	1
Fage_P043a	108	Pulse	99	4464429	20979	1
Fage_P043a	108	Pulse	99	4476829	33379	1
Fage_P043a	109	Picture	Retrieval Sternberg Symbols	4480769	0	1	24824	2	0	next	incorrect	502
Fage_P043a	109	Pulse	99	4489228	8459	1
Fage_P043a	109	Response	2	4493678	12909	1
Fage_P043a	109	Pulse	99	4501628	20859	1
Fage_P043a	110	Picture	Fixation Cross after Retrieval	4505593	0	1	137114	2	0	next	other	0
Fage_P043a	110	Pulse	99	4514027	8434	1
Fage_P043a	110	Pulse	99	4526427	20834	1
Fage_P043a	110	Pulse	99	4538827	33234	1
Fage_P043a	110	Pulse	99	4551226	45633	1
Fage_P043a	110	Pulse	99	4563626	58033	1
Fage_P043a	110	Pulse	99	4576025	70432	1
Fage_P043a	110	Pulse	99	4588425	82832	1
Fage_P043a	110	Pulse	99	4600824	95231	1
Fage_P043a	110	Pulse	99	4613224	107631	1
Fage_P043a	110	Pulse	99	4625624	120031	1
Fage_P043a	110	Pulse	99	4638023	132430	1
Fage_P043a	111	Picture	Encoding Sternberg Symbols	4642707	0	1	24823	2	0	next	other	0
Fage_P043a	111	Pulse	99	4650423	7716	1
Fage_P043a	111	Pulse	99	4662822	20115	1
Fage_P043a	112	Picture	Fixation Cross Sternberg Symbols after Encoding	4667530	0	1	12496	2	0	next	other	0
Fage_P043a	112	Pulse	99	4675222	7692	1
Fage_P043a	113	Picture	Stroop Sternberg	4680026	0	1	24823	2	0	next	incorrect	523
Fage_P043a	113	Pulse	99	4687622	7596	1
Fage_P043a	113	Response	2	4690921	10895	1
Fage_P043a	113	Pulse	99	4700021	19995	1
Fage_P043a	114	Picture	Fixation Cross Sternberg Symbols after Stroop	4704849	0	1	37319	2	0	next	other	0
Fage_P043a	114	Pulse	99	4712421	7572	1
Fage_P043a	114	Pulse	99	4724820	19971	1
Fage_P043a	114	Pulse	99	4737220	32371	1
Fage_P043a	115	Picture	Retrieval Sternberg Symbols	4742168	0	1	24824	2	0	next	incorrect	531
Fage_P043a	115	Pulse	99	4749620	7452	1
Fage_P043a	115	Response	2	4756039	13871	1
Fage_P043a	115	Pulse	99	4762019	19851	1
Fage_P043a	116	Picture	Fixation Cross after Retrieval	4766992	0	1	112290	2	0	next	other	0
Fage_P043a	116	Pulse	99	4774419	7427	1
Fage_P043a	116	Pulse	99	4786818	19826	1
Fage_P043a	116	Pulse	99	4799218	32226	1
Fage_P043a	116	Pulse	99	4811617	44625	1
Fage_P043a	116	Pulse	99	4824017	57025	1
Fage_P043a	116	Pulse	99	4836426	69434	1
Fage_P043a	116	Pulse	99	4848826	81834	1
Fage_P043a	116	Pulse	99	4861226	94234	1
Fage_P043a	116	Pulse	99	4873625	106633	1
Fage_P043a	117	Picture	Encoding Sternberg Symbols	4879282	0	1	24824	2	0	next	other	0
Fage_P043a	117	Pulse	99	4886025	6743	1
Fage_P043a	117	Pulse	99	4898424	19142	1
Fage_P043a	118	Picture	Fixation Cross Sternberg Symbols after Encoding	4904106	0	1	12495	2	0	next	other	0
Fage_P043a	118	Pulse	99	4910824	6718	1
Fage_P043a	119	Picture	Stroop Sternberg	4916601	0	1	24824	2	0	next	incorrect	550
Fage_P043a	119	Pulse	99	4923224	6623	1
Fage_P043a	119	Response	2	4925303	8702	1
Fage_P043a	119	Pulse	99	4935623	19022	1
Fage_P043a	120	Picture	Fixation Cross Sternberg Symbols after Stroop	4941425	0	1	37319	2	0	next	other	0
Fage_P043a	120	Pulse	99	4948023	6598	1
Fage_P043a	120	Pulse	99	4960422	18997	1
Fage_P043a	120	Pulse	99	4972822	31397	1
Fage_P043a	121	Picture	Retrieval Sternberg Symbols	4978744	0	1	24824	2	0	next	hit	558
Fage_P043a	121	Pulse	99	4985221	6477	1
Fage_P043a	121	Response	1	4987701	8957	1
Fage_P043a	121	Pulse	99	4997621	18877	1
Fage_P043a	122	Picture	Fixation Cross after Retrieval	5003568	0	1	149442	2	0	next	other	0
Fage_P043a	122	Pulse	99	5010021	6453	1
Fage_P043a	122	Pulse	99	5022420	18852	1
Fage_P043a	122	Pulse	99	5034820	31252	1
Fage_P043a	122	Pulse	99	5047219	43651	1
Fage_P043a	122	Pulse	99	5059619	56051	1
Fage_P043a	122	Pulse	99	5072019	68451	1
Fage_P043a	122	Pulse	99	5084418	80850	1
Fage_P043a	122	Pulse	99	5096818	93250	1
Fage_P043a	122	Pulse	99	5109217	105649	1
Fage_P043a	122	Pulse	99	5121617	118049	1
Fage_P043a	122	Pulse	99	5134016	130448	1
Fage_P043a	122	Pulse	99	5146416	142848	1
Fage_P043a	123	Picture	Encoding Sternberg Symbols	5153010	0	1	24824	2	0	next	other	0
Fage_P043a	123	Pulse	99	5158816	5806	1
Fage_P043a	123	Pulse	99	5171215	18205	1
Fage_P043a	124	Picture	Fixation Cross Sternberg Symbols after Encoding	5177834	0	1	12495	2	0	next	other	0
Fage_P043a	124	Pulse	99	5183615	5781	1
Fage_P043a	125	Picture	Stroop Sternberg	5190329	0	1	24824	2	0	next	incorrect	580
Fage_P043a	125	Pulse	99	5196014	5685	1
Fage_P043a	125	Response	2	5201604	11275	1
Fage_P043a	125	Pulse	99	5208414	18085	1
Fage_P043a	126	Picture	Fixation Cross Sternberg Symbols after Stroop	5215153	0	1	37319	2	0	next	other	0
Fage_P043a	126	Pulse	99	5220814	5661	1
Fage_P043a	126	Pulse	99	5233213	18060	1
Fage_P043a	126	Pulse	99	5245613	30460	1
Fage_P043a	127	Picture	Retrieval Sternberg Symbols	5252472	0	1	24823	2	0	next	hit	588
Fage_P043a	127	Pulse	99	5258012	5540	1
Fage_P043a	127	Response	1	5259692	7220	1
Fage_P043a	127	Pulse	99	5270412	17940	1
Fage_P043a	128	Picture	Fixation Cross after Retrieval	5277295	0	1	124619	2	0	next	other	0
Fage_P043a	128	Pulse	99	5282811	5516	1
Fage_P043a	128	Pulse	99	5295211	17916	1
Fage_P043a	128	Pulse	99	5307610	30315	1
Fage_P043a	128	Pulse	99	5320010	42715	1
Fage_P043a	128	Pulse	99	5332410	55115	1
Fage_P043a	128	Pulse	99	5344809	67514	1
Fage_P043a	128	Pulse	99	5357209	79914	1
Fage_P043a	128	Pulse	99	5369608	92313	1
Fage_P043a	128	Pulse	99	5382008	104713	1
Fage_P043a	128	Pulse	99	5394407	117112	1
Fage_P043a	129	Picture	Encoding Sternberg Symbols	5401914	0	1	24824	2	0	next	other	0
Fage_P043a	129	Pulse	99	5406807	4893	1
Fage_P043a	129	Pulse	99	5419207	17293	1
Fage_P043a	130	Picture	Fixation Cross Sternberg Symbols after Encoding	5426738	0	1	12495	2	0	next	other	0
Fage_P043a	130	Pulse	99	5431606	4868	1
Fage_P043a	131	Picture	Stroop Sternberg	5439233	0	1	24824	2	0	next	incorrect	608
Fage_P043a	131	Pulse	99	5444006	4773	1
Fage_P043a	131	Response	2	5447336	8103	1
Fage_P043a	131	Pulse	99	5456405	17172	1
Fage_P043a	132	Picture	Fixation Cross Sternberg Symbols after Stroop	5464057	0	1	37319	2	0	next	other	0
Fage_P043a	132	Pulse	99	5468805	4748	1
Fage_P043a	132	Pulse	99	5481205	17148	1
Fage_P043a	132	Pulse	99	5493604	29547	1
Fage_P043a	133	Picture	Retrieval Sternberg Symbols	5501376	0	1	24823	3	0	next	hit	616
Fage_P043a	133	Pulse	99	5506004	4628	1
Fage_P043a	133	Response	1	5513373	11997	1
Fage_P043a	133	Pulse	99	5518403	17027	1
Fage_P043a	134	Picture	Fixation Cross after Retrieval	5526199	0	2	112291	3	0	next	other	0
Fage_P043a	134	Pulse	99	5530803	4604	1
Fage_P043a	134	Pulse	99	5543202	17003	1
Fage_P043a	134	Pulse	99	5555602	29403	1
Fage_P043a	134	Pulse	99	5568002	41803	1
Fage_P043a	134	Pulse	99	5580401	54202	1
Fage_P043a	134	Pulse	99	5592801	66602	1
Fage_P043a	134	Pulse	99	5605200	79001	1
Fage_P043a	134	Pulse	99	5617600	91401	1
Fage_P043a	134	Pulse	99	5629999	103800	1
Fage_P043a	135	Picture	Encoding Sternberg Symbols	5638490	0	1	24823	2	0	next	other	0
Fage_P043a	135	Pulse	99	5642399	3909	1
Fage_P043a	135	Pulse	99	5654799	16309	1
Fage_P043a	136	Picture	Fixation Cross Sternberg Symbols after Encoding	5663313	0	1	12496	2	0	next	other	0
Fage_P043a	136	Pulse	99	5667198	3885	1
Fage_P043a	137	Picture	Stroop Sternberg	5675809	0	1	24823	2	0	next	hit	635
Fage_P043a	137	Pulse	99	5679598	3789	1
Fage_P043a	137	Response	1	5683558	7749	1
Fage_P043a	137	Pulse	99	5691997	16188	1
Fage_P043a	138	Picture	Fixation Cross Sternberg Symbols after Stroop	5700632	0	1	37319	2	0	next	other	0
Fage_P043a	138	Pulse	99	5704397	3765	1
Fage_P043a	138	Pulse	99	5716797	16165	1
Fage_P043a	138	Pulse	99	5729196	28564	1
Fage_P043a	139	Picture	Retrieval Sternberg Symbols	5737951	0	1	24824	2	0	next	hit	643
Fage_P043a	139	Pulse	99	5741596	3645	1
Fage_P043a	139	Response	1	5748455	10504	1
Fage_P043a	139	Pulse	99	5753995	16044	1
Fage_P043a	140	Picture	Fixation Cross after Retrieval	5762775	0	1	136947	2	0	next	other	0
Fage_P043a	140	Pulse	99	5766395	3620	1
Fage_P043a	140	Pulse	99	5778794	16019	1
Fage_P043a	140	Pulse	99	5791194	28419	1
Fage_P043a	140	Pulse	99	5803594	40819	1
Fage_P043a	140	Pulse	99	5815993	53218	1
Fage_P043a	140	Pulse	99	5828393	65618	1
Fage_P043a	140	Pulse	99	5840792	78017	1
Fage_P043a	140	Pulse	99	5853192	90417	1
Fage_P043a	140	Pulse	99	5865591	102816	1
Fage_P043a	140	Pulse	99	5877991	115216	1
Fage_P043a	140	Pulse	99	5890391	127616	1
Fage_P043a	141	Picture	Encoding Sternberg Symbols	5899722	0	1	24824	2	0	next	other	0
Fage_P043a	141	Pulse	99	5902790	3068	1
Fage_P043a	141	Pulse	99	5915190	15468	1
Fage_P043a	142	Picture	Fixation Cross Sternberg Symbols after Encoding	5924546	0	1	12495	2	0	next	other	0
Fage_P043a	142	Pulse	99	5927589	3043	1
Fage_P043a	143	Picture	Stroop Sternberg	5937041	0	1	24824	2	0	next	hit	664
Fage_P043a	143	Pulse	99	5939989	2948	1
Fage_P043a	143	Response	1	5947359	10318	1
Fage_P043a	143	Pulse	99	5952388	15347	1
Fage_P043a	144	Picture	Fixation Cross Sternberg Symbols after Stroop	5961865	0	1	37319	2	0	next	other	0
Fage_P043a	144	Pulse	99	5964788	2923	1
Fage_P043a	144	Pulse	99	5977188	15323	1
Fage_P043a	144	Pulse	99	5989587	27722	1
Fage_P043a	145	Picture	Retrieval Sternberg Symbols	5999184	0	1	24824	2	0	next	incorrect	672
Fage_P043a	145	Pulse	99	6001987	2803	1
Fage_P043a	145	Response	2	6010997	11813	1
Fage_P043a	145	Pulse	99	6014386	15202	1
Fage_P043a	146	Picture	Fixation Cross after Retrieval	6024008	0	1	112290	2	0	next	other	0
Fage_P043a	146	Pulse	99	6026786	2778	1
Fage_P043a	146	Pulse	99	6039186	15178	1
Fage_P043a	146	Pulse	99	6051585	27577	1
Fage_P043a	146	Pulse	99	6063985	39977	1
Fage_P043a	146	Pulse	99	6076384	52376	1
Fage_P043a	146	Pulse	99	6088784	64776	1
Fage_P043a	146	Pulse	99	6101183	77175	1
Fage_P043a	146	Pulse	99	6113583	89575	1
Fage_P043a	146	Pulse	99	6125983	101975	1
Fage_P043a	147	Picture	Instruction Sternberg Letters	6136298	0	1	37319	2	0	next	other	0
Fage_P043a	147	Pulse	99	6138382	2084	1
Fage_P043a	147	Pulse	99	6150782	14484	1
Fage_P043a	147	Pulse	99	6163181	26883	1
Fage_P043a	148	Picture	Encoding Sternberg Letters	6173617	0	1	24824	2	0	next	other	0
Fage_P043a	148	Pulse	99	6175581	1964	1
Fage_P043a	148	Pulse	99	6187980	14363	1
Fage_P043a	149	Picture	Fixation Cross Sternberg Letters after Encoding	6198441	0	1	12495	2	0	next	other	0
Fage_P043a	149	Pulse	99	6200380	1939	1
Fage_P043a	150	Picture	Stroop Sternberg	6210936	0	1	24823	3	0	next	incorrect	696
Fage_P043a	150	Pulse	99	6212780	1844	1
Fage_P043a	150	Pulse	99	6225179	14243	1
Fage_P043a	150	Response	2	6232779	21843	1
Fage_P043a	151	Picture	Fixation Cross Sternberg Letters after Stroop	6235759	0	2	37319	4	0	next	other	0
Fage_P043a	151	Pulse	99	6237579	1820	1
Fage_P043a	151	Pulse	99	6249978	14219	1
Fage_P043a	151	Pulse	99	6262378	26619	1
Fage_P043a	152	Picture	Retrieval Sternberg Letters	6273078	0	2	24824	3	0	next	incorrect	704
Fage_P043a	152	Pulse	99	6274778	1700	1
Fage_P043a	152	Pulse	99	6287177	14099	1
Fage_P043a	152	Response	2	6288727	15649	1
Fage_P043a	153	Picture	Fixation Cross after Retrieval	6297902	0	1	112290	2	0	next	other	0
Fage_P043a	153	Pulse	99	6299577	1675	1
Fage_P043a	153	Pulse	99	6311976	14074	1
Fage_P043a	153	Pulse	99	6324386	26484	1
Fage_P043a	153	Pulse	99	6336785	38883	1
Fage_P043a	153	Pulse	99	6349185	51283	1
Fage_P043a	153	Pulse	99	6361585	63683	1
Fage_P043a	153	Pulse	99	6373984	76082	1
Fage_P043a	153	Pulse	99	6386384	88482	1
Fage_P043a	153	Pulse	99	6398783	100881	1
Fage_P043a	154	Picture	Encoding Sternberg Letters	6410192	0	1	24824	2	0	next	other	0
Fage_P043a	154	Pulse	99	6411183	991	1
Fage_P043a	154	Pulse	99	6423583	13391	1
Fage_P043a	155	Picture	Fixation Cross Sternberg Letters after Encoding	6435016	0	1	12495	2	0	next	other	0
Fage_P043a	155	Pulse	99	6435982	966	1
Fage_P043a	156	Picture	Stroop Sternberg	6447511	0	1	24824	2	0	next	incorrect	722
Fage_P043a	156	Pulse	99	6448382	871	1
Fage_P043a	156	Response	2	6459731	12220	1
Fage_P043a	156	Pulse	99	6460781	13270	1
Fage_P043a	157	Picture	Fixation Cross Sternberg Letters after Stroop	6472335	0	1	37319	2	0	next	other	0
Fage_P043a	157	Pulse	99	6473181	846	1
Fage_P043a	157	Pulse	99	6485580	13245	1
Fage_P043a	157	Pulse	99	6497980	25645	1
Fage_P043a	158	Picture	Retrieval Sternberg Letters	6509654	0	1	24824	2	0	next	hit	730
Fage_P043a	158	Pulse	99	6510380	726	1
Fage_P043a	158	Response	1	6518469	8815	1
Fage_P043a	158	Pulse	99	6522779	13125	1
Fage_P043a	159	Picture	Fixation Cross after Retrieval	6534478	0	1	149442	2	0	next	other	0
Fage_P043a	159	Pulse	99	6535179	701	1
Fage_P043a	159	Pulse	99	6547578	13100	1
Fage_P043a	159	Pulse	99	6559978	25500	1
Fage_P043a	159	Pulse	99	6572378	37900	1
Fage_P043a	159	Pulse	99	6584777	50299	1
Fage_P043a	159	Pulse	99	6597177	62699	1
Fage_P043a	159	Pulse	99	6609576	75098	1
Fage_P043a	159	Pulse	99	6621976	87498	1
Fage_P043a	159	Pulse	99	6634375	99897	1
Fage_P043a	159	Pulse	99	6646775	112297	1
Fage_P043a	159	Pulse	99	6659174	124696	1
Fage_P043a	159	Pulse	99	6671574	137096	1
Fage_P043a	160	Picture	Encoding Sternberg Letters	6683920	0	1	24824	2	0	next	other	0
Fage_P043a	160	Pulse	99	6683974	54	1
Fage_P043a	160	Pulse	99	6696373	12453	1
Fage_P043a	161	Picture	Fixation Cross Sternberg Letters after Encoding	6708744	0	1	12495	2	0	next	other	0
Fage_P043a	161	Pulse	99	6708773	29	1
Fage_P043a	161	Pulse	99	6721172	12428	1
Fage_P043a	162	Picture	Stroop Sternberg	6721239	0	1	24824	2	0	next	hit	752
Fage_P043a	162	Response	1	6732652	11413	1
Fage_P043a	162	Pulse	99	6733572	12333	1
Fage_P043a	162	Pulse	99	6745972	24733	1
Fage_P043a	163	Picture	Fixation Cross Sternberg Letters after Stroop	6746063	0	1	37319	2	0	next	other	0
Fage_P043a	163	Pulse	99	6758371	12308	1
Fage_P043a	163	Pulse	99	6770771	24708	1
Fage_P043a	163	Pulse	99	6783170	37107	1
Fage_P043a	164	Picture	Retrieval Sternberg Letters	6783382	0	1	24824	2	0	next	hit	761
Fage_P043a	164	Pulse	99	6795570	12188	1
Fage_P043a	164	Response	1	6796930	13548	1
Fage_P043a	164	Pulse	99	6807969	24587	1
Fage_P043a	165	Picture	Fixation Cross after Retrieval	6808206	0	1	124618	2	0	next	other	0
Fage_P043a	165	Pulse	99	6820369	12163	1
Fage_P043a	165	Pulse	99	6832769	24563	1
Fage_P043a	165	Pulse	99	6845168	36962	1
Fage_P043a	165	Pulse	99	6857568	49362	1
Fage_P043a	165	Pulse	99	6869967	61761	1
Fage_P043a	165	Pulse	99	6882367	74161	1
Fage_P043a	165	Pulse	99	6894766	86560	1
Fage_P043a	165	Pulse	99	6907166	98960	1
Fage_P043a	165	Pulse	99	6919566	111360	1
Fage_P043a	165	Pulse	99	6931965	123759	1
Fage_P043a	166	Picture	Encoding Sternberg Letters	6932824	0	1	24824	2	0	next	other	0
Fage_P043a	166	Pulse	99	6944365	11541	1
Fage_P043a	166	Pulse	99	6956764	23940	1
Fage_P043a	167	Picture	Fixation Cross Sternberg Letters after Encoding	6957648	0	1	12495	2	0	next	other	0
Fage_P043a	167	Pulse	99	6969164	11516	1
Fage_P043a	168	Picture	Stroop Sternberg	6970143	0	1	24824	2	0	next	hit	780
Fage_P043a	168	Response	1	6978974	8831	1
Fage_P043a	168	Response	2	6979664	9521	1
Fage_P043a	168	Pulse	99	6981563	11420	1
Fage_P043a	168	Pulse	99	6993963	23820	1
Fage_P043a	169	Picture	Fixation Cross Sternberg Letters after Stroop	6994967	0	1	37319	2	0	next	other	0
Fage_P043a	169	Pulse	99	7006363	11396	1
Fage_P043a	169	Pulse	99	7018762	23795	1
Fage_P043a	169	Pulse	99	7031162	36195	1
Fage_P043a	170	Picture	Retrieval Sternberg Letters	7032286	0	1	24824	2	0	next	incorrect	790
Fage_P043a	170	Pulse	99	7043562	11276	1
Fage_P043a	170	Response	2	7045731	13445	1
Fage_P043a	170	Pulse	99	7055961	23675	1
Fage_P043a	171	Picture	Fixation Cross after Retrieval	7057110	0	1	137114	2	0	next	other	0
Fage_P043a	171	Pulse	99	7068361	11251	1
Fage_P043a	171	Pulse	99	7080760	23650	1
Fage_P043a	171	Pulse	99	7093160	36050	1
Fage_P043a	171	Pulse	99	7105559	48449	1
Fage_P043a	171	Pulse	99	7117959	60849	1
Fage_P043a	171	Pulse	99	7130358	73248	1
Fage_P043a	171	Pulse	99	7142758	85648	1
Fage_P043a	171	Pulse	99	7155158	98048	1
Fage_P043a	171	Pulse	99	7167557	110447	1
Fage_P043a	171	Pulse	99	7179957	122847	1
Fage_P043a	171	Pulse	99	7192356	135246	1
Fage_P043a	172	Picture	Encoding Sternberg Letters	7194224	0	1	24823	2	0	next	other	0
Fage_P043a	172	Pulse	99	7204756	10532	1
Fage_P043a	172	Pulse	99	7217156	22932	1
Fage_P043a	173	Picture	Fixation Cross Sternberg Letters after Encoding	7219047	0	1	12495	3	0	next	other	0
Fage_P043a	173	Pulse	99	7229555	10508	1
Fage_P043a	174	Picture	Stroop Sternberg	7231542	0	2	24824	3	0	next	incorrect	810
Fage_P043a	174	Response	2	7240975	9433	1
Fage_P043a	174	Pulse	99	7241955	10413	1
Fage_P043a	174	Pulse	99	7254354	22812	1
Fage_P043a	175	Picture	Fixation Cross Sternberg Letters after Stroop	7256366	0	1	37319	2	0	next	other	0
Fage_P043a	175	Pulse	99	7266754	10388	1
Fage_P043a	175	Pulse	99	7279153	22787	1
Fage_P043a	175	Pulse	99	7291553	35187	1
Fage_P043a	176	Picture	Retrieval Sternberg Letters	7293685	0	1	24824	2	0	next	hit	818
Fage_P043a	176	Response	1	7302683	8998	1
Fage_P043a	176	Pulse	99	7303952	10267	1
Fage_P043a	176	Pulse	99	7316352	22667	1
Fage_P043a	177	Picture	Fixation Cross after Retrieval	7318509	0	1	124619	2	0	next	other	0
Fage_P043a	177	Pulse	99	7328752	10243	1
Fage_P043a	177	Pulse	99	7341151	22642	1
Fage_P043a	177	Pulse	99	7353551	35042	1
Fage_P043a	177	Pulse	99	7365950	47441	1
Fage_P043a	177	Pulse	99	7378350	59841	1
Fage_P043a	177	Pulse	99	7390750	72241	1
Fage_P043a	177	Pulse	99	7403149	84640	1
Fage_P043a	177	Pulse	99	7415549	97040	1
Fage_P043a	177	Pulse	99	7427948	109439	1
Fage_P043a	177	Pulse	99	7440348	121839	1
Fage_P043a	178	Picture	Encoding Sternberg Letters	7443128	0	1	24823	2	0	next	other	0
Fage_P043a	178	Pulse	99	7452748	9620	1
Fage_P043a	178	Pulse	99	7465147	22019	1
Fage_P043a	179	Picture	Fixation Cross Sternberg Letters after Encoding	7467951	0	1	12496	2	0	next	other	0
Fage_P043a	179	Pulse	99	7477547	9596	1
Fage_P043a	180	Picture	Stroop Sternberg	7480447	0	1	24823	2	0	next	incorrect	839
Fage_P043a	180	Pulse	99	7489946	9499	1
Fage_P043a	180	Response	2	7490546	10099	1
Fage_P043a	180	Pulse	99	7502346	21899	1
Fage_P043a	181	Picture	Fixation Cross Sternberg Letters after Stroop	7505270	0	1	37319	2	0	next	other	0
Fage_P043a	181	Pulse	99	7514745	9475	1
Fage_P043a	181	Pulse	99	7527145	21875	1
Fage_P043a	181	Pulse	99	7539545	34275	1
Fage_P043a	182	Picture	Retrieval Sternberg Letters	7542589	0	1	24824	2	0	next	hit	846
Fage_P043a	182	Response	1	7551624	9035	1
Fage_P043a	182	Pulse	99	7551944	9355	1
Fage_P043a	182	Pulse	99	7564344	21755	1
Fage_P043a	183	Picture	Fixation Cross after Retrieval	7567413	0	1	112290	2	0	next	other	0
Fage_P043a	183	Pulse	99	7576743	9330	1
Fage_P043a	183	Pulse	99	7589143	21730	1
Fage_P043a	183	Pulse	99	7601542	34129	1
Fage_P043a	183	Pulse	99	7613942	46529	1
Fage_P043a	183	Pulse	99	7626342	58929	1
Fage_P043a	183	Pulse	99	7638741	71328	1
Fage_P043a	183	Pulse	99	7651141	83728	1
Fage_P043a	183	Pulse	99	7663540	96127	1
Fage_P043a	183	Pulse	99	7675940	108527	1
Fage_P043a	184	Picture	Encoding Sternberg Letters	7679703	0	1	24824	2	0	next	other	0
Fage_P043a	184	Pulse	99	7688340	8637	1
Fage_P043a	184	Pulse	99	7700739	21036	1
Fage_P043a	185	Picture	Fixation Cross Sternberg Letters after Encoding	7704527	0	1	12495	2	0	next	other	0
Fage_P043a	185	Pulse	99	7713139	8612	1
Fage_P043a	186	Picture	Stroop Sternberg	7717022	0	1	24824	2	0	next	hit	866
Fage_P043a	186	Pulse	99	7725538	8516	1
Fage_P043a	186	Response	1	7726298	9276	1
Fage_P043a	186	Pulse	99	7737938	20916	1
Fage_P043a	187	Picture	Fixation Cross Sternberg Letters after Stroop	7741846	0	1	37319	2	0	next	other	0
Fage_P043a	187	Pulse	99	7750337	8491	1
Fage_P043a	187	Pulse	99	7762737	20891	1
Fage_P043a	187	Pulse	99	7775137	33291	1
Fage_P043a	188	Picture	Retrieval Sternberg Letters	7779165	0	1	24824	2	0	next	incorrect	874
Fage_P043a	188	Pulse	99	7787536	8371	1
Fage_P043a	188	Response	2	7795116	15951	1
Fage_P043a	188	Pulse	99	7799946	20781	1
Fage_P043a	189	Picture	Fixation Cross after Retrieval	7803989	0	1	112290	2	0	next	other	0
Fage_P043a	189	Pulse	99	7812345	8356	1
Fage_P043a	189	Pulse	99	7824745	20756	1
Fage_P043a	189	Pulse	99	7837144	33155	1
Fage_P043a	189	Pulse	99	7849544	45555	1
Fage_P043a	189	Pulse	99	7861944	57955	1
Fage_P043a	189	Pulse	99	7874343	70354	1
Fage_P043a	189	Pulse	99	7886743	82754	1
Fage_P043a	189	Pulse	99	7899142	95153	1
Fage_P043a	189	Pulse	99	7911542	107553	1
Fage_P043a	190	Picture	Encoding Sternberg Letters	7916279	0	1	24823	3	0	next	other	0
Fage_P043a	190	Pulse	99	7923942	7663	1
Fage_P043a	190	Pulse	99	7936341	20062	1
Fage_P043a	191	Picture	Fixation Cross Sternberg Letters after Encoding	7941102	0	2	12496	3	0	next	other	0
Fage_P043a	191	Pulse	99	7948741	7639	1
Fage_P043a	192	Picture	Stroop Sternberg	7953598	0	1	24823	2	0	next	incorrect	893
Fage_P043a	192	Pulse	99	7961140	7542	1
Fage_P043a	192	Response	2	7964640	11042	1
Fage_P043a	192	Pulse	99	7973540	19942	1
Fage_P043a	193	Picture	Fixation Cross Sternberg Letters after Stroop	7978421	0	1	37319	2	0	next	other	0
Fage_P043a	193	Pulse	99	7985939	7518	1
Fage_P043a	193	Pulse	99	7998339	19918	1
Fage_P043a	193	Pulse	99	8010739	32318	1
Fage_P043a	194	Picture	Retrieval Sternberg Letters	8015740	0	1	24824	2	0	next	hit	900
Fage_P043a	194	Response	1	8022368	6628	1
Fage_P043a	194	Pulse	99	8023138	7398	1
Fage_P043a	194	Pulse	99	8035538	19798	1
Fage_P043a	195	Picture	Fixation Cross after Retrieval	8040564	0	1	137114	2	0	next	other	0
Fage_P043a	195	Pulse	99	8047937	7373	1
Fage_P043a	195	Pulse	99	8060337	19773	1
Fage_P043a	195	Pulse	99	8072737	32173	1
Fage_P043a	195	Pulse	99	8085136	44572	1
Fage_P043a	195	Pulse	99	8097536	56972	1
Fage_P043a	195	Pulse	99	8109935	69371	1
Fage_P043a	195	Pulse	99	8122335	81771	1
Fage_P043a	195	Pulse	99	8134734	94170	1
Fage_P043a	195	Pulse	99	8147134	106570	1
Fage_P043a	195	Pulse	99	8159533	118969	1
Fage_P043a	195	Pulse	99	8171933	131369	1
Fage_P043a	196	Picture	Encoding Sternberg Letters	8177678	0	1	24824	2	0	next	other	0
Fage_P043a	196	Pulse	99	8184333	6655	1
Fage_P043a	196	Pulse	99	8196732	19054	1
Fage_P043a	197	Picture	Fixation Cross Sternberg Letters after Encoding	8202502	0	1	12495	2	0	next	other	0
Fage_P043a	197	Pulse	99	8209132	6630	1
Fage_P043a	198	Picture	Stroop Sternberg	8214997	0	1	24824	2	0	next	hit	922
Fage_P043a	198	Pulse	99	8221532	6535	1
Fage_P043a	198	Response	1	8223481	8484	1
Fage_P043a	198	Pulse	99	8233931	18934	1
Fage_P043a	199	Picture	Fixation Cross Sternberg Letters after Stroop	8239821	0	1	37319	2	0	next	other	0
Fage_P043a	199	Pulse	99	8246331	6510	1
Fage_P043a	199	Pulse	99	8258730	18909	1
Fage_P043a	199	Pulse	99	8271130	31309	1
Fage_P043a	200	Picture	Retrieval Sternberg Letters	8277140	0	1	24823	3	0	next	incorrect	930
Fage_P043a	200	Pulse	99	8283529	6389	1
Fage_P043a	200	Response	2	8288359	11219	1
Fage_P043a	200	Pulse	99	8295929	18789	1
Fage_P043a	201	Picture	Fixation Cross after Retrieval	8301963	0	2	124619	3	0	next	other	0
Fage_P043a	201	Pulse	99	8308328	6365	1
Fage_P043a	201	Pulse	99	8320728	18765	1
Fage_P043a	201	Pulse	99	8333128	31165	1
Fage_P043a	201	Pulse	99	8345527	43564	1
Fage_P043a	201	Pulse	99	8357927	55964	1
Fage_P043a	201	Pulse	99	8370326	68363	1
Fage_P043a	201	Pulse	99	8382726	80763	1
Fage_P043a	201	Pulse	99	8395125	93162	1
Fage_P043a	201	Pulse	99	8407525	105562	1
Fage_P043a	201	Pulse	99	8419925	117962	1
Fage_P043a	202	Picture	Encoding Sternberg Letters	8426582	0	1	24824	2	0	next	other	0
Fage_P043a	202	Pulse	99	8432324	5742	1
Fage_P043a	202	Pulse	99	8444724	18142	1
Fage_P043a	203	Picture	Fixation Cross Sternberg Letters after Encoding	8451406	0	1	12495	2	0	next	other	0
Fage_P043a	203	Pulse	99	8457123	5717	1
Fage_P043a	204	Picture	Stroop Sternberg	8463901	0	1	24824	2	0	next	incorrect	950
Fage_P043a	204	Pulse	99	8469523	5622	1
Fage_P043a	204	Response	2	8473043	9142	1
Fage_P043a	204	Pulse	99	8481923	18022	1
Fage_P043a	205	Picture	Fixation Cross Sternberg Letters after Stroop	8488725	0	1	37319	2	0	next	other	0
Fage_P043a	205	Pulse	99	8494322	5597	1
Fage_P043a	205	Pulse	99	8506722	17997	1
Fage_P043a	205	Pulse	99	8519121	30396	1
Fage_P043a	206	Picture	Retrieval Sternberg Letters	8526044	0	1	24824	2	0	next	incorrect	958
Fage_P043a	206	Pulse	99	8531521	5477	1
Fage_P043a	206	Response	2	8536621	10577	1
Fage_P043a	206	Pulse	99	8543920	17876	1
Fage_P043a	207	Picture	Fixation Cross after Retrieval	8550868	0	1	149442	2	0	next	other	0
Fage_P043a	207	Pulse	99	8556320	5452	1
Fage_P043a	207	Pulse	99	8568720	17852	1
Fage_P043a	207	Pulse	99	8581119	30251	1
Fage_P043a	207	Pulse	99	8593519	42651	1
Fage_P043a	207	Pulse	99	8605918	55050	1
Fage_P043a	207	Pulse	99	8618318	67450	1
Fage_P043a	207	Pulse	99	8630717	79849	1
Fage_P043a	207	Pulse	99	8643117	92249	1
Fage_P043a	207	Pulse	99	8655517	104649	1
Fage_P043a	207	Pulse	99	8667916	117048	1
Fage_P043a	207	Pulse	99	8680316	129448	1
Fage_P043a	207	Pulse	99	8692715	141847	1
Fage_P043a	208	Picture	Encoding Sternberg Letters	8700310	0	1	24824	2	0	next	other	0
Fage_P043a	208	Pulse	99	8705115	4805	1
Fage_P043a	208	Pulse	99	8717514	17204	1
Fage_P043a	209	Picture	Fixation Cross Sternberg Letters after Encoding	8725134	0	1	12495	2	0	next	other	0
Fage_P043a	209	Pulse	99	8729914	4780	1
Fage_P043a	210	Picture	Stroop Sternberg	8737629	0	1	24824	2	0	next	incorrect	980
Fage_P043a	210	Pulse	99	8742314	4685	1
Fage_P043a	210	Response	2	8746853	9224	1
Fage_P043a	210	Pulse	99	8754713	17084	1
Fage_P043a	211	Picture	Fixation Cross Sternberg Letters after Stroop	8762453	0	1	37319	2	0	next	other	0
Fage_P043a	211	Pulse	99	8767113	4660	1
Fage_P043a	211	Pulse	99	8779512	17059	1
Fage_P043a	211	Pulse	99	8791912	29459	1
Fage_P043a	212	Picture	Retrieval Sternberg Letters	8799772	0	1	24823	2	0	next	hit	988
Fage_P043a	212	Pulse	99	8804312	4540	1
Fage_P043a	212	Response	1	8810021	10249	1
Fage_P043a	212	Pulse	99	8816711	16939	1
Fage_P043a	213	Picture	Fixation Cross after Retrieval	8824595	0	1	124619	2	0	next	other	0
Fage_P043a	213	Pulse	99	8829111	4516	1
Fage_P043a	213	Pulse	99	8841510	16915	1
Fage_P043a	213	Pulse	99	8853910	29315	1
Fage_P043a	213	Pulse	99	8866309	41714	1
Fage_P043a	213	Pulse	99	8878709	54114	1
Fage_P043a	213	Pulse	99	8891109	66514	1
Fage_P043a	213	Pulse	99	8903508	78913	1
Fage_P043a	213	Pulse	99	8915908	91313	1
Fage_P043a	213	Pulse	99	8928307	103712	1
Fage_P043a	213	Pulse	99	8940707	116112	1
Fage_P043a	214	Picture	Encoding Sternberg Letters	8949214	0	1	24824	2	0	next	other	0
Fage_P043a	214	Pulse	99	8953107	3893	1
Fage_P043a	214	Pulse	99	8965506	16292	1
Fage_P043a	215	Picture	Fixation Cross Sternberg Letters after Encoding	8974038	0	1	12495	2	0	next	other	0
Fage_P043a	215	Pulse	99	8977906	3868	1
Fage_P043a	216	Picture	Stroop Sternberg	8986533	0	1	24824	2	0	next	incorrect	1008
Fage_P043a	216	Pulse	99	8990305	3772	1
Fage_P043a	216	Response	2	8994135	7602	1
Fage_P043a	216	Pulse	99	9002705	16172	1
Fage_P043a	217	Picture	Fixation Cross Sternberg Letters after Stroop	9011357	0	1	37319	2	0	next	other	0
Fage_P043a	217	Pulse	99	9015104	3747	1
Fage_P043a	217	Pulse	99	9027504	16147	1
Fage_P043a	217	Pulse	99	9039903	28546	1
Fage_P043a	218	Picture	Retrieval Sternberg Letters	9048676	0	1	24824	2	0	next	incorrect	1016
Fage_P043a	218	Pulse	99	9052303	3627	1
Fage_P043a	218	Response	2	9058343	9667	1
Fage_P043a	218	Pulse	99	9064703	16027	1
Fage_P043a	219	Picture	Fixation Cross after Retrieval	9073500	0	1	112290	2	0	next	other	0
Fage_P043a	219	Pulse	99	9077103	3603	1
Fage_P043a	219	Pulse	99	9089502	16002	1
Fage_P043a	219	Pulse	99	9101901	28401	1
Fage_P043a	219	Pulse	99	9114301	40801	1
Fage_P043a	219	Pulse	99	9126701	53201	1
Fage_P043a	219	Pulse	99	9139100	65600	1
Fage_P043a	219	Pulse	99	9151500	78000	1
Fage_P043a	219	Pulse	99	9163899	90399	1
Fage_P043a	219	Pulse	99	9176299	102799	1
Fage_P043a	220	Picture	Encoding Sternberg Letters	9185790	0	1	24823	2	0	next	other	0
Fage_P043a	220	Pulse	99	9188699	2909	1
Fage_P043a	220	Pulse	99	9201098	15308	1
Fage_P043a	221	Picture	Fixation Cross Sternberg Letters after Encoding	9210613	0	1	12496	2	0	next	other	0
Fage_P043a	221	Pulse	99	9213508	2895	1
Fage_P043a	222	Picture	Stroop Sternberg	9223109	0	1	24823	2	0	next	hit	1035
Fage_P043a	222	Pulse	99	9225897	2788	1
Fage_P043a	222	Response	1	9232947	9838	1
Fage_P043a	222	Pulse	99	9238297	15188	1
Fage_P043a	223	Picture	Fixation Cross Sternberg Letters after Stroop	9247932	0	1	37319	2	0	next	other	0
Fage_P043a	223	Pulse	99	9250696	2764	1
Fage_P043a	223	Pulse	99	9263096	15164	1
Fage_P043a	223	Pulse	99	9275496	27564	1
Fage_P043a	224	Picture	Retrieval Sternberg Letters	9285251	0	1	24824	2	0	next	incorrect	1043
Fage_P043a	224	Pulse	99	9287895	2644	1
Fage_P043a	224	Response	2	9296675	11424	1
Fage_P043a	224	Pulse	99	9300305	15054	1
Fage_P043a	225	Picture	Fixation Cross after Retrieval	9310075	0	1	124619	2	0	next	other	0
Fage_P043a	225	Pulse	99	9312704	2629	1
Fage_P043a	225	Pulse	99	9325104	15029	1
Fage_P043a	225	Pulse	99	9337503	27428	1
Fage_P043a	225	Pulse	99	9349903	39828	1
Fage_P043a	225	Pulse	99	9362303	52228	1
Fage_P043a	225	Pulse	99	9374702	64627	1
Fage_P043a	225	Pulse	99	9387102	77027	1
Fage_P043a	225	Pulse	99	9399501	89426	1
Fage_P043a	225	Pulse	99	9411901	101826	1
Fage_P043a	225	Pulse	99	9424300	114225	1
Fage_P043a	226	Picture	Encoding Sternberg Letters	9434694	0	1	24823	3	0	next	other	0
Fage_P043a	226	Pulse	99	9436700	2006	1
Fage_P043a	226	Pulse	99	9449100	14406	1
Fage_P043a	227	Picture	Fixation Cross Sternberg Letters after Encoding	9459517	0	2	12496	3	0	next	other	0
Fage_P043a	227	Pulse	99	9461499	1982	1
Fage_P043a	228	Picture	Stroop Sternberg	9472013	0	1	24823	2	0	next	incorrect	1063
Fage_P043a	228	Pulse	99	9473899	1886	1
Fage_P043a	228	Response	2	9480219	8206	1
Fage_P043a	228	Pulse	99	9486298	14285	1
Fage_P043a	229	Picture	Fixation Cross Sternberg Letters after Stroop	9496836	0	1	37319	2	0	next	other	0
Fage_P043a	229	Pulse	99	9498698	1862	1
Fage_P043a	229	Pulse	99	9511097	14261	1
Fage_P043a	229	Pulse	99	9523497	26661	1
Fage_P043a	230	Picture	Retrieval Sternberg Letters	9534155	0	1	24824	2	0	next	incorrect	1071
Fage_P043a	230	Pulse	99	9535897	1742	1
Fage_P043a	230	Response	2	9544296	10141	1
Fage_P043a	230	Pulse	99	9548296	14141	1
Fage_P043a	231	Picture	Fixation Cross after Retrieval	9558979	0	1	124619	2	0	next	other	0
Fage_P043a	231	Pulse	99	9560696	1717	1
Fage_P043a	231	Pulse	99	9573095	14116	1
Fage_P043a	231	Pulse	99	9585495	26516	1
Fage_P043a	231	Pulse	99	9597894	38915	1
Fage_P043a	231	Pulse	99	9610294	51315	1
Fage_P043a	231	Pulse	99	9622694	63715	1
Fage_P043a	231	Pulse	99	9635093	76114	1
Fage_P043a	231	Pulse	99	9647493	88514	1
Fage_P043a	231	Pulse	99	9659892	100913	1
Fage_P043a	231	Pulse	99	9672292	113313	1
Fage_P043a	232	Picture	Encoding Sternberg Letters	9683598	0	1	24824	2	0	next	other	0
Fage_P043a	232	Pulse	99	9684692	1094	1
Fage_P043a	232	Pulse	99	9697091	13493	1
Fage_P043a	233	Picture	Fixation Cross Sternberg Letters after Encoding	9708422	0	1	12495	2	0	next	other	0
Fage_P043a	233	Pulse	99	9709491	1069	1
Fage_P043a	234	Picture	Stroop Sternberg	9720917	0	1	24823	3	0	next	incorrect	1091
Fage_P043a	234	Pulse	99	9721890	973	1
Fage_P043a	234	Response	2	9729460	8543	1
Fage_P043a	234	Pulse	99	9734290	13373	1
Fage_P043a	235	Picture	Fixation Cross Sternberg Letters after Stroop	9745740	0	2	37319	4	0	next	other	0
Fage_P043a	235	Pulse	99	9746690	950	1
Fage_P043a	235	Pulse	99	9759089	13349	1
Fage_P043a	235	Pulse	99	9771489	25749	1
Fage_P043a	236	Picture	Retrieval Sternberg Letters	9783059	0	2	24824	3	0	next	incorrect	1099
Fage_P043a	236	Pulse	99	9783888	829	1
Fage_P043a	236	Response	2	9793588	10529	1
Fage_P043a	236	Pulse	99	9796288	13229	1
Fage_P043a	237	Picture	Fixation Cross after Retrieval	9807883	0	1	112290	2	0	next	other	0
Fage_P043a	237	Pulse	99	9808687	804	1
Fage_P043a	237	Pulse	99	9821087	13204	1
Fage_P043a	237	Pulse	99	9833486	25603	1
Fage_P043a	237	Pulse	99	9845886	38003	1
Fage_P043a	237	Pulse	99	9858286	50403	1
Fage_P043a	237	Pulse	99	9870685	62802	1
Fage_P043a	237	Pulse	99	9883085	75202	1
Fage_P043a	237	Pulse	99	9895484	87601	1
Fage_P043a	237	Pulse	99	9907884	100001	1
Fage_P043a	238	Picture	Encoding Sternberg Letters	9920173	0	1	24824	2	0	next	other	0
Fage_P043a	238	Pulse	99	9920284	111	1
Fage_P043a	238	Pulse	99	9932683	12510	1
Fage_P043a	239	Picture	Fixation Cross Sternberg Letters after Encoding	9944997	0	1	12495	2	0	next	other	0
Fage_P043a	239	Pulse	99	9945083	86	1
Fage_P043a	239	Pulse	99	9957482	12485	1
Fage_P043a	240	Picture	Stroop Sternberg	9957492	0	1	24824	2	0	next	incorrect	1118
Fage_P043a	240	Response	2	9966062	8570	1
Fage_P043a	240	Pulse	99	9969882	12390	1
Fage_P043a	240	Pulse	99	9982282	24790	1
Fage_P043a	241	Picture	Fixation Cross Sternberg Letters after Stroop	9982316	0	1	37319	2	0	next	other	0
Fage_P043a	241	Pulse	99	9994681	12365	1
Fage_P043a	241	Pulse	99	10007081	24765	1
Fage_P043a	241	Pulse	99	10019480	37164	1
Fage_P043a	242	Picture	Retrieval Sternberg Letters	10019635	0	1	24824	2	0	next	incorrect	1126
Fage_P043a	242	Response	2	10029040	9405	1
Fage_P043a	242	Pulse	99	10031880	12245	1
Fage_P043a	242	Pulse	99	10044279	24644	1
Fage_P043a	243	Picture	Fixation Cross after Retrieval	10044459	0	1	137114	2	0	next	other	0
Fage_P043a	243	Pulse	99	10056679	12220	1
Fage_P043a	243	Pulse	99	10069078	24619	1
Fage_P043a	243	Pulse	99	10081478	37019	1
Fage_P043a	243	Pulse	99	10093878	49419	1
Fage_P043a	243	Pulse	99	10106277	61818	1
Fage_P043a	243	Pulse	99	10118677	74218	1
Fage_P043a	243	Pulse	99	10131076	86617	1
Fage_P043a	243	Pulse	99	10143476	99017	1
Fage_P043a	243	Pulse	99	10155876	111417	1
Fage_P043a	243	Pulse	99	10168275	123816	1
Fage_P043a	243	Pulse	99	10180675	136216	1
Fage_P043a	244	Picture	Encoding Sternberg Letters	10181573	0	1	24823	2	0	next	other	0
Fage_P043a	244	Pulse	99	10193074	11501	1
Fage_P043a	244	Pulse	99	10205474	23901	1
Fage_P043a	245	Picture	Fixation Cross Sternberg Letters after Encoding	10206396	0	1	12496	2	0	next	other	0
Fage_P043a	245	Pulse	99	10217873	11477	1
Fage_P043a	246	Picture	Stroop Sternberg	10218892	0	1	24823	2	0	next	incorrect	1147
Fage_P043a	246	Response	2	10227673	8781	1
Fage_P043a	246	Pulse	99	10230273	11381	1
Fage_P043a	246	Pulse	99	10242673	23781	1
Fage_P043a	247	Picture	Fixation Cross Sternberg Letters after Stroop	10243715	0	1	37319	2	0	next	other	0
Fage_P043a	247	Pulse	99	10255072	11357	1
Fage_P043a	247	Pulse	99	10267472	23757	1
Fage_P043a	247	Pulse	99	10279871	36156	1
Fage_P043a	248	Picture	Retrieval Sternberg Letters	10281034	0	1	24824	2	0	next	incorrect	1156
Fage_P043a	248	Pulse	99	10292271	11237	1
Fage_P043a	248	Response	2	10295991	14957	1
Fage_P043a	248	Pulse	99	10304670	23636	1
Fage_P043a	249	Picture	Fixation Cross after Retrieval	10305858	0	1	149443	2	0	next	other	0
Fage_P043a	249	Pulse	99	10317070	11212	1
Fage_P043a	249	Pulse	99	10329470	23612	1
Fage_P043a	249	Pulse	99	10341869	36011	1
Fage_P043a	249	Pulse	99	10354269	48411	1
Fage_P043a	249	Pulse	99	10366668	60810	1
Fage_P043a	249	Pulse	99	10379068	73210	1
Fage_P043a	249	Pulse	99	10391468	85610	1
Fage_P043a	249	Pulse	99	10403867	98009	1
Fage_P043a	249	Pulse	99	10416267	110409	1
Fage_P043a	249	Pulse	99	10428666	122808	1
Fage_P043a	249	Pulse	99	10441066	135208	1
Fage_P043a	249	Pulse	99	10453465	147607	1
Fage_P043a	250	Picture	Encoding Sternberg Letters	10455301	0	1	24823	2	0	next	other	0
Fage_P043a	250	Pulse	99	10465865	10564	1
Fage_P043a	250	Pulse	99	10478265	22964	1
Fage_P043a	251	Picture	Fixation Cross Sternberg Letters after Encoding	10480124	0	1	12495	3	0	next	other	0
Fage_P043a	251	Pulse	99	10490664	10540	1
Fage_P043a	252	Picture	Stroop Sternberg	10492619	0	2	24824	3	0	next	hit	1177
Fage_P043a	252	Response	1	10502384	9765	1
Fage_P043a	252	Pulse	99	10503064	10445	1
Fage_P043a	252	Pulse	99	10515463	22844	1
Fage_P043a	253	Picture	Fixation Cross Sternberg Letters after Stroop	10517443	0	1	37319	2	0	next	other	0
Fage_P043a	253	Pulse	99	10527863	10420	1
Fage_P043a	253	Pulse	99	10540262	22819	1
Fage_P043a	253	Pulse	99	10552662	35219	1
Fage_P043a	254	Picture	Retrieval Sternberg Letters	10554762	0	1	24824	2	0	next	hit	1185
Fage_P043a	254	Response	1	10563072	8310	1
Fage_P043a	254	Pulse	99	10565062	10300	1
Fage_P043a	254	Pulse	99	10577461	22699	1
Fage_P043a	255	Picture	Fixation Cross after Retrieval	10579586	0	1	137114	2	0	next	other	0
Fage_P043a	255	Pulse	99	10589861	10275	1
Fage_P043a	255	Pulse	99	10602260	22674	1
Fage_P043a	255	Pulse	99	10614660	35074	1
Fage_P043a	255	Pulse	99	10627060	47474	1
Fage_P043a	255	Pulse	99	10639459	59873	1
Fage_P043a	255	Pulse	99	10651859	72273	1
Fage_P043a	255	Pulse	99	10664258	84672	1
Fage_P043a	255	Pulse	99	10676658	97072	1
Fage_P043a	255	Pulse	99	10689057	109471	1
Fage_P043a	255	Pulse	99	10701457	121871	1
Fage_P043a	255	Pulse	99	10713857	134271	1
Fage_P043a	256	Picture	Encoding Sternberg Letters	10716700	0	1	24824	2	0	next	other	0
Fage_P043a	256	Pulse	99	10726256	9556	1
Fage_P043a	256	Pulse	99	10738656	21956	1
Fage_P043a	257	Picture	Fixation Cross Sternberg Letters after Encoding	10741524	0	1	12495	2	0	next	other	0
Fage_P043a	257	Pulse	99	10751055	9531	1
Fage_P043a	258	Picture	Stroop Sternberg	10754019	0	1	24824	2	0	next	incorrect	1207
Fage_P043a	258	Pulse	99	10763465	9446	1
Fage_P043a	258	Response	2	10765325	11306	1
Fage_P043a	258	Pulse	99	10775854	21835	1
Fage_P043a	259	Picture	Fixation Cross Sternberg Letters after Stroop	10778843	0	1	37318	3	0	next	other	0
Fage_P043a	259	Pulse	99	10788264	9421	1
Fage_P043a	259	Pulse	99	10800664	21821	1
Fage_P043a	259	Pulse	99	10813063	34220	1
Fage_P043a	260	Picture	Retrieval Sternberg Letters	10816161	0	2	24824	3	0	next	incorrect	1215
Fage_P043a	260	Pulse	99	10825463	9302	1
Fage_P043a	260	Response	2	10826913	10752	1
Fage_P043a	260	Pulse	99	10837862	21701	1
Fage_P043a	261	Picture	Fixation Cross after Retrieval	10840985	0	1	112290	2	0	next	other	0
Fage_P043a	261	Pulse	99	10850262	9277	1
Fage_P043a	261	Pulse	99	10862662	21677	1
Fage_P043a	261	Pulse	99	10875061	34076	1
Fage_P043a	261	Pulse	99	10887461	46476	1
Fage_P043a	261	Pulse	99	10899860	58875	1
Fage_P043a	261	Pulse	99	10912260	71275	1
Fage_P043a	261	Pulse	99	10924659	83674	1
Fage_P043a	261	Pulse	99	10937059	96074	1
Fage_P043a	261	Pulse	99	10949459	108474	1
Fage_P043a	262	Picture	Encoding Sternberg Letters	10953275	0	1	24824	2	0	next	other	0
Fage_P043a	262	Pulse	99	10961858	8583	1
Fage_P043a	262	Pulse	99	10974258	20983	1
Fage_P043a	263	Picture	Fixation Cross Sternberg Letters after Encoding	10978099	0	1	12495	2	0	next	other	0
Fage_P043a	263	Pulse	99	10986657	8558	1
Fage_P043a	264	Picture	Stroop Sternberg	10990594	0	1	24824	2	0	next	incorrect	1234
Fage_P043a	264	Pulse	99	10999057	8463	1
Fage_P043a	264	Response	2	11000377	9783	1
Fage_P043a	264	Pulse	99	11011456	20862	1
Fage_P043a	265	Picture	Fixation Cross Sternberg Letters after Stroop	11015418	0	1	37319	2	0	next	other	0
Fage_P043a	265	Pulse	99	11023856	8438	1
Fage_P043a	265	Pulse	99	11036256	20838	1
Fage_P043a	265	Pulse	99	11048655	33237	1
Fage_P043a	266	Picture	Retrieval Sternberg Letters	11052737	0	1	24824	2	0	next	incorrect	1242
Fage_P043a	266	Pulse	99	11061055	8318	1
Fage_P043a	266	Response	2	11062405	9668	1
Fage_P043a	266	Pulse	99	11073454	20717	1
Fage_P043a	267	Picture	Fixation Cross after Retrieval	11077561	0	1	149442	2	0	next	other	0
Fage_P043a	267	Pulse	99	11085854	8293	1
Fage_P043a	267	Pulse	99	11098254	20693	1
Fage_P043a	267	Pulse	99	11110653	33092	1
Fage_P043a	267	Pulse	99	11123053	45492	1
Fage_P043a	267	Pulse	99	11135452	57891	1
Fage_P043a	267	Pulse	99	11147852	70291	1
Fage_P043a	267	Pulse	99	11160251	82690	1
Fage_P043a	267	Pulse	99	11172651	95090	1
Fage_P043a	267	Pulse	99	11185051	107490	1
Fage_P043a	267	Pulse	99	11197450	119889	1
Fage_P043a	267	Pulse	99	11209850	132289	1
Fage_P043a	267	Pulse	99	11222250	144689	1
Fage_P043a	268	Picture	Encoding Sternberg Letters	11227003	0	1	24824	2	0	next	other	0
Fage_P043a	268	Pulse	99	11234649	7646	1
Fage_P043a	268	Pulse	99	11247049	20046	1
Fage_P043a	269	Picture	Fixation Cross Sternberg Letters after Encoding	11251827	0	1	12495	2	0	next	other	0
Fage_P043a	269	Pulse	99	11259448	7621	1
Fage_P043a	270	Picture	Stroop Sternberg	11264322	0	1	24824	2	0	next	incorrect	1264
Fage_P043a	270	Pulse	99	11271848	7526	1
Fage_P043a	270	Response	2	11277187	12865	1
Fage_P043a	270	Pulse	99	11284247	19925	1
Fage_P043a	271	Picture	Fixation Cross Sternberg Letters after Stroop	11289146	0	1	37319	2	0	next	other	0
Fage_P043a	271	Pulse	99	11296647	7501	1
Fage_P043a	271	Pulse	99	11309046	19900	1
Fage_P043a	271	Pulse	99	11321446	32300	1
Fage_P043a	272	Picture	Retrieval Sternberg Letters	11326465	0	1	24824	2	0	next	hit	1272
Fage_P043a	272	Pulse	99	11333846	7381	1
Fage_P043a	272	Response	1	11336355	9890	1
Fage_P043a	272	Pulse	99	11346245	19780	1
Fage_P043a	273	Picture	Fixation Cross after Retrieval	11351289	0	1	124618	2	0	next	other	0
Fage_P043a	273	Pulse	99	11358645	7356	1
Fage_P043a	273	Pulse	99	11371044	19755	1
Fage_P043a	273	Pulse	99	11383444	32155	1
Fage_P043a	273	Pulse	99	11395843	44554	1
Fage_P043a	273	Pulse	99	11408243	56954	1
Fage_P043a	273	Pulse	99	11420643	69354	1
Fage_P043a	273	Pulse	99	11433042	81753	1
Fage_P043a	273	Pulse	99	11445442	94153	1
Fage_P043a	273	Pulse	99	11457841	106552	1
Fage_P043a	273	Pulse	99	11470241	118952	1
Fage_P043a	274	Picture	Encoding Sternberg Letters	11475907	0	1	24824	2	0	next	other	0
Fage_P043a	274	Pulse	99	11482641	6734	1
Fage_P043a	274	Pulse	99	11495040	19133	1
Fage_P043a	275	Picture	Fixation Cross Sternberg Letters after Encoding	11500731	0	1	12495	2	0	next	other	0
Fage_P043a	275	Pulse	99	11507440	6709	1
Fage_P043a	276	Picture	Stroop Sternberg	11513226	0	1	24824	2	0	next	incorrect	1292
Fage_P043a	276	Pulse	99	11519839	6613	1
Fage_P043a	276	Response	2	11521969	8743	1
Fage_P043a	276	Pulse	99	11532239	19013	1
Fage_P043a	277	Picture	Fixation Cross Sternberg Letters after Stroop	11538050	0	1	37319	2	0	next	other	0
Fage_P043a	277	Pulse	99	11544638	6588	1
Fage_P043a	277	Pulse	99	11557038	18988	1
Fage_P043a	277	Pulse	99	11569437	31387	1
Fage_P043a	278	Picture	Retrieval Sternberg Letters	11575369	0	1	24824	2	0	next	hit	1300
Fage_P043a	278	Pulse	99	11581837	6468	1
Fage_P043a	278	Response	1	11585267	9898	1
Fage_P043a	278	Pulse	99	11594237	18868	1
Fage_P043a	279	Picture	Fixation Cross after Retrieval	11600193	0	1	112290	2	0	next	other	0
Fage_P043a	279	Pulse	99	11606636	6443	1
Fage_P043a	279	Pulse	99	11619036	18843	1
Fage_P043a	279	Pulse	99	11631435	31242	1
Fage_P043a	279	Pulse	99	11643835	43642	1
Fage_P043a	279	Pulse	99	11656234	56041	1
Fage_P043a	279	Pulse	99	11668634	68441	1
Fage_P043a	279	Pulse	99	11681034	80841	1
Fage_P043a	279	Pulse	99	11693433	93240	1
Fage_P043a	279	Pulse	99	11705833	105640	1
Fage_P043a	280	Picture	Encoding Sternberg Letters	11712483	0	1	24824	2	0	next	other	0
Fage_P043a	280	Pulse	99	11718233	5750	1
Fage_P043a	280	Pulse	99	11730632	18149	1
Fage_P043a	281	Picture	Fixation Cross Sternberg Letters after Encoding	11737307	0	1	12495	2	0	next	other	0
Fage_P043a	281	Pulse	99	11743032	5725	1
Fage_P043a	282	Picture	Stroop Sternberg	11749802	0	1	24824	2	0	next	hit	1319
Fage_P043a	282	Pulse	99	11755431	5629	1
Fage_P043a	282	Response	1	11762381	12579	1
Fage_P043a	282	Pulse	99	11767831	18029	1
Fage_P043a	283	Picture	Fixation Cross Sternberg Letters after Stroop	11774626	0	1	37319	2	0	next	other	0
Fage_P043a	283	Pulse	99	11780230	5604	1
Fage_P043a	283	Pulse	99	11792630	18004	1
Fage_P043a	283	Pulse	99	11805029	30403	1
Fage_P043a	284	Picture	Retrieval Sternberg Letters	11811945	0	1	24823	2	0	next	hit	1327
Fage_P043a	284	Pulse	99	11817429	5484	1
Fage_P043a	284	Response	1	11825409	13464	1
Fage_P043a	284	Pulse	99	11829829	17884	1
Fage_P043a	285	Picture	Fixation Cross after Retrieval	11836768	0	1	137114	2	0	next	other	0
Fage_P043a	285	Pulse	99	11842228	5460	1
Fage_P043a	285	Pulse	99	11854628	17860	1
Fage_P043a	285	Pulse	99	11867027	30259	1
Fage_P043a	285	Pulse	99	11879427	42659	1
Fage_P043a	285	Pulse	99	11891826	55058	1
Fage_P043a	285	Pulse	99	11904226	67458	1
Fage_P043a	285	Pulse	99	11916626	79858	1
Fage_P043a	285	Pulse	99	11929025	92257	1
Fage_P043a	285	Pulse	99	11941425	104657	1
Fage_P043a	285	Pulse	99	11953824	117056	1
Fage_P043a	285	Pulse	99	11966224	129456	1
Fage_P043a	286	Picture	Encoding Sternberg Letters	11973882	0	1	24824	2	0	next	other	0
Fage_P043a	286	Pulse	99	11978624	4742	1
Fage_P043a	286	Pulse	99	11991023	17141	1
Fage_P043a	287	Picture	Fixation Cross Sternberg Letters after Encoding	11998706	0	1	12495	2	0	next	other	0
Fage_P043a	287	Pulse	99	12003423	4717	1
Fage_P043a	288	Picture	Stroop Sternberg	12011201	0	1	24824	2	0	next	hit	1348
Fage_P043a	288	Pulse	99	12015822	4621	1
Fage_P043a	288	Response	1	12021582	10381	1
Fage_P043a	288	Pulse	99	12028222	17021	1
Fage_P043a	289	Picture	Fixation Cross Sternberg Letters after Stroop	12036025	0	1	37319	2	0	next	other	0
Fage_P043a	289	Pulse	99	12040621	4596	1
Fage_P043a	289	Pulse	99	12053021	16996	1
Fage_P043a	289	Pulse	99	12065421	29396	1
Fage_P043a	290	Picture	Retrieval Sternberg Letters	12073344	0	1	24824	2	0	next	incorrect	1356
Fage_P043a	290	Pulse	99	12077820	4476	1
Fage_P043a	290	Response	2	12082850	9506	1
Fage_P043a	290	Pulse	99	12090220	16876	1
Fage_P043a	291	Picture	Fixation Cross after Retrieval	12098168	0	1	112290	2	0	next	other	0
Fage_P043a	291	Pulse	99	12102619	4451	1
Fage_P043a	291	Pulse	99	12115019	16851	1
Fage_P043a	291	Pulse	99	12127419	29251	1
Fage_P043a	291	Pulse	99	12139818	41650	1
Fage_P043a	291	Pulse	99	12152218	54050	1
Fage_P043a	291	Pulse	99	12164617	66449	1
Fage_P043a	291	Pulse	99	12177017	78849	1
Fage_P043a	291	Pulse	99	12189416	91248	1
Fage_P043a	291	Pulse	99	12201816	103648	1
Fage_P043a	292	Picture	End Sternberg	12210458	0	1	37319	2	0	next	other	0
Fage_P043a	292	Pulse	99	12214216	3758	1
Fage_P043a	292	Pulse	99	12226625	16167	1
Fage_P043a	292	Pulse	99	12239025	28567	1
Fage_P043a	293	Picture	Instruction Stroop	12247777	0	1	37319	2	0	next	other	0
Fage_P043a	293	Pulse	99	12251424	3647	1
Fage_P043a	293	Pulse	99	12263824	16047	1
Fage_P043a	293	Pulse	99	12276223	28446	1
Fage_P043a	294	Picture	stroop neutral close	12285096	0	1	24990	2	0	next	incorrect	1378
Fage_P043a	294	Pulse	99	12288623	3527	1
Fage_P043a	294	Response	2	12298813	13717	1
Fage_P043a	294	Pulse	99	12301023	15927	1
Fage_P043a	295	Picture	stroop neutral close	12310086	0	1	24824	2	0	next	hit	1382
Fage_P043a	295	Pulse	99	12313422	3336	1
Fage_P043a	295	Response	1	12320862	10776	1
Fage_P043a	295	Pulse	99	12325822	15736	1
Fage_P043a	296	Picture	stroop neutral close	12334910	0	1	24823	3	0	next	incorrect	1386
Fage_P043a	296	Pulse	99	12338221	3311	1
Fage_P043a	296	Response	2	12344461	9551	1
Fage_P043a	296	Pulse	99	12350621	15711	1
Fage_P043a	297	Picture	stroop neutral close	12359733	0	2	24824	3	0	next	incorrect	1390
Fage_P043a	297	Pulse	99	12363021	3288	1
Fage_P043a	297	Response	2	12369610	9877	1
Fage_P043a	297	Pulse	99	12375420	15687	1
Fage_P043a	298	Picture	stroop neutral close	12384557	0	1	24824	2	0	next	hit	1394
Fage_P043a	298	Pulse	99	12387820	3263	1
Fage_P043a	298	Response	1	12392989	8432	1
Fage_P043a	298	Pulse	99	12400219	15662	1
Fage_P043a	299	Picture	stroop neutral close	12409381	0	1	24824	2	0	next	incorrect	1398
Fage_P043a	299	Pulse	99	12412619	3238	1
Fage_P043a	299	Response	2	12418039	8658	1
Fage_P043a	299	Pulse	99	12425018	15637	1
Fage_P043a	300	Picture	Fixation Cross Stroop	12434205	0	1	124618	3	0	next	other	0
Fage_P043a	300	Pulse	99	12437418	3213	1
Fage_P043a	300	Pulse	99	12449818	15613	1
Fage_P043a	300	Pulse	99	12462217	28012	1
Fage_P043a	300	Pulse	99	12474617	40412	1
Fage_P043a	300	Pulse	99	12487016	52811	1
Fage_P043a	300	Pulse	99	12499416	65211	1
Fage_P043a	300	Pulse	99	12511815	77610	1
Fage_P043a	300	Pulse	99	12524215	90010	1
Fage_P043a	300	Pulse	99	12536615	102410	1
Fage_P043a	300	Pulse	99	12549014	114809	1
Fage_P043a	301	Picture	stroop neutral close	12558823	0	2	24824	3	0	next	hit	1413
Fage_P043a	301	Pulse	99	12561414	2591	1
Fage_P043a	301	Response	1	12570733	11910	1
Fage_P043a	301	Pulse	99	12573813	14990	1
Fage_P043a	302	Picture	stroop neutral close	12583647	0	1	24824	2	0	next	incorrect	1417
Fage_P043a	302	Pulse	99	12586213	2566	1
Fage_P043a	302	Response	2	12595963	12316	1
Fage_P043a	302	Pulse	99	12598612	14965	1
Fage_P043a	303	Picture	stroop neutral close	12608471	0	1	24824	2	0	next	incorrect	1421
Fage_P043a	303	Pulse	99	12611012	2541	1
Fage_P043a	303	Response	2	12619492	11021	1
Fage_P043a	303	Pulse	99	12623412	14941	1
Fage_P043a	304	Picture	stroop neutral close	12633295	0	1	24824	2	0	next	incorrect	1425
Fage_P043a	304	Pulse	99	12635811	2516	1
Fage_P043a	304	Response	2	12644231	10936	1
Fage_P043a	304	Pulse	99	12648211	14916	1
Fage_P043a	305	Picture	stroop neutral close	12658119	0	1	24990	2	0	next	hit	1429
Fage_P043a	305	Pulse	99	12660611	2492	1
Fage_P043a	305	Response	1	12665840	7721	1
Fage_P043a	305	Pulse	99	12673010	14891	1
Fage_P043a	306	Picture	stroop neutral close	12683109	0	1	24824	2	0	next	incorrect	1433
Fage_P043a	306	Pulse	99	12685410	2301	1
Fage_P043a	306	Response	2	12690589	7480	1
Fage_P043a	306	Pulse	99	12697809	14700	1
Fage_P043a	307	Picture	Fixation Cross Stroop	12707933	0	1	124618	2	0	next	other	0
Fage_P043a	307	Pulse	99	12710209	2276	1
Fage_P043a	307	Pulse	99	12722608	14675	1
Fage_P043a	307	Pulse	99	12735008	27075	1
Fage_P043a	307	Pulse	99	12747407	39474	1
Fage_P043a	307	Pulse	99	12759807	51874	1
Fage_P043a	307	Pulse	99	12772207	64274	1
Fage_P043a	307	Pulse	99	12784606	76673	1
Fage_P043a	307	Pulse	99	12797006	89073	1
Fage_P043a	307	Pulse	99	12809405	101472	1
Fage_P043a	307	Pulse	99	12821805	113872	1
Fage_P043a	308	Picture	stroop neutral close	12832551	0	1	24824	2	0	next	hit	1448
Fage_P043a	308	Pulse	99	12834205	1654	1
Fage_P043a	308	Response	1	12843624	11073	1
Fage_P043a	308	Pulse	99	12846604	14053	1
Fage_P043a	309	Picture	stroop neutral close	12857375	0	1	24824	2	0	next	incorrect	1452
Fage_P043a	309	Pulse	99	12859004	1629	1
Fage_P043a	309	Response	2	12866493	9118	1
Fage_P043a	309	Pulse	99	12871403	14028	1
Fage_P043a	310	Picture	stroop neutral close	12882199	0	1	24824	2	0	next	incorrect	1456
Fage_P043a	310	Pulse	99	12883803	1604	1
Fage_P043a	310	Response	2	12891473	9274	1
Fage_P043a	310	Pulse	99	12896202	14003	1
Fage_P043a	311	Picture	stroop neutral close	12907023	0	1	24823	3	0	next	incorrect	1460
Fage_P043a	311	Pulse	99	12908602	1579	1
Fage_P043a	311	Response	2	12917532	10509	1
Fage_P043a	311	Pulse	99	12921001	13978	1
Fage_P043a	312	Picture	stroop neutral close	12931846	0	2	24824	3	0	next	hit	1464
Fage_P043a	312	Pulse	99	12933401	1555	1
Fage_P043a	312	Response	1	12939511	7665	1
Fage_P043a	312	Pulse	99	12945801	13955	1
Fage_P043a	313	Picture	stroop neutral close	12956670	0	1	24824	2	0	next	hit	1468
Fage_P043a	313	Pulse	99	12958200	1530	1
Fage_P043a	313	Response	1	12967470	10800	1
Fage_P043a	313	Pulse	99	12970600	13930	1
Fage_P043a	314	Picture	Fixation Cross Stroop	12981494	0	1	124619	2	0	next	other	0
Fage_P043a	314	Pulse	99	12982999	1505	1
Fage_P043a	314	Pulse	99	12995399	13905	1
Fage_P043a	314	Pulse	99	13007799	26305	1
Fage_P043a	314	Pulse	99	13020198	38704	1
Fage_P043a	314	Pulse	99	13032598	51104	1
Fage_P043a	314	Pulse	99	13044997	63503	1
Fage_P043a	314	Pulse	99	13057397	75903	1
Fage_P043a	314	Pulse	99	13069796	88302	1
Fage_P043a	314	Pulse	99	13082196	100702	1
Fage_P043a	314	Pulse	99	13094596	113102	1
Fage_P043a	315	Picture	stroop neutral close	13106113	0	1	24823	2	0	next	incorrect	1483
Fage_P043a	315	Pulse	99	13106995	882	1
Fage_P043a	315	Response	2	13115185	9072	1
Fage_P043a	315	Pulse	99	13119395	13282	1
Fage_P043a	316	Picture	stroop neutral close	13130936	0	1	24824	2	0	next	hit	1487
Fage_P043a	316	Pulse	99	13131794	858	1
Fage_P043a	316	Response	1	13141834	10898	1
Fage_P043a	316	Pulse	99	13144194	13258	1
Fage_P043a	317	Picture	stroop neutral close	13155760	0	1	24824	2	0	next	incorrect	1491
Fage_P043a	317	Pulse	99	13156594	834	1
Fage_P043a	317	Response	2	13164113	8353	1
Fage_P043a	317	Pulse	99	13168993	13233	1
Fage_P043a	318	Picture	stroop neutral close	13180584	0	1	24824	2	0	next	incorrect	1495
Fage_P043a	318	Pulse	99	13181393	809	1
Fage_P043a	318	Response	2	13189792	9208	1
Fage_P043a	318	Pulse	99	13193792	13208	1
Fage_P043a	319	Picture	stroop neutral close	13205408	0	1	24823	3	0	next	incorrect	1499
Fage_P043a	319	Pulse	99	13206192	784	1
Fage_P043a	319	Response	2	13218371	12963	1
Fage_P043a	319	Pulse	99	13218591	13183	1
Fage_P043a	320	Picture	stroop neutral close	13230231	0	2	24824	3	0	next	incorrect	1503
Fage_P043a	320	Pulse	99	13230991	760	1
Fage_P043a	320	Response	2	13241711	11480	1
Fage_P043a	320	Pulse	99	13243390	13159	1
Fage_P043a	321	Picture	Fixation Cross Stroop	13255055	0	1	124619	2	0	next	other	0
Fage_P043a	321	Pulse	99	13255790	735	1
Fage_P043a	321	Pulse	99	13268190	13135	1
Fage_P043a	321	Pulse	99	13280590	25535	1
Fage_P043a	321	Pulse	99	13292989	37934	1
Fage_P043a	321	Pulse	99	13305388	50333	1
Fage_P043a	321	Pulse	99	13317788	62733	1
Fage_P043a	321	Pulse	99	13330188	75133	1
Fage_P043a	321	Pulse	99	13342587	87532	1
Fage_P043a	321	Pulse	99	13354987	99932	1
Fage_P043a	321	Pulse	99	13367386	112331	1
Fage_P043a	322	Picture	stroop maximum incongruent	13379674	0	1	24824	2	0	next	hit	1518
Fage_P043a	322	Pulse	99	13379786	112	1
Fage_P043a	322	Response	1	13389376	9702	1
Fage_P043a	322	Pulse	99	13392185	12511	1
Fage_P043a	323	Picture	stroop maximum incongruent	13404498	0	1	24823	3	0	next	hit	1522
Fage_P043a	323	Pulse	99	13404585	87	1
Fage_P043a	323	Response	1	13415935	11437	1
Fage_P043a	323	Pulse	99	13416985	12487	1
Fage_P043a	324	Picture	stroop maximum incongruent	13429321	0	2	24824	3	0	next	hit	1526
Fage_P043a	324	Pulse	99	13429384	63	1
Fage_P043a	324	Response	1	13438954	9633	1
Fage_P043a	324	Pulse	99	13441784	12463	1
Fage_P043a	325	Picture	stroop maximum incongruent	13454145	0	1	24824	2	0	next	incorrect	1530
Fage_P043a	325	Pulse	99	13454183	38	1
Fage_P043a	325	Response	2	13465373	11228	1
Fage_P043a	325	Pulse	99	13466583	12438	1
Fage_P043a	326	Picture	stroop maximum incongruent	13478969	0	1	24824	2	0	next	hit	1534
Fage_P043a	326	Pulse	99	13478983	14	1
Fage_P043a	326	Response	1	13489152	10183	1
Fage_P043a	326	Pulse	99	13491382	12413	1
Fage_P043a	326	Pulse	99	13503782	24813	1
Fage_P043a	327	Picture	stroop maximum incongruent	13503793	0	1	24824	2	0	next	incorrect	1538
Fage_P043a	327	Response	2	13512421	8628	1
Fage_P043a	327	Pulse	99	13516181	12388	1
Fage_P043a	327	Pulse	99	13528581	24788	1
Fage_P043a	328	Picture	Fixation Cross Stroop	13528617	0	1	124618	2	0	next	other	0
Fage_P043a	328	Pulse	99	13540980	12363	1
Fage_P043a	328	Pulse	99	13553380	24763	1
Fage_P043a	328	Pulse	99	13565780	37163	1
Fage_P043a	328	Pulse	99	13578179	49562	1
Fage_P043a	328	Pulse	99	13590579	61962	1
Fage_P043a	328	Pulse	99	13602978	74361	1
Fage_P043a	328	Pulse	99	13615378	86761	1
Fage_P043a	328	Pulse	99	13627778	99161	1
Fage_P043a	328	Pulse	99	13640177	111560	1
Fage_P043a	328	Pulse	99	13652577	123960	1
Fage_P043a	329	Picture	stroop maximum incongruent	13653235	0	1	24824	2	0	next	incorrect	1553
Fage_P043a	329	Response	2	13662816	9581	1
Fage_P043a	329	Pulse	99	13664976	11741	1
Fage_P043a	329	Pulse	99	13677376	24141	1
Fage_P043a	330	Picture	stroop maximum incongruent	13678059	0	1	24824	2	0	next	incorrect	1557
Fage_P043a	330	Response	2	13688746	10687	1
Fage_P043a	330	Pulse	99	13689775	11716	1
Fage_P043a	330	Pulse	99	13702175	24116	1
Fage_P043a	331	Picture	stroop maximum incongruent	13702883	0	1	24824	2	0	next	hit	1561
Fage_P043a	331	Response	1	13712535	9652	1
Fage_P043a	331	Pulse	99	13714574	11691	1
Fage_P043a	331	Pulse	99	13726974	24091	1
Fage_P043a	332	Picture	stroop maximum incongruent	13727707	0	1	24823	2	0	next	hit	1565
Fage_P043a	332	Response	1	13739344	11637	1
Fage_P043a	332	Pulse	99	13739374	11667	1
Fage_P043a	332	Pulse	99	13751773	24066	1
Fage_P043a	333	Picture	stroop maximum incongruent	13752530	0	1	24824	2	0	next	hit	1569
Fage_P043a	333	Response	1	13763733	11203	1
Fage_P043a	333	Pulse	99	13764173	11643	1
Fage_P043a	333	Pulse	99	13776572	24042	1
Fage_P043a	334	Picture	stroop maximum incongruent	13777354	0	1	24824	2	0	next	incorrect	1573
Fage_P043a	334	Response	2	13787332	9978	1
Fage_P043a	334	Pulse	99	13788982	11628	1
Fage_P043a	334	Pulse	99	13801382	24028	1
Fage_P043a	335	Picture	Fixation Cross Stroop	13802178	0	1	124618	3	0	next	other	0
Fage_P043a	335	Pulse	99	13813781	11603	1
Fage_P043a	335	Pulse	99	13826181	24003	1
Fage_P043a	335	Pulse	99	13838580	36402	1
Fage_P043a	335	Pulse	99	13850980	48802	1
Fage_P043a	335	Pulse	99	13863379	61201	1
Fage_P043a	335	Pulse	99	13875779	73601	1
Fage_P043a	335	Pulse	99	13888179	86001	1
Fage_P043a	335	Pulse	99	13900578	98400	1
Fage_P043a	335	Pulse	99	13912978	110800	1
Fage_P043a	335	Pulse	99	13925377	123199	1
Fage_P043a	336	Picture	stroop maximum incongruent	13926796	0	2	24824	3	0	next	hit	1588
Fage_P043a	336	Response	1	13935487	8691	1
Fage_P043a	336	Pulse	99	13937777	10981	1
Fage_P043a	336	Pulse	99	13950177	23381	1
Fage_P043a	337	Picture	stroop maximum incongruent	13951620	0	1	24824	2	0	next	hit	1593
Fage_P043a	337	Pulse	99	13962576	10956	1
Fage_P043a	337	Response	1	13962656	11036	1
Fage_P043a	337	Pulse	99	13974976	23356	1
Fage_P043a	338	Picture	stroop maximum incongruent	13976444	0	1	24824	2	0	next	incorrect	1596
Fage_P043a	338	Response	2	13986015	9571	1
Fage_P043a	338	Pulse	99	13987375	10931	1
Fage_P043a	338	Pulse	99	13999775	23331	1
Fage_P043a	339	Picture	stroop maximum incongruent	14001268	0	1	24824	2	0	next	incorrect	1600
Fage_P043a	339	Response	2	14009835	8567	1
Fage_P043a	339	Pulse	99	14012175	10907	1
Fage_P043a	339	Pulse	99	14024574	23306	1
Fage_P043a	340	Picture	stroop maximum incongruent	14026092	0	1	24823	2	0	next	hit	1605
Fage_P043a	340	Pulse	99	14036974	10882	1
Fage_P043a	340	Response	1	14041093	15001	1
Fage_P043a	340	Pulse	99	14049373	23281	1
Fage_P043a	341	Picture	stroop maximum incongruent	14050915	0	1	24824	2	0	next	incorrect	1609
Fage_P043a	341	Pulse	99	14061773	10858	1
Fage_P043a	341	Response	2	14063413	12498	1
Fage_P043a	341	Pulse	99	14074173	23258	1
Fage_P043a	342	Picture	Fixation Cross Stroop	14075739	0	1	124619	2	0	next	other	0
Fage_P043a	342	Pulse	99	14086572	10833	1
Fage_P043a	342	Pulse	99	14098971	23232	1
Fage_P043a	342	Pulse	99	14111371	35632	1
Fage_P043a	342	Pulse	99	14123771	48032	1
Fage_P043a	342	Pulse	99	14136170	60431	1
Fage_P043a	342	Pulse	99	14148570	72831	1
Fage_P043a	342	Pulse	99	14160969	85230	1
Fage_P043a	342	Pulse	99	14173369	97630	1
Fage_P043a	342	Pulse	99	14185769	110030	1
Fage_P043a	342	Pulse	99	14198168	122429	1
Fage_P043a	343	Picture	stroop maximum incongruent	14200358	0	1	24824	2	0	next	incorrect	1623
Fage_P043a	343	Response	2	14209228	8870	1
Fage_P043a	343	Pulse	99	14210568	10210	1
Fage_P043a	343	Pulse	99	14222967	22609	1
Fage_P043a	344	Picture	stroop maximum incongruent	14225182	0	1	24823	2	0	next	hit	1627
Fage_P043a	344	Response	1	14234847	9665	1
Fage_P043a	344	Pulse	99	14235367	10185	1
Fage_P043a	344	Pulse	99	14247766	22584	1
Fage_P043a	345	Picture	stroop maximum incongruent	14250005	0	1	24824	2	0	next	incorrect	1631
Fage_P043a	345	Response	2	14259036	9031	1
Fage_P043a	345	Pulse	99	14260166	10161	1
Fage_P043a	345	Pulse	99	14272566	22561	1
Fage_P043a	346	Picture	stroop maximum incongruent	14274829	0	1	24990	3	0	next	hit	1636
Fage_P043a	346	Pulse	99	14284965	10136	1
Fage_P043a	346	Response	1	14285635	10806	1
Fage_P043a	346	Pulse	99	14297365	22536	1
Fage_P043a	347	Picture	stroop maximum incongruent	14299819	0	2	24824	3	0	next	incorrect	1639
Fage_P043a	347	Response	2	14308084	8265	1
Fage_P043a	347	Pulse	99	14309764	9945	1
Fage_P043a	347	Pulse	99	14322164	22345	1
Fage_P043a	348	Picture	stroop maximum incongruent	14324643	0	1	24824	2	0	next	incorrect	1644
Fage_P043a	348	Pulse	99	14334564	9921	1
Fage_P043a	348	Response	2	14336103	11460	1
Fage_P043a	348	Pulse	99	14346963	22320	1
Fage_P043a	349	Picture	Fixation Cross Stroop	14349467	0	1	124619	2	0	next	other	0
Fage_P043a	349	Pulse	99	14359363	9896	1
Fage_P043a	349	Pulse	99	14371762	22295	1
Fage_P043a	349	Pulse	99	14384162	34695	1
Fage_P043a	349	Pulse	99	14396561	47094	1
Fage_P043a	349	Pulse	99	14408961	59494	1
Fage_P043a	349	Pulse	99	14421361	71894	1
Fage_P043a	349	Pulse	99	14433760	84293	1
Fage_P043a	349	Pulse	99	14446160	96693	1
Fage_P043a	349	Pulse	99	14458559	109092	1
Fage_P043a	349	Pulse	99	14470959	121492	1
Fage_P043a	350	Picture	End Stroop	14474086	0	1	45606	2	0	next	other	0
Fage_P043a	350	Pulse	99	14483359	9273	1
Fage_P043a	350	Pulse	99	14495758	21672	1
Fage_P043a	350	Pulse	99	14508158	34072	1
