# Supplementary material for: Towards clinical applicability of fMRI via systematic filtering
Source: PLoS One. 2025 May 12;20(5):e0321088. doi: 10.1371/journal.pone.0321088 (PMC12068634; doi:10.1371/journal.pone.0321088)
Supplement: S1 Code — (ZIP) [file pone.0321088.s001.zip › PLOS_DATA_CODE/Logfiles/Fage_P044a-fage.log]

Scenario - Fage Final
Logfile written - 01/28/2013 09:48:23

Subject	Trial	Event Type	Code	Time	TTime	Uncertainty	Duration	Uncertainty	ReqTime	ReqDur	Stim Type	Pair Index

Fage_P044a	1	Pulse	99	80339	90336	1
Fage_P044a	2	Picture	Instruction Sternberg Symbols	80631	0	1	37319	2	0	next	other	0
Fage_P044a	2	Pulse	99	92739	12108	1
Fage_P044a	2	Pulse	99	105138	24507	1
Fage_P044a	2	Pulse	99	117538	36907	1
Fage_P044a	3	Picture	Encoding Sternberg Symbols	117950	0	1	24824	2	0	next	other	0
Fage_P044a	3	Pulse	99	129938	11988	1
Fage_P044a	3	Pulse	99	142338	24388	1
Fage_P044a	4	Picture	Fixation Cross Sternberg Symbols after Encoding	142774	0	1	12495	2	0	next	other	0
Fage_P044a	4	Pulse	99	154737	11963	1
Fage_P044a	5	Picture	Stroop Sternberg	155269	0	1	24824	2	0	next	incorrect	13
Fage_P044a	5	Pulse	99	167137	11868	1
Fage_P044a	5	Response	2	171197	15928	1
Fage_P044a	5	Pulse	99	179546	24277	1
Fage_P044a	6	Picture	Fixation Cross Sternberg Symbols after Stroop	180093	0	1	37319	2	0	next	other	0
Fage_P044a	6	Pulse	99	191936	11843	1
Fage_P044a	6	Pulse	99	204335	24242	1
Fage_P044a	6	Pulse	99	216745	36652	1
Fage_P044a	7	Picture	Retrieval Sternberg Symbols	217412	0	1	24824	2	0	next	miss	0
Fage_P044a	7	Pulse	99	229145	11733	1
Fage_P044a	7	Pulse	99	241544	24132	1
Fage_P044a	8	Picture	Fixation Cross after Retrieval	242236	0	1	112291	2	0	next	false_alarm	23
Fage_P044a	8	Response	1	243174	938	1
Fage_P044a	8	Pulse	99	253944	11708	1
Fage_P044a	8	Pulse	99	266343	24107	1
Fage_P044a	8	Pulse	99	278743	36507	1
Fage_P044a	8	Pulse	99	291142	48906	1
Fage_P044a	8	Pulse	99	303542	61306	1
Fage_P044a	8	Pulse	99	315942	73706	1
Fage_P044a	8	Pulse	99	328342	86106	1
Fage_P044a	8	Pulse	99	340741	98505	1
Fage_P044a	8	Pulse	99	353141	110905	1
Fage_P044a	9	Picture	Encoding Sternberg Symbols	354527	0	1	24823	2	0	next	other	0
Fage_P044a	9	Pulse	99	365540	11013	1
Fage_P044a	9	Pulse	99	377940	23413	1
Fage_P044a	10	Picture	Fixation Cross Sternberg Symbols after Encoding	379350	0	1	12496	2	0	next	other	0
Fage_P044a	10	Pulse	99	390340	10990	1
Fage_P044a	11	Picture	Stroop Sternberg	391846	0	1	24823	3	0	next	incorrect	40
Fage_P044a	11	Pulse	99	402739	10893	1
Fage_P044a	11	Response	2	403059	11213	1
Fage_P044a	11	Pulse	99	415139	23293	1
Fage_P044a	12	Picture	Fixation Cross Sternberg Symbols after Stroop	416669	0	2	37319	4	0	next	other	0
Fage_P044a	12	Pulse	99	427538	10869	1
Fage_P044a	12	Pulse	99	439938	23269	1
Fage_P044a	12	Pulse	99	452338	35669	1
Fage_P044a	13	Picture	Retrieval Sternberg Symbols	453988	0	2	24824	3	0	next	hit	48
Fage_P044a	13	Pulse	99	464737	10749	1
Fage_P044a	13	Response	1	469577	15589	1
Fage_P044a	13	Pulse	99	477137	23149	1
Fage_P044a	14	Picture	Fixation Cross after Retrieval	478812	0	1	149443	2	0	next	other	0
Fage_P044a	14	Pulse	99	489536	10724	1
Fage_P044a	14	Pulse	99	501936	23124	1
Fage_P044a	14	Pulse	99	514336	35524	1
Fage_P044a	14	Pulse	99	526735	47923	1
Fage_P044a	14	Pulse	99	539135	60323	1
Fage_P044a	14	Pulse	99	551535	72723	1
Fage_P044a	14	Pulse	99	563934	85122	1
Fage_P044a	14	Pulse	99	576334	97522	1
Fage_P044a	14	Pulse	99	588734	109922	1
Fage_P044a	14	Pulse	99	601133	122321	1
Fage_P044a	14	Pulse	99	613533	134721	1
Fage_P044a	14	Pulse	99	625932	147120	1
Fage_P044a	15	Picture	Encoding Sternberg Symbols	628255	0	1	24824	2	0	next	other	0
Fage_P044a	15	Pulse	99	638332	10077	1
Fage_P044a	15	Pulse	99	650731	22476	1
Fage_P044a	16	Picture	Fixation Cross Sternberg Symbols after Encoding	653079	0	1	12495	2	0	next	other	0
Fage_P044a	16	Pulse	99	663131	10052	1
Fage_P044a	17	Picture	Stroop Sternberg	665574	0	1	24824	2	0	next	hit	70
Fage_P044a	17	Pulse	99	675531	9957	1
Fage_P044a	17	Response	1	676400	10826	1
Fage_P044a	17	Pulse	99	687930	22356	1
Fage_P044a	18	Picture	Fixation Cross Sternberg Symbols after Stroop	690398	0	1	37319	2	0	next	other	0
Fage_P044a	18	Pulse	99	700330	9932	1
Fage_P044a	18	Pulse	99	712730	22332	1
Fage_P044a	18	Pulse	99	725129	34731	1
Fage_P044a	19	Picture	Retrieval Sternberg Symbols	727717	0	1	24824	2	0	next	hit	78
Fage_P044a	19	Pulse	99	737529	9812	1
Fage_P044a	19	Response	1	741799	14082	1
Fage_P044a	19	Pulse	99	749928	22211	1
Fage_P044a	20	Picture	Fixation Cross after Retrieval	752541	0	1	124619	2	0	next	other	0
Fage_P044a	20	Pulse	99	762328	9787	1
Fage_P044a	20	Pulse	99	774728	22187	1
Fage_P044a	20	Pulse	99	787127	34586	1
Fage_P044a	20	Pulse	99	799527	46986	1
Fage_P044a	20	Pulse	99	811927	59386	1
Fage_P044a	20	Pulse	99	824326	71785	1
Fage_P044a	20	Pulse	99	836726	84185	1
Fage_P044a	20	Pulse	99	849125	96584	1
Fage_P044a	20	Pulse	99	861525	108984	1
Fage_P044a	20	Pulse	99	873925	121384	1
Fage_P044a	21	Picture	Encoding Sternberg Symbols	877160	0	1	24824	2	0	next	other	0
Fage_P044a	21	Pulse	99	886324	9164	1
Fage_P044a	21	Pulse	99	898724	21564	1
Fage_P044a	22	Picture	Fixation Cross Sternberg Symbols after Encoding	901984	0	1	12495	2	0	next	other	0
Fage_P044a	22	Pulse	99	911124	9140	1
Fage_P044a	23	Picture	Stroop Sternberg	914479	0	1	24824	2	0	next	hit	98
Fage_P044a	23	Pulse	99	923523	9044	1
Fage_P044a	23	Response	1	925413	10934	1
Fage_P044a	23	Pulse	99	935923	21444	1
Fage_P044a	24	Picture	Fixation Cross Sternberg Symbols after Stroop	939303	0	1	37319	2	0	next	other	0
Fage_P044a	24	Pulse	99	948322	9019	1
Fage_P044a	24	Pulse	99	960722	21419	1
Fage_P044a	24	Pulse	99	973121	33818	1
Fage_P044a	25	Picture	Retrieval Sternberg Symbols	976622	0	1	24824	2	0	next	incorrect	106
Fage_P044a	25	Pulse	99	985521	8899	1
Fage_P044a	25	Response	2	989061	12439	1
Fage_P044a	25	Pulse	99	997921	21299	1
Fage_P044a	26	Picture	Fixation Cross after Retrieval	1001446	0	1	136947	2	0	next	other	0
Fage_P044a	26	Pulse	99	1010321	8875	1
Fage_P044a	26	Pulse	99	1022720	21274	1
Fage_P044a	26	Pulse	99	1035120	33674	1
Fage_P044a	26	Pulse	99	1047519	46073	1
Fage_P044a	26	Pulse	99	1059919	58473	1
Fage_P044a	26	Pulse	99	1072318	70872	1
Fage_P044a	26	Pulse	99	1084718	83272	1
Fage_P044a	26	Pulse	99	1097118	95672	1
Fage_P044a	26	Pulse	99	1109517	108071	1
Fage_P044a	26	Pulse	99	1121917	120471	1
Fage_P044a	26	Pulse	99	1134317	132871	1
Fage_P044a	27	Picture	Encoding Sternberg Symbols	1138393	0	1	24824	2	0	next	other	0
Fage_P044a	27	Pulse	99	1146716	8323	1
Fage_P044a	27	Pulse	99	1159116	20723	1
Fage_P044a	28	Picture	Fixation Cross Sternberg Symbols after Encoding	1163217	0	1	12495	2	0	next	other	0
Fage_P044a	28	Pulse	99	1171515	8298	1
Fage_P044a	29	Picture	Stroop Sternberg	1175712	0	1	24824	2	0	next	incorrect	127
Fage_P044a	29	Pulse	99	1183915	8203	1
Fage_P044a	29	Response	2	1189975	14263	1
Fage_P044a	29	Pulse	99	1196315	20603	1
Fage_P044a	30	Picture	Fixation Cross Sternberg Symbols after Stroop	1200536	0	1	37319	2	0	next	other	0
Fage_P044a	30	Pulse	99	1208714	8178	1
Fage_P044a	30	Pulse	99	1221114	20578	1
Fage_P044a	30	Pulse	99	1233513	32977	1
Fage_P044a	31	Picture	Retrieval Sternberg Symbols	1237855	0	1	24824	2	0	next	hit	135
Fage_P044a	31	Pulse	99	1245913	8058	1
Fage_P044a	31	Response	1	1250413	12558	1
Fage_P044a	31	Pulse	99	1258313	20458	1
Fage_P044a	32	Picture	Fixation Cross after Retrieval	1262679	0	1	124619	2	0	next	other	0
Fage_P044a	32	Pulse	99	1270712	8033	1
Fage_P044a	32	Pulse	99	1283112	20433	1
Fage_P044a	32	Pulse	99	1295512	32833	1
Fage_P044a	32	Pulse	99	1307911	45232	1
Fage_P044a	32	Pulse	99	1320311	57632	1
Fage_P044a	32	Pulse	99	1332710	70031	1
Fage_P044a	32	Pulse	99	1345110	82431	1
Fage_P044a	32	Pulse	99	1357510	94831	1
Fage_P044a	32	Pulse	99	1369909	107230	1
Fage_P044a	32	Pulse	99	1382309	119630	1
Fage_P044a	33	Picture	Encoding Sternberg Symbols	1387298	0	1	24824	2	0	next	other	0
Fage_P044a	33	Pulse	99	1394709	7411	1
Fage_P044a	33	Pulse	99	1407108	19810	1
Fage_P044a	34	Picture	Fixation Cross Sternberg Symbols after Encoding	1412122	0	1	12495	2	0	next	other	0
Fage_P044a	34	Pulse	99	1419508	7386	1
Fage_P044a	35	Picture	Stroop Sternberg	1424617	0	1	24824	2	0	next	incorrect	155
Fage_P044a	35	Pulse	99	1431907	7290	1
Fage_P044a	35	Response	2	1439687	15070	1
Fage_P044a	35	Pulse	99	1444307	19690	1
Fage_P044a	36	Picture	Fixation Cross Sternberg Symbols after Stroop	1449441	0	1	37319	2	0	next	other	0
Fage_P044a	36	Pulse	99	1456707	7266	1
Fage_P044a	36	Pulse	99	1469106	19665	1
Fage_P044a	36	Pulse	99	1481516	32075	1
Fage_P044a	37	Picture	Retrieval Sternberg Symbols	1486760	0	1	24824	2	0	next	miss	0
Fage_P044a	37	Pulse	99	1493916	7156	1
Fage_P044a	37	Pulse	99	1506315	19555	1
Fage_P044a	38	Picture	Fixation Cross after Retrieval	1511584	0	1	112290	2	0	next	false_alarm	165
Fage_P044a	38	Response	1	1513315	1731	1
Fage_P044a	38	Pulse	99	1518715	7131	1
Fage_P044a	38	Pulse	99	1531114	19530	1
Fage_P044a	38	Pulse	99	1543514	31930	1
Fage_P044a	38	Pulse	99	1555913	44329	1
Fage_P044a	38	Pulse	99	1568313	56729	1
Fage_P044a	38	Pulse	99	1580713	69129	1
Fage_P044a	38	Pulse	99	1593112	81528	1
Fage_P044a	38	Pulse	99	1605512	93928	1
Fage_P044a	38	Pulse	99	1617912	106328	1
Fage_P044a	39	Picture	Encoding Sternberg Symbols	1623874	0	1	24824	2	0	next	other	0
Fage_P044a	39	Pulse	99	1630311	6437	1
Fage_P044a	39	Pulse	99	1642711	18837	1
Fage_P044a	40	Picture	Fixation Cross Sternberg Symbols after Encoding	1648698	0	1	12495	2	0	next	other	0
Fage_P044a	40	Pulse	99	1655111	6413	1
Fage_P044a	41	Picture	Stroop Sternberg	1661193	0	1	24824	2	0	next	hit	182
Fage_P044a	41	Pulse	99	1667510	6317	1
Fage_P044a	41	Response	1	1671200	10007	1
Fage_P044a	41	Pulse	99	1679910	18717	1
Fage_P044a	42	Picture	Fixation Cross Sternberg Symbols after Stroop	1686017	0	1	37319	2	0	next	other	0
Fage_P044a	42	Pulse	99	1692309	6292	1
Fage_P044a	42	Pulse	99	1704709	18692	1
Fage_P044a	42	Pulse	99	1717109	31092	1
Fage_P044a	43	Picture	Retrieval Sternberg Symbols	1723336	0	1	24824	2	0	next	incorrect	190
Fage_P044a	43	Pulse	99	1729508	6172	1
Fage_P044a	43	Response	2	1736268	12932	1
Fage_P044a	43	Pulse	99	1741908	18572	1
Fage_P044a	44	Picture	Fixation Cross after Retrieval	1748160	0	1	112291	2	0	next	other	0
Fage_P044a	44	Pulse	99	1754307	6147	1
Fage_P044a	44	Pulse	99	1766707	18547	1
Fage_P044a	44	Pulse	99	1779107	30947	1
Fage_P044a	44	Pulse	99	1791506	43346	1
Fage_P044a	44	Pulse	99	1803906	55746	1
Fage_P044a	44	Pulse	99	1816305	68145	1
Fage_P044a	44	Pulse	99	1828705	80545	1
Fage_P044a	44	Pulse	99	1841105	92945	1
Fage_P044a	44	Pulse	99	1853504	105344	1
Fage_P044a	45	Picture	Encoding Sternberg Symbols	1860451	0	1	24823	2	0	next	other	0
Fage_P044a	45	Pulse	99	1865904	5453	1
Fage_P044a	45	Pulse	99	1878304	17853	1
Fage_P044a	46	Picture	Fixation Cross Sternberg Symbols after Encoding	1885274	0	1	12496	2	0	next	other	0
Fage_P044a	46	Pulse	99	1890703	5429	1
Fage_P044a	47	Picture	Stroop Sternberg	1897770	0	1	24823	3	0	next	incorrect	209
Fage_P044a	47	Pulse	99	1903103	5333	1
Fage_P044a	47	Response	2	1910053	12283	1
Fage_P044a	47	Pulse	99	1915502	17732	1
Fage_P044a	48	Picture	Fixation Cross Sternberg Symbols after Stroop	1922593	0	2	37320	3	0	next	other	0
Fage_P044a	48	Pulse	99	1927902	5309	1
Fage_P044a	48	Pulse	99	1940302	17709	1
Fage_P044a	48	Pulse	99	1952701	30108	1
Fage_P044a	49	Picture	Retrieval Sternberg Symbols	1959913	0	1	24823	2	0	next	incorrect	217
Fage_P044a	49	Pulse	99	1965101	5188	1
Fage_P044a	49	Response	2	1972451	12538	1
Fage_P044a	49	Pulse	99	1977500	17587	1
Fage_P044a	50	Picture	Fixation Cross after Retrieval	1984736	0	1	136948	2	0	next	other	0
Fage_P044a	50	Pulse	99	1989900	5164	1
Fage_P044a	50	Pulse	99	2002300	17564	1
Fage_P044a	50	Pulse	99	2014699	29963	1
Fage_P044a	50	Pulse	99	2027099	42363	1
Fage_P044a	50	Pulse	99	2039499	54763	1
Fage_P044a	50	Pulse	99	2051898	67162	1
Fage_P044a	50	Pulse	99	2064298	79562	1
Fage_P044a	50	Pulse	99	2076697	91961	1
Fage_P044a	50	Pulse	99	2089097	104361	1
Fage_P044a	50	Pulse	99	2101497	116761	1
Fage_P044a	50	Pulse	99	2113896	129160	1
Fage_P044a	51	Picture	Encoding Sternberg Symbols	2121684	0	1	24824	2	0	next	other	0
Fage_P044a	51	Pulse	99	2126296	4612	1
Fage_P044a	51	Pulse	99	2138695	17011	1
Fage_P044a	52	Picture	Fixation Cross Sternberg Symbols after Encoding	2146508	0	1	12495	2	0	next	other	0
Fage_P044a	52	Pulse	99	2151095	4587	1
Fage_P044a	53	Picture	Stroop Sternberg	2159003	0	1	24824	2	0	next	hit	238
Fage_P044a	53	Pulse	99	2163495	4492	1
Fage_P044a	53	Response	1	2172665	13662	1
Fage_P044a	53	Pulse	99	2175894	16891	1
Fage_P044a	54	Picture	Fixation Cross Sternberg Symbols after Stroop	2183827	0	1	37319	2	0	next	other	0
Fage_P044a	54	Pulse	99	2188294	4467	1
Fage_P044a	54	Pulse	99	2200694	16867	1
Fage_P044a	54	Pulse	99	2213093	29266	1
Fage_P044a	55	Picture	Retrieval Sternberg Symbols	2221146	0	1	24824	2	0	next	incorrect	246
Fage_P044a	55	Pulse	99	2225493	4347	1
Fage_P044a	55	Response	2	2232403	11257	1
Fage_P044a	55	Pulse	99	2237892	16746	1
Fage_P044a	56	Picture	Fixation Cross after Retrieval	2245970	0	1	124619	2	0	next	other	0
Fage_P044a	56	Pulse	99	2250292	4322	1
Fage_P044a	56	Pulse	99	2262692	16722	1
Fage_P044a	56	Pulse	99	2275091	29121	1
Fage_P044a	56	Pulse	99	2287491	41521	1
Fage_P044a	56	Pulse	99	2299891	53921	1
Fage_P044a	56	Pulse	99	2312290	66320	1
Fage_P044a	56	Pulse	99	2324690	78720	1
Fage_P044a	56	Pulse	99	2337089	91119	1
Fage_P044a	56	Pulse	99	2349489	103519	1
Fage_P044a	56	Pulse	99	2361889	115919	1
Fage_P044a	57	Picture	Encoding Sternberg Symbols	2370589	0	1	24824	2	0	next	other	0
Fage_P044a	57	Pulse	99	2374288	3699	1
Fage_P044a	57	Pulse	99	2386688	16099	1
Fage_P044a	58	Picture	Fixation Cross Sternberg Symbols after Encoding	2395413	0	1	12495	2	0	next	other	0
Fage_P044a	58	Pulse	99	2399088	3675	1
Fage_P044a	59	Picture	Stroop Sternberg	2407908	0	1	24824	2	0	next	incorrect	266
Fage_P044a	59	Pulse	99	2411487	3579	1
Fage_P044a	59	Response	2	2418197	10289	1
Fage_P044a	59	Pulse	99	2423887	15979	1
Fage_P044a	60	Picture	Fixation Cross Sternberg Symbols after Stroop	2432732	0	1	37319	2	0	next	other	0
Fage_P044a	60	Pulse	99	2436286	3554	1
Fage_P044a	60	Pulse	99	2448686	15954	1
Fage_P044a	60	Pulse	99	2461086	28354	1
Fage_P044a	61	Picture	Retrieval Sternberg Symbols	2470051	0	1	24824	2	0	next	incorrect	274
Fage_P044a	61	Pulse	99	2473485	3434	1
Fage_P044a	61	Response	2	2483635	13584	1
Fage_P044a	61	Pulse	99	2485885	15834	1
Fage_P044a	62	Picture	Fixation Cross after Retrieval	2494875	0	1	149442	3	0	next	other	0
Fage_P044a	62	Pulse	99	2498284	3409	1
Fage_P044a	62	Pulse	99	2510684	15809	1
Fage_P044a	62	Pulse	99	2523084	28209	1
Fage_P044a	62	Pulse	99	2535483	40608	1
Fage_P044a	62	Pulse	99	2547883	53008	1
Fage_P044a	62	Pulse	99	2560282	65407	1
Fage_P044a	62	Pulse	99	2572682	77807	1
Fage_P044a	62	Pulse	99	2585082	90207	1
Fage_P044a	62	Pulse	99	2597481	102606	1
Fage_P044a	62	Pulse	99	2609881	115006	1
Fage_P044a	62	Pulse	99	2622281	127406	1
Fage_P044a	62	Pulse	99	2634680	139805	1
Fage_P044a	63	Picture	Encoding Sternberg Symbols	2644317	0	2	24824	3	0	next	other	0
Fage_P044a	63	Pulse	99	2647080	2763	1
Fage_P044a	63	Pulse	99	2659479	15162	1
Fage_P044a	64	Picture	Fixation Cross Sternberg Symbols after Encoding	2669141	0	1	12496	2	0	next	other	0
Fage_P044a	64	Pulse	99	2671879	2738	1
Fage_P044a	65	Picture	Stroop Sternberg	2681637	0	1	24823	2	0	next	incorrect	296
Fage_P044a	65	Pulse	99	2684279	2642	1
Fage_P044a	65	Response	2	2695189	13552	1
Fage_P044a	65	Pulse	99	2696678	15041	1
Fage_P044a	66	Picture	Fixation Cross Sternberg Symbols after Stroop	2706460	0	1	37319	3	0	next	other	0
Fage_P044a	66	Pulse	99	2709078	2618	1
Fage_P044a	66	Pulse	99	2721478	15018	1
Fage_P044a	66	Pulse	99	2733877	27417	1
Fage_P044a	67	Picture	Retrieval Sternberg Symbols	2743779	0	2	24824	3	0	next	hit	304
Fage_P044a	67	Pulse	99	2746277	2498	1
Fage_P044a	67	Response	1	2758216	14437	1
Fage_P044a	67	Pulse	99	2758676	14897	1
Fage_P044a	68	Picture	Fixation Cross after Retrieval	2768603	0	1	124619	2	0	next	other	0
Fage_P044a	68	Pulse	99	2771076	2473	1
Fage_P044a	68	Pulse	99	2783476	14873	1
Fage_P044a	68	Pulse	99	2795875	27272	1
Fage_P044a	68	Pulse	99	2808275	39672	1
Fage_P044a	68	Pulse	99	2820685	52082	1
Fage_P044a	68	Pulse	99	2833084	64481	1
Fage_P044a	68	Pulse	99	2845484	76881	1
Fage_P044a	68	Pulse	99	2857873	89270	1
Fage_P044a	68	Pulse	99	2870283	101680	1
Fage_P044a	68	Pulse	99	2882683	114080	1
Fage_P044a	69	Picture	Encoding Sternberg Symbols	2893222	0	1	24824	2	0	next	other	0
Fage_P044a	69	Pulse	99	2895082	1860	1
Fage_P044a	69	Pulse	99	2907482	14260	1
Fage_P044a	70	Picture	Fixation Cross Sternberg Symbols after Encoding	2918046	0	1	12495	2	0	next	other	0
Fage_P044a	70	Pulse	99	2919881	1835	1
Fage_P044a	71	Picture	Stroop Sternberg	2930541	0	1	24824	2	0	next	incorrect	324
Fage_P044a	71	Pulse	99	2932281	1740	1
Fage_P044a	71	Response	2	2942421	11880	1
Fage_P044a	71	Pulse	99	2944681	14140	1
Fage_P044a	72	Picture	Fixation Cross Sternberg Symbols after Stroop	2955365	0	1	37319	2	0	next	other	0
Fage_P044a	72	Pulse	99	2957080	1715	1
Fage_P044a	72	Pulse	99	2969480	14115	1
Fage_P044a	72	Pulse	99	2981879	26514	1
Fage_P044a	73	Picture	Retrieval Sternberg Symbols	2992684	0	1	24824	2	0	next	incorrect	332
Fage_P044a	73	Pulse	99	2994279	1595	1
Fage_P044a	73	Response	2	3006669	13985	1
Fage_P044a	73	Pulse	99	3006689	14005	1
Fage_P044a	74	Picture	Fixation Cross after Retrieval	3017508	0	1	112291	2	0	next	other	0
Fage_P044a	74	Pulse	99	3019078	1570	1
Fage_P044a	74	Pulse	99	3031478	13970	1
Fage_P044a	74	Pulse	99	3043878	26370	1
Fage_P044a	74	Pulse	99	3056277	38769	1
Fage_P044a	74	Pulse	99	3068677	51169	1
Fage_P044a	74	Pulse	99	3081076	63568	1
Fage_P044a	74	Pulse	99	3093476	75968	1
Fage_P044a	74	Pulse	99	3105876	88368	1
Fage_P044a	74	Pulse	99	3118275	100767	1
Fage_P044a	75	Picture	Encoding Sternberg Symbols	3129799	0	1	24823	2	0	next	other	0
Fage_P044a	75	Pulse	99	3130675	876	1
Fage_P044a	75	Pulse	99	3143075	13276	1
Fage_P044a	76	Picture	Fixation Cross Sternberg Symbols after Encoding	3154622	0	1	12496	2	0	next	other	0
Fage_P044a	76	Pulse	99	3155474	852	1
Fage_P044a	77	Picture	Stroop Sternberg	3167118	0	1	24823	3	0	next	hit	351
Fage_P044a	77	Pulse	99	3167874	756	1
Fage_P044a	77	Response	1	3177923	10805	1
Fage_P044a	77	Pulse	99	3180273	13155	1
Fage_P044a	78	Picture	Fixation Cross Sternberg Symbols after Stroop	3191941	0	2	37320	3	0	next	other	0
Fage_P044a	78	Pulse	99	3192673	732	1
Fage_P044a	78	Pulse	99	3205073	13132	1
Fage_P044a	78	Pulse	99	3217472	25531	1
Fage_P044a	79	Picture	Retrieval Sternberg Symbols	3229261	0	1	24823	2	0	next	hit	359
Fage_P044a	79	Pulse	99	3229872	611	1
Fage_P044a	79	Response	1	3240821	11560	1
Fage_P044a	79	Pulse	99	3242271	13010	1
Fage_P044a	80	Picture	Fixation Cross after Retrieval	3254084	0	1	124619	2	0	next	other	0
Fage_P044a	80	Pulse	99	3254671	587	1
Fage_P044a	80	Pulse	99	3267071	12987	1
Fage_P044a	80	Pulse	99	3279470	25386	1
Fage_P044a	80	Pulse	99	3291870	37786	1
Fage_P044a	80	Pulse	99	3304270	50186	1
Fage_P044a	80	Pulse	99	3316669	62585	1
Fage_P044a	80	Pulse	99	3329069	74985	1
Fage_P044a	80	Pulse	99	3341468	87384	1
Fage_P044a	80	Pulse	99	3353868	99784	1
Fage_P044a	80	Pulse	99	3366268	112184	1
Fage_P044a	80	Pulse	99	3378667	124583	1
Fage_P044a	81	Picture	Encoding Sternberg Symbols	3378703	0	1	24824	2	0	next	other	0
Fage_P044a	81	Pulse	99	3391067	12364	1
Fage_P044a	81	Pulse	99	3403466	24763	1
Fage_P044a	82	Picture	Fixation Cross Sternberg Symbols after Encoding	3403527	0	1	12495	3	0	next	other	0
Fage_P044a	82	Pulse	99	3415866	12339	1
Fage_P044a	83	Picture	Stroop Sternberg	3416022	0	2	24824	3	0	next	incorrect	379
Fage_P044a	83	Response	2	3427526	11504	1
Fage_P044a	83	Pulse	99	3428266	12244	1
Fage_P044a	83	Pulse	99	3440665	24643	1
Fage_P044a	84	Picture	Fixation Cross Sternberg Symbols after Stroop	3440846	0	1	37319	2	0	next	other	0
Fage_P044a	84	Pulse	99	3453065	12219	1
Fage_P044a	84	Pulse	99	3465465	24619	1
Fage_P044a	84	Pulse	99	3477864	37018	1
Fage_P044a	85	Picture	Retrieval Sternberg Symbols	3478165	0	1	24824	2	0	next	incorrect	388
Fage_P044a	85	Pulse	99	3490264	12099	1
Fage_P044a	85	Response	2	3494924	16759	1
Fage_P044a	85	Pulse	99	3502663	24498	1
Fage_P044a	86	Picture	Fixation Cross after Retrieval	3502989	0	1	124619	2	0	next	other	0
Fage_P044a	86	Pulse	99	3515063	12074	1
Fage_P044a	86	Pulse	99	3527463	24474	1
Fage_P044a	86	Pulse	99	3539862	36873	1
Fage_P044a	86	Pulse	99	3552262	49273	1
Fage_P044a	86	Pulse	99	3564661	61672	1
Fage_P044a	86	Pulse	99	3577061	74072	1
Fage_P044a	86	Pulse	99	3589461	86472	1
Fage_P044a	86	Pulse	99	3601860	98871	1
Fage_P044a	86	Pulse	99	3614260	111271	1
Fage_P044a	86	Pulse	99	3626660	123671	1
Fage_P044a	87	Picture	Encoding Sternberg Symbols	3627608	0	1	24824	2	0	next	other	0
Fage_P044a	87	Pulse	99	3639059	11451	1
Fage_P044a	87	Pulse	99	3651459	23851	1
Fage_P044a	88	Picture	Fixation Cross Sternberg Symbols after Encoding	3652432	0	1	12495	2	0	next	other	0
Fage_P044a	88	Pulse	99	3663858	11426	1
Fage_P044a	89	Picture	Stroop Sternberg	3664927	0	1	24824	2	0	next	incorrect	407
Fage_P044a	89	Response	2	3674378	9451	1
Fage_P044a	89	Pulse	99	3676258	11331	1
Fage_P044a	89	Pulse	99	3688658	23731	1
Fage_P044a	90	Picture	Fixation Cross Sternberg Symbols after Stroop	3689751	0	1	37319	2	0	next	other	0
Fage_P044a	90	Pulse	99	3701057	11306	1
Fage_P044a	90	Pulse	99	3713457	23706	1
Fage_P044a	90	Pulse	99	3725857	36106	1
Fage_P044a	91	Picture	Retrieval Sternberg Symbols	3727070	0	1	24824	2	0	next	incorrect	415
Fage_P044a	91	Response	2	3737116	10046	1
Fage_P044a	91	Pulse	99	3738256	11186	1
Fage_P044a	91	Pulse	99	3750656	23586	1
Fage_P044a	92	Picture	Fixation Cross after Retrieval	3751894	0	1	112290	3	0	next	other	0
Fage_P044a	92	Pulse	99	3763055	11161	1
Fage_P044a	92	Pulse	99	3775455	23561	1
Fage_P044a	92	Pulse	99	3787855	35961	1
Fage_P044a	92	Pulse	99	3800254	48360	1
Fage_P044a	92	Pulse	99	3812654	60760	1
Fage_P044a	92	Pulse	99	3825053	73159	1
Fage_P044a	92	Pulse	99	3837453	85559	1
Fage_P044a	92	Pulse	99	3849853	97959	1
Fage_P044a	92	Pulse	99	3862252	110358	1
Fage_P044a	93	Picture	Encoding Sternberg Symbols	3864184	0	2	24824	3	0	next	other	0
Fage_P044a	93	Pulse	99	3874652	10468	1
Fage_P044a	93	Pulse	99	3887051	22867	1
Fage_P044a	94	Picture	Fixation Cross Sternberg Symbols after Encoding	3889008	0	1	12496	2	0	next	other	0
Fage_P044a	94	Pulse	99	3899451	10443	1
Fage_P044a	95	Picture	Stroop Sternberg	3901504	0	1	24823	2	0	next	incorrect	434
Fage_P044a	95	Response	2	3911121	9617	1
Fage_P044a	95	Pulse	99	3911851	10347	1
Fage_P044a	95	Pulse	99	3924250	22746	1
Fage_P044a	96	Picture	Fixation Cross Sternberg Symbols after Stroop	3926327	0	1	37319	3	0	next	other	0
Fage_P044a	96	Pulse	99	3936650	10323	1
Fage_P044a	96	Pulse	99	3949050	22723	1
Fage_P044a	96	Pulse	99	3961449	35122	1
Fage_P044a	97	Picture	Retrieval Sternberg Symbols	3963646	0	2	24824	3	0	next	hit	442
Fage_P044a	97	Response	1	3972879	9233	1
Fage_P044a	97	Pulse	99	3973849	10203	1
Fage_P044a	97	Pulse	99	3986248	22602	1
Fage_P044a	98	Picture	Fixation Cross after Retrieval	3988470	0	1	136948	2	0	next	other	0
Fage_P044a	98	Pulse	99	3998648	10178	1
Fage_P044a	98	Pulse	99	4011048	22578	1
Fage_P044a	98	Pulse	99	4023448	34978	1
Fage_P044a	98	Pulse	99	4035847	47377	1
Fage_P044a	98	Pulse	99	4048246	59776	1
Fage_P044a	98	Pulse	99	4060646	72176	1
Fage_P044a	98	Pulse	99	4073046	84576	1
Fage_P044a	98	Pulse	99	4085445	96975	1
Fage_P044a	98	Pulse	99	4097845	109375	1
Fage_P044a	98	Pulse	99	4110245	121775	1
Fage_P044a	98	Pulse	99	4122644	134174	1
Fage_P044a	99	Picture	Encoding Sternberg Symbols	4125418	0	1	24824	2	0	next	other	0
Fage_P044a	99	Pulse	99	4135044	9626	1
Fage_P044a	99	Pulse	99	4147443	22025	1
Fage_P044a	100	Picture	Fixation Cross Sternberg Symbols after Encoding	4150242	0	1	12495	2	0	next	other	0
Fage_P044a	100	Pulse	99	4159843	9601	1
Fage_P044a	101	Picture	Stroop Sternberg	4162737	0	1	24824	2	0	next	incorrect	463
Fage_P044a	101	Response	2	4171223	8486	1
Fage_P044a	101	Pulse	99	4172243	9506	1
Fage_P044a	101	Pulse	99	4184642	21905	1
Fage_P044a	102	Picture	Fixation Cross Sternberg Symbols after Stroop	4187561	0	1	37319	2	0	next	other	0
Fage_P044a	102	Pulse	99	4197042	9481	1
Fage_P044a	102	Pulse	99	4209442	21881	1
Fage_P044a	102	Pulse	99	4221851	34290	1
Fage_P044a	103	Picture	Retrieval Sternberg Symbols	4224880	0	1	24824	2	0	next	hit	471
Fage_P044a	103	Response	1	4233561	8681	1
Fage_P044a	103	Pulse	99	4234241	9361	1
Fage_P044a	103	Pulse	99	4246650	21770	1
Fage_P044a	104	Picture	Fixation Cross after Retrieval	4249704	0	1	149443	2	0	next	other	0
Fage_P044a	104	Pulse	99	4259050	9346	1
Fage_P044a	104	Pulse	99	4271450	21746	1
Fage_P044a	104	Pulse	99	4283849	34145	1
Fage_P044a	104	Pulse	99	4296249	46545	1
Fage_P044a	104	Pulse	99	4308649	58945	1
Fage_P044a	104	Pulse	99	4321048	71344	1
Fage_P044a	104	Pulse	99	4333448	83744	1
Fage_P044a	104	Pulse	99	4345847	96143	1
Fage_P044a	104	Pulse	99	4358247	108543	1
Fage_P044a	104	Pulse	99	4370646	120942	1
Fage_P044a	104	Pulse	99	4383046	133342	1
Fage_P044a	104	Pulse	99	4395446	145742	1
Fage_P044a	105	Picture	Encoding Sternberg Symbols	4399147	0	1	24823	3	0	next	other	0
Fage_P044a	105	Pulse	99	4407845	8698	1
Fage_P044a	105	Pulse	99	4420245	21098	1
Fage_P044a	106	Picture	Fixation Cross Sternberg Symbols after Encoding	4423970	0	2	12496	3	0	next	other	0
Fage_P044a	106	Pulse	99	4432645	8675	1
Fage_P044a	107	Picture	Stroop Sternberg	4436466	0	1	24824	2	0	next	hit	494
Fage_P044a	107	Pulse	99	4445044	8578	1
Fage_P044a	107	Response	1	4448644	12178	1
Fage_P044a	107	Pulse	99	4457444	20978	1
Fage_P044a	108	Picture	Fixation Cross Sternberg Symbols after Stroop	4461290	0	1	37319	2	0	next	other	0
Fage_P044a	108	Pulse	99	4469843	8553	1
Fage_P044a	108	Pulse	99	4482243	20953	1
Fage_P044a	108	Pulse	99	4494643	33353	1
Fage_P044a	109	Picture	Retrieval Sternberg Symbols	4498609	0	1	24823	3	0	next	incorrect	502
Fage_P044a	109	Pulse	99	4507042	8433	1
Fage_P044a	109	Response	2	4519342	20733	1
Fage_P044a	109	Pulse	99	4519442	20833	1
Fage_P044a	110	Picture	Fixation Cross after Retrieval	4523432	0	2	136948	3	0	next	other	0
Fage_P044a	110	Pulse	99	4531842	8410	1
Fage_P044a	110	Pulse	99	4544241	20809	1
Fage_P044a	110	Pulse	99	4556641	33209	1
Fage_P044a	110	Pulse	99	4569040	45608	1
Fage_P044a	110	Pulse	99	4581440	58008	1
Fage_P044a	110	Pulse	99	4593840	70408	1
Fage_P044a	110	Pulse	99	4606239	82807	1
Fage_P044a	110	Pulse	99	4618639	95207	1
Fage_P044a	110	Pulse	99	4631039	107607	1
Fage_P044a	110	Pulse	99	4643438	120006	1
Fage_P044a	110	Pulse	99	4655838	132406	1
Fage_P044a	111	Picture	Encoding Sternberg Symbols	4660380	0	1	24824	2	0	next	other	0
Fage_P044a	111	Pulse	99	4668237	7857	1
Fage_P044a	111	Pulse	99	4680637	20257	1
Fage_P044a	112	Picture	Fixation Cross Sternberg Symbols after Encoding	4685204	0	1	12495	2	0	next	other	0
Fage_P044a	112	Pulse	99	4693037	7833	1
Fage_P044a	113	Picture	Stroop Sternberg	4697699	0	1	24824	2	0	next	incorrect	523
Fage_P044a	113	Pulse	99	4705436	7737	1
Fage_P044a	113	Response	2	4711236	13537	1
Fage_P044a	113	Pulse	99	4717836	20137	1
Fage_P044a	114	Picture	Fixation Cross Sternberg Symbols after Stroop	4722523	0	1	37319	2	0	next	other	0
Fage_P044a	114	Pulse	99	4730236	7713	1
Fage_P044a	114	Pulse	99	4742635	20112	1
Fage_P044a	114	Pulse	99	4755035	32512	1
Fage_P044a	115	Picture	Retrieval Sternberg Symbols	4759842	0	1	24824	2	0	next	incorrect	531
Fage_P044a	115	Pulse	99	4767434	7592	1
Fage_P044a	115	Response	2	4779114	19272	1
Fage_P044a	115	Pulse	99	4779834	19992	1
Fage_P044a	116	Picture	Fixation Cross after Retrieval	4784666	0	1	112290	2	0	next	other	0
Fage_P044a	116	Pulse	99	4792234	7568	1
Fage_P044a	116	Pulse	99	4804633	19967	1
Fage_P044a	116	Pulse	99	4817033	32367	1
Fage_P044a	116	Pulse	99	4829433	44767	1
Fage_P044a	116	Pulse	99	4841832	57166	1
Fage_P044a	116	Pulse	99	4854232	69566	1
Fage_P044a	116	Pulse	99	4866631	81965	1
Fage_P044a	116	Pulse	99	4879031	94365	1
Fage_P044a	116	Pulse	99	4891430	106764	1
Fage_P044a	117	Picture	Encoding Sternberg Symbols	4896956	0	1	24824	2	0	next	other	0
Fage_P044a	117	Pulse	99	4903830	6874	1
Fage_P044a	117	Pulse	99	4916230	19274	1
Fage_P044a	118	Picture	Fixation Cross Sternberg Symbols after Encoding	4921780	0	1	12495	2	0	next	other	0
Fage_P044a	118	Pulse	99	4928629	6849	1
Fage_P044a	119	Picture	Stroop Sternberg	4934275	0	1	24824	2	0	next	incorrect	550
Fage_P044a	119	Pulse	99	4941029	6754	1
Fage_P044a	119	Response	2	4946209	11934	1
Fage_P044a	119	Pulse	99	4953428	19153	1
Fage_P044a	120	Picture	Fixation Cross Sternberg Symbols after Stroop	4959099	0	1	37319	2	0	next	other	0
Fage_P044a	120	Pulse	99	4965828	6729	1
Fage_P044a	120	Pulse	99	4978228	19129	1
Fage_P044a	120	Pulse	99	4990627	31528	1
Fage_P044a	121	Picture	Retrieval Sternberg Symbols	4996418	0	1	24824	2	0	next	incorrect	558
Fage_P044a	121	Pulse	99	5003027	6609	1
Fage_P044a	121	Response	2	5008257	11839	1
Fage_P044a	121	Pulse	99	5015427	19009	1
Fage_P044a	122	Picture	Fixation Cross after Retrieval	5021242	0	1	149443	2	0	next	other	0
Fage_P044a	122	Pulse	99	5027826	6584	1
Fage_P044a	122	Pulse	99	5040226	18984	1
Fage_P044a	122	Pulse	99	5052625	31383	1
Fage_P044a	122	Pulse	99	5065025	43783	1
Fage_P044a	122	Pulse	99	5077425	56183	1
Fage_P044a	122	Pulse	99	5089824	68582	1
Fage_P044a	122	Pulse	99	5102224	80982	1
Fage_P044a	122	Pulse	99	5114624	93382	1
Fage_P044a	122	Pulse	99	5127023	105781	1
Fage_P044a	122	Pulse	99	5139423	118181	1
Fage_P044a	122	Pulse	99	5151822	130580	1
Fage_P044a	122	Pulse	99	5164222	142980	1
Fage_P044a	123	Picture	Encoding Sternberg Symbols	5170685	0	1	24824	2	0	next	other	0
Fage_P044a	123	Pulse	99	5176622	5937	1
Fage_P044a	123	Pulse	99	5189021	18336	1
Fage_P044a	124	Picture	Fixation Cross Sternberg Symbols after Encoding	5195509	0	1	12495	2	0	next	other	0
Fage_P044a	124	Pulse	99	5201421	5912	1
Fage_P044a	125	Picture	Stroop Sternberg	5208004	0	1	24824	2	0	next	incorrect	580
Fage_P044a	125	Pulse	99	5213821	5817	1
Fage_P044a	125	Response	2	5220490	12486	1
Fage_P044a	125	Pulse	99	5226220	18216	1
Fage_P044a	126	Picture	Fixation Cross Sternberg Symbols after Stroop	5232828	0	1	37319	2	0	next	other	0
Fage_P044a	126	Pulse	99	5238620	5792	1
Fage_P044a	126	Pulse	99	5251019	18191	1
Fage_P044a	126	Pulse	99	5263419	30591	1
Fage_P044a	127	Picture	Retrieval Sternberg Symbols	5270147	0	1	24824	2	0	next	hit	588
Fage_P044a	127	Pulse	99	5275818	5671	1
Fage_P044a	127	Response	1	5280338	10191	1
Fage_P044a	127	Pulse	99	5288218	18071	1
Fage_P044a	128	Picture	Fixation Cross after Retrieval	5294971	0	1	124619	2	0	next	other	0
Fage_P044a	128	Pulse	99	5300618	5647	1
Fage_P044a	128	Pulse	99	5313017	18046	1
Fage_P044a	128	Pulse	99	5325417	30446	1
Fage_P044a	128	Pulse	99	5337817	42846	1
Fage_P044a	128	Pulse	99	5350216	55245	1
Fage_P044a	128	Pulse	99	5362616	67645	1
Fage_P044a	128	Pulse	99	5375016	80045	1
Fage_P044a	128	Pulse	99	5387415	92444	1
Fage_P044a	128	Pulse	99	5399815	104844	1
Fage_P044a	128	Pulse	99	5412214	117243	1
Fage_P044a	129	Picture	Encoding Sternberg Symbols	5419590	0	1	24824	2	0	next	other	0
Fage_P044a	129	Pulse	99	5424614	5024	1
Fage_P044a	129	Pulse	99	5437014	17424	1
Fage_P044a	130	Picture	Fixation Cross Sternberg Symbols after Encoding	5444414	0	1	12495	2	0	next	other	0
Fage_P044a	130	Pulse	99	5449413	4999	1
Fage_P044a	131	Picture	Stroop Sternberg	5456909	0	1	24824	2	0	next	incorrect	608
Fage_P044a	131	Pulse	99	5461813	4904	1
Fage_P044a	131	Response	2	5466113	9204	1
Fage_P044a	131	Pulse	99	5474212	17303	1
Fage_P044a	132	Picture	Fixation Cross Sternberg Symbols after Stroop	5481733	0	1	37319	2	0	next	other	0
Fage_P044a	132	Pulse	99	5486612	4879	1
Fage_P044a	132	Pulse	99	5499012	17279	1
Fage_P044a	132	Pulse	99	5511411	29678	1
Fage_P044a	133	Picture	Retrieval Sternberg Symbols	5519052	0	1	24824	2	0	next	hit	616
Fage_P044a	133	Pulse	99	5523811	4759	1
Fage_P044a	133	Response	1	5526551	7499	1
Fage_P044a	133	Pulse	99	5536211	17159	1
Fage_P044a	134	Picture	Fixation Cross after Retrieval	5543876	0	1	112290	2	0	next	other	0
Fage_P044a	134	Pulse	99	5548610	4734	1
Fage_P044a	134	Pulse	99	5561010	17134	1
Fage_P044a	134	Pulse	99	5573409	29533	1
Fage_P044a	134	Pulse	99	5585809	41933	1
Fage_P044a	134	Pulse	99	5598209	54333	1
Fage_P044a	134	Pulse	99	5610618	66742	1
Fage_P044a	134	Pulse	99	5623018	79142	1
Fage_P044a	134	Pulse	99	5635418	91542	1
Fage_P044a	134	Pulse	99	5647817	103941	1
Fage_P044a	135	Picture	Encoding Sternberg Symbols	5656166	0	1	24824	2	0	next	other	0
Fage_P044a	135	Pulse	99	5660217	4051	1
Fage_P044a	135	Pulse	99	5672616	16450	1
Fage_P044a	136	Picture	Fixation Cross Sternberg Symbols after Encoding	5680990	0	1	12495	2	0	next	other	0
Fage_P044a	136	Pulse	99	5685016	4026	1
Fage_P044a	137	Picture	Stroop Sternberg	5693485	0	1	24824	2	0	next	hit	635
Fage_P044a	137	Pulse	99	5697416	3931	1
Fage_P044a	137	Response	1	5704385	10900	1
Fage_P044a	137	Pulse	99	5709815	16330	1
Fage_P044a	138	Picture	Fixation Cross Sternberg Symbols after Stroop	5718309	0	1	37319	2	0	next	other	0
Fage_P044a	138	Pulse	99	5722215	3906	1
Fage_P044a	138	Pulse	99	5734615	16306	1
Fage_P044a	138	Pulse	99	5747014	28705	1
Fage_P044a	139	Picture	Retrieval Sternberg Symbols	5755628	0	1	24824	2	0	next	hit	643
Fage_P044a	139	Pulse	99	5759414	3786	1
Fage_P044a	139	Response	1	5763153	7525	1
Fage_P044a	139	Pulse	99	5771813	16185	1
Fage_P044a	140	Picture	Fixation Cross after Retrieval	5780452	0	1	136948	2	0	next	other	0
Fage_P044a	140	Pulse	99	5784213	3761	1
Fage_P044a	140	Pulse	99	5796612	16160	1
Fage_P044a	140	Pulse	99	5809012	28560	1
Fage_P044a	140	Pulse	99	5821412	40960	1
Fage_P044a	140	Pulse	99	5833812	53360	1
Fage_P044a	140	Pulse	99	5846211	65759	1
Fage_P044a	140	Pulse	99	5858611	78159	1
Fage_P044a	140	Pulse	99	5871010	90558	1
Fage_P044a	140	Pulse	99	5883410	102958	1
Fage_P044a	140	Pulse	99	5895809	115357	1
Fage_P044a	140	Pulse	99	5908209	127757	1
Fage_P044a	141	Picture	Encoding Sternberg Symbols	5917400	0	1	24823	2	0	next	other	0
Fage_P044a	141	Pulse	99	5920609	3209	1
Fage_P044a	141	Pulse	99	5933008	15608	1
Fage_P044a	142	Picture	Fixation Cross Sternberg Symbols after Encoding	5942223	0	1	12496	2	0	next	other	0
Fage_P044a	142	Pulse	99	5945408	3185	1
Fage_P044a	143	Picture	Stroop Sternberg	5954719	0	1	24823	3	0	next	hit	664
Fage_P044a	143	Pulse	99	5957808	3089	1
Fage_P044a	143	Response	1	5965507	10788	1
Fage_P044a	143	Pulse	99	5970207	15488	1
Fage_P044a	144	Picture	Fixation Cross Sternberg Symbols after Stroop	5979542	0	2	37320	3	0	next	other	0
Fage_P044a	144	Pulse	99	5982607	3065	1
Fage_P044a	144	Pulse	99	5995006	15464	1
Fage_P044a	144	Pulse	99	6007406	27864	1
Fage_P044a	145	Picture	Retrieval Sternberg Symbols	6016862	0	1	24823	2	0	next	incorrect	672
Fage_P044a	145	Pulse	99	6019806	2944	1
Fage_P044a	145	Response	2	6029535	12673	1
Fage_P044a	145	Pulse	99	6032205	15343	1
Fage_P044a	146	Picture	Fixation Cross after Retrieval	6041685	0	1	112291	2	0	next	other	0
Fage_P044a	146	Pulse	99	6044605	2920	1
Fage_P044a	146	Pulse	99	6057004	15319	1
Fage_P044a	146	Pulse	99	6069404	27719	1
Fage_P044a	146	Pulse	99	6081804	40119	1
Fage_P044a	146	Pulse	99	6094203	52518	1
Fage_P044a	146	Pulse	99	6106603	64918	1
Fage_P044a	146	Pulse	99	6119003	77318	1
Fage_P044a	146	Pulse	99	6131402	89717	1
Fage_P044a	146	Pulse	99	6143802	102117	1
Fage_P044a	147	Picture	Instruction Sternberg Letters	6153976	0	1	37319	2	0	next	other	0
Fage_P044a	147	Pulse	99	6156201	2225	1
Fage_P044a	147	Pulse	99	6168601	14625	1
Fage_P044a	147	Pulse	99	6181001	27025	1
Fage_P044a	148	Picture	Encoding Sternberg Letters	6191295	0	1	24824	2	0	next	other	0
Fage_P044a	148	Pulse	99	6193400	2105	1
Fage_P044a	148	Pulse	99	6205800	14505	1
Fage_P044a	149	Picture	Fixation Cross Sternberg Letters after Encoding	6216119	0	1	12495	2	0	next	other	0
Fage_P044a	149	Pulse	99	6218200	2081	1
Fage_P044a	150	Picture	Stroop Sternberg	6228614	0	1	24824	2	0	next	incorrect	695
Fage_P044a	150	Pulse	99	6230599	1985	1
Fage_P044a	150	Response	2	6239529	10915	1
Fage_P044a	150	Pulse	99	6242999	14385	1
Fage_P044a	151	Picture	Fixation Cross Sternberg Letters after Stroop	6253438	0	1	37319	2	0	next	other	0
Fage_P044a	151	Pulse	99	6255398	1960	1
Fage_P044a	151	Pulse	99	6267798	14360	1
Fage_P044a	151	Pulse	99	6280198	26760	1
Fage_P044a	152	Picture	Retrieval Sternberg Letters	6290757	0	1	24824	2	0	next	incorrect	704
Fage_P044a	152	Pulse	99	6292597	1840	1
Fage_P044a	152	Pulse	99	6304997	14240	1
Fage_P044a	152	Response	2	6307037	16280	1
Fage_P044a	153	Picture	Fixation Cross after Retrieval	6315581	0	1	112290	2	0	next	other	0
Fage_P044a	153	Pulse	99	6317396	1815	1
Fage_P044a	153	Pulse	99	6329796	14215	1
Fage_P044a	153	Pulse	99	6342196	26615	1
Fage_P044a	153	Pulse	99	6354595	39014	1
Fage_P044a	153	Pulse	99	6366995	51414	1
Fage_P044a	153	Pulse	99	6379394	63813	1
Fage_P044a	153	Pulse	99	6391794	76213	1
Fage_P044a	153	Pulse	99	6404194	88613	1
Fage_P044a	153	Pulse	99	6416593	101012	1
Fage_P044a	154	Picture	Encoding Sternberg Letters	6427871	0	1	24824	2	0	next	other	0
Fage_P044a	154	Pulse	99	6428993	1122	1
Fage_P044a	154	Pulse	99	6441393	13522	1
Fage_P044a	155	Picture	Fixation Cross Sternberg Letters after Encoding	6452695	0	1	12495	2	0	next	other	0
Fage_P044a	155	Pulse	99	6453792	1097	1
Fage_P044a	156	Picture	Stroop Sternberg	6465190	0	1	24824	2	0	next	incorrect	722
Fage_P044a	156	Pulse	99	6466192	1002	1
Fage_P044a	156	Response	2	6475571	10381	1
Fage_P044a	156	Pulse	99	6478591	13401	1
Fage_P044a	157	Picture	Fixation Cross Sternberg Letters after Stroop	6490014	0	1	37319	2	0	next	other	0
Fage_P044a	157	Pulse	99	6490991	977	1
Fage_P044a	157	Pulse	99	6503391	13377	1
Fage_P044a	157	Pulse	99	6515791	25777	1
Fage_P044a	158	Picture	Retrieval Sternberg Letters	6527333	0	1	24824	2	0	next	hit	730
Fage_P044a	158	Pulse	99	6528190	857	1
Fage_P044a	158	Response	1	6536590	9257	1
Fage_P044a	158	Pulse	99	6540589	13256	1
Fage_P044a	159	Picture	Fixation Cross after Retrieval	6552157	0	1	149443	2	0	next	other	0
Fage_P044a	159	Pulse	99	6552989	832	1
Fage_P044a	159	Pulse	99	6565389	13232	1
Fage_P044a	159	Pulse	99	6577788	25631	1
Fage_P044a	159	Pulse	99	6590188	38031	1
Fage_P044a	159	Pulse	99	6602588	50431	1
Fage_P044a	159	Pulse	99	6614987	62830	1
Fage_P044a	159	Pulse	99	6627387	75230	1
Fage_P044a	159	Pulse	99	6639786	87629	1
Fage_P044a	159	Pulse	99	6652186	100029	1
Fage_P044a	159	Pulse	99	6664586	112429	1
Fage_P044a	159	Pulse	99	6676985	124828	1
Fage_P044a	159	Pulse	99	6689385	137228	1
Fage_P044a	160	Picture	Encoding Sternberg Letters	6701600	0	1	24824	2	0	next	other	0
Fage_P044a	160	Pulse	99	6701785	185	1
Fage_P044a	160	Pulse	99	6714184	12584	1
Fage_P044a	161	Picture	Fixation Cross Sternberg Letters after Encoding	6726424	0	1	12495	2	0	next	other	0
Fage_P044a	161	Pulse	99	6726584	160	1
Fage_P044a	162	Picture	Stroop Sternberg	6738919	0	1	24824	2	0	next	hit	753
Fage_P044a	162	Pulse	99	6738983	64	1
Fage_P044a	162	Pulse	99	6751383	12464	1
Fage_P044a	162	Response	1	6752673	13754	1
Fage_P044a	163	Picture	Fixation Cross Sternberg Letters after Stroop	6763743	0	1	37319	2	0	next	other	0
Fage_P044a	163	Pulse	99	6763783	40	1
Fage_P044a	163	Pulse	99	6776182	12439	1
Fage_P044a	163	Pulse	99	6788582	24839	1
Fage_P044a	163	Pulse	99	6800981	37238	1
Fage_P044a	164	Picture	Retrieval Sternberg Letters	6801062	0	1	24824	2	0	next	hit	760
Fage_P044a	164	Response	1	6810841	9779	1
Fage_P044a	164	Pulse	99	6813381	12319	1
Fage_P044a	164	Pulse	99	6825781	24719	1
Fage_P044a	165	Picture	Fixation Cross after Retrieval	6825886	0	1	124619	2	0	next	other	0
Fage_P044a	165	Pulse	99	6838180	12294	1
Fage_P044a	165	Pulse	99	6850580	24694	1
Fage_P044a	165	Pulse	99	6862980	37094	1
Fage_P044a	165	Pulse	99	6875379	49493	1
Fage_P044a	165	Pulse	99	6887779	61893	1
Fage_P044a	165	Pulse	99	6900178	74292	1
Fage_P044a	165	Pulse	99	6912578	86692	1
Fage_P044a	165	Pulse	99	6924978	99092	1
Fage_P044a	165	Pulse	99	6937377	111491	1
Fage_P044a	165	Pulse	99	6949777	123891	1
Fage_P044a	166	Picture	Encoding Sternberg Letters	6950505	0	1	24824	2	0	next	other	0
Fage_P044a	166	Pulse	99	6962177	11672	1
Fage_P044a	166	Pulse	99	6974576	24071	1
Fage_P044a	167	Picture	Fixation Cross Sternberg Letters after Encoding	6975329	0	1	12495	2	0	next	other	0
Fage_P044a	167	Pulse	99	6986976	11647	1
Fage_P044a	168	Picture	Stroop Sternberg	6987824	0	1	24824	2	0	next	hit	780
Fage_P044a	168	Response	1	6998155	10331	1
Fage_P044a	168	Pulse	99	6999375	11551	1
Fage_P044a	168	Pulse	99	7011775	23951	1
Fage_P044a	169	Picture	Fixation Cross Sternberg Letters after Stroop	7012648	0	1	37319	2	0	next	other	0
Fage_P044a	169	Pulse	99	7024175	11527	1
Fage_P044a	169	Pulse	99	7036574	23926	1
Fage_P044a	169	Pulse	99	7048974	36326	1
Fage_P044a	170	Picture	Retrieval Sternberg Letters	7049967	0	1	24824	2	0	next	incorrect	789
Fage_P044a	170	Pulse	99	7061383	11416	1
Fage_P044a	170	Response	2	7062463	12496	1
Fage_P044a	170	Pulse	99	7073773	23806	1
Fage_P044a	171	Picture	Fixation Cross after Retrieval	7074791	0	1	137114	2	0	next	other	0
Fage_P044a	171	Pulse	99	7086183	11392	1
Fage_P044a	171	Pulse	99	7098582	23791	1
Fage_P044a	171	Pulse	99	7110982	36191	1
Fage_P044a	171	Pulse	99	7123382	48591	1
Fage_P044a	171	Pulse	99	7135781	60990	1
Fage_P044a	171	Pulse	99	7148181	73390	1
Fage_P044a	171	Pulse	99	7160580	85789	1
Fage_P044a	171	Pulse	99	7172980	98189	1
Fage_P044a	171	Pulse	99	7185380	110589	1
Fage_P044a	171	Pulse	99	7197779	122988	1
Fage_P044a	171	Pulse	99	7210179	135388	1
Fage_P044a	172	Picture	Encoding Sternberg Letters	7211905	0	1	24824	2	0	next	other	0
Fage_P044a	172	Pulse	99	7222579	10674	1
Fage_P044a	172	Pulse	99	7234978	23073	1
Fage_P044a	173	Picture	Fixation Cross Sternberg Letters after Encoding	7236729	0	1	12495	2	0	next	other	0
Fage_P044a	173	Pulse	99	7247378	10649	1
Fage_P044a	174	Picture	Stroop Sternberg	7249224	0	1	24824	2	0	next	incorrect	810
Fage_P044a	174	Pulse	99	7259777	10553	1
Fage_P044a	174	Response	2	7260007	10783	1
Fage_P044a	174	Pulse	99	7272177	22953	1
Fage_P044a	175	Picture	Fixation Cross Sternberg Letters after Stroop	7274048	0	1	37319	2	0	next	other	0
Fage_P044a	175	Pulse	99	7284577	10529	1
Fage_P044a	175	Pulse	99	7296976	22928	1
Fage_P044a	175	Pulse	99	7309376	35328	1
Fage_P044a	176	Picture	Retrieval Sternberg Letters	7311367	0	1	24824	2	0	next	hit	818
Fage_P044a	176	Pulse	99	7321776	10409	1
Fage_P044a	176	Response	1	7323915	12548	1
Fage_P044a	176	Pulse	99	7334175	22808	1
Fage_P044a	177	Picture	Fixation Cross after Retrieval	7336191	0	1	124619	2	0	next	other	0
Fage_P044a	177	Pulse	99	7346575	10384	1
Fage_P044a	177	Pulse	99	7358974	22783	1
Fage_P044a	177	Pulse	99	7371374	35183	1
Fage_P044a	177	Pulse	99	7383773	47582	1
Fage_P044a	177	Pulse	99	7396173	59982	1
Fage_P044a	177	Pulse	99	7408573	72382	1
Fage_P044a	177	Pulse	99	7420972	84781	1
Fage_P044a	177	Pulse	99	7433372	97181	1
Fage_P044a	177	Pulse	99	7445771	109580	1
Fage_P044a	177	Pulse	99	7458171	121980	1
Fage_P044a	178	Picture	Encoding Sternberg Letters	7460810	0	1	24823	3	0	next	other	0
Fage_P044a	178	Pulse	99	7470571	9761	1
Fage_P044a	178	Pulse	99	7482970	22160	1
Fage_P044a	179	Picture	Fixation Cross Sternberg Letters after Encoding	7485633	0	2	12496	3	0	next	other	0
Fage_P044a	179	Pulse	99	7495370	9737	1
Fage_P044a	180	Picture	Stroop Sternberg	7498129	0	1	24823	3	0	next	incorrect	838
Fage_P044a	180	Pulse	99	7507770	9641	1
Fage_P044a	180	Response	2	7508329	10200	1
Fage_P044a	180	Pulse	99	7520169	22040	1
Fage_P044a	181	Picture	Fixation Cross Sternberg Letters after Stroop	7522952	0	2	37320	3	0	next	other	0
Fage_P044a	181	Pulse	99	7532569	9617	1
Fage_P044a	181	Pulse	99	7544968	22016	1
Fage_P044a	181	Pulse	99	7557368	34416	1
Fage_P044a	182	Picture	Retrieval Sternberg Letters	7560272	0	1	24823	2	0	next	incorrect	846
Fage_P044a	182	Pulse	99	7569768	9496	1
Fage_P044a	182	Response	2	7581047	20775	1
Fage_P044a	182	Pulse	99	7582167	21895	1
Fage_P044a	183	Picture	Fixation Cross after Retrieval	7585095	0	1	112291	2	0	next	other	0
Fage_P044a	183	Pulse	99	7594567	9472	1
Fage_P044a	183	Pulse	99	7606967	21872	1
Fage_P044a	183	Pulse	99	7619366	34271	1
Fage_P044a	183	Pulse	99	7631766	46671	1
Fage_P044a	183	Pulse	99	7644165	59070	1
Fage_P044a	183	Pulse	99	7656565	71470	1
Fage_P044a	183	Pulse	99	7668965	83870	1
Fage_P044a	183	Pulse	99	7681364	96269	1
Fage_P044a	183	Pulse	99	7693764	108669	1
Fage_P044a	184	Picture	Encoding Sternberg Letters	7697386	0	1	24824	2	0	next	other	0
Fage_P044a	184	Pulse	99	7706164	8778	1
Fage_P044a	184	Pulse	99	7718563	21177	1
Fage_P044a	185	Picture	Fixation Cross Sternberg Letters after Encoding	7722210	0	1	12495	2	0	next	other	0
Fage_P044a	185	Pulse	99	7730963	8753	1
Fage_P044a	186	Picture	Stroop Sternberg	7734705	0	1	24824	2	0	next	hit	865
Fage_P044a	186	Pulse	99	7743362	8657	1
Fage_P044a	186	Response	1	7743842	9137	1
Fage_P044a	186	Pulse	99	7755762	21057	1
Fage_P044a	187	Picture	Fixation Cross Sternberg Letters after Stroop	7759529	0	1	37319	2	0	next	other	0
Fage_P044a	187	Pulse	99	7768162	8633	1
Fage_P044a	187	Pulse	99	7780561	21032	1
Fage_P044a	187	Pulse	99	7792961	33432	1
Fage_P044a	188	Picture	Retrieval Sternberg Letters	7796848	0	1	24824	2	0	next	incorrect	873
Fage_P044a	188	Pulse	99	7805361	8513	1
Fage_P044a	188	Response	2	7810010	13162	1
Fage_P044a	188	Pulse	99	7817760	20912	1
Fage_P044a	189	Picture	Fixation Cross after Retrieval	7821672	0	1	112290	2	0	next	other	0
Fage_P044a	189	Pulse	99	7830160	8488	1
Fage_P044a	189	Pulse	99	7842559	20887	1
Fage_P044a	189	Pulse	99	7854959	33287	1
Fage_P044a	189	Pulse	99	7867359	45687	1
Fage_P044a	189	Pulse	99	7879758	58086	1
Fage_P044a	189	Pulse	99	7892158	70486	1
Fage_P044a	189	Pulse	99	7904557	82885	1
Fage_P044a	189	Pulse	99	7916957	95285	1
Fage_P044a	189	Pulse	99	7929357	107685	1
Fage_P044a	190	Picture	Encoding Sternberg Letters	7933962	0	1	24824	2	0	next	other	0
Fage_P044a	190	Pulse	99	7941756	7794	1
Fage_P044a	190	Pulse	99	7954156	20194	1
Fage_P044a	191	Picture	Fixation Cross Sternberg Letters after Encoding	7958786	0	1	12495	2	0	next	other	0
Fage_P044a	191	Pulse	99	7966555	7769	1
Fage_P044a	192	Picture	Stroop Sternberg	7971281	0	1	24824	2	0	next	incorrect	892
Fage_P044a	192	Pulse	99	7978955	7674	1
Fage_P044a	192	Response	2	7980955	9674	1
Fage_P044a	192	Pulse	99	7991355	20074	1
Fage_P044a	193	Picture	Fixation Cross Sternberg Letters after Stroop	7996105	0	1	37319	2	0	next	other	0
Fage_P044a	193	Pulse	99	8003754	7649	1
Fage_P044a	193	Pulse	99	8016154	20049	1
Fage_P044a	193	Pulse	99	8028554	32449	1
Fage_P044a	194	Picture	Retrieval Sternberg Letters	8033424	0	1	24824	2	0	next	incorrect	900
Fage_P044a	194	Pulse	99	8040953	7529	1
Fage_P044a	194	Response	2	8049723	16299	1
Fage_P044a	194	Pulse	99	8053353	19929	1
Fage_P044a	195	Picture	Fixation Cross after Retrieval	8058248	0	1	137114	2	0	next	other	0
Fage_P044a	195	Pulse	99	8065752	7504	1
Fage_P044a	195	Pulse	99	8078152	19904	1
Fage_P044a	195	Pulse	99	8090552	32304	1
Fage_P044a	195	Pulse	99	8102951	44703	1
Fage_P044a	195	Pulse	99	8115351	57103	1
Fage_P044a	195	Pulse	99	8127751	69503	1
Fage_P044a	195	Pulse	99	8140150	81902	1
Fage_P044a	195	Pulse	99	8152550	94302	1
Fage_P044a	195	Pulse	99	8164949	106701	1
Fage_P044a	195	Pulse	99	8177349	119101	1
Fage_P044a	195	Pulse	99	8189749	131501	1
Fage_P044a	196	Picture	Encoding Sternberg Letters	8195362	0	1	24824	2	0	next	other	0
Fage_P044a	196	Pulse	99	8202148	6786	1
Fage_P044a	196	Pulse	99	8214548	19186	1
Fage_P044a	197	Picture	Fixation Cross Sternberg Letters after Encoding	8220186	0	1	12495	2	0	next	other	0
Fage_P044a	197	Pulse	99	8226948	6762	1
Fage_P044a	198	Picture	Stroop Sternberg	8232681	0	1	24824	2	0	next	hit	921
Fage_P044a	198	Pulse	99	8239347	6666	1
Fage_P044a	198	Response	1	8245727	13046	1
Fage_P044a	198	Pulse	99	8251747	19066	1
Fage_P044a	199	Picture	Fixation Cross Sternberg Letters after Stroop	8257505	0	1	37319	2	0	next	other	0
Fage_P044a	199	Pulse	99	8264146	6641	1
Fage_P044a	199	Pulse	99	8276546	19041	1
Fage_P044a	199	Pulse	99	8288946	31441	1
Fage_P044a	200	Picture	Retrieval Sternberg Letters	8294824	0	1	24824	2	0	next	incorrect	929
Fage_P044a	200	Pulse	99	8301345	6521	1
Fage_P044a	200	Response	2	8306825	12001	1
Fage_P044a	200	Pulse	99	8313745	18921	1
Fage_P044a	201	Picture	Fixation Cross after Retrieval	8319648	0	1	124619	2	0	next	other	0
Fage_P044a	201	Pulse	99	8326145	6497	1
Fage_P044a	201	Pulse	99	8338544	18896	1
Fage_P044a	201	Pulse	99	8350944	31296	1
Fage_P044a	201	Pulse	99	8363343	43695	1
Fage_P044a	201	Pulse	99	8375743	56095	1
Fage_P044a	201	Pulse	99	8388142	68494	1
Fage_P044a	201	Pulse	99	8400542	80894	1
Fage_P044a	201	Pulse	99	8412942	93294	1
Fage_P044a	201	Pulse	99	8425341	105693	1
Fage_P044a	201	Pulse	99	8437741	118093	1
Fage_P044a	202	Picture	Encoding Sternberg Letters	8444267	0	1	24824	2	0	next	other	0
Fage_P044a	202	Pulse	99	8450141	5874	1
Fage_P044a	202	Pulse	99	8462540	18273	1
Fage_P044a	203	Picture	Fixation Cross Sternberg Letters after Encoding	8469091	0	1	12495	2	0	next	other	0
Fage_P044a	203	Pulse	99	8474940	5849	1
Fage_P044a	204	Picture	Stroop Sternberg	8481586	0	1	24824	2	0	next	incorrect	949
Fage_P044a	204	Pulse	99	8487339	5753	1
Fage_P044a	204	Response	2	8491989	10403	1
Fage_P044a	204	Pulse	99	8499739	18153	1
Fage_P044a	205	Picture	Fixation Cross Sternberg Letters after Stroop	8506410	0	1	37319	2	0	next	other	0
Fage_P044a	205	Pulse	99	8512139	5729	1
Fage_P044a	205	Pulse	99	8524538	18128	1
Fage_P044a	205	Pulse	99	8536938	30528	1
Fage_P044a	206	Picture	Retrieval Sternberg Letters	8543729	0	1	24824	2	0	next	incorrect	957
Fage_P044a	206	Pulse	99	8549337	5608	1
Fage_P044a	206	Response	2	8553977	10248	1
Fage_P044a	206	Pulse	99	8561747	18018	1
Fage_P044a	207	Picture	Fixation Cross after Retrieval	8568553	0	1	149443	2	0	next	other	0
Fage_P044a	207	Pulse	99	8574137	5584	1
Fage_P044a	207	Pulse	99	8586546	17993	1
Fage_P044a	207	Pulse	99	8598946	30393	1
Fage_P044a	207	Pulse	99	8611346	42793	1
Fage_P044a	207	Pulse	99	8623745	55192	1
Fage_P044a	207	Pulse	99	8636145	67592	1
Fage_P044a	207	Pulse	99	8648544	79991	1
Fage_P044a	207	Pulse	99	8660944	92391	1
Fage_P044a	207	Pulse	99	8673344	104791	1
Fage_P044a	207	Pulse	99	8685743	117190	1
Fage_P044a	207	Pulse	99	8698143	129590	1
Fage_P044a	207	Pulse	99	8710543	141990	1
Fage_P044a	208	Picture	Encoding Sternberg Letters	8717996	0	1	24824	2	0	next	other	0
Fage_P044a	208	Pulse	99	8722942	4946	1
Fage_P044a	208	Pulse	99	8735342	17346	1
Fage_P044a	209	Picture	Fixation Cross Sternberg Letters after Encoding	8742820	0	1	12495	2	0	next	other	0
Fage_P044a	209	Pulse	99	8747741	4921	1
Fage_P044a	210	Picture	Stroop Sternberg	8755315	0	1	24824	2	0	next	incorrect	979
Fage_P044a	210	Pulse	99	8760141	4826	1
Fage_P044a	210	Response	2	8767411	12096	1
Fage_P044a	210	Pulse	99	8772540	17225	1
Fage_P044a	211	Picture	Fixation Cross Sternberg Letters after Stroop	8780139	0	1	37319	2	0	next	other	0
Fage_P044a	211	Pulse	99	8784940	4801	1
Fage_P044a	211	Pulse	99	8797340	17201	1
Fage_P044a	211	Pulse	99	8809739	29600	1
Fage_P044a	212	Picture	Retrieval Sternberg Letters	8817458	0	1	24824	2	0	next	hit	987
Fage_P044a	212	Pulse	99	8822139	4681	1
Fage_P044a	212	Response	1	8829829	12371	1
Fage_P044a	212	Pulse	99	8834539	17081	1
Fage_P044a	213	Picture	Fixation Cross after Retrieval	8842282	0	1	124619	2	0	next	other	0
Fage_P044a	213	Pulse	99	8846938	4656	1
Fage_P044a	213	Pulse	99	8859338	17056	1
Fage_P044a	213	Pulse	99	8871738	29456	1
Fage_P044a	213	Pulse	99	8884137	41855	1
Fage_P044a	213	Pulse	99	8896537	54255	1
Fage_P044a	213	Pulse	99	8908936	66654	1
Fage_P044a	213	Pulse	99	8921336	79054	1
Fage_P044a	213	Pulse	99	8933736	91454	1
Fage_P044a	213	Pulse	99	8946135	103853	1
Fage_P044a	213	Pulse	99	8958535	116253	1
Fage_P044a	214	Picture	Encoding Sternberg Letters	8966901	0	1	24823	2	0	next	other	0
Fage_P044a	214	Pulse	99	8970935	4034	1
Fage_P044a	214	Pulse	99	8983334	16433	1
Fage_P044a	215	Picture	Fixation Cross Sternberg Letters after Encoding	8991724	0	1	12496	2	0	next	other	0
Fage_P044a	215	Pulse	99	8995734	4010	1
Fage_P044a	216	Picture	Stroop Sternberg	9004220	0	1	24823	3	0	next	incorrect	1007
Fage_P044a	216	Pulse	99	9008133	3913	1
Fage_P044a	216	Response	2	9013573	9353	1
Fage_P044a	216	Pulse	99	9020533	16313	1
Fage_P044a	217	Picture	Fixation Cross Sternberg Letters after Stroop	9029043	0	2	37320	3	0	next	other	0
Fage_P044a	217	Pulse	99	9032933	3890	1
Fage_P044a	217	Pulse	99	9045332	16289	1
Fage_P044a	217	Pulse	99	9057732	28689	1
Fage_P044a	218	Picture	Retrieval Sternberg Letters	9066363	0	1	24823	2	0	next	incorrect	1015
Fage_P044a	218	Pulse	99	9070131	3768	1
Fage_P044a	218	Response	2	9077211	10848	1
Fage_P044a	218	Pulse	99	9082531	16168	1
Fage_P044a	219	Picture	Fixation Cross after Retrieval	9091186	0	1	112291	2	0	next	other	0
Fage_P044a	219	Pulse	99	9094931	3745	1
Fage_P044a	219	Pulse	99	9107330	16144	1
Fage_P044a	219	Pulse	99	9119730	28544	1
Fage_P044a	219	Pulse	99	9132130	40944	1
Fage_P044a	219	Pulse	99	9144529	53343	1
Fage_P044a	219	Pulse	99	9156929	65743	1
Fage_P044a	219	Pulse	99	9169329	78143	1
Fage_P044a	219	Pulse	99	9181728	90542	1
Fage_P044a	219	Pulse	99	9194128	102942	1
Fage_P044a	220	Picture	Encoding Sternberg Letters	9203477	0	1	24824	2	0	next	other	0
Fage_P044a	220	Pulse	99	9206527	3050	1
Fage_P044a	220	Pulse	99	9218927	15450	1
Fage_P044a	221	Picture	Fixation Cross Sternberg Letters after Encoding	9228301	0	1	12495	2	0	next	other	0
Fage_P044a	221	Pulse	99	9231327	3026	1
Fage_P044a	222	Picture	Stroop Sternberg	9240796	0	1	24824	2	0	next	hit	1034
Fage_P044a	222	Pulse	99	9243726	2930	1
Fage_P044a	222	Response	1	9251186	10390	1
Fage_P044a	222	Pulse	99	9256126	15330	1
Fage_P044a	223	Picture	Fixation Cross Sternberg Letters after Stroop	9265620	0	1	37319	2	0	next	other	0
Fage_P044a	223	Pulse	99	9268525	2905	1
Fage_P044a	223	Pulse	99	9280925	15305	1
Fage_P044a	223	Pulse	99	9293325	27705	1
Fage_P044a	224	Picture	Retrieval Sternberg Letters	9302939	0	1	24824	2	0	next	incorrect	1042
Fage_P044a	224	Pulse	99	9305724	2785	1
Fage_P044a	224	Response	2	9314134	11195	1
Fage_P044a	224	Pulse	99	9318124	15185	1
Fage_P044a	225	Picture	Fixation Cross after Retrieval	9327763	0	1	124619	2	0	next	other	0
Fage_P044a	225	Pulse	99	9330523	2760	1
Fage_P044a	225	Pulse	99	9342923	15160	1
Fage_P044a	225	Pulse	99	9355322	27559	1
Fage_P044a	225	Pulse	99	9367722	39959	1
Fage_P044a	225	Pulse	99	9380122	52359	1
Fage_P044a	225	Pulse	99	9392521	64758	1
Fage_P044a	225	Pulse	99	9404921	77158	1
Fage_P044a	225	Pulse	99	9417321	89558	1
Fage_P044a	225	Pulse	99	9429720	101957	1
Fage_P044a	225	Pulse	99	9442120	114357	1
Fage_P044a	226	Picture	Encoding Sternberg Letters	9452382	0	1	24823	3	0	next	other	0
Fage_P044a	226	Pulse	99	9454519	2137	1
Fage_P044a	226	Pulse	99	9466919	14537	1
Fage_P044a	227	Picture	Fixation Cross Sternberg Letters after Encoding	9477205	0	2	12496	3	0	next	other	0
Fage_P044a	227	Pulse	99	9479319	2114	1
Fage_P044a	228	Picture	Stroop Sternberg	9489701	0	1	24824	2	0	next	incorrect	1062
Fage_P044a	228	Pulse	99	9491718	2017	1
Fage_P044a	228	Response	2	9498008	8307	1
Fage_P044a	228	Pulse	99	9504118	14417	1
Fage_P044a	229	Picture	Fixation Cross Sternberg Letters after Stroop	9514525	0	1	37319	2	0	next	other	0
Fage_P044a	229	Pulse	99	9516518	1993	1
Fage_P044a	229	Pulse	99	9528917	14392	1
Fage_P044a	229	Pulse	99	9541317	26792	1
Fage_P044a	230	Picture	Retrieval Sternberg Letters	9551844	0	1	24823	3	0	next	incorrect	1070
Fage_P044a	230	Pulse	99	9553716	1872	1
Fage_P044a	230	Response	2	9563196	11352	1
Fage_P044a	230	Pulse	99	9566116	14272	1
Fage_P044a	231	Picture	Fixation Cross after Retrieval	9576667	0	2	124620	3	0	next	other	0
Fage_P044a	231	Pulse	99	9578516	1849	1
Fage_P044a	231	Pulse	99	9590915	14248	1
Fage_P044a	231	Pulse	99	9603315	26648	1
Fage_P044a	231	Pulse	99	9615715	39048	1
Fage_P044a	231	Pulse	99	9628115	51448	1
Fage_P044a	231	Pulse	99	9640514	63847	1
Fage_P044a	231	Pulse	99	9652913	76246	1
Fage_P044a	231	Pulse	99	9665313	88646	1
Fage_P044a	231	Pulse	99	9677713	101046	1
Fage_P044a	231	Pulse	99	9690112	113445	1
Fage_P044a	232	Picture	Encoding Sternberg Letters	9701287	0	1	24823	2	0	next	other	0
Fage_P044a	232	Pulse	99	9702512	1225	1
Fage_P044a	232	Pulse	99	9714911	13624	1
Fage_P044a	233	Picture	Fixation Cross Sternberg Letters after Encoding	9726110	0	1	12496	2	0	next	other	0
Fage_P044a	233	Pulse	99	9727311	1201	1
Fage_P044a	234	Picture	Stroop Sternberg	9738606	0	1	24823	2	0	next	incorrect	1090
Fage_P044a	234	Pulse	99	9739711	1105	1
Fage_P044a	234	Response	2	9749310	10704	1
Fage_P044a	234	Pulse	99	9752110	13504	1
Fage_P044a	235	Picture	Fixation Cross Sternberg Letters after Stroop	9763429	0	1	37319	3	0	next	other	0
Fage_P044a	235	Pulse	99	9764510	1081	1
Fage_P044a	235	Pulse	99	9776910	13481	1
Fage_P044a	235	Pulse	99	9789309	25880	1
Fage_P044a	236	Picture	Retrieval Sternberg Letters	9800748	0	2	24824	3	0	next	incorrect	1098
Fage_P044a	236	Pulse	99	9801709	961	1
Fage_P044a	236	Response	2	9809569	8821	1
Fage_P044a	236	Pulse	99	9814108	13360	1
Fage_P044a	237	Picture	Fixation Cross after Retrieval	9825572	0	1	112291	2	0	next	other	0
Fage_P044a	237	Pulse	99	9826508	936	1
Fage_P044a	237	Pulse	99	9838908	13336	1
Fage_P044a	237	Pulse	99	9851307	25735	1
Fage_P044a	237	Pulse	99	9863707	38135	1
Fage_P044a	237	Pulse	99	9876106	50534	1
Fage_P044a	237	Pulse	99	9888506	62934	1
Fage_P044a	237	Pulse	99	9900906	75334	1
Fage_P044a	237	Pulse	99	9913305	87733	1
Fage_P044a	237	Pulse	99	9925705	100133	1
Fage_P044a	238	Picture	Encoding Sternberg Letters	9937863	0	1	24824	2	0	next	other	0
Fage_P044a	238	Pulse	99	9938105	242	1
Fage_P044a	238	Pulse	99	9950504	12641	1
Fage_P044a	239	Picture	Fixation Cross Sternberg Letters after Encoding	9962687	0	1	12495	2	0	next	other	0
Fage_P044a	239	Pulse	99	9962904	217	1
Fage_P044a	240	Picture	Stroop Sternberg	9975182	0	1	24824	2	0	next	incorrect	1117
Fage_P044a	240	Pulse	99	9975303	121	1
Fage_P044a	240	Response	2	9985433	10251	1
Fage_P044a	240	Pulse	99	9987703	12521	1
Fage_P044a	241	Picture	Fixation Cross Sternberg Letters after Stroop	10000006	0	1	37319	2	0	next	other	0
Fage_P044a	241	Pulse	99	10000103	97	1
Fage_P044a	241	Pulse	99	10012512	12506	1
Fage_P044a	241	Pulse	99	10024912	24906	1
Fage_P044a	241	Pulse	99	10037312	37306	1
Fage_P044a	242	Picture	Retrieval Sternberg Letters	10037325	0	1	24824	2	0	next	incorrect	1125
Fage_P044a	242	Response	2	10046701	9376	1
Fage_P044a	242	Pulse	99	10049711	12386	1
Fage_P044a	242	Pulse	99	10062111	24786	1
Fage_P044a	243	Picture	Fixation Cross after Retrieval	10062149	0	1	137114	2	0	next	other	0
Fage_P044a	243	Pulse	99	10074510	12361	1
Fage_P044a	243	Pulse	99	10086910	24761	1
Fage_P044a	243	Pulse	99	10099310	37161	1
Fage_P044a	243	Pulse	99	10111709	49560	1
Fage_P044a	243	Pulse	99	10124109	61960	1
Fage_P044a	243	Pulse	99	10136508	74359	1
Fage_P044a	243	Pulse	99	10148908	86759	1
Fage_P044a	243	Pulse	99	10161308	99159	1
Fage_P044a	243	Pulse	99	10173707	111558	1
Fage_P044a	243	Pulse	99	10186107	123958	1
Fage_P044a	243	Pulse	99	10198507	136358	1
Fage_P044a	244	Picture	Encoding Sternberg Letters	10199263	0	1	24824	2	0	next	other	0
Fage_P044a	244	Pulse	99	10210906	11643	1
Fage_P044a	244	Pulse	99	10223306	24043	1
Fage_P044a	245	Picture	Fixation Cross Sternberg Letters after Encoding	10224087	0	1	12495	2	0	next	other	0
Fage_P044a	245	Pulse	99	10235705	11618	1
Fage_P044a	246	Picture	Stroop Sternberg	10236582	0	1	24824	2	0	next	incorrect	1146
Fage_P044a	246	Response	2	10244985	8403	1
Fage_P044a	246	Pulse	99	10248105	11523	1
Fage_P044a	246	Pulse	99	10260505	23923	1
Fage_P044a	247	Picture	Fixation Cross Sternberg Letters after Stroop	10261406	0	1	37319	2	0	next	other	0
Fage_P044a	247	Pulse	99	10272904	11498	1
Fage_P044a	247	Pulse	99	10285304	23898	1
Fage_P044a	247	Pulse	99	10297704	36298	1
Fage_P044a	248	Picture	Retrieval Sternberg Letters	10298725	0	1	24824	2	0	next	incorrect	1155
Fage_P044a	248	Pulse	99	10310103	11378	1
Fage_P044a	248	Response	2	10310453	11728	1
Fage_P044a	248	Pulse	99	10322503	23778	1
Fage_P044a	249	Picture	Fixation Cross after Retrieval	10323549	0	1	149442	3	0	next	other	0
Fage_P044a	249	Pulse	99	10334903	11354	1
Fage_P044a	249	Pulse	99	10347302	23753	1
Fage_P044a	249	Pulse	99	10359701	36152	1
Fage_P044a	249	Pulse	99	10372101	48552	1
Fage_P044a	249	Pulse	99	10384501	60952	1
Fage_P044a	249	Pulse	99	10396900	73351	1
Fage_P044a	249	Pulse	99	10409300	85751	1
Fage_P044a	249	Pulse	99	10421700	98151	1
Fage_P044a	249	Pulse	99	10434099	110550	1
Fage_P044a	249	Pulse	99	10446499	122950	1
Fage_P044a	249	Pulse	99	10458898	135349	1
Fage_P044a	249	Pulse	99	10471298	147749	1
Fage_P044a	250	Picture	Encoding Sternberg Letters	10472991	0	2	24824	3	0	next	other	0
Fage_P044a	250	Pulse	99	10483698	10707	1
Fage_P044a	250	Pulse	99	10496097	23106	1
Fage_P044a	251	Picture	Fixation Cross Sternberg Letters after Encoding	10497815	0	1	12496	2	0	next	other	0
Fage_P044a	251	Pulse	99	10508497	10682	1
Fage_P044a	252	Picture	Stroop Sternberg	10510311	0	1	24823	2	0	next	hit	1177
Fage_P044a	252	Pulse	99	10520897	10586	1
Fage_P044a	252	Response	1	10522357	12046	1
Fage_P044a	252	Pulse	99	10533296	22985	1
Fage_P044a	253	Picture	Fixation Cross Sternberg Letters after Stroop	10535134	0	1	37319	3	0	next	other	0
Fage_P044a	253	Pulse	99	10545696	10562	1
Fage_P044a	253	Pulse	99	10558095	22961	1
Fage_P044a	253	Pulse	99	10570495	35361	1
Fage_P044a	254	Picture	Retrieval Sternberg Letters	10572453	0	2	24824	3	0	next	incorrect	1186
Fage_P044a	254	Pulse	99	10582895	10442	1
Fage_P044a	254	Pulse	99	10595294	22841	1
Fage_P044a	254	Response	2	10596504	24051	1
Fage_P044a	255	Picture	Fixation Cross after Retrieval	10597277	0	1	137115	2	0	next	other	0
Fage_P044a	255	Pulse	99	10607694	10417	1
Fage_P044a	255	Pulse	99	10620093	22816	1
Fage_P044a	255	Pulse	99	10632493	35216	1
Fage_P044a	255	Pulse	99	10644893	47616	1
Fage_P044a	255	Pulse	99	10657292	60015	1
Fage_P044a	255	Pulse	99	10669692	72415	1
Fage_P044a	255	Pulse	99	10682092	84815	1
Fage_P044a	255	Pulse	99	10694491	97214	1
Fage_P044a	255	Pulse	99	10706891	109614	1
Fage_P044a	255	Pulse	99	10719290	122013	1
Fage_P044a	255	Pulse	99	10731690	134413	1
Fage_P044a	256	Picture	Encoding Sternberg Letters	10734392	0	1	24823	2	0	next	other	0
Fage_P044a	256	Pulse	99	10744090	9698	1
Fage_P044a	256	Pulse	99	10756489	22097	1
Fage_P044a	257	Picture	Fixation Cross Sternberg Letters after Encoding	10759215	0	1	12496	2	0	next	other	0
Fage_P044a	257	Pulse	99	10768889	9674	1
Fage_P044a	258	Picture	Stroop Sternberg	10771711	0	1	24823	3	0	next	incorrect	1206
Fage_P044a	258	Pulse	99	10781289	9578	1
Fage_P044a	258	Response	2	10783058	11347	1
Fage_P044a	258	Pulse	99	10793688	21977	1
Fage_P044a	259	Picture	Fixation Cross Sternberg Letters after Stroop	10796534	0	2	37320	3	0	next	other	0
Fage_P044a	259	Pulse	99	10806088	9554	1
Fage_P044a	259	Pulse	99	10818487	21953	1
Fage_P044a	259	Pulse	99	10830887	34353	1
Fage_P044a	260	Picture	Retrieval Sternberg Letters	10833854	0	1	24823	2	0	next	incorrect	1214
Fage_P044a	260	Pulse	99	10843287	9433	1
Fage_P044a	260	Response	2	10845906	12052	1
Fage_P044a	260	Pulse	99	10855686	21832	1
Fage_P044a	261	Picture	Fixation Cross after Retrieval	10858677	0	1	112291	2	0	next	other	0
Fage_P044a	261	Pulse	99	10868086	9409	1
Fage_P044a	261	Pulse	99	10880485	21808	1
Fage_P044a	261	Pulse	99	10892885	34208	1
Fage_P044a	261	Pulse	99	10905285	46608	1
Fage_P044a	261	Pulse	99	10917684	59007	1
Fage_P044a	261	Pulse	99	10930084	71407	1
Fage_P044a	261	Pulse	99	10942483	83806	1
Fage_P044a	261	Pulse	99	10954883	96206	1
Fage_P044a	261	Pulse	99	10967283	108606	1
Fage_P044a	262	Picture	Encoding Sternberg Letters	10970968	0	1	24824	2	0	next	other	0
Fage_P044a	262	Pulse	99	10979682	8714	1
Fage_P044a	262	Pulse	99	10992082	21114	1
Fage_P044a	263	Picture	Fixation Cross Sternberg Letters after Encoding	10995792	0	1	12495	2	0	next	other	0
Fage_P044a	263	Pulse	99	11004482	8690	1
Fage_P044a	264	Picture	Stroop Sternberg	11008287	0	1	24824	2	0	next	incorrect	1233
Fage_P044a	264	Pulse	99	11016881	8594	1
Fage_P044a	264	Response	2	11019811	11524	1
Fage_P044a	264	Pulse	99	11029281	20994	1
Fage_P044a	265	Picture	Fixation Cross Sternberg Letters after Stroop	11033111	0	1	37319	2	0	next	other	0
Fage_P044a	265	Pulse	99	11041680	8569	1
Fage_P044a	265	Pulse	99	11054080	20969	1
Fage_P044a	265	Pulse	99	11066480	33369	1
Fage_P044a	266	Picture	Retrieval Sternberg Letters	11070430	0	1	24824	2	0	next	incorrect	1241
Fage_P044a	266	Pulse	99	11078879	8449	1
Fage_P044a	266	Response	2	11080679	10249	1
Fage_P044a	266	Pulse	99	11091279	20849	1
Fage_P044a	267	Picture	Fixation Cross after Retrieval	11095254	0	1	149442	3	0	next	other	0
Fage_P044a	267	Pulse	99	11103679	8425	1
Fage_P044a	267	Pulse	99	11116078	20824	1
Fage_P044a	267	Pulse	99	11128478	33224	1
Fage_P044a	267	Pulse	99	11140877	45623	1
Fage_P044a	267	Pulse	99	11153277	58023	1
Fage_P044a	267	Pulse	99	11165677	70423	1
Fage_P044a	267	Pulse	99	11178076	82822	1
Fage_P044a	267	Pulse	99	11190476	95222	1
Fage_P044a	267	Pulse	99	11202875	107621	1
Fage_P044a	267	Pulse	99	11215275	120021	1
Fage_P044a	267	Pulse	99	11227675	132421	1
Fage_P044a	267	Pulse	99	11240074	144820	1
Fage_P044a	268	Picture	Encoding Sternberg Letters	11244696	0	2	24824	3	0	next	other	0
Fage_P044a	268	Pulse	99	11252474	7778	1
Fage_P044a	268	Pulse	99	11264873	20177	1
Fage_P044a	269	Picture	Fixation Cross Sternberg Letters after Encoding	11269520	0	1	12496	2	0	next	other	0
Fage_P044a	269	Pulse	99	11277273	7753	1
Fage_P044a	270	Picture	Stroop Sternberg	11282016	0	1	24823	2	0	next	incorrect	1263
Fage_P044a	270	Pulse	99	11289673	7657	1
Fage_P044a	270	Response	2	11293532	11516	1
Fage_P044a	270	Pulse	99	11302072	20056	1
Fage_P044a	271	Picture	Fixation Cross Sternberg Letters after Stroop	11306839	0	1	37319	3	0	next	other	0
Fage_P044a	271	Pulse	99	11314472	7633	1
Fage_P044a	271	Pulse	99	11326872	20033	1
Fage_P044a	271	Pulse	99	11339271	32432	1
Fage_P044a	272	Picture	Retrieval Sternberg Letters	11344158	0	2	24824	3	0	next	hit	1271
Fage_P044a	272	Pulse	99	11351671	7513	1
Fage_P044a	272	Response	1	11358391	14233	1
Fage_P044a	272	Pulse	99	11364070	19912	1
Fage_P044a	273	Picture	Fixation Cross after Retrieval	11368982	0	1	124619	2	0	next	other	0
Fage_P044a	273	Pulse	99	11376470	7488	1
Fage_P044a	273	Pulse	99	11388870	19888	1
Fage_P044a	273	Pulse	99	11401269	32287	1
Fage_P044a	273	Pulse	99	11413669	44687	1
Fage_P044a	273	Pulse	99	11426069	57087	1
Fage_P044a	273	Pulse	99	11438468	69486	1
Fage_P044a	273	Pulse	99	11450868	81886	1
Fage_P044a	273	Pulse	99	11463267	94285	1
Fage_P044a	273	Pulse	99	11475667	106685	1
Fage_P044a	273	Pulse	99	11488077	119095	1
Fage_P044a	274	Picture	Encoding Sternberg Letters	11493601	0	1	24824	2	0	next	other	0
Fage_P044a	274	Pulse	99	11500476	6875	1
Fage_P044a	274	Pulse	99	11512876	19275	1
Fage_P044a	275	Picture	Fixation Cross Sternberg Letters after Encoding	11518425	0	1	12495	2	0	next	other	0
Fage_P044a	275	Pulse	99	11525276	6851	1
Fage_P044a	276	Picture	Stroop Sternberg	11530920	0	1	24824	2	0	next	incorrect	1291
Fage_P044a	276	Pulse	99	11537675	6755	1
Fage_P044a	276	Response	2	11539525	8605	1
Fage_P044a	276	Pulse	99	11550075	19155	1
Fage_P044a	277	Picture	Fixation Cross Sternberg Letters after Stroop	11555744	0	1	37319	2	0	next	other	0
Fage_P044a	277	Pulse	99	11562474	6730	1
Fage_P044a	277	Pulse	99	11574874	19130	1
Fage_P044a	277	Pulse	99	11587274	31530	1
Fage_P044a	278	Picture	Retrieval Sternberg Letters	11593063	0	1	24824	2	0	next	hit	1299
Fage_P044a	278	Pulse	99	11599673	6610	1
Fage_P044a	278	Response	1	11610303	17240	1
Fage_P044a	278	Pulse	99	11612073	19010	1
Fage_P044a	279	Picture	Fixation Cross after Retrieval	11617887	0	1	112291	2	0	next	other	0
Fage_P044a	279	Pulse	99	11624473	6586	1
Fage_P044a	279	Pulse	99	11636872	18985	1
Fage_P044a	279	Pulse	99	11649272	31385	1
Fage_P044a	279	Pulse	99	11661671	43784	1
Fage_P044a	279	Pulse	99	11674071	56184	1
Fage_P044a	279	Pulse	99	11686470	68583	1
Fage_P044a	279	Pulse	99	11698870	80983	1
Fage_P044a	279	Pulse	99	11711270	93383	1
Fage_P044a	279	Pulse	99	11723669	105782	1
Fage_P044a	280	Picture	Encoding Sternberg Letters	11730178	0	1	24823	2	0	next	other	0
Fage_P044a	280	Pulse	99	11736069	5891	1
Fage_P044a	280	Pulse	99	11748469	18291	1
Fage_P044a	281	Picture	Fixation Cross Sternberg Letters after Encoding	11755001	0	1	12496	2	0	next	other	0
Fage_P044a	281	Pulse	99	11760868	5867	1
Fage_P044a	282	Picture	Stroop Sternberg	11767497	0	1	24823	3	0	next	hit	1318
Fage_P044a	282	Pulse	99	11773268	5771	1
Fage_P044a	282	Response	1	11779627	12130	1
Fage_P044a	282	Pulse	99	11785667	18170	1
Fage_P044a	283	Picture	Fixation Cross Sternberg Letters after Stroop	11792320	0	2	37320	3	0	next	other	0
Fage_P044a	283	Pulse	99	11798067	5747	1
Fage_P044a	283	Pulse	99	11810467	18147	1
Fage_P044a	283	Pulse	99	11822866	30546	1
Fage_P044a	284	Picture	Retrieval Sternberg Letters	11829640	0	1	24823	2	0	next	hit	1326
Fage_P044a	284	Pulse	99	11835266	5626	1
Fage_P044a	284	Response	1	11840326	10686	1
Fage_P044a	284	Pulse	99	11847665	18025	1
Fage_P044a	285	Picture	Fixation Cross after Retrieval	11854463	0	1	137115	2	0	next	other	0
Fage_P044a	285	Pulse	99	11860065	5602	1
Fage_P044a	285	Pulse	99	11872465	18002	1
Fage_P044a	285	Pulse	99	11884864	30401	1
Fage_P044a	285	Pulse	99	11897264	42801	1
Fage_P044a	285	Pulse	99	11909664	55201	1
Fage_P044a	285	Pulse	99	11922063	67600	1
Fage_P044a	285	Pulse	99	11934463	80000	1
Fage_P044a	285	Pulse	99	11946862	92399	1
Fage_P044a	285	Pulse	99	11959262	104799	1
Fage_P044a	285	Pulse	99	11971662	117199	1
Fage_P044a	285	Pulse	99	11984061	129598	1
Fage_P044a	286	Picture	Encoding Sternberg Letters	11991578	0	1	24823	3	0	next	other	0
Fage_P044a	286	Pulse	99	11996461	4883	1
Fage_P044a	286	Pulse	99	12008861	17283	1
Fage_P044a	287	Picture	Fixation Cross Sternberg Letters after Encoding	12016401	0	2	12496	3	0	next	other	0
Fage_P044a	287	Pulse	99	12021260	4859	1
Fage_P044a	288	Picture	Stroop Sternberg	12028897	0	1	24824	2	0	next	hit	1347
Fage_P044a	288	Pulse	99	12033660	4763	1
Fage_P044a	288	Response	1	12037760	8863	1
Fage_P044a	288	Pulse	99	12046059	17162	1
Fage_P044a	289	Picture	Fixation Cross Sternberg Letters after Stroop	12053721	0	1	37319	2	0	next	other	0
Fage_P044a	289	Pulse	99	12058459	4738	1
Fage_P044a	289	Pulse	99	12070859	17138	1
Fage_P044a	289	Pulse	99	12083258	29537	1
Fage_P044a	290	Picture	Retrieval Sternberg Letters	12091040	0	1	24823	3	0	next	incorrect	1355
Fage_P044a	290	Pulse	99	12095658	4618	1
Fage_P044a	290	Response	2	12103308	12268	1
Fage_P044a	290	Pulse	99	12108057	17017	1
Fage_P044a	291	Picture	Fixation Cross after Retrieval	12115863	0	2	112291	3	0	next	other	0
Fage_P044a	291	Pulse	99	12120457	4594	1
Fage_P044a	291	Pulse	99	12132857	16994	1
Fage_P044a	291	Pulse	99	12145256	29393	1
Fage_P044a	291	Pulse	99	12157656	41793	1
Fage_P044a	291	Pulse	99	12170056	54193	1
Fage_P044a	291	Pulse	99	12182456	66593	1
Fage_P044a	291	Pulse	99	12194855	78992	1
Fage_P044a	291	Pulse	99	12207254	91391	1
Fage_P044a	291	Pulse	99	12219654	103791	1
Fage_P044a	292	Picture	End Sternberg	12228154	0	1	37319	2	0	next	other	0
Fage_P044a	292	Pulse	99	12232054	3900	1
Fage_P044a	292	Pulse	99	12244453	16299	1
Fage_P044a	292	Pulse	99	12256853	28699	1
Fage_P044a	293	Picture	Instruction Stroop	12265473	0	1	37319	2	0	next	other	0
Fage_P044a	293	Pulse	99	12269253	3780	1
Fage_P044a	293	Pulse	99	12281652	16179	1
Fage_P044a	293	Pulse	99	12294052	28579	1
Fage_P044a	294	Picture	stroop neutral close	12302792	0	1	24824	2	0	next	incorrect	1377
Fage_P044a	294	Pulse	99	12306451	3659	1
Fage_P044a	294	Response	2	12315181	12389	1
Fage_P044a	294	Pulse	99	12318851	16059	1
Fage_P044a	295	Picture	stroop neutral close	12327616	0	1	24824	2	0	next	hit	1381
Fage_P044a	295	Pulse	99	12331251	3635	1
Fage_P044a	295	Response	1	12338480	10864	1
Fage_P044a	295	Pulse	99	12343650	16034	1
Fage_P044a	296	Picture	stroop neutral close	12352440	0	1	24824	2	0	next	incorrect	1385
Fage_P044a	296	Pulse	99	12356050	3610	1
Fage_P044a	296	Response	2	12363870	11430	1
Fage_P044a	296	Pulse	99	12368449	16009	1
Fage_P044a	297	Picture	stroop neutral close	12377264	0	1	24990	2	0	next	incorrect	1389
Fage_P044a	297	Pulse	99	12380849	3585	1
Fage_P044a	297	Response	2	12387579	10315	1
Fage_P044a	297	Pulse	99	12393249	15985	1
Fage_P044a	298	Picture	stroop neutral close	12402254	0	1	24824	2	0	next	hit	1393
Fage_P044a	298	Pulse	99	12405648	3394	1
Fage_P044a	298	Response	1	12411878	9624	1
Fage_P044a	298	Pulse	99	12418048	15794	1
Fage_P044a	299	Picture	stroop neutral close	12427078	0	1	24824	2	0	next	incorrect	1397
Fage_P044a	299	Pulse	99	12430448	3370	1
Fage_P044a	299	Response	2	12436327	9249	1
Fage_P044a	299	Pulse	99	12442847	15769	1
Fage_P044a	300	Picture	Fixation Cross Stroop	12451902	0	1	124619	2	0	next	other	0
Fage_P044a	300	Pulse	99	12455247	3345	1
Fage_P044a	300	Pulse	99	12467646	15744	1
Fage_P044a	300	Pulse	99	12480046	28144	1
Fage_P044a	300	Pulse	99	12492446	40544	1
Fage_P044a	300	Pulse	99	12504845	52943	1
Fage_P044a	300	Pulse	99	12517245	65343	1
Fage_P044a	300	Pulse	99	12529644	77742	1
Fage_P044a	300	Pulse	99	12542044	90142	1
Fage_P044a	300	Pulse	99	12554444	102542	1
Fage_P044a	300	Pulse	99	12566843	114941	1
Fage_P044a	301	Picture	stroop neutral close	12576521	0	1	24823	3	0	next	hit	1412
Fage_P044a	301	Pulse	99	12579243	2722	1
Fage_P044a	301	Response	1	12586353	9832	1
Fage_P044a	301	Pulse	99	12591642	15121	1
Fage_P044a	302	Picture	stroop neutral close	12601344	0	2	24824	3	0	next	incorrect	1416
Fage_P044a	302	Pulse	99	12604042	2698	1
Fage_P044a	302	Response	2	12610942	9598	1
Fage_P044a	302	Pulse	99	12616442	15098	1
Fage_P044a	303	Picture	stroop neutral close	12626168	0	1	24824	2	0	next	incorrect	1420
Fage_P044a	303	Pulse	99	12628841	2673	1
Fage_P044a	303	Response	2	12640041	13873	1
Fage_P044a	303	Pulse	99	12641241	15073	1
Fage_P044a	304	Picture	stroop neutral close	12650992	0	1	24824	2	0	next	incorrect	1424
Fage_P044a	304	Pulse	99	12653641	2649	1
Fage_P044a	304	Response	2	12661120	10128	1
Fage_P044a	304	Pulse	99	12666040	15048	1
Fage_P044a	305	Picture	stroop neutral close	12675816	0	1	24824	2	0	next	hit	1428
Fage_P044a	305	Pulse	99	12678440	2624	1
Fage_P044a	305	Response	1	12684750	8934	1
Fage_P044a	305	Pulse	99	12690839	15023	1
Fage_P044a	306	Picture	stroop neutral close	12700640	0	1	24824	2	0	next	incorrect	1432
Fage_P044a	306	Pulse	99	12703239	2599	1
Fage_P044a	306	Response	2	12710599	9959	1
Fage_P044a	306	Pulse	99	12715639	14999	1
Fage_P044a	307	Picture	Fixation Cross Stroop	12725464	0	1	124619	2	0	next	other	0
Fage_P044a	307	Pulse	99	12728038	2574	1
Fage_P044a	307	Pulse	99	12740438	14974	1
Fage_P044a	307	Pulse	99	12752838	27374	1
Fage_P044a	307	Pulse	99	12765237	39773	1
Fage_P044a	307	Pulse	99	12777637	52173	1
Fage_P044a	307	Pulse	99	12790036	64572	1
Fage_P044a	307	Pulse	99	12802436	76972	1
Fage_P044a	307	Pulse	99	12814836	89372	1
Fage_P044a	307	Pulse	99	12827235	101771	1
Fage_P044a	307	Pulse	99	12839635	114171	1
Fage_P044a	308	Picture	stroop neutral close	12850083	0	1	24824	2	0	next	hit	1447
Fage_P044a	308	Pulse	99	12852035	1952	1
Fage_P044a	308	Response	1	12862444	12361	1
Fage_P044a	308	Pulse	99	12864434	14351	1
Fage_P044a	309	Picture	stroop neutral close	12874907	0	1	24823	2	0	next	incorrect	1451
Fage_P044a	309	Pulse	99	12876834	1927	1
Fage_P044a	309	Response	2	12885943	11036	1
Fage_P044a	309	Pulse	99	12889233	14326	1
Fage_P044a	310	Picture	stroop neutral close	12899730	0	1	24824	2	0	next	incorrect	1456
Fage_P044a	310	Pulse	99	12901633	1903	1
Fage_P044a	310	Pulse	99	12914043	14313	1
Fage_P044a	310	Response	2	12914052	14322	1
Fage_P044a	311	Picture	stroop neutral close	12924554	0	1	24824	2	0	next	incorrect	1459
Fage_P044a	311	Pulse	99	12926432	1878	1
Fage_P044a	311	Response	2	12934422	9868	1
Fage_P044a	311	Pulse	99	12938842	14288	1
Fage_P044a	312	Picture	stroop neutral close	12949378	0	1	24824	2	0	next	hit	1463
Fage_P044a	312	Pulse	99	12951241	1863	1
Fage_P044a	312	Response	1	12958571	9193	1
Fage_P044a	312	Pulse	99	12963641	14263	1
Fage_P044a	313	Picture	stroop neutral close	12974202	0	1	24824	2	0	next	hit	1467
Fage_P044a	313	Pulse	99	12976041	1839	1
Fage_P044a	313	Response	1	12983791	9589	1
Fage_P044a	313	Pulse	99	12988440	14238	1
Fage_P044a	314	Picture	Fixation Cross Stroop	12999026	0	1	124619	2	0	next	other	0
Fage_P044a	314	Pulse	99	13000840	1814	1
Fage_P044a	314	Pulse	99	13013240	14214	1
Fage_P044a	314	Pulse	99	13025639	26613	1
Fage_P044a	314	Pulse	99	13038039	39013	1
Fage_P044a	314	Pulse	99	13050438	51412	1
Fage_P044a	314	Pulse	99	13062838	63812	1
Fage_P044a	314	Pulse	99	13075238	76212	1
Fage_P044a	314	Pulse	99	13087637	88611	1
Fage_P044a	314	Pulse	99	13100037	101011	1
Fage_P044a	314	Pulse	99	13112437	113411	1
Fage_P044a	315	Picture	stroop neutral close	13123645	0	1	24990	2	0	next	incorrect	1482
Fage_P044a	315	Pulse	99	13124836	1191	1
Fage_P044a	315	Response	2	13136206	12561	1
Fage_P044a	315	Pulse	99	13137236	13591	1
Fage_P044a	316	Picture	stroop neutral close	13148635	0	1	24824	2	0	next	hit	1486
Fage_P044a	316	Pulse	99	13149635	1000	1
Fage_P044a	316	Response	1	13157585	8950	1
Fage_P044a	316	Pulse	99	13162035	13400	1
Fage_P044a	317	Picture	stroop neutral close	13173459	0	1	24824	2	0	next	incorrect	1491
Fage_P044a	317	Pulse	99	13174435	976	1
Fage_P044a	317	Pulse	99	13186834	13375	1
Fage_P044a	317	Response	2	13188944	15485	1
Fage_P044a	318	Picture	stroop neutral close	13198283	0	1	24824	2	0	next	incorrect	1494
Fage_P044a	318	Pulse	99	13199234	951	1
Fage_P044a	318	Response	2	13210153	11870	1
Fage_P044a	318	Pulse	99	13211633	13350	1
Fage_P044a	319	Picture	stroop neutral close	13223107	0	1	24824	2	0	next	incorrect	1498
Fage_P044a	319	Pulse	99	13224033	926	1
Fage_P044a	319	Response	2	13234243	11136	1
Fage_P044a	319	Pulse	99	13236433	13326	1
Fage_P044a	320	Picture	stroop neutral close	13247931	0	1	24823	3	0	next	incorrect	1502
Fage_P044a	320	Pulse	99	13248832	901	1
Fage_P044a	320	Response	2	13256592	8661	1
Fage_P044a	320	Pulse	99	13261232	13301	1
Fage_P044a	321	Picture	Fixation Cross Stroop	13272754	0	2	124619	4	0	next	other	0
Fage_P044a	321	Pulse	99	13273631	877	1
Fage_P044a	321	Pulse	99	13286031	13277	1
Fage_P044a	321	Pulse	99	13298431	25677	1
Fage_P044a	321	Pulse	99	13310830	38076	1
Fage_P044a	321	Pulse	99	13323230	50476	1
Fage_P044a	321	Pulse	99	13335630	62876	1
Fage_P044a	321	Pulse	99	13348029	75275	1
Fage_P044a	321	Pulse	99	13360429	87675	1
Fage_P044a	321	Pulse	99	13372828	100074	1
Fage_P044a	321	Pulse	99	13385228	112474	1
Fage_P044a	322	Picture	stroop maximum incongruent	13397373	0	2	24824	3	0	next	hit	1518
Fage_P044a	322	Pulse	99	13397628	255	1
Fage_P044a	322	Pulse	99	13410027	12654	1
Fage_P044a	322	Response	1	13412417	15044	1
Fage_P044a	323	Picture	stroop maximum incongruent	13422197	0	1	24824	2	0	next	hit	1522
Fage_P044a	323	Pulse	99	13422427	230	1
Fage_P044a	323	Pulse	99	13434827	12630	1
Fage_P044a	323	Response	1	13439776	17579	1
Fage_P044a	324	Picture	stroop maximum incongruent	13447021	0	1	24824	2	0	next	hit	1526
Fage_P044a	324	Pulse	99	13447226	205	1
Fage_P044a	324	Pulse	99	13459626	12605	1
Fage_P044a	324	Response	1	13462636	15615	1
Fage_P044a	325	Picture	stroop maximum incongruent	13471845	0	1	24824	2	0	next	incorrect	1530
Fage_P044a	325	Pulse	99	13472026	181	1
Fage_P044a	325	Pulse	99	13484425	12580	1
Fage_P044a	325	Response	2	13491945	20100	1
Fage_P044a	326	Picture	stroop maximum incongruent	13496669	0	1	24824	2	0	next	hit	1534
Fage_P044a	326	Pulse	99	13496825	156	1
Fage_P044a	326	Pulse	99	13509224	12555	1
Fage_P044a	326	Response	1	13510514	13845	1
Fage_P044a	327	Picture	stroop maximum incongruent	13521493	0	1	24824	2	0	next	incorrect	1538
Fage_P044a	327	Pulse	99	13521624	131	1
Fage_P044a	327	Pulse	99	13534024	12531	1
Fage_P044a	327	Response	2	13534743	13250	1
Fage_P044a	328	Picture	Fixation Cross Stroop	13546317	0	1	124619	2	0	next	other	0
Fage_P044a	328	Pulse	99	13546423	106	1
Fage_P044a	328	Pulse	99	13558823	12506	1
Fage_P044a	328	Pulse	99	13571222	24905	1
Fage_P044a	328	Pulse	99	13583622	37305	1
Fage_P044a	328	Pulse	99	13596021	49704	1
Fage_P044a	328	Pulse	99	13608421	62104	1
Fage_P044a	328	Pulse	99	13620821	74504	1
Fage_P044a	328	Pulse	99	13633220	86903	1
Fage_P044a	328	Pulse	99	13645620	99303	1
Fage_P044a	328	Pulse	99	13658020	111703	1
Fage_P044a	328	Pulse	99	13670419	124102	1
Fage_P044a	329	Picture	stroop maximum incongruent	13670936	0	1	24823	3	0	next	incorrect	1553
Fage_P044a	329	Pulse	99	13682819	11883	1
Fage_P044a	329	Response	2	13688519	17583	1
Fage_P044a	329	Pulse	99	13695218	24282	1
Fage_P044a	330	Picture	stroop maximum incongruent	13695759	0	2	24824	3	0	next	incorrect	1557
Fage_P044a	330	Pulse	99	13707618	11859	1
Fage_P044a	330	Response	2	13711958	16199	1
Fage_P044a	330	Pulse	99	13720018	24259	1
Fage_P044a	331	Picture	stroop maximum incongruent	13720583	0	1	24824	2	0	next	hit	1560
Fage_P044a	331	Response	1	13731657	11074	1
Fage_P044a	331	Pulse	99	13732417	11834	1
Fage_P044a	331	Pulse	99	13744817	24234	1
Fage_P044a	332	Picture	stroop maximum incongruent	13745407	0	1	24824	2	0	next	hit	1564
Fage_P044a	332	Response	1	13756987	11580	1
Fage_P044a	332	Pulse	99	13757216	11809	1
Fage_P044a	332	Pulse	99	13769616	24209	1
Fage_P044a	333	Picture	stroop maximum incongruent	13770231	0	1	24824	2	0	next	hit	1569
Fage_P044a	333	Pulse	99	13782016	11785	1
Fage_P044a	333	Response	1	13782096	11865	1
Fage_P044a	333	Pulse	99	13794415	24184	1
Fage_P044a	334	Picture	stroop maximum incongruent	13795055	0	1	24824	2	0	next	incorrect	1573
Fage_P044a	334	Pulse	99	13806815	11760	1
Fage_P044a	334	Response	2	13809855	14800	1
Fage_P044a	334	Pulse	99	13819215	24160	1
Fage_P044a	335	Picture	Fixation Cross Stroop	13819879	0	1	124619	2	0	next	other	0
Fage_P044a	335	Pulse	99	13831614	11735	1
Fage_P044a	335	Pulse	99	13844014	24135	1
Fage_P044a	335	Pulse	99	13856413	36534	1
Fage_P044a	335	Pulse	99	13868813	48934	1
Fage_P044a	335	Pulse	99	13881213	61334	1
Fage_P044a	335	Pulse	99	13893612	73733	1
Fage_P044a	335	Pulse	99	13906012	86133	1
Fage_P044a	335	Pulse	99	13918412	98533	1
Fage_P044a	335	Pulse	99	13930811	110932	1
Fage_P044a	335	Pulse	99	13943211	123332	1
Fage_P044a	336	Picture	stroop maximum incongruent	13944498	0	1	24824	2	0	next	hit	1587
Fage_P044a	336	Response	1	13955570	11072	1
Fage_P044a	336	Pulse	99	13955610	11112	1
Fage_P044a	336	Pulse	99	13968010	23512	1
Fage_P044a	337	Picture	stroop maximum incongruent	13969322	0	1	24990	2	0	next	hit	1592
Fage_P044a	337	Pulse	99	13980410	11088	1
Fage_P044a	337	Response	1	13987369	18047	1
Fage_P044a	337	Pulse	99	13992809	23487	1
Fage_P044a	338	Picture	stroop maximum incongruent	13994312	0	1	24824	2	0	next	incorrect	1596
Fage_P044a	338	Pulse	99	14005209	10897	1
Fage_P044a	338	Response	2	14007779	13467	1
Fage_P044a	338	Pulse	99	14017608	23296	1
Fage_P044a	339	Picture	stroop maximum incongruent	14019136	0	1	24824	2	0	next	hit	1600
Fage_P044a	339	Pulse	99	14030008	10872	1
Fage_P044a	339	Response	1	14031158	12022	1
Fage_P044a	339	Pulse	99	14042408	23272	1
Fage_P044a	340	Picture	stroop maximum incongruent	14043960	0	1	24824	2	0	next	hit	1603
Fage_P044a	340	Response	1	14054507	10547	1
Fage_P044a	340	Pulse	99	14054807	10847	1
Fage_P044a	340	Pulse	99	14067207	23247	1
Fage_P044a	341	Picture	stroop maximum incongruent	14068784	0	1	24823	2	0	next	incorrect	1608
Fage_P044a	341	Pulse	99	14079607	10823	1
Fage_P044a	341	Response	2	14080766	11982	1
Fage_P044a	341	Pulse	99	14092006	23222	1
Fage_P044a	342	Picture	Fixation Cross Stroop	14093607	0	1	124619	2	0	next	other	0
Fage_P044a	342	Pulse	99	14104406	10799	1
Fage_P044a	342	Pulse	99	14116805	23198	1
Fage_P044a	342	Pulse	99	14129205	35598	1
Fage_P044a	342	Pulse	99	14141605	47998	1
Fage_P044a	342	Pulse	99	14154004	60397	1
Fage_P044a	342	Pulse	99	14166404	72797	1
Fage_P044a	342	Pulse	99	14178803	85196	1
Fage_P044a	342	Pulse	99	14191203	97596	1
Fage_P044a	342	Pulse	99	14203603	109996	1
Fage_P044a	342	Pulse	99	14216002	122395	1
Fage_P044a	343	Picture	stroop maximum incongruent	14218226	0	1	24824	2	0	next	incorrect	1623
Fage_P044a	343	Pulse	99	14228402	10176	1
Fage_P044a	343	Response	2	14230942	12716	1
Fage_P044a	343	Pulse	99	14240802	22576	1
Fage_P044a	344	Picture	stroop maximum incongruent	14243050	0	1	24824	2	0	next	hit	1627
Fage_P044a	344	Pulse	99	14253201	10151	1
Fage_P044a	344	Response	1	14253611	10561	1
Fage_P044a	344	Pulse	99	14265601	22551	1
Fage_P044a	345	Picture	stroop maximum incongruent	14267874	0	1	24824	2	0	next	incorrect	1630
Fage_P044a	345	Response	2	14277391	9517	1
Fage_P044a	345	Pulse	99	14278000	10126	1
Fage_P044a	345	Pulse	99	14290400	22526	1
Fage_P044a	346	Picture	stroop maximum incongruent	14292698	0	1	24990	2	0	next	incorrect	1635
Fage_P044a	346	Pulse	99	14302800	10102	1
Fage_P044a	346	Response	2	14302820	10122	1
Fage_P044a	346	Pulse	99	14315199	22501	1
Fage_P044a	347	Picture	stroop maximum incongruent	14317688	0	1	24824	2	0	next	incorrect	1638
Fage_P044a	347	Response	2	14327039	9351	1
Fage_P044a	347	Pulse	99	14327599	9911	1
Fage_P044a	347	Pulse	99	14339999	22311	1
Fage_P044a	348	Picture	stroop maximum incongruent	14342512	0	1	24824	2	0	next	incorrect	1643
Fage_P044a	348	Pulse	99	14352398	9886	1
Fage_P044a	348	Response	2	14352448	9936	1
Fage_P044a	348	Pulse	99	14364798	22286	1
Fage_P044a	349	Picture	Fixation Cross Stroop	14367336	0	1	124619	2	0	next	other	0
Fage_P044a	349	Pulse	99	14377197	9861	1
Fage_P044a	349	Pulse	99	14389597	22261	1
Fage_P044a	349	Pulse	99	14401997	34661	1
Fage_P044a	349	Pulse	99	14414396	47060	1
Fage_P044a	349	Pulse	99	14426796	59460	1
Fage_P044a	349	Pulse	99	14439206	71870	1
Fage_P044a	349	Pulse	99	14451605	84269	1
Fage_P044a	349	Pulse	99	14464005	96669	1
Fage_P044a	349	Pulse	99	14476404	109068	1
Fage_P044a	349	Pulse	99	14488804	121468	1
Fage_P044a	350	Picture	End Stroop	14491955	0	1	46261	2	0	next	other	0
Fage_P044a	350	Pulse	99	14501204	9249	1
Fage_P044a	350	Pulse	99	14513603	21648	1
Fage_P044a	350	Pulse	99	14526003	34048	1
