# Supplementary material for: Towards clinical applicability of fMRI via systematic filtering
Source: PLoS One. 2025 May 12;20(5):e0321088. doi: 10.1371/journal.pone.0321088 (PMC12068634; doi:10.1371/journal.pone.0321088)
Supplement: S1 Code — (ZIP) [file pone.0321088.s001.zip › PLOS_DATA_CODE/Logfiles/Fage_P045a-fage.log]

Scenario - Fage Final
Logfile written - 01/28/2013 10:40:49

Subject	Trial	Event Type	Code	Time	TTime	Uncertainty	Duration	Uncertainty	ReqTime	ReqDur	Stim Type	Pair Index

Fage_P045a	1	Pulse	99	73654	83651	1
Fage_P045a	2	Picture	Instruction Sternberg Symbols	73967	0	1	37319	2	0	next	other	0
Fage_P045a	2	Pulse	99	86053	12086	1
Fage_P045a	2	Pulse	99	98453	24486	1
Fage_P045a	2	Pulse	99	110852	36885	1
Fage_P045a	3	Picture	Encoding Sternberg Symbols	111286	0	1	24824	2	0	next	other	0
Fage_P045a	3	Pulse	99	123252	11966	1
Fage_P045a	3	Pulse	99	135652	24366	1
Fage_P045a	4	Picture	Fixation Cross Sternberg Symbols after Encoding	136110	0	1	12495	2	0	next	other	0
Fage_P045a	4	Pulse	99	148051	11941	1
Fage_P045a	5	Picture	Stroop Sternberg	148605	0	1	24824	2	0	next	incorrect	12
Fage_P045a	5	Response	2	159671	11066	1
Fage_P045a	5	Pulse	99	160451	11846	1
Fage_P045a	5	Pulse	99	172850	24245	1
Fage_P045a	6	Picture	Fixation Cross Sternberg Symbols after Stroop	173429	0	1	37319	2	0	next	other	0
Fage_P045a	6	Pulse	99	185250	11821	1
Fage_P045a	6	Pulse	99	197650	24221	1
Fage_P045a	6	Pulse	99	210049	36620	1
Fage_P045a	7	Picture	Retrieval Sternberg Symbols	210748	0	1	24824	2	0	next	miss	0
Fage_P045a	7	Pulse	99	222449	11701	1
Fage_P045a	7	Pulse	99	234849	24101	1
Fage_P045a	8	Picture	Fixation Cross after Retrieval	235572	0	1	112290	2	0	next	other	0
Fage_P045a	8	Pulse	99	247248	11676	1
Fage_P045a	8	Pulse	99	259648	24076	1
Fage_P045a	8	Pulse	99	272048	36476	1
Fage_P045a	8	Pulse	99	284447	48875	1
Fage_P045a	8	Pulse	99	296847	61275	1
Fage_P045a	8	Pulse	99	309246	73674	1
Fage_P045a	8	Pulse	99	321646	86074	1
Fage_P045a	8	Pulse	99	334045	98473	1
Fage_P045a	8	Pulse	99	346445	110873	1
Fage_P045a	9	Picture	Encoding Sternberg Symbols	347862	0	1	24824	2	0	next	other	0
Fage_P045a	9	Pulse	99	358845	10983	1
Fage_P045a	9	Pulse	99	371244	23382	1
Fage_P045a	10	Picture	Fixation Cross Sternberg Symbols after Encoding	372686	0	1	12495	3	0	next	other	0
Fage_P045a	10	Pulse	99	383644	10958	1
Fage_P045a	11	Picture	Stroop Sternberg	385181	0	2	24824	3	0	next	miss	0
Fage_P045a	11	Pulse	99	396044	10863	1
Fage_P045a	11	Pulse	99	408443	23262	1
Fage_P045a	12	Picture	Fixation Cross Sternberg Symbols after Stroop	410005	0	1	37319	2	0	next	other	0
Fage_P045a	12	Pulse	99	420843	10838	1
Fage_P045a	12	Pulse	99	433242	23237	1
Fage_P045a	12	Pulse	99	445642	35637	1
Fage_P045a	13	Picture	Retrieval Sternberg Symbols	447324	0	1	24824	2	0	next	hit	46
Fage_P045a	13	Pulse	99	458042	10718	1
Fage_P045a	13	Response	1	463731	16407	1
Fage_P045a	13	Pulse	99	470441	23117	1
Fage_P045a	14	Picture	Fixation Cross after Retrieval	472148	0	1	149443	2	0	next	other	0
Fage_P045a	14	Pulse	99	482841	10693	1
Fage_P045a	14	Pulse	99	495241	23093	1
Fage_P045a	14	Pulse	99	507640	35492	1
Fage_P045a	14	Pulse	99	520040	47892	1
Fage_P045a	14	Pulse	99	532439	60291	1
Fage_P045a	14	Pulse	99	544839	72691	1
Fage_P045a	14	Pulse	99	557239	85091	1
Fage_P045a	14	Pulse	99	569638	97490	1
Fage_P045a	14	Pulse	99	582038	109890	1
Fage_P045a	14	Pulse	99	594448	122300	1
Fage_P045a	14	Pulse	99	606847	134699	1
Fage_P045a	14	Pulse	99	619247	147099	1
Fage_P045a	15	Picture	Encoding Sternberg Symbols	621591	0	1	24824	2	0	next	other	0
Fage_P045a	15	Pulse	99	631646	10055	1
Fage_P045a	15	Pulse	99	644046	22455	1
Fage_P045a	16	Picture	Fixation Cross Sternberg Symbols after Encoding	646415	0	1	12495	2	0	next	other	0
Fage_P045a	16	Pulse	99	656446	10031	1
Fage_P045a	17	Picture	Stroop Sternberg	658910	0	1	24824	2	0	next	hit	68
Fage_P045a	17	Pulse	99	668845	9935	1
Fage_P045a	17	Response	1	672175	13265	1
Fage_P045a	17	Pulse	99	681245	22335	1
Fage_P045a	18	Picture	Fixation Cross Sternberg Symbols after Stroop	683734	0	1	37319	2	0	next	other	0
Fage_P045a	18	Pulse	99	693644	9910	1
Fage_P045a	18	Pulse	99	706044	22310	1
Fage_P045a	18	Pulse	99	718444	34710	1
Fage_P045a	19	Picture	Retrieval Sternberg Symbols	721053	0	1	24824	2	0	next	hit	76
Fage_P045a	19	Pulse	99	730843	9790	1
Fage_P045a	19	Response	1	736293	15240	1
Fage_P045a	19	Pulse	99	743243	22190	1
Fage_P045a	20	Picture	Fixation Cross after Retrieval	745877	0	1	124619	2	0	next	other	0
Fage_P045a	20	Pulse	99	755643	9766	1
Fage_P045a	20	Pulse	99	768042	22165	1
Fage_P045a	20	Pulse	99	780442	34565	1
Fage_P045a	20	Pulse	99	792841	46964	1
Fage_P045a	20	Pulse	99	805241	59364	1
Fage_P045a	20	Pulse	99	817640	71763	1
Fage_P045a	20	Pulse	99	830040	84163	1
Fage_P045a	20	Pulse	99	842440	96563	1
Fage_P045a	20	Pulse	99	854840	108963	1
Fage_P045a	20	Pulse	99	867239	121362	1
Fage_P045a	21	Picture	Encoding Sternberg Symbols	870496	0	1	24824	2	0	next	other	0
Fage_P045a	21	Pulse	99	879639	9143	1
Fage_P045a	21	Pulse	99	892038	21542	1
Fage_P045a	22	Picture	Fixation Cross Sternberg Symbols after Encoding	895320	0	1	12495	2	0	next	other	0
Fage_P045a	22	Pulse	99	904438	9118	1
Fage_P045a	23	Picture	Stroop Sternberg	907815	0	1	24824	2	0	next	hit	96
Fage_P045a	23	Pulse	99	916838	9023	1
Fage_P045a	23	Response	1	920217	12402	1
Fage_P045a	23	Pulse	99	929237	21422	1
Fage_P045a	24	Picture	Fixation Cross Sternberg Symbols after Stroop	932639	0	1	37319	2	0	next	other	0
Fage_P045a	24	Pulse	99	941637	8998	1
Fage_P045a	24	Pulse	99	954036	21397	1
Fage_P045a	24	Pulse	99	966436	33797	1
Fage_P045a	25	Picture	Retrieval Sternberg Symbols	969958	0	1	24824	2	0	next	incorrect	104
Fage_P045a	25	Pulse	99	978836	8878	1
Fage_P045a	25	Response	2	990755	20797	1
Fage_P045a	25	Pulse	99	991235	21277	1
Fage_P045a	26	Picture	Fixation Cross after Retrieval	994782	0	1	136947	2	0	next	other	0
Fage_P045a	26	Pulse	99	1003635	8853	1
Fage_P045a	26	Pulse	99	1016034	21252	1
Fage_P045a	26	Pulse	99	1028434	33652	1
Fage_P045a	26	Pulse	99	1040834	46052	1
Fage_P045a	26	Pulse	99	1053233	58451	1
Fage_P045a	26	Pulse	99	1065633	70851	1
Fage_P045a	26	Pulse	99	1078032	83250	1
Fage_P045a	26	Pulse	99	1090432	95650	1
Fage_P045a	26	Pulse	99	1102832	108050	1
Fage_P045a	26	Pulse	99	1115231	120449	1
Fage_P045a	26	Pulse	99	1127631	132849	1
Fage_P045a	27	Picture	Encoding Sternberg Symbols	1131729	0	1	24824	2	0	next	other	0
Fage_P045a	27	Pulse	99	1140031	8302	1
Fage_P045a	27	Pulse	99	1152430	20701	1
Fage_P045a	28	Picture	Fixation Cross Sternberg Symbols after Encoding	1156553	0	1	12495	2	0	next	other	0
Fage_P045a	28	Pulse	99	1164830	8277	1
Fage_P045a	29	Picture	Stroop Sternberg	1169048	0	1	24824	2	0	next	incorrect	125
Fage_P045a	29	Pulse	99	1177230	8182	1
Fage_P045a	29	Response	2	1180679	11631	1
Fage_P045a	29	Pulse	99	1189629	20581	1
Fage_P045a	30	Picture	Fixation Cross Sternberg Symbols after Stroop	1193872	0	1	37319	2	0	next	other	0
Fage_P045a	30	Pulse	99	1202029	8157	1
Fage_P045a	30	Pulse	99	1214428	20556	1
Fage_P045a	30	Pulse	99	1226828	32956	1
Fage_P045a	31	Picture	Retrieval Sternberg Symbols	1231191	0	1	24824	2	0	next	hit	133
Fage_P045a	31	Pulse	99	1239228	8037	1
Fage_P045a	31	Response	1	1247457	16266	1
Fage_P045a	31	Pulse	99	1251627	20436	1
Fage_P045a	32	Picture	Fixation Cross after Retrieval	1256015	0	1	124619	2	0	next	other	0
Fage_P045a	32	Pulse	99	1264027	8012	1
Fage_P045a	32	Pulse	99	1276426	20411	1
Fage_P045a	32	Pulse	99	1288826	32811	1
Fage_P045a	32	Pulse	99	1301226	45211	1
Fage_P045a	32	Pulse	99	1313625	57610	1
Fage_P045a	32	Pulse	99	1326025	70010	1
Fage_P045a	32	Pulse	99	1338424	82409	1
Fage_P045a	32	Pulse	99	1350824	94809	1
Fage_P045a	32	Pulse	99	1363224	107209	1
Fage_P045a	32	Pulse	99	1375623	119608	1
Fage_P045a	33	Picture	Encoding Sternberg Symbols	1380634	0	1	24824	2	0	next	other	0
Fage_P045a	33	Pulse	99	1388023	7389	1
Fage_P045a	33	Pulse	99	1400422	19788	1
Fage_P045a	34	Picture	Fixation Cross Sternberg Symbols after Encoding	1405458	0	1	12495	2	0	next	other	0
Fage_P045a	34	Pulse	99	1412822	7364	1
Fage_P045a	35	Picture	Stroop Sternberg	1417953	0	1	24824	2	0	next	incorrect	153
Fage_P045a	35	Pulse	99	1425222	7269	1
Fage_P045a	35	Response	2	1427812	9859	1
Fage_P045a	35	Pulse	99	1437621	19668	1
Fage_P045a	36	Picture	Fixation Cross Sternberg Symbols after Stroop	1442777	0	1	37319	2	0	next	other	0
Fage_P045a	36	Pulse	99	1450021	7244	1
Fage_P045a	36	Pulse	99	1462421	19644	1
Fage_P045a	36	Pulse	99	1474820	32043	1
Fage_P045a	37	Picture	Retrieval Sternberg Symbols	1480096	0	1	24824	2	0	next	hit	161
Fage_P045a	37	Pulse	99	1487220	7124	1
Fage_P045a	37	Response	1	1495130	15034	1
Fage_P045a	37	Pulse	99	1499619	19523	1
Fage_P045a	38	Picture	Fixation Cross after Retrieval	1504920	0	1	112290	2	0	next	other	0
Fage_P045a	38	Pulse	99	1512019	7099	1
Fage_P045a	38	Pulse	99	1524419	19499	1
Fage_P045a	38	Pulse	99	1536818	31898	1
Fage_P045a	38	Pulse	99	1549218	44298	1
Fage_P045a	38	Pulse	99	1561618	56698	1
Fage_P045a	38	Pulse	99	1574017	69097	1
Fage_P045a	38	Pulse	99	1586417	81497	1
Fage_P045a	38	Pulse	99	1598816	93896	1
Fage_P045a	38	Pulse	99	1611216	106296	1
Fage_P045a	39	Picture	Encoding Sternberg Symbols	1617210	0	1	24824	2	0	next	other	0
Fage_P045a	39	Pulse	99	1623616	6406	1
Fage_P045a	39	Pulse	99	1636015	18805	1
Fage_P045a	40	Picture	Fixation Cross Sternberg Symbols after Encoding	1642034	0	1	12495	2	0	next	other	0
Fage_P045a	40	Pulse	99	1648415	6381	1
Fage_P045a	41	Picture	Stroop Sternberg	1654529	0	1	24824	2	0	next	hit	180
Fage_P045a	41	Pulse	99	1660815	6286	1
Fage_P045a	41	Response	1	1666094	11565	1
Fage_P045a	41	Pulse	99	1673214	18685	1
Fage_P045a	42	Picture	Fixation Cross Sternberg Symbols after Stroop	1679353	0	1	37319	2	0	next	other	0
Fage_P045a	42	Pulse	99	1685614	6261	1
Fage_P045a	42	Pulse	99	1698013	18660	1
Fage_P045a	42	Pulse	99	1710413	31060	1
Fage_P045a	43	Picture	Retrieval Sternberg Symbols	1716672	0	1	24824	2	0	next	hit	188
Fage_P045a	43	Pulse	99	1722813	6141	1
Fage_P045a	43	Response	1	1729992	13320	1
Fage_P045a	43	Pulse	99	1735212	18540	1
Fage_P045a	44	Picture	Fixation Cross after Retrieval	1741496	0	1	112290	2	0	next	other	0
Fage_P045a	44	Pulse	99	1747612	6116	1
Fage_P045a	44	Pulse	99	1760011	18515	1
Fage_P045a	44	Pulse	99	1772411	30915	1
Fage_P045a	44	Pulse	99	1784811	43315	1
Fage_P045a	44	Pulse	99	1797210	55714	1
Fage_P045a	44	Pulse	99	1809610	68114	1
Fage_P045a	44	Pulse	99	1822010	80514	1
Fage_P045a	44	Pulse	99	1834409	92913	1
Fage_P045a	44	Pulse	99	1846809	105313	1
Fage_P045a	45	Picture	Encoding Sternberg Symbols	1853786	0	1	24824	2	0	next	other	0
Fage_P045a	45	Pulse	99	1859208	5422	1
Fage_P045a	45	Pulse	99	1871608	17822	1
Fage_P045a	46	Picture	Fixation Cross Sternberg Symbols after Encoding	1878610	0	1	12495	3	0	next	other	0
Fage_P045a	46	Pulse	99	1884008	5398	1
Fage_P045a	47	Picture	Stroop Sternberg	1891105	0	2	24824	3	0	next	incorrect	207
Fage_P045a	47	Pulse	99	1896407	5302	1
Fage_P045a	47	Response	2	1904087	12982	1
Fage_P045a	47	Pulse	99	1908817	17712	1
Fage_P045a	48	Picture	Fixation Cross Sternberg Symbols after Stroop	1915929	0	1	37319	2	0	next	other	0
Fage_P045a	48	Pulse	99	1921217	5288	1
Fage_P045a	48	Pulse	99	1933616	17687	1
Fage_P045a	48	Pulse	99	1946016	30087	1
Fage_P045a	49	Picture	Retrieval Sternberg Symbols	1953248	0	1	24824	2	0	next	hit	216
Fage_P045a	49	Pulse	99	1958415	5167	1
Fage_P045a	49	Pulse	99	1970815	17567	1
Fage_P045a	49	Response	1	1970935	17687	1
Fage_P045a	50	Picture	Fixation Cross after Retrieval	1978072	0	1	136948	2	0	next	other	0
Fage_P045a	50	Pulse	99	1983215	5143	1
Fage_P045a	50	Pulse	99	1995614	17542	1
Fage_P045a	50	Pulse	99	2008014	29942	1
Fage_P045a	50	Pulse	99	2020413	42341	1
Fage_P045a	50	Pulse	99	2032813	54741	1
Fage_P045a	50	Pulse	99	2045213	67141	1
Fage_P045a	50	Pulse	99	2057612	79540	1
Fage_P045a	50	Pulse	99	2070012	91940	1
Fage_P045a	50	Pulse	99	2082412	104340	1
Fage_P045a	50	Pulse	99	2094811	116739	1
Fage_P045a	50	Pulse	99	2107211	129139	1
Fage_P045a	51	Picture	Encoding Sternberg Symbols	2115020	0	1	24824	2	0	next	other	0
Fage_P045a	51	Pulse	99	2119610	4590	1
Fage_P045a	51	Pulse	99	2132010	16990	1
Fage_P045a	52	Picture	Fixation Cross Sternberg Symbols after Encoding	2139844	0	1	12495	2	0	next	other	0
Fage_P045a	52	Pulse	99	2144409	4565	1
Fage_P045a	53	Picture	Stroop Sternberg	2152339	0	1	24824	2	0	next	hit	236
Fage_P045a	53	Pulse	99	2156809	4470	1
Fage_P045a	53	Response	1	2165169	12830	1
Fage_P045a	53	Pulse	99	2169209	16870	1
Fage_P045a	54	Picture	Fixation Cross Sternberg Symbols after Stroop	2177163	0	1	37319	2	0	next	other	0
Fage_P045a	54	Pulse	99	2181609	4446	1
Fage_P045a	54	Pulse	99	2194008	16845	1
Fage_P045a	54	Pulse	99	2206408	29245	1
Fage_P045a	55	Picture	Retrieval Sternberg Symbols	2214482	0	1	24824	2	0	next	incorrect	245
Fage_P045a	55	Pulse	99	2218807	4325	1
Fage_P045a	55	Pulse	99	2231207	16725	1
Fage_P045a	55	Response	2	2238627	24145	1
Fage_P045a	56	Picture	Fixation Cross after Retrieval	2239306	0	1	124619	2	0	next	other	0
Fage_P045a	56	Pulse	99	2243606	4300	1
Fage_P045a	56	Pulse	99	2256006	16700	1
Fage_P045a	56	Pulse	99	2268406	29100	1
Fage_P045a	56	Pulse	99	2280805	41499	1
Fage_P045a	56	Pulse	99	2293205	53899	1
Fage_P045a	56	Pulse	99	2305605	66299	1
Fage_P045a	56	Pulse	99	2318004	78698	1
Fage_P045a	56	Pulse	99	2330404	91098	1
Fage_P045a	56	Pulse	99	2342803	103497	1
Fage_P045a	56	Pulse	99	2355203	115897	1
Fage_P045a	57	Picture	Encoding Sternberg Symbols	2363925	0	1	24824	2	0	next	other	0
Fage_P045a	57	Pulse	99	2367603	3678	1
Fage_P045a	57	Pulse	99	2380002	16077	1
Fage_P045a	58	Picture	Fixation Cross Sternberg Symbols after Encoding	2388749	0	1	12495	2	0	next	other	0
Fage_P045a	58	Pulse	99	2392402	3653	1
Fage_P045a	59	Picture	Stroop Sternberg	2401244	0	1	24824	2	0	next	incorrect	264
Fage_P045a	59	Pulse	99	2404802	3558	1
Fage_P045a	59	Response	2	2412061	10817	1
Fage_P045a	59	Pulse	99	2417201	15957	1
Fage_P045a	60	Picture	Fixation Cross Sternberg Symbols after Stroop	2426068	0	1	37319	2	0	next	other	0
Fage_P045a	60	Pulse	99	2429601	3533	1
Fage_P045a	60	Pulse	99	2442000	15932	1
Fage_P045a	60	Pulse	99	2454400	28332	1
Fage_P045a	61	Picture	Retrieval Sternberg Symbols	2463387	0	1	24823	3	0	next	miss	0
Fage_P045a	61	Pulse	99	2466800	3413	1
Fage_P045a	61	Pulse	99	2479199	15812	1
Fage_P045a	62	Picture	Fixation Cross after Retrieval	2488210	0	2	149443	3	0	next	false_alarm	274
Fage_P045a	62	Response	2	2488459	249	1
Fage_P045a	62	Pulse	99	2491599	3389	1
Fage_P045a	62	Pulse	99	2503998	15788	1
Fage_P045a	62	Pulse	99	2516398	28188	1
Fage_P045a	62	Pulse	99	2528798	40588	1
Fage_P045a	62	Pulse	99	2541197	52987	1
Fage_P045a	62	Pulse	99	2553597	65387	1
Fage_P045a	62	Pulse	99	2565997	77787	1
Fage_P045a	62	Pulse	99	2578396	90186	1
Fage_P045a	62	Pulse	99	2590796	102586	1
Fage_P045a	62	Pulse	99	2603195	114985	1
Fage_P045a	62	Pulse	99	2615595	127385	1
Fage_P045a	62	Pulse	99	2627995	139785	1
Fage_P045a	63	Picture	Encoding Sternberg Symbols	2637653	0	1	24824	2	0	next	other	0
Fage_P045a	63	Pulse	99	2640394	2741	1
Fage_P045a	63	Pulse	99	2652794	15141	1
Fage_P045a	64	Picture	Fixation Cross Sternberg Symbols after Encoding	2662477	0	1	12495	3	0	next	other	0
Fage_P045a	64	Pulse	99	2665194	2717	1
Fage_P045a	65	Picture	Stroop Sternberg	2674972	0	2	24824	3	0	next	incorrect	294
Fage_P045a	65	Pulse	99	2677593	2621	1
Fage_P045a	65	Response	2	2685473	10501	1
Fage_P045a	65	Pulse	99	2689992	15020	1
Fage_P045a	66	Picture	Fixation Cross Sternberg Symbols after Stroop	2699796	0	1	37319	2	0	next	other	0
Fage_P045a	66	Pulse	99	2702392	2596	1
Fage_P045a	66	Pulse	99	2714792	14996	1
Fage_P045a	66	Pulse	99	2727192	27396	1
Fage_P045a	67	Picture	Retrieval Sternberg Symbols	2737115	0	1	24824	2	0	next	hit	303
Fage_P045a	67	Pulse	99	2739591	2476	1
Fage_P045a	67	Pulse	99	2751991	14876	1
Fage_P045a	67	Response	1	2754081	16966	1
Fage_P045a	68	Picture	Fixation Cross after Retrieval	2761939	0	1	124619	2	0	next	other	0
Fage_P045a	68	Pulse	99	2764390	2451	1
Fage_P045a	68	Pulse	99	2776790	14851	1
Fage_P045a	68	Pulse	99	2789190	27251	1
Fage_P045a	68	Pulse	99	2801589	39650	1
Fage_P045a	68	Pulse	99	2813989	52050	1
Fage_P045a	68	Pulse	99	2826389	64450	1
Fage_P045a	68	Pulse	99	2838788	76849	1
Fage_P045a	68	Pulse	99	2851188	89249	1
Fage_P045a	68	Pulse	99	2863587	101648	1
Fage_P045a	68	Pulse	99	2875987	114048	1
Fage_P045a	69	Picture	Encoding Sternberg Symbols	2886558	0	1	24824	2	0	next	other	0
Fage_P045a	69	Pulse	99	2888387	1829	1
Fage_P045a	69	Pulse	99	2900786	14228	1
Fage_P045a	70	Picture	Fixation Cross Sternberg Symbols after Encoding	2911382	0	1	12495	2	0	next	other	0
Fage_P045a	70	Pulse	99	2913186	1804	1
Fage_P045a	71	Picture	Stroop Sternberg	2923877	0	1	24824	2	0	next	incorrect	322
Fage_P045a	71	Pulse	99	2925586	1709	1
Fage_P045a	71	Response	2	2933725	9848	1
Fage_P045a	71	Pulse	99	2937985	14108	1
Fage_P045a	72	Picture	Fixation Cross Sternberg Symbols after Stroop	2948701	0	1	37319	2	0	next	other	0
Fage_P045a	72	Pulse	99	2950385	1684	1
Fage_P045a	72	Pulse	99	2962784	14083	1
Fage_P045a	72	Pulse	99	2975184	26483	1
Fage_P045a	73	Picture	Retrieval Sternberg Symbols	2986020	0	1	24824	2	0	next	incorrect	331
Fage_P045a	73	Pulse	99	2987584	1564	1
Fage_P045a	73	Pulse	99	2999983	13963	1
Fage_P045a	73	Response	2	3004873	18853	1
Fage_P045a	74	Picture	Fixation Cross after Retrieval	3010844	0	1	112290	2	0	next	other	0
Fage_P045a	74	Pulse	99	3012383	1539	1
Fage_P045a	74	Pulse	99	3024782	13938	1
Fage_P045a	74	Pulse	99	3037182	26338	1
Fage_P045a	74	Pulse	99	3049582	38738	1
Fage_P045a	74	Pulse	99	3061981	51137	1
Fage_P045a	74	Pulse	99	3074381	63537	1
Fage_P045a	74	Pulse	99	3086781	75937	1
Fage_P045a	74	Pulse	99	3099180	88336	1
Fage_P045a	74	Pulse	99	3111580	100736	1
Fage_P045a	75	Picture	Encoding Sternberg Symbols	3123134	0	1	24824	2	0	next	other	0
Fage_P045a	75	Pulse	99	3123979	845	1
Fage_P045a	75	Pulse	99	3136379	13245	1
Fage_P045a	76	Picture	Fixation Cross Sternberg Symbols after Encoding	3147958	0	1	12495	3	0	next	other	0
Fage_P045a	76	Pulse	99	3148779	821	1
Fage_P045a	77	Picture	Stroop Sternberg	3160453	0	2	24824	3	0	next	hit	349
Fage_P045a	77	Pulse	99	3161178	725	1
Fage_P045a	77	Response	1	3170078	9625	1
Fage_P045a	77	Pulse	99	3173578	13125	1
Fage_P045a	78	Picture	Fixation Cross Sternberg Symbols after Stroop	3185277	0	1	37319	2	0	next	other	0
Fage_P045a	78	Pulse	99	3185977	700	1
Fage_P045a	78	Pulse	99	3198377	13100	1
Fage_P045a	78	Pulse	99	3210777	25500	1
Fage_P045a	79	Picture	Retrieval Sternberg Symbols	3222596	0	1	24824	2	0	next	hit	358
Fage_P045a	79	Pulse	99	3223176	580	1
Fage_P045a	79	Pulse	99	3235576	12980	1
Fage_P045a	79	Response	1	3247385	24789	1
Fage_P045a	80	Picture	Fixation Cross after Retrieval	3247420	0	1	124619	2	0	next	other	0
Fage_P045a	80	Pulse	99	3247975	555	1
Fage_P045a	80	Pulse	99	3260375	12955	1
Fage_P045a	80	Pulse	99	3272775	25355	1
Fage_P045a	80	Pulse	99	3285174	37754	1
Fage_P045a	80	Pulse	99	3297584	50164	1
Fage_P045a	80	Pulse	99	3309984	62564	1
Fage_P045a	80	Pulse	99	3322383	74963	1
Fage_P045a	80	Pulse	99	3334783	87363	1
Fage_P045a	80	Pulse	99	3347182	99762	1
Fage_P045a	80	Pulse	99	3359582	112162	1
Fage_P045a	80	Pulse	99	3371982	124562	1
Fage_P045a	81	Picture	Encoding Sternberg Symbols	3372039	0	1	24824	2	0	next	other	0
Fage_P045a	81	Pulse	99	3384381	12342	1
Fage_P045a	81	Pulse	99	3396781	24742	1
Fage_P045a	82	Picture	Fixation Cross Sternberg Symbols after Encoding	3396863	0	1	12495	2	0	next	other	0
Fage_P045a	82	Pulse	99	3409180	12317	1
Fage_P045a	83	Picture	Stroop Sternberg	3409358	0	1	24824	2	0	next	incorrect	377
Fage_P045a	83	Response	2	3418280	8922	1
Fage_P045a	83	Pulse	99	3421580	12222	1
Fage_P045a	83	Pulse	99	3433980	24622	1
Fage_P045a	84	Picture	Fixation Cross Sternberg Symbols after Stroop	3434182	0	1	37319	2	0	next	other	0
Fage_P045a	84	Pulse	99	3446379	12197	1
Fage_P045a	84	Pulse	99	3458779	24597	1
Fage_P045a	84	Pulse	99	3471179	36997	1
Fage_P045a	85	Picture	Retrieval Sternberg Symbols	3471501	0	1	24824	2	0	next	incorrect	386
Fage_P045a	85	Pulse	99	3483578	12077	1
Fage_P045a	85	Response	2	3488328	16827	1
Fage_P045a	85	Pulse	99	3495978	24477	1
Fage_P045a	86	Picture	Fixation Cross after Retrieval	3496325	0	1	124619	2	0	next	other	0
Fage_P045a	86	Pulse	99	3508377	12052	1
Fage_P045a	86	Pulse	99	3520777	24452	1
Fage_P045a	86	Pulse	99	3533177	36852	1
Fage_P045a	86	Pulse	99	3545576	49251	1
Fage_P045a	86	Pulse	99	3557976	61651	1
Fage_P045a	86	Pulse	99	3570376	74051	1
Fage_P045a	86	Pulse	99	3582775	86450	1
Fage_P045a	86	Pulse	99	3595175	98850	1
Fage_P045a	86	Pulse	99	3607574	111249	1
Fage_P045a	86	Pulse	99	3619974	123649	1
Fage_P045a	87	Picture	Encoding Sternberg Symbols	3620944	0	1	24824	2	0	next	other	0
Fage_P045a	87	Pulse	99	3632374	11430	1
Fage_P045a	87	Pulse	99	3644773	23829	1
Fage_P045a	88	Picture	Fixation Cross Sternberg Symbols after Encoding	3645768	0	1	12495	2	0	next	other	0
Fage_P045a	88	Pulse	99	3657173	11405	1
Fage_P045a	89	Picture	Stroop Sternberg	3658263	0	1	24824	2	0	next	incorrect	405
Fage_P045a	89	Response	2	3665433	7170	1
Fage_P045a	89	Pulse	99	3669572	11309	1
Fage_P045a	89	Pulse	99	3681972	23709	1
Fage_P045a	90	Picture	Fixation Cross Sternberg Symbols after Stroop	3683087	0	1	37319	2	0	next	other	0
Fage_P045a	90	Pulse	99	3694372	11285	1
Fage_P045a	90	Pulse	99	3706771	23684	1
Fage_P045a	90	Pulse	99	3719171	36084	1
Fage_P045a	91	Picture	Retrieval Sternberg Symbols	3720406	0	1	24824	2	0	next	incorrect	413
Fage_P045a	91	Response	2	3728561	8155	1
Fage_P045a	91	Pulse	99	3731570	11164	1
Fage_P045a	91	Pulse	99	3743970	23564	1
Fage_P045a	92	Picture	Fixation Cross after Retrieval	3745230	0	1	112290	2	0	next	other	0
Fage_P045a	92	Pulse	99	3756370	11140	1
Fage_P045a	92	Pulse	99	3768769	23539	1
Fage_P045a	92	Pulse	99	3781169	35939	1
Fage_P045a	92	Pulse	99	3793569	48339	1
Fage_P045a	92	Pulse	99	3805968	60738	1
Fage_P045a	92	Pulse	99	3818368	73138	1
Fage_P045a	92	Pulse	99	3830767	85537	1
Fage_P045a	92	Pulse	99	3843167	97937	1
Fage_P045a	92	Pulse	99	3855567	110337	1
Fage_P045a	93	Picture	Encoding Sternberg Symbols	3857520	0	1	24824	2	0	next	other	0
Fage_P045a	93	Pulse	99	3867966	10446	1
Fage_P045a	93	Pulse	99	3880366	22846	1
Fage_P045a	94	Picture	Fixation Cross Sternberg Symbols after Encoding	3882344	0	1	12495	2	0	next	other	0
Fage_P045a	94	Pulse	99	3892766	10422	1
Fage_P045a	95	Picture	Stroop Sternberg	3894839	0	1	24824	2	0	next	incorrect	432
Fage_P045a	95	Response	2	3904485	9646	1
Fage_P045a	95	Pulse	99	3905165	10326	1
Fage_P045a	95	Pulse	99	3917565	22726	1
Fage_P045a	96	Picture	Fixation Cross Sternberg Symbols after Stroop	3919663	0	1	37319	2	0	next	other	0
Fage_P045a	96	Pulse	99	3929964	10301	1
Fage_P045a	96	Pulse	99	3942364	22701	1
Fage_P045a	96	Pulse	99	3954764	35101	1
Fage_P045a	97	Picture	Retrieval Sternberg Symbols	3956982	0	1	24824	2	0	next	incorrect	441
Fage_P045a	97	Pulse	99	3967163	10181	1
Fage_P045a	97	Response	2	3967353	10371	1
Fage_P045a	97	Pulse	99	3979563	22581	1
Fage_P045a	98	Picture	Fixation Cross after Retrieval	3981806	0	1	137114	2	0	next	false_alarm	444
Fage_P045a	98	Response	1	3983723	1917	1
Fage_P045a	98	Pulse	99	3991962	10156	1
Fage_P045a	98	Pulse	99	4004362	22556	1
Fage_P045a	98	Pulse	99	4016762	34956	1
Fage_P045a	98	Pulse	99	4029161	47355	1
Fage_P045a	98	Pulse	99	4041561	59755	1
Fage_P045a	98	Pulse	99	4053961	72155	1
Fage_P045a	98	Pulse	99	4066360	84554	1
Fage_P045a	98	Pulse	99	4078760	96954	1
Fage_P045a	98	Pulse	99	4091159	109353	1
Fage_P045a	98	Pulse	99	4103559	121753	1
Fage_P045a	98	Pulse	99	4115959	134153	1
Fage_P045a	99	Picture	Encoding Sternberg Symbols	4118920	0	1	24824	2	0	next	other	0
Fage_P045a	99	Pulse	99	4128358	9438	1
Fage_P045a	99	Pulse	99	4140758	21838	1
Fage_P045a	100	Picture	Fixation Cross Sternberg Symbols after Encoding	4143744	0	1	12495	2	0	next	other	0
Fage_P045a	100	Pulse	99	4153158	9414	1
Fage_P045a	101	Picture	Stroop Sternberg	4156239	0	1	24824	2	0	next	incorrect	462
Fage_P045a	101	Response	2	4165207	8968	1
Fage_P045a	101	Pulse	99	4165557	9318	1
Fage_P045a	101	Pulse	99	4177957	21718	1
Fage_P045a	102	Picture	Fixation Cross Sternberg Symbols after Stroop	4181063	0	1	37319	2	0	next	other	0
Fage_P045a	102	Pulse	99	4190356	9293	1
Fage_P045a	102	Pulse	99	4202756	21693	1
Fage_P045a	102	Pulse	99	4215156	34093	1
Fage_P045a	103	Picture	Retrieval Sternberg Symbols	4218382	0	1	24824	2	0	next	hit	470
Fage_P045a	103	Response	1	4227016	8634	1
Fage_P045a	103	Pulse	99	4227555	9173	1
Fage_P045a	103	Pulse	99	4239955	21573	1
Fage_P045a	104	Picture	Fixation Cross after Retrieval	4243206	0	1	149443	2	0	next	other	0
Fage_P045a	104	Pulse	99	4252355	9149	1
Fage_P045a	104	Pulse	99	4264754	21548	1
Fage_P045a	104	Pulse	99	4277154	33948	1
Fage_P045a	104	Pulse	99	4289553	46347	1
Fage_P045a	104	Pulse	99	4301953	58747	1
Fage_P045a	104	Pulse	99	4314352	71146	1
Fage_P045a	104	Pulse	99	4326752	83546	1
Fage_P045a	104	Pulse	99	4339152	95946	1
Fage_P045a	104	Pulse	99	4351551	108345	1
Fage_P045a	104	Pulse	99	4363951	120745	1
Fage_P045a	104	Pulse	99	4376351	133145	1
Fage_P045a	104	Pulse	99	4388750	145544	1
Fage_P045a	105	Picture	Encoding Sternberg Symbols	4392649	0	1	24824	2	0	next	other	0
Fage_P045a	105	Pulse	99	4401150	8501	1
Fage_P045a	105	Pulse	99	4413549	20900	1
Fage_P045a	106	Picture	Fixation Cross Sternberg Symbols after Encoding	4417473	0	1	12495	2	0	next	other	0
Fage_P045a	106	Pulse	99	4425949	8476	1
Fage_P045a	107	Picture	Stroop Sternberg	4429968	0	1	24824	2	0	next	hit	493
Fage_P045a	107	Pulse	99	4438349	8381	1
Fage_P045a	107	Response	1	4443338	13370	1
Fage_P045a	107	Pulse	99	4450748	20780	1
Fage_P045a	108	Picture	Fixation Cross Sternberg Symbols after Stroop	4454792	0	1	37319	2	0	next	other	0
Fage_P045a	108	Pulse	99	4463148	8356	1
Fage_P045a	108	Pulse	99	4475548	20756	1
Fage_P045a	108	Pulse	99	4487947	33155	1
Fage_P045a	109	Picture	Retrieval Sternberg Symbols	4492111	0	1	24824	2	0	next	incorrect	501
Fage_P045a	109	Pulse	99	4500347	8236	1
Fage_P045a	109	Response	2	4512536	20425	1
Fage_P045a	109	Pulse	99	4512746	20635	1
Fage_P045a	110	Picture	Fixation Cross after Retrieval	4516935	0	1	136947	3	0	next	other	0
Fage_P045a	110	Pulse	99	4525146	8211	1
Fage_P045a	110	Pulse	99	4537546	20611	1
Fage_P045a	110	Pulse	99	4549945	33010	1
Fage_P045a	110	Pulse	99	4562345	45410	1
Fage_P045a	110	Pulse	99	4574744	57809	1
Fage_P045a	110	Pulse	99	4587144	70209	1
Fage_P045a	110	Pulse	99	4599544	82609	1
Fage_P045a	110	Pulse	99	4611943	95008	1
Fage_P045a	110	Pulse	99	4624343	107408	1
Fage_P045a	110	Pulse	99	4636742	119807	1
Fage_P045a	110	Pulse	99	4649152	132217	1
Fage_P045a	111	Picture	Encoding Sternberg Symbols	4653882	0	2	24824	3	0	next	other	0
Fage_P045a	111	Pulse	99	4661552	7670	1
Fage_P045a	111	Pulse	99	4673941	20059	1
Fage_P045a	112	Picture	Fixation Cross Sternberg Symbols after Encoding	4678706	0	1	12496	2	0	next	other	0
Fage_P045a	112	Pulse	99	4686351	7645	1
Fage_P045a	113	Picture	Stroop Sternberg	4691202	0	1	24823	2	0	next	incorrect	522
Fage_P045a	113	Pulse	99	4698751	7549	1
Fage_P045a	113	Response	2	4700460	9258	1
Fage_P045a	113	Pulse	99	4711150	19948	1
Fage_P045a	114	Picture	Fixation Cross Sternberg Symbols after Stroop	4716025	0	1	37319	2	0	next	other	0
Fage_P045a	114	Pulse	99	4723550	7525	1
Fage_P045a	114	Pulse	99	4735949	19924	1
Fage_P045a	114	Pulse	99	4748349	32324	1
Fage_P045a	115	Picture	Retrieval Sternberg Symbols	4753344	0	1	24824	2	0	next	incorrect	530
Fage_P045a	115	Pulse	99	4760749	7405	1
Fage_P045a	115	Response	2	4769308	15964	1
Fage_P045a	115	Pulse	99	4773148	19804	1
Fage_P045a	116	Picture	Fixation Cross after Retrieval	4778168	0	1	112291	2	0	next	other	0
Fage_P045a	116	Pulse	99	4785548	7380	1
Fage_P045a	116	Pulse	99	4797947	19779	1
Fage_P045a	116	Pulse	99	4810347	32179	1
Fage_P045a	116	Pulse	99	4822747	44579	1
Fage_P045a	116	Pulse	99	4835146	56978	1
Fage_P045a	116	Pulse	99	4847546	69378	1
Fage_P045a	116	Pulse	99	4859946	81778	1
Fage_P045a	116	Pulse	99	4872345	94177	1
Fage_P045a	116	Pulse	99	4884745	106577	1
Fage_P045a	117	Picture	Encoding Sternberg Symbols	4890459	0	1	24824	2	0	next	other	0
Fage_P045a	117	Pulse	99	4897145	6686	1
Fage_P045a	117	Pulse	99	4909544	19085	1
Fage_P045a	118	Picture	Fixation Cross Sternberg Symbols after Encoding	4915283	0	1	12495	2	0	next	other	0
Fage_P045a	118	Pulse	99	4921944	6661	1
Fage_P045a	119	Picture	Stroop Sternberg	4927778	0	1	24824	2	0	next	incorrect	549
Fage_P045a	119	Pulse	99	4934343	6565	1
Fage_P045a	119	Response	2	4939243	11465	1
Fage_P045a	119	Pulse	99	4946743	18965	1
Fage_P045a	120	Picture	Fixation Cross Sternberg Symbols after Stroop	4952602	0	1	37319	2	0	next	other	0
Fage_P045a	120	Pulse	99	4959143	6541	1
Fage_P045a	120	Pulse	99	4971542	18940	1
Fage_P045a	120	Pulse	99	4983942	31340	1
Fage_P045a	121	Picture	Retrieval Sternberg Symbols	4989921	0	1	24823	3	0	next	incorrect	557
Fage_P045a	121	Pulse	99	4996341	6420	1
Fage_P045a	121	Response	2	5006491	16570	1
Fage_P045a	121	Pulse	99	5008741	18820	1
Fage_P045a	122	Picture	Fixation Cross after Retrieval	5014744	0	2	149443	3	0	next	other	0
Fage_P045a	122	Pulse	99	5021141	6397	1
Fage_P045a	122	Pulse	99	5033540	18796	1
Fage_P045a	122	Pulse	99	5045940	31196	1
Fage_P045a	122	Pulse	99	5058340	43596	1
Fage_P045a	122	Pulse	99	5070739	55995	1
Fage_P045a	122	Pulse	99	5083139	68395	1
Fage_P045a	122	Pulse	99	5095538	80794	1
Fage_P045a	122	Pulse	99	5107938	93194	1
Fage_P045a	122	Pulse	99	5120338	105594	1
Fage_P045a	122	Pulse	99	5132737	117993	1
Fage_P045a	122	Pulse	99	5145137	130393	1
Fage_P045a	122	Pulse	99	5157536	142792	1
Fage_P045a	123	Picture	Encoding Sternberg Symbols	5164187	0	1	24824	2	0	next	other	0
Fage_P045a	123	Pulse	99	5169936	5749	1
Fage_P045a	123	Pulse	99	5182336	18149	1
Fage_P045a	124	Picture	Fixation Cross Sternberg Symbols after Encoding	5189011	0	1	12495	2	0	next	other	0
Fage_P045a	124	Pulse	99	5194735	5724	1
Fage_P045a	125	Picture	Stroop Sternberg	5201506	0	1	24824	2	0	next	incorrect	579
Fage_P045a	125	Pulse	99	5207135	5629	1
Fage_P045a	125	Response	2	5214185	12679	1
Fage_P045a	125	Pulse	99	5219534	18028	1
Fage_P045a	126	Picture	Fixation Cross Sternberg Symbols after Stroop	5226330	0	1	37319	2	0	next	other	0
Fage_P045a	126	Pulse	99	5231934	5604	1
Fage_P045a	126	Pulse	99	5244334	18004	1
Fage_P045a	126	Pulse	99	5256733	30403	1
Fage_P045a	127	Picture	Retrieval Sternberg Symbols	5263649	0	1	24824	2	0	next	hit	587
Fage_P045a	127	Pulse	99	5269133	5484	1
Fage_P045a	127	Response	1	5275973	12324	1
Fage_P045a	127	Pulse	99	5281533	17884	1
Fage_P045a	128	Picture	Fixation Cross after Retrieval	5288473	0	1	124619	2	0	next	other	0
Fage_P045a	128	Pulse	99	5293932	5459	1
Fage_P045a	128	Pulse	99	5306332	17859	1
Fage_P045a	128	Pulse	99	5318731	30258	1
Fage_P045a	128	Pulse	99	5331131	42658	1
Fage_P045a	128	Pulse	99	5343531	55058	1
Fage_P045a	128	Pulse	99	5355930	67457	1
Fage_P045a	128	Pulse	99	5368330	79857	1
Fage_P045a	128	Pulse	99	5380730	92257	1
Fage_P045a	128	Pulse	99	5393129	104656	1
Fage_P045a	128	Pulse	99	5405529	117056	1
Fage_P045a	129	Picture	Encoding Sternberg Symbols	5413092	0	1	24824	2	0	next	other	0
Fage_P045a	129	Pulse	99	5417928	4836	1
Fage_P045a	129	Pulse	99	5430328	17236	1
Fage_P045a	130	Picture	Fixation Cross Sternberg Symbols after Encoding	5437916	0	1	12495	2	0	next	other	0
Fage_P045a	130	Pulse	99	5442728	4812	1
Fage_P045a	131	Picture	Stroop Sternberg	5450411	0	1	24824	2	0	next	incorrect	607
Fage_P045a	131	Pulse	99	5455127	4716	1
Fage_P045a	131	Response	2	5460827	10416	1
Fage_P045a	131	Pulse	99	5467527	17116	1
Fage_P045a	132	Picture	Fixation Cross Sternberg Symbols after Stroop	5475235	0	1	37319	2	0	next	other	0
Fage_P045a	132	Pulse	99	5479926	4691	1
Fage_P045a	132	Pulse	99	5492326	17091	1
Fage_P045a	132	Pulse	99	5504726	29491	1
Fage_P045a	133	Picture	Retrieval Sternberg Symbols	5512554	0	1	24824	2	0	next	hit	616
Fage_P045a	133	Pulse	99	5517125	4571	1
Fage_P045a	133	Pulse	99	5529525	16971	1
Fage_P045a	133	Response	1	5530645	18091	1
Fage_P045a	134	Picture	Fixation Cross after Retrieval	5537378	0	1	112290	3	0	next	other	0
Fage_P045a	134	Pulse	99	5541925	4547	1
Fage_P045a	134	Pulse	99	5554324	16946	1
Fage_P045a	134	Pulse	99	5566724	29346	1
Fage_P045a	134	Pulse	99	5579123	41745	1
Fage_P045a	134	Pulse	99	5591523	54145	1
Fage_P045a	134	Pulse	99	5603923	66545	1
Fage_P045a	134	Pulse	99	5616322	78944	1
Fage_P045a	134	Pulse	99	5628722	91344	1
Fage_P045a	134	Pulse	99	5641121	103743	1
Fage_P045a	135	Picture	Encoding Sternberg Symbols	5649668	0	2	24824	3	0	next	other	0
Fage_P045a	135	Pulse	99	5653521	3853	1
Fage_P045a	135	Pulse	99	5665921	16253	1
Fage_P045a	136	Picture	Fixation Cross Sternberg Symbols after Encoding	5674492	0	1	12496	2	0	next	other	0
Fage_P045a	136	Pulse	99	5678320	3828	1
Fage_P045a	137	Picture	Stroop Sternberg	5686988	0	1	24823	2	0	next	hit	634
Fage_P045a	137	Pulse	99	5690720	3732	1
Fage_P045a	137	Response	1	5698540	11552	1
Fage_P045a	137	Pulse	99	5703119	16131	1
Fage_P045a	138	Picture	Fixation Cross Sternberg Symbols after Stroop	5711811	0	1	37319	2	0	next	other	0
Fage_P045a	138	Pulse	99	5715519	3708	1
Fage_P045a	138	Pulse	99	5727919	16108	1
Fage_P045a	138	Pulse	99	5740318	28507	1
Fage_P045a	139	Picture	Retrieval Sternberg Symbols	5749130	0	1	24824	2	0	next	hit	642
Fage_P045a	139	Pulse	99	5752718	3588	1
Fage_P045a	139	Response	1	5763498	14368	1
Fage_P045a	139	Pulse	99	5765118	15988	1
Fage_P045a	140	Picture	Fixation Cross after Retrieval	5773954	0	1	136948	2	0	next	other	0
Fage_P045a	140	Pulse	99	5777517	3563	1
Fage_P045a	140	Pulse	99	5789917	15963	1
Fage_P045a	140	Pulse	99	5802316	28362	1
Fage_P045a	140	Pulse	99	5814716	40762	1
Fage_P045a	140	Pulse	99	5827116	53162	1
Fage_P045a	140	Pulse	99	5839515	65561	1
Fage_P045a	140	Pulse	99	5851915	77961	1
Fage_P045a	140	Pulse	99	5864315	90361	1
Fage_P045a	140	Pulse	99	5876714	102760	1
Fage_P045a	140	Pulse	99	5889114	115160	1
Fage_P045a	140	Pulse	99	5901513	127559	1
Fage_P045a	141	Picture	Encoding Sternberg Symbols	5910902	0	1	24824	2	0	next	other	0
Fage_P045a	141	Pulse	99	5913913	3011	1
Fage_P045a	141	Pulse	99	5926313	15411	1
Fage_P045a	142	Picture	Fixation Cross Sternberg Symbols after Encoding	5935726	0	1	12495	2	0	next	other	0
Fage_P045a	142	Pulse	99	5938712	2986	1
Fage_P045a	143	Picture	Stroop Sternberg	5948221	0	1	24824	2	0	next	hit	663
Fage_P045a	143	Pulse	99	5951112	2891	1
Fage_P045a	143	Response	1	5958582	10361	1
Fage_P045a	143	Pulse	99	5963511	15290	1
Fage_P045a	144	Picture	Fixation Cross Sternberg Symbols after Stroop	5973045	0	1	37319	2	0	next	other	0
Fage_P045a	144	Pulse	99	5975911	2866	1
Fage_P045a	144	Pulse	99	5988311	15266	1
Fage_P045a	144	Pulse	99	6000710	27665	1
Fage_P045a	145	Picture	Retrieval Sternberg Symbols	6010364	0	1	24824	2	0	next	incorrect	672
Fage_P045a	145	Pulse	99	6013110	2746	1
Fage_P045a	145	Pulse	99	6025510	15146	1
Fage_P045a	145	Response	2	6028249	17885	1
Fage_P045a	146	Picture	Fixation Cross after Retrieval	6035188	0	1	112290	2	0	next	other	0
Fage_P045a	146	Pulse	99	6037909	2721	1
Fage_P045a	146	Pulse	99	6050309	15121	1
Fage_P045a	146	Pulse	99	6062708	27520	1
Fage_P045a	146	Pulse	99	6075108	39920	1
Fage_P045a	146	Pulse	99	6087508	52320	1
Fage_P045a	146	Pulse	99	6099917	64729	1
Fage_P045a	146	Pulse	99	6112307	77119	1
Fage_P045a	146	Pulse	99	6124707	89519	1
Fage_P045a	146	Pulse	99	6137106	101918	1
Fage_P045a	147	Picture	Instruction Sternberg Letters	6147478	0	1	37319	2	0	next	other	0
Fage_P045a	147	Pulse	99	6149516	2038	1
Fage_P045a	147	Pulse	99	6161915	14437	1
Fage_P045a	147	Pulse	99	6174315	26837	1
Fage_P045a	148	Picture	Encoding Sternberg Letters	6184797	0	1	24824	2	0	next	other	0
Fage_P045a	148	Pulse	99	6186715	1918	1
Fage_P045a	148	Pulse	99	6199114	14317	1
Fage_P045a	149	Picture	Fixation Cross Sternberg Letters after Encoding	6209621	0	1	12495	2	0	next	other	0
Fage_P045a	149	Pulse	99	6211514	1893	1
Fage_P045a	150	Picture	Stroop Sternberg	6222116	0	1	24824	2	0	next	incorrect	694
Fage_P045a	150	Pulse	99	6223914	1798	1
Fage_P045a	150	Response	2	6231673	9557	1
Fage_P045a	150	Pulse	99	6236313	14197	1
Fage_P045a	151	Picture	Fixation Cross Sternberg Letters after Stroop	6246940	0	1	37319	2	0	next	other	0
Fage_P045a	151	Pulse	99	6248713	1773	1
Fage_P045a	151	Pulse	99	6261113	14173	1
Fage_P045a	151	Pulse	99	6273512	26572	1
Fage_P045a	152	Picture	Retrieval Sternberg Letters	6284259	0	1	24824	2	0	next	incorrect	702
Fage_P045a	152	Pulse	99	6285912	1653	1
Fage_P045a	152	Response	2	6297361	13102	1
Fage_P045a	152	Pulse	99	6298311	14052	1
Fage_P045a	153	Picture	Fixation Cross after Retrieval	6309083	0	1	112290	2	0	next	other	0
Fage_P045a	153	Pulse	99	6310711	1628	1
Fage_P045a	153	Pulse	99	6323110	14027	1
Fage_P045a	153	Pulse	99	6335510	26427	1
Fage_P045a	153	Pulse	99	6347910	38827	1
Fage_P045a	153	Pulse	99	6360309	51226	1
Fage_P045a	153	Pulse	99	6372709	63626	1
Fage_P045a	153	Pulse	99	6385109	76026	1
Fage_P045a	153	Pulse	99	6397508	88425	1
Fage_P045a	153	Pulse	99	6409908	100825	1
Fage_P045a	154	Picture	Encoding Sternberg Letters	6421373	0	1	24824	2	0	next	other	0
Fage_P045a	154	Pulse	99	6422307	934	1
Fage_P045a	154	Pulse	99	6434707	13334	1
Fage_P045a	155	Picture	Fixation Cross Sternberg Letters after Encoding	6446197	0	1	12495	3	0	next	other	0
Fage_P045a	155	Pulse	99	6447107	910	1
Fage_P045a	156	Picture	Stroop Sternberg	6458692	0	2	24824	3	0	next	incorrect	721
Fage_P045a	156	Pulse	99	6459506	814	1
Fage_P045a	156	Response	2	6467426	8734	1
Fage_P045a	156	Pulse	99	6471906	13214	1
Fage_P045a	157	Picture	Fixation Cross Sternberg Letters after Stroop	6483516	0	1	37319	2	0	next	other	0
Fage_P045a	157	Pulse	99	6484306	790	1
Fage_P045a	157	Pulse	99	6496705	13189	1
Fage_P045a	157	Pulse	99	6509105	25589	1
Fage_P045a	158	Picture	Retrieval Sternberg Letters	6520835	0	1	24824	2	0	next	hit	729
Fage_P045a	158	Pulse	99	6521504	669	1
Fage_P045a	158	Response	1	6528614	7779	1
Fage_P045a	158	Pulse	99	6533904	13069	1
Fage_P045a	159	Picture	Fixation Cross after Retrieval	6545659	0	1	149443	2	0	next	other	0
Fage_P045a	159	Pulse	99	6546304	645	1
Fage_P045a	159	Pulse	99	6558703	13044	1
Fage_P045a	159	Pulse	99	6571103	25444	1
Fage_P045a	159	Pulse	99	6583502	37843	1
Fage_P045a	159	Pulse	99	6595902	50243	1
Fage_P045a	159	Pulse	99	6608302	62643	1
Fage_P045a	159	Pulse	99	6620701	75042	1
Fage_P045a	159	Pulse	99	6633101	87442	1
Fage_P045a	159	Pulse	99	6645500	99841	1
Fage_P045a	159	Pulse	99	6657900	112241	1
Fage_P045a	159	Pulse	99	6670300	124641	1
Fage_P045a	159	Pulse	99	6682699	137040	1
Fage_P045a	159	Pulse	99	6695099	149440	1
Fage_P045a	160	Picture	Encoding Sternberg Letters	6695102	0	1	24824	2	0	next	other	0
Fage_P045a	160	Pulse	99	6707499	12397	1
Fage_P045a	160	Pulse	99	6719898	24796	1
Fage_P045a	161	Picture	Fixation Cross Sternberg Letters after Encoding	6719926	0	1	12495	2	0	next	other	0
Fage_P045a	161	Pulse	99	6732298	12372	1
Fage_P045a	162	Picture	Stroop Sternberg	6732421	0	1	24824	2	0	next	hit	752
Fage_P045a	162	Pulse	99	6744697	12276	1
Fage_P045a	162	Response	1	6747107	14686	1
Fage_P045a	162	Pulse	99	6757097	24676	1
Fage_P045a	163	Picture	Fixation Cross Sternberg Letters after Stroop	6757245	0	1	37319	2	0	next	other	0
Fage_P045a	163	Pulse	99	6769497	12252	1
Fage_P045a	163	Pulse	99	6781896	24651	1
Fage_P045a	163	Pulse	99	6794296	37051	1
Fage_P045a	164	Picture	Retrieval Sternberg Letters	6794564	0	1	24824	2	0	next	hit	760
Fage_P045a	164	Pulse	99	6806696	12132	1
Fage_P045a	164	Response	1	6807285	12721	1
Fage_P045a	164	Pulse	99	6819095	24531	1
Fage_P045a	165	Picture	Fixation Cross after Retrieval	6819388	0	1	124619	2	0	next	other	0
Fage_P045a	165	Pulse	99	6831495	12107	1
Fage_P045a	165	Pulse	99	6843894	24506	1
Fage_P045a	165	Pulse	99	6856294	36906	1
Fage_P045a	165	Pulse	99	6868694	49306	1
Fage_P045a	165	Pulse	99	6881093	61705	1
Fage_P045a	165	Pulse	99	6893493	74105	1
Fage_P045a	165	Pulse	99	6905892	86504	1
Fage_P045a	165	Pulse	99	6918292	98904	1
Fage_P045a	165	Pulse	99	6930692	111304	1
Fage_P045a	165	Pulse	99	6943091	123703	1
Fage_P045a	166	Picture	Encoding Sternberg Letters	6944007	0	1	24824	2	0	next	other	0
Fage_P045a	166	Pulse	99	6955491	11484	1
Fage_P045a	166	Pulse	99	6967891	23884	1
Fage_P045a	167	Picture	Fixation Cross Sternberg Letters after Encoding	6968831	0	1	12495	2	0	next	other	0
Fage_P045a	167	Pulse	99	6980290	11459	1
Fage_P045a	168	Picture	Stroop Sternberg	6981326	0	1	24824	2	0	next	hit	779
Fage_P045a	168	Response	1	6991590	10264	1
Fage_P045a	168	Pulse	99	6992690	11364	1
Fage_P045a	168	Pulse	99	7005089	23763	1
Fage_P045a	169	Picture	Fixation Cross Sternberg Letters after Stroop	7006150	0	1	37319	2	0	next	other	0
Fage_P045a	169	Pulse	99	7017489	11339	1
Fage_P045a	169	Pulse	99	7029889	23739	1
Fage_P045a	169	Pulse	99	7042288	36138	1
Fage_P045a	170	Picture	Retrieval Sternberg Letters	7043469	0	1	24824	2	0	next	incorrect	788
Fage_P045a	170	Pulse	99	7054688	11219	1
Fage_P045a	170	Response	2	7057408	13939	1
Fage_P045a	170	Pulse	99	7067087	23618	1
Fage_P045a	171	Picture	Fixation Cross after Retrieval	7068293	0	1	137114	2	0	next	other	0
Fage_P045a	171	Pulse	99	7079487	11194	1
Fage_P045a	171	Pulse	99	7091887	23594	1
Fage_P045a	171	Pulse	99	7104286	35993	1
Fage_P045a	171	Pulse	99	7116686	48393	1
Fage_P045a	171	Pulse	99	7129086	60793	1
Fage_P045a	171	Pulse	99	7141485	73192	1
Fage_P045a	171	Pulse	99	7153885	85592	1
Fage_P045a	171	Pulse	99	7166284	97991	1
Fage_P045a	171	Pulse	99	7178684	110391	1
Fage_P045a	171	Pulse	99	7191084	122791	1
Fage_P045a	171	Pulse	99	7203483	135190	1
Fage_P045a	172	Picture	Encoding Sternberg Letters	7205407	0	1	24824	2	0	next	other	0
Fage_P045a	172	Pulse	99	7215883	10476	1
Fage_P045a	172	Pulse	99	7228283	22876	1
Fage_P045a	173	Picture	Fixation Cross Sternberg Letters after Encoding	7230231	0	1	12495	2	0	next	other	0
Fage_P045a	173	Pulse	99	7240682	10451	1
Fage_P045a	174	Picture	Stroop Sternberg	7242726	0	1	24824	2	0	next	incorrect	808
Fage_P045a	174	Response	2	7252372	9646	1
Fage_P045a	174	Pulse	99	7253082	10356	1
Fage_P045a	174	Pulse	99	7265481	22755	1
Fage_P045a	175	Picture	Fixation Cross Sternberg Letters after Stroop	7267550	0	1	37319	2	0	next	other	0
Fage_P045a	175	Pulse	99	7277881	10331	1
Fage_P045a	175	Pulse	99	7290281	22731	1
Fage_P045a	175	Pulse	99	7302680	35130	1
Fage_P045a	176	Picture	Retrieval Sternberg Letters	7304869	0	1	24824	2	0	next	hit	817
Fage_P045a	176	Pulse	99	7315080	10211	1
Fage_P045a	176	Response	1	7319770	14901	1
Fage_P045a	176	Pulse	99	7327479	22610	1
Fage_P045a	177	Picture	Fixation Cross after Retrieval	7329693	0	1	124619	2	0	next	other	0
Fage_P045a	177	Pulse	99	7339879	10186	1
Fage_P045a	177	Pulse	99	7352279	22586	1
Fage_P045a	177	Pulse	99	7364678	34985	1
Fage_P045a	177	Pulse	99	7377078	47385	1
Fage_P045a	177	Pulse	99	7389478	59785	1
Fage_P045a	177	Pulse	99	7401877	72184	1
Fage_P045a	177	Pulse	99	7414277	84584	1
Fage_P045a	177	Pulse	99	7426676	96983	1
Fage_P045a	177	Pulse	99	7439076	109383	1
Fage_P045a	177	Pulse	99	7451476	121783	1
Fage_P045a	178	Picture	Encoding Sternberg Letters	7454312	0	1	24824	2	0	next	other	0
Fage_P045a	178	Pulse	99	7463875	9563	1
Fage_P045a	178	Pulse	99	7476275	21963	1
Fage_P045a	179	Picture	Fixation Cross Sternberg Letters after Encoding	7479136	0	1	12495	2	0	next	other	0
Fage_P045a	179	Pulse	99	7488675	9539	1
Fage_P045a	180	Picture	Stroop Sternberg	7491631	0	1	24824	2	0	next	incorrect	837
Fage_P045a	180	Pulse	99	7501074	9443	1
Fage_P045a	180	Response	2	7501234	9603	1
Fage_P045a	180	Pulse	99	7513474	21843	1
Fage_P045a	181	Picture	Fixation Cross Sternberg Letters after Stroop	7516455	0	1	37319	2	0	next	other	0
Fage_P045a	181	Pulse	99	7525873	9418	1
Fage_P045a	181	Pulse	99	7538283	21828	1
Fage_P045a	181	Pulse	99	7550683	34228	1
Fage_P045a	182	Picture	Retrieval Sternberg Letters	7553774	0	1	24824	2	0	next	hit	845
Fage_P045a	182	Pulse	99	7563082	9308	1
Fage_P045a	182	Response	1	7566402	12628	1
Fage_P045a	182	Pulse	99	7575482	21708	1
Fage_P045a	183	Picture	Fixation Cross after Retrieval	7578598	0	1	112290	2	0	next	other	0
Fage_P045a	183	Pulse	99	7587881	9283	1
Fage_P045a	183	Pulse	99	7600281	21683	1
Fage_P045a	183	Pulse	99	7612681	34083	1
Fage_P045a	183	Pulse	99	7625080	46482	1
Fage_P045a	183	Pulse	99	7637480	58882	1
Fage_P045a	183	Pulse	99	7649879	71281	1
Fage_P045a	183	Pulse	99	7662279	83681	1
Fage_P045a	183	Pulse	99	7674679	96081	1
Fage_P045a	183	Pulse	99	7687079	108481	1
Fage_P045a	184	Picture	Encoding Sternberg Letters	7690888	0	1	24824	2	0	next	other	0
Fage_P045a	184	Pulse	99	7699478	8590	1
Fage_P045a	184	Pulse	99	7711878	20990	1
Fage_P045a	185	Picture	Fixation Cross Sternberg Letters after Encoding	7715712	0	1	12495	2	0	next	other	0
Fage_P045a	185	Pulse	99	7724277	8565	1
Fage_P045a	186	Picture	Stroop Sternberg	7728207	0	1	24824	2	0	next	hit	864
Fage_P045a	186	Pulse	99	7736677	8470	1
Fage_P045a	186	Response	1	7740277	12070	1
Fage_P045a	186	Pulse	99	7749076	20869	1
Fage_P045a	187	Picture	Fixation Cross Sternberg Letters after Stroop	7753031	0	1	37319	2	0	next	other	0
Fage_P045a	187	Pulse	99	7761476	8445	1
Fage_P045a	187	Pulse	99	7773876	20845	1
Fage_P045a	187	Pulse	99	7786275	33244	1
Fage_P045a	188	Picture	Retrieval Sternberg Letters	7790350	0	1	24824	2	0	next	incorrect	872
Fage_P045a	188	Pulse	99	7798675	8325	1
Fage_P045a	188	Response	2	7802295	11945	1
Fage_P045a	188	Pulse	99	7811074	20724	1
Fage_P045a	189	Picture	Fixation Cross after Retrieval	7815174	0	1	112290	2	0	next	other	0
Fage_P045a	189	Pulse	99	7823474	8300	1
Fage_P045a	189	Pulse	99	7835874	20700	1
Fage_P045a	189	Pulse	99	7848273	33099	1
Fage_P045a	189	Pulse	99	7860673	45499	1
Fage_P045a	189	Pulse	99	7873073	57899	1
Fage_P045a	189	Pulse	99	7885472	70298	1
Fage_P045a	189	Pulse	99	7897872	82698	1
Fage_P045a	189	Pulse	99	7910271	95097	1
Fage_P045a	189	Pulse	99	7922671	107497	1
Fage_P045a	190	Picture	Encoding Sternberg Letters	7927464	0	1	24824	2	0	next	other	0
Fage_P045a	190	Pulse	99	7935071	7607	1
Fage_P045a	190	Pulse	99	7947470	20006	1
Fage_P045a	191	Picture	Fixation Cross Sternberg Letters after Encoding	7952288	0	1	12495	2	0	next	other	0
Fage_P045a	191	Pulse	99	7959870	7582	1
Fage_P045a	192	Picture	Stroop Sternberg	7964783	0	1	24824	2	0	next	incorrect	891
Fage_P045a	192	Pulse	99	7972270	7487	1
Fage_P045a	192	Response	2	7972849	8066	1
Fage_P045a	192	Pulse	99	7984669	19886	1
Fage_P045a	193	Picture	Fixation Cross Sternberg Letters after Stroop	7989607	0	1	37319	2	0	next	other	0
Fage_P045a	193	Pulse	99	7997069	7462	1
Fage_P045a	193	Pulse	99	8009468	19861	1
Fage_P045a	193	Pulse	99	8021868	32261	1
Fage_P045a	194	Picture	Retrieval Sternberg Letters	8026926	0	1	24824	2	0	next	hit	899
Fage_P045a	194	Pulse	99	8034268	7342	1
Fage_P045a	194	Response	1	8042367	15441	1
Fage_P045a	194	Pulse	99	8046667	19741	1
Fage_P045a	195	Picture	Fixation Cross after Retrieval	8051750	0	1	137114	2	0	next	other	0
Fage_P045a	195	Pulse	99	8059067	7317	1
Fage_P045a	195	Pulse	99	8071466	19716	1
Fage_P045a	195	Pulse	99	8083866	32116	1
Fage_P045a	195	Pulse	99	8096266	44516	1
Fage_P045a	195	Pulse	99	8108665	56915	1
Fage_P045a	195	Pulse	99	8121065	69315	1
Fage_P045a	195	Pulse	99	8133464	81714	1
Fage_P045a	195	Pulse	99	8145864	94114	1
Fage_P045a	195	Pulse	99	8158264	106514	1
Fage_P045a	195	Pulse	99	8170663	118913	1
Fage_P045a	195	Pulse	99	8183063	131313	1
Fage_P045a	196	Picture	Encoding Sternberg Letters	8188864	0	1	24824	2	0	next	other	0
Fage_P045a	196	Pulse	99	8195463	6599	1
Fage_P045a	196	Pulse	99	8207862	18998	1
Fage_P045a	197	Picture	Fixation Cross Sternberg Letters after Encoding	8213688	0	1	12495	2	0	next	other	0
Fage_P045a	197	Pulse	99	8220262	6574	1
Fage_P045a	198	Picture	Stroop Sternberg	8226183	0	1	24824	2	0	next	hit	920
Fage_P045a	198	Pulse	99	8232662	6479	1
Fage_P045a	198	Response	1	8238501	12318	1
Fage_P045a	198	Pulse	99	8245061	18878	1
Fage_P045a	199	Picture	Fixation Cross Sternberg Letters after Stroop	8251007	0	1	37319	2	0	next	other	0
Fage_P045a	199	Pulse	99	8257461	6454	1
Fage_P045a	199	Pulse	99	8269860	18853	1
Fage_P045a	199	Pulse	99	8282260	31253	1
Fage_P045a	200	Picture	Retrieval Sternberg Letters	8288326	0	1	24824	2	0	next	incorrect	928
Fage_P045a	200	Pulse	99	8294660	6334	1
Fage_P045a	200	Response	2	8300159	11833	1
Fage_P045a	200	Pulse	99	8307059	18733	1
Fage_P045a	201	Picture	Fixation Cross after Retrieval	8313150	0	1	124619	2	0	next	other	0
Fage_P045a	201	Pulse	99	8319459	6309	1
Fage_P045a	201	Pulse	99	8331858	18708	1
Fage_P045a	201	Pulse	99	8344258	31108	1
Fage_P045a	201	Pulse	99	8356658	43508	1
Fage_P045a	201	Pulse	99	8369057	55907	1
Fage_P045a	201	Pulse	99	8381457	68307	1
Fage_P045a	201	Pulse	99	8393857	80707	1
Fage_P045a	201	Pulse	99	8406256	93106	1
Fage_P045a	201	Pulse	99	8418656	105506	1
Fage_P045a	201	Pulse	99	8431055	117905	1
Fage_P045a	202	Picture	Encoding Sternberg Letters	8437769	0	1	24824	2	0	next	other	0
Fage_P045a	202	Pulse	99	8443455	5686	1
Fage_P045a	202	Pulse	99	8455855	18086	1
Fage_P045a	203	Picture	Fixation Cross Sternberg Letters after Encoding	8462593	0	1	12495	2	0	next	other	0
Fage_P045a	203	Pulse	99	8468254	5661	1
Fage_P045a	204	Picture	Stroop Sternberg	8475088	0	1	24824	2	0	next	incorrect	948
Fage_P045a	204	Pulse	99	8480654	5566	1
Fage_P045a	204	Response	2	8484434	9346	1
Fage_P045a	204	Pulse	99	8493053	17965	1
Fage_P045a	205	Picture	Fixation Cross Sternberg Letters after Stroop	8499912	0	1	37319	2	0	next	other	0
Fage_P045a	205	Pulse	99	8505453	5541	1
Fage_P045a	205	Pulse	99	8517853	17941	1
Fage_P045a	205	Pulse	99	8530252	30340	1
Fage_P045a	206	Picture	Retrieval Sternberg Letters	8537231	0	1	24824	2	0	next	incorrect	956
Fage_P045a	206	Pulse	99	8542652	5421	1
Fage_P045a	206	Response	2	8551492	14261	1
Fage_P045a	206	Pulse	99	8555051	17820	1
Fage_P045a	207	Picture	Fixation Cross after Retrieval	8562055	0	1	149443	2	0	next	other	0
Fage_P045a	207	Pulse	99	8567451	5396	1
Fage_P045a	207	Pulse	99	8579851	17796	1
Fage_P045a	207	Pulse	99	8592250	30195	1
Fage_P045a	207	Pulse	99	8604650	42595	1
Fage_P045a	207	Pulse	99	8617050	54995	1
Fage_P045a	207	Pulse	99	8629449	67394	1
Fage_P045a	207	Pulse	99	8641849	79794	1
Fage_P045a	207	Pulse	99	8654249	92194	1
Fage_P045a	207	Pulse	99	8666648	104593	1
Fage_P045a	207	Pulse	99	8679048	116993	1
Fage_P045a	207	Pulse	99	8691447	129392	1
Fage_P045a	207	Pulse	99	8703847	141792	1
Fage_P045a	208	Picture	Encoding Sternberg Letters	8711498	0	1	24824	2	0	next	other	0
Fage_P045a	208	Pulse	99	8716247	4749	1
Fage_P045a	208	Pulse	99	8728646	17148	1
Fage_P045a	209	Picture	Fixation Cross Sternberg Letters after Encoding	8736322	0	1	12495	2	0	next	other	0
Fage_P045a	209	Pulse	99	8741046	4724	1
Fage_P045a	210	Picture	Stroop Sternberg	8748817	0	1	24824	2	0	next	incorrect	978
Fage_P045a	210	Pulse	99	8753445	4628	1
Fage_P045a	210	Response	2	8757875	9058	1
Fage_P045a	210	Pulse	99	8765845	17028	1
Fage_P045a	211	Picture	Fixation Cross Sternberg Letters after Stroop	8773641	0	1	37319	2	0	next	other	0
Fage_P045a	211	Pulse	99	8778245	4604	1
Fage_P045a	211	Pulse	99	8790644	17003	1
Fage_P045a	211	Pulse	99	8803044	29403	1
Fage_P045a	212	Picture	Retrieval Sternberg Letters	8810960	0	1	24823	3	0	next	hit	986
Fage_P045a	212	Pulse	99	8815443	4483	1
Fage_P045a	212	Response	1	8818003	7043	1
Fage_P045a	212	Pulse	99	8827843	16883	1
Fage_P045a	213	Picture	Fixation Cross after Retrieval	8835783	0	2	124620	3	0	next	other	0
Fage_P045a	213	Pulse	99	8840243	4460	1
Fage_P045a	213	Pulse	99	8852642	16859	1
Fage_P045a	213	Pulse	99	8865042	29259	1
Fage_P045a	213	Pulse	99	8877441	41658	1
Fage_P045a	213	Pulse	99	8889841	54058	1
Fage_P045a	213	Pulse	99	8902241	66458	1
Fage_P045a	213	Pulse	99	8914640	78857	1
Fage_P045a	213	Pulse	99	8927040	91257	1
Fage_P045a	213	Pulse	99	8939440	103657	1
Fage_P045a	213	Pulse	99	8951839	116056	1
Fage_P045a	214	Picture	Encoding Sternberg Letters	8960403	0	1	24823	2	0	next	other	0
Fage_P045a	214	Pulse	99	8964239	3836	1
Fage_P045a	214	Pulse	99	8976638	16235	1
Fage_P045a	215	Picture	Fixation Cross Sternberg Letters after Encoding	8985226	0	1	12496	2	0	next	other	0
Fage_P045a	215	Pulse	99	8989038	3812	1
Fage_P045a	216	Picture	Stroop Sternberg	8997722	0	1	24823	3	0	next	incorrect	1006
Fage_P045a	216	Pulse	99	9001438	3716	1
Fage_P045a	216	Response	2	9008897	11175	1
Fage_P045a	216	Pulse	99	9013837	16115	1
Fage_P045a	217	Picture	Fixation Cross Sternberg Letters after Stroop	9022545	0	2	37320	3	0	next	other	0
Fage_P045a	217	Pulse	99	9026237	3692	1
Fage_P045a	217	Pulse	99	9038636	16091	1
Fage_P045a	217	Pulse	99	9051046	28501	1
Fage_P045a	218	Picture	Retrieval Sternberg Letters	9059865	0	1	24823	2	0	next	incorrect	1014
Fage_P045a	218	Pulse	99	9063446	3581	1
Fage_P045a	218	Response	2	9072606	12741	1
Fage_P045a	218	Pulse	99	9075845	15980	1
Fage_P045a	219	Picture	Fixation Cross after Retrieval	9084688	0	1	112291	2	0	next	other	0
Fage_P045a	219	Pulse	99	9088245	3557	1
Fage_P045a	219	Pulse	99	9100645	15957	1
Fage_P045a	219	Pulse	99	9113044	28356	1
Fage_P045a	219	Pulse	99	9125444	40756	1
Fage_P045a	219	Pulse	99	9137843	53155	1
Fage_P045a	219	Pulse	99	9150243	65555	1
Fage_P045a	219	Pulse	99	9162643	77955	1
Fage_P045a	219	Pulse	99	9175042	90354	1
Fage_P045a	219	Pulse	99	9187442	102754	1
Fage_P045a	220	Picture	Encoding Sternberg Letters	9196979	0	1	24824	2	0	next	other	0
Fage_P045a	220	Pulse	99	9199842	2863	1
Fage_P045a	220	Pulse	99	9212241	15262	1
Fage_P045a	221	Picture	Fixation Cross Sternberg Letters after Encoding	9221803	0	1	12495	2	0	next	other	0
Fage_P045a	221	Pulse	99	9224641	2838	1
Fage_P045a	222	Picture	Stroop Sternberg	9234298	0	1	24824	2	0	next	hit	1033
Fage_P045a	222	Pulse	99	9237041	2743	1
Fage_P045a	222	Response	1	9243560	9262	1
Fage_P045a	222	Pulse	99	9249440	15142	1
Fage_P045a	223	Picture	Fixation Cross Sternberg Letters after Stroop	9259122	0	1	37319	2	0	next	other	0
Fage_P045a	223	Pulse	99	9261840	2718	1
Fage_P045a	223	Pulse	99	9274239	15117	1
Fage_P045a	223	Pulse	99	9286639	27517	1
Fage_P045a	224	Picture	Retrieval Sternberg Letters	9296441	0	1	24824	2	0	next	incorrect	1041
Fage_P045a	224	Pulse	99	9299039	2598	1
Fage_P045a	224	Response	2	9309098	12657	1
Fage_P045a	224	Pulse	99	9311438	14997	1
Fage_P045a	225	Picture	Fixation Cross after Retrieval	9321265	0	1	124619	2	0	next	other	0
Fage_P045a	225	Pulse	99	9323838	2573	1
Fage_P045a	225	Pulse	99	9336237	14972	1
Fage_P045a	225	Pulse	99	9348637	27372	1
Fage_P045a	225	Pulse	99	9361037	39772	1
Fage_P045a	225	Pulse	99	9373436	52171	1
Fage_P045a	225	Pulse	99	9385836	64571	1
Fage_P045a	225	Pulse	99	9398235	76970	1
Fage_P045a	225	Pulse	99	9410635	89370	1
Fage_P045a	225	Pulse	99	9423035	101770	1
Fage_P045a	225	Pulse	99	9435434	114169	1
Fage_P045a	226	Picture	Encoding Sternberg Letters	9445884	0	1	24823	2	0	next	other	0
Fage_P045a	226	Pulse	99	9447834	1950	1
Fage_P045a	226	Pulse	99	9460234	14350	1
Fage_P045a	227	Picture	Fixation Cross Sternberg Letters after Encoding	9470707	0	1	12496	2	0	next	other	0
Fage_P045a	227	Pulse	99	9472633	1926	1
Fage_P045a	228	Picture	Stroop Sternberg	9483203	0	1	24823	3	0	next	incorrect	1061
Fage_P045a	228	Pulse	99	9485033	1830	1
Fage_P045a	228	Response	2	9492473	9270	1
Fage_P045a	228	Pulse	99	9497432	14229	1
Fage_P045a	229	Picture	Fixation Cross Sternberg Letters after Stroop	9508026	0	2	37320	3	0	next	other	0
Fage_P045a	229	Pulse	99	9509832	1806	1
Fage_P045a	229	Pulse	99	9522231	14205	1
Fage_P045a	229	Pulse	99	9534631	26605	1
Fage_P045a	230	Picture	Retrieval Sternberg Letters	9545346	0	1	24823	2	0	next	incorrect	1069
Fage_P045a	230	Pulse	99	9547031	1685	1
Fage_P045a	230	Response	2	9559151	13805	1
Fage_P045a	230	Pulse	99	9559430	14084	1
Fage_P045a	231	Picture	Fixation Cross after Retrieval	9570169	0	1	124619	2	0	next	other	0
Fage_P045a	231	Pulse	99	9571830	1661	1
Fage_P045a	231	Pulse	99	9584230	14061	1
Fage_P045a	231	Pulse	99	9596629	26460	1
Fage_P045a	231	Pulse	99	9609029	38860	1
Fage_P045a	231	Pulse	99	9621429	51260	1
Fage_P045a	231	Pulse	99	9633828	63659	1
Fage_P045a	231	Pulse	99	9646228	76059	1
Fage_P045a	231	Pulse	99	9658627	88458	1
Fage_P045a	231	Pulse	99	9671027	100858	1
Fage_P045a	231	Pulse	99	9683427	113258	1
Fage_P045a	232	Picture	Encoding Sternberg Letters	9694788	0	1	24824	2	0	next	other	0
Fage_P045a	232	Pulse	99	9695826	1038	1
Fage_P045a	232	Pulse	99	9708226	13438	1
Fage_P045a	233	Picture	Fixation Cross Sternberg Letters after Encoding	9719612	0	1	12495	3	0	next	other	0
Fage_P045a	233	Pulse	99	9720625	1013	1
Fage_P045a	234	Picture	Stroop Sternberg	9732107	0	2	24824	3	0	next	incorrect	1089
Fage_P045a	234	Pulse	99	9733025	918	1
Fage_P045a	234	Response	2	9740645	8538	1
Fage_P045a	234	Pulse	99	9745425	13318	1
Fage_P045a	235	Picture	Fixation Cross Sternberg Letters after Stroop	9756931	0	1	37319	2	0	next	other	0
Fage_P045a	235	Pulse	99	9757824	893	1
Fage_P045a	235	Pulse	99	9770224	13293	1
Fage_P045a	235	Pulse	99	9782623	25692	1
Fage_P045a	236	Picture	Retrieval Sternberg Letters	9794250	0	1	24824	2	0	next	incorrect	1097
Fage_P045a	236	Pulse	99	9795023	773	1
Fage_P045a	236	Response	2	9807013	12763	1
Fage_P045a	236	Pulse	99	9807423	13173	1
Fage_P045a	237	Picture	Fixation Cross after Retrieval	9819074	0	1	112291	2	0	next	other	0
Fage_P045a	237	Pulse	99	9819822	748	1
Fage_P045a	237	Pulse	99	9832222	13148	1
Fage_P045a	237	Pulse	99	9844622	25548	1
Fage_P045a	237	Pulse	99	9857021	37947	1
Fage_P045a	237	Pulse	99	9869421	50347	1
Fage_P045a	237	Pulse	99	9881821	62747	1
Fage_P045a	237	Pulse	99	9894220	75146	1
Fage_P045a	237	Pulse	99	9906620	87546	1
Fage_P045a	237	Pulse	99	9919019	99945	1
Fage_P045a	238	Picture	Encoding Sternberg Letters	9931365	0	1	24823	3	0	next	other	0
Fage_P045a	238	Pulse	99	9931419	54	1
Fage_P045a	238	Pulse	99	9943818	12453	1
Fage_P045a	239	Picture	Fixation Cross Sternberg Letters after Encoding	9956188	0	2	12496	3	0	next	other	0
Fage_P045a	239	Pulse	99	9956218	30	1
Fage_P045a	239	Pulse	99	9968618	12430	1
Fage_P045a	240	Picture	Stroop Sternberg	9968684	0	1	24823	3	0	next	incorrect	1116
Fage_P045a	240	Response	2	9977478	8794	1
Fage_P045a	240	Pulse	99	9981017	12333	1
Fage_P045a	240	Pulse	99	9993417	24733	1
Fage_P045a	241	Picture	Fixation Cross Sternberg Letters after Stroop	9993507	0	2	37320	3	0	next	other	0
Fage_P045a	241	Pulse	99	10005817	12310	1
Fage_P045a	241	Pulse	99	10018216	24709	1
Fage_P045a	241	Pulse	99	10030616	37109	1
Fage_P045a	242	Picture	Retrieval Sternberg Letters	10030827	0	1	24823	2	0	next	incorrect	1125
Fage_P045a	242	Pulse	99	10043016	12189	1
Fage_P045a	242	Response	2	10044155	13328	1
Fage_P045a	242	Pulse	99	10055415	24588	1
Fage_P045a	243	Picture	Fixation Cross after Retrieval	10055650	0	1	137115	2	0	next	other	0
Fage_P045a	243	Pulse	99	10067815	12165	1
Fage_P045a	243	Pulse	99	10080214	24564	1
Fage_P045a	243	Pulse	99	10092614	36964	1
Fage_P045a	243	Pulse	99	10105014	49364	1
Fage_P045a	243	Pulse	99	10117413	61763	1
Fage_P045a	243	Pulse	99	10129813	74163	1
Fage_P045a	243	Pulse	99	10142212	86562	1
Fage_P045a	243	Pulse	99	10154612	98962	1
Fage_P045a	243	Pulse	99	10167012	111362	1
Fage_P045a	243	Pulse	99	10179411	123761	1
Fage_P045a	243	Pulse	99	10191811	136161	1
Fage_P045a	244	Picture	Encoding Sternberg Letters	10192765	0	1	24823	3	0	next	other	0
Fage_P045a	244	Pulse	99	10204211	11446	1
Fage_P045a	244	Pulse	99	10216610	23845	1
Fage_P045a	245	Picture	Fixation Cross Sternberg Letters after Encoding	10217588	0	2	12496	3	0	next	other	0
Fage_P045a	245	Pulse	99	10229010	11422	1
Fage_P045a	246	Picture	Stroop Sternberg	10230084	0	1	24824	2	0	next	incorrect	1145
Fage_P045a	246	Response	2	10238689	8605	1
Fage_P045a	246	Pulse	99	10241409	11325	1
Fage_P045a	246	Pulse	99	10253809	23725	1
Fage_P045a	247	Picture	Fixation Cross Sternberg Letters after Stroop	10254908	0	1	37319	2	0	next	other	0
Fage_P045a	247	Pulse	99	10266209	11301	1
Fage_P045a	247	Pulse	99	10278608	23700	1
Fage_P045a	247	Pulse	99	10291008	36100	1
Fage_P045a	248	Picture	Retrieval Sternberg Letters	10292227	0	1	24823	3	0	next	incorrect	1154
Fage_P045a	248	Pulse	99	10303407	11180	1
Fage_P045a	248	Response	2	10303707	11480	1
Fage_P045a	248	Pulse	99	10315807	23580	1
Fage_P045a	249	Picture	Fixation Cross after Retrieval	10317050	0	2	149443	3	0	next	other	0
Fage_P045a	249	Pulse	99	10328207	11157	1
Fage_P045a	249	Pulse	99	10340606	23556	1
Fage_P045a	249	Pulse	99	10353006	35956	1
Fage_P045a	249	Pulse	99	10365406	48356	1
Fage_P045a	249	Pulse	99	10377805	60755	1
Fage_P045a	249	Pulse	99	10390205	73155	1
Fage_P045a	249	Pulse	99	10402604	85554	1
Fage_P045a	249	Pulse	99	10415004	97954	1
Fage_P045a	249	Pulse	99	10427404	110354	1
Fage_P045a	249	Pulse	99	10439803	122753	1
Fage_P045a	249	Pulse	99	10452203	135153	1
Fage_P045a	249	Pulse	99	10464603	147553	1
Fage_P045a	250	Picture	Encoding Sternberg Letters	10466493	0	1	24824	2	0	next	other	0
Fage_P045a	250	Pulse	99	10477002	10509	1
Fage_P045a	250	Pulse	99	10489412	22919	1
Fage_P045a	251	Picture	Fixation Cross Sternberg Letters after Encoding	10491317	0	1	12495	2	0	next	other	0
Fage_P045a	251	Pulse	99	10501811	10494	1
Fage_P045a	252	Picture	Stroop Sternberg	10503812	0	1	24824	2	0	next	hit	1176
Fage_P045a	252	Pulse	99	10514211	10399	1
Fage_P045a	252	Response	1	10518021	14209	1
Fage_P045a	252	Pulse	99	10526611	22799	1
Fage_P045a	253	Picture	Fixation Cross Sternberg Letters after Stroop	10528636	0	1	37319	2	0	next	other	0
Fage_P045a	253	Pulse	99	10539010	10374	1
Fage_P045a	253	Pulse	99	10551410	22774	1
Fage_P045a	253	Pulse	99	10563809	35173	1
Fage_P045a	254	Picture	Retrieval Sternberg Letters	10565955	0	1	24824	2	0	next	hit	1184
Fage_P045a	254	Pulse	99	10576209	10254	1
Fage_P045a	254	Response	1	10582129	16174	1
Fage_P045a	254	Pulse	99	10588609	22654	1
Fage_P045a	255	Picture	Fixation Cross after Retrieval	10590779	0	1	137114	2	0	next	other	0
Fage_P045a	255	Pulse	99	10601008	10229	1
Fage_P045a	255	Pulse	99	10613408	22629	1
Fage_P045a	255	Pulse	99	10625808	35029	1
Fage_P045a	255	Pulse	99	10638207	47428	1
Fage_P045a	255	Pulse	99	10650607	59828	1
Fage_P045a	255	Pulse	99	10663006	72227	1
Fage_P045a	255	Pulse	99	10675406	84627	1
Fage_P045a	255	Pulse	99	10687806	97027	1
Fage_P045a	255	Pulse	99	10700205	109426	1
Fage_P045a	255	Pulse	99	10712605	121826	1
Fage_P045a	255	Pulse	99	10725004	134225	1
Fage_P045a	256	Picture	Encoding Sternberg Letters	10727893	0	1	24824	2	0	next	other	0
Fage_P045a	256	Pulse	99	10737404	9511	1
Fage_P045a	256	Pulse	99	10749804	21911	1
Fage_P045a	257	Picture	Fixation Cross Sternberg Letters after Encoding	10752717	0	1	12495	2	0	next	other	0
Fage_P045a	257	Pulse	99	10762203	9486	1
Fage_P045a	258	Picture	Stroop Sternberg	10765212	0	1	24824	2	0	next	incorrect	1205
Fage_P045a	258	Pulse	99	10774603	9391	1
Fage_P045a	258	Response	2	10776023	10811	1
Fage_P045a	258	Pulse	99	10787002	21790	1
Fage_P045a	259	Picture	Fixation Cross Sternberg Letters after Stroop	10790036	0	1	37319	2	0	next	other	0
Fage_P045a	259	Pulse	99	10799402	9366	1
Fage_P045a	259	Pulse	99	10811802	21766	1
Fage_P045a	259	Pulse	99	10824201	34165	1
Fage_P045a	260	Picture	Retrieval Sternberg Letters	10827355	0	1	24824	2	0	next	incorrect	1213
Fage_P045a	260	Pulse	99	10836601	9246	1
Fage_P045a	260	Response	2	10840651	13296	1
Fage_P045a	260	Pulse	99	10849000	21645	1
Fage_P045a	261	Picture	Fixation Cross after Retrieval	10852179	0	1	112291	2	0	next	other	0
Fage_P045a	261	Pulse	99	10861400	9221	1
Fage_P045a	261	Pulse	99	10873800	21621	1
Fage_P045a	261	Pulse	99	10886199	34020	1
Fage_P045a	261	Pulse	99	10898599	46420	1
Fage_P045a	261	Pulse	99	10910999	58820	1
Fage_P045a	261	Pulse	99	10923398	71219	1
Fage_P045a	261	Pulse	99	10935798	83619	1
Fage_P045a	261	Pulse	99	10948198	96019	1
Fage_P045a	261	Pulse	99	10960597	108418	1
Fage_P045a	262	Picture	Encoding Sternberg Letters	10964470	0	1	24823	2	0	next	other	0
Fage_P045a	262	Pulse	99	10972997	8527	1
Fage_P045a	262	Pulse	99	10985396	20926	1
Fage_P045a	263	Picture	Fixation Cross Sternberg Letters after Encoding	10989293	0	1	12496	2	0	next	other	0
Fage_P045a	263	Pulse	99	10997796	8503	1
Fage_P045a	264	Picture	Stroop Sternberg	11001789	0	1	24823	3	0	next	incorrect	1232
Fage_P045a	264	Pulse	99	11010196	8407	1
Fage_P045a	264	Response	2	11012455	10666	1
Fage_P045a	264	Pulse	99	11022595	20806	1
Fage_P045a	265	Picture	Fixation Cross Sternberg Letters after Stroop	11026612	0	2	37320	3	0	next	other	0
Fage_P045a	265	Pulse	99	11034995	8383	1
Fage_P045a	265	Pulse	99	11047395	20783	1
Fage_P045a	265	Pulse	99	11059794	33182	1
Fage_P045a	266	Picture	Retrieval Sternberg Letters	11063932	0	1	24823	2	0	next	miss	0
Fage_P045a	266	Pulse	99	11072194	8262	1
Fage_P045a	266	Pulse	99	11084593	20661	1
Fage_P045a	267	Picture	Fixation Cross after Retrieval	11088755	0	1	149443	2	0	next	other	0
Fage_P045a	267	Pulse	99	11096993	8238	1
Fage_P045a	267	Pulse	99	11109392	20637	1
Fage_P045a	267	Pulse	99	11121792	33037	1
Fage_P045a	267	Pulse	99	11134192	45437	1
Fage_P045a	267	Pulse	99	11146591	57836	1
Fage_P045a	267	Pulse	99	11158991	70236	1
Fage_P045a	267	Pulse	99	11171391	82636	1
Fage_P045a	267	Pulse	99	11183790	95035	1
Fage_P045a	267	Pulse	99	11196190	107435	1
Fage_P045a	267	Pulse	99	11208589	119834	1
Fage_P045a	267	Pulse	99	11220989	132234	1
Fage_P045a	267	Pulse	99	11233389	144634	1
Fage_P045a	268	Picture	Encoding Sternberg Letters	11238198	0	1	24824	2	0	next	other	0
Fage_P045a	268	Pulse	99	11245788	7590	1
Fage_P045a	268	Pulse	99	11258188	19990	1
Fage_P045a	269	Picture	Fixation Cross Sternberg Letters after Encoding	11263022	0	1	12495	2	0	next	other	0
Fage_P045a	269	Pulse	99	11270588	7566	1
Fage_P045a	270	Picture	Stroop Sternberg	11275517	0	1	24824	2	0	next	incorrect	1261
Fage_P045a	270	Pulse	99	11282987	7470	1
Fage_P045a	270	Response	2	11284857	9340	1
Fage_P045a	270	Pulse	99	11295387	19870	1
Fage_P045a	271	Picture	Fixation Cross Sternberg Letters after Stroop	11300341	0	1	37319	2	0	next	other	0
Fage_P045a	271	Pulse	99	11307786	7445	1
Fage_P045a	271	Pulse	99	11320186	19845	1
Fage_P045a	271	Pulse	99	11332586	32245	1
Fage_P045a	272	Picture	Retrieval Sternberg Letters	11337660	0	1	24824	2	0	next	hit	1268
Fage_P045a	272	Response	1	11344645	6985	1
Fage_P045a	272	Pulse	99	11344985	7325	1
Fage_P045a	272	Pulse	99	11357385	19725	1
Fage_P045a	273	Picture	Fixation Cross after Retrieval	11362484	0	1	124619	2	0	next	other	0
Fage_P045a	273	Pulse	99	11369784	7300	1
Fage_P045a	273	Pulse	99	11382184	19700	1
Fage_P045a	273	Pulse	99	11394584	32100	1
Fage_P045a	273	Pulse	99	11406983	44499	1
Fage_P045a	273	Pulse	99	11419383	56899	1
Fage_P045a	273	Pulse	99	11431783	69299	1
Fage_P045a	273	Pulse	99	11444182	81698	1
Fage_P045a	273	Pulse	99	11456582	94098	1
Fage_P045a	273	Pulse	99	11468981	106497	1
Fage_P045a	273	Pulse	99	11481381	118897	1
Fage_P045a	274	Picture	Encoding Sternberg Letters	11487103	0	1	24824	2	0	next	other	0
Fage_P045a	274	Pulse	99	11493781	6678	1
Fage_P045a	274	Pulse	99	11506180	19077	1
Fage_P045a	275	Picture	Fixation Cross Sternberg Letters after Encoding	11511927	0	1	12495	2	0	next	other	0
Fage_P045a	275	Pulse	99	11518580	6653	1
Fage_P045a	276	Picture	Stroop Sternberg	11524422	0	1	24824	2	0	next	incorrect	1289
Fage_P045a	276	Pulse	99	11530980	6558	1
Fage_P045a	276	Response	2	11531209	6787	1
Fage_P045a	276	Pulse	99	11543379	18957	1
Fage_P045a	277	Picture	Fixation Cross Sternberg Letters after Stroop	11549246	0	1	37319	2	0	next	other	0
Fage_P045a	277	Pulse	99	11555779	6533	1
Fage_P045a	277	Pulse	99	11568178	18932	1
Fage_P045a	277	Pulse	99	11580578	31332	1
Fage_P045a	278	Picture	Retrieval Sternberg Letters	11586565	0	1	24824	2	0	next	hit	1297
Fage_P045a	278	Pulse	99	11592978	6413	1
Fage_P045a	278	Response	1	11599987	13422	1
Fage_P045a	278	Pulse	99	11605377	18812	1
Fage_P045a	279	Picture	Fixation Cross after Retrieval	11611389	0	1	112290	2	0	next	other	0
Fage_P045a	279	Pulse	99	11617777	6388	1
Fage_P045a	279	Pulse	99	11630176	18787	1
Fage_P045a	279	Pulse	99	11642576	31187	1
Fage_P045a	279	Pulse	99	11654976	43587	1
Fage_P045a	279	Pulse	99	11667375	55986	1
Fage_P045a	279	Pulse	99	11679775	68386	1
Fage_P045a	279	Pulse	99	11692175	80786	1
Fage_P045a	279	Pulse	99	11704574	93185	1
Fage_P045a	279	Pulse	99	11716974	105585	1
Fage_P045a	280	Picture	Encoding Sternberg Letters	11723679	0	1	24824	2	0	next	other	0
Fage_P045a	280	Pulse	99	11729374	5695	1
Fage_P045a	280	Pulse	99	11741773	18094	1
Fage_P045a	281	Picture	Fixation Cross Sternberg Letters after Encoding	11748503	0	1	12495	2	0	next	other	0
Fage_P045a	281	Pulse	99	11754173	5670	1
Fage_P045a	282	Picture	Stroop Sternberg	11760998	0	1	24824	2	0	next	hit	1316
Fage_P045a	282	Pulse	99	11766572	5574	1
Fage_P045a	282	Response	1	11773412	12414	1
Fage_P045a	282	Pulse	99	11778972	17974	1
Fage_P045a	283	Picture	Fixation Cross Sternberg Letters after Stroop	11785822	0	1	37319	2	0	next	other	0
Fage_P045a	283	Pulse	99	11791372	5550	1
Fage_P045a	283	Pulse	99	11803771	17949	1
Fage_P045a	283	Pulse	99	11816171	30349	1
Fage_P045a	284	Picture	Retrieval Sternberg Letters	11823141	0	1	24824	2	0	next	hit	1324
Fage_P045a	284	Pulse	99	11828570	5429	1
Fage_P045a	284	Response	1	11829860	6719	1
Fage_P045a	284	Pulse	99	11840970	17829	1
Fage_P045a	285	Picture	Fixation Cross after Retrieval	11847965	0	1	137114	2	0	next	other	0
Fage_P045a	285	Pulse	99	11853370	5405	1
Fage_P045a	285	Pulse	99	11865769	17804	1
Fage_P045a	285	Pulse	99	11878169	30204	1
Fage_P045a	285	Pulse	99	11890568	42603	1
Fage_P045a	285	Pulse	99	11902978	55013	1
Fage_P045a	285	Pulse	99	11915378	67413	1
Fage_P045a	285	Pulse	99	11927767	79802	1
Fage_P045a	285	Pulse	99	11940177	92212	1
Fage_P045a	285	Pulse	99	11952577	104612	1
Fage_P045a	285	Pulse	99	11964976	117011	1
Fage_P045a	285	Pulse	99	11977376	129411	1
Fage_P045a	286	Picture	Encoding Sternberg Letters	11985079	0	1	24824	2	0	next	other	0
Fage_P045a	286	Pulse	99	11989776	4697	1
Fage_P045a	286	Pulse	99	12002175	17096	1
Fage_P045a	287	Picture	Fixation Cross Sternberg Letters after Encoding	12009903	0	1	12495	2	0	next	other	0
Fage_P045a	287	Pulse	99	12014575	4672	1
Fage_P045a	288	Picture	Stroop Sternberg	12022398	0	1	24824	2	0	next	hit	1345
Fage_P045a	288	Pulse	99	12026974	4576	1
Fage_P045a	288	Response	1	12032134	9736	1
Fage_P045a	288	Pulse	99	12039374	16976	1
Fage_P045a	289	Picture	Fixation Cross Sternberg Letters after Stroop	12047222	0	1	37319	2	0	next	other	0
Fage_P045a	289	Pulse	99	12051774	4552	1
Fage_P045a	289	Pulse	99	12064173	16951	1
Fage_P045a	289	Pulse	99	12076573	29351	1
Fage_P045a	290	Picture	Retrieval Sternberg Letters	12084541	0	1	24824	2	0	next	incorrect	1353
Fage_P045a	290	Pulse	99	12088973	4432	1
Fage_P045a	290	Response	2	12096952	12411	1
Fage_P045a	290	Pulse	99	12101372	16831	1
Fage_P045a	291	Picture	Fixation Cross after Retrieval	12109365	0	1	112290	3	0	next	other	0
Fage_P045a	291	Pulse	99	12113772	4407	1
Fage_P045a	291	Pulse	99	12126171	16806	1
Fage_P045a	291	Pulse	99	12138571	29206	1
Fage_P045a	291	Pulse	99	12150970	41605	1
Fage_P045a	291	Pulse	99	12163370	54005	1
Fage_P045a	291	Pulse	99	12175770	66405	1
Fage_P045a	291	Pulse	99	12188169	78804	1
Fage_P045a	291	Pulse	99	12200569	91204	1
Fage_P045a	291	Pulse	99	12212969	103604	1
Fage_P045a	292	Picture	End Sternberg	12221655	0	2	37320	3	0	next	other	0
Fage_P045a	292	Pulse	99	12225368	3713	1
Fage_P045a	292	Pulse	99	12237768	16113	1
Fage_P045a	292	Pulse	99	12250167	28512	1
Fage_P045a	293	Picture	Instruction Stroop	12258975	0	1	37319	2	0	next	other	0
Fage_P045a	293	Pulse	99	12262567	3592	1
Fage_P045a	293	Pulse	99	12274967	15992	1
Fage_P045a	293	Pulse	99	12287366	28391	1
Fage_P045a	294	Picture	stroop neutral close	12296294	0	1	24823	3	0	next	incorrect	1375
Fage_P045a	294	Pulse	99	12299766	3472	1
Fage_P045a	294	Response	2	12310835	14541	1
Fage_P045a	294	Pulse	99	12312165	15871	1
Fage_P045a	295	Picture	stroop neutral close	12321117	0	2	24824	3	0	next	hit	1379
Fage_P045a	295	Pulse	99	12324565	3448	1
Fage_P045a	295	Response	1	12331215	10098	1
Fage_P045a	295	Pulse	99	12336965	15848	1
Fage_P045a	296	Picture	stroop neutral close	12345941	0	1	24824	2	0	next	incorrect	1383
Fage_P045a	296	Pulse	99	12349364	3423	1
Fage_P045a	296	Response	2	12356324	10383	1
Fage_P045a	296	Pulse	99	12361764	15823	1
Fage_P045a	297	Picture	stroop neutral close	12370765	0	1	24824	2	0	next	incorrect	1387
Fage_P045a	297	Pulse	99	12374164	3399	1
Fage_P045a	297	Response	2	12382533	11768	1
Fage_P045a	297	Pulse	99	12386563	15798	1
Fage_P045a	298	Picture	stroop neutral close	12395589	0	1	24824	2	0	next	hit	1391
Fage_P045a	298	Pulse	99	12398963	3374	1
Fage_P045a	298	Response	1	12406002	10413	1
Fage_P045a	298	Pulse	99	12411362	15773	1
Fage_P045a	299	Picture	stroop neutral close	12420413	0	1	24824	2	0	next	incorrect	1395
Fage_P045a	299	Pulse	99	12423762	3349	1
Fage_P045a	299	Response	2	12431482	11069	1
Fage_P045a	299	Pulse	99	12436161	15748	1
Fage_P045a	300	Picture	Fixation Cross Stroop	12445237	0	1	124619	2	0	next	other	0
Fage_P045a	300	Pulse	99	12448561	3324	1
Fage_P045a	300	Pulse	99	12460961	15724	1
Fage_P045a	300	Pulse	99	12473360	28123	1
Fage_P045a	300	Pulse	99	12485760	40523	1
Fage_P045a	300	Pulse	99	12498160	52923	1
Fage_P045a	300	Pulse	99	12510559	65322	1
Fage_P045a	300	Pulse	99	12522959	77722	1
Fage_P045a	300	Pulse	99	12535358	90121	1
Fage_P045a	300	Pulse	99	12547758	102521	1
Fage_P045a	300	Pulse	99	12560158	114921	1
Fage_P045a	301	Picture	stroop neutral close	12569856	0	1	24823	3	0	next	hit	1410
Fage_P045a	301	Pulse	99	12572557	2701	1
Fage_P045a	301	Response	1	12582947	13091	1
Fage_P045a	301	Pulse	99	12584957	15101	1
Fage_P045a	302	Picture	stroop neutral close	12594679	0	2	24824	3	0	next	incorrect	1414
Fage_P045a	302	Pulse	99	12597357	2678	1
Fage_P045a	302	Response	2	12607216	12537	1
Fage_P045a	302	Pulse	99	12609756	15077	1
Fage_P045a	303	Picture	stroop neutral close	12619503	0	1	24824	2	0	next	incorrect	1418
Fage_P045a	303	Pulse	99	12622156	2653	1
Fage_P045a	303	Response	2	12628496	8993	1
Fage_P045a	303	Pulse	99	12634555	15052	1
Fage_P045a	304	Picture	stroop neutral close	12644327	0	1	24824	2	0	next	incorrect	1422
Fage_P045a	304	Pulse	99	12646955	2628	1
Fage_P045a	304	Response	2	12654075	9748	1
Fage_P045a	304	Pulse	99	12659355	15028	1
Fage_P045a	305	Picture	stroop neutral close	12669151	0	1	24824	2	0	next	hit	1426
Fage_P045a	305	Pulse	99	12671754	2603	1
Fage_P045a	305	Response	1	12678624	9473	1
Fage_P045a	305	Pulse	99	12684154	15003	1
Fage_P045a	306	Picture	stroop neutral close	12693975	0	1	24824	2	0	next	incorrect	1430
Fage_P045a	306	Pulse	99	12696554	2579	1
Fage_P045a	306	Response	2	12704483	10508	1
Fage_P045a	306	Pulse	99	12708953	14978	1
Fage_P045a	307	Picture	Fixation Cross Stroop	12718799	0	1	124619	2	0	next	other	0
Fage_P045a	307	Pulse	99	12721353	2554	1
Fage_P045a	307	Pulse	99	12733752	14953	1
Fage_P045a	307	Pulse	99	12746152	27353	1
Fage_P045a	307	Pulse	99	12758552	39753	1
Fage_P045a	307	Pulse	99	12770951	52152	1
Fage_P045a	307	Pulse	99	12783351	64552	1
Fage_P045a	307	Pulse	99	12795750	76951	1
Fage_P045a	307	Pulse	99	12808150	89351	1
Fage_P045a	307	Pulse	99	12820550	101751	1
Fage_P045a	307	Pulse	99	12832949	114150	1
Fage_P045a	308	Picture	stroop neutral close	12843418	0	1	24990	2	0	next	hit	1445
Fage_P045a	308	Pulse	99	12845349	1931	1
Fage_P045a	308	Response	1	12854419	11001	1
Fage_P045a	308	Pulse	99	12857748	14330	1
Fage_P045a	309	Picture	stroop neutral close	12868408	0	1	24824	2	0	next	incorrect	1449
Fage_P045a	309	Pulse	99	12870148	1740	1
Fage_P045a	309	Response	2	12875808	7400	1
Fage_P045a	309	Pulse	99	12882548	14140	1
Fage_P045a	310	Picture	stroop neutral close	12893232	0	1	24824	2	0	next	incorrect	1453
Fage_P045a	310	Pulse	99	12894947	1715	1
Fage_P045a	310	Response	2	12903017	9785	1
Fage_P045a	310	Pulse	99	12907347	14115	1
Fage_P045a	311	Picture	stroop neutral close	12918056	0	1	24824	2	0	next	incorrect	1457
Fage_P045a	311	Pulse	99	12919747	1691	1
Fage_P045a	311	Response	2	12926986	8930	1
Fage_P045a	311	Pulse	99	12932146	14090	1
Fage_P045a	312	Picture	stroop neutral close	12942880	0	1	24990	2	0	next	hit	1461
Fage_P045a	312	Pulse	99	12944546	1666	1
Fage_P045a	312	Response	1	12950516	7636	1
Fage_P045a	312	Pulse	99	12956945	14065	1
Fage_P045a	313	Picture	stroop neutral close	12967870	0	1	24824	2	0	next	hit	1465
Fage_P045a	313	Pulse	99	12969345	1475	1
Fage_P045a	313	Response	1	12976835	8965	1
Fage_P045a	313	Pulse	99	12981745	13875	1
Fage_P045a	314	Picture	Fixation Cross Stroop	12992694	0	1	124619	2	0	next	other	0
Fage_P045a	314	Pulse	99	12994144	1450	1
Fage_P045a	314	Pulse	99	13006544	13850	1
Fage_P045a	314	Pulse	99	13018944	26250	1
Fage_P045a	314	Pulse	99	13031343	38649	1
Fage_P045a	314	Pulse	99	13043743	51049	1
Fage_P045a	314	Pulse	99	13056142	63448	1
Fage_P045a	314	Pulse	99	13068542	75848	1
Fage_P045a	314	Pulse	99	13080942	88248	1
Fage_P045a	314	Pulse	99	13093341	100647	1
Fage_P045a	314	Pulse	99	13105741	113047	1
Fage_P045a	315	Picture	stroop neutral close	13117313	0	1	24824	2	0	next	incorrect	1480
Fage_P045a	315	Pulse	99	13118141	828	1
Fage_P045a	315	Response	2	13126090	8777	1
Fage_P045a	315	Pulse	99	13130540	13227	1
Fage_P045a	316	Picture	stroop neutral close	13142137	0	1	24824	2	0	next	hit	1484
Fage_P045a	316	Pulse	99	13142940	803	1
Fage_P045a	316	Response	1	13154659	12522	1
Fage_P045a	316	Pulse	99	13155339	13202	1
Fage_P045a	317	Picture	stroop neutral close	13166961	0	1	24823	3	0	next	incorrect	1488
Fage_P045a	317	Pulse	99	13167739	778	1
Fage_P045a	317	Response	2	13176199	9238	1
Fage_P045a	317	Pulse	99	13180138	13177	1
Fage_P045a	318	Picture	stroop neutral close	13191784	0	2	24824	3	0	next	incorrect	1492
Fage_P045a	318	Pulse	99	13192538	754	1
Fage_P045a	318	Response	2	13201538	9754	1
Fage_P045a	318	Pulse	99	13204938	13154	1
Fage_P045a	319	Picture	stroop neutral close	13216608	0	1	24824	2	0	next	incorrect	1496
Fage_P045a	319	Pulse	99	13217338	730	1
Fage_P045a	319	Response	2	13227447	10839	1
Fage_P045a	319	Pulse	99	13229737	13129	1
Fage_P045a	320	Picture	stroop neutral close	13241432	0	1	24824	2	0	next	incorrect	1500
Fage_P045a	320	Pulse	99	13242137	705	1
Fage_P045a	320	Response	2	13251176	9744	1
Fage_P045a	320	Pulse	99	13254536	13104	1
Fage_P045a	321	Picture	Fixation Cross Stroop	13266256	0	1	124619	2	0	next	other	0
Fage_P045a	321	Pulse	99	13266936	680	1
Fage_P045a	321	Pulse	99	13279335	13079	1
Fage_P045a	321	Pulse	99	13291735	25479	1
Fage_P045a	321	Pulse	99	13304135	37879	1
Fage_P045a	321	Pulse	99	13316534	50278	1
Fage_P045a	321	Pulse	99	13328934	62678	1
Fage_P045a	321	Pulse	99	13341334	75078	1
Fage_P045a	321	Pulse	99	13353733	87477	1
Fage_P045a	321	Pulse	99	13366133	99877	1
Fage_P045a	321	Pulse	99	13378532	112276	1
Fage_P045a	322	Picture	stroop maximum incongruent	13390875	0	1	24824	2	0	next	hit	1516
Fage_P045a	322	Pulse	99	13390932	57	1
Fage_P045a	322	Pulse	99	13403342	12467	1
Fage_P045a	322	Response	1	13405741	14866	1
Fage_P045a	323	Picture	stroop maximum incongruent	13415699	0	1	24824	2	0	next	hit	1520
Fage_P045a	323	Pulse	99	13415731	32	1
Fage_P045a	323	Pulse	99	13428131	12432	1
Fage_P045a	323	Response	1	13429141	13442	1
Fage_P045a	324	Picture	stroop maximum incongruent	13440523	0	1	24824	2	0	next	hit	1523
Fage_P045a	324	Pulse	99	13440540	17	1
Fage_P045a	324	Response	1	13451650	11127	1
Fage_P045a	324	Pulse	99	13452940	12417	1
Fage_P045a	324	Pulse	99	13465340	24817	1
Fage_P045a	325	Picture	stroop maximum incongruent	13465347	0	1	24823	2	0	next	incorrect	1527
Fage_P045a	325	Response	2	13474379	9032	1
Fage_P045a	325	Pulse	99	13477739	12392	1
Fage_P045a	325	Pulse	99	13490139	24792	1
Fage_P045a	326	Picture	stroop maximum incongruent	13490170	0	1	24824	2	0	next	hit	1532
Fage_P045a	326	Pulse	99	13502539	12369	1
Fage_P045a	326	Response	1	13505098	14928	1
Fage_P045a	326	Pulse	99	13514938	24768	1
Fage_P045a	327	Picture	stroop maximum incongruent	13514994	0	1	24824	2	0	next	incorrect	1535
Fage_P045a	327	Response	2	13527188	12194	1
Fage_P045a	327	Pulse	99	13527338	12344	1
Fage_P045a	327	Pulse	99	13539737	24743	1
Fage_P045a	328	Picture	Fixation Cross Stroop	13539818	0	1	124619	2	0	next	other	0
Fage_P045a	328	Pulse	99	13552137	12319	1
Fage_P045a	328	Pulse	99	13564537	24719	1
Fage_P045a	328	Pulse	99	13576936	37118	1
Fage_P045a	328	Pulse	99	13589336	49518	1
Fage_P045a	328	Pulse	99	13601735	61917	1
Fage_P045a	328	Pulse	99	13614135	74317	1
Fage_P045a	328	Pulse	99	13626535	86717	1
Fage_P045a	328	Pulse	99	13638934	99116	1
Fage_P045a	328	Pulse	99	13651334	111516	1
Fage_P045a	328	Pulse	99	13663734	123916	1
Fage_P045a	329	Picture	stroop maximum incongruent	13664437	0	1	24824	2	0	next	incorrect	1550
Fage_P045a	329	Response	2	13673553	9116	1
Fage_P045a	329	Pulse	99	13676133	11696	1
Fage_P045a	329	Pulse	99	13688533	24096	1
Fage_P045a	330	Picture	stroop maximum incongruent	13689261	0	1	24824	2	0	next	incorrect	1555
Fage_P045a	330	Pulse	99	13700933	11672	1
Fage_P045a	330	Response	2	13701052	11791	1
Fage_P045a	330	Pulse	99	13713332	24071	1
Fage_P045a	331	Picture	stroop maximum incongruent	13714085	0	1	24824	2	0	next	hit	1558
Fage_P045a	331	Response	1	13725102	11017	1
Fage_P045a	331	Pulse	99	13725732	11647	1
Fage_P045a	331	Pulse	99	13738131	24046	1
Fage_P045a	332	Picture	stroop maximum incongruent	13738909	0	1	24823	3	0	next	hit	1562
Fage_P045a	332	Response	1	13750291	11382	1
Fage_P045a	332	Pulse	99	13750531	11622	1
Fage_P045a	332	Pulse	99	13762931	24022	1
Fage_P045a	333	Picture	stroop maximum incongruent	13763732	0	2	24824	3	0	next	hit	1566
Fage_P045a	333	Response	1	13773790	10058	1
Fage_P045a	333	Pulse	99	13775330	11598	1
Fage_P045a	333	Pulse	99	13787730	23998	1
Fage_P045a	334	Picture	stroop maximum incongruent	13788556	0	1	24824	2	0	next	incorrect	1571
Fage_P045a	334	Pulse	99	13800130	11574	1
Fage_P045a	334	Response	2	13803049	14493	1
Fage_P045a	334	Pulse	99	13812529	23973	1
Fage_P045a	335	Picture	Fixation Cross Stroop	13813380	0	1	124619	2	0	next	other	0
Fage_P045a	335	Pulse	99	13824929	11549	1
Fage_P045a	335	Pulse	99	13837328	23948	1
Fage_P045a	335	Pulse	99	13849728	36348	1
Fage_P045a	335	Pulse	99	13862128	48748	1
Fage_P045a	335	Pulse	99	13874527	61147	1
Fage_P045a	335	Pulse	99	13886927	73547	1
Fage_P045a	335	Pulse	99	13899326	85946	1
Fage_P045a	335	Pulse	99	13911726	98346	1
Fage_P045a	335	Pulse	99	13924126	110746	1
Fage_P045a	335	Pulse	99	13936525	123145	1
Fage_P045a	336	Picture	stroop maximum incongruent	13937999	0	1	24824	2	0	next	incorrect	1586
Fage_P045a	336	Pulse	99	13948925	10926	1
Fage_P045a	336	Response	2	13950405	12406	1
Fage_P045a	336	Response	1	13959354	21355	1
Fage_P045a	336	Pulse	99	13961324	23325	1
Fage_P045a	337	Picture	stroop maximum incongruent	13962823	0	1	24824	2	0	next	hit	1591
Fage_P045a	337	Pulse	99	13973724	10901	1
Fage_P045a	337	Response	1	13978344	15521	1
Fage_P045a	337	Pulse	99	13986124	23301	1
Fage_P045a	338	Picture	stroop maximum incongruent	13987647	0	1	24824	2	0	next	incorrect	1595
Fage_P045a	338	Pulse	99	13998523	10876	1
Fage_P045a	338	Response	2	14000103	12456	1
Fage_P045a	338	Pulse	99	14010923	23276	1
Fage_P045a	339	Picture	stroop maximum incongruent	14012471	0	1	24823	3	0	next	hit	1598
Fage_P045a	339	Response	1	14022663	10192	1
Fage_P045a	339	Pulse	99	14023322	10851	1
Fage_P045a	339	Pulse	99	14035722	23251	1
Fage_P045a	340	Picture	stroop maximum incongruent	14037294	0	2	24824	3	0	next	hit	1603
Fage_P045a	340	Pulse	99	14048122	10828	1
Fage_P045a	340	Response	1	14048562	11268	1
Fage_P045a	340	Pulse	99	14060521	23227	1
Fage_P045a	341	Picture	stroop maximum incongruent	14062118	0	1	24824	2	0	next	incorrect	1607
Fage_P045a	341	Pulse	99	14072921	10803	1
Fage_P045a	341	Response	2	14079441	17323	1
Fage_P045a	341	Pulse	99	14085320	23202	1
Fage_P045a	342	Picture	Fixation Cross Stroop	14086942	0	1	124619	2	0	next	other	0
Fage_P045a	342	Pulse	99	14097720	10778	1
Fage_P045a	342	Pulse	99	14110120	23178	1
Fage_P045a	342	Pulse	99	14122520	35578	1
Fage_P045a	342	Pulse	99	14134919	47977	1
Fage_P045a	342	Pulse	99	14147319	60377	1
Fage_P045a	342	Pulse	99	14159718	72776	1
Fage_P045a	342	Pulse	99	14172118	85176	1
Fage_P045a	342	Pulse	99	14184518	97576	1
Fage_P045a	342	Pulse	99	14196917	109975	1
Fage_P045a	342	Pulse	99	14209317	122375	1
Fage_P045a	343	Picture	stroop maximum incongruent	14211561	0	1	24824	2	0	next	incorrect	1622
Fage_P045a	343	Pulse	99	14221717	10156	1
Fage_P045a	343	Response	2	14224946	13385	1
Fage_P045a	343	Pulse	99	14234116	22555	1
Fage_P045a	344	Picture	stroop maximum incongruent	14236385	0	1	24991	2	0	next	hit	1625
Fage_P045a	344	Response	1	14245896	9511	1
Fage_P045a	344	Pulse	99	14246515	10130	1
Fage_P045a	344	Pulse	99	14258915	22530	1
Fage_P045a	345	Picture	stroop maximum incongruent	14261376	0	1	24823	2	0	next	incorrect	1629
Fage_P045a	345	Response	2	14271275	9899	1
Fage_P045a	345	Pulse	99	14271315	9939	1
Fage_P045a	345	Pulse	99	14283714	22338	1
Fage_P045a	346	Picture	stroop maximum incongruent	14286199	0	1	24824	2	0	next	incorrect	1634
Fage_P045a	346	Pulse	99	14296114	9915	1
Fage_P045a	346	Response	2	14298024	11825	1
Fage_P045a	346	Pulse	99	14308514	22315	1
Fage_P045a	347	Picture	stroop maximum incongruent	14311023	0	1	24824	2	0	next	incorrect	1637
Fage_P045a	347	Response	2	14320453	9430	1
Fage_P045a	347	Pulse	99	14320913	9890	1
Fage_P045a	347	Pulse	99	14333313	22290	1
Fage_P045a	348	Picture	stroop maximum incongruent	14335847	0	1	24824	2	0	next	incorrect	1642
Fage_P045a	348	Pulse	99	14345713	9866	1
Fage_P045a	348	Response	2	14347282	11435	1
Fage_P045a	348	Pulse	99	14358112	22265	1
Fage_P045a	349	Picture	Fixation Cross Stroop	14360671	0	1	124619	2	0	next	other	0
Fage_P045a	349	Pulse	99	14370512	9841	1
Fage_P045a	349	Pulse	99	14382911	22240	1
Fage_P045a	349	Pulse	99	14395311	34640	1
Fage_P045a	349	Pulse	99	14407711	47040	1
Fage_P045a	349	Pulse	99	14420110	59439	1
Fage_P045a	349	Pulse	99	14432510	71839	1
Fage_P045a	349	Pulse	99	14444909	84238	1
Fage_P045a	349	Pulse	99	14457309	96638	1
Fage_P045a	349	Pulse	99	14469709	109038	1
Fage_P045a	349	Pulse	99	14482108	121437	1
Fage_P045a	350	Picture	End Stroop	14485290	0	1	43734	2	0	next	other	0
Fage_P045a	350	Pulse	99	14494508	9218	1
Fage_P045a	350	Pulse	99	14506908	21618	1
Fage_P045a	350	Pulse	99	14519307	34017	1
