# Supplementary material for: Towards clinical applicability of fMRI via systematic filtering
Source: PLoS One. 2025 May 12;20(5):e0321088. doi: 10.1371/journal.pone.0321088 (PMC12068634; doi:10.1371/journal.pone.0321088)
Supplement: S1 Code — (ZIP) [file pone.0321088.s001.zip › PLOS_DATA_CODE/Logfiles/Fage_P045b-fage.log]

Scenario - Fage Final
Logfile written - 01/28/2013 12:21:22

Subject	Trial	Event Type	Code	Time	TTime	Uncertainty	Duration	Uncertainty	ReqTime	ReqDur	Stim Type	Pair Index

Fage_P045b	1	Pulse	99	69331	79328	1
Fage_P045b	2	Picture	Instruction Sternberg Symbols	69636	0	1	37319	2	0	next	other	0
Fage_P045b	2	Pulse	99	81730	12094	1
Fage_P045b	2	Pulse	99	94130	24494	1
Fage_P045b	2	Pulse	99	106529	36893	1
Fage_P045b	3	Picture	Encoding Sternberg Symbols	106955	0	1	24823	2	0	next	other	0
Fage_P045b	3	Pulse	99	118929	11974	1
Fage_P045b	3	Pulse	99	131329	24374	1
Fage_P045b	4	Picture	Fixation Cross Sternberg Symbols after Encoding	131778	0	1	12496	2	0	next	other	0
Fage_P045b	4	Pulse	99	143728	11950	1
Fage_P045b	5	Picture	Stroop Sternberg	144274	0	1	24823	3	0	next	incorrect	12
Fage_P045b	5	Response	2	155078	10804	1
Fage_P045b	5	Pulse	99	156128	11854	1
Fage_P045b	5	Pulse	99	168527	24253	1
Fage_P045b	6	Picture	Fixation Cross Sternberg Symbols after Stroop	169097	0	2	37320	3	0	next	other	0
Fage_P045b	6	Pulse	99	180927	11830	1
Fage_P045b	6	Pulse	99	193327	24230	1
Fage_P045b	6	Pulse	99	205726	36629	1
Fage_P045b	7	Picture	Retrieval Sternberg Symbols	206417	0	1	24823	2	0	next	miss	0
Fage_P045b	7	Pulse	99	218126	11709	1
Fage_P045b	7	Pulse	99	230526	24109	1
Fage_P045b	8	Picture	Fixation Cross after Retrieval	231240	0	1	112291	2	0	next	false_alarm	23
Fage_P045b	8	Response	2	233475	2235	1
Fage_P045b	8	Pulse	99	242925	11685	1
Fage_P045b	8	Pulse	99	255325	24085	1
Fage_P045b	8	Pulse	99	267724	36484	1
Fage_P045b	8	Pulse	99	280124	48884	1
Fage_P045b	8	Pulse	99	292524	61284	1
Fage_P045b	8	Pulse	99	304923	73683	1
Fage_P045b	8	Pulse	99	317323	86083	1
Fage_P045b	8	Pulse	99	329723	98483	1
Fage_P045b	8	Pulse	99	342122	110882	1
Fage_P045b	9	Picture	Encoding Sternberg Symbols	343531	0	1	24824	2	0	next	other	0
Fage_P045b	9	Pulse	99	354522	10991	1
Fage_P045b	9	Pulse	99	366921	23390	1
Fage_P045b	10	Picture	Fixation Cross Sternberg Symbols after Encoding	368355	0	1	12495	2	0	next	other	0
Fage_P045b	10	Pulse	99	379321	10966	1
Fage_P045b	11	Picture	Stroop Sternberg	380850	0	1	24824	2	0	next	incorrect	39
Fage_P045b	11	Response	2	390091	9241	1
Fage_P045b	11	Pulse	99	391720	10870	1
Fage_P045b	11	Pulse	99	404120	23270	1
Fage_P045b	12	Picture	Fixation Cross Sternberg Symbols after Stroop	405674	0	1	37319	2	0	next	other	0
Fage_P045b	12	Pulse	99	416520	10846	1
Fage_P045b	12	Pulse	99	428920	23246	1
Fage_P045b	12	Pulse	99	441319	35645	1
Fage_P045b	13	Picture	Retrieval Sternberg Symbols	442993	0	1	24824	2	0	next	incorrect	47
Fage_P045b	13	Response	2	451149	8156	1
Fage_P045b	13	Pulse	99	453718	10725	1
Fage_P045b	13	Response	1	461768	18775	1
Fage_P045b	13	Pulse	99	466118	23125	1
Fage_P045b	14	Picture	Fixation Cross after Retrieval	467817	0	1	149442	2	0	next	other	0
Fage_P045b	14	Pulse	99	478518	10701	1
Fage_P045b	14	Pulse	99	490917	23100	1
Fage_P045b	14	Pulse	99	503317	35500	1
Fage_P045b	14	Pulse	99	515717	47900	1
Fage_P045b	14	Pulse	99	528116	60299	1
Fage_P045b	14	Pulse	99	540516	72699	1
Fage_P045b	14	Pulse	99	552916	85099	1
Fage_P045b	14	Pulse	99	565315	97498	1
Fage_P045b	14	Pulse	99	577715	109898	1
Fage_P045b	14	Pulse	99	590114	122297	1
Fage_P045b	14	Pulse	99	602514	134697	1
Fage_P045b	14	Pulse	99	614914	147097	1
Fage_P045b	15	Picture	Encoding Sternberg Symbols	617259	0	1	24824	2	0	next	other	0
Fage_P045b	15	Pulse	99	627313	10054	1
Fage_P045b	15	Pulse	99	639713	22454	1
Fage_P045b	16	Picture	Fixation Cross Sternberg Symbols after Encoding	642083	0	1	12495	2	0	next	other	0
Fage_P045b	16	Pulse	99	652113	10030	1
Fage_P045b	17	Picture	Stroop Sternberg	654578	0	1	24824	2	0	next	hit	71
Fage_P045b	17	Pulse	99	664512	9934	1
Fage_P045b	17	Response	1	668592	14014	1
Fage_P045b	17	Pulse	99	676912	22334	1
Fage_P045b	18	Picture	Fixation Cross Sternberg Symbols after Stroop	679402	0	1	37319	2	0	next	other	0
Fage_P045b	18	Pulse	99	689311	9909	1
Fage_P045b	18	Pulse	99	701711	22309	1
Fage_P045b	18	Pulse	99	714111	34709	1
Fage_P045b	19	Picture	Retrieval Sternberg Symbols	716721	0	1	24824	2	0	next	hit	79
Fage_P045b	19	Pulse	99	726510	9789	1
Fage_P045b	19	Response	1	730990	14269	1
Fage_P045b	19	Pulse	99	738910	22189	1
Fage_P045b	20	Picture	Fixation Cross after Retrieval	741545	0	1	124619	2	0	next	other	0
Fage_P045b	20	Pulse	99	751309	9764	1
Fage_P045b	20	Pulse	99	763709	22164	1
Fage_P045b	20	Pulse	99	776109	34564	1
Fage_P045b	20	Pulse	99	788508	46963	1
Fage_P045b	20	Pulse	99	800908	59363	1
Fage_P045b	20	Pulse	99	813307	71762	1
Fage_P045b	20	Pulse	99	825707	84162	1
Fage_P045b	20	Pulse	99	838107	96562	1
Fage_P045b	20	Pulse	99	850506	108961	1
Fage_P045b	20	Pulse	99	862906	121361	1
Fage_P045b	21	Picture	Encoding Sternberg Symbols	866164	0	1	24824	2	0	next	other	0
Fage_P045b	21	Pulse	99	875306	9142	1
Fage_P045b	21	Pulse	99	887705	21541	1
Fage_P045b	22	Picture	Fixation Cross Sternberg Symbols after Encoding	890988	0	1	12495	2	0	next	other	0
Fage_P045b	22	Pulse	99	900105	9117	1
Fage_P045b	23	Picture	Stroop Sternberg	903483	0	1	24824	2	0	next	hit	98
Fage_P045b	23	Response	1	912505	9022	1
Fage_P045b	23	Pulse	99	912514	9031	1
Fage_P045b	23	Pulse	99	924904	21421	1
Fage_P045b	24	Picture	Fixation Cross Sternberg Symbols after Stroop	928307	0	1	37319	2	0	next	other	0
Fage_P045b	24	Pulse	99	937304	8997	1
Fage_P045b	24	Pulse	99	949703	21396	1
Fage_P045b	24	Pulse	99	962113	33806	1
Fage_P045b	25	Picture	Retrieval Sternberg Symbols	965626	0	1	24824	2	0	next	incorrect	107
Fage_P045b	25	Pulse	99	974513	8887	1
Fage_P045b	25	Response	2	975592	9966	1
Fage_P045b	25	Pulse	99	986912	21286	1
Fage_P045b	26	Picture	Fixation Cross after Retrieval	990450	0	1	136948	2	0	next	other	0
Fage_P045b	26	Pulse	99	999312	8862	1
Fage_P045b	26	Pulse	99	1011711	21261	1
Fage_P045b	26	Pulse	99	1024111	33661	1
Fage_P045b	26	Pulse	99	1036511	46061	1
Fage_P045b	26	Pulse	99	1048910	58460	1
Fage_P045b	26	Pulse	99	1061310	70860	1
Fage_P045b	26	Pulse	99	1073710	83260	1
Fage_P045b	26	Pulse	99	1086109	95659	1
Fage_P045b	26	Pulse	99	1098509	108059	1
Fage_P045b	26	Pulse	99	1110908	120458	1
Fage_P045b	26	Pulse	99	1123308	132858	1
Fage_P045b	27	Picture	Encoding Sternberg Symbols	1127398	0	1	24823	2	0	next	other	0
Fage_P045b	27	Pulse	99	1135708	8310	1
Fage_P045b	27	Pulse	99	1148107	20709	1
Fage_P045b	28	Picture	Fixation Cross Sternberg Symbols after Encoding	1152221	0	1	12496	2	0	next	other	0
Fage_P045b	28	Pulse	99	1160507	8286	1
Fage_P045b	29	Picture	Stroop Sternberg	1164717	0	1	24823	3	0	next	incorrect	128
Fage_P045b	29	Pulse	99	1172907	8190	1
Fage_P045b	29	Response	2	1173116	8399	1
Fage_P045b	29	Pulse	99	1185306	20589	1
Fage_P045b	30	Picture	Fixation Cross Sternberg Symbols after Stroop	1189540	0	2	37320	3	0	next	other	0
Fage_P045b	30	Pulse	99	1197706	8166	1
Fage_P045b	30	Pulse	99	1210105	20565	1
Fage_P045b	30	Pulse	99	1222505	32965	1
Fage_P045b	31	Picture	Retrieval Sternberg Symbols	1226860	0	1	24823	2	0	next	hit	136
Fage_P045b	31	Pulse	99	1234905	8045	1
Fage_P045b	31	Response	1	1245164	18304	1
Fage_P045b	31	Pulse	99	1247304	20444	1
Fage_P045b	32	Picture	Fixation Cross after Retrieval	1251683	0	1	124619	2	0	next	other	0
Fage_P045b	32	Pulse	99	1259704	8021	1
Fage_P045b	32	Pulse	99	1272103	20420	1
Fage_P045b	32	Pulse	99	1284503	32820	1
Fage_P045b	32	Pulse	99	1296903	45220	1
Fage_P045b	32	Pulse	99	1309302	57619	1
Fage_P045b	32	Pulse	99	1321702	70019	1
Fage_P045b	32	Pulse	99	1334101	82418	1
Fage_P045b	32	Pulse	99	1346501	94818	1
Fage_P045b	32	Pulse	99	1358901	107218	1
Fage_P045b	32	Pulse	99	1371300	119617	1
Fage_P045b	33	Picture	Encoding Sternberg Symbols	1376302	0	1	24824	2	0	next	other	0
Fage_P045b	33	Pulse	99	1383700	7398	1
Fage_P045b	33	Pulse	99	1396100	19798	1
Fage_P045b	34	Picture	Fixation Cross Sternberg Symbols after Encoding	1401126	0	1	12495	3	0	next	other	0
Fage_P045b	34	Pulse	99	1408499	7373	1
Fage_P045b	35	Picture	Stroop Sternberg	1413621	0	2	24824	3	0	next	incorrect	156
Fage_P045b	35	Pulse	99	1420899	7278	1
Fage_P045b	35	Response	2	1423149	9528	1
Fage_P045b	35	Pulse	99	1433299	19678	1
Fage_P045b	36	Picture	Fixation Cross Sternberg Symbols after Stroop	1438445	0	1	37319	2	0	next	other	0
Fage_P045b	36	Pulse	99	1445698	7253	1
Fage_P045b	36	Pulse	99	1458098	19653	1
Fage_P045b	36	Pulse	99	1470497	32052	1
Fage_P045b	37	Picture	Retrieval Sternberg Symbols	1475764	0	1	24824	2	0	next	hit	165
Fage_P045b	37	Pulse	99	1482897	7133	1
Fage_P045b	37	Pulse	99	1495297	19533	1
Fage_P045b	37	Response	1	1498176	22412	1
Fage_P045b	38	Picture	Fixation Cross after Retrieval	1500588	0	1	112291	2	0	next	other	0
Fage_P045b	38	Pulse	99	1507696	7108	1
Fage_P045b	38	Pulse	99	1520096	19508	1
Fage_P045b	38	Pulse	99	1532495	31907	1
Fage_P045b	38	Pulse	99	1544895	44307	1
Fage_P045b	38	Pulse	99	1557294	56706	1
Fage_P045b	38	Pulse	99	1569694	69106	1
Fage_P045b	38	Pulse	99	1582094	81506	1
Fage_P045b	38	Pulse	99	1594493	93905	1
Fage_P045b	38	Pulse	99	1606893	106305	1
Fage_P045b	39	Picture	Encoding Sternberg Symbols	1612879	0	1	24823	2	0	next	other	0
Fage_P045b	39	Pulse	99	1619293	6414	1
Fage_P045b	39	Pulse	99	1631692	18813	1
Fage_P045b	40	Picture	Fixation Cross Sternberg Symbols after Encoding	1637702	0	1	12496	2	0	next	other	0
Fage_P045b	40	Pulse	99	1644092	6390	1
Fage_P045b	41	Picture	Stroop Sternberg	1650198	0	1	24823	3	0	next	hit	183
Fage_P045b	41	Pulse	99	1656491	6293	1
Fage_P045b	41	Response	1	1660181	9983	1
Fage_P045b	41	Pulse	99	1668891	18693	1
Fage_P045b	42	Picture	Fixation Cross Sternberg Symbols after Stroop	1675021	0	2	37320	3	0	next	other	0
Fage_P045b	42	Pulse	99	1681291	6270	1
Fage_P045b	42	Pulse	99	1693690	18669	1
Fage_P045b	42	Pulse	99	1706090	31069	1
Fage_P045b	43	Picture	Retrieval Sternberg Symbols	1712341	0	1	24823	2	0	next	hit	191
Fage_P045b	43	Pulse	99	1718490	6149	1
Fage_P045b	43	Response	1	1723939	11598	1
Fage_P045b	43	Pulse	99	1730890	18549	1
Fage_P045b	44	Picture	Fixation Cross after Retrieval	1737164	0	1	112291	2	0	next	other	0
Fage_P045b	44	Pulse	99	1743289	6125	1
Fage_P045b	44	Pulse	99	1755688	18524	1
Fage_P045b	44	Pulse	99	1768088	30924	1
Fage_P045b	44	Pulse	99	1780488	43324	1
Fage_P045b	44	Pulse	99	1792887	55723	1
Fage_P045b	44	Pulse	99	1805287	68123	1
Fage_P045b	44	Pulse	99	1817686	80522	1
Fage_P045b	44	Pulse	99	1830086	92922	1
Fage_P045b	44	Pulse	99	1842486	105322	1
Fage_P045b	45	Picture	Encoding Sternberg Symbols	1849455	0	1	24824	2	0	next	other	0
Fage_P045b	45	Pulse	99	1854885	5430	1
Fage_P045b	45	Pulse	99	1867285	17830	1
Fage_P045b	46	Picture	Fixation Cross Sternberg Symbols after Encoding	1874279	0	1	12495	2	0	next	other	0
Fage_P045b	46	Pulse	99	1879685	5406	1
Fage_P045b	47	Picture	Stroop Sternberg	1886774	0	1	24824	2	0	next	incorrect	210
Fage_P045b	47	Pulse	99	1892084	5310	1
Fage_P045b	47	Response	2	1896054	9280	1
Fage_P045b	47	Pulse	99	1904484	17710	1
Fage_P045b	48	Picture	Fixation Cross Sternberg Symbols after Stroop	1911598	0	1	37319	2	0	next	other	0
Fage_P045b	48	Pulse	99	1916883	5285	1
Fage_P045b	48	Pulse	99	1929283	17685	1
Fage_P045b	48	Pulse	99	1941683	30085	1
Fage_P045b	49	Picture	Retrieval Sternberg Symbols	1948917	0	1	24824	2	0	next	hit	218
Fage_P045b	49	Pulse	99	1954082	5165	1
Fage_P045b	49	Response	1	1962142	13225	1
Fage_P045b	49	Pulse	99	1966482	17565	1
Fage_P045b	50	Picture	Fixation Cross after Retrieval	1973741	0	1	137114	2	0	next	other	0
Fage_P045b	50	Pulse	99	1978882	5141	1
Fage_P045b	50	Pulse	99	1991281	17540	1
Fage_P045b	50	Pulse	99	2003681	29940	1
Fage_P045b	50	Pulse	99	2016080	42339	1
Fage_P045b	50	Pulse	99	2028480	54739	1
Fage_P045b	50	Pulse	99	2040880	67139	1
Fage_P045b	50	Pulse	99	2053279	79538	1
Fage_P045b	50	Pulse	99	2065679	91938	1
Fage_P045b	50	Pulse	99	2078078	104337	1
Fage_P045b	50	Pulse	99	2090478	116737	1
Fage_P045b	50	Pulse	99	2102878	129137	1
Fage_P045b	51	Picture	Encoding Sternberg Symbols	2110855	0	1	24824	2	0	next	other	0
Fage_P045b	51	Pulse	99	2115277	4422	1
Fage_P045b	51	Pulse	99	2127677	16822	1
Fage_P045b	52	Picture	Fixation Cross Sternberg Symbols after Encoding	2135679	0	1	12495	2	0	next	other	0
Fage_P045b	52	Pulse	99	2140077	4398	1
Fage_P045b	53	Picture	Stroop Sternberg	2148174	0	1	24824	2	0	next	hit	239
Fage_P045b	53	Pulse	99	2152476	4302	1
Fage_P045b	53	Response	1	2158036	9862	1
Fage_P045b	53	Pulse	99	2164876	16702	1
Fage_P045b	54	Picture	Fixation Cross Sternberg Symbols after Stroop	2172998	0	1	37319	2	0	next	other	0
Fage_P045b	54	Pulse	99	2177275	4277	1
Fage_P045b	54	Pulse	99	2189675	16677	1
Fage_P045b	54	Pulse	99	2202075	29077	1
Fage_P045b	55	Picture	Retrieval Sternberg Symbols	2210317	0	1	24824	2	0	next	incorrect	248
Fage_P045b	55	Pulse	99	2214474	4157	1
Fage_P045b	55	Pulse	99	2226874	16557	1
Fage_P045b	55	Response	2	2227574	17257	1
Fage_P045b	56	Picture	Fixation Cross after Retrieval	2235141	0	1	124619	2	0	next	other	0
Fage_P045b	56	Pulse	99	2239274	4133	1
Fage_P045b	56	Pulse	99	2251673	16532	1
Fage_P045b	56	Pulse	99	2264073	28932	1
Fage_P045b	56	Pulse	99	2276472	41331	1
Fage_P045b	56	Pulse	99	2288872	53731	1
Fage_P045b	56	Pulse	99	2301272	66131	1
Fage_P045b	56	Pulse	99	2313681	78540	1
Fage_P045b	56	Pulse	99	2326081	90940	1
Fage_P045b	56	Pulse	99	2338480	103339	1
Fage_P045b	56	Pulse	99	2350880	115739	1
Fage_P045b	57	Picture	Encoding Sternberg Symbols	2359760	0	1	24824	2	0	next	other	0
Fage_P045b	57	Pulse	99	2363280	3520	1
Fage_P045b	57	Pulse	99	2375679	15919	1
Fage_P045b	58	Picture	Fixation Cross Sternberg Symbols after Encoding	2384584	0	1	12495	2	0	next	other	0
Fage_P045b	58	Pulse	99	2388079	3495	1
Fage_P045b	59	Picture	Stroop Sternberg	2397079	0	1	24824	2	0	next	incorrect	267
Fage_P045b	59	Pulse	99	2400479	3400	1
Fage_P045b	59	Response	2	2409238	12159	1
Fage_P045b	59	Pulse	99	2412878	15799	1
Fage_P045b	60	Picture	Fixation Cross Sternberg Symbols after Stroop	2421903	0	1	37319	2	0	next	other	0
Fage_P045b	60	Pulse	99	2425278	3375	1
Fage_P045b	60	Pulse	99	2437677	15774	1
Fage_P045b	60	Pulse	99	2450077	28174	1
Fage_P045b	61	Picture	Retrieval Sternberg Symbols	2459222	0	1	24824	2	0	next	incorrect	276
Fage_P045b	61	Pulse	99	2462477	3255	1
Fage_P045b	61	Pulse	99	2474876	15654	1
Fage_P045b	61	Response	2	2481616	22394	1
Fage_P045b	62	Picture	Fixation Cross after Retrieval	2484046	0	1	149442	2	0	next	other	0
Fage_P045b	62	Pulse	99	2487276	3230	1
Fage_P045b	62	Pulse	99	2499675	15629	1
Fage_P045b	62	Pulse	99	2512075	28029	1
Fage_P045b	62	Pulse	99	2524475	40429	1
Fage_P045b	62	Pulse	99	2536874	52828	1
Fage_P045b	62	Pulse	99	2549274	65228	1
Fage_P045b	62	Pulse	99	2561673	77627	1
Fage_P045b	62	Pulse	99	2574073	90027	1
Fage_P045b	62	Pulse	99	2586473	102427	1
Fage_P045b	62	Pulse	99	2598873	114827	1
Fage_P045b	62	Pulse	99	2611272	127226	1
Fage_P045b	62	Pulse	99	2623672	139626	1
Fage_P045b	63	Picture	Encoding Sternberg Symbols	2633488	0	1	24824	2	0	next	other	0
Fage_P045b	63	Pulse	99	2636071	2583	1
Fage_P045b	63	Pulse	99	2648471	14983	1
Fage_P045b	64	Picture	Fixation Cross Sternberg Symbols after Encoding	2658312	0	1	12495	3	0	next	other	0
Fage_P045b	64	Pulse	99	2660870	2558	1
Fage_P045b	65	Picture	Stroop Sternberg	2670807	0	2	24824	3	0	next	incorrect	297
Fage_P045b	65	Pulse	99	2673270	2463	1
Fage_P045b	65	Response	2	2681920	11113	1
Fage_P045b	65	Pulse	99	2685670	14863	1
Fage_P045b	66	Picture	Fixation Cross Sternberg Symbols after Stroop	2695631	0	1	37319	2	0	next	other	0
Fage_P045b	66	Pulse	99	2698069	2438	1
Fage_P045b	66	Pulse	99	2710469	14838	1
Fage_P045b	66	Pulse	99	2722869	27238	1
Fage_P045b	67	Picture	Retrieval Sternberg Symbols	2732950	0	1	24824	2	0	next	hit	305
Fage_P045b	67	Pulse	99	2735268	2318	1
Fage_P045b	67	Response	1	2745628	12678	1
Fage_P045b	67	Pulse	99	2747668	14718	1
Fage_P045b	68	Picture	Fixation Cross after Retrieval	2757774	0	1	124619	2	0	next	other	0
Fage_P045b	68	Pulse	99	2760067	2293	1
Fage_P045b	68	Pulse	99	2772467	14693	1
Fage_P045b	68	Pulse	99	2784867	27093	1
Fage_P045b	68	Pulse	99	2797266	39492	1
Fage_P045b	68	Pulse	99	2809666	51892	1
Fage_P045b	68	Pulse	99	2822065	64291	1
Fage_P045b	68	Pulse	99	2834465	76691	1
Fage_P045b	68	Pulse	99	2846865	89091	1
Fage_P045b	68	Pulse	99	2859264	101490	1
Fage_P045b	68	Pulse	99	2871664	113890	1
Fage_P045b	69	Picture	Encoding Sternberg Symbols	2882393	0	1	24824	2	0	next	other	0
Fage_P045b	69	Pulse	99	2884064	1671	1
Fage_P045b	69	Pulse	99	2896463	14070	1
Fage_P045b	70	Picture	Fixation Cross Sternberg Symbols after Encoding	2907217	0	1	12495	2	0	next	other	0
Fage_P045b	70	Pulse	99	2908863	1646	1
Fage_P045b	71	Picture	Stroop Sternberg	2919712	0	1	24824	2	0	next	incorrect	325
Fage_P045b	71	Pulse	99	2921262	1550	1
Fage_P045b	71	Response	2	2928712	9000	1
Fage_P045b	71	Pulse	99	2933662	13950	1
Fage_P045b	72	Picture	Fixation Cross Sternberg Symbols after Stroop	2944536	0	1	37319	2	0	next	other	0
Fage_P045b	72	Pulse	99	2946062	1526	1
Fage_P045b	72	Pulse	99	2958461	13925	1
Fage_P045b	72	Pulse	99	2970861	26325	1
Fage_P045b	73	Picture	Retrieval Sternberg Symbols	2981855	0	1	24824	2	0	next	incorrect	334
Fage_P045b	73	Pulse	99	2983261	1406	1
Fage_P045b	73	Pulse	99	2995660	13805	1
Fage_P045b	73	Response	2	2997400	15545	1
Fage_P045b	74	Picture	Fixation Cross after Retrieval	3006679	0	1	112290	3	0	next	other	0
Fage_P045b	74	Pulse	99	3008060	1381	1
Fage_P045b	74	Pulse	99	3020459	13780	1
Fage_P045b	74	Pulse	99	3032859	26180	1
Fage_P045b	74	Pulse	99	3045259	38580	1
Fage_P045b	74	Pulse	99	3057658	50979	1
Fage_P045b	74	Pulse	99	3070058	63379	1
Fage_P045b	74	Pulse	99	3082457	75778	1
Fage_P045b	74	Pulse	99	3094857	88178	1
Fage_P045b	74	Pulse	99	3107257	100578	1
Fage_P045b	75	Picture	Encoding Sternberg Symbols	3118969	0	2	24824	3	0	next	other	0
Fage_P045b	75	Pulse	99	3119656	687	1
Fage_P045b	75	Pulse	99	3132056	13087	1
Fage_P045b	76	Picture	Fixation Cross Sternberg Symbols after Encoding	3143793	0	1	12495	3	0	next	other	0
Fage_P045b	76	Pulse	99	3144456	663	1
Fage_P045b	77	Picture	Stroop Sternberg	3156288	0	2	24824	3	0	next	hit	352
Fage_P045b	77	Pulse	99	3156855	567	1
Fage_P045b	77	Response	1	3166935	10647	1
Fage_P045b	77	Pulse	99	3169255	12967	1
Fage_P045b	78	Picture	Fixation Cross Sternberg Symbols after Stroop	3181112	0	1	37319	3	0	next	other	0
Fage_P045b	78	Pulse	99	3181654	542	1
Fage_P045b	78	Pulse	99	3194054	12942	1
Fage_P045b	78	Pulse	99	3206454	25342	1
Fage_P045b	79	Picture	Retrieval Sternberg Symbols	3218431	0	2	24824	3	0	next	hit	361
Fage_P045b	79	Pulse	99	3218853	422	1
Fage_P045b	79	Pulse	99	3231253	12822	1
Fage_P045b	79	Response	1	3233623	15192	1
Fage_P045b	80	Picture	Fixation Cross after Retrieval	3243255	0	1	124619	2	0	next	other	0
Fage_P045b	80	Pulse	99	3243652	397	1
Fage_P045b	80	Pulse	99	3256052	12797	1
Fage_P045b	80	Pulse	99	3268452	25197	1
Fage_P045b	80	Pulse	99	3280851	37596	1
Fage_P045b	80	Pulse	99	3293251	49996	1
Fage_P045b	80	Pulse	99	3305651	62396	1
Fage_P045b	80	Pulse	99	3318050	74795	1
Fage_P045b	80	Pulse	99	3330450	87195	1
Fage_P045b	80	Pulse	99	3342849	99594	1
Fage_P045b	80	Pulse	99	3355249	111994	1
Fage_P045b	80	Pulse	99	3367648	124393	1
Fage_P045b	81	Picture	Encoding Sternberg Symbols	3367874	0	1	24824	2	0	next	other	0
Fage_P045b	81	Pulse	99	3380048	12174	1
Fage_P045b	81	Pulse	99	3392448	24574	1
Fage_P045b	82	Picture	Fixation Cross Sternberg Symbols after Encoding	3392698	0	1	12495	2	0	next	other	0
Fage_P045b	82	Pulse	99	3404848	12150	1
Fage_P045b	83	Picture	Stroop Sternberg	3405193	0	1	24824	2	0	next	incorrect	380
Fage_P045b	83	Response	2	3415987	10794	1
Fage_P045b	83	Pulse	99	3417247	12054	1
Fage_P045b	83	Pulse	99	3429647	24454	1
Fage_P045b	84	Picture	Fixation Cross Sternberg Symbols after Stroop	3430017	0	1	37319	2	0	next	other	0
Fage_P045b	84	Pulse	99	3442046	12029	1
Fage_P045b	84	Pulse	99	3454446	24429	1
Fage_P045b	84	Pulse	99	3466846	36829	1
Fage_P045b	85	Picture	Retrieval Sternberg Symbols	3467336	0	1	24824	2	0	next	incorrect	389
Fage_P045b	85	Pulse	99	3479245	11909	1
Fage_P045b	85	Response	2	3482075	14739	1
Fage_P045b	85	Pulse	99	3491645	24309	1
Fage_P045b	86	Picture	Fixation Cross after Retrieval	3492160	0	1	124619	2	0	next	other	0
Fage_P045b	86	Pulse	99	3504044	11884	1
Fage_P045b	86	Pulse	99	3516444	24284	1
Fage_P045b	86	Pulse	99	3528843	36683	1
Fage_P045b	86	Pulse	99	3541243	49083	1
Fage_P045b	86	Pulse	99	3553643	61483	1
Fage_P045b	86	Pulse	99	3566042	73882	1
Fage_P045b	86	Pulse	99	3578442	86282	1
Fage_P045b	86	Pulse	99	3590842	98682	1
Fage_P045b	86	Pulse	99	3603241	111081	1
Fage_P045b	86	Pulse	99	3615641	123481	1
Fage_P045b	87	Picture	Encoding Sternberg Symbols	3616779	0	1	24824	2	0	next	other	0
Fage_P045b	87	Pulse	99	3628041	11262	1
Fage_P045b	87	Pulse	99	3640440	23661	1
Fage_P045b	88	Picture	Fixation Cross Sternberg Symbols after Encoding	3641603	0	1	12495	2	0	next	other	0
Fage_P045b	88	Pulse	99	3652840	11237	1
Fage_P045b	89	Picture	Stroop Sternberg	3654098	0	1	24824	2	0	next	incorrect	408
Fage_P045b	89	Response	2	3664570	10472	1
Fage_P045b	89	Pulse	99	3665239	11141	1
Fage_P045b	89	Pulse	99	3677639	23541	1
Fage_P045b	90	Picture	Fixation Cross Sternberg Symbols after Stroop	3678922	0	1	37319	2	0	next	other	0
Fage_P045b	90	Pulse	99	3690049	11127	1
Fage_P045b	90	Pulse	99	3702448	23526	1
Fage_P045b	90	Pulse	99	3714848	35926	1
Fage_P045b	91	Picture	Retrieval Sternberg Symbols	3716241	0	1	24824	2	0	next	incorrect	416
Fage_P045b	91	Response	2	3724338	8097	1
Fage_P045b	91	Pulse	99	3727247	11006	1
Fage_P045b	91	Pulse	99	3739647	23406	1
Fage_P045b	92	Picture	Fixation Cross after Retrieval	3741065	0	1	112290	2	0	next	other	0
Fage_P045b	92	Pulse	99	3752047	10982	1
Fage_P045b	92	Pulse	99	3764446	23381	1
Fage_P045b	92	Pulse	99	3776846	35781	1
Fage_P045b	92	Pulse	99	3789246	48181	1
Fage_P045b	92	Pulse	99	3801645	60580	1
Fage_P045b	92	Pulse	99	3814045	72980	1
Fage_P045b	92	Pulse	99	3826444	85379	1
Fage_P045b	92	Pulse	99	3838844	97779	1
Fage_P045b	92	Pulse	99	3851244	110179	1
Fage_P045b	93	Picture	Encoding Sternberg Symbols	3853355	0	1	24824	2	0	next	other	0
Fage_P045b	93	Pulse	99	3863643	10288	1
Fage_P045b	93	Pulse	99	3876043	22688	1
Fage_P045b	94	Picture	Fixation Cross Sternberg Symbols after Encoding	3878179	0	1	12495	3	0	next	other	0
Fage_P045b	94	Pulse	99	3888443	10264	1
Fage_P045b	95	Picture	Stroop Sternberg	3890674	0	2	24824	3	0	next	incorrect	436
Fage_P045b	95	Pulse	99	3900842	10168	1
Fage_P045b	95	Response	2	3901622	10948	1
Fage_P045b	95	Pulse	99	3913242	22568	1
Fage_P045b	96	Picture	Fixation Cross Sternberg Symbols after Stroop	3915498	0	1	37319	2	0	next	other	0
Fage_P045b	96	Pulse	99	3925641	10143	1
Fage_P045b	96	Pulse	99	3938041	22543	1
Fage_P045b	96	Pulse	99	3950441	34943	1
Fage_P045b	97	Picture	Retrieval Sternberg Symbols	3952817	0	1	24824	2	0	next	hit	444
Fage_P045b	97	Pulse	99	3962840	10023	1
Fage_P045b	97	Response	1	3965820	13003	1
Fage_P045b	97	Pulse	99	3975240	22423	1
Fage_P045b	98	Picture	Fixation Cross after Retrieval	3977641	0	1	136948	2	0	next	other	0
Fage_P045b	98	Pulse	99	3987640	9999	1
Fage_P045b	98	Pulse	99	4000039	22398	1
Fage_P045b	98	Pulse	99	4012439	34798	1
Fage_P045b	98	Pulse	99	4024838	47197	1
Fage_P045b	98	Pulse	99	4037238	59597	1
Fage_P045b	98	Pulse	99	4049637	71996	1
Fage_P045b	98	Pulse	99	4062037	84396	1
Fage_P045b	98	Pulse	99	4074437	96796	1
Fage_P045b	98	Pulse	99	4086836	109195	1
Fage_P045b	98	Pulse	99	4099236	121595	1
Fage_P045b	98	Pulse	99	4111636	133995	1
Fage_P045b	99	Picture	Encoding Sternberg Symbols	4114589	0	1	24824	2	0	next	other	0
Fage_P045b	99	Pulse	99	4124035	9446	1
Fage_P045b	99	Pulse	99	4136435	21846	1
Fage_P045b	100	Picture	Fixation Cross Sternberg Symbols after Encoding	4139413	0	1	12495	2	0	next	other	0
Fage_P045b	100	Pulse	99	4148834	9421	1
Fage_P045b	101	Picture	Stroop Sternberg	4151908	0	1	24824	2	0	next	incorrect	465
Fage_P045b	101	Pulse	99	4161234	9326	1
Fage_P045b	101	Response	2	4161294	9386	1
Fage_P045b	101	Pulse	99	4173634	21726	1
Fage_P045b	102	Picture	Fixation Cross Sternberg Symbols after Stroop	4176732	0	1	37319	2	0	next	other	0
Fage_P045b	102	Pulse	99	4186033	9301	1
Fage_P045b	102	Pulse	99	4198433	21701	1
Fage_P045b	102	Pulse	99	4210833	34101	1
Fage_P045b	103	Picture	Retrieval Sternberg Symbols	4214051	0	1	24824	2	0	next	hit	473
Fage_P045b	103	Pulse	99	4223232	9181	1
Fage_P045b	103	Response	1	4233702	19651	1
Fage_P045b	103	Pulse	99	4235632	21581	1
Fage_P045b	104	Picture	Fixation Cross after Retrieval	4238875	0	1	149443	2	0	next	other	0
Fage_P045b	104	Pulse	99	4248031	9156	1
Fage_P045b	104	Pulse	99	4260431	21556	1
Fage_P045b	104	Pulse	99	4272831	33956	1
Fage_P045b	104	Pulse	99	4285230	46355	1
Fage_P045b	104	Pulse	99	4297630	58755	1
Fage_P045b	104	Pulse	99	4310029	71154	1
Fage_P045b	104	Pulse	99	4322429	83554	1
Fage_P045b	104	Pulse	99	4334829	95954	1
Fage_P045b	104	Pulse	99	4347228	108353	1
Fage_P045b	104	Pulse	99	4359628	120753	1
Fage_P045b	104	Pulse	99	4372028	133153	1
Fage_P045b	104	Pulse	99	4384427	145552	1
Fage_P045b	105	Picture	Encoding Sternberg Symbols	4388318	0	1	24823	3	0	next	other	0
Fage_P045b	105	Pulse	99	4396827	8509	1
Fage_P045b	105	Pulse	99	4409226	20908	1
Fage_P045b	106	Picture	Fixation Cross Sternberg Symbols after Encoding	4413141	0	2	12496	3	0	next	other	0
Fage_P045b	106	Pulse	99	4421626	8485	1
Fage_P045b	107	Picture	Stroop Sternberg	4425637	0	1	24823	3	0	next	hit	495
Fage_P045b	107	Pulse	99	4434026	8389	1
Fage_P045b	107	Response	1	4438355	12718	1
Fage_P045b	107	Pulse	99	4446425	20788	1
Fage_P045b	108	Picture	Fixation Cross Sternberg Symbols after Stroop	4450460	0	2	37320	3	0	next	other	0
Fage_P045b	108	Pulse	99	4458825	8365	1
Fage_P045b	108	Pulse	99	4471225	20765	1
Fage_P045b	108	Pulse	99	4483624	33164	1
Fage_P045b	109	Picture	Retrieval Sternberg Symbols	4487780	0	1	24823	2	0	next	incorrect	503
Fage_P045b	109	Pulse	99	4496024	8244	1
Fage_P045b	109	Response	2	4506093	18313	1
Fage_P045b	109	Pulse	99	4508423	20643	1
Fage_P045b	110	Picture	Fixation Cross after Retrieval	4512603	0	1	137115	2	0	next	other	0
Fage_P045b	110	Pulse	99	4520823	8220	1
Fage_P045b	110	Pulse	99	4533223	20620	1
Fage_P045b	110	Pulse	99	4545622	33019	1
Fage_P045b	110	Pulse	99	4558022	45419	1
Fage_P045b	110	Pulse	99	4570421	57818	1
Fage_P045b	110	Pulse	99	4582821	70218	1
Fage_P045b	110	Pulse	99	4595221	82618	1
Fage_P045b	110	Pulse	99	4607620	95017	1
Fage_P045b	110	Pulse	99	4620020	107417	1
Fage_P045b	110	Pulse	99	4632420	119817	1
Fage_P045b	110	Pulse	99	4644819	132216	1
Fage_P045b	111	Picture	Encoding Sternberg Symbols	4649718	0	1	24823	3	0	next	other	0
Fage_P045b	111	Pulse	99	4657219	7501	1
Fage_P045b	111	Pulse	99	4669618	19900	1
Fage_P045b	112	Picture	Fixation Cross Sternberg Symbols after Encoding	4674541	0	2	12496	3	0	next	other	0
Fage_P045b	112	Pulse	99	4682018	7477	1
Fage_P045b	113	Picture	Stroop Sternberg	4687037	0	1	24824	2	0	next	incorrect	524
Fage_P045b	113	Pulse	99	4694418	7381	1
Fage_P045b	113	Response	2	4697237	10200	1
Fage_P045b	113	Pulse	99	4706817	19780	1
Fage_P045b	114	Picture	Fixation Cross Sternberg Symbols after Stroop	4711861	0	1	37319	2	0	next	other	0
Fage_P045b	114	Pulse	99	4719217	7356	1
Fage_P045b	114	Pulse	99	4731617	19756	1
Fage_P045b	114	Pulse	99	4744016	32155	1
Fage_P045b	115	Picture	Retrieval Sternberg Symbols	4749180	0	1	24823	3	0	next	incorrect	533
Fage_P045b	115	Pulse	99	4756416	7236	1
Fage_P045b	115	Pulse	99	4768815	19635	1
Fage_P045b	115	Response	2	4769205	20025	1
Fage_P045b	116	Picture	Fixation Cross after Retrieval	4774003	0	2	112291	3	0	next	other	0
Fage_P045b	116	Pulse	99	4781215	7212	1
Fage_P045b	116	Pulse	99	4793615	19612	1
Fage_P045b	116	Pulse	99	4806014	32011	1
Fage_P045b	116	Pulse	99	4818414	44411	1
Fage_P045b	116	Pulse	99	4830813	56810	1
Fage_P045b	116	Pulse	99	4843213	69210	1
Fage_P045b	116	Pulse	99	4855613	81610	1
Fage_P045b	116	Pulse	99	4868012	94009	1
Fage_P045b	116	Pulse	99	4880412	106409	1
Fage_P045b	117	Picture	Encoding Sternberg Symbols	4886294	0	1	24824	2	0	next	other	0
Fage_P045b	117	Pulse	99	4892812	6518	1
Fage_P045b	117	Pulse	99	4905211	18917	1
Fage_P045b	118	Picture	Fixation Cross Sternberg Symbols after Encoding	4911118	0	1	12495	2	0	next	other	0
Fage_P045b	118	Pulse	99	4917611	6493	1
Fage_P045b	119	Picture	Stroop Sternberg	4923613	0	1	24824	2	0	next	incorrect	551
Fage_P045b	119	Pulse	99	4930010	6397	1
Fage_P045b	119	Response	2	4933390	9777	1
Fage_P045b	119	Pulse	99	4942410	18797	1
Fage_P045b	120	Picture	Fixation Cross Sternberg Symbols after Stroop	4948437	0	1	37319	2	0	next	other	0
Fage_P045b	120	Pulse	99	4954810	6373	1
Fage_P045b	120	Pulse	99	4967209	18772	1
Fage_P045b	120	Pulse	99	4979609	31172	1
Fage_P045b	121	Picture	Retrieval Sternberg Symbols	4985756	0	1	24824	2	0	next	incorrect	559
Fage_P045b	121	Pulse	99	4992008	6252	1
Fage_P045b	121	Response	2	5002828	17072	1
Fage_P045b	121	Pulse	99	5004408	18652	1
Fage_P045b	122	Picture	Fixation Cross after Retrieval	5010580	0	1	149443	2	0	next	other	0
Fage_P045b	122	Pulse	99	5016808	6228	1
Fage_P045b	122	Pulse	99	5029207	18627	1
Fage_P045b	122	Pulse	99	5041607	31027	1
Fage_P045b	122	Pulse	99	5054006	43426	1
Fage_P045b	122	Pulse	99	5066416	55836	1
Fage_P045b	122	Pulse	99	5078816	68236	1
Fage_P045b	122	Pulse	99	5091205	80625	1
Fage_P045b	122	Pulse	99	5103615	93035	1
Fage_P045b	122	Pulse	99	5116015	105435	1
Fage_P045b	122	Pulse	99	5128414	117834	1
Fage_P045b	122	Pulse	99	5140814	130234	1
Fage_P045b	122	Pulse	99	5153213	142633	1
Fage_P045b	123	Picture	Encoding Sternberg Symbols	5160023	0	1	24823	2	0	next	other	0
Fage_P045b	123	Pulse	99	5165613	5590	1
Fage_P045b	123	Pulse	99	5178013	17990	1
Fage_P045b	124	Picture	Fixation Cross Sternberg Symbols after Encoding	5184846	0	1	12496	2	0	next	other	0
Fage_P045b	124	Pulse	99	5190412	5566	1
Fage_P045b	125	Picture	Stroop Sternberg	5197342	0	1	24823	3	0	next	incorrect	581
Fage_P045b	125	Pulse	99	5202812	5470	1
Fage_P045b	125	Response	2	5208612	11270	1
Fage_P045b	125	Pulse	99	5215211	17869	1
Fage_P045b	126	Picture	Fixation Cross Sternberg Symbols after Stroop	5222165	0	2	37320	3	0	next	other	0
Fage_P045b	126	Pulse	99	5227611	5446	1
Fage_P045b	126	Pulse	99	5240011	17846	1
Fage_P045b	126	Pulse	99	5252410	30245	1
Fage_P045b	127	Picture	Retrieval Sternberg Symbols	5259485	0	1	24823	2	0	next	hit	589
Fage_P045b	127	Pulse	99	5264810	5325	1
Fage_P045b	127	Response	1	5270720	11235	1
Fage_P045b	127	Pulse	99	5277210	17725	1
Fage_P045b	128	Picture	Fixation Cross after Retrieval	5284308	0	1	124619	3	0	next	other	0
Fage_P045b	128	Pulse	99	5289609	5301	1
Fage_P045b	128	Pulse	99	5302009	17701	1
Fage_P045b	128	Pulse	99	5314409	30101	1
Fage_P045b	128	Pulse	99	5326808	42500	1
Fage_P045b	128	Pulse	99	5339208	54900	1
Fage_P045b	128	Pulse	99	5351607	67299	1
Fage_P045b	128	Pulse	99	5364007	79699	1
Fage_P045b	128	Pulse	99	5376407	92099	1
Fage_P045b	128	Pulse	99	5388806	104498	1
Fage_P045b	128	Pulse	99	5401206	116898	1
Fage_P045b	129	Picture	Encoding Sternberg Symbols	5408927	0	2	24824	3	0	next	other	0
Fage_P045b	129	Pulse	99	5413605	4678	1
Fage_P045b	129	Pulse	99	5426005	17078	1
Fage_P045b	130	Picture	Fixation Cross Sternberg Symbols after Encoding	5433751	0	1	12495	3	0	next	other	0
Fage_P045b	130	Pulse	99	5438405	4654	1
Fage_P045b	131	Picture	Stroop Sternberg	5446246	0	2	24824	3	0	next	incorrect	609
Fage_P045b	131	Pulse	99	5450804	4558	1
Fage_P045b	131	Response	2	5455534	9288	1
Fage_P045b	131	Pulse	99	5463204	16958	1
Fage_P045b	132	Picture	Fixation Cross Sternberg Symbols after Stroop	5471070	0	1	37319	2	0	next	other	0
Fage_P045b	132	Pulse	99	5475604	4534	1
Fage_P045b	132	Pulse	99	5488003	16933	1
Fage_P045b	132	Pulse	99	5500403	29333	1
Fage_P045b	133	Picture	Retrieval Sternberg Symbols	5508389	0	1	24824	2	0	next	hit	617
Fage_P045b	133	Pulse	99	5512802	4413	1
Fage_P045b	133	Response	1	5520522	12133	1
Fage_P045b	133	Pulse	99	5525202	16813	1
Fage_P045b	134	Picture	Fixation Cross after Retrieval	5533213	0	1	112291	2	0	next	other	0
Fage_P045b	134	Pulse	99	5537602	4389	1
Fage_P045b	134	Pulse	99	5550001	16788	1
Fage_P045b	134	Pulse	99	5562401	29188	1
Fage_P045b	134	Pulse	99	5574801	41588	1
Fage_P045b	134	Pulse	99	5587200	53987	1
Fage_P045b	134	Pulse	99	5599600	66387	1
Fage_P045b	134	Pulse	99	5611999	78786	1
Fage_P045b	134	Pulse	99	5624399	91186	1
Fage_P045b	134	Pulse	99	5636799	103586	1
Fage_P045b	135	Picture	Encoding Sternberg Symbols	5645504	0	1	24823	3	0	next	other	0
Fage_P045b	135	Pulse	99	5649198	3694	1
Fage_P045b	135	Pulse	99	5661598	16094	1
Fage_P045b	136	Picture	Fixation Cross Sternberg Symbols after Encoding	5670327	0	2	12496	3	0	next	other	0
Fage_P045b	136	Pulse	99	5673997	3670	1
Fage_P045b	137	Picture	Stroop Sternberg	5682823	0	1	24824	2	0	next	hit	636
Fage_P045b	137	Pulse	99	5686397	3574	1
Fage_P045b	137	Response	1	5693337	10514	1
Fage_P045b	137	Pulse	99	5698797	15974	1
Fage_P045b	138	Picture	Fixation Cross Sternberg Symbols after Stroop	5707647	0	1	37319	2	0	next	other	0
Fage_P045b	138	Pulse	99	5711196	3549	1
Fage_P045b	138	Pulse	99	5723596	15949	1
Fage_P045b	138	Pulse	99	5735995	28348	1
Fage_P045b	139	Picture	Retrieval Sternberg Symbols	5744966	0	1	24823	3	0	next	hit	644
Fage_P045b	139	Pulse	99	5748395	3429	1
Fage_P045b	139	Response	1	5757315	12349	1
Fage_P045b	139	Pulse	99	5760795	15829	1
Fage_P045b	140	Picture	Fixation Cross after Retrieval	5769789	0	2	136948	3	0	next	other	0
Fage_P045b	140	Pulse	99	5773194	3405	1
Fage_P045b	140	Pulse	99	5785594	15805	1
Fage_P045b	140	Pulse	99	5797994	28205	1
Fage_P045b	140	Pulse	99	5810393	40604	1
Fage_P045b	140	Pulse	99	5822793	53004	1
Fage_P045b	140	Pulse	99	5835192	65403	1
Fage_P045b	140	Pulse	99	5847592	77803	1
Fage_P045b	140	Pulse	99	5859992	90203	1
Fage_P045b	140	Pulse	99	5872391	102602	1
Fage_P045b	140	Pulse	99	5884791	115002	1
Fage_P045b	140	Pulse	99	5897190	127401	1
Fage_P045b	141	Picture	Encoding Sternberg Symbols	5906737	0	1	24824	2	0	next	other	0
Fage_P045b	141	Pulse	99	5909590	2853	1
Fage_P045b	141	Pulse	99	5921990	15253	1
Fage_P045b	142	Picture	Fixation Cross Sternberg Symbols after Encoding	5931561	0	1	12495	2	0	next	other	0
Fage_P045b	142	Pulse	99	5934389	2828	1
Fage_P045b	143	Picture	Stroop Sternberg	5944056	0	1	24824	2	0	next	hit	665
Fage_P045b	143	Pulse	99	5946789	2733	1
Fage_P045b	143	Response	1	5954009	9953	1
Fage_P045b	143	Pulse	99	5959188	15132	1
Fage_P045b	144	Picture	Fixation Cross Sternberg Symbols after Stroop	5968880	0	1	37319	2	0	next	other	0
Fage_P045b	144	Pulse	99	5971588	2708	1
Fage_P045b	144	Pulse	99	5983988	15108	1
Fage_P045b	144	Pulse	99	5996387	27507	1
Fage_P045b	145	Picture	Retrieval Sternberg Symbols	6006199	0	1	24824	2	0	next	incorrect	674
Fage_P045b	145	Pulse	99	6008787	2588	1
Fage_P045b	145	Pulse	99	6021187	14988	1
Fage_P045b	145	Response	2	6024386	18187	1
Fage_P045b	146	Picture	Fixation Cross after Retrieval	6031023	0	1	112290	2	0	next	other	0
Fage_P045b	146	Pulse	99	6033586	2563	1
Fage_P045b	146	Pulse	99	6045986	14963	1
Fage_P045b	146	Pulse	99	6058385	27362	1
Fage_P045b	146	Pulse	99	6070785	39762	1
Fage_P045b	146	Pulse	99	6083185	52162	1
Fage_P045b	146	Pulse	99	6095584	64561	1
Fage_P045b	146	Pulse	99	6107984	76961	1
Fage_P045b	146	Pulse	99	6120384	89361	1
Fage_P045b	146	Pulse	99	6132783	101760	1
Fage_P045b	147	Picture	Instruction Sternberg Letters	6143313	0	1	37319	2	0	next	other	0
Fage_P045b	147	Pulse	99	6145183	1870	1
Fage_P045b	147	Pulse	99	6157582	14269	1
Fage_P045b	147	Pulse	99	6169982	26669	1
Fage_P045b	148	Picture	Encoding Sternberg Letters	6180632	0	1	24824	2	0	next	other	0
Fage_P045b	148	Pulse	99	6182382	1750	1
Fage_P045b	148	Pulse	99	6194781	14149	1
Fage_P045b	149	Picture	Fixation Cross Sternberg Letters after Encoding	6205456	0	1	12495	3	0	next	other	0
Fage_P045b	149	Pulse	99	6207181	1725	1
Fage_P045b	150	Picture	Stroop Sternberg	6217951	0	2	24824	3	0	next	incorrect	697
Fage_P045b	150	Pulse	99	6219581	1630	1
Fage_P045b	150	Pulse	99	6231980	14029	1
Fage_P045b	150	Response	2	6232100	14149	1
Fage_P045b	151	Picture	Fixation Cross Sternberg Letters after Stroop	6242775	0	1	37319	2	0	next	other	0
Fage_P045b	151	Pulse	99	6244380	1605	1
Fage_P045b	151	Pulse	99	6256779	14004	1
Fage_P045b	151	Pulse	99	6269179	26404	1
Fage_P045b	152	Picture	Retrieval Sternberg Letters	6280094	0	1	24824	2	0	next	hit	705
Fage_P045b	152	Pulse	99	6281579	1485	1
Fage_P045b	152	Pulse	99	6293978	13884	1
Fage_P045b	152	Response	1	6296348	16254	1
Fage_P045b	153	Picture	Fixation Cross after Retrieval	6304918	0	1	112291	2	0	next	false_alarm	709
Fage_P045b	153	Pulse	99	6306378	1460	1
Fage_P045b	153	Pulse	99	6318777	13859	1
Fage_P045b	153	Response	2	6322207	17289	1
Fage_P045b	153	Pulse	99	6331177	26259	1
Fage_P045b	153	Response	2	6335887	30969	1
Fage_P045b	153	Response	2	6340207	35289	1
Fage_P045b	153	Pulse	99	6343576	38658	1
Fage_P045b	153	Pulse	99	6355976	51058	1
Fage_P045b	153	Pulse	99	6368376	63458	1
Fage_P045b	153	Pulse	99	6380775	75857	1
Fage_P045b	153	Pulse	99	6393175	88257	1
Fage_P045b	153	Pulse	99	6405575	100657	1
Fage_P045b	154	Picture	Encoding Sternberg Letters	6417209	0	1	24823	3	0	next	other	0
Fage_P045b	154	Pulse	99	6417974	765	1
Fage_P045b	154	Pulse	99	6430374	13165	1
Fage_P045b	155	Picture	Fixation Cross Sternberg Letters after Encoding	6442032	0	2	12496	3	0	next	other	0
Fage_P045b	155	Pulse	99	6442774	742	1
Fage_P045b	156	Picture	Stroop Sternberg	6454528	0	1	24824	2	0	next	incorrect	726
Fage_P045b	156	Pulse	99	6455173	645	1
Fage_P045b	156	Response	2	6463513	8985	1
Fage_P045b	156	Pulse	99	6467573	13045	1
Fage_P045b	157	Picture	Fixation Cross Sternberg Letters after Stroop	6479352	0	1	37319	2	0	next	other	0
Fage_P045b	157	Pulse	99	6479972	620	1
Fage_P045b	157	Pulse	99	6492372	13020	1
Fage_P045b	157	Pulse	99	6504772	25420	1
Fage_P045b	158	Picture	Retrieval Sternberg Letters	6516671	0	1	24823	3	0	next	hit	735
Fage_P045b	158	Pulse	99	6517171	500	1
Fage_P045b	158	Pulse	99	6529571	12900	1
Fage_P045b	158	Response	1	6532961	16290	1
Fage_P045b	159	Picture	Fixation Cross after Retrieval	6541494	0	2	149443	3	0	next	other	0
Fage_P045b	159	Pulse	99	6541981	487	1
Fage_P045b	159	Pulse	99	6554380	12886	1
Fage_P045b	159	Pulse	99	6566780	25286	1
Fage_P045b	159	Pulse	99	6579169	37675	1
Fage_P045b	159	Pulse	99	6591579	50085	1
Fage_P045b	159	Pulse	99	6603979	62485	1
Fage_P045b	159	Pulse	99	6616378	74884	1
Fage_P045b	159	Pulse	99	6628778	87284	1
Fage_P045b	159	Pulse	99	6641177	99683	1
Fage_P045b	159	Pulse	99	6653577	112083	1
Fage_P045b	159	Pulse	99	6665977	124483	1
Fage_P045b	159	Pulse	99	6678376	136882	1
Fage_P045b	159	Pulse	99	6690776	149282	1
Fage_P045b	160	Picture	Encoding Sternberg Letters	6690937	0	1	24824	2	0	next	other	0
Fage_P045b	160	Pulse	99	6703176	12239	1
Fage_P045b	160	Pulse	99	6715575	24638	1
Fage_P045b	161	Picture	Fixation Cross Sternberg Letters after Encoding	6715761	0	1	12495	2	0	next	other	0
Fage_P045b	161	Pulse	99	6727975	12214	1
Fage_P045b	162	Picture	Stroop Sternberg	6728256	0	1	24824	2	0	next	hit	757
Fage_P045b	162	Pulse	99	6740374	12118	1
Fage_P045b	162	Response	1	6741774	13518	1
Fage_P045b	162	Pulse	99	6752774	24518	1
Fage_P045b	163	Picture	Fixation Cross Sternberg Letters after Stroop	6753080	0	1	37319	2	0	next	other	0
Fage_P045b	163	Pulse	99	6765174	12094	1
Fage_P045b	163	Pulse	99	6777573	24493	1
Fage_P045b	163	Pulse	99	6789973	36893	1
Fage_P045b	164	Picture	Retrieval Sternberg Letters	6790399	0	1	24824	2	0	next	hit	765
Fage_P045b	164	Pulse	99	6802373	11974	1
Fage_P045b	164	Response	1	6802732	12333	1
Fage_P045b	164	Pulse	99	6814772	24373	1
Fage_P045b	165	Picture	Fixation Cross after Retrieval	6815223	0	1	124619	2	0	next	other	0
Fage_P045b	165	Pulse	99	6827172	11949	1
Fage_P045b	165	Pulse	99	6839571	24348	1
Fage_P045b	165	Pulse	99	6851971	36748	1
Fage_P045b	165	Pulse	99	6864370	49147	1
Fage_P045b	165	Pulse	99	6876770	61547	1
Fage_P045b	165	Pulse	99	6889170	73947	1
Fage_P045b	165	Pulse	99	6901569	86346	1
Fage_P045b	165	Pulse	99	6913969	98746	1
Fage_P045b	165	Pulse	99	6926369	111146	1
Fage_P045b	165	Pulse	99	6938768	123545	1
Fage_P045b	166	Picture	Encoding Sternberg Letters	6939842	0	1	24824	2	0	next	other	0
Fage_P045b	166	Pulse	99	6951168	11326	1
Fage_P045b	166	Pulse	99	6963567	23725	1
Fage_P045b	167	Picture	Fixation Cross Sternberg Letters after Encoding	6964666	0	1	12495	2	0	next	other	0
Fage_P045b	167	Pulse	99	6975967	11301	1
Fage_P045b	168	Picture	Stroop Sternberg	6977161	0	1	24824	2	0	next	hit	784
Fage_P045b	168	Response	1	6986497	9336	1
Fage_P045b	168	Pulse	99	6988367	11206	1
Fage_P045b	168	Pulse	99	7000766	23605	1
Fage_P045b	169	Picture	Fixation Cross Sternberg Letters after Stroop	7001985	0	1	37319	2	0	next	other	0
Fage_P045b	169	Pulse	99	7013166	11181	1
Fage_P045b	169	Pulse	99	7025566	23581	1
Fage_P045b	169	Pulse	99	7037965	35980	1
Fage_P045b	170	Picture	Retrieval Sternberg Letters	7039304	0	1	24824	2	0	next	incorrect	793
Fage_P045b	170	Pulse	99	7050365	11061	1
Fage_P045b	170	Response	2	7053655	14351	1
Fage_P045b	170	Pulse	99	7062764	23460	1
Fage_P045b	171	Picture	Fixation Cross after Retrieval	7064128	0	1	137114	2	0	next	other	0
Fage_P045b	171	Pulse	99	7075164	11036	1
Fage_P045b	171	Pulse	99	7087564	23436	1
Fage_P045b	171	Pulse	99	7099963	35835	1
Fage_P045b	171	Pulse	99	7112363	48235	1
Fage_P045b	171	Pulse	99	7124763	60635	1
Fage_P045b	171	Pulse	99	7137162	73034	1
Fage_P045b	171	Pulse	99	7149562	85434	1
Fage_P045b	171	Pulse	99	7161961	97833	1
Fage_P045b	171	Pulse	99	7174361	110233	1
Fage_P045b	171	Pulse	99	7186761	122633	1
Fage_P045b	171	Pulse	99	7199160	135032	1
Fage_P045b	172	Picture	Encoding Sternberg Letters	7201242	0	1	24824	2	0	next	other	0
Fage_P045b	172	Pulse	99	7211560	10318	1
Fage_P045b	172	Pulse	99	7223959	22717	1
Fage_P045b	173	Picture	Fixation Cross Sternberg Letters after Encoding	7226066	0	1	12495	2	0	next	other	0
Fage_P045b	173	Pulse	99	7236359	10293	1
Fage_P045b	174	Picture	Stroop Sternberg	7238561	0	1	24824	2	0	next	incorrect	814
Fage_P045b	174	Pulse	99	7248759	10198	1
Fage_P045b	174	Response	2	7248998	10437	1
Fage_P045b	174	Pulse	99	7261158	22597	1
Fage_P045b	175	Picture	Fixation Cross Sternberg Letters after Stroop	7263385	0	1	37319	2	0	next	other	0
Fage_P045b	175	Pulse	99	7273558	10173	1
Fage_P045b	175	Pulse	99	7285958	22573	1
Fage_P045b	175	Pulse	99	7298357	34972	1
Fage_P045b	176	Picture	Retrieval Sternberg Letters	7300704	0	1	24824	2	0	next	hit	822
Fage_P045b	176	Pulse	99	7310757	10053	1
Fage_P045b	176	Response	1	7318546	17842	1
Fage_P045b	176	Pulse	99	7323156	22452	1
Fage_P045b	177	Picture	Fixation Cross after Retrieval	7325528	0	1	124619	2	0	next	other	0
Fage_P045b	177	Pulse	99	7335556	10028	1
Fage_P045b	177	Pulse	99	7347956	22428	1
Fage_P045b	177	Pulse	99	7360355	34827	1
Fage_P045b	177	Pulse	99	7372755	47227	1
Fage_P045b	177	Pulse	99	7385154	59626	1
Fage_P045b	177	Pulse	99	7397554	72026	1
Fage_P045b	177	Pulse	99	7409954	84426	1
Fage_P045b	177	Pulse	99	7422353	96825	1
Fage_P045b	177	Pulse	99	7434753	109225	1
Fage_P045b	177	Pulse	99	7447152	121624	1
Fage_P045b	178	Picture	Encoding Sternberg Letters	7450147	0	1	24824	2	0	next	other	0
Fage_P045b	178	Pulse	99	7459552	9405	1
Fage_P045b	178	Pulse	99	7471952	21805	1
Fage_P045b	179	Picture	Fixation Cross Sternberg Letters after Encoding	7474971	0	1	12495	2	0	next	other	0
Fage_P045b	179	Pulse	99	7484351	9380	1
Fage_P045b	180	Picture	Stroop Sternberg	7487466	0	1	24824	2	0	next	incorrect	842
Fage_P045b	180	Pulse	99	7496751	9285	1
Fage_P045b	180	Response	2	7497411	9945	1
Fage_P045b	180	Pulse	99	7509151	21685	1
Fage_P045b	181	Picture	Fixation Cross Sternberg Letters after Stroop	7512290	0	1	37319	2	0	next	other	0
Fage_P045b	181	Pulse	99	7521550	9260	1
Fage_P045b	181	Pulse	99	7533950	21660	1
Fage_P045b	181	Pulse	99	7546349	34059	1
Fage_P045b	182	Picture	Retrieval Sternberg Letters	7549609	0	1	24824	2	0	next	hit	850
Fage_P045b	182	Pulse	99	7558749	9140	1
Fage_P045b	182	Response	1	7561279	11670	1
Fage_P045b	182	Pulse	99	7571149	21540	1
Fage_P045b	183	Picture	Fixation Cross after Retrieval	7574433	0	1	112290	2	0	next	other	0
Fage_P045b	183	Pulse	99	7583548	9115	1
Fage_P045b	183	Pulse	99	7595948	21515	1
Fage_P045b	183	Pulse	99	7608348	33915	1
Fage_P045b	183	Pulse	99	7620747	46314	1
Fage_P045b	183	Pulse	99	7633147	58714	1
Fage_P045b	183	Pulse	99	7645546	71113	1
Fage_P045b	183	Pulse	99	7657946	83513	1
Fage_P045b	183	Pulse	99	7670346	95913	1
Fage_P045b	183	Pulse	99	7682745	108312	1
Fage_P045b	184	Picture	Encoding Sternberg Letters	7686723	0	1	24824	2	0	next	other	0
Fage_P045b	184	Pulse	99	7695145	8422	1
Fage_P045b	184	Pulse	99	7707545	20822	1
Fage_P045b	185	Picture	Fixation Cross Sternberg Letters after Encoding	7711547	0	1	12495	2	0	next	other	0
Fage_P045b	185	Pulse	99	7719944	8397	1
Fage_P045b	186	Picture	Stroop Sternberg	7724042	0	1	24824	2	0	next	hit	869
Fage_P045b	186	Pulse	99	7732344	8302	1
Fage_P045b	186	Response	1	7735844	11802	1
Fage_P045b	186	Pulse	99	7744743	20701	1
Fage_P045b	187	Picture	Fixation Cross Sternberg Letters after Stroop	7748866	0	1	37319	2	0	next	other	0
Fage_P045b	187	Pulse	99	7757143	8277	1
Fage_P045b	187	Pulse	99	7769543	20677	1
Fage_P045b	187	Pulse	99	7781942	33076	1
Fage_P045b	188	Picture	Retrieval Sternberg Letters	7786185	0	1	24824	2	0	next	incorrect	877
Fage_P045b	188	Pulse	99	7794342	8157	1
Fage_P045b	188	Response	2	7803602	17417	1
Fage_P045b	188	Pulse	99	7806741	20556	1
Fage_P045b	189	Picture	Fixation Cross after Retrieval	7811009	0	1	112291	2	0	next	other	0
Fage_P045b	189	Pulse	99	7819141	8132	1
Fage_P045b	189	Pulse	99	7831541	20532	1
Fage_P045b	189	Pulse	99	7843940	32931	1
Fage_P045b	189	Pulse	99	7856340	45331	1
Fage_P045b	189	Pulse	99	7868739	57730	1
Fage_P045b	189	Pulse	99	7881139	70130	1
Fage_P045b	189	Pulse	99	7893539	82530	1
Fage_P045b	189	Pulse	99	7905938	94929	1
Fage_P045b	189	Pulse	99	7918338	107329	1
Fage_P045b	190	Picture	Encoding Sternberg Letters	7923300	0	1	24823	2	0	next	other	0
Fage_P045b	190	Pulse	99	7930738	7438	1
Fage_P045b	190	Pulse	99	7943137	19837	1
Fage_P045b	191	Picture	Fixation Cross Sternberg Letters after Encoding	7948123	0	1	12496	2	0	next	other	0
Fage_P045b	191	Pulse	99	7955537	7414	1
Fage_P045b	192	Picture	Stroop Sternberg	7960619	0	1	24823	2	0	next	incorrect	896
Fage_P045b	192	Pulse	99	7967937	7318	1
Fage_P045b	192	Response	2	7968696	8077	1
Fage_P045b	192	Pulse	99	7980336	19717	1
Fage_P045b	193	Picture	Fixation Cross Sternberg Letters after Stroop	7985442	0	1	37319	3	0	next	other	0
Fage_P045b	193	Pulse	99	7992736	7294	1
Fage_P045b	193	Pulse	99	8005135	19693	1
Fage_P045b	193	Pulse	99	8017545	32103	1
Fage_P045b	194	Picture	Retrieval Sternberg Letters	8022761	0	2	24824	3	0	next	hit	905
Fage_P045b	194	Pulse	99	8029945	7184	1
Fage_P045b	194	Pulse	99	8042344	19583	1
Fage_P045b	194	Response	1	8042784	20023	1
Fage_P045b	195	Picture	Fixation Cross after Retrieval	8047585	0	1	137115	2	0	next	other	0
Fage_P045b	195	Pulse	99	8054744	7159	1
Fage_P045b	195	Pulse	99	8067143	19558	1
Fage_P045b	195	Pulse	99	8079543	31958	1
Fage_P045b	195	Pulse	99	8091943	44358	1
Fage_P045b	195	Pulse	99	8104342	56757	1
Fage_P045b	195	Pulse	99	8116742	69157	1
Fage_P045b	195	Pulse	99	8129141	81556	1
Fage_P045b	195	Pulse	99	8141541	93956	1
Fage_P045b	195	Pulse	99	8153941	106356	1
Fage_P045b	195	Pulse	99	8166340	118755	1
Fage_P045b	195	Pulse	99	8178740	131155	1
Fage_P045b	196	Picture	Encoding Sternberg Letters	8184700	0	1	24823	2	0	next	other	0
Fage_P045b	196	Pulse	99	8191140	6440	1
Fage_P045b	196	Pulse	99	8203539	18839	1
Fage_P045b	197	Picture	Fixation Cross Sternberg Letters after Encoding	8209523	0	1	12496	2	0	next	other	0
Fage_P045b	197	Pulse	99	8215939	6416	1
Fage_P045b	198	Picture	Stroop Sternberg	8222019	0	1	24823	3	0	next	hit	925
Fage_P045b	198	Pulse	99	8228339	6320	1
Fage_P045b	198	Response	1	8235188	13169	1
Fage_P045b	198	Pulse	99	8240738	18719	1
Fage_P045b	199	Picture	Fixation Cross Sternberg Letters after Stroop	8246842	0	2	37320	3	0	next	other	0
Fage_P045b	199	Pulse	99	8253138	6296	1
Fage_P045b	199	Pulse	99	8265537	18695	1
Fage_P045b	199	Pulse	99	8277937	31095	1
Fage_P045b	200	Picture	Retrieval Sternberg Letters	8284162	0	1	24823	2	0	next	incorrect	933
Fage_P045b	200	Pulse	99	8290337	6175	1
Fage_P045b	200	Response	2	8297846	13684	1
Fage_P045b	200	Pulse	99	8302736	18574	1
Fage_P045b	201	Picture	Fixation Cross after Retrieval	8308985	0	1	124619	3	0	next	other	0
Fage_P045b	201	Pulse	99	8315136	6151	1
Fage_P045b	201	Pulse	99	8327535	18550	1
Fage_P045b	201	Pulse	99	8339935	30950	1
Fage_P045b	201	Pulse	99	8352335	43350	1
Fage_P045b	201	Pulse	99	8364734	55749	1
Fage_P045b	201	Pulse	99	8377134	68149	1
Fage_P045b	201	Pulse	99	8389534	80549	1
Fage_P045b	201	Pulse	99	8401933	92948	1
Fage_P045b	201	Pulse	99	8414333	105348	1
Fage_P045b	201	Pulse	99	8426732	117747	1
Fage_P045b	202	Picture	Encoding Sternberg Letters	8433604	0	2	24824	3	0	next	other	0
Fage_P045b	202	Pulse	99	8439132	5528	1
Fage_P045b	202	Pulse	99	8451531	17927	1
Fage_P045b	203	Picture	Fixation Cross Sternberg Letters after Encoding	8458428	0	1	12495	3	0	next	other	0
Fage_P045b	203	Pulse	99	8463931	5503	1
Fage_P045b	204	Picture	Stroop Sternberg	8470923	0	2	24824	3	0	next	incorrect	953
Fage_P045b	204	Pulse	99	8476331	5408	1
Fage_P045b	204	Response	2	8480060	9137	1
Fage_P045b	204	Pulse	99	8488730	17807	1
Fage_P045b	205	Picture	Fixation Cross Sternberg Letters after Stroop	8495747	0	1	37319	2	0	next	other	0
Fage_P045b	205	Pulse	99	8501130	5383	1
Fage_P045b	205	Pulse	99	8513530	17783	1
Fage_P045b	205	Pulse	99	8525929	30182	1
Fage_P045b	206	Picture	Retrieval Sternberg Letters	8533066	0	1	24824	2	0	next	incorrect	961
Fage_P045b	206	Pulse	99	8538329	5263	1
Fage_P045b	206	Response	2	8544909	11843	1
Fage_P045b	206	Pulse	99	8550728	17662	1
Fage_P045b	207	Picture	Fixation Cross after Retrieval	8557890	0	1	149443	2	0	next	other	0
Fage_P045b	207	Pulse	99	8563128	5238	1
Fage_P045b	207	Pulse	99	8575528	17638	1
Fage_P045b	207	Pulse	99	8587927	30037	1
Fage_P045b	207	Pulse	99	8600327	42437	1
Fage_P045b	207	Pulse	99	8612726	54836	1
Fage_P045b	207	Pulse	99	8625126	67236	1
Fage_P045b	207	Pulse	99	8637526	79636	1
Fage_P045b	207	Pulse	99	8649925	92035	1
Fage_P045b	207	Pulse	99	8662325	104435	1
Fage_P045b	207	Pulse	99	8674725	116835	1
Fage_P045b	207	Pulse	99	8687124	129234	1
Fage_P045b	207	Pulse	99	8699524	141634	1
Fage_P045b	208	Picture	Encoding Sternberg Letters	8707333	0	1	24824	2	0	next	other	0
Fage_P045b	208	Pulse	99	8711924	4591	1
Fage_P045b	208	Pulse	99	8724323	16990	1
Fage_P045b	209	Picture	Fixation Cross Sternberg Letters after Encoding	8732157	0	1	12495	2	0	next	other	0
Fage_P045b	209	Pulse	99	8736723	4566	1
Fage_P045b	210	Picture	Stroop Sternberg	8744652	0	1	24824	2	0	next	incorrect	983
Fage_P045b	210	Pulse	99	8749122	4470	1
Fage_P045b	210	Response	2	8756222	11570	1
Fage_P045b	210	Pulse	99	8761522	16870	1
Fage_P045b	211	Picture	Fixation Cross Sternberg Letters after Stroop	8769476	0	1	37319	2	0	next	other	0
Fage_P045b	211	Pulse	99	8773922	4446	1
Fage_P045b	211	Pulse	99	8786321	16845	1
Fage_P045b	211	Pulse	99	8798721	29245	1
Fage_P045b	212	Picture	Retrieval Sternberg Letters	8806795	0	1	24824	2	0	next	hit	991
Fage_P045b	212	Pulse	99	8811121	4326	1
Fage_P045b	212	Response	1	8814800	8005	1
Fage_P045b	212	Pulse	99	8823520	16725	1
Fage_P045b	213	Picture	Fixation Cross after Retrieval	8831619	0	1	124619	2	0	next	other	0
Fage_P045b	213	Pulse	99	8835920	4301	1
Fage_P045b	213	Pulse	99	8848319	16700	1
Fage_P045b	213	Pulse	99	8860719	29100	1
Fage_P045b	213	Pulse	99	8873118	41499	1
Fage_P045b	213	Pulse	99	8885518	53899	1
Fage_P045b	213	Pulse	99	8897918	66299	1
Fage_P045b	213	Pulse	99	8910317	78698	1
Fage_P045b	213	Pulse	99	8922717	91098	1
Fage_P045b	213	Pulse	99	8935117	103498	1
Fage_P045b	213	Pulse	99	8947516	115897	1
Fage_P045b	214	Picture	Encoding Sternberg Letters	8956238	0	1	24824	2	0	next	other	0
Fage_P045b	214	Pulse	99	8959916	3678	1
Fage_P045b	214	Pulse	99	8972315	16077	1
Fage_P045b	215	Picture	Fixation Cross Sternberg Letters after Encoding	8981062	0	1	12495	2	0	next	other	0
Fage_P045b	215	Pulse	99	8984715	3653	1
Fage_P045b	216	Picture	Stroop Sternberg	8993557	0	1	24824	2	0	next	incorrect	1011
Fage_P045b	216	Pulse	99	8997115	3558	1
Fage_P045b	216	Response	2	9003515	9958	1
Fage_P045b	216	Pulse	99	9009514	15957	1
Fage_P045b	217	Picture	Fixation Cross Sternberg Letters after Stroop	9018381	0	1	37319	2	0	next	other	0
Fage_P045b	217	Pulse	99	9021914	3533	1
Fage_P045b	217	Pulse	99	9034314	15933	1
Fage_P045b	217	Pulse	99	9046713	28332	1
Fage_P045b	218	Picture	Retrieval Sternberg Letters	9055700	0	1	24824	2	0	next	incorrect	1019
Fage_P045b	218	Pulse	99	9059113	3413	1
Fage_P045b	218	Response	2	9068342	12642	1
Fage_P045b	218	Pulse	99	9071512	15812	1
Fage_P045b	219	Picture	Fixation Cross after Retrieval	9080524	0	1	112290	2	0	next	other	0
Fage_P045b	219	Pulse	99	9083912	3388	1
Fage_P045b	219	Pulse	99	9096312	15788	1
Fage_P045b	219	Pulse	99	9108711	28187	1
Fage_P045b	219	Pulse	99	9121111	40587	1
Fage_P045b	219	Pulse	99	9133510	52986	1
Fage_P045b	219	Pulse	99	9145910	65386	1
Fage_P045b	219	Pulse	99	9158310	77786	1
Fage_P045b	219	Pulse	99	9170709	90185	1
Fage_P045b	219	Pulse	99	9183109	102585	1
Fage_P045b	220	Picture	Encoding Sternberg Letters	9192814	0	1	24824	2	0	next	other	0
Fage_P045b	220	Pulse	99	9195509	2695	1
Fage_P045b	220	Pulse	99	9207908	15094	1
Fage_P045b	221	Picture	Fixation Cross Sternberg Letters after Encoding	9217638	0	1	12495	2	0	next	other	0
Fage_P045b	221	Pulse	99	9220308	2670	1
Fage_P045b	222	Picture	Stroop Sternberg	9230133	0	1	24824	2	0	next	hit	1038
Fage_P045b	222	Pulse	99	9232708	2575	1
Fage_P045b	222	Response	1	9240797	10664	1
Fage_P045b	222	Pulse	99	9245107	14974	1
Fage_P045b	223	Picture	Fixation Cross Sternberg Letters after Stroop	9254957	0	1	37319	2	0	next	other	0
Fage_P045b	223	Pulse	99	9257507	2550	1
Fage_P045b	223	Pulse	99	9269906	14949	1
Fage_P045b	223	Pulse	99	9282306	27349	1
Fage_P045b	224	Picture	Retrieval Sternberg Letters	9292276	0	1	24824	2	0	next	incorrect	1046
Fage_P045b	224	Pulse	99	9294706	2430	1
Fage_P045b	224	Response	2	9304165	11889	1
Fage_P045b	224	Pulse	99	9307105	14829	1
Fage_P045b	225	Picture	Fixation Cross after Retrieval	9317100	0	1	124619	2	0	next	other	0
Fage_P045b	225	Pulse	99	9319505	2405	1
Fage_P045b	225	Pulse	99	9331904	14804	1
Fage_P045b	225	Pulse	99	9344304	27204	1
Fage_P045b	225	Pulse	99	9356704	39604	1
Fage_P045b	225	Pulse	99	9369103	52003	1
Fage_P045b	225	Pulse	99	9381503	64403	1
Fage_P045b	225	Pulse	99	9393902	76802	1
Fage_P045b	225	Pulse	99	9406302	89202	1
Fage_P045b	225	Pulse	99	9418702	101602	1
Fage_P045b	225	Pulse	99	9431101	114001	1
Fage_P045b	226	Picture	Encoding Sternberg Letters	9441719	0	1	24824	2	0	next	other	0
Fage_P045b	226	Pulse	99	9443511	1792	1
Fage_P045b	226	Pulse	99	9455910	14191	1
Fage_P045b	227	Picture	Fixation Cross Sternberg Letters after Encoding	9466543	0	1	12495	2	0	next	other	0
Fage_P045b	227	Pulse	99	9468310	1767	1
Fage_P045b	228	Picture	Stroop Sternberg	9479038	0	1	24824	2	0	next	incorrect	1066
Fage_P045b	228	Pulse	99	9480710	1672	1
Fage_P045b	228	Response	2	9488209	9171	1
Fage_P045b	228	Pulse	99	9493109	14071	1
Fage_P045b	229	Picture	Fixation Cross Sternberg Letters after Stroop	9503862	0	1	37319	2	0	next	other	0
Fage_P045b	229	Pulse	99	9505509	1647	1
Fage_P045b	229	Pulse	99	9517909	14047	1
Fage_P045b	229	Pulse	99	9530308	26446	1
Fage_P045b	230	Picture	Retrieval Sternberg Letters	9541181	0	1	24824	2	0	next	incorrect	1074
Fage_P045b	230	Pulse	99	9542708	1527	1
Fage_P045b	230	Response	2	9552807	11626	1
Fage_P045b	230	Pulse	99	9555107	13926	1
Fage_P045b	231	Picture	Fixation Cross after Retrieval	9566005	0	1	124619	2	0	next	other	0
Fage_P045b	231	Pulse	99	9567507	1502	1
Fage_P045b	231	Pulse	99	9579907	13902	1
Fage_P045b	231	Pulse	99	9592306	26301	1
Fage_P045b	231	Pulse	99	9604706	38701	1
Fage_P045b	231	Pulse	99	9617105	51100	1
Fage_P045b	231	Pulse	99	9629505	63500	1
Fage_P045b	231	Pulse	99	9641905	75900	1
Fage_P045b	231	Pulse	99	9654304	88299	1
Fage_P045b	231	Pulse	99	9666704	100699	1
Fage_P045b	231	Pulse	99	9679104	113099	1
Fage_P045b	232	Picture	Encoding Sternberg Letters	9690624	0	1	24824	2	0	next	other	0
Fage_P045b	232	Pulse	99	9691503	879	1
Fage_P045b	232	Pulse	99	9703903	13279	1
Fage_P045b	233	Picture	Fixation Cross Sternberg Letters after Encoding	9715448	0	1	12495	2	0	next	other	0
Fage_P045b	233	Pulse	99	9716303	855	1
Fage_P045b	234	Picture	Stroop Sternberg	9727943	0	1	24824	2	0	next	incorrect	1094
Fage_P045b	234	Pulse	99	9728702	759	1
Fage_P045b	234	Response	2	9736812	8869	1
Fage_P045b	234	Pulse	99	9741102	13159	1
Fage_P045b	235	Picture	Fixation Cross Sternberg Letters after Stroop	9752767	0	1	37319	2	0	next	other	0
Fage_P045b	235	Pulse	99	9753501	734	1
Fage_P045b	235	Pulse	99	9765901	13134	1
Fage_P045b	235	Pulse	99	9778300	25533	1
Fage_P045b	236	Picture	Retrieval Sternberg Letters	9790086	0	1	24824	2	0	next	incorrect	1102
Fage_P045b	236	Pulse	99	9790700	614	1
Fage_P045b	236	Response	2	9799770	9684	1
Fage_P045b	236	Pulse	99	9803100	13014	1
Fage_P045b	237	Picture	Fixation Cross after Retrieval	9814910	0	1	112290	2	0	next	other	0
Fage_P045b	237	Pulse	99	9815499	589	1
Fage_P045b	237	Pulse	99	9827899	12989	1
Fage_P045b	237	Pulse	99	9840299	25389	1
Fage_P045b	237	Pulse	99	9852698	37788	1
Fage_P045b	237	Pulse	99	9865098	50188	1
Fage_P045b	237	Pulse	99	9877498	62588	1
Fage_P045b	237	Pulse	99	9889897	74987	1
Fage_P045b	237	Pulse	99	9902297	87387	1
Fage_P045b	237	Pulse	99	9914696	99786	1
Fage_P045b	237	Pulse	99	9927096	112186	1
Fage_P045b	238	Picture	Encoding Sternberg Letters	9927200	0	1	24824	2	0	next	other	0
Fage_P045b	238	Pulse	99	9939496	12296	1
Fage_P045b	238	Pulse	99	9951895	24695	1
Fage_P045b	239	Picture	Fixation Cross Sternberg Letters after Encoding	9952024	0	1	12495	2	0	next	other	0
Fage_P045b	239	Pulse	99	9964295	12271	1
Fage_P045b	240	Picture	Stroop Sternberg	9964519	0	1	24824	2	0	next	incorrect	1121
Fage_P045b	240	Response	2	9974444	9925	1
Fage_P045b	240	Pulse	99	9976694	12175	1
Fage_P045b	240	Pulse	99	9989094	24575	1
Fage_P045b	241	Picture	Fixation Cross Sternberg Letters after Stroop	9989343	0	1	37319	2	0	next	other	0
Fage_P045b	241	Pulse	99	10001494	12151	1
Fage_P045b	241	Pulse	99	10013893	24550	1
Fage_P045b	241	Pulse	99	10026293	36950	1
Fage_P045b	242	Picture	Retrieval Sternberg Letters	10026662	0	1	24824	2	0	next	miss	0
Fage_P045b	242	Pulse	99	10038693	12031	1
Fage_P045b	242	Pulse	99	10051092	24430	1
Fage_P045b	243	Picture	Fixation Cross after Retrieval	10051486	0	1	137114	2	0	next	false_alarm	1132
Fage_P045b	243	Response	2	10052552	1066	1
Fage_P045b	243	Pulse	99	10063492	12006	1
Fage_P045b	243	Pulse	99	10075891	24405	1
Fage_P045b	243	Pulse	99	10088291	36805	1
Fage_P045b	243	Pulse	99	10100691	49205	1
Fage_P045b	243	Pulse	99	10113090	61604	1
Fage_P045b	243	Pulse	99	10125490	74004	1
Fage_P045b	243	Pulse	99	10137889	86403	1
Fage_P045b	243	Pulse	99	10150289	98803	1
Fage_P045b	243	Pulse	99	10162689	111203	1
Fage_P045b	243	Pulse	99	10175088	123602	1
Fage_P045b	243	Pulse	99	10187488	136002	1
Fage_P045b	244	Picture	Encoding Sternberg Letters	10188600	0	1	24824	2	0	next	other	0
Fage_P045b	244	Pulse	99	10199888	11288	1
Fage_P045b	244	Pulse	99	10212287	23687	1
Fage_P045b	245	Picture	Fixation Cross Sternberg Letters after Encoding	10213424	0	1	12495	2	0	next	other	0
Fage_P045b	245	Pulse	99	10224687	11263	1
Fage_P045b	246	Picture	Stroop Sternberg	10225919	0	1	24824	2	0	next	incorrect	1150
Fage_P045b	246	Response	2	10234627	8708	1
Fage_P045b	246	Pulse	99	10237086	11167	1
Fage_P045b	246	Pulse	99	10249486	23567	1
Fage_P045b	247	Picture	Fixation Cross Sternberg Letters after Stroop	10250743	0	1	37319	2	0	next	other	0
Fage_P045b	247	Pulse	99	10261886	11143	1
Fage_P045b	247	Pulse	99	10274285	23542	1
Fage_P045b	247	Pulse	99	10286685	35942	1
Fage_P045b	248	Picture	Retrieval Sternberg Letters	10288062	0	1	24824	2	0	next	incorrect	1158
Fage_P045b	248	Response	2	10298555	10493	1
Fage_P045b	248	Pulse	99	10299084	11022	1
Fage_P045b	248	Pulse	99	10311484	23422	1
Fage_P045b	249	Picture	Fixation Cross after Retrieval	10312886	0	1	149443	2	0	next	other	0
Fage_P045b	249	Pulse	99	10323884	10998	1
Fage_P045b	249	Pulse	99	10336283	23397	1
Fage_P045b	249	Pulse	99	10348683	35797	1
Fage_P045b	249	Pulse	99	10361083	48197	1
Fage_P045b	249	Pulse	99	10373482	60596	1
Fage_P045b	249	Pulse	99	10385882	72996	1
Fage_P045b	249	Pulse	99	10398281	85395	1
Fage_P045b	249	Pulse	99	10410681	97795	1
Fage_P045b	249	Pulse	99	10423081	110195	1
Fage_P045b	249	Pulse	99	10435480	122594	1
Fage_P045b	249	Pulse	99	10447880	134994	1
Fage_P045b	249	Pulse	99	10460280	147394	1
Fage_P045b	250	Picture	Encoding Sternberg Letters	10462329	0	1	24824	2	0	next	other	0
Fage_P045b	250	Pulse	99	10472679	10350	1
Fage_P045b	250	Pulse	99	10485079	22750	1
Fage_P045b	251	Picture	Fixation Cross Sternberg Letters after Encoding	10487153	0	1	12495	2	0	next	other	0
Fage_P045b	251	Pulse	99	10497478	10325	1
Fage_P045b	252	Picture	Stroop Sternberg	10499648	0	1	24824	2	0	next	hit	1180
Fage_P045b	252	Response	1	10509128	9480	1
Fage_P045b	252	Pulse	99	10509878	10230	1
Fage_P045b	252	Pulse	99	10522277	22629	1
Fage_P045b	253	Picture	Fixation Cross Sternberg Letters after Stroop	10524472	0	1	37319	2	0	next	other	0
Fage_P045b	253	Pulse	99	10534677	10205	1
Fage_P045b	253	Pulse	99	10547077	22605	1
Fage_P045b	253	Pulse	99	10559476	35004	1
Fage_P045b	254	Picture	Retrieval Sternberg Letters	10561791	0	1	24824	2	0	next	hit	1189
Fage_P045b	254	Pulse	99	10571876	10085	1
Fage_P045b	254	Response	1	10576566	14775	1
Fage_P045b	254	Pulse	99	10584276	22485	1
Fage_P045b	255	Picture	Fixation Cross after Retrieval	10586615	0	1	137114	2	0	next	other	0
Fage_P045b	255	Pulse	99	10596675	10060	1
Fage_P045b	255	Pulse	99	10609075	22460	1
Fage_P045b	255	Pulse	99	10621474	34859	1
Fage_P045b	255	Pulse	99	10633874	47259	1
Fage_P045b	255	Pulse	99	10646274	59659	1
Fage_P045b	255	Pulse	99	10658673	72058	1
Fage_P045b	255	Pulse	99	10671073	84458	1
Fage_P045b	255	Pulse	99	10683472	96857	1
Fage_P045b	255	Pulse	99	10695872	109257	1
Fage_P045b	255	Pulse	99	10708272	121657	1
Fage_P045b	255	Pulse	99	10720671	134056	1
Fage_P045b	256	Picture	Encoding Sternberg Letters	10723729	0	1	24824	2	0	next	other	0
Fage_P045b	256	Pulse	99	10733071	9342	1
Fage_P045b	256	Pulse	99	10745471	21742	1
Fage_P045b	257	Picture	Fixation Cross Sternberg Letters after Encoding	10748553	0	1	12495	2	0	next	other	0
Fage_P045b	257	Pulse	99	10757870	9317	1
Fage_P045b	258	Picture	Stroop Sternberg	10761048	0	1	24824	2	0	next	incorrect	1209
Fage_P045b	258	Response	2	10769880	8832	1
Fage_P045b	258	Pulse	99	10770270	9222	1
Fage_P045b	258	Pulse	99	10782670	21622	1
Fage_P045b	259	Picture	Fixation Cross Sternberg Letters after Stroop	10785872	0	1	37319	2	0	next	other	0
Fage_P045b	259	Pulse	99	10795069	9197	1
Fage_P045b	259	Pulse	99	10807469	21597	1
Fage_P045b	259	Pulse	99	10819868	33996	1
Fage_P045b	260	Picture	Retrieval Sternberg Letters	10823191	0	1	24824	2	0	next	incorrect	1218
Fage_P045b	260	Pulse	99	10832268	9077	1
Fage_P045b	260	Response	2	10837508	14317	1
Fage_P045b	260	Pulse	99	10844667	21476	1
Fage_P045b	261	Picture	Fixation Cross after Retrieval	10848015	0	1	112290	2	0	next	other	0
Fage_P045b	261	Pulse	99	10857067	9052	1
Fage_P045b	261	Pulse	99	10869467	21452	1
Fage_P045b	261	Pulse	99	10881866	33851	1
Fage_P045b	261	Pulse	99	10894266	46251	1
Fage_P045b	261	Pulse	99	10906666	58651	1
Fage_P045b	261	Pulse	99	10919065	71050	1
Fage_P045b	261	Pulse	99	10931465	83450	1
Fage_P045b	261	Pulse	99	10943864	95849	1
Fage_P045b	261	Pulse	99	10956264	108249	1
Fage_P045b	262	Picture	Encoding Sternberg Letters	10960305	0	1	24824	2	0	next	other	0
Fage_P045b	262	Pulse	99	10968674	8369	1
Fage_P045b	262	Pulse	99	10981073	20768	1
Fage_P045b	263	Picture	Fixation Cross Sternberg Letters after Encoding	10985129	0	1	12495	2	0	next	other	0
Fage_P045b	263	Pulse	99	10993473	8344	1
Fage_P045b	264	Picture	Stroop Sternberg	10997624	0	1	24824	2	0	next	incorrect	1237
Fage_P045b	264	Pulse	99	11005873	8249	1
Fage_P045b	264	Response	2	11006212	8588	1
Fage_P045b	264	Pulse	99	11018272	20648	1
Fage_P045b	265	Picture	Fixation Cross Sternberg Letters after Stroop	11022448	0	1	37319	2	0	next	other	0
Fage_P045b	265	Pulse	99	11030672	8224	1
Fage_P045b	265	Pulse	99	11043071	20623	1
Fage_P045b	265	Pulse	99	11055471	33023	1
Fage_P045b	266	Picture	Retrieval Sternberg Letters	11059767	0	1	24824	2	0	next	incorrect	1245
Fage_P045b	266	Pulse	99	11067871	8104	1
Fage_P045b	266	Response	2	11071510	11743	1
Fage_P045b	266	Pulse	99	11080270	20503	1
Fage_P045b	267	Picture	Fixation Cross after Retrieval	11084591	0	1	149443	2	0	next	other	0
Fage_P045b	267	Pulse	99	11092670	8079	1
Fage_P045b	267	Pulse	99	11105070	20479	1
Fage_P045b	267	Pulse	99	11117469	32878	1
Fage_P045b	267	Pulse	99	11129869	45278	1
Fage_P045b	267	Pulse	99	11142268	57677	1
Fage_P045b	267	Pulse	99	11154668	70077	1
Fage_P045b	267	Pulse	99	11167068	82477	1
Fage_P045b	267	Pulse	99	11179467	94876	1
Fage_P045b	267	Pulse	99	11191867	107276	1
Fage_P045b	267	Pulse	99	11204267	119676	1
Fage_P045b	267	Pulse	99	11216666	132075	1
Fage_P045b	267	Pulse	99	11229066	144475	1
Fage_P045b	268	Picture	Encoding Sternberg Letters	11234034	0	1	24824	2	0	next	other	0
Fage_P045b	268	Pulse	99	11241465	7431	1
Fage_P045b	268	Pulse	99	11253865	19831	1
Fage_P045b	269	Picture	Fixation Cross Sternberg Letters after Encoding	11258858	0	1	12495	2	0	next	other	0
Fage_P045b	269	Pulse	99	11266265	7407	1
Fage_P045b	270	Picture	Stroop Sternberg	11271353	0	1	24824	2	0	next	incorrect	1267
Fage_P045b	270	Pulse	99	11278664	7311	1
Fage_P045b	270	Response	2	11281634	10281	1
Fage_P045b	270	Pulse	99	11291064	19711	1
Fage_P045b	271	Picture	Fixation Cross Sternberg Letters after Stroop	11296177	0	1	37319	2	0	next	other	0
Fage_P045b	271	Pulse	99	11303463	7286	1
Fage_P045b	271	Pulse	99	11315863	19686	1
Fage_P045b	271	Pulse	99	11328263	32086	1
Fage_P045b	272	Picture	Retrieval Sternberg Letters	11333496	0	1	24824	2	0	next	hit	1275
Fage_P045b	272	Pulse	99	11340662	7166	1
Fage_P045b	272	Response	1	11351342	17846	1
Fage_P045b	272	Pulse	99	11353062	19566	1
Fage_P045b	273	Picture	Fixation Cross after Retrieval	11358320	0	1	124619	2	0	next	other	0
Fage_P045b	273	Pulse	99	11365462	7142	1
Fage_P045b	273	Pulse	99	11377861	19541	1
Fage_P045b	273	Pulse	99	11390261	31941	1
Fage_P045b	273	Pulse	99	11402661	44341	1
Fage_P045b	273	Pulse	99	11415060	56740	1
Fage_P045b	273	Pulse	99	11427460	69140	1
Fage_P045b	273	Pulse	99	11439859	81539	1
Fage_P045b	273	Pulse	99	11452259	93939	1
Fage_P045b	273	Pulse	99	11464658	106338	1
Fage_P045b	273	Pulse	99	11477058	118738	1
Fage_P045b	274	Picture	Encoding Sternberg Letters	11482939	0	1	24824	2	0	next	other	0
Fage_P045b	274	Pulse	99	11489458	6519	1
Fage_P045b	274	Pulse	99	11501857	18918	1
Fage_P045b	275	Picture	Fixation Cross Sternberg Letters after Encoding	11507763	0	1	12495	2	0	next	other	0
Fage_P045b	275	Pulse	99	11514257	6494	1
Fage_P045b	276	Picture	Stroop Sternberg	11520258	0	1	24824	2	0	next	incorrect	1295
Fage_P045b	276	Pulse	99	11526657	6399	1
Fage_P045b	276	Response	2	11527976	7718	1
Fage_P045b	276	Pulse	99	11539056	18798	1
Fage_P045b	277	Picture	Fixation Cross Sternberg Letters after Stroop	11545082	0	1	37319	2	0	next	other	0
Fage_P045b	277	Pulse	99	11551456	6374	1
Fage_P045b	277	Pulse	99	11563855	18773	1
Fage_P045b	277	Pulse	99	11576255	31173	1
Fage_P045b	278	Picture	Retrieval Sternberg Letters	11582401	0	1	24824	2	0	next	hit	1303
Fage_P045b	278	Pulse	99	11588655	6254	1
Fage_P045b	278	Response	1	11593814	11413	1
Fage_P045b	278	Pulse	99	11601054	18653	1
Fage_P045b	279	Picture	Fixation Cross after Retrieval	11607225	0	1	112290	2	0	next	other	0
Fage_P045b	279	Pulse	99	11613454	6229	1
Fage_P045b	279	Pulse	99	11625853	18628	1
Fage_P045b	279	Pulse	99	11638253	31028	1
Fage_P045b	279	Pulse	99	11650653	43428	1
Fage_P045b	279	Pulse	99	11663052	55827	1
Fage_P045b	279	Pulse	99	11675452	68227	1
Fage_P045b	279	Pulse	99	11687852	80627	1
Fage_P045b	279	Pulse	99	11700251	93026	1
Fage_P045b	279	Pulse	99	11712651	105426	1
Fage_P045b	280	Picture	Encoding Sternberg Letters	11719515	0	1	24824	2	0	next	other	0
Fage_P045b	280	Pulse	99	11725050	5535	1
Fage_P045b	280	Pulse	99	11737450	17935	1
Fage_P045b	281	Picture	Fixation Cross Sternberg Letters after Encoding	11744339	0	1	12495	2	0	next	other	0
Fage_P045b	281	Pulse	99	11749850	5511	1
Fage_P045b	282	Picture	Stroop Sternberg	11756834	0	1	24824	2	0	next	hit	1322
Fage_P045b	282	Pulse	99	11762249	5415	1
Fage_P045b	282	Response	1	11768599	11765	1
Fage_P045b	282	Pulse	99	11774649	17815	1
Fage_P045b	283	Picture	Fixation Cross Sternberg Letters after Stroop	11781658	0	1	37319	2	0	next	other	0
Fage_P045b	283	Pulse	99	11787049	5391	1
Fage_P045b	283	Pulse	99	11799448	17790	1
Fage_P045b	283	Pulse	99	11811848	30190	1
Fage_P045b	284	Picture	Retrieval Sternberg Letters	11818977	0	1	24824	2	0	next	hit	1330
Fage_P045b	284	Pulse	99	11824247	5270	1
Fage_P045b	284	Response	1	11830297	11320	1
Fage_P045b	284	Pulse	99	11836647	17670	1
Fage_P045b	285	Picture	Fixation Cross after Retrieval	11843801	0	1	137114	2	0	next	other	0
Fage_P045b	285	Pulse	99	11849047	5246	1
Fage_P045b	285	Pulse	99	11861446	17645	1
Fage_P045b	285	Pulse	99	11873846	30045	1
Fage_P045b	285	Pulse	99	11886245	42444	1
Fage_P045b	285	Pulse	99	11898645	54844	1
Fage_P045b	285	Pulse	99	11911045	67244	1
Fage_P045b	285	Pulse	99	11923444	79643	1
Fage_P045b	285	Pulse	99	11935844	92043	1
Fage_P045b	285	Pulse	99	11948243	104442	1
Fage_P045b	285	Pulse	99	11960643	116842	1
Fage_P045b	285	Pulse	99	11973043	129242	1
Fage_P045b	286	Picture	Encoding Sternberg Letters	11980915	0	1	24824	2	0	next	other	0
Fage_P045b	286	Pulse	99	11985443	4528	1
Fage_P045b	286	Pulse	99	11997842	16927	1
Fage_P045b	287	Picture	Fixation Cross Sternberg Letters after Encoding	12005739	0	1	12495	2	0	next	other	0
Fage_P045b	287	Pulse	99	12010242	4503	1
Fage_P045b	288	Picture	Stroop Sternberg	12018234	0	1	24824	2	0	next	hit	1351
Fage_P045b	288	Pulse	99	12022641	4407	1
Fage_P045b	288	Response	1	12027161	8927	1
Fage_P045b	288	Pulse	99	12035041	16807	1
Fage_P045b	289	Picture	Fixation Cross Sternberg Letters after Stroop	12043058	0	1	37319	2	0	next	other	0
Fage_P045b	289	Pulse	99	12047440	4382	1
Fage_P045b	289	Pulse	99	12059840	16782	1
Fage_P045b	289	Pulse	99	12072240	29182	1
Fage_P045b	290	Picture	Retrieval Sternberg Letters	12080377	0	1	24824	2	0	next	incorrect	1359
Fage_P045b	290	Pulse	99	12084639	4262	1
Fage_P045b	290	Response	2	12092059	11682	1
Fage_P045b	290	Pulse	99	12097039	16662	1
Fage_P045b	291	Picture	Fixation Cross after Retrieval	12105201	0	1	112290	2	0	next	other	0
Fage_P045b	291	Pulse	99	12109439	4238	1
Fage_P045b	291	Pulse	99	12121838	16637	1
Fage_P045b	291	Pulse	99	12134238	29037	1
Fage_P045b	291	Pulse	99	12146637	41436	1
Fage_P045b	291	Pulse	99	12159037	53836	1
Fage_P045b	291	Pulse	99	12171437	66236	1
Fage_P045b	291	Pulse	99	12183836	78635	1
Fage_P045b	291	Pulse	99	12196236	91035	1
Fage_P045b	291	Pulse	99	12208636	103435	1
Fage_P045b	292	Picture	End Sternberg	12217491	0	1	37319	2	0	next	other	0
Fage_P045b	292	Pulse	99	12221035	3544	1
Fage_P045b	292	Pulse	99	12233435	15944	1
Fage_P045b	292	Pulse	99	12245834	28343	1
Fage_P045b	293	Picture	Instruction Stroop	12254810	0	1	37319	2	0	next	other	0
Fage_P045b	293	Pulse	99	12258234	3424	1
Fage_P045b	293	Pulse	99	12270634	15824	1
Fage_P045b	293	Pulse	99	12283033	28223	1
Fage_P045b	294	Picture	stroop neutral close	12292129	0	1	24824	2	0	next	incorrect	1381
Fage_P045b	294	Pulse	99	12295433	3304	1
Fage_P045b	294	Response	2	12305722	13593	1
Fage_P045b	294	Pulse	99	12307832	15703	1
Fage_P045b	295	Picture	stroop neutral close	12316953	0	1	24991	2	0	next	hit	1385
Fage_P045b	295	Pulse	99	12320232	3279	1
Fage_P045b	295	Response	1	12326352	9399	1
Fage_P045b	295	Pulse	99	12332632	15679	1
Fage_P045b	296	Picture	stroop neutral close	12341944	0	1	24823	3	0	next	incorrect	1389
Fage_P045b	296	Pulse	99	12345031	3087	1
Fage_P045b	296	Response	2	12350901	8957	1
Fage_P045b	296	Pulse	99	12357431	15487	1
Fage_P045b	297	Picture	stroop neutral close	12366767	0	2	24824	3	0	next	incorrect	1393
Fage_P045b	297	Pulse	99	12369831	3064	1
Fage_P045b	297	Response	2	12377070	10303	1
Fage_P045b	297	Pulse	99	12382230	15463	1
Fage_P045b	298	Picture	stroop neutral close	12391591	0	1	24824	2	0	next	hit	1397
Fage_P045b	298	Pulse	99	12394630	3039	1
Fage_P045b	298	Response	1	12400819	9228	1
Fage_P045b	298	Pulse	99	12407029	15438	1
Fage_P045b	299	Picture	stroop neutral close	12416415	0	1	24824	2	0	next	incorrect	1401
Fage_P045b	299	Pulse	99	12419429	3014	1
Fage_P045b	299	Response	2	12426149	9734	1
Fage_P045b	299	Pulse	99	12431828	15413	1
Fage_P045b	300	Picture	Fixation Cross Stroop	12441239	0	1	124619	2	0	next	other	0
Fage_P045b	300	Pulse	99	12444228	2989	1
Fage_P045b	300	Pulse	99	12456638	15399	1
Fage_P045b	300	Pulse	99	12469037	27798	1
Fage_P045b	300	Pulse	99	12481437	40198	1
Fage_P045b	300	Pulse	99	12493837	52598	1
Fage_P045b	300	Pulse	99	12506236	64997	1
Fage_P045b	300	Pulse	99	12518636	77397	1
Fage_P045b	300	Pulse	99	12531036	89797	1
Fage_P045b	300	Pulse	99	12543435	102196	1
Fage_P045b	300	Pulse	99	12555835	114596	1
Fage_P045b	301	Picture	stroop neutral close	12565858	0	1	24824	2	0	next	hit	1416
Fage_P045b	301	Pulse	99	12568234	2376	1
Fage_P045b	301	Response	1	12576694	10836	1
Fage_P045b	301	Pulse	99	12580634	14776	1
Fage_P045b	302	Picture	stroop neutral close	12590682	0	1	24990	2	0	next	incorrect	1420
Fage_P045b	302	Pulse	99	12593034	2352	1
Fage_P045b	302	Response	2	12599043	8361	1
Fage_P045b	302	Pulse	99	12605433	14751	1
Fage_P045b	303	Picture	stroop neutral close	12615672	0	1	24824	2	0	next	incorrect	1424
Fage_P045b	303	Pulse	99	12617833	2161	1
Fage_P045b	303	Response	2	12624643	8971	1
Fage_P045b	303	Pulse	99	12630232	14560	1
Fage_P045b	304	Picture	stroop neutral close	12640496	0	1	24824	2	0	next	incorrect	1428
Fage_P045b	304	Pulse	99	12642632	2136	1
Fage_P045b	304	Response	2	12648642	8146	1
Fage_P045b	304	Pulse	99	12655032	14536	1
Fage_P045b	305	Picture	stroop neutral close	12665320	0	1	24990	3	0	next	hit	1432
Fage_P045b	305	Pulse	99	12667431	2111	1
Fage_P045b	305	Response	1	12678161	12841	1
Fage_P045b	305	Pulse	99	12679831	14511	1
Fage_P045b	306	Picture	stroop neutral close	12690310	0	2	24824	3	0	next	incorrect	1436
Fage_P045b	306	Pulse	99	12692231	1921	1
Fage_P045b	306	Response	2	12699420	9110	1
Fage_P045b	306	Pulse	99	12704630	14320	1
Fage_P045b	307	Picture	Fixation Cross Stroop	12715134	0	1	124619	2	0	next	other	0
Fage_P045b	307	Pulse	99	12717030	1896	1
Fage_P045b	307	Pulse	99	12729429	14295	1
Fage_P045b	307	Pulse	99	12741829	26695	1
Fage_P045b	307	Pulse	99	12754228	39094	1
Fage_P045b	307	Pulse	99	12766628	51494	1
Fage_P045b	307	Pulse	99	12779028	63894	1
Fage_P045b	307	Pulse	99	12791427	76293	1
Fage_P045b	307	Pulse	99	12803827	88693	1
Fage_P045b	307	Pulse	99	12816227	101093	1
Fage_P045b	307	Pulse	99	12828626	113492	1
Fage_P045b	308	Picture	stroop neutral close	12839753	0	1	24824	2	0	next	hit	1451
Fage_P045b	308	Pulse	99	12841026	1273	1
Fage_P045b	308	Response	1	12851515	11762	1
Fage_P045b	308	Pulse	99	12853425	13672	1
Fage_P045b	309	Picture	stroop neutral close	12864577	0	1	24824	2	0	next	incorrect	1455
Fage_P045b	309	Pulse	99	12865825	1248	1
Fage_P045b	309	Response	2	12873835	9258	1
Fage_P045b	309	Pulse	99	12878225	13648	1
Fage_P045b	310	Picture	stroop neutral close	12889401	0	1	24824	2	0	next	incorrect	1459
Fage_P045b	310	Pulse	99	12890625	1224	1
Fage_P045b	310	Response	2	12898884	9483	1
Fage_P045b	310	Pulse	99	12903024	13623	1
Fage_P045b	311	Picture	stroop neutral close	12914225	0	1	24824	2	0	next	incorrect	1463
Fage_P045b	311	Pulse	99	12915424	1199	1
Fage_P045b	311	Response	2	12922493	8268	1
Fage_P045b	311	Pulse	99	12927823	13598	1
Fage_P045b	312	Picture	stroop neutral close	12939049	0	1	24990	2	0	next	hit	1467
Fage_P045b	312	Pulse	99	12940223	1174	1
Fage_P045b	312	Response	1	12946923	7874	1
Fage_P045b	312	Pulse	99	12952622	13573	1
Fage_P045b	313	Picture	stroop neutral close	12964039	0	1	24824	2	0	next	hit	1471
Fage_P045b	313	Pulse	99	12965022	983	1
Fage_P045b	313	Response	1	12977322	13283	1
Fage_P045b	313	Pulse	99	12977422	13383	1
Fage_P045b	314	Picture	Fixation Cross Stroop	12988863	0	1	124619	2	0	next	other	0
Fage_P045b	314	Pulse	99	12989821	958	1
Fage_P045b	314	Pulse	99	13002221	13358	1
Fage_P045b	314	Pulse	99	13014621	25758	1
Fage_P045b	314	Pulse	99	13027020	38157	1
Fage_P045b	314	Pulse	99	13039420	50557	1
Fage_P045b	314	Pulse	99	13051819	62956	1
Fage_P045b	314	Pulse	99	13064219	75356	1
Fage_P045b	314	Pulse	99	13076619	87756	1
Fage_P045b	314	Pulse	99	13089018	100155	1
Fage_P045b	314	Pulse	99	13101418	112555	1
Fage_P045b	315	Picture	stroop neutral close	13113482	0	1	24824	2	0	next	incorrect	1486
Fage_P045b	315	Pulse	99	13113818	336	1
Fage_P045b	315	Response	2	13123747	10265	1
Fage_P045b	315	Pulse	99	13126217	12735	1
Fage_P045b	316	Picture	stroop neutral close	13138306	0	1	24824	2	0	next	hit	1490
Fage_P045b	316	Pulse	99	13138617	311	1
Fage_P045b	316	Response	1	13149956	11650	1
Fage_P045b	316	Pulse	99	13151016	12710	1
Fage_P045b	317	Picture	stroop neutral close	13163130	0	1	24824	2	0	next	incorrect	1494
Fage_P045b	317	Pulse	99	13163416	286	1
Fage_P045b	317	Response	2	13171536	8406	1
Fage_P045b	317	Pulse	99	13175815	12685	1
Fage_P045b	318	Picture	stroop neutral close	13187954	0	1	24990	2	0	next	incorrect	1498
Fage_P045b	318	Pulse	99	13188215	261	1
Fage_P045b	318	Response	2	13196065	8111	1
Fage_P045b	318	Pulse	99	13200615	12661	1
Fage_P045b	319	Picture	stroop neutral close	13212944	0	1	24824	2	0	next	incorrect	1502
Fage_P045b	319	Pulse	99	13213015	71	1
Fage_P045b	319	Response	2	13224154	11210	1
Fage_P045b	319	Pulse	99	13225414	12470	1
Fage_P045b	320	Picture	stroop neutral close	13237768	0	1	24824	2	0	next	incorrect	1506
Fage_P045b	320	Pulse	99	13237814	46	1
Fage_P045b	320	Response	2	13246453	8685	1
Fage_P045b	320	Pulse	99	13250213	12445	1
Fage_P045b	321	Picture	Fixation Cross Stroop	13262592	0	1	124619	2	0	next	other	0
Fage_P045b	321	Pulse	99	13262613	21	1
Fage_P045b	321	Pulse	99	13275012	12420	1
Fage_P045b	321	Pulse	99	13287412	24820	1
Fage_P045b	321	Pulse	99	13299812	37220	1
Fage_P045b	321	Pulse	99	13312211	49619	1
Fage_P045b	321	Pulse	99	13324611	62019	1
Fage_P045b	321	Pulse	99	13337011	74419	1
Fage_P045b	321	Pulse	99	13349410	86818	1
Fage_P045b	321	Pulse	99	13361810	99218	1
Fage_P045b	321	Pulse	99	13374209	111617	1
Fage_P045b	321	Pulse	99	13386609	124017	1
Fage_P045b	322	Picture	stroop maximum incongruent	13387211	0	1	24823	3	0	next	incorrect	1521
Fage_P045b	322	Response	2	13394969	7758	1
Fage_P045b	322	Pulse	99	13399009	11798	1
Fage_P045b	322	Response	1	13405528	18317	1
Fage_P045b	322	Pulse	99	13411408	24197	1
Fage_P045b	323	Picture	stroop maximum incongruent	13412034	0	2	24824	3	0	next	hit	1527
Fage_P045b	323	Pulse	99	13423808	11774	1
Fage_P045b	323	Response	1	13426718	14684	1
Fage_P045b	323	Pulse	99	13436208	24174	1
Fage_P045b	324	Picture	stroop maximum incongruent	13436858	0	1	24824	2	0	next	hit	1531
Fage_P045b	324	Pulse	99	13448607	11749	1
Fage_P045b	324	Response	1	13448827	11969	1
Fage_P045b	324	Pulse	99	13461007	24149	1
Fage_P045b	325	Picture	stroop maximum incongruent	13461682	0	1	24824	2	0	next	incorrect	1535
Fage_P045b	325	Pulse	99	13473406	11724	1
Fage_P045b	325	Response	2	13475556	13874	1
Fage_P045b	325	Pulse	99	13485806	24124	1
Fage_P045b	326	Picture	stroop maximum incongruent	13486506	0	1	24824	2	0	next	hit	1539
Fage_P045b	326	Pulse	99	13498206	11700	1
Fage_P045b	326	Response	1	13500665	14159	1
Fage_P045b	326	Pulse	99	13510605	24099	1
Fage_P045b	327	Picture	stroop maximum incongruent	13511330	0	1	24824	2	0	next	incorrect	1542
Fage_P045b	327	Response	2	13520035	8705	1
Fage_P045b	327	Pulse	99	13523005	11675	1
Fage_P045b	327	Pulse	99	13535404	24074	1
Fage_P045b	328	Picture	Fixation Cross Stroop	13536154	0	1	124619	2	0	next	other	0
Fage_P045b	328	Pulse	99	13547804	11650	1
Fage_P045b	328	Pulse	99	13560204	24050	1
Fage_P045b	328	Pulse	99	13572603	36449	1
Fage_P045b	328	Pulse	99	13585003	48849	1
Fage_P045b	328	Pulse	99	13597402	61248	1
Fage_P045b	328	Pulse	99	13609802	73648	1
Fage_P045b	328	Pulse	99	13622202	86048	1
Fage_P045b	328	Pulse	99	13634601	98447	1
Fage_P045b	328	Pulse	99	13647001	110847	1
Fage_P045b	328	Pulse	99	13659401	123247	1
Fage_P045b	329	Picture	stroop maximum incongruent	13660773	0	1	24824	2	0	next	incorrect	1557
Fage_P045b	329	Response	2	13670790	10017	1
Fage_P045b	329	Pulse	99	13671800	11027	1
Fage_P045b	329	Pulse	99	13684200	23427	1
Fage_P045b	330	Picture	stroop maximum incongruent	13685597	0	1	24823	2	0	next	incorrect	1561
Fage_P045b	330	Response	2	13695000	9403	1
Fage_P045b	330	Pulse	99	13696599	11002	1
Fage_P045b	330	Pulse	99	13708999	23402	1
Fage_P045b	331	Picture	stroop maximum incongruent	13710420	0	1	24824	2	0	next	hit	1566
Fage_P045b	331	Pulse	99	13721399	10979	1
Fage_P045b	331	Response	1	13724578	14158	1
Fage_P045b	331	Pulse	99	13733798	23378	1
Fage_P045b	332	Picture	stroop maximum incongruent	13735244	0	1	24824	2	0	next	hit	1570
Fage_P045b	332	Pulse	99	13746198	10954	1
Fage_P045b	332	Response	1	13747818	12574	1
Fage_P045b	332	Pulse	99	13758597	23353	1
Fage_P045b	333	Picture	stroop maximum incongruent	13760068	0	1	24824	2	0	next	hit	1574
Fage_P045b	333	Pulse	99	13770997	10929	1
Fage_P045b	333	Response	1	13771187	11119	1
Fage_P045b	333	Pulse	99	13783397	23329	1
Fage_P045b	334	Picture	stroop maximum incongruent	13784892	0	1	24824	2	0	next	incorrect	1578
Fage_P045b	334	Pulse	99	13795796	10904	1
Fage_P045b	334	Response	2	13798486	13594	1
Fage_P045b	334	Pulse	99	13808196	23304	1
Fage_P045b	335	Picture	Fixation Cross Stroop	13809716	0	1	124619	2	0	next	other	0
Fage_P045b	335	Pulse	99	13820596	10880	1
Fage_P045b	335	Pulse	99	13832995	23279	1
Fage_P045b	335	Pulse	99	13845395	35679	1
Fage_P045b	335	Pulse	99	13857794	48078	1
Fage_P045b	335	Pulse	99	13870194	60478	1
Fage_P045b	335	Pulse	99	13882594	72878	1
Fage_P045b	335	Pulse	99	13895003	85287	1
Fage_P045b	335	Pulse	99	13907403	97687	1
Fage_P045b	335	Pulse	99	13919803	110087	1
Fage_P045b	335	Pulse	99	13932202	122486	1
Fage_P045b	336	Picture	stroop maximum incongruent	13934335	0	1	24824	2	0	next	hit	1593
Fage_P045b	336	Pulse	99	13944602	10267	1
Fage_P045b	336	Response	1	13947622	13287	1
Fage_P045b	336	Pulse	99	13957001	22666	1
Fage_P045b	337	Picture	stroop maximum incongruent	13959159	0	1	24824	2	0	next	hit	1597
Fage_P045b	337	Pulse	99	13969401	10242	1
Fage_P045b	337	Response	1	13972241	13082	1
Fage_P045b	337	Pulse	99	13981801	22642	1
Fage_P045b	338	Picture	stroop maximum incongruent	13983983	0	1	24823	2	0	next	incorrect	1600
Fage_P045b	338	Response	2	13993200	9217	1
Fage_P045b	338	Pulse	99	13994200	10217	1
Fage_P045b	338	Pulse	99	14006600	22617	1
Fage_P045b	339	Picture	stroop maximum incongruent	14008806	0	1	24824	2	0	next	hit	1604
Fage_P045b	339	Response	1	14018080	9274	1
Fage_P045b	339	Pulse	99	14018999	10193	1
Fage_P045b	339	Pulse	99	14031399	22593	1
Fage_P045b	340	Picture	stroop maximum incongruent	14033630	0	1	24824	2	0	next	hit	1608
Fage_P045b	340	Response	1	14043139	9509	1
Fage_P045b	340	Pulse	99	14043799	10169	1
Fage_P045b	340	Pulse	99	14056198	22568	1
Fage_P045b	341	Picture	stroop maximum incongruent	14058454	0	1	24824	2	0	next	incorrect	1612
Fage_P045b	341	Response	2	14068468	10014	1
Fage_P045b	341	Pulse	99	14068598	10144	1
Fage_P045b	341	Pulse	99	14080997	22543	1
Fage_P045b	342	Picture	Fixation Cross Stroop	14083278	0	1	124619	2	0	next	other	0
Fage_P045b	342	Pulse	99	14093397	10119	1
Fage_P045b	342	Pulse	99	14105797	22519	1
Fage_P045b	342	Pulse	99	14118196	34918	1
Fage_P045b	342	Pulse	99	14130596	47318	1
Fage_P045b	342	Pulse	99	14142996	59718	1
Fage_P045b	342	Pulse	99	14155395	72117	1
Fage_P045b	342	Pulse	99	14167795	84517	1
Fage_P045b	342	Pulse	99	14180194	96916	1
Fage_P045b	342	Pulse	99	14192594	109316	1
Fage_P045b	342	Pulse	99	14204994	121716	1
Fage_P045b	343	Picture	stroop maximum incongruent	14207897	0	1	24824	2	0	next	incorrect	1628
Fage_P045b	343	Pulse	99	14217393	9496	1
Fage_P045b	343	Response	2	14219603	11706	1
Fage_P045b	343	Pulse	99	14229793	21896	1
Fage_P045b	344	Picture	stroop maximum incongruent	14232721	0	1	24824	2	0	next	hit	1631
Fage_P045b	344	Response	1	14242023	9302	1
Fage_P045b	344	Pulse	99	14242192	9471	1
Fage_P045b	344	Pulse	99	14254592	21871	1
Fage_P045b	345	Picture	stroop maximum incongruent	14257545	0	1	24823	3	0	next	incorrect	1635
Fage_P045b	345	Response	2	14265982	8437	1
Fage_P045b	345	Pulse	99	14266992	9447	1
Fage_P045b	345	Pulse	99	14279391	21846	1
Fage_P045b	346	Picture	stroop maximum incongruent	14282368	0	2	24824	3	0	next	incorrect	1640
Fage_P045b	346	Pulse	99	14291791	9423	1
Fage_P045b	346	Response	2	14292581	10213	1
Fage_P045b	346	Pulse	99	14304191	21823	1
Fage_P045b	347	Picture	stroop maximum incongruent	14307192	0	1	24824	2	0	next	incorrect	1643
Fage_P045b	347	Response	2	14315310	8118	1
Fage_P045b	347	Pulse	99	14316590	9398	1
Fage_P045b	347	Pulse	99	14328990	21798	1
Fage_P045b	348	Picture	stroop maximum incongruent	14332016	0	1	24824	2	0	next	incorrect	1648
Fage_P045b	348	Pulse	99	14341390	9374	1
Fage_P045b	348	Response	2	14345039	13023	1
Fage_P045b	348	Pulse	99	14353789	21773	1
Fage_P045b	349	Picture	Fixation Cross Stroop	14356840	0	1	124619	2	0	next	other	0
Fage_P045b	349	Pulse	99	14366189	9349	1
Fage_P045b	349	Pulse	99	14378588	21748	1
Fage_P045b	349	Pulse	99	14390988	34148	1
Fage_P045b	349	Pulse	99	14403388	46548	1
Fage_P045b	349	Pulse	99	14415787	58947	1
Fage_P045b	349	Pulse	99	14428187	71347	1
Fage_P045b	349	Pulse	99	14440586	83746	1
Fage_P045b	349	Pulse	99	14452986	96146	1
Fage_P045b	349	Pulse	99	14465386	108546	1
Fage_P045b	349	Pulse	99	14477785	120945	1
Fage_P045b	350	Picture	End Stroop	14481459	0	1	43579	2	0	next	other	0
Fage_P045b	350	Pulse	99	14490185	8726	1
Fage_P045b	350	Pulse	99	14502584	21125	1
Fage_P045b	350	Pulse	99	14514984	33525	1
