# Supplementary material for: Towards clinical applicability of fMRI via systematic filtering
Source: PLoS One. 2025 May 12;20(5):e0321088. doi: 10.1371/journal.pone.0321088 (PMC12068634; doi:10.1371/journal.pone.0321088)
Supplement: S1 Code — (ZIP) [file pone.0321088.s001.zip › PLOS_DATA_CODE/Logfiles/Fage_P046a-fage.log]

Scenario - Fage Final
Logfile written - 02/01/2013 13:54:46

Subject	Trial	Event Type	Code	Time	TTime	Uncertainty	Duration	Uncertainty	ReqTime	ReqDur	Stim Type	Pair Index

Fage_P046a	1	Pulse	99	66278	76274	1
Fage_P046a	2	Picture	Instruction Sternberg Symbols	66471	0	1	37319	3	0	next	other	0
Fage_P046a	2	Pulse	99	78678	12207	1
Fage_P046a	2	Pulse	99	91077	24606	1
Fage_P046a	2	Pulse	99	103477	37006	1
Fage_P046a	3	Picture	Encoding Sternberg Symbols	103790	0	2	24825	3	0	next	other	0
Fage_P046a	3	Pulse	99	115877	12087	1
Fage_P046a	3	Pulse	99	128276	24486	1
Fage_P046a	4	Picture	Fixation Cross Sternberg Symbols after Encoding	128615	0	1	12495	2	0	next	other	0
Fage_P046a	4	Pulse	99	140677	12062	1
Fage_P046a	5	Picture	Stroop Sternberg	141110	0	1	24824	2	0	next	incorrect	12
Fage_P046a	5	Response	2	151716	10606	1
Fage_P046a	5	Pulse	99	153076	11966	1
Fage_P046a	5	Pulse	99	165476	24366	1
Fage_P046a	6	Picture	Fixation Cross Sternberg Symbols after Stroop	165934	0	1	37320	2	0	next	other	0
Fage_P046a	6	Pulse	99	177876	11942	1
Fage_P046a	6	Pulse	99	190275	24341	1
Fage_P046a	6	Pulse	99	202675	36741	1
Fage_P046a	7	Picture	Retrieval Sternberg Symbols	203254	0	1	24824	2	0	next	hit	20
Fage_P046a	7	Response	1	214325	11071	1
Fage_P046a	7	Pulse	99	215075	11821	1
Fage_P046a	7	Pulse	99	227475	24221	1
Fage_P046a	8	Picture	Fixation Cross after Retrieval	228078	0	1	112291	3	0	next	other	0
Fage_P046a	8	Pulse	99	239875	11797	1
Fage_P046a	8	Pulse	99	252274	24196	1
Fage_P046a	8	Pulse	99	264674	36596	1
Fage_P046a	8	Pulse	99	277074	48996	1
Fage_P046a	8	Pulse	99	289474	61396	1
Fage_P046a	8	Pulse	99	301873	73795	1
Fage_P046a	8	Pulse	99	314273	86195	1
Fage_P046a	8	Pulse	99	326673	98595	1
Fage_P046a	8	Pulse	99	339072	110994	1
Fage_P046a	9	Picture	Encoding Sternberg Symbols	340369	0	2	24825	3	0	next	other	0
Fage_P046a	9	Pulse	99	351472	11103	1
Fage_P046a	9	Pulse	99	363872	23503	1
Fage_P046a	10	Picture	Fixation Cross Sternberg Symbols after Encoding	365194	0	1	12495	2	0	next	other	0
Fage_P046a	10	Pulse	99	376272	11078	1
Fage_P046a	11	Picture	Stroop Sternberg	377689	0	1	24824	2	0	next	incorrect	39
Fage_P046a	11	Response	2	385952	8263	1
Fage_P046a	11	Pulse	99	388671	10982	1
Fage_P046a	11	Pulse	99	401071	23382	1
Fage_P046a	12	Picture	Fixation Cross Sternberg Symbols after Stroop	402513	0	1	37320	2	0	next	other	0
Fage_P046a	12	Pulse	99	413471	10958	1
Fage_P046a	12	Pulse	99	425871	23358	1
Fage_P046a	12	Pulse	99	438271	35758	1
Fage_P046a	13	Picture	Retrieval Sternberg Symbols	439833	0	1	24824	2	0	next	hit	48
Fage_P046a	13	Pulse	99	450671	10838	1
Fage_P046a	13	Response	1	452260	12427	1
Fage_P046a	13	Pulse	99	463070	23237	1
Fage_P046a	14	Picture	Fixation Cross after Retrieval	464657	0	1	149444	3	0	next	other	0
Fage_P046a	14	Pulse	99	475470	10813	1
Fage_P046a	14	Pulse	99	487870	23213	1
Fage_P046a	14	Pulse	99	500269	35612	1
Fage_P046a	14	Pulse	99	512669	48012	1
Fage_P046a	14	Pulse	99	525069	60412	1
Fage_P046a	14	Pulse	99	537469	72812	1
Fage_P046a	14	Pulse	99	549869	85212	1
Fage_P046a	14	Pulse	99	562268	97611	1
Fage_P046a	14	Pulse	99	574668	110011	1
Fage_P046a	14	Pulse	99	587068	122411	1
Fage_P046a	14	Pulse	99	599468	134811	1
Fage_P046a	14	Pulse	99	611868	147211	1
Fage_P046a	15	Picture	Encoding Sternberg Symbols	614101	0	2	24825	3	0	next	other	0
Fage_P046a	15	Pulse	99	624267	10166	1
Fage_P046a	15	Pulse	99	636667	22566	1
Fage_P046a	16	Picture	Fixation Cross Sternberg Symbols after Encoding	638926	0	1	12495	2	0	next	other	0
Fage_P046a	16	Pulse	99	649067	10141	1
Fage_P046a	17	Picture	Stroop Sternberg	651421	0	1	24824	2	0	next	hit	69
Fage_P046a	17	Response	1	660166	8745	1
Fage_P046a	17	Pulse	99	661466	10045	1
Fage_P046a	17	Pulse	99	673866	22445	1
Fage_P046a	18	Picture	Fixation Cross Sternberg Symbols after Stroop	676245	0	1	37320	2	0	next	other	0
Fage_P046a	18	Pulse	99	686266	10021	1
Fage_P046a	18	Pulse	99	698666	22421	1
Fage_P046a	18	Pulse	99	711066	34821	1
Fage_P046a	19	Picture	Retrieval Sternberg Symbols	713565	0	1	24824	2	0	next	hit	77
Fage_P046a	19	Response	1	722075	8510	1
Fage_P046a	19	Pulse	99	723465	9900	1
Fage_P046a	19	Pulse	99	735865	22300	1
Fage_P046a	20	Picture	Fixation Cross after Retrieval	738389	0	1	124620	2	0	next	other	0
Fage_P046a	20	Pulse	99	748265	9876	1
Fage_P046a	20	Pulse	99	760665	22276	1
Fage_P046a	20	Pulse	99	773064	34675	1
Fage_P046a	20	Pulse	99	785464	47075	1
Fage_P046a	20	Pulse	99	797864	59475	1
Fage_P046a	20	Pulse	99	810264	71875	1
Fage_P046a	20	Pulse	99	822663	84274	1
Fage_P046a	20	Pulse	99	835063	96674	1
Fage_P046a	20	Pulse	99	847463	109074	1
Fage_P046a	20	Pulse	99	859863	121474	1
Fage_P046a	21	Picture	Encoding Sternberg Symbols	863009	0	1	24824	2	0	next	other	0
Fage_P046a	21	Pulse	99	872263	9254	1
Fage_P046a	21	Pulse	99	884662	21653	1
Fage_P046a	22	Picture	Fixation Cross Sternberg Symbols after Encoding	887833	0	1	12496	2	0	next	other	0
Fage_P046a	22	Pulse	99	897062	9229	1
Fage_P046a	23	Picture	Stroop Sternberg	900329	0	1	24824	2	0	next	hit	97
Fage_P046a	23	Response	1	909152	8823	1
Fage_P046a	23	Pulse	99	909462	9133	1
Fage_P046a	23	Pulse	99	921862	21533	1
Fage_P046a	24	Picture	Fixation Cross Sternberg Symbols after Stroop	925153	0	1	37319	2	0	next	other	0
Fage_P046a	24	Pulse	99	934261	9108	1
Fage_P046a	24	Pulse	99	946661	21508	1
Fage_P046a	24	Pulse	99	959061	33908	1
Fage_P046a	25	Picture	Retrieval Sternberg Symbols	962472	0	1	24825	2	0	next	incorrect	105
Fage_P046a	25	Response	2	967811	5339	1
Fage_P046a	25	Pulse	99	971461	8989	1
Fage_P046a	25	Pulse	99	983860	21388	1
Fage_P046a	26	Picture	Fixation Cross after Retrieval	987297	0	1	136949	2	0	next	other	0
Fage_P046a	26	Pulse	99	996260	8963	1
Fage_P046a	26	Pulse	99	1008660	21363	1
Fage_P046a	26	Pulse	99	1021060	33763	1
Fage_P046a	26	Pulse	99	1033459	46162	1
Fage_P046a	26	Pulse	99	1045859	58562	1
Fage_P046a	26	Pulse	99	1058259	70962	1
Fage_P046a	26	Pulse	99	1070659	83362	1
Fage_P046a	26	Pulse	99	1083059	95762	1
Fage_P046a	26	Pulse	99	1095458	108161	1
Fage_P046a	26	Pulse	99	1107858	120561	1
Fage_P046a	26	Pulse	99	1120258	132961	1
Fage_P046a	27	Picture	Encoding Sternberg Symbols	1124246	0	1	24824	2	0	next	other	0
Fage_P046a	27	Pulse	99	1132658	8412	1
Fage_P046a	27	Pulse	99	1145057	20811	1
Fage_P046a	28	Picture	Fixation Cross Sternberg Symbols after Encoding	1149070	0	1	12495	2	0	next	other	0
Fage_P046a	28	Pulse	99	1157457	8387	1
Fage_P046a	29	Picture	Stroop Sternberg	1161565	0	1	24824	3	0	next	incorrect	127
Fage_P046a	29	Pulse	99	1169857	8292	1
Fage_P046a	29	Response	2	1170517	8952	1
Fage_P046a	29	Pulse	99	1182257	20692	1
Fage_P046a	30	Picture	Fixation Cross Sternberg Symbols after Stroop	1186389	0	2	37320	3	0	next	other	0
Fage_P046a	30	Pulse	99	1194656	8267	1
Fage_P046a	30	Pulse	99	1207056	20667	1
Fage_P046a	30	Pulse	99	1219466	33077	1
Fage_P046a	31	Picture	Retrieval Sternberg Symbols	1223709	0	1	24824	2	0	next	hit	135
Fage_P046a	31	Pulse	99	1231856	8147	1
Fage_P046a	31	Response	1	1232936	9227	1
Fage_P046a	31	Pulse	99	1244266	20557	1
Fage_P046a	32	Picture	Fixation Cross after Retrieval	1248533	0	1	124621	2	0	next	other	0
Fage_P046a	32	Pulse	99	1256665	8132	1
Fage_P046a	32	Pulse	99	1269065	20532	1
Fage_P046a	32	Pulse	99	1281465	32932	1
Fage_P046a	32	Pulse	99	1293865	45332	1
Fage_P046a	32	Pulse	99	1306264	57731	1
Fage_P046a	32	Pulse	99	1318664	70131	1
Fage_P046a	32	Pulse	99	1331064	82531	1
Fage_P046a	32	Pulse	99	1343464	94931	1
Fage_P046a	32	Pulse	99	1355863	107330	1
Fage_P046a	32	Pulse	99	1368263	119730	1
Fage_P046a	33	Picture	Encoding Sternberg Symbols	1373154	0	1	24824	2	0	next	other	0
Fage_P046a	33	Pulse	99	1380663	7509	1
Fage_P046a	33	Pulse	99	1393063	19909	1
Fage_P046a	34	Picture	Fixation Cross Sternberg Symbols after Encoding	1397978	0	1	12495	2	0	next	other	0
Fage_P046a	34	Pulse	99	1405463	7485	1
Fage_P046a	35	Picture	Stroop Sternberg	1410473	0	1	24824	2	0	next	incorrect	155
Fage_P046a	35	Pulse	99	1417862	7389	1
Fage_P046a	35	Response	2	1418042	7569	1
Fage_P046a	35	Pulse	99	1430262	19789	1
Fage_P046a	36	Picture	Fixation Cross Sternberg Symbols after Stroop	1435297	0	1	37320	2	0	next	other	0
Fage_P046a	36	Pulse	99	1442662	7365	1
Fage_P046a	36	Pulse	99	1455062	19765	1
Fage_P046a	36	Pulse	99	1467461	32164	1
Fage_P046a	37	Picture	Retrieval Sternberg Symbols	1472617	0	1	24824	2	0	next	hit	163
Fage_P046a	37	Pulse	99	1479861	7244	1
Fage_P046a	37	Response	1	1482441	9824	1
Fage_P046a	37	Pulse	99	1492261	19644	1
Fage_P046a	38	Picture	Fixation Cross after Retrieval	1497441	0	1	112292	2	0	next	other	0
Fage_P046a	38	Pulse	99	1504661	7220	1
Fage_P046a	38	Pulse	99	1517061	19620	1
Fage_P046a	38	Pulse	99	1529460	32019	1
Fage_P046a	38	Pulse	99	1541860	44419	1
Fage_P046a	38	Pulse	99	1554260	56819	1
Fage_P046a	38	Pulse	99	1566660	69219	1
Fage_P046a	38	Pulse	99	1579059	81618	1
Fage_P046a	38	Pulse	99	1591459	94018	1
Fage_P046a	38	Pulse	99	1603859	106418	1
Fage_P046a	39	Picture	Encoding Sternberg Symbols	1609733	0	1	24824	2	0	next	other	0
Fage_P046a	39	Pulse	99	1616259	6526	1
Fage_P046a	39	Pulse	99	1628658	18925	1
Fage_P046a	40	Picture	Fixation Cross Sternberg Symbols after Encoding	1634557	0	1	12495	2	0	next	other	0
Fage_P046a	40	Pulse	99	1641058	6501	1
Fage_P046a	41	Picture	Stroop Sternberg	1647052	0	1	24824	2	0	next	hit	182
Fage_P046a	41	Pulse	99	1653458	6406	1
Fage_P046a	41	Response	1	1655748	8696	1
Fage_P046a	41	Pulse	99	1665858	18806	1
Fage_P046a	42	Picture	Fixation Cross Sternberg Symbols after Stroop	1671876	0	1	37320	2	0	next	other	0
Fage_P046a	42	Pulse	99	1678257	6381	1
Fage_P046a	42	Pulse	99	1690657	18781	1
Fage_P046a	42	Pulse	99	1703057	31181	1
Fage_P046a	43	Picture	Retrieval Sternberg Symbols	1709196	0	1	24824	2	0	next	hit	190
Fage_P046a	43	Pulse	99	1715457	6261	1
Fage_P046a	43	Response	1	1727146	17950	1
Fage_P046a	43	Pulse	99	1727856	18660	1
Fage_P046a	44	Picture	Fixation Cross after Retrieval	1734020	0	1	112292	2	0	next	other	0
Fage_P046a	44	Pulse	99	1740256	6236	1
Fage_P046a	44	Pulse	99	1752656	18636	1
Fage_P046a	44	Pulse	99	1765056	31036	1
Fage_P046a	44	Pulse	99	1777456	43436	1
Fage_P046a	44	Pulse	99	1789855	55835	1
Fage_P046a	44	Pulse	99	1802255	68235	1
Fage_P046a	44	Pulse	99	1814655	80635	1
Fage_P046a	44	Pulse	99	1827055	93035	1
Fage_P046a	44	Pulse	99	1839454	105434	1
Fage_P046a	45	Picture	Encoding Sternberg Symbols	1846312	0	1	24824	2	0	next	other	0
Fage_P046a	45	Pulse	99	1851854	5542	1
Fage_P046a	45	Pulse	99	1864254	17942	1
Fage_P046a	46	Picture	Fixation Cross Sternberg Symbols after Encoding	1871136	0	1	12495	2	0	next	other	0
Fage_P046a	46	Pulse	99	1876654	5518	1
Fage_P046a	47	Picture	Stroop Sternberg	1883631	0	1	24824	2	0	next	incorrect	209
Fage_P046a	47	Pulse	99	1889054	5423	1
Fage_P046a	47	Response	2	1889933	6302	1
Fage_P046a	47	Pulse	99	1901453	17822	1
Fage_P046a	48	Picture	Fixation Cross Sternberg Symbols after Stroop	1908455	0	1	37320	2	0	next	other	0
Fage_P046a	48	Pulse	99	1913853	5398	1
Fage_P046a	48	Pulse	99	1926253	17798	1
Fage_P046a	48	Pulse	99	1938652	30197	1
Fage_P046a	49	Picture	Retrieval Sternberg Symbols	1945775	0	1	24824	2	0	next	incorrect	217
Fage_P046a	49	Pulse	99	1951052	5277	1
Fage_P046a	49	Response	2	1956392	10617	1
Fage_P046a	49	Pulse	99	1963452	17677	1
Fage_P046a	50	Picture	Fixation Cross after Retrieval	1970599	0	1	136949	2	0	next	other	0
Fage_P046a	50	Pulse	99	1975852	5253	1
Fage_P046a	50	Pulse	99	1988252	17653	1
Fage_P046a	50	Pulse	99	2000651	30052	1
Fage_P046a	50	Pulse	99	2013051	42452	1
Fage_P046a	50	Pulse	99	2025451	54852	1
Fage_P046a	50	Pulse	99	2037850	67251	1
Fage_P046a	50	Pulse	99	2050251	79652	1
Fage_P046a	50	Pulse	99	2062650	92051	1
Fage_P046a	50	Pulse	99	2075050	104451	1
Fage_P046a	50	Pulse	99	2087450	116851	1
Fage_P046a	50	Pulse	99	2099850	129251	1
Fage_P046a	51	Picture	Encoding Sternberg Symbols	2107548	0	1	24824	3	0	next	other	0
Fage_P046a	51	Pulse	99	2112249	4701	1
Fage_P046a	51	Pulse	99	2124649	17101	1
Fage_P046a	52	Picture	Fixation Cross Sternberg Symbols after Encoding	2132372	0	2	12496	3	0	next	other	0
Fage_P046a	52	Pulse	99	2137049	4677	1
Fage_P046a	53	Picture	Stroop Sternberg	2144868	0	1	24824	2	0	next	hit	238
Fage_P046a	53	Pulse	99	2149449	4581	1
Fage_P046a	53	Response	1	2153528	8660	1
Fage_P046a	53	Pulse	99	2161848	16980	1
Fage_P046a	54	Picture	Fixation Cross Sternberg Symbols after Stroop	2169692	0	1	37320	2	0	next	other	0
Fage_P046a	54	Pulse	99	2174248	4556	1
Fage_P046a	54	Pulse	99	2186648	16956	1
Fage_P046a	54	Pulse	99	2199048	29356	1
Fage_P046a	55	Picture	Retrieval Sternberg Symbols	2207012	0	1	24824	2	0	next	incorrect	246
Fage_P046a	55	Pulse	99	2211448	4436	1
Fage_P046a	55	Response	2	2215937	8925	1
Fage_P046a	55	Pulse	99	2223847	16835	1
Fage_P046a	56	Picture	Fixation Cross after Retrieval	2231836	0	1	124620	2	0	next	other	0
Fage_P046a	56	Pulse	99	2236247	4411	1
Fage_P046a	56	Pulse	99	2248647	16811	1
Fage_P046a	56	Pulse	99	2261047	29211	1
Fage_P046a	56	Pulse	99	2273446	41610	1
Fage_P046a	56	Pulse	99	2285846	54010	1
Fage_P046a	56	Pulse	99	2298246	66410	1
Fage_P046a	56	Pulse	99	2310646	78810	1
Fage_P046a	56	Pulse	99	2323045	91209	1
Fage_P046a	56	Pulse	99	2335445	103609	1
Fage_P046a	56	Pulse	99	2347845	116009	1
Fage_P046a	57	Picture	Encoding Sternberg Symbols	2356456	0	1	24824	2	0	next	other	0
Fage_P046a	57	Pulse	99	2360245	3789	1
Fage_P046a	57	Pulse	99	2372644	16188	1
Fage_P046a	58	Picture	Fixation Cross Sternberg Symbols after Encoding	2381280	0	1	12496	2	0	next	other	0
Fage_P046a	58	Pulse	99	2385044	3764	1
Fage_P046a	59	Picture	Stroop Sternberg	2393776	0	1	24824	2	0	next	incorrect	266
Fage_P046a	59	Pulse	99	2397444	3668	1
Fage_P046a	59	Response	2	2401174	7398	1
Fage_P046a	59	Pulse	99	2409844	16068	1
Fage_P046a	60	Picture	Fixation Cross Sternberg Symbols after Stroop	2418600	0	1	37319	2	0	next	other	0
Fage_P046a	60	Pulse	99	2422243	3643	1
Fage_P046a	60	Pulse	99	2434643	16043	1
Fage_P046a	60	Pulse	99	2447043	28443	1
Fage_P046a	61	Picture	Retrieval Sternberg Symbols	2455919	0	1	24824	3	0	next	incorrect	274
Fage_P046a	61	Pulse	99	2459443	3524	1
Fage_P046a	61	Response	2	2464753	8834	1
Fage_P046a	61	Pulse	99	2471843	15924	1
Fage_P046a	62	Picture	Fixation Cross after Retrieval	2480743	0	2	149445	3	0	next	other	0
Fage_P046a	62	Pulse	99	2484242	3499	1
Fage_P046a	62	Pulse	99	2496642	15899	1
Fage_P046a	62	Pulse	99	2509042	28299	1
Fage_P046a	62	Pulse	99	2521442	40699	1
Fage_P046a	62	Pulse	99	2533841	53098	1
Fage_P046a	62	Pulse	99	2546241	65498	1
Fage_P046a	62	Pulse	99	2558641	77898	1
Fage_P046a	62	Pulse	99	2571041	90298	1
Fage_P046a	62	Pulse	99	2583441	102698	1
Fage_P046a	62	Pulse	99	2595840	115097	1
Fage_P046a	62	Pulse	99	2608250	127507	1
Fage_P046a	62	Pulse	99	2620640	139897	1
Fage_P046a	63	Picture	Encoding Sternberg Symbols	2630188	0	1	24824	2	0	next	other	0
Fage_P046a	63	Pulse	99	2633040	2852	1
Fage_P046a	63	Pulse	99	2645449	15261	1
Fage_P046a	64	Picture	Fixation Cross Sternberg Symbols after Encoding	2655012	0	1	12496	2	0	next	other	0
Fage_P046a	64	Pulse	99	2657849	2837	1
Fage_P046a	65	Picture	Stroop Sternberg	2667508	0	1	24824	2	0	next	incorrect	296
Fage_P046a	65	Pulse	99	2670249	2741	1
Fage_P046a	65	Response	2	2675609	8101	1
Fage_P046a	65	Pulse	99	2682649	15141	1
Fage_P046a	66	Picture	Fixation Cross Sternberg Symbols after Stroop	2692332	0	1	37319	2	0	next	other	0
Fage_P046a	66	Pulse	99	2695048	2716	1
Fage_P046a	66	Pulse	99	2707448	15116	1
Fage_P046a	66	Pulse	99	2719848	27516	1
Fage_P046a	67	Picture	Retrieval Sternberg Symbols	2729651	0	1	24824	3	0	next	hit	304
Fage_P046a	67	Pulse	99	2732248	2597	1
Fage_P046a	67	Response	1	2742847	13196	1
Fage_P046a	67	Pulse	99	2744647	14996	1
Fage_P046a	68	Picture	Fixation Cross after Retrieval	2754475	0	2	124621	3	0	next	other	0
Fage_P046a	68	Pulse	99	2757047	2572	1
Fage_P046a	68	Pulse	99	2769447	14972	1
Fage_P046a	68	Pulse	99	2781847	27372	1
Fage_P046a	68	Pulse	99	2794246	39771	1
Fage_P046a	68	Pulse	99	2806646	52171	1
Fage_P046a	68	Pulse	99	2819046	64571	1
Fage_P046a	68	Pulse	99	2831446	76971	1
Fage_P046a	68	Pulse	99	2843846	89371	1
Fage_P046a	68	Pulse	99	2856245	101770	1
Fage_P046a	68	Pulse	99	2868645	114170	1
Fage_P046a	69	Picture	Encoding Sternberg Symbols	2879096	0	1	24824	2	0	next	other	0
Fage_P046a	69	Pulse	99	2881045	1949	1
Fage_P046a	69	Pulse	99	2893445	14349	1
Fage_P046a	70	Picture	Fixation Cross Sternberg Symbols after Encoding	2903920	0	1	12496	2	0	next	other	0
Fage_P046a	70	Pulse	99	2905844	1924	1
Fage_P046a	71	Picture	Stroop Sternberg	2916416	0	1	24824	2	0	next	incorrect	324
Fage_P046a	71	Pulse	99	2918244	1828	1
Fage_P046a	71	Response	2	2923674	7258	1
Fage_P046a	71	Pulse	99	2930644	14228	1
Fage_P046a	72	Picture	Fixation Cross Sternberg Symbols after Stroop	2941240	0	1	37319	2	0	next	other	0
Fage_P046a	72	Pulse	99	2943044	1804	1
Fage_P046a	72	Pulse	99	2955443	14203	1
Fage_P046a	72	Pulse	99	2967843	26603	1
Fage_P046a	73	Picture	Retrieval Sternberg Symbols	2978559	0	1	24824	2	0	next	incorrect	332
Fage_P046a	73	Pulse	99	2980243	1684	1
Fage_P046a	73	Response	2	2986233	7674	1
Fage_P046a	73	Pulse	99	2992643	14084	1
Fage_P046a	74	Picture	Fixation Cross after Retrieval	3003383	0	1	112292	2	0	next	other	0
Fage_P046a	74	Pulse	99	3005043	1660	1
Fage_P046a	74	Pulse	99	3017442	14059	1
Fage_P046a	74	Pulse	99	3029842	26459	1
Fage_P046a	74	Pulse	99	3042242	38859	1
Fage_P046a	74	Pulse	99	3054642	51259	1
Fage_P046a	74	Pulse	99	3067041	63658	1
Fage_P046a	74	Pulse	99	3079441	76058	1
Fage_P046a	74	Pulse	99	3091841	88458	1
Fage_P046a	74	Pulse	99	3104241	100858	1
Fage_P046a	75	Picture	Encoding Sternberg Symbols	3115675	0	1	24824	2	0	next	other	0
Fage_P046a	75	Pulse	99	3116640	965	1
Fage_P046a	75	Pulse	99	3129040	13365	1
Fage_P046a	76	Picture	Fixation Cross Sternberg Symbols after Encoding	3140499	0	1	12496	2	0	next	other	0
Fage_P046a	76	Pulse	99	3141440	941	1
Fage_P046a	77	Picture	Stroop Sternberg	3152995	0	1	24824	2	0	next	hit	351
Fage_P046a	77	Pulse	99	3153840	845	1
Fage_P046a	77	Response	1	3160410	7415	1
Fage_P046a	77	Pulse	99	3166239	13244	1
Fage_P046a	78	Picture	Fixation Cross Sternberg Symbols after Stroop	3177819	0	1	37319	2	0	next	other	0
Fage_P046a	78	Pulse	99	3178639	820	1
Fage_P046a	78	Pulse	99	3191039	13220	1
Fage_P046a	78	Pulse	99	3203439	25620	1
Fage_P046a	79	Picture	Retrieval Sternberg Symbols	3215138	0	1	24824	2	0	next	hit	360
Fage_P046a	79	Pulse	99	3215839	701	1
Fage_P046a	79	Pulse	99	3228238	13100	1
Fage_P046a	79	Response	1	3229638	14500	1
Fage_P046a	80	Picture	Fixation Cross after Retrieval	3239962	0	1	124621	2	0	next	other	0
Fage_P046a	80	Pulse	99	3240638	676	1
Fage_P046a	80	Pulse	99	3253038	13076	1
Fage_P046a	80	Pulse	99	3265438	25476	1
Fage_P046a	80	Pulse	99	3277837	37875	1
Fage_P046a	80	Pulse	99	3290237	50275	1
Fage_P046a	80	Pulse	99	3302637	62675	1
Fage_P046a	80	Pulse	99	3315037	75075	1
Fage_P046a	80	Pulse	99	3327436	87474	1
Fage_P046a	80	Pulse	99	3339836	99874	1
Fage_P046a	80	Pulse	99	3352236	112274	1
Fage_P046a	81	Picture	Encoding Sternberg Symbols	3364583	0	1	24824	2	0	next	other	0
Fage_P046a	81	Pulse	99	3364636	53	1
Fage_P046a	81	Pulse	99	3377036	12453	1
Fage_P046a	82	Picture	Fixation Cross Sternberg Symbols after Encoding	3389407	0	1	12495	3	0	next	other	0
Fage_P046a	82	Pulse	99	3389435	28	1
Fage_P046a	82	Pulse	99	3401835	12428	1
Fage_P046a	83	Picture	Stroop Sternberg	3401902	0	2	24825	3	0	next	incorrect	379
Fage_P046a	83	Response	2	3410915	9013	1
Fage_P046a	83	Pulse	99	3414235	12333	1
Fage_P046a	83	Pulse	99	3426635	24733	1
Fage_P046a	84	Picture	Fixation Cross Sternberg Symbols after Stroop	3426727	0	1	37319	2	0	next	other	0
Fage_P046a	84	Pulse	99	3439034	12307	1
Fage_P046a	84	Pulse	99	3451434	24707	1
Fage_P046a	84	Pulse	99	3463834	37107	1
Fage_P046a	85	Picture	Retrieval Sternberg Symbols	3464046	0	1	24824	2	0	next	incorrect	387
Fage_P046a	85	Response	2	3472184	8138	1
Fage_P046a	85	Pulse	99	3476234	12188	1
Fage_P046a	85	Pulse	99	3488633	24587	1
Fage_P046a	86	Picture	Fixation Cross after Retrieval	3488870	0	1	124621	2	0	next	other	0
Fage_P046a	86	Pulse	99	3501033	12163	1
Fage_P046a	86	Pulse	99	3513433	24563	1
Fage_P046a	86	Pulse	99	3525833	36963	1
Fage_P046a	86	Pulse	99	3538233	49363	1
Fage_P046a	86	Pulse	99	3550632	61762	1
Fage_P046a	86	Pulse	99	3563032	74162	1
Fage_P046a	86	Pulse	99	3575432	86562	1
Fage_P046a	86	Pulse	99	3587832	98962	1
Fage_P046a	86	Pulse	99	3600231	111361	1
Fage_P046a	86	Pulse	99	3612631	123761	1
Fage_P046a	87	Picture	Encoding Sternberg Symbols	3613491	0	1	24824	2	0	next	other	0
Fage_P046a	87	Pulse	99	3625031	11540	1
Fage_P046a	87	Pulse	99	3637431	23940	1
Fage_P046a	88	Picture	Fixation Cross Sternberg Symbols after Encoding	3638315	0	1	12495	2	0	next	other	0
Fage_P046a	88	Pulse	99	3649830	11515	1
Fage_P046a	89	Picture	Stroop Sternberg	3650810	0	1	24824	3	0	next	incorrect	407
Fage_P046a	89	Response	2	3657960	7150	1
Fage_P046a	89	Pulse	99	3662230	11420	1
Fage_P046a	89	Pulse	99	3674630	23820	1
Fage_P046a	90	Picture	Fixation Cross Sternberg Symbols after Stroop	3675634	0	2	37320	3	0	next	other	0
Fage_P046a	90	Pulse	99	3687030	11396	1
Fage_P046a	90	Pulse	99	3699430	23796	1
Fage_P046a	90	Pulse	99	3711829	36195	1
Fage_P046a	91	Picture	Retrieval Sternberg Symbols	3712954	0	1	24824	2	0	next	incorrect	415
Fage_P046a	91	Response	2	3719929	6975	1
Fage_P046a	91	Pulse	99	3724229	11275	1
Fage_P046a	91	Pulse	99	3736629	23675	1
Fage_P046a	92	Picture	Fixation Cross after Retrieval	3737778	0	1	112292	2	0	next	other	0
Fage_P046a	92	Pulse	99	3749029	11251	1
Fage_P046a	92	Pulse	99	3761428	23650	1
Fage_P046a	92	Pulse	99	3773828	36050	1
Fage_P046a	92	Pulse	99	3786228	48450	1
Fage_P046a	92	Pulse	99	3798628	60850	1
Fage_P046a	92	Pulse	99	3811028	73250	1
Fage_P046a	92	Pulse	99	3823427	85649	1
Fage_P046a	92	Pulse	99	3835827	98049	1
Fage_P046a	92	Pulse	99	3848227	110449	1
Fage_P046a	93	Picture	Encoding Sternberg Symbols	3850070	0	1	24824	2	0	next	other	0
Fage_P046a	93	Pulse	99	3860627	10557	1
Fage_P046a	93	Pulse	99	3873026	22956	1
Fage_P046a	94	Picture	Fixation Cross Sternberg Symbols after Encoding	3874894	0	1	12495	2	0	next	other	0
Fage_P046a	94	Pulse	99	3885426	10532	1
Fage_P046a	95	Picture	Stroop Sternberg	3887389	0	1	24825	2	0	next	incorrect	434
Fage_P046a	95	Response	2	3894066	6677	1
Fage_P046a	95	Pulse	99	3897826	10437	1
Fage_P046a	95	Pulse	99	3910226	22837	1
Fage_P046a	96	Picture	Fixation Cross Sternberg Symbols after Stroop	3912214	0	1	37319	2	0	next	other	0
Fage_P046a	96	Pulse	99	3922625	10411	1
Fage_P046a	96	Pulse	99	3935025	22811	1
Fage_P046a	96	Pulse	99	3947425	35211	1
Fage_P046a	97	Picture	Retrieval Sternberg Symbols	3949533	0	1	24824	2	0	next	hit	443
Fage_P046a	97	Pulse	99	3959825	10292	1
Fage_P046a	97	Response	1	3960534	11001	1
Fage_P046a	97	Pulse	99	3972224	22691	1
Fage_P046a	98	Picture	Fixation Cross after Retrieval	3974357	0	1	136950	2	0	next	other	0
Fage_P046a	98	Pulse	99	3984624	10267	1
Fage_P046a	98	Pulse	99	3997023	22666	1
Fage_P046a	98	Pulse	99	4009423	35066	1
Fage_P046a	98	Pulse	99	4021823	47466	1
Fage_P046a	98	Pulse	99	4034233	59876	1
Fage_P046a	98	Pulse	99	4046633	72276	1
Fage_P046a	98	Pulse	99	4059033	84676	1
Fage_P046a	98	Pulse	99	4071432	97075	1
Fage_P046a	98	Pulse	99	4083832	109475	1
Fage_P046a	98	Pulse	99	4096232	121875	1
Fage_P046a	98	Pulse	99	4108632	134275	1
Fage_P046a	99	Picture	Encoding Sternberg Symbols	4111307	0	1	24824	2	0	next	other	0
Fage_P046a	99	Pulse	99	4121032	9725	1
Fage_P046a	99	Pulse	99	4133431	22124	1
Fage_P046a	100	Picture	Fixation Cross Sternberg Symbols after Encoding	4136131	0	1	12495	2	0	next	other	0
Fage_P046a	100	Pulse	99	4145831	9700	1
Fage_P046a	101	Picture	Stroop Sternberg	4148626	0	1	24824	2	0	next	incorrect	463
Fage_P046a	101	Response	2	4154811	6185	1
Fage_P046a	101	Pulse	99	4158231	9605	1
Fage_P046a	101	Pulse	99	4170631	22005	1
Fage_P046a	102	Picture	Fixation Cross Sternberg Symbols after Stroop	4173450	0	1	37320	2	0	next	other	0
Fage_P046a	102	Pulse	99	4183030	9580	1
Fage_P046a	102	Pulse	99	4195430	21980	1
Fage_P046a	102	Pulse	99	4207830	34380	1
Fage_P046a	103	Picture	Retrieval Sternberg Symbols	4210770	0	1	24824	2	0	next	hit	471
Fage_P046a	103	Response	1	4219670	8900	1
Fage_P046a	103	Pulse	99	4220230	9460	1
Fage_P046a	103	Pulse	99	4232629	21859	1
Fage_P046a	104	Picture	Fixation Cross after Retrieval	4235594	0	1	149445	2	0	next	other	0
Fage_P046a	104	Pulse	99	4245029	9435	1
Fage_P046a	104	Pulse	99	4257429	21835	1
Fage_P046a	104	Pulse	99	4269829	34235	1
Fage_P046a	104	Pulse	99	4282228	46634	1
Fage_P046a	104	Pulse	99	4294628	59034	1
Fage_P046a	104	Pulse	99	4307028	71434	1
Fage_P046a	104	Pulse	99	4319428	83834	1
Fage_P046a	104	Pulse	99	4331828	96234	1
Fage_P046a	104	Pulse	99	4344227	108633	1
Fage_P046a	104	Pulse	99	4356627	121033	1
Fage_P046a	104	Pulse	99	4369027	133433	1
Fage_P046a	104	Pulse	99	4381427	145833	1
Fage_P046a	105	Picture	Encoding Sternberg Symbols	4385039	0	1	24824	2	0	next	other	0
Fage_P046a	105	Pulse	99	4393827	8788	1
Fage_P046a	105	Pulse	99	4406226	21187	1
Fage_P046a	106	Picture	Fixation Cross Sternberg Symbols after Encoding	4409863	0	1	12495	2	0	next	other	0
Fage_P046a	106	Pulse	99	4418626	8763	1
Fage_P046a	107	Picture	Stroop Sternberg	4422358	0	1	24824	2	0	next	hit	494
Fage_P046a	107	Pulse	99	4431026	8668	1
Fage_P046a	107	Response	1	4431506	9148	1
Fage_P046a	107	Pulse	99	4443426	21068	1
Fage_P046a	108	Picture	Fixation Cross Sternberg Symbols after Stroop	4447182	0	1	37320	2	0	next	other	0
Fage_P046a	108	Pulse	99	4455825	8643	1
Fage_P046a	108	Pulse	99	4468225	21043	1
Fage_P046a	108	Pulse	99	4480625	33443	1
Fage_P046a	109	Picture	Retrieval Sternberg Symbols	4484502	0	1	24824	2	0	next	incorrect	501
Fage_P046a	109	Response	2	4492865	8363	1
Fage_P046a	109	Pulse	99	4493024	8522	1
Fage_P046a	109	Pulse	99	4505424	20922	1
Fage_P046a	110	Picture	Fixation Cross after Retrieval	4509326	0	1	136949	2	0	next	other	0
Fage_P046a	110	Pulse	99	4517824	8498	1
Fage_P046a	110	Pulse	99	4530224	20898	1
Fage_P046a	110	Pulse	99	4542624	33298	1
Fage_P046a	110	Pulse	99	4555023	45697	1
Fage_P046a	110	Pulse	99	4567423	58097	1
Fage_P046a	110	Pulse	99	4579823	70497	1
Fage_P046a	110	Pulse	99	4592223	82897	1
Fage_P046a	110	Pulse	99	4604622	95296	1
Fage_P046a	110	Pulse	99	4617022	107696	1
Fage_P046a	110	Pulse	99	4629422	120096	1
Fage_P046a	110	Pulse	99	4641822	132496	1
Fage_P046a	111	Picture	Encoding Sternberg Symbols	4646275	0	1	24824	2	0	next	other	0
Fage_P046a	111	Pulse	99	4654222	7947	1
Fage_P046a	111	Pulse	99	4666621	20346	1
Fage_P046a	112	Picture	Fixation Cross Sternberg Symbols after Encoding	4671099	0	1	12496	2	0	next	other	0
Fage_P046a	112	Pulse	99	4679021	7922	1
Fage_P046a	113	Picture	Stroop Sternberg	4683595	0	1	24824	2	0	next	incorrect	522
Fage_P046a	113	Response	2	4690691	7096	1
Fage_P046a	113	Pulse	99	4691421	7826	1
Fage_P046a	113	Pulse	99	4703821	20226	1
Fage_P046a	114	Picture	Fixation Cross Sternberg Symbols after Stroop	4708419	0	1	37319	2	0	next	other	0
Fage_P046a	114	Pulse	99	4716220	7801	1
Fage_P046a	114	Pulse	99	4728620	20201	1
Fage_P046a	114	Pulse	99	4741020	32601	1
Fage_P046a	115	Picture	Retrieval Sternberg Symbols	4745738	0	1	24824	3	0	next	incorrect	531
Fage_P046a	115	Pulse	99	4753420	7682	1
Fage_P046a	115	Response	2	4755660	9922	1
Fage_P046a	115	Pulse	99	4765819	20081	1
Fage_P046a	116	Picture	Fixation Cross after Retrieval	4770562	0	2	112292	3	0	next	other	0
Fage_P046a	116	Pulse	99	4778219	7657	1
Fage_P046a	116	Pulse	99	4790619	20057	1
Fage_P046a	116	Pulse	99	4803019	32457	1
Fage_P046a	116	Pulse	99	4815418	44856	1
Fage_P046a	116	Pulse	99	4827818	57256	1
Fage_P046a	116	Pulse	99	4840218	69656	1
Fage_P046a	116	Pulse	99	4852618	82056	1
Fage_P046a	116	Pulse	99	4865018	94456	1
Fage_P046a	116	Pulse	99	4877417	106855	1
Fage_P046a	117	Picture	Encoding Sternberg Symbols	4882854	0	1	24824	2	0	next	other	0
Fage_P046a	117	Pulse	99	4889817	6963	1
Fage_P046a	117	Pulse	99	4902217	19363	1
Fage_P046a	118	Picture	Fixation Cross Sternberg Symbols after Encoding	4907678	0	1	12496	2	0	next	other	0
Fage_P046a	118	Pulse	99	4914617	6939	1
Fage_P046a	119	Picture	Stroop Sternberg	4920174	0	1	24824	2	0	next	incorrect	549
Fage_P046a	119	Response	2	4926907	6733	1
Fage_P046a	119	Pulse	99	4927016	6842	1
Fage_P046a	119	Pulse	99	4939416	19242	1
Fage_P046a	120	Picture	Fixation Cross Sternberg Symbols after Stroop	4944998	0	1	37319	2	0	next	other	0
Fage_P046a	120	Pulse	99	4951816	6818	1
Fage_P046a	120	Pulse	99	4964216	19218	1
Fage_P046a	120	Pulse	99	4976615	31617	1
Fage_P046a	121	Picture	Retrieval Sternberg Symbols	4982317	0	1	24825	2	0	next	incorrect	558
Fage_P046a	121	Pulse	99	4989015	6698	1
Fage_P046a	121	Response	2	4997615	15298	1
Fage_P046a	121	Pulse	99	5001415	19098	1
Fage_P046a	122	Picture	Fixation Cross after Retrieval	5007142	0	1	149444	2	0	next	other	0
Fage_P046a	122	Pulse	99	5013815	6673	1
Fage_P046a	122	Pulse	99	5026215	19073	1
Fage_P046a	122	Pulse	99	5038614	31472	1
Fage_P046a	122	Pulse	99	5051014	43872	1
Fage_P046a	122	Pulse	99	5063414	56272	1
Fage_P046a	122	Pulse	99	5075814	68672	1
Fage_P046a	122	Pulse	99	5088213	81071	1
Fage_P046a	122	Pulse	99	5100613	93471	1
Fage_P046a	122	Pulse	99	5113013	105871	1
Fage_P046a	122	Pulse	99	5125413	118271	1
Fage_P046a	122	Pulse	99	5137812	130670	1
Fage_P046a	122	Pulse	99	5150212	143070	1
Fage_P046a	123	Picture	Encoding Sternberg Symbols	5156586	0	1	24824	2	0	next	other	0
Fage_P046a	123	Pulse	99	5162612	6026	1
Fage_P046a	123	Pulse	99	5175012	18426	1
Fage_P046a	124	Picture	Fixation Cross Sternberg Symbols after Encoding	5181410	0	1	12496	2	0	next	other	0
Fage_P046a	124	Pulse	99	5187412	6002	1
Fage_P046a	125	Picture	Stroop Sternberg	5193906	0	1	24824	2	0	next	incorrect	580
Fage_P046a	125	Pulse	99	5199811	5905	1
Fage_P046a	125	Response	2	5201541	7635	1
Fage_P046a	125	Pulse	99	5212211	18305	1
Fage_P046a	126	Picture	Fixation Cross Sternberg Symbols after Stroop	5218730	0	1	37319	2	0	next	other	0
Fage_P046a	126	Pulse	99	5224611	5881	1
Fage_P046a	126	Pulse	99	5237011	18281	1
Fage_P046a	126	Pulse	99	5249410	30680	1
Fage_P046a	127	Picture	Retrieval Sternberg Symbols	5256049	0	1	24825	2	0	next	hit	588
Fage_P046a	127	Pulse	99	5261810	5761	1
Fage_P046a	127	Response	1	5265870	9821	1
Fage_P046a	127	Pulse	99	5274210	18161	1
Fage_P046a	128	Picture	Fixation Cross after Retrieval	5280874	0	1	124620	2	0	next	other	0
Fage_P046a	128	Pulse	99	5286610	5736	1
Fage_P046a	128	Pulse	99	5299009	18135	1
Fage_P046a	128	Pulse	99	5311409	30535	1
Fage_P046a	128	Pulse	99	5323809	42935	1
Fage_P046a	128	Pulse	99	5336209	55335	1
Fage_P046a	128	Pulse	99	5348609	67735	1
Fage_P046a	128	Pulse	99	5361008	80134	1
Fage_P046a	128	Pulse	99	5373408	92534	1
Fage_P046a	128	Pulse	99	5385808	104934	1
Fage_P046a	128	Pulse	99	5398208	117334	1
Fage_P046a	129	Picture	Encoding Sternberg Symbols	5405494	0	1	24824	2	0	next	other	0
Fage_P046a	129	Pulse	99	5410607	5113	1
Fage_P046a	129	Pulse	99	5423007	17513	1
Fage_P046a	130	Picture	Fixation Cross Sternberg Symbols after Encoding	5430318	0	1	12496	2	0	next	other	0
Fage_P046a	130	Pulse	99	5435417	5099	1
Fage_P046a	131	Picture	Stroop Sternberg	5442814	0	1	24824	2	0	next	incorrect	608
Fage_P046a	131	Pulse	99	5447807	4993	1
Fage_P046a	131	Response	2	5449217	6403	1
Fage_P046a	131	Pulse	99	5460216	17402	1
Fage_P046a	132	Picture	Fixation Cross Sternberg Symbols after Stroop	5467638	0	1	37319	2	0	next	other	0
Fage_P046a	132	Pulse	99	5472616	4978	1
Fage_P046a	132	Pulse	99	5485016	17378	1
Fage_P046a	132	Pulse	99	5497416	29778	1
Fage_P046a	133	Picture	Retrieval Sternberg Symbols	5504957	0	1	24824	2	0	next	hit	616
Fage_P046a	133	Pulse	99	5509816	4859	1
Fage_P046a	133	Response	1	5513135	8178	1
Fage_P046a	133	Pulse	99	5522215	17258	1
Fage_P046a	134	Picture	Fixation Cross after Retrieval	5529781	0	1	112292	2	0	next	other	0
Fage_P046a	134	Pulse	99	5534615	4834	1
Fage_P046a	134	Pulse	99	5547015	17234	1
Fage_P046a	134	Pulse	99	5559415	29634	1
Fage_P046a	134	Pulse	99	5571814	42033	1
Fage_P046a	134	Pulse	99	5584214	54433	1
Fage_P046a	134	Pulse	99	5596614	66833	1
Fage_P046a	134	Pulse	99	5609014	79233	1
Fage_P046a	134	Pulse	99	5621413	91632	1
Fage_P046a	134	Pulse	99	5633813	104032	1
Fage_P046a	135	Picture	Encoding Sternberg Symbols	5642073	0	1	24824	2	0	next	other	0
Fage_P046a	135	Pulse	99	5646213	4140	1
Fage_P046a	135	Pulse	99	5658613	16540	1
Fage_P046a	136	Picture	Fixation Cross Sternberg Symbols after Encoding	5666897	0	1	12496	2	0	next	other	0
Fage_P046a	136	Pulse	99	5671013	4116	1
Fage_P046a	137	Picture	Stroop Sternberg	5679393	0	1	24824	2	0	next	hit	635
Fage_P046a	137	Pulse	99	5683412	4019	1
Fage_P046a	137	Response	1	5687472	8079	1
Fage_P046a	137	Pulse	99	5695812	16419	1
Fage_P046a	138	Picture	Fixation Cross Sternberg Symbols after Stroop	5704217	0	1	37319	2	0	next	other	0
Fage_P046a	138	Pulse	99	5708212	3995	1
Fage_P046a	138	Pulse	99	5720611	16394	1
Fage_P046a	138	Pulse	99	5733011	28794	1
Fage_P046a	139	Picture	Retrieval Sternberg Symbols	5741536	0	1	24824	3	0	next	hit	643
Fage_P046a	139	Pulse	99	5745411	3875	1
Fage_P046a	139	Response	1	5754141	12605	1
Fage_P046a	139	Pulse	99	5757811	16275	1
Fage_P046a	140	Picture	Fixation Cross after Retrieval	5766360	0	2	136950	3	0	next	other	0
Fage_P046a	140	Pulse	99	5770211	3851	1
Fage_P046a	140	Pulse	99	5782610	16250	1
Fage_P046a	140	Pulse	99	5795010	28650	1
Fage_P046a	140	Pulse	99	5807410	41050	1
Fage_P046a	140	Pulse	99	5819810	53450	1
Fage_P046a	140	Pulse	99	5832209	65849	1
Fage_P046a	140	Pulse	99	5844609	78249	1
Fage_P046a	140	Pulse	99	5857009	90649	1
Fage_P046a	140	Pulse	99	5869409	103049	1
Fage_P046a	140	Pulse	99	5881808	115448	1
Fage_P046a	140	Pulse	99	5894208	127848	1
Fage_P046a	141	Picture	Encoding Sternberg Symbols	5903310	0	1	24824	2	0	next	other	0
Fage_P046a	141	Pulse	99	5906608	3298	1
Fage_P046a	141	Pulse	99	5919008	15698	1
Fage_P046a	142	Picture	Fixation Cross Sternberg Symbols after Encoding	5928134	0	1	12495	2	0	next	other	0
Fage_P046a	142	Pulse	99	5931408	3274	1
Fage_P046a	143	Picture	Stroop Sternberg	5940629	0	1	24824	2	0	next	hit	664
Fage_P046a	143	Pulse	99	5943807	3178	1
Fage_P046a	143	Response	1	5948567	7938	1
Fage_P046a	143	Pulse	99	5956207	15578	1
Fage_P046a	144	Picture	Fixation Cross Sternberg Symbols after Stroop	5965453	0	1	37320	2	0	next	other	0
Fage_P046a	144	Pulse	99	5968607	3154	1
Fage_P046a	144	Pulse	99	5981006	15553	1
Fage_P046a	144	Pulse	99	5993406	27953	1
Fage_P046a	145	Picture	Retrieval Sternberg Symbols	6002773	0	1	24824	2	0	next	incorrect	672
Fage_P046a	145	Pulse	99	6005806	3033	1
Fage_P046a	145	Response	2	6008626	5853	1
Fage_P046a	145	Pulse	99	6018206	15433	1
Fage_P046a	146	Picture	Fixation Cross after Retrieval	6027597	0	1	112292	2	0	next	other	0
Fage_P046a	146	Pulse	99	6030606	3009	1
Fage_P046a	146	Pulse	99	6043005	15408	1
Fage_P046a	146	Pulse	99	6055405	27808	1
Fage_P046a	146	Pulse	99	6067805	40208	1
Fage_P046a	146	Pulse	99	6080205	52608	1
Fage_P046a	146	Pulse	99	6092605	65008	1
Fage_P046a	146	Pulse	99	6105004	77407	1
Fage_P046a	146	Pulse	99	6117404	89807	1
Fage_P046a	146	Pulse	99	6129804	102207	1
Fage_P046a	147	Picture	Instruction Sternberg Letters	6139889	0	1	37319	2	0	next	other	0
Fage_P046a	147	Pulse	99	6142204	2315	1
Fage_P046a	147	Pulse	99	6154604	14715	1
Fage_P046a	147	Pulse	99	6167003	27114	1
Fage_P046a	148	Picture	Encoding Sternberg Letters	6177208	0	1	24825	2	0	next	other	0
Fage_P046a	148	Pulse	99	6179403	2195	1
Fage_P046a	148	Pulse	99	6191803	14595	1
Fage_P046a	149	Picture	Fixation Cross Sternberg Letters after Encoding	6202033	0	1	12495	2	0	next	other	0
Fage_P046a	149	Pulse	99	6204203	2170	1
Fage_P046a	150	Picture	Stroop Sternberg	6214528	0	1	24822	7	0	next	incorrect	695
Fage_P046a	150	Pulse	99	6216602	2074	1
Fage_P046a	150	Response	2	6221382	6854	1
Fage_P046a	150	Pulse	99	6229002	14474	1
Fage_P046a	151	Picture	Fixation Cross Sternberg Letters after Stroop	6239350	0	6	37322	7	0	next	other	0
Fage_P046a	151	Pulse	99	6241402	2052	1
Fage_P046a	151	Pulse	99	6253802	14452	1
Fage_P046a	151	Pulse	99	6266201	26851	1
Fage_P046a	152	Picture	Retrieval Sternberg Letters	6276672	0	1	24824	2	0	next	incorrect	703
Fage_P046a	152	Pulse	99	6278601	1929	1
Fage_P046a	152	Response	2	6283831	7159	1
Fage_P046a	152	Pulse	99	6291001	14329	1
Fage_P046a	153	Picture	Fixation Cross after Retrieval	6301496	0	1	112291	3	0	next	other	0
Fage_P046a	153	Pulse	99	6303401	1905	1
Fage_P046a	153	Pulse	99	6315800	14304	1
Fage_P046a	153	Pulse	99	6328200	26704	1
Fage_P046a	153	Pulse	99	6340600	39104	1
Fage_P046a	153	Pulse	99	6353000	51504	1
Fage_P046a	153	Pulse	99	6365399	63903	1
Fage_P046a	153	Pulse	99	6377799	76303	1
Fage_P046a	153	Pulse	99	6390199	88703	1
Fage_P046a	153	Pulse	99	6402599	101103	1
Fage_P046a	154	Picture	Encoding Sternberg Letters	6413787	0	2	24825	3	0	next	other	0
Fage_P046a	154	Pulse	99	6414999	1212	1
Fage_P046a	154	Pulse	99	6427398	13611	1
Fage_P046a	155	Picture	Fixation Cross Sternberg Letters after Encoding	6438612	0	1	12495	2	0	next	other	0
Fage_P046a	155	Pulse	99	6439798	1186	1
Fage_P046a	156	Picture	Stroop Sternberg	6451107	0	1	24824	2	0	next	incorrect	722
Fage_P046a	156	Pulse	99	6452198	1091	1
Fage_P046a	156	Response	2	6458628	7521	1
Fage_P046a	156	Pulse	99	6464597	13490	1
Fage_P046a	157	Picture	Fixation Cross Sternberg Letters after Stroop	6475931	0	1	37320	2	0	next	other	0
Fage_P046a	157	Pulse	99	6476997	1066	1
Fage_P046a	157	Pulse	99	6489397	13466	1
Fage_P046a	157	Pulse	99	6501797	25866	1
Fage_P046a	158	Picture	Retrieval Sternberg Letters	6513251	0	1	24824	2	0	next	hit	730
Fage_P046a	158	Pulse	99	6514197	946	1
Fage_P046a	158	Response	1	6522946	9695	1
Fage_P046a	158	Pulse	99	6526596	13345	1
Fage_P046a	159	Picture	Fixation Cross after Retrieval	6538075	0	1	149444	3	0	next	other	0
Fage_P046a	159	Pulse	99	6538996	921	1
Fage_P046a	159	Pulse	99	6551396	13321	1
Fage_P046a	159	Pulse	99	6563796	25721	1
Fage_P046a	159	Pulse	99	6576195	38120	1
Fage_P046a	159	Pulse	99	6588595	50520	1
Fage_P046a	159	Pulse	99	6600995	62920	1
Fage_P046a	159	Pulse	99	6613395	75320	1
Fage_P046a	159	Pulse	99	6625794	87719	1
Fage_P046a	159	Pulse	99	6638194	100119	1
Fage_P046a	159	Pulse	99	6650594	112519	1
Fage_P046a	159	Pulse	99	6662994	124919	1
Fage_P046a	159	Pulse	99	6675394	137319	1
Fage_P046a	160	Picture	Encoding Sternberg Letters	6687519	0	2	24825	3	0	next	other	0
Fage_P046a	160	Pulse	99	6687794	275	1
Fage_P046a	160	Pulse	99	6700193	12674	1
Fage_P046a	161	Picture	Fixation Cross Sternberg Letters after Encoding	6712344	0	1	12495	2	0	next	other	0
Fage_P046a	161	Pulse	99	6712593	249	1
Fage_P046a	162	Picture	Stroop Sternberg	6724839	0	1	24824	2	0	next	hit	752
Fage_P046a	162	Pulse	99	6724993	154	1
Fage_P046a	162	Response	1	6732902	8063	1
Fage_P046a	162	Pulse	99	6737392	12553	1
Fage_P046a	163	Picture	Fixation Cross Sternberg Letters after Stroop	6749663	0	1	37320	2	0	next	other	0
Fage_P046a	163	Pulse	99	6749792	129	1
Fage_P046a	163	Pulse	99	6762192	12529	1
Fage_P046a	163	Pulse	99	6774592	24929	1
Fage_P046a	164	Picture	Retrieval Sternberg Letters	6786983	0	1	24824	2	0	next	hit	760
Fage_P046a	164	Pulse	99	6786992	9	1
Fage_P046a	164	Response	1	6795061	8078	1
Fage_P046a	164	Pulse	99	6799391	12408	1
Fage_P046a	164	Pulse	99	6811791	24808	1
Fage_P046a	165	Picture	Fixation Cross after Retrieval	6811807	0	1	124620	2	0	next	other	0
Fage_P046a	165	Pulse	99	6824191	12384	1
Fage_P046a	165	Pulse	99	6836591	24784	1
Fage_P046a	165	Pulse	99	6848990	37183	1
Fage_P046a	165	Pulse	99	6861390	49583	1
Fage_P046a	165	Pulse	99	6873790	61983	1
Fage_P046a	165	Pulse	99	6886190	74383	1
Fage_P046a	165	Pulse	99	6898589	86782	1
Fage_P046a	165	Pulse	99	6910999	99192	1
Fage_P046a	165	Pulse	99	6923389	111582	1
Fage_P046a	165	Pulse	99	6935789	123982	1
Fage_P046a	166	Picture	Encoding Sternberg Letters	6936427	0	1	24824	2	0	next	other	0
Fage_P046a	166	Pulse	99	6948199	11772	1
Fage_P046a	166	Pulse	99	6960598	24171	1
Fage_P046a	167	Picture	Fixation Cross Sternberg Letters after Encoding	6961251	0	1	12496	2	0	next	other	0
Fage_P046a	167	Pulse	99	6972998	11747	1
Fage_P046a	168	Picture	Stroop Sternberg	6973747	0	1	24824	2	0	next	hit	780
Fage_P046a	168	Response	1	6981268	7521	1
Fage_P046a	168	Pulse	99	6985398	11651	1
Fage_P046a	168	Pulse	99	6997798	24051	1
Fage_P046a	169	Picture	Fixation Cross Sternberg Letters after Stroop	6998571	0	1	37319	3	0	next	other	0
Fage_P046a	169	Pulse	99	7010197	11626	1
Fage_P046a	169	Pulse	99	7022597	24026	1
Fage_P046a	169	Pulse	99	7034997	36426	1
Fage_P046a	170	Picture	Retrieval Sternberg Letters	7035890	0	2	24825	3	0	next	incorrect	788
Fage_P046a	170	Response	2	7043687	7797	1
Fage_P046a	170	Pulse	99	7047397	11507	1
Fage_P046a	170	Pulse	99	7059797	23907	1
Fage_P046a	171	Picture	Fixation Cross after Retrieval	7060715	0	1	137116	2	0	next	other	0
Fage_P046a	171	Pulse	99	7072196	11481	1
Fage_P046a	171	Pulse	99	7084596	23881	1
Fage_P046a	171	Pulse	99	7096996	36281	1
Fage_P046a	171	Pulse	99	7109396	48681	1
Fage_P046a	171	Pulse	99	7121795	61080	1
Fage_P046a	171	Pulse	99	7134195	73480	1
Fage_P046a	171	Pulse	99	7146595	85880	1
Fage_P046a	171	Pulse	99	7158995	98280	1
Fage_P046a	171	Pulse	99	7171394	110679	1
Fage_P046a	171	Pulse	99	7183794	123079	1
Fage_P046a	171	Pulse	99	7196194	135479	1
Fage_P046a	172	Picture	Encoding Sternberg Letters	7197831	0	1	24824	2	0	next	other	0
Fage_P046a	172	Pulse	99	7208594	10763	1
Fage_P046a	172	Pulse	99	7220993	23162	1
Fage_P046a	173	Picture	Fixation Cross Sternberg Letters after Encoding	7222655	0	1	12495	2	0	next	other	0
Fage_P046a	173	Pulse	99	7233393	10738	1
Fage_P046a	174	Picture	Stroop Sternberg	7235150	0	1	24824	2	0	next	incorrect	809
Fage_P046a	174	Response	2	7241683	6533	1
Fage_P046a	174	Pulse	99	7245793	10643	1
Fage_P046a	174	Pulse	99	7258193	23043	1
Fage_P046a	175	Picture	Fixation Cross Sternberg Letters after Stroop	7259974	0	1	37320	2	0	next	other	0
Fage_P046a	175	Pulse	99	7270593	10619	1
Fage_P046a	175	Pulse	99	7282992	23018	1
Fage_P046a	175	Pulse	99	7295392	35418	1
Fage_P046a	176	Picture	Retrieval Sternberg Letters	7297294	0	1	24824	2	0	next	hit	818
Fage_P046a	176	Pulse	99	7307792	10498	1
Fage_P046a	176	Response	1	7308342	11048	1
Fage_P046a	176	Pulse	99	7320192	22898	1
Fage_P046a	177	Picture	Fixation Cross after Retrieval	7322118	0	1	124620	2	0	next	other	0
Fage_P046a	177	Pulse	99	7332591	10473	1
Fage_P046a	177	Pulse	99	7344991	22873	1
Fage_P046a	177	Pulse	99	7357391	35273	1
Fage_P046a	177	Pulse	99	7369791	47673	1
Fage_P046a	177	Pulse	99	7382190	60072	1
Fage_P046a	177	Pulse	99	7394590	72472	1
Fage_P046a	177	Pulse	99	7406990	84872	1
Fage_P046a	177	Pulse	99	7419390	97272	1
Fage_P046a	177	Pulse	99	7431789	109671	1
Fage_P046a	177	Pulse	99	7444189	122071	1
Fage_P046a	178	Picture	Encoding Sternberg Letters	7446738	0	1	24825	2	0	next	other	0
Fage_P046a	178	Pulse	99	7456589	9851	1
Fage_P046a	178	Pulse	99	7468989	22251	1
Fage_P046a	179	Picture	Fixation Cross Sternberg Letters after Encoding	7471563	0	1	12495	2	0	next	other	0
Fage_P046a	179	Pulse	99	7481388	9825	1
Fage_P046a	180	Picture	Stroop Sternberg	7484058	0	1	24824	2	0	next	incorrect	837
Fage_P046a	180	Response	2	7492308	8250	1
Fage_P046a	180	Pulse	99	7493788	9730	1
Fage_P046a	180	Pulse	99	7506188	22130	1
Fage_P046a	181	Picture	Fixation Cross Sternberg Letters after Stroop	7508882	0	1	37320	2	0	next	other	0
Fage_P046a	181	Pulse	99	7518588	9706	1
Fage_P046a	181	Pulse	99	7530988	22106	1
Fage_P046a	181	Pulse	99	7543387	34505	1
Fage_P046a	182	Picture	Retrieval Sternberg Letters	7546202	0	1	24824	2	0	next	hit	845
Fage_P046a	182	Response	1	7554657	8455	1
Fage_P046a	182	Pulse	99	7555787	9585	1
Fage_P046a	182	Pulse	99	7568187	21985	1
Fage_P046a	183	Picture	Fixation Cross after Retrieval	7571026	0	1	112291	3	0	next	other	0
Fage_P046a	183	Pulse	99	7580587	9561	1
Fage_P046a	183	Pulse	99	7592986	21960	1
Fage_P046a	183	Pulse	99	7605386	34360	1
Fage_P046a	183	Pulse	99	7617786	46760	1
Fage_P046a	183	Pulse	99	7630186	59160	1
Fage_P046a	183	Pulse	99	7642585	71559	1
Fage_P046a	183	Pulse	99	7654985	83959	1
Fage_P046a	183	Pulse	99	7667385	96359	1
Fage_P046a	183	Pulse	99	7679785	108759	1
Fage_P046a	184	Picture	Encoding Sternberg Letters	7683317	0	2	24825	3	0	next	other	0
Fage_P046a	184	Pulse	99	7692184	8867	1
Fage_P046a	184	Pulse	99	7704584	21267	1
Fage_P046a	185	Picture	Fixation Cross Sternberg Letters after Encoding	7708142	0	1	12495	2	0	next	other	0
Fage_P046a	185	Pulse	99	7716984	8842	1
Fage_P046a	186	Picture	Stroop Sternberg	7720637	0	1	24824	2	0	next	hit	864
Fage_P046a	186	Response	1	7727494	6857	1
Fage_P046a	186	Pulse	99	7729384	8747	1
Fage_P046a	186	Pulse	99	7741784	21147	1
Fage_P046a	187	Picture	Fixation Cross Sternberg Letters after Stroop	7745461	0	1	37320	2	0	next	other	0
Fage_P046a	187	Pulse	99	7754183	8722	1
Fage_P046a	187	Pulse	99	7766583	21122	1
Fage_P046a	187	Pulse	99	7778983	33522	1
Fage_P046a	188	Picture	Retrieval Sternberg Letters	7782781	0	1	24824	2	0	next	incorrect	873
Fage_P046a	188	Pulse	99	7791383	8602	1
Fage_P046a	188	Response	2	7791523	8742	1
Fage_P046a	188	Pulse	99	7803783	21002	1
Fage_P046a	189	Picture	Fixation Cross after Retrieval	7807605	0	1	112292	2	0	next	other	0
Fage_P046a	189	Pulse	99	7816182	8577	1
Fage_P046a	189	Pulse	99	7828582	20977	1
Fage_P046a	189	Pulse	99	7840982	33377	1
Fage_P046a	189	Pulse	99	7853382	45777	1
Fage_P046a	189	Pulse	99	7865781	58176	1
Fage_P046a	189	Pulse	99	7878181	70576	1
Fage_P046a	189	Pulse	99	7890581	82976	1
Fage_P046a	189	Pulse	99	7902981	95376	1
Fage_P046a	189	Pulse	99	7915380	107775	1
Fage_P046a	190	Picture	Encoding Sternberg Letters	7919897	0	1	24824	2	0	next	other	0
Fage_P046a	190	Pulse	99	7927780	7883	1
Fage_P046a	190	Pulse	99	7940180	20283	1
Fage_P046a	191	Picture	Fixation Cross Sternberg Letters after Encoding	7944721	0	1	12495	2	0	next	other	0
Fage_P046a	191	Pulse	99	7952580	7859	1
Fage_P046a	192	Picture	Stroop Sternberg	7957216	0	1	24824	2	0	next	incorrect	891
Fage_P046a	192	Response	2	7964359	7143	1
Fage_P046a	192	Pulse	99	7964979	7763	1
Fage_P046a	192	Pulse	99	7977379	20163	1
Fage_P046a	193	Picture	Fixation Cross Sternberg Letters after Stroop	7982040	0	1	37320	2	0	next	other	0
Fage_P046a	193	Pulse	99	7989779	7739	1
Fage_P046a	193	Pulse	99	8002179	20139	1
Fage_P046a	193	Pulse	99	8014578	32538	1
Fage_P046a	194	Picture	Retrieval Sternberg Letters	8019360	0	1	24824	2	0	next	hit	900
Fage_P046a	194	Pulse	99	8026978	7618	1
Fage_P046a	194	Response	1	8031148	11788	1
Fage_P046a	194	Pulse	99	8039378	20018	1
Fage_P046a	195	Picture	Fixation Cross after Retrieval	8044184	0	1	137116	2	0	next	other	0
Fage_P046a	195	Pulse	99	8051778	7594	1
Fage_P046a	195	Pulse	99	8064178	19994	1
Fage_P046a	195	Pulse	99	8076577	32393	1
Fage_P046a	195	Pulse	99	8088977	44793	1
Fage_P046a	195	Pulse	99	8101377	57193	1
Fage_P046a	195	Pulse	99	8113777	69593	1
Fage_P046a	195	Pulse	99	8126176	81992	1
Fage_P046a	195	Pulse	99	8138576	94392	1
Fage_P046a	195	Pulse	99	8150976	106792	1
Fage_P046a	195	Pulse	99	8163376	119192	1
Fage_P046a	195	Pulse	99	8175775	131591	1
Fage_P046a	196	Picture	Encoding Sternberg Letters	8181300	0	1	24824	2	0	next	other	0
Fage_P046a	196	Pulse	99	8188175	6875	1
Fage_P046a	196	Pulse	99	8200575	19275	1
Fage_P046a	197	Picture	Fixation Cross Sternberg Letters after Encoding	8206124	0	1	12495	2	0	next	other	0
Fage_P046a	197	Pulse	99	8212975	6851	1
Fage_P046a	198	Picture	Stroop Sternberg	8218619	0	1	24824	2	0	next	hit	921
Fage_P046a	198	Pulse	99	8225375	6756	1
Fage_P046a	198	Response	1	8226354	7735	1
Fage_P046a	198	Pulse	99	8237774	19155	1
Fage_P046a	199	Picture	Fixation Cross Sternberg Letters after Stroop	8243443	0	1	37320	2	0	next	other	0
Fage_P046a	199	Pulse	99	8250174	6731	1
Fage_P046a	199	Pulse	99	8262574	19131	1
Fage_P046a	199	Pulse	99	8274974	31531	1
Fage_P046a	200	Picture	Retrieval Sternberg Letters	8280763	0	1	24824	2	0	next	incorrect	929
Fage_P046a	200	Pulse	99	8287373	6610	1
Fage_P046a	200	Response	2	8288743	7980	1
Fage_P046a	200	Pulse	99	8299773	19010	1
Fage_P046a	201	Picture	Fixation Cross after Retrieval	8305587	0	1	124621	2	0	next	other	0
Fage_P046a	201	Pulse	99	8312173	6586	1
Fage_P046a	201	Pulse	99	8324573	18986	1
Fage_P046a	201	Pulse	99	8336972	31385	1
Fage_P046a	201	Pulse	99	8349372	43785	1
Fage_P046a	201	Pulse	99	8361772	56185	1
Fage_P046a	201	Pulse	99	8374172	68585	1
Fage_P046a	201	Pulse	99	8386581	80994	1
Fage_P046a	201	Pulse	99	8398981	93394	1
Fage_P046a	201	Pulse	99	8411371	105784	1
Fage_P046a	201	Pulse	99	8423781	118194	1
Fage_P046a	202	Picture	Encoding Sternberg Letters	8430208	0	1	24824	2	0	next	other	0
Fage_P046a	202	Pulse	99	8436181	5973	1
Fage_P046a	202	Pulse	99	8448580	18372	1
Fage_P046a	203	Picture	Fixation Cross Sternberg Letters after Encoding	8455032	0	1	12495	2	0	next	other	0
Fage_P046a	203	Pulse	99	8460980	5948	1
Fage_P046a	204	Picture	Stroop Sternberg	8467527	0	1	24824	2	0	next	incorrect	949
Fage_P046a	204	Pulse	99	8473380	5853	1
Fage_P046a	204	Response	2	8476490	8963	1
Fage_P046a	204	Pulse	99	8485780	18253	1
Fage_P046a	205	Picture	Fixation Cross Sternberg Letters after Stroop	8492351	0	1	37320	2	0	next	other	0
Fage_P046a	205	Pulse	99	8498179	5828	1
Fage_P046a	205	Pulse	99	8510579	18228	1
Fage_P046a	205	Pulse	99	8522979	30628	1
Fage_P046a	206	Picture	Retrieval Sternberg Letters	8529671	0	1	24824	2	0	next	incorrect	957
Fage_P046a	206	Pulse	99	8535379	5708	1
Fage_P046a	206	Response	2	8537119	7448	1
Fage_P046a	206	Pulse	99	8547778	18107	1
Fage_P046a	207	Picture	Fixation Cross after Retrieval	8554495	0	1	149445	2	0	next	other	0
Fage_P046a	207	Pulse	99	8560178	5683	1
Fage_P046a	207	Pulse	99	8572578	18083	1
Fage_P046a	207	Pulse	99	8584978	30483	1
Fage_P046a	207	Pulse	99	8597377	42882	1
Fage_P046a	207	Pulse	99	8609777	55282	1
Fage_P046a	207	Pulse	99	8622177	67682	1
Fage_P046a	207	Pulse	99	8634577	80082	1
Fage_P046a	207	Pulse	99	8646977	92482	1
Fage_P046a	207	Pulse	99	8659376	104881	1
Fage_P046a	207	Pulse	99	8671776	117281	1
Fage_P046a	207	Pulse	99	8684176	129681	1
Fage_P046a	207	Pulse	99	8696576	142081	1
Fage_P046a	208	Picture	Encoding Sternberg Letters	8703940	0	1	24824	2	0	next	other	0
Fage_P046a	208	Pulse	99	8708976	5036	1
Fage_P046a	208	Pulse	99	8721375	17435	1
Fage_P046a	209	Picture	Fixation Cross Sternberg Letters after Encoding	8728764	0	1	12495	2	0	next	other	0
Fage_P046a	209	Pulse	99	8733775	5011	1
Fage_P046a	210	Picture	Stroop Sternberg	8741259	0	1	24824	2	0	next	incorrect	979
Fage_P046a	210	Pulse	99	8746175	4916	1
Fage_P046a	210	Response	2	8748405	7146	1
Fage_P046a	210	Pulse	99	8758575	17316	1
Fage_P046a	211	Picture	Fixation Cross Sternberg Letters after Stroop	8766083	0	1	37320	2	0	next	other	0
Fage_P046a	211	Pulse	99	8770974	4891	1
Fage_P046a	211	Pulse	99	8783374	17291	1
Fage_P046a	211	Pulse	99	8795774	29691	1
Fage_P046a	212	Picture	Retrieval Sternberg Letters	8803403	0	1	24824	2	0	next	hit	987
Fage_P046a	212	Pulse	99	8808174	4771	1
Fage_P046a	212	Response	1	8813713	10310	1
Fage_P046a	212	Pulse	99	8820573	17170	1
Fage_P046a	213	Picture	Fixation Cross after Retrieval	8828227	0	1	124620	3	0	next	other	0
Fage_P046a	213	Pulse	99	8832973	4746	1
Fage_P046a	213	Pulse	99	8845373	17146	1
Fage_P046a	213	Pulse	99	8857773	29546	1
Fage_P046a	213	Pulse	99	8870172	41945	1
Fage_P046a	213	Pulse	99	8882572	54345	1
Fage_P046a	213	Pulse	99	8894972	66745	1
Fage_P046a	213	Pulse	99	8907372	79145	1
Fage_P046a	213	Pulse	99	8919771	91544	1
Fage_P046a	213	Pulse	99	8932171	103944	1
Fage_P046a	213	Pulse	99	8944571	116344	1
Fage_P046a	214	Picture	Encoding Sternberg Letters	8952847	0	2	24825	3	0	next	other	0
Fage_P046a	214	Pulse	99	8956971	4124	1
Fage_P046a	214	Pulse	99	8969371	16524	1
Fage_P046a	215	Picture	Fixation Cross Sternberg Letters after Encoding	8977672	0	1	12495	2	0	next	other	0
Fage_P046a	215	Pulse	99	8981770	4098	1
Fage_P046a	216	Picture	Stroop Sternberg	8990167	0	1	24824	2	0	next	incorrect	1007
Fage_P046a	216	Pulse	99	8994170	4003	1
Fage_P046a	216	Response	2	8996360	6193	1
Fage_P046a	216	Pulse	99	9006570	16403	1
Fage_P046a	217	Picture	Fixation Cross Sternberg Letters after Stroop	9014991	0	1	37320	2	0	next	other	0
Fage_P046a	217	Pulse	99	9018970	3979	1
Fage_P046a	217	Pulse	99	9031369	16378	1
Fage_P046a	217	Pulse	99	9043769	28778	1
Fage_P046a	218	Picture	Retrieval Sternberg Letters	9052311	0	1	24824	2	0	next	incorrect	1015
Fage_P046a	218	Pulse	99	9056169	3858	1
Fage_P046a	218	Response	2	9061409	9098	1
Fage_P046a	218	Pulse	99	9068569	16258	1
Fage_P046a	219	Picture	Fixation Cross after Retrieval	9077135	0	1	112292	2	0	next	other	0
Fage_P046a	219	Pulse	99	9080969	3834	1
Fage_P046a	219	Pulse	99	9093368	16233	1
Fage_P046a	219	Pulse	99	9105768	28633	1
Fage_P046a	219	Pulse	99	9118168	41033	1
Fage_P046a	219	Pulse	99	9130568	53433	1
Fage_P046a	219	Pulse	99	9142967	65832	1
Fage_P046a	219	Pulse	99	9155367	78232	1
Fage_P046a	219	Pulse	99	9167767	90632	1
Fage_P046a	219	Pulse	99	9180167	103032	1
Fage_P046a	220	Picture	Encoding Sternberg Letters	9189427	0	1	24824	2	0	next	other	0
Fage_P046a	220	Pulse	99	9192566	3139	1
Fage_P046a	220	Pulse	99	9204966	15539	1
Fage_P046a	221	Picture	Fixation Cross Sternberg Letters after Encoding	9214251	0	1	12495	2	0	next	other	0
Fage_P046a	221	Pulse	99	9217366	3115	1
Fage_P046a	222	Picture	Stroop Sternberg	9226746	0	1	24824	2	0	next	hit	1034
Fage_P046a	222	Pulse	99	9229766	3020	1
Fage_P046a	222	Response	1	9234195	7449	1
Fage_P046a	222	Pulse	99	9242165	15419	1
Fage_P046a	223	Picture	Fixation Cross Sternberg Letters after Stroop	9251570	0	1	37320	2	0	next	other	0
Fage_P046a	223	Pulse	99	9254565	2995	1
Fage_P046a	223	Pulse	99	9266965	15395	1
Fage_P046a	223	Pulse	99	9279365	27795	1
Fage_P046a	224	Picture	Retrieval Sternberg Letters	9288890	0	1	24824	2	0	next	incorrect	1042
Fage_P046a	224	Pulse	99	9291765	2875	1
Fage_P046a	224	Response	2	9295854	6964	1
Fage_P046a	224	Pulse	99	9304164	15274	1
Fage_P046a	225	Picture	Fixation Cross after Retrieval	9313714	0	1	124620	2	0	next	other	0
Fage_P046a	225	Pulse	99	9316564	2850	1
Fage_P046a	225	Pulse	99	9328963	15249	1
Fage_P046a	225	Pulse	99	9341363	27649	1
Fage_P046a	225	Pulse	99	9353763	40049	1
Fage_P046a	225	Pulse	99	9366163	52449	1
Fage_P046a	225	Pulse	99	9378563	64849	1
Fage_P046a	225	Pulse	99	9390963	77249	1
Fage_P046a	225	Pulse	99	9403363	89649	1
Fage_P046a	225	Pulse	99	9415762	102048	1
Fage_P046a	225	Pulse	99	9428162	114448	1
Fage_P046a	226	Picture	Encoding Sternberg Letters	9438334	0	1	24825	2	0	next	other	0
Fage_P046a	226	Pulse	99	9440562	2228	1
Fage_P046a	226	Pulse	99	9452962	14628	1
Fage_P046a	227	Picture	Fixation Cross Sternberg Letters after Encoding	9463159	0	1	12495	2	0	next	other	0
Fage_P046a	227	Pulse	99	9465361	2202	1
Fage_P046a	228	Picture	Stroop Sternberg	9475654	0	1	24824	2	0	next	incorrect	1062
Fage_P046a	228	Pulse	99	9477761	2107	1
Fage_P046a	228	Response	2	9484231	8577	1
Fage_P046a	228	Pulse	99	9490161	14507	1
Fage_P046a	229	Picture	Fixation Cross Sternberg Letters after Stroop	9500478	0	1	37320	2	0	next	other	0
Fage_P046a	229	Pulse	99	9502561	2083	1
Fage_P046a	229	Pulse	99	9514960	14482	1
Fage_P046a	229	Pulse	99	9527360	26882	1
Fage_P046a	230	Picture	Retrieval Sternberg Letters	9537798	0	1	24824	2	0	next	incorrect	1070
Fage_P046a	230	Pulse	99	9539760	1962	1
Fage_P046a	230	Response	2	9546570	8772	1
Fage_P046a	230	Pulse	99	9552160	14362	1
Fage_P046a	231	Picture	Fixation Cross after Retrieval	9562622	0	1	124620	2	0	next	other	0
Fage_P046a	231	Pulse	99	9564559	1937	1
Fage_P046a	231	Pulse	99	9576959	14337	1
Fage_P046a	231	Pulse	99	9589359	26737	1
Fage_P046a	231	Pulse	99	9601759	39137	1
Fage_P046a	231	Pulse	99	9614158	51536	1
Fage_P046a	231	Pulse	99	9626558	63936	1
Fage_P046a	231	Pulse	99	9638958	76336	1
Fage_P046a	231	Pulse	99	9651358	88736	1
Fage_P046a	231	Pulse	99	9663758	101136	1
Fage_P046a	231	Pulse	99	9676157	113535	1
Fage_P046a	232	Picture	Encoding Sternberg Letters	9687242	0	1	24824	2	0	next	other	0
Fage_P046a	232	Pulse	99	9688557	1315	1
Fage_P046a	232	Pulse	99	9700957	13715	1
Fage_P046a	233	Picture	Fixation Cross Sternberg Letters after Encoding	9712066	0	1	12496	2	0	next	other	0
Fage_P046a	233	Pulse	99	9713357	1291	1
Fage_P046a	234	Picture	Stroop Sternberg	9724562	0	1	24824	2	0	next	incorrect	1090
Fage_P046a	234	Pulse	99	9725756	1194	1
Fage_P046a	234	Response	2	9730846	6284	1
Fage_P046a	234	Pulse	99	9738156	13594	1
Fage_P046a	235	Picture	Fixation Cross Sternberg Letters after Stroop	9749386	0	1	37319	3	0	next	other	0
Fage_P046a	235	Pulse	99	9750556	1170	1
Fage_P046a	235	Pulse	99	9762956	13570	1
Fage_P046a	235	Pulse	99	9775355	25969	1
Fage_P046a	236	Picture	Retrieval Sternberg Letters	9786705	0	2	24825	3	0	next	incorrect	1098
Fage_P046a	236	Pulse	99	9787755	1050	1
Fage_P046a	236	Response	2	9792965	6260	1
Fage_P046a	236	Pulse	99	9800155	13450	1
Fage_P046a	237	Picture	Fixation Cross after Retrieval	9811530	0	1	112291	2	0	next	other	0
Fage_P046a	237	Pulse	99	9812555	1025	1
Fage_P046a	237	Pulse	99	9824954	13424	1
Fage_P046a	237	Pulse	99	9837354	25824	1
Fage_P046a	237	Pulse	99	9849754	38224	1
Fage_P046a	237	Pulse	99	9862154	50624	1
Fage_P046a	237	Pulse	99	9874554	63024	1
Fage_P046a	237	Pulse	99	9886963	75433	1
Fage_P046a	237	Pulse	99	9899363	87833	1
Fage_P046a	237	Pulse	99	9911763	100233	1
Fage_P046a	238	Picture	Encoding Sternberg Letters	9923821	0	1	24824	3	0	next	other	0
Fage_P046a	238	Pulse	99	9924163	342	1
Fage_P046a	238	Pulse	99	9936562	12741	1
Fage_P046a	239	Picture	Fixation Cross Sternberg Letters after Encoding	9948645	0	2	12496	3	0	next	other	0
Fage_P046a	239	Pulse	99	9948962	317	1
Fage_P046a	240	Picture	Stroop Sternberg	9961141	0	1	24824	2	0	next	incorrect	1117
Fage_P046a	240	Pulse	99	9961362	221	1
Fage_P046a	240	Response	2	9968092	6951	1
Fage_P046a	240	Pulse	99	9973762	12621	1
Fage_P046a	241	Picture	Fixation Cross Sternberg Letters after Stroop	9985965	0	1	37320	2	0	next	other	0
Fage_P046a	241	Pulse	99	9986162	197	1
Fage_P046a	241	Pulse	99	9998561	12596	1
Fage_P046a	241	Pulse	99	10010961	24996	1
Fage_P046a	242	Picture	Retrieval Sternberg Letters	10023285	0	1	24824	2	0	next	incorrect	1125
Fage_P046a	242	Pulse	99	10023361	76	1
Fage_P046a	242	Response	2	10029401	6116	1
Fage_P046a	242	Pulse	99	10035760	12475	1
Fage_P046a	243	Picture	Fixation Cross after Retrieval	10048109	0	1	137116	2	0	next	other	0
Fage_P046a	243	Pulse	99	10048160	51	1
Fage_P046a	243	Pulse	99	10060560	12451	1
Fage_P046a	243	Pulse	99	10072960	24851	1
Fage_P046a	243	Pulse	99	10085360	37251	1
Fage_P046a	243	Pulse	99	10097759	49650	1
Fage_P046a	243	Pulse	99	10110159	62050	1
Fage_P046a	243	Pulse	99	10122559	74450	1
Fage_P046a	243	Pulse	99	10134959	86850	1
Fage_P046a	243	Pulse	99	10147358	99249	1
Fage_P046a	243	Pulse	99	10159758	111649	1
Fage_P046a	243	Pulse	99	10172158	124049	1
Fage_P046a	243	Pulse	99	10184558	136449	1
Fage_P046a	244	Picture	Encoding Sternberg Letters	10185225	0	1	24824	2	0	next	other	0
Fage_P046a	244	Pulse	99	10196958	11733	1
Fage_P046a	244	Pulse	99	10209357	24132	1
Fage_P046a	245	Picture	Fixation Cross Sternberg Letters after Encoding	10210049	0	1	12495	2	0	next	other	0
Fage_P046a	245	Pulse	99	10221757	11708	1
Fage_P046a	246	Picture	Stroop Sternberg	10222544	0	1	24824	2	0	next	incorrect	1146
Fage_P046a	246	Response	2	10229067	6523	1
Fage_P046a	246	Pulse	99	10234157	11613	1
Fage_P046a	246	Pulse	99	10246557	24013	1
Fage_P046a	247	Picture	Fixation Cross Sternberg Letters after Stroop	10247368	0	1	37320	2	0	next	other	0
Fage_P046a	247	Pulse	99	10258956	11588	1
Fage_P046a	247	Pulse	99	10271356	23988	1
Fage_P046a	247	Pulse	99	10283756	36388	1
Fage_P046a	248	Picture	Retrieval Sternberg Letters	10284688	0	1	24824	2	0	next	incorrect	1154
Fage_P046a	248	Response	2	10293286	8598	1
Fage_P046a	248	Pulse	99	10296156	11468	1
Fage_P046a	248	Pulse	99	10308555	23867	1
Fage_P046a	249	Picture	Fixation Cross after Retrieval	10309512	0	1	149445	2	0	next	other	0
Fage_P046a	249	Pulse	99	10320955	11443	1
Fage_P046a	249	Pulse	99	10333355	23843	1
Fage_P046a	249	Pulse	99	10345755	36243	1
Fage_P046a	249	Pulse	99	10358155	48643	1
Fage_P046a	249	Pulse	99	10370554	61042	1
Fage_P046a	249	Pulse	99	10382954	73442	1
Fage_P046a	249	Pulse	99	10395354	85842	1
Fage_P046a	249	Pulse	99	10407754	98242	1
Fage_P046a	249	Pulse	99	10420153	110641	1
Fage_P046a	249	Pulse	99	10432553	123041	1
Fage_P046a	249	Pulse	99	10444953	135441	1
Fage_P046a	249	Pulse	99	10457353	147841	1
Fage_P046a	250	Picture	Encoding Sternberg Letters	10458957	0	1	24824	2	0	next	other	0
Fage_P046a	250	Pulse	99	10469753	10796	1
Fage_P046a	250	Pulse	99	10482152	23195	1
Fage_P046a	251	Picture	Fixation Cross Sternberg Letters after Encoding	10483781	0	1	12495	2	0	next	other	0
Fage_P046a	251	Pulse	99	10494552	10771	1
Fage_P046a	252	Picture	Stroop Sternberg	10496276	0	1	24824	2	0	next	hit	1177
Fage_P046a	252	Pulse	99	10506952	10676	1
Fage_P046a	252	Response	1	10507722	11446	1
Fage_P046a	252	Pulse	99	10519351	23075	1
Fage_P046a	253	Picture	Fixation Cross Sternberg Letters after Stroop	10521100	0	1	37320	2	0	next	other	0
Fage_P046a	253	Pulse	99	10531751	10651	1
Fage_P046a	253	Pulse	99	10544151	23051	1
Fage_P046a	253	Pulse	99	10556551	35451	1
Fage_P046a	254	Picture	Retrieval Sternberg Letters	10558420	0	1	24824	2	0	next	hit	1184
Fage_P046a	254	Response	1	10567121	8701	1
Fage_P046a	254	Pulse	99	10568950	10530	1
Fage_P046a	254	Pulse	99	10581350	22930	1
Fage_P046a	255	Picture	Fixation Cross after Retrieval	10583244	0	1	137116	2	0	next	other	0
Fage_P046a	255	Pulse	99	10593750	10506	1
Fage_P046a	255	Pulse	99	10606150	22906	1
Fage_P046a	255	Pulse	99	10618550	35306	1
Fage_P046a	255	Pulse	99	10630949	47705	1
Fage_P046a	255	Pulse	99	10643349	60105	1
Fage_P046a	255	Pulse	99	10655749	72505	1
Fage_P046a	255	Pulse	99	10668149	84905	1
Fage_P046a	255	Pulse	99	10680548	97304	1
Fage_P046a	255	Pulse	99	10692948	109704	1
Fage_P046a	255	Pulse	99	10705348	122104	1
Fage_P046a	255	Pulse	99	10717748	134504	1
Fage_P046a	256	Picture	Encoding Sternberg Letters	10720360	0	1	24824	2	0	next	other	0
Fage_P046a	256	Pulse	99	10730148	9788	1
Fage_P046a	256	Pulse	99	10742547	22187	1
Fage_P046a	257	Picture	Fixation Cross Sternberg Letters after Encoding	10745184	0	1	12495	2	0	next	other	0
Fage_P046a	257	Pulse	99	10754947	9763	1
Fage_P046a	258	Picture	Stroop Sternberg	10757679	0	1	24824	3	0	next	incorrect	1205
Fage_P046a	258	Response	2	10765197	7518	1
Fage_P046a	258	Pulse	99	10767347	9668	1
Fage_P046a	258	Pulse	99	10779747	22068	1
Fage_P046a	259	Picture	Fixation Cross Sternberg Letters after Stroop	10782503	0	2	37320	3	0	next	other	0
Fage_P046a	259	Pulse	99	10792146	9643	1
Fage_P046a	259	Pulse	99	10804546	22043	1
Fage_P046a	259	Pulse	99	10816946	34443	1
Fage_P046a	260	Picture	Retrieval Sternberg Letters	10819823	0	1	24824	2	0	next	incorrect	1213
Fage_P046a	260	Response	2	10828156	8333	1
Fage_P046a	260	Pulse	99	10829346	9523	1
Fage_P046a	260	Pulse	99	10841745	21922	1
Fage_P046a	261	Picture	Fixation Cross after Retrieval	10844647	0	1	112292	2	0	next	other	0
Fage_P046a	261	Pulse	99	10854145	9498	1
Fage_P046a	261	Pulse	99	10866545	21898	1
Fage_P046a	261	Pulse	99	10878945	34298	1
Fage_P046a	261	Pulse	99	10891344	46697	1
Fage_P046a	261	Pulse	99	10903744	59097	1
Fage_P046a	261	Pulse	99	10916144	71497	1
Fage_P046a	261	Pulse	99	10928544	83897	1
Fage_P046a	261	Pulse	99	10940944	96297	1
Fage_P046a	261	Pulse	99	10953343	108696	1
Fage_P046a	262	Picture	Encoding Sternberg Letters	10956939	0	1	24824	2	0	next	other	0
Fage_P046a	262	Pulse	99	10965743	8804	1
Fage_P046a	262	Pulse	99	10978143	21204	1
Fage_P046a	263	Picture	Fixation Cross Sternberg Letters after Encoding	10981763	0	1	12495	2	0	next	other	0
Fage_P046a	263	Pulse	99	10990543	8780	1
Fage_P046a	264	Picture	Stroop Sternberg	10994258	0	1	24825	2	0	next	incorrect	1232
Fage_P046a	264	Response	2	11001682	7424	1
Fage_P046a	264	Pulse	99	11002942	8684	1
Fage_P046a	264	Pulse	99	11015342	21084	1
Fage_P046a	265	Picture	Fixation Cross Sternberg Letters after Stroop	11019083	0	1	37319	2	0	next	other	0
Fage_P046a	265	Pulse	99	11027742	8659	1
Fage_P046a	265	Pulse	99	11040142	21059	1
Fage_P046a	265	Pulse	99	11052541	33458	1
Fage_P046a	266	Picture	Retrieval Sternberg Letters	11056402	0	1	24824	2	0	next	incorrect	1240
Fage_P046a	266	Response	2	11063961	7559	1
Fage_P046a	266	Pulse	99	11064941	8539	1
Fage_P046a	266	Pulse	99	11077341	20939	1
Fage_P046a	267	Picture	Fixation Cross after Retrieval	11081226	0	1	149445	2	0	next	other	0
Fage_P046a	267	Pulse	99	11089741	8515	1
Fage_P046a	267	Pulse	99	11102141	20915	1
Fage_P046a	267	Pulse	99	11114540	33314	1
Fage_P046a	267	Pulse	99	11126940	45714	1
Fage_P046a	267	Pulse	99	11139340	58114	1
Fage_P046a	267	Pulse	99	11151740	70514	1
Fage_P046a	267	Pulse	99	11164139	82913	1
Fage_P046a	267	Pulse	99	11176539	95313	1
Fage_P046a	267	Pulse	99	11188939	107713	1
Fage_P046a	267	Pulse	99	11201339	120113	1
Fage_P046a	267	Pulse	99	11213738	132512	1
Fage_P046a	267	Pulse	99	11226138	144912	1
Fage_P046a	268	Picture	Encoding Sternberg Letters	11230671	0	1	24824	2	0	next	other	0
Fage_P046a	268	Pulse	99	11238538	7867	1
Fage_P046a	268	Pulse	99	11250938	20267	1
Fage_P046a	269	Picture	Fixation Cross Sternberg Letters after Encoding	11255495	0	1	12495	2	0	next	other	0
Fage_P046a	269	Pulse	99	11263338	7843	1
Fage_P046a	270	Picture	Stroop Sternberg	11267990	0	1	24825	2	0	next	incorrect	1263
Fage_P046a	270	Pulse	99	11275738	7748	1
Fage_P046a	270	Response	2	11275877	7887	1
Fage_P046a	270	Pulse	99	11288137	20147	1
Fage_P046a	271	Picture	Fixation Cross Sternberg Letters after Stroop	11292815	0	1	37319	2	0	next	other	0
Fage_P046a	271	Pulse	99	11300536	7721	1
Fage_P046a	271	Pulse	99	11312945	20130	2
Fage_P046a	271	Pulse	99	11325346	32531	1
Fage_P046a	272	Picture	Retrieval Sternberg Letters	11330134	0	1	24824	2	0	next	hit	1271
Fage_P046a	272	Pulse	99	11337746	7612	1
Fage_P046a	272	Response	1	11342196	12062	1
Fage_P046a	272	Pulse	99	11350146	20012	1
Fage_P046a	273	Picture	Fixation Cross after Retrieval	11354958	0	1	124621	2	0	next	other	0
Fage_P046a	273	Pulse	99	11362546	7588	1
Fage_P046a	273	Pulse	99	11374945	19987	1
Fage_P046a	273	Pulse	99	11387345	32387	1
Fage_P046a	273	Pulse	99	11399745	44787	1
Fage_P046a	273	Pulse	99	11412145	57187	1
Fage_P046a	273	Pulse	99	11424544	69586	1
Fage_P046a	273	Pulse	99	11436944	81986	1
Fage_P046a	273	Pulse	99	11449344	94386	1
Fage_P046a	273	Pulse	99	11461744	106786	1
Fage_P046a	273	Pulse	99	11474144	119186	1
Fage_P046a	274	Picture	Encoding Sternberg Letters	11479579	0	1	24824	2	0	next	other	0
Fage_P046a	274	Pulse	99	11486543	6964	1
Fage_P046a	274	Pulse	99	11498943	19364	1
Fage_P046a	275	Picture	Fixation Cross Sternberg Letters after Encoding	11504403	0	1	12495	2	0	next	other	0
Fage_P046a	275	Pulse	99	11511343	6940	1
Fage_P046a	276	Picture	Stroop Sternberg	11516898	0	1	24824	2	0	next	incorrect	1290
Fage_P046a	276	Response	2	11523273	6375	1
Fage_P046a	276	Pulse	99	11523742	6844	1
Fage_P046a	276	Pulse	99	11536142	19244	1
Fage_P046a	277	Picture	Fixation Cross Sternberg Letters after Stroop	11541722	0	1	37320	2	0	next	other	0
Fage_P046a	277	Pulse	99	11548542	6820	1
Fage_P046a	277	Pulse	99	11560942	19220	1
Fage_P046a	277	Pulse	99	11573342	31620	1
Fage_P046a	278	Picture	Retrieval Sternberg Letters	11579042	0	1	24824	2	0	next	hit	1299
Fage_P046a	278	Pulse	99	11585742	6700	1
Fage_P046a	278	Response	1	11587441	8399	1
Fage_P046a	278	Pulse	99	11598141	19099	1
Fage_P046a	279	Picture	Fixation Cross after Retrieval	11603866	0	1	112292	2	0	next	other	0
Fage_P046a	279	Pulse	99	11610541	6675	1
Fage_P046a	279	Pulse	99	11622941	19075	1
Fage_P046a	279	Pulse	99	11635340	31474	1
Fage_P046a	279	Pulse	99	11647740	43874	1
Fage_P046a	279	Pulse	99	11660140	56274	1
Fage_P046a	279	Pulse	99	11672540	68674	1
Fage_P046a	279	Pulse	99	11684940	81074	1
Fage_P046a	279	Pulse	99	11697339	93473	1
Fage_P046a	279	Pulse	99	11709739	105873	1
Fage_P046a	280	Picture	Encoding Sternberg Letters	11716158	0	1	24824	2	0	next	other	0
Fage_P046a	280	Pulse	99	11722139	5981	1
Fage_P046a	280	Pulse	99	11734539	18381	1
Fage_P046a	281	Picture	Fixation Cross Sternberg Letters after Encoding	11740982	0	1	12495	2	0	next	other	0
Fage_P046a	281	Pulse	99	11746939	5957	1
Fage_P046a	282	Picture	Stroop Sternberg	11753477	0	1	24824	3	0	next	hit	1318
Fage_P046a	282	Pulse	99	11759338	5861	1
Fage_P046a	282	Response	1	11760468	6991	1
Fage_P046a	282	Pulse	99	11771738	18261	1
Fage_P046a	283	Picture	Fixation Cross Sternberg Letters after Stroop	11778301	0	2	37320	3	0	next	other	0
Fage_P046a	283	Pulse	99	11784138	5837	1
Fage_P046a	283	Pulse	99	11796537	18236	1
Fage_P046a	283	Pulse	99	11808937	30636	1
Fage_P046a	284	Picture	Retrieval Sternberg Letters	11815621	0	1	24824	2	0	next	hit	1326
Fage_P046a	284	Pulse	99	11821337	5716	1
Fage_P046a	284	Response	1	11825057	9436	1
Fage_P046a	284	Pulse	99	11833737	18116	1
Fage_P046a	285	Picture	Fixation Cross after Retrieval	11840445	0	1	136949	2	0	next	other	0
Fage_P046a	285	Pulse	99	11846137	5692	1
Fage_P046a	285	Pulse	99	11858536	18091	1
Fage_P046a	285	Pulse	99	11870936	30491	1
Fage_P046a	285	Pulse	99	11883336	42891	1
Fage_P046a	285	Pulse	99	11895736	55291	1
Fage_P046a	285	Pulse	99	11908135	67690	1
Fage_P046a	285	Pulse	99	11920535	80090	1
Fage_P046a	285	Pulse	99	11932935	92490	1
Fage_P046a	285	Pulse	99	11945335	104890	1
Fage_P046a	285	Pulse	99	11957734	117289	1
Fage_P046a	285	Pulse	99	11970134	129689	1
Fage_P046a	286	Picture	Encoding Sternberg Letters	11977394	0	1	24825	2	0	next	other	0
Fage_P046a	286	Pulse	99	11982534	5140	1
Fage_P046a	286	Pulse	99	11994934	17540	1
Fage_P046a	287	Picture	Fixation Cross Sternberg Letters after Encoding	12002219	0	1	12495	2	0	next	other	0
Fage_P046a	287	Pulse	99	12007334	5115	1
Fage_P046a	288	Picture	Stroop Sternberg	12014714	0	1	24824	2	0	next	hit	1347
Fage_P046a	288	Pulse	99	12019733	5019	1
Fage_P046a	288	Response	1	12022313	7599	1
Fage_P046a	288	Pulse	99	12032133	17419	1
Fage_P046a	289	Picture	Fixation Cross Sternberg Letters after Stroop	12039538	0	1	37320	2	0	next	other	0
Fage_P046a	289	Pulse	99	12044533	4995	1
Fage_P046a	289	Pulse	99	12056933	17395	1
Fage_P046a	289	Pulse	99	12069332	29794	1
Fage_P046a	290	Picture	Retrieval Sternberg Letters	12076858	0	1	24824	2	0	next	incorrect	1355
Fage_P046a	290	Pulse	99	12081733	4875	1
Fage_P046a	290	Response	2	12084863	8005	1
Fage_P046a	290	Pulse	99	12094132	17274	1
Fage_P046a	291	Picture	Fixation Cross after Retrieval	12101682	0	1	112291	3	0	next	other	0
Fage_P046a	291	Pulse	99	12106532	4850	1
Fage_P046a	291	Pulse	99	12118932	17250	1
Fage_P046a	291	Pulse	99	12131331	29649	1
Fage_P046a	291	Pulse	99	12143731	42049	1
Fage_P046a	291	Pulse	99	12156131	54449	1
Fage_P046a	291	Pulse	99	12168530	66848	1
Fage_P046a	291	Pulse	99	12180930	79248	1
Fage_P046a	291	Pulse	99	12193330	91648	1
Fage_P046a	291	Pulse	99	12205730	104048	1
Fage_P046a	292	Picture	End Sternberg	12213973	0	2	37320	3	0	next	other	0
Fage_P046a	292	Pulse	99	12218130	4157	1
Fage_P046a	292	Pulse	99	12230529	16556	1
Fage_P046a	292	Pulse	99	12242929	28956	1
Fage_P046a	293	Picture	Instruction Stroop	12251293	0	1	37319	3	0	next	other	0
Fage_P046a	293	Pulse	99	12255329	4036	1
Fage_P046a	293	Pulse	99	12267729	16436	1
Fage_P046a	293	Pulse	99	12280128	28835	1
Fage_P046a	294	Picture	stroop neutral close	12288612	0	2	24825	3	0	next	incorrect	1377
Fage_P046a	294	Pulse	99	12292528	3916	1
Fage_P046a	294	Response	2	12294678	6066	1
Fage_P046a	294	Pulse	99	12304928	16316	1
Fage_P046a	295	Picture	stroop neutral close	12313437	0	1	24824	2	0	next	hit	1381
Fage_P046a	295	Pulse	99	12317328	3891	1
Fage_P046a	295	Response	1	12323818	10381	1
Fage_P046a	295	Pulse	99	12329727	16290	1
Fage_P046a	296	Picture	stroop neutral close	12338261	0	1	24824	2	0	next	incorrect	1385
Fage_P046a	296	Pulse	99	12342127	3866	1
Fage_P046a	296	Response	2	12344587	6326	1
Fage_P046a	296	Pulse	99	12354527	16266	1
Fage_P046a	297	Picture	stroop neutral close	12363085	0	1	24824	2	0	next	incorrect	1389
Fage_P046a	297	Pulse	99	12366927	3842	1
Fage_P046a	297	Response	2	12373847	10762	1
Fage_P046a	297	Pulse	99	12379327	16242	1
Fage_P046a	298	Picture	stroop neutral close	12387909	0	1	24824	2	0	next	hit	1393
Fage_P046a	298	Pulse	99	12391727	3818	1
Fage_P046a	298	Response	1	12394836	6927	1
Fage_P046a	298	Pulse	99	12404126	16217	1
Fage_P046a	299	Picture	stroop neutral close	12412733	0	1	24824	2	0	next	incorrect	1397
Fage_P046a	299	Pulse	99	12416526	3793	1
Fage_P046a	299	Response	2	12420056	7323	1
Fage_P046a	299	Pulse	99	12428926	16193	1
Fage_P046a	300	Picture	Fixation Cross Stroop	12437557	0	1	124621	2	0	next	other	0
Fage_P046a	300	Pulse	99	12441325	3768	1
Fage_P046a	300	Pulse	99	12453725	16168	1
Fage_P046a	300	Pulse	99	12466125	28568	1
Fage_P046a	300	Pulse	99	12478525	40968	1
Fage_P046a	300	Pulse	99	12490924	53367	1
Fage_P046a	300	Pulse	99	12503324	65767	1
Fage_P046a	300	Pulse	99	12515724	78167	1
Fage_P046a	300	Pulse	99	12528124	90567	1
Fage_P046a	300	Pulse	99	12540524	102967	1
Fage_P046a	300	Pulse	99	12552923	115366	1
Fage_P046a	301	Picture	stroop neutral close	12562178	0	1	24824	2	0	next	hit	1412
Fage_P046a	301	Pulse	99	12565323	3145	1
Fage_P046a	301	Response	1	12570473	8295	1
Fage_P046a	301	Pulse	99	12577723	15545	1
Fage_P046a	302	Picture	stroop neutral close	12587002	0	1	24824	2	0	next	incorrect	1416
Fage_P046a	302	Pulse	99	12590123	3121	1
Fage_P046a	302	Response	2	12595042	8040	1
Fage_P046a	302	Pulse	99	12602522	15520	1
Fage_P046a	303	Picture	stroop neutral close	12611826	0	1	24824	2	0	next	incorrect	1420
Fage_P046a	303	Pulse	99	12614922	3096	1
Fage_P046a	303	Response	2	12618722	6896	1
Fage_P046a	303	Pulse	99	12627322	15496	1
Fage_P046a	304	Picture	stroop neutral close	12636650	0	1	24824	3	0	next	incorrect	1424
Fage_P046a	304	Pulse	99	12639722	3072	1
Fage_P046a	304	Response	2	12644392	7742	1
Fage_P046a	304	Pulse	99	12652121	15471	1
Fage_P046a	305	Picture	stroop neutral close	12661474	0	2	24825	3	0	next	hit	1428
Fage_P046a	305	Pulse	99	12664521	3047	1
Fage_P046a	305	Response	1	12668331	6857	1
Fage_P046a	305	Pulse	99	12676921	15447	1
Fage_P046a	306	Picture	stroop neutral close	12686299	0	1	24824	2	0	next	incorrect	1432
Fage_P046a	306	Pulse	99	12689321	3022	1
Fage_P046a	306	Response	2	12695181	8882	1
Fage_P046a	306	Pulse	99	12701720	15421	1
Fage_P046a	307	Picture	Fixation Cross Stroop	12711123	0	1	124620	2	0	next	other	0
Fage_P046a	307	Pulse	99	12714120	2997	1
Fage_P046a	307	Pulse	99	12726520	15397	1
Fage_P046a	307	Pulse	99	12738920	27797	1
Fage_P046a	307	Pulse	99	12751320	40197	1
Fage_P046a	307	Pulse	99	12763720	52597	1
Fage_P046a	307	Pulse	99	12776119	64996	1
Fage_P046a	307	Pulse	99	12788519	77396	1
Fage_P046a	307	Pulse	99	12800919	89796	1
Fage_P046a	307	Pulse	99	12813318	102195	1
Fage_P046a	307	Pulse	99	12825718	114595	1
Fage_P046a	308	Picture	stroop neutral close	12835743	0	1	24824	2	0	next	hit	1447
Fage_P046a	308	Pulse	99	12838128	2385	1
Fage_P046a	308	Response	1	12842718	6975	1
Fage_P046a	308	Pulse	99	12850518	14775	1
Fage_P046a	309	Picture	stroop neutral close	12860567	0	1	24825	2	0	next	incorrect	1451
Fage_P046a	309	Pulse	99	12862928	2361	1
Fage_P046a	309	Response	2	12866877	6310	1
Fage_P046a	309	Pulse	99	12875327	14760	1
Fage_P046a	310	Picture	stroop neutral close	12885392	0	1	24824	2	0	next	incorrect	1455
Fage_P046a	310	Pulse	99	12887727	2335	1
Fage_P046a	310	Response	2	12894297	8905	1
Fage_P046a	310	Pulse	99	12900127	14735	1
Fage_P046a	311	Picture	stroop neutral close	12910216	0	1	24824	2	0	next	incorrect	1459
Fage_P046a	311	Pulse	99	12912527	2311	1
Fage_P046a	311	Response	2	12917186	6970	1
Fage_P046a	311	Pulse	99	12924926	14710	1
Fage_P046a	312	Picture	stroop neutral close	12935040	0	1	24824	2	0	next	hit	1463
Fage_P046a	312	Pulse	99	12937326	2286	1
Fage_P046a	312	Response	1	12942066	7026	1
Fage_P046a	312	Pulse	99	12949726	14686	1
Fage_P046a	313	Picture	stroop neutral close	12959864	0	1	24824	2	0	next	hit	1467
Fage_P046a	313	Pulse	99	12962126	2262	1
Fage_P046a	313	Response	1	12966175	6311	1
Fage_P046a	313	Pulse	99	12974525	14661	1
Fage_P046a	314	Picture	Fixation Cross Stroop	12984688	0	1	124621	2	0	next	other	0
Fage_P046a	314	Pulse	99	12986925	2237	1
Fage_P046a	314	Pulse	99	12999325	14637	1
Fage_P046a	314	Pulse	99	13011725	27037	1
Fage_P046a	314	Pulse	99	13024124	39436	1
Fage_P046a	314	Pulse	99	13036524	51836	1
Fage_P046a	314	Pulse	99	13048924	64236	1
Fage_P046a	314	Pulse	99	13061324	76636	1
Fage_P046a	314	Pulse	99	13073723	89035	1
Fage_P046a	314	Pulse	99	13086123	101435	1
Fage_P046a	314	Pulse	99	13098523	113835	1
Fage_P046a	315	Picture	stroop neutral close	13109309	0	1	24824	2	0	next	incorrect	1482
Fage_P046a	315	Pulse	99	13110923	1614	1
Fage_P046a	315	Response	2	13115883	6574	1
Fage_P046a	315	Pulse	99	13123323	14014	1
Fage_P046a	316	Picture	stroop neutral close	13134133	0	1	24824	2	0	next	hit	1486
Fage_P046a	316	Pulse	99	13135722	1589	1
Fage_P046a	316	Response	1	13141432	7299	1
Fage_P046a	316	Pulse	99	13148122	13989	1
Fage_P046a	317	Picture	stroop neutral close	13158957	0	1	24824	2	0	next	incorrect	1491
Fage_P046a	317	Pulse	99	13160522	1565	1
Fage_P046a	317	Pulse	99	13172922	13965	1
Fage_P046a	317	Response	2	13173562	14605	1
Fage_P046a	318	Picture	stroop neutral close	13183781	0	1	24824	2	0	next	incorrect	1494
Fage_P046a	318	Pulse	99	13185322	1541	1
Fage_P046a	318	Response	2	13191141	7360	1
Fage_P046a	318	Pulse	99	13197721	13940	1
Fage_P046a	319	Picture	stroop neutral close	13208605	0	1	24824	2	0	next	incorrect	1498
Fage_P046a	319	Pulse	99	13210121	1516	1
Fage_P046a	319	Response	2	13215951	7346	1
Fage_P046a	319	Pulse	99	13222521	13916	1
Fage_P046a	320	Picture	stroop neutral close	13233429	0	1	24824	3	0	next	incorrect	1502
Fage_P046a	320	Pulse	99	13234921	1492	1
Fage_P046a	320	Response	2	13240490	7061	1
Fage_P046a	320	Pulse	99	13247320	13891	1
Fage_P046a	321	Picture	Fixation Cross Stroop	13258253	0	2	124621	3	0	next	other	0
Fage_P046a	321	Pulse	99	13259720	1467	1
Fage_P046a	321	Pulse	99	13272120	13867	1
Fage_P046a	321	Pulse	99	13284520	26267	1
Fage_P046a	321	Pulse	99	13296919	38666	1
Fage_P046a	321	Pulse	99	13309319	51066	1
Fage_P046a	321	Pulse	99	13321719	63466	1
Fage_P046a	321	Pulse	99	13334119	75866	1
Fage_P046a	321	Pulse	99	13346518	88265	1
Fage_P046a	321	Pulse	99	13358918	100665	1
Fage_P046a	321	Pulse	99	13371318	113065	1
Fage_P046a	322	Picture	stroop maximum incongruent	13382874	0	1	24824	2	0	next	hit	1517
Fage_P046a	322	Pulse	99	13383718	844	1
Fage_P046a	322	Response	1	13393457	10583	1
Fage_P046a	322	Pulse	99	13396117	13243	1
Fage_P046a	323	Picture	stroop maximum incongruent	13407698	0	1	24824	2	0	next	hit	1521
Fage_P046a	323	Pulse	99	13408517	819	1
Fage_P046a	323	Response	1	13416237	8539	1
Fage_P046a	323	Pulse	99	13420917	13219	1
Fage_P046a	324	Picture	stroop maximum incongruent	13432522	0	1	24824	2	0	next	hit	1525
Fage_P046a	324	Pulse	99	13433317	795	1
Fage_P046a	324	Response	1	13441267	8745	1
Fage_P046a	324	Pulse	99	13445716	13194	1
Fage_P046a	325	Picture	stroop maximum incongruent	13457346	0	1	24825	2	0	next	incorrect	1529
Fage_P046a	325	Pulse	99	13458116	770	1
Fage_P046a	325	Response	2	13469816	12470	1
Fage_P046a	325	Pulse	99	13470516	13170	1
Fage_P046a	326	Picture	stroop maximum incongruent	13482171	0	1	24824	2	0	next	hit	1533
Fage_P046a	326	Pulse	99	13482916	745	1
Fage_P046a	326	Response	1	13489806	7635	1
Fage_P046a	326	Pulse	99	13495316	13145	1
Fage_P046a	327	Picture	stroop maximum incongruent	13506995	0	1	24824	2	0	next	incorrect	1537
Fage_P046a	327	Pulse	99	13507716	721	1
Fage_P046a	327	Response	2	13515235	8240	1
Fage_P046a	327	Pulse	99	13520115	13120	1
Fage_P046a	328	Picture	Fixation Cross Stroop	13531819	0	1	124620	2	0	next	other	0
Fage_P046a	328	Pulse	99	13532515	696	1
Fage_P046a	328	Pulse	99	13544915	13096	1
Fage_P046a	328	Pulse	99	13557315	25496	1
Fage_P046a	328	Pulse	99	13569714	37895	1
Fage_P046a	328	Pulse	99	13582114	50295	1
Fage_P046a	328	Pulse	99	13594514	62695	1
Fage_P046a	328	Pulse	99	13606913	75094	1
Fage_P046a	328	Pulse	99	13619313	87494	1
Fage_P046a	328	Pulse	99	13631713	99894	1
Fage_P046a	328	Pulse	99	13644113	112294	1
Fage_P046a	329	Picture	stroop maximum incongruent	13656439	0	1	24825	2	0	next	incorrect	1552
Fage_P046a	329	Pulse	99	13656513	74	1
Fage_P046a	329	Response	2	13663912	7473	1
Fage_P046a	329	Pulse	99	13668912	12473	1
Fage_P046a	330	Picture	stroop maximum incongruent	13681264	0	1	24824	2	0	next	incorrect	1556
Fage_P046a	330	Pulse	99	13681312	48	1
Fage_P046a	330	Response	2	13690852	9588	1
Fage_P046a	330	Pulse	99	13693712	12448	1
Fage_P046a	331	Picture	stroop maximum incongruent	13706088	0	1	24824	2	0	next	hit	1560
Fage_P046a	331	Pulse	99	13706112	24	1
Fage_P046a	331	Response	1	13712702	6614	1
Fage_P046a	331	Pulse	99	13718511	12423	1
Fage_P046a	331	Pulse	99	13730911	24823	1
Fage_P046a	332	Picture	stroop maximum incongruent	13730912	0	1	24824	2	0	next	hit	1564
Fage_P046a	332	Response	1	13738271	7359	1
Fage_P046a	332	Pulse	99	13743311	12399	1
Fage_P046a	332	Pulse	99	13755711	24799	1
Fage_P046a	333	Picture	stroop maximum incongruent	13755736	0	1	24824	2	0	next	hit	1568
Fage_P046a	333	Response	1	13763301	7565	1
Fage_P046a	333	Pulse	99	13768110	12374	1
Fage_P046a	333	Pulse	99	13780510	24774	1
Fage_P046a	334	Picture	stroop maximum incongruent	13780560	0	1	24824	2	0	next	incorrect	1572
Fage_P046a	334	Response	2	13787090	6530	1
Fage_P046a	334	Pulse	99	13792910	12350	1
Fage_P046a	334	Pulse	99	13805310	24750	1
Fage_P046a	335	Picture	Fixation Cross Stroop	13805384	0	1	124621	2	0	next	other	0
Fage_P046a	335	Pulse	99	13817710	12326	1
Fage_P046a	335	Pulse	99	13830110	24726	1
Fage_P046a	335	Pulse	99	13842509	37125	1
Fage_P046a	335	Pulse	99	13854909	49525	1
Fage_P046a	335	Pulse	99	13867309	61925	1
Fage_P046a	335	Pulse	99	13879708	74324	1
Fage_P046a	335	Pulse	99	13892108	86724	1
Fage_P046a	335	Pulse	99	13904508	99124	1
Fage_P046a	335	Pulse	99	13916908	111524	1
Fage_P046a	335	Pulse	99	13929307	123923	1
Fage_P046a	336	Picture	stroop maximum incongruent	13930005	0	1	24824	2	0	next	hit	1587
Fage_P046a	336	Response	1	13936647	6642	1
Fage_P046a	336	Pulse	99	13941707	11702	1
Fage_P046a	336	Pulse	99	13954107	24102	1
Fage_P046a	337	Picture	stroop maximum incongruent	13954829	0	1	24824	2	0	next	hit	1591
Fage_P046a	337	Response	1	13961537	6708	1
Fage_P046a	337	Pulse	99	13966507	11678	1
Fage_P046a	337	Pulse	99	13978907	24078	1
Fage_P046a	338	Picture	stroop maximum incongruent	13979653	0	1	24824	2	0	next	incorrect	1595
Fage_P046a	338	Response	2	13986646	6993	1
Fage_P046a	338	Pulse	99	13991306	11653	1
Fage_P046a	338	Pulse	99	14003706	24053	1
Fage_P046a	339	Picture	stroop maximum incongruent	14004477	0	1	24824	2	0	next	hit	1599
Fage_P046a	339	Response	1	14010816	6339	1
Fage_P046a	339	Pulse	99	14016106	11629	1
Fage_P046a	339	Pulse	99	14028506	24029	1
Fage_P046a	340	Picture	stroop maximum incongruent	14029301	0	1	24824	3	0	next	hit	1603
Fage_P046a	340	Response	1	14035325	6024	1
Fage_P046a	340	Pulse	99	14040905	11604	1
Fage_P046a	340	Pulse	99	14053305	24004	1
Fage_P046a	341	Picture	stroop maximum incongruent	14054125	0	2	24825	3	0	next	incorrect	1607
Fage_P046a	341	Response	2	14060665	6540	1
Fage_P046a	341	Pulse	99	14065705	11580	1
Fage_P046a	341	Pulse	99	14078105	23980	1
Fage_P046a	342	Picture	Fixation Cross Stroop	14078950	0	1	124620	2	0	next	other	0
Fage_P046a	342	Pulse	99	14090504	11554	1
Fage_P046a	342	Pulse	99	14102904	23954	1
Fage_P046a	342	Pulse	99	14115304	36354	1
Fage_P046a	342	Pulse	99	14127704	48754	1
Fage_P046a	342	Pulse	99	14140103	61153	1
Fage_P046a	342	Pulse	99	14152503	73553	1
Fage_P046a	342	Pulse	99	14164903	85953	1
Fage_P046a	342	Pulse	99	14177303	98353	1
Fage_P046a	342	Pulse	99	14189703	110753	1
Fage_P046a	342	Pulse	99	14202102	123152	1
Fage_P046a	343	Picture	stroop maximum incongruent	14203570	0	1	24824	2	0	next	incorrect	1622
Fage_P046a	343	Response	2	14210112	6542	1
Fage_P046a	343	Pulse	99	14214502	10932	1
Fage_P046a	343	Pulse	99	14226902	23332	1
Fage_P046a	344	Picture	stroop maximum incongruent	14228394	0	1	24824	3	0	next	hit	1626
Fage_P046a	344	Response	1	14234942	6548	1
Fage_P046a	344	Pulse	99	14239302	10908	1
Fage_P046a	344	Pulse	99	14251701	23307	1
Fage_P046a	345	Picture	stroop maximum incongruent	14253218	0	2	24825	3	0	next	incorrect	1630
Fage_P046a	345	Response	2	14259542	6324	1
Fage_P046a	345	Pulse	99	14264101	10883	1
Fage_P046a	345	Pulse	99	14276501	23283	1
Fage_P046a	346	Picture	stroop maximum incongruent	14278043	0	1	24990	2	0	next	incorrect	1635
Fage_P046a	346	Pulse	99	14288901	10858	1
Fage_P046a	346	Response	2	14291341	13298	1
Fage_P046a	346	Pulse	99	14301300	23257	1
Fage_P046a	347	Picture	stroop maximum incongruent	14303033	0	1	24824	3	0	next	incorrect	1638
Fage_P046a	347	Response	2	14309190	6157	1
Fage_P046a	347	Pulse	99	14313700	10667	1
Fage_P046a	347	Pulse	99	14326100	23067	1
Fage_P046a	348	Picture	stroop maximum incongruent	14327857	0	2	24825	3	0	next	incorrect	1642
Fage_P046a	348	Response	2	14334790	6933	1
Fage_P046a	348	Pulse	99	14338510	10653	1
Fage_P046a	348	Pulse	99	14350909	23052	1
Fage_P046a	349	Picture	Fixation Cross Stroop	14352682	0	1	124620	2	0	next	other	0
Fage_P046a	349	Pulse	99	14363309	10627	1
Fage_P046a	349	Pulse	99	14375709	23027	1
Fage_P046a	349	Pulse	99	14388109	35427	1
Fage_P046a	349	Pulse	99	14400509	47827	1
Fage_P046a	349	Pulse	99	14412908	60226	1
Fage_P046a	349	Pulse	99	14425308	72626	1
Fage_P046a	349	Pulse	99	14437708	85026	1
Fage_P046a	349	Pulse	99	14450108	97426	1
Fage_P046a	349	Pulse	99	14462508	109826	1
Fage_P046a	349	Pulse	99	14474907	122225	1
Fage_P046a	350	Picture	End Stroop	14477302	0	1	45406	2	0	next	other	0
Fage_P046a	350	Pulse	99	14487307	10005	1
Fage_P046a	350	Pulse	99	14499707	22405	1
Fage_P046a	350	Pulse	99	14512107	34805	1
