# Supplementary material for: Towards clinical applicability of fMRI via systematic filtering
Source: PLoS One. 2025 May 12;20(5):e0321088. doi: 10.1371/journal.pone.0321088 (PMC12068634; doi:10.1371/journal.pone.0321088)
Supplement: S1 Code — (ZIP) [file pone.0321088.s001.zip › PLOS_DATA_CODE/Logfiles/Fage_P047a-fage.log]

Scenario - Fage Final
Logfile written - 02/04/2013 09:38:05

Subject	Trial	Event Type	Code	Time	TTime	Uncertainty	Duration	Uncertainty	ReqTime	ReqDur	Stim Type	Pair Index

Fage_P047a	1	Pulse	99	61784	71780	1
Fage_P047a	2	Picture	Instruction Sternberg Symbols	61972	0	1	37319	2	0	next	other	0
Fage_P047a	2	Pulse	99	74183	12211	1
Fage_P047a	2	Pulse	99	86583	24611	1
Fage_P047a	2	Pulse	99	98982	37010	1
Fage_P047a	3	Picture	Encoding Sternberg Symbols	99291	0	1	24824	2	0	next	other	0
Fage_P047a	3	Pulse	99	111382	12091	1
Fage_P047a	3	Pulse	99	123782	24491	1
Fage_P047a	4	Picture	Fixation Cross Sternberg Symbols after Encoding	124115	0	1	12495	2	0	next	other	0
Fage_P047a	4	Pulse	99	136181	12066	1
Fage_P047a	5	Picture	Stroop Sternberg	136610	0	1	24824	2	0	next	incorrect	12
Fage_P047a	5	Response	2	146951	10341	1
Fage_P047a	5	Pulse	99	148581	11971	1
Fage_P047a	5	Pulse	99	160980	24370	1
Fage_P047a	6	Picture	Fixation Cross Sternberg Symbols after Stroop	161434	0	1	37319	2	0	next	other	0
Fage_P047a	6	Pulse	99	173380	11946	1
Fage_P047a	6	Pulse	99	185780	24346	1
Fage_P047a	6	Pulse	99	198179	36745	1
Fage_P047a	7	Picture	Retrieval Sternberg Symbols	198753	0	1	24824	2	0	next	hit	21
Fage_P047a	7	Pulse	99	210579	11826	1
Fage_P047a	7	Response	1	213089	14336	1
Fage_P047a	7	Pulse	99	222979	24226	1
Fage_P047a	8	Picture	Fixation Cross after Retrieval	223577	0	1	112290	2	0	next	other	0
Fage_P047a	8	Pulse	99	235378	11801	1
Fage_P047a	8	Pulse	99	247778	24201	1
Fage_P047a	8	Pulse	99	260177	36600	1
Fage_P047a	8	Pulse	99	272577	49000	1
Fage_P047a	8	Pulse	99	284977	61400	1
Fage_P047a	8	Pulse	99	297376	73799	1
Fage_P047a	8	Pulse	99	309776	86199	1
Fage_P047a	8	Pulse	99	322176	98599	1
Fage_P047a	8	Pulse	99	334575	110998	1
Fage_P047a	9	Picture	Encoding Sternberg Symbols	335867	0	1	24824	2	0	next	other	0
Fage_P047a	9	Pulse	99	346975	11108	1
Fage_P047a	9	Pulse	99	359374	23507	1
Fage_P047a	10	Picture	Fixation Cross Sternberg Symbols after Encoding	360691	0	1	12495	2	0	next	other	0
Fage_P047a	10	Pulse	99	371784	11093	1
Fage_P047a	11	Picture	Stroop Sternberg	373186	0	1	24824	2	0	next	incorrect	39
Fage_P047a	11	Response	2	381374	8188	1
Fage_P047a	11	Pulse	99	384184	10998	1
Fage_P047a	11	Pulse	99	396583	23397	1
Fage_P047a	12	Picture	Fixation Cross Sternberg Symbols after Stroop	398010	0	1	37319	2	0	next	other	0
Fage_P047a	12	Pulse	99	408983	10973	1
Fage_P047a	12	Pulse	99	421382	23372	1
Fage_P047a	12	Pulse	99	433782	35772	1
Fage_P047a	13	Picture	Retrieval Sternberg Symbols	435329	0	1	24824	2	0	next	hit	48
Fage_P047a	13	Pulse	99	446182	10853	1
Fage_P047a	13	Response	1	456471	21142	1
Fage_P047a	13	Pulse	99	458581	23252	1
Fage_P047a	14	Picture	Fixation Cross after Retrieval	460153	0	1	149443	2	0	next	other	0
Fage_P047a	14	Pulse	99	470981	10828	1
Fage_P047a	14	Pulse	99	483381	23228	1
Fage_P047a	14	Pulse	99	495780	35627	1
Fage_P047a	14	Pulse	99	508180	48027	1
Fage_P047a	14	Pulse	99	520579	60426	1
Fage_P047a	14	Pulse	99	532979	72826	1
Fage_P047a	14	Pulse	99	545379	85226	1
Fage_P047a	14	Pulse	99	557778	97625	1
Fage_P047a	14	Pulse	99	570178	110025	1
Fage_P047a	14	Pulse	99	582577	122424	1
Fage_P047a	14	Pulse	99	594977	134824	1
Fage_P047a	14	Pulse	99	607377	147224	1
Fage_P047a	15	Picture	Encoding Sternberg Symbols	609596	0	1	24823	2	0	next	other	0
Fage_P047a	15	Pulse	99	619777	10181	1
Fage_P047a	15	Pulse	99	632176	22580	1
Fage_P047a	16	Picture	Fixation Cross Sternberg Symbols after Encoding	634419	0	1	12496	2	0	next	other	0
Fage_P047a	16	Pulse	99	644576	10157	1
Fage_P047a	17	Picture	Stroop Sternberg	646915	0	1	24823	3	0	next	hit	70
Fage_P047a	17	Pulse	99	656975	10060	1
Fage_P047a	17	Response	1	660665	13750	1
Fage_P047a	17	Pulse	99	669375	22460	1
Fage_P047a	18	Picture	Fixation Cross Sternberg Symbols after Stroop	671738	0	2	37319	4	0	next	other	0
Fage_P047a	18	Pulse	99	681775	10037	1
Fage_P047a	18	Pulse	99	694174	22436	1
Fage_P047a	18	Pulse	99	706574	34836	1
Fage_P047a	19	Picture	Retrieval Sternberg Symbols	709057	0	2	24824	3	0	next	hit	78
Fage_P047a	19	Pulse	99	718973	9916	1
Fage_P047a	19	Response	1	723713	14656	1
Fage_P047a	19	Pulse	99	731373	22316	1
Fage_P047a	20	Picture	Fixation Cross after Retrieval	733881	0	1	124619	2	0	next	other	0
Fage_P047a	20	Pulse	99	743773	9892	1
Fage_P047a	20	Pulse	99	756172	22291	1
Fage_P047a	20	Pulse	99	768572	34691	1
Fage_P047a	20	Pulse	99	780971	47090	1
Fage_P047a	20	Pulse	99	793371	59490	1
Fage_P047a	20	Pulse	99	805771	71890	1
Fage_P047a	20	Pulse	99	818170	84289	1
Fage_P047a	20	Pulse	99	830570	96689	1
Fage_P047a	20	Pulse	99	842969	109088	1
Fage_P047a	20	Pulse	99	855369	121488	1
Fage_P047a	21	Picture	Encoding Sternberg Symbols	858500	0	1	24824	2	0	next	other	0
Fage_P047a	21	Pulse	99	867769	9269	1
Fage_P047a	21	Pulse	99	880168	21668	1
Fage_P047a	22	Picture	Fixation Cross Sternberg Symbols after Encoding	883324	0	1	12495	2	0	next	other	0
Fage_P047a	22	Pulse	99	892568	9244	1
Fage_P047a	23	Picture	Stroop Sternberg	895819	0	1	24824	2	0	next	hit	97
Fage_P047a	23	Response	1	903848	8029	1
Fage_P047a	23	Pulse	99	904967	9148	1
Fage_P047a	23	Pulse	99	917367	21548	1
Fage_P047a	24	Picture	Fixation Cross Sternberg Symbols after Stroop	920643	0	1	37319	2	0	next	other	0
Fage_P047a	24	Pulse	99	929767	9124	1
Fage_P047a	24	Pulse	99	942166	21523	1
Fage_P047a	24	Pulse	99	954566	33923	1
Fage_P047a	25	Picture	Retrieval Sternberg Symbols	957962	0	1	24824	2	0	next	miss	0
Fage_P047a	25	Pulse	99	966966	9004	1
Fage_P047a	25	Pulse	99	979365	21403	1
Fage_P047a	26	Picture	Fixation Cross after Retrieval	982786	0	1	136948	2	0	next	false_alarm	108
Fage_P047a	26	Response	1	985355	2569	1
Fage_P047a	26	Pulse	99	991765	8979	1
Fage_P047a	26	Pulse	99	1004165	21379	1
Fage_P047a	26	Pulse	99	1016564	33778	1
Fage_P047a	26	Pulse	99	1028964	46178	1
Fage_P047a	26	Pulse	99	1041363	58577	1
Fage_P047a	26	Pulse	99	1053763	70977	1
Fage_P047a	26	Pulse	99	1066163	83377	1
Fage_P047a	26	Pulse	99	1078562	95776	1
Fage_P047a	26	Pulse	99	1090962	108176	1
Fage_P047a	26	Pulse	99	1103361	120575	1
Fage_P047a	26	Pulse	99	1115761	132975	1
Fage_P047a	27	Picture	Encoding Sternberg Symbols	1119734	0	1	24824	2	0	next	other	0
Fage_P047a	27	Pulse	99	1128161	8427	1
Fage_P047a	27	Pulse	99	1140560	20826	1
Fage_P047a	28	Picture	Fixation Cross Sternberg Symbols after Encoding	1144558	0	1	12495	2	0	next	other	0
Fage_P047a	28	Pulse	99	1152960	8402	1
Fage_P047a	29	Picture	Stroop Sternberg	1157053	0	1	24824	2	0	next	incorrect	127
Fage_P047a	29	Pulse	99	1165360	8307	1
Fage_P047a	29	Response	2	1167979	10926	1
Fage_P047a	29	Pulse	99	1177759	20706	1
Fage_P047a	30	Picture	Fixation Cross Sternberg Symbols after Stroop	1181877	0	1	37319	2	0	next	other	0
Fage_P047a	30	Pulse	99	1190159	8282	1
Fage_P047a	30	Pulse	99	1202558	20681	1
Fage_P047a	30	Pulse	99	1214958	33081	1
Fage_P047a	31	Picture	Retrieval Sternberg Symbols	1219196	0	1	24824	2	0	next	hit	136
Fage_P047a	31	Pulse	99	1227358	8162	1
Fage_P047a	31	Pulse	99	1239757	20561	1
Fage_P047a	31	Response	1	1243267	24071	1
Fage_P047a	32	Picture	Fixation Cross after Retrieval	1244020	0	1	124619	2	0	next	other	0
Fage_P047a	32	Pulse	99	1252157	8137	1
Fage_P047a	32	Pulse	99	1264556	20536	1
Fage_P047a	32	Pulse	99	1276956	32936	1
Fage_P047a	32	Pulse	99	1289356	45336	1
Fage_P047a	32	Pulse	99	1301755	57735	1
Fage_P047a	32	Pulse	99	1314155	70135	1
Fage_P047a	32	Pulse	99	1326555	82535	1
Fage_P047a	32	Pulse	99	1338954	94934	1
Fage_P047a	32	Pulse	99	1351354	107334	1
Fage_P047a	32	Pulse	99	1363753	119733	1
Fage_P047a	33	Picture	Encoding Sternberg Symbols	1368639	0	1	24823	2	0	next	other	0
Fage_P047a	33	Pulse	99	1376153	7514	1
Fage_P047a	33	Pulse	99	1388553	19914	1
Fage_P047a	34	Picture	Fixation Cross Sternberg Symbols after Encoding	1393462	0	1	12496	2	0	next	other	0
Fage_P047a	34	Pulse	99	1400952	7490	1
Fage_P047a	35	Picture	Stroop Sternberg	1405958	0	1	24823	3	0	next	incorrect	155
Fage_P047a	35	Pulse	99	1413352	7394	1
Fage_P047a	35	Response	2	1414352	8394	1
Fage_P047a	35	Pulse	99	1425751	19793	1
Fage_P047a	36	Picture	Fixation Cross Sternberg Symbols after Stroop	1430781	0	2	37319	4	0	next	other	0
Fage_P047a	36	Pulse	99	1438151	7370	1
Fage_P047a	36	Pulse	99	1450551	19770	1
Fage_P047a	36	Pulse	99	1462950	32169	1
Fage_P047a	37	Picture	Retrieval Sternberg Symbols	1468100	0	2	24824	3	0	next	incorrect	164
Fage_P047a	37	Pulse	99	1475350	7250	1
Fage_P047a	37	Pulse	99	1487750	19650	1
Fage_P047a	37	Response	2	1492319	24219	1
Fage_P047a	38	Picture	Fixation Cross after Retrieval	1492924	0	1	112291	2	0	next	other	0
Fage_P047a	38	Pulse	99	1500149	7225	1
Fage_P047a	38	Pulse	99	1512549	19625	1
Fage_P047a	38	Pulse	99	1524948	32024	1
Fage_P047a	38	Pulse	99	1537348	44424	1
Fage_P047a	38	Pulse	99	1549748	56824	1
Fage_P047a	38	Pulse	99	1562147	69223	1
Fage_P047a	38	Pulse	99	1574547	81623	1
Fage_P047a	38	Pulse	99	1586947	94023	1
Fage_P047a	38	Pulse	99	1599346	106422	1
Fage_P047a	39	Picture	Encoding Sternberg Symbols	1605215	0	1	24824	2	0	next	other	0
Fage_P047a	39	Pulse	99	1611746	6531	1
Fage_P047a	39	Pulse	99	1624145	18930	1
Fage_P047a	40	Picture	Fixation Cross Sternberg Symbols after Encoding	1630039	0	1	12495	2	0	next	other	0
Fage_P047a	40	Pulse	99	1636545	6506	1
Fage_P047a	41	Picture	Stroop Sternberg	1642534	0	1	24824	2	0	next	hit	182
Fage_P047a	41	Pulse	99	1648945	6411	1
Fage_P047a	41	Response	1	1651694	9160	1
Fage_P047a	41	Pulse	99	1661344	18810	1
Fage_P047a	42	Picture	Fixation Cross Sternberg Symbols after Stroop	1667358	0	1	37319	2	0	next	other	0
Fage_P047a	42	Pulse	99	1673754	6396	1
Fage_P047a	42	Pulse	99	1686154	18796	1
Fage_P047a	42	Pulse	99	1698543	31185	1
Fage_P047a	43	Picture	Retrieval Sternberg Symbols	1704677	0	1	24824	2	0	next	incorrect	191
Fage_P047a	43	Pulse	99	1710943	6266	1
Fage_P047a	43	Pulse	99	1723352	18675	1
Fage_P047a	43	Response	2	1725112	20435	1
Fage_P047a	44	Picture	Fixation Cross after Retrieval	1729501	0	1	112290	2	0	next	other	0
Fage_P047a	44	Pulse	99	1735742	6241	1
Fage_P047a	44	Pulse	99	1748152	18651	1
Fage_P047a	44	Pulse	99	1760551	31050	1
Fage_P047a	44	Pulse	99	1772951	43450	1
Fage_P047a	44	Pulse	99	1785350	55849	1
Fage_P047a	44	Pulse	99	1797750	68249	1
Fage_P047a	44	Pulse	99	1810150	80649	1
Fage_P047a	44	Pulse	99	1822549	93048	1
Fage_P047a	44	Pulse	99	1834949	105448	1
Fage_P047a	45	Picture	Encoding Sternberg Symbols	1841791	0	1	24824	2	0	next	other	0
Fage_P047a	45	Pulse	99	1847349	5558	1
Fage_P047a	45	Pulse	99	1859748	17957	1
Fage_P047a	46	Picture	Fixation Cross Sternberg Symbols after Encoding	1866615	0	1	12495	2	0	next	other	0
Fage_P047a	46	Pulse	99	1872148	5533	1
Fage_P047a	47	Picture	Stroop Sternberg	1879110	0	1	24824	2	0	next	incorrect	209
Fage_P047a	47	Pulse	99	1884547	5437	1
Fage_P047a	47	Response	2	1886207	7097	1
Fage_P047a	47	Pulse	99	1896947	17837	1
Fage_P047a	48	Picture	Fixation Cross Sternberg Symbols after Stroop	1903934	0	1	37319	2	0	next	other	0
Fage_P047a	48	Pulse	99	1909347	5413	1
Fage_P047a	48	Pulse	99	1921746	17812	1
Fage_P047a	48	Pulse	99	1934146	30212	1
Fage_P047a	49	Picture	Retrieval Sternberg Symbols	1941253	0	1	24824	2	0	next	hit	218
Fage_P047a	49	Pulse	99	1946545	5292	1
Fage_P047a	49	Pulse	99	1958945	17692	1
Fage_P047a	49	Response	1	1963155	21902	1
Fage_P047a	50	Picture	Fixation Cross after Retrieval	1966077	0	1	136947	2	0	next	other	0
Fage_P047a	50	Pulse	99	1971345	5268	1
Fage_P047a	50	Pulse	99	1983744	17667	1
Fage_P047a	50	Pulse	99	1996144	30067	1
Fage_P047a	50	Pulse	99	2008543	42466	1
Fage_P047a	50	Pulse	99	2020943	54866	1
Fage_P047a	50	Pulse	99	2033343	67266	1
Fage_P047a	50	Pulse	99	2045742	79665	1
Fage_P047a	50	Pulse	99	2058142	92065	1
Fage_P047a	50	Pulse	99	2070542	104465	1
Fage_P047a	50	Pulse	99	2082941	116864	1
Fage_P047a	50	Pulse	99	2095341	129264	1
Fage_P047a	51	Picture	Encoding Sternberg Symbols	2103024	0	1	24824	2	0	next	other	0
Fage_P047a	51	Pulse	99	2107741	4717	1
Fage_P047a	51	Pulse	99	2120140	17116	1
Fage_P047a	52	Picture	Fixation Cross Sternberg Symbols after Encoding	2127848	0	1	12495	3	0	next	other	0
Fage_P047a	52	Pulse	99	2132540	4692	1
Fage_P047a	53	Picture	Stroop Sternberg	2140343	0	2	24824	3	0	next	hit	238
Fage_P047a	53	Pulse	99	2144939	4596	1
Fage_P047a	53	Response	1	2149399	9056	1
Fage_P047a	53	Pulse	99	2157339	16996	1
Fage_P047a	54	Picture	Fixation Cross Sternberg Symbols after Stroop	2165167	0	1	37319	2	0	next	other	0
Fage_P047a	54	Pulse	99	2169738	4571	1
Fage_P047a	54	Pulse	99	2182138	16971	1
Fage_P047a	54	Pulse	99	2194538	29371	1
Fage_P047a	55	Picture	Retrieval Sternberg Symbols	2202486	0	1	24824	2	0	next	incorrect	246
Fage_P047a	55	Pulse	99	2206937	4451	1
Fage_P047a	55	Response	2	2214617	12131	1
Fage_P047a	55	Pulse	99	2219337	16851	1
Fage_P047a	56	Picture	Fixation Cross after Retrieval	2227310	0	1	124619	2	0	next	other	0
Fage_P047a	56	Pulse	99	2231737	4427	1
Fage_P047a	56	Pulse	99	2244136	16826	1
Fage_P047a	56	Pulse	99	2256536	29226	1
Fage_P047a	56	Pulse	99	2268935	41625	1
Fage_P047a	56	Pulse	99	2281335	54025	1
Fage_P047a	56	Pulse	99	2293735	66425	1
Fage_P047a	56	Pulse	99	2306134	78824	1
Fage_P047a	56	Pulse	99	2318534	91224	1
Fage_P047a	56	Pulse	99	2330933	103623	1
Fage_P047a	56	Pulse	99	2343333	116023	1
Fage_P047a	57	Picture	Encoding Sternberg Symbols	2351929	0	1	24824	2	0	next	other	0
Fage_P047a	57	Pulse	99	2355733	3804	1
Fage_P047a	57	Pulse	99	2368132	16203	1
Fage_P047a	58	Picture	Fixation Cross Sternberg Symbols after Encoding	2376753	0	1	12495	2	0	next	other	0
Fage_P047a	58	Pulse	99	2380532	3779	1
Fage_P047a	59	Picture	Stroop Sternberg	2389248	0	1	24824	2	0	next	miss	0
Fage_P047a	59	Pulse	99	2392932	3684	1
Fage_P047a	59	Pulse	99	2405331	16083	1
Fage_P047a	60	Picture	Fixation Cross Sternberg Symbols after Stroop	2414072	0	1	37319	2	0	next	false_alarm	268
Fage_P047a	60	Response	2	2414141	69	1
Fage_P047a	60	Pulse	99	2417731	3659	1
Fage_P047a	60	Pulse	99	2430130	16058	1
Fage_P047a	60	Pulse	99	2442530	28458	1
Fage_P047a	61	Picture	Retrieval Sternberg Symbols	2451391	0	1	24824	2	0	next	incorrect	275
Fage_P047a	61	Pulse	99	2454930	3539	1
Fage_P047a	61	Pulse	99	2467329	15938	1
Fage_P047a	61	Response	2	2470509	19118	1
Fage_P047a	62	Picture	Fixation Cross after Retrieval	2476215	0	1	149443	2	0	next	other	0
Fage_P047a	62	Pulse	99	2479729	3514	1
Fage_P047a	62	Pulse	99	2492129	15914	1
Fage_P047a	62	Pulse	99	2504528	28313	1
Fage_P047a	62	Pulse	99	2516928	40713	1
Fage_P047a	62	Pulse	99	2529327	53112	1
Fage_P047a	62	Pulse	99	2541727	65512	1
Fage_P047a	62	Pulse	99	2554127	77912	1
Fage_P047a	62	Pulse	99	2566526	90311	1
Fage_P047a	62	Pulse	99	2578926	102711	1
Fage_P047a	62	Pulse	99	2591326	115111	1
Fage_P047a	62	Pulse	99	2603725	127510	1
Fage_P047a	62	Pulse	99	2616125	139910	1
Fage_P047a	63	Picture	Encoding Sternberg Symbols	2625658	0	1	24824	2	0	next	other	0
Fage_P047a	63	Pulse	99	2628524	2866	1
Fage_P047a	63	Pulse	99	2640924	15266	1
Fage_P047a	64	Picture	Fixation Cross Sternberg Symbols after Encoding	2650482	0	1	12495	2	0	next	other	0
Fage_P047a	64	Pulse	99	2653324	2842	1
Fage_P047a	65	Picture	Stroop Sternberg	2662977	0	1	24824	2	0	next	incorrect	296
Fage_P047a	65	Pulse	99	2665723	2746	1
Fage_P047a	65	Response	2	2671853	8876	1
Fage_P047a	65	Pulse	99	2678123	15146	1
Fage_P047a	66	Picture	Fixation Cross Sternberg Symbols after Stroop	2687801	0	1	37319	2	0	next	other	0
Fage_P047a	66	Pulse	99	2690522	2721	1
Fage_P047a	66	Pulse	99	2702922	15121	1
Fage_P047a	66	Pulse	99	2715322	27521	1
Fage_P047a	67	Picture	Retrieval Sternberg Symbols	2725120	0	1	24824	2	0	next	hit	305
Fage_P047a	67	Pulse	99	2727721	2601	1
Fage_P047a	67	Pulse	99	2740121	15001	1
Fage_P047a	67	Response	1	2744051	18931	1
Fage_P047a	68	Picture	Fixation Cross after Retrieval	2749944	0	1	124619	2	0	next	other	0
Fage_P047a	68	Pulse	99	2752520	2576	1
Fage_P047a	68	Pulse	99	2764920	14976	1
Fage_P047a	68	Pulse	99	2777320	27376	1
Fage_P047a	68	Pulse	99	2789719	39775	1
Fage_P047a	68	Pulse	99	2802119	52175	1
Fage_P047a	68	Pulse	99	2814519	64575	1
Fage_P047a	68	Pulse	99	2826918	76974	1
Fage_P047a	68	Pulse	99	2839318	89374	1
Fage_P047a	68	Pulse	99	2851717	101773	1
Fage_P047a	68	Pulse	99	2864117	114173	1
Fage_P047a	69	Picture	Encoding Sternberg Symbols	2874563	0	1	24824	2	0	next	other	0
Fage_P047a	69	Pulse	99	2876517	1954	1
Fage_P047a	69	Pulse	99	2888916	14353	1
Fage_P047a	70	Picture	Fixation Cross Sternberg Symbols after Encoding	2899387	0	1	12495	2	0	next	other	0
Fage_P047a	70	Pulse	99	2901316	1929	1
Fage_P047a	71	Picture	Stroop Sternberg	2911882	0	1	24824	2	0	next	incorrect	324
Fage_P047a	71	Pulse	99	2913716	1834	1
Fage_P047a	71	Response	2	2920555	8673	1
Fage_P047a	71	Pulse	99	2926115	14233	1
Fage_P047a	72	Picture	Fixation Cross Sternberg Symbols after Stroop	2936706	0	1	37319	2	0	next	other	0
Fage_P047a	72	Pulse	99	2938515	1809	1
Fage_P047a	72	Pulse	99	2950914	14208	1
Fage_P047a	72	Pulse	99	2963314	26608	1
Fage_P047a	73	Picture	Retrieval Sternberg Symbols	2974025	0	1	24824	2	0	next	incorrect	333
Fage_P047a	73	Pulse	99	2975714	1689	1
Fage_P047a	73	Pulse	99	2988113	14088	1
Fage_P047a	73	Response	2	2988383	14358	1
Fage_P047a	74	Picture	Fixation Cross after Retrieval	2998849	0	1	112290	2	0	next	other	0
Fage_P047a	74	Pulse	99	3000513	1664	1
Fage_P047a	74	Pulse	99	3012912	14063	1
Fage_P047a	74	Pulse	99	3025312	26463	1
Fage_P047a	74	Pulse	99	3037712	38863	1
Fage_P047a	74	Pulse	99	3050111	51262	1
Fage_P047a	74	Pulse	99	3062511	63662	1
Fage_P047a	74	Pulse	99	3074911	76062	1
Fage_P047a	74	Pulse	99	3087310	88461	1
Fage_P047a	74	Pulse	99	3099720	100871	1
Fage_P047a	75	Picture	Encoding Sternberg Symbols	3111139	0	1	24824	2	0	next	other	0
Fage_P047a	75	Pulse	99	3112119	980	1
Fage_P047a	75	Pulse	99	3124519	13380	1
Fage_P047a	76	Picture	Fixation Cross Sternberg Symbols after Encoding	3135963	0	1	12495	2	0	next	other	0
Fage_P047a	76	Pulse	99	3136919	956	1
Fage_P047a	77	Picture	Stroop Sternberg	3148458	0	1	24824	2	0	next	hit	351
Fage_P047a	77	Pulse	99	3149318	860	1
Fage_P047a	77	Response	1	3155768	7310	1
Fage_P047a	77	Pulse	99	3161718	13260	1
Fage_P047a	78	Picture	Fixation Cross Sternberg Symbols after Stroop	3173282	0	1	37319	2	0	next	other	0
Fage_P047a	78	Pulse	99	3174118	836	1
Fage_P047a	78	Pulse	99	3186517	13235	1
Fage_P047a	78	Pulse	99	3198917	25635	1
Fage_P047a	79	Picture	Retrieval Sternberg Symbols	3210601	0	1	24824	2	0	next	hit	360
Fage_P047a	79	Pulse	99	3211316	715	1
Fage_P047a	79	Pulse	99	3223716	13115	1
Fage_P047a	79	Response	1	3226756	16155	1
Fage_P047a	80	Picture	Fixation Cross after Retrieval	3235425	0	1	124619	2	0	next	other	0
Fage_P047a	80	Pulse	99	3236115	690	1
Fage_P047a	80	Pulse	99	3248515	13090	1
Fage_P047a	80	Pulse	99	3260915	25490	1
Fage_P047a	80	Pulse	99	3273314	37889	1
Fage_P047a	80	Pulse	99	3285714	50289	1
Fage_P047a	80	Pulse	99	3298114	62689	1
Fage_P047a	80	Pulse	99	3310513	75088	1
Fage_P047a	80	Pulse	99	3322913	87488	1
Fage_P047a	80	Pulse	99	3335312	99887	1
Fage_P047a	80	Pulse	99	3347712	112287	1
Fage_P047a	81	Picture	Encoding Sternberg Symbols	3360044	0	1	24824	2	0	next	other	0
Fage_P047a	81	Pulse	99	3360112	68	1
Fage_P047a	81	Pulse	99	3372511	12467	1
Fage_P047a	82	Picture	Fixation Cross Sternberg Symbols after Encoding	3384868	0	1	12495	2	0	next	other	0
Fage_P047a	82	Pulse	99	3384911	43	1
Fage_P047a	82	Pulse	99	3397311	12443	1
Fage_P047a	83	Picture	Stroop Sternberg	3397363	0	1	24824	2	0	next	incorrect	379
Fage_P047a	83	Response	2	3405010	7647	1
Fage_P047a	83	Pulse	99	3409710	12347	1
Fage_P047a	83	Pulse	99	3422110	24747	1
Fage_P047a	84	Picture	Fixation Cross Sternberg Symbols after Stroop	3422187	0	1	37319	2	0	next	other	0
Fage_P047a	84	Pulse	99	3434509	12322	1
Fage_P047a	84	Pulse	99	3446909	24722	1
Fage_P047a	84	Pulse	99	3459309	37122	1
Fage_P047a	85	Picture	Retrieval Sternberg Symbols	3459506	0	1	24824	2	0	next	incorrect	388
Fage_P047a	85	Pulse	99	3471708	12202	1
Fage_P047a	85	Response	2	3475658	16152	1
Fage_P047a	85	Pulse	99	3484108	24602	1
Fage_P047a	86	Picture	Fixation Cross after Retrieval	3484330	0	1	124619	2	0	next	other	0
Fage_P047a	86	Pulse	99	3496508	12178	1
Fage_P047a	86	Pulse	99	3508907	24577	1
Fage_P047a	86	Pulse	99	3521307	36977	1
Fage_P047a	86	Pulse	99	3533706	49376	1
Fage_P047a	86	Pulse	99	3546106	61776	1
Fage_P047a	86	Pulse	99	3558505	74175	1
Fage_P047a	86	Pulse	99	3570905	86575	1
Fage_P047a	86	Pulse	99	3583305	98975	1
Fage_P047a	86	Pulse	99	3595704	111374	1
Fage_P047a	86	Pulse	99	3608104	123774	1
Fage_P047a	87	Picture	Encoding Sternberg Symbols	3608949	0	1	24823	3	0	next	other	0
Fage_P047a	87	Pulse	99	3620504	11555	1
Fage_P047a	87	Pulse	99	3632903	23954	1
Fage_P047a	88	Picture	Fixation Cross Sternberg Symbols after Encoding	3633772	0	2	12496	3	0	next	other	0
Fage_P047a	88	Pulse	99	3645303	11531	1
Fage_P047a	89	Picture	Stroop Sternberg	3646268	0	1	24824	2	0	next	incorrect	407
Fage_P047a	89	Response	2	3653203	6935	1
Fage_P047a	89	Pulse	99	3657702	11434	1
Fage_P047a	89	Pulse	99	3670102	23834	1
Fage_P047a	90	Picture	Fixation Cross Sternberg Symbols after Stroop	3671092	0	1	37319	2	0	next	other	0
Fage_P047a	90	Pulse	99	3682502	11410	1
Fage_P047a	90	Pulse	99	3694901	23809	1
Fage_P047a	90	Pulse	99	3707301	36209	1
Fage_P047a	91	Picture	Retrieval Sternberg Symbols	3708411	0	1	24823	3	0	next	incorrect	416
Fage_P047a	91	Pulse	99	3719701	11290	1
Fage_P047a	91	Response	2	3720560	12149	1
Fage_P047a	91	Pulse	99	3732100	23689	1
Fage_P047a	92	Picture	Fixation Cross after Retrieval	3733234	0	2	112291	3	0	next	other	0
Fage_P047a	92	Pulse	99	3744500	11266	1
Fage_P047a	92	Pulse	99	3756899	23665	1
Fage_P047a	92	Pulse	99	3769299	36065	1
Fage_P047a	92	Pulse	99	3781699	48465	1
Fage_P047a	92	Pulse	99	3794098	60864	1
Fage_P047a	92	Pulse	99	3806498	73264	1
Fage_P047a	92	Pulse	99	3818897	85663	1
Fage_P047a	92	Pulse	99	3831297	98063	1
Fage_P047a	92	Pulse	99	3843697	110463	1
Fage_P047a	93	Picture	Encoding Sternberg Symbols	3845525	0	1	24824	2	0	next	other	0
Fage_P047a	93	Pulse	99	3856096	10571	1
Fage_P047a	93	Pulse	99	3868496	22971	1
Fage_P047a	94	Picture	Fixation Cross Sternberg Symbols after Encoding	3870349	0	1	12495	2	0	next	other	0
Fage_P047a	94	Pulse	99	3880896	10547	1
Fage_P047a	95	Picture	Stroop Sternberg	3882844	0	1	24824	2	0	next	incorrect	434
Fage_P047a	95	Response	2	3889975	7131	1
Fage_P047a	95	Pulse	99	3893295	10451	1
Fage_P047a	95	Pulse	99	3905695	22851	1
Fage_P047a	96	Picture	Fixation Cross Sternberg Symbols after Stroop	3907668	0	1	37319	2	0	next	other	0
Fage_P047a	96	Pulse	99	3918094	10426	1
Fage_P047a	96	Pulse	99	3930494	22826	1
Fage_P047a	96	Pulse	99	3942894	35226	1
Fage_P047a	97	Picture	Retrieval Sternberg Symbols	3944987	0	1	24824	2	0	next	hit	443
Fage_P047a	97	Pulse	99	3955293	10306	1
Fage_P047a	97	Response	1	3964023	19036	1
Fage_P047a	97	Pulse	99	3967693	22706	1
Fage_P047a	98	Picture	Fixation Cross after Retrieval	3969811	0	1	136947	2	0	next	other	0
Fage_P047a	98	Pulse	99	3980093	10282	1
Fage_P047a	98	Pulse	99	3992492	22681	1
Fage_P047a	98	Pulse	99	4004892	35081	1
Fage_P047a	98	Pulse	99	4017291	47480	1
Fage_P047a	98	Pulse	99	4029691	59880	1
Fage_P047a	98	Pulse	99	4042091	72280	1
Fage_P047a	98	Pulse	99	4054490	84679	1
Fage_P047a	98	Pulse	99	4066890	97079	1
Fage_P047a	98	Pulse	99	4079289	109478	1
Fage_P047a	98	Pulse	99	4091689	121878	1
Fage_P047a	98	Pulse	99	4104089	134278	1
Fage_P047a	99	Picture	Encoding Sternberg Symbols	4106758	0	1	24824	2	0	next	other	0
Fage_P047a	99	Pulse	99	4116488	9730	1
Fage_P047a	99	Pulse	99	4128888	22130	1
Fage_P047a	100	Picture	Fixation Cross Sternberg Symbols after Encoding	4131582	0	1	12495	2	0	next	other	0
Fage_P047a	100	Pulse	99	4141288	9706	1
Fage_P047a	101	Picture	Stroop Sternberg	4144077	0	1	24824	2	0	next	incorrect	463
Fage_P047a	101	Response	2	4150847	6770	1
Fage_P047a	101	Pulse	99	4153687	9610	1
Fage_P047a	101	Pulse	99	4166087	22010	1
Fage_P047a	102	Picture	Fixation Cross Sternberg Symbols after Stroop	4168901	0	1	37319	2	0	next	other	0
Fage_P047a	102	Pulse	99	4178486	9585	1
Fage_P047a	102	Pulse	99	4190886	21985	1
Fage_P047a	102	Pulse	99	4203286	34385	1
Fage_P047a	103	Picture	Retrieval Sternberg Symbols	4206220	0	1	24824	2	0	next	miss	0
Fage_P047a	103	Pulse	99	4215685	9465	1
Fage_P047a	103	Pulse	99	4228085	21865	1
Fage_P047a	104	Picture	Fixation Cross after Retrieval	4231044	0	1	149443	2	0	next	false_alarm	474
Fage_P047a	104	Response	1	4231415	371	1
Fage_P047a	104	Pulse	99	4240484	9440	1
Fage_P047a	104	Pulse	99	4252884	21840	1
Fage_P047a	104	Pulse	99	4265284	34240	1
Fage_P047a	104	Pulse	99	4277683	46639	1
Fage_P047a	104	Pulse	99	4290083	59039	1
Fage_P047a	104	Pulse	99	4302483	71439	1
Fage_P047a	104	Pulse	99	4314882	83838	1
Fage_P047a	104	Pulse	99	4327282	96238	1
Fage_P047a	104	Pulse	99	4339681	108637	1
Fage_P047a	104	Pulse	99	4352081	121037	1
Fage_P047a	104	Pulse	99	4364481	133437	1
Fage_P047a	104	Pulse	99	4376880	145836	1
Fage_P047a	105	Picture	Encoding Sternberg Symbols	4380487	0	1	24824	2	0	next	other	0
Fage_P047a	105	Pulse	99	4389280	8793	1
Fage_P047a	105	Pulse	99	4401679	21192	1
Fage_P047a	106	Picture	Fixation Cross Sternberg Symbols after Encoding	4405311	0	1	12495	2	0	next	other	0
Fage_P047a	106	Pulse	99	4414079	8768	1
Fage_P047a	107	Picture	Stroop Sternberg	4417806	0	1	24824	2	0	next	hit	494
Fage_P047a	107	Pulse	99	4426479	8673	1
Fage_P047a	107	Response	1	4426959	9153	1
Fage_P047a	107	Pulse	99	4438878	21072	1
Fage_P047a	108	Picture	Fixation Cross Sternberg Symbols after Stroop	4442630	0	1	37319	2	0	next	other	0
Fage_P047a	108	Pulse	99	4451278	8648	1
Fage_P047a	108	Pulse	99	4463678	21048	1
Fage_P047a	108	Pulse	99	4476077	33447	1
Fage_P047a	109	Picture	Retrieval Sternberg Symbols	4479949	0	1	24824	2	0	next	incorrect	502
Fage_P047a	109	Pulse	99	4488477	8528	1
Fage_P047a	109	Response	2	4490097	10148	1
Fage_P047a	109	Pulse	99	4500876	20927	1
Fage_P047a	110	Picture	Fixation Cross after Retrieval	4504773	0	1	136947	3	0	next	other	0
Fage_P047a	110	Pulse	99	4513286	8513	1
Fage_P047a	110	Pulse	99	4525686	20913	1
Fage_P047a	110	Pulse	99	4538085	33312	1
Fage_P047a	110	Pulse	99	4550485	45712	1
Fage_P047a	110	Pulse	99	4562885	58112	1
Fage_P047a	110	Pulse	99	4575284	70511	1
Fage_P047a	110	Pulse	99	4587684	82911	1
Fage_P047a	110	Pulse	99	4600083	95310	1
Fage_P047a	110	Pulse	99	4612483	107710	1
Fage_P047a	110	Pulse	99	4624883	120110	1
Fage_P047a	110	Pulse	99	4637282	132509	1
Fage_P047a	111	Picture	Encoding Sternberg Symbols	4641720	0	2	24824	3	0	next	other	0
Fage_P047a	111	Pulse	99	4649682	7962	1
Fage_P047a	111	Pulse	99	4662081	20361	1
Fage_P047a	112	Picture	Fixation Cross Sternberg Symbols after Encoding	4666544	0	1	12496	2	0	next	other	0
Fage_P047a	112	Pulse	99	4674481	7937	1
Fage_P047a	113	Picture	Stroop Sternberg	4679040	0	1	24823	2	0	next	incorrect	522
Fage_P047a	113	Response	2	4686361	7321	1
Fage_P047a	113	Pulse	99	4686880	7840	1
Fage_P047a	113	Pulse	99	4699280	20240	1
Fage_P047a	114	Picture	Fixation Cross Sternberg Symbols after Stroop	4703863	0	1	37319	3	0	next	other	0
Fage_P047a	114	Pulse	99	4711680	7817	1
Fage_P047a	114	Pulse	99	4724080	20217	1
Fage_P047a	114	Pulse	99	4736479	32616	1
Fage_P047a	115	Picture	Retrieval Sternberg Symbols	4741182	0	2	24824	3	0	next	incorrect	531
Fage_P047a	115	Pulse	99	4748879	7697	1
Fage_P047a	115	Response	2	4753519	12337	1
Fage_P047a	115	Pulse	99	4761278	20096	1
Fage_P047a	116	Picture	Fixation Cross after Retrieval	4766006	0	1	112291	2	0	next	other	0
Fage_P047a	116	Pulse	99	4773678	7672	1
Fage_P047a	116	Pulse	99	4786078	20072	1
Fage_P047a	116	Pulse	99	4798477	32471	1
Fage_P047a	116	Pulse	99	4810877	44871	1
Fage_P047a	116	Pulse	99	4823276	57270	1
Fage_P047a	116	Pulse	99	4835676	69670	1
Fage_P047a	116	Pulse	99	4848076	82070	1
Fage_P047a	116	Pulse	99	4860475	94469	1
Fage_P047a	116	Pulse	99	4872875	106869	1
Fage_P047a	117	Picture	Encoding Sternberg Symbols	4878297	0	1	24824	2	0	next	other	0
Fage_P047a	117	Pulse	99	4885275	6978	1
Fage_P047a	117	Pulse	99	4897674	19377	1
Fage_P047a	118	Picture	Fixation Cross Sternberg Symbols after Encoding	4903121	0	1	12495	2	0	next	other	0
Fage_P047a	118	Pulse	99	4910074	6953	1
Fage_P047a	119	Picture	Stroop Sternberg	4915616	0	1	24824	2	0	next	incorrect	550
Fage_P047a	119	Pulse	99	4922473	6857	1
Fage_P047a	119	Response	2	4923293	7677	1
Fage_P047a	119	Pulse	99	4934873	19257	1
Fage_P047a	120	Picture	Fixation Cross Sternberg Symbols after Stroop	4940440	0	1	37319	2	0	next	other	0
Fage_P047a	120	Pulse	99	4947273	6833	1
Fage_P047a	120	Pulse	99	4959672	19232	1
Fage_P047a	120	Pulse	99	4972072	31632	1
Fage_P047a	121	Picture	Retrieval Sternberg Symbols	4977759	0	1	24824	2	0	next	incorrect	558
Fage_P047a	121	Pulse	99	4984472	6713	1
Fage_P047a	121	Response	2	4989841	12082	1
Fage_P047a	121	Pulse	99	4996871	19112	1
Fage_P047a	122	Picture	Fixation Cross after Retrieval	5002583	0	1	149442	3	0	next	other	0
Fage_P047a	122	Pulse	99	5009271	6688	1
Fage_P047a	122	Pulse	99	5021670	19087	1
Fage_P047a	122	Pulse	99	5034070	31487	1
Fage_P047a	122	Pulse	99	5046470	43887	1
Fage_P047a	122	Pulse	99	5058869	56286	1
Fage_P047a	122	Pulse	99	5071269	68686	1
Fage_P047a	122	Pulse	99	5083669	81086	1
Fage_P047a	122	Pulse	99	5096068	93485	1
Fage_P047a	122	Pulse	99	5108468	105885	1
Fage_P047a	122	Pulse	99	5120867	118284	1
Fage_P047a	122	Pulse	99	5133267	130684	1
Fage_P047a	122	Pulse	99	5145666	143083	1
Fage_P047a	123	Picture	Encoding Sternberg Symbols	5152025	0	2	24824	3	0	next	other	0
Fage_P047a	123	Pulse	99	5158066	6041	1
Fage_P047a	123	Pulse	99	5170466	18441	1
Fage_P047a	124	Picture	Fixation Cross Sternberg Symbols after Encoding	5176849	0	1	12495	3	0	next	other	0
Fage_P047a	124	Pulse	99	5182865	6016	1
Fage_P047a	125	Picture	Stroop Sternberg	5189344	0	2	24824	3	0	next	incorrect	580
Fage_P047a	125	Pulse	99	5195265	5921	1
Fage_P047a	125	Response	2	5196375	7031	1
Fage_P047a	125	Pulse	99	5207665	18321	1
Fage_P047a	126	Picture	Fixation Cross Sternberg Symbols after Stroop	5214168	0	1	37319	2	0	next	other	0
Fage_P047a	126	Pulse	99	5220064	5896	1
Fage_P047a	126	Pulse	99	5232464	18296	1
Fage_P047a	126	Pulse	99	5244864	30696	1
Fage_P047a	127	Picture	Retrieval Sternberg Symbols	5251487	0	1	24824	2	0	next	hit	588
Fage_P047a	127	Pulse	99	5257263	5776	1
Fage_P047a	127	Response	1	5266563	15076	1
Fage_P047a	127	Pulse	99	5269663	18176	1
Fage_P047a	128	Picture	Fixation Cross after Retrieval	5276311	0	1	124619	2	0	next	other	0
Fage_P047a	128	Pulse	99	5282062	5751	1
Fage_P047a	128	Pulse	99	5294462	18151	1
Fage_P047a	128	Pulse	99	5306862	30551	1
Fage_P047a	128	Pulse	99	5319261	42950	1
Fage_P047a	128	Pulse	99	5331661	55350	1
Fage_P047a	128	Pulse	99	5344060	67749	1
Fage_P047a	128	Pulse	99	5356460	80149	1
Fage_P047a	128	Pulse	99	5368860	92549	1
Fage_P047a	128	Pulse	99	5381259	104948	1
Fage_P047a	128	Pulse	99	5393659	117348	1
Fage_P047a	129	Picture	Encoding Sternberg Symbols	5400930	0	1	24824	2	0	next	other	0
Fage_P047a	129	Pulse	99	5406059	5129	1
Fage_P047a	129	Pulse	99	5418458	17528	1
Fage_P047a	130	Picture	Fixation Cross Sternberg Symbols after Encoding	5425754	0	1	12495	2	0	next	other	0
Fage_P047a	130	Pulse	99	5430858	5104	1
Fage_P047a	131	Picture	Stroop Sternberg	5438249	0	1	24824	2	0	next	incorrect	608
Fage_P047a	131	Pulse	99	5443257	5008	1
Fage_P047a	131	Response	2	5444637	6388	1
Fage_P047a	131	Pulse	99	5455657	17408	1
Fage_P047a	132	Picture	Fixation Cross Sternberg Symbols after Stroop	5463073	0	1	37319	2	0	next	other	0
Fage_P047a	132	Pulse	99	5468057	4984	1
Fage_P047a	132	Pulse	99	5480456	17383	1
Fage_P047a	132	Pulse	99	5492856	29783	1
Fage_P047a	133	Picture	Retrieval Sternberg Symbols	5500392	0	1	24824	2	0	next	hit	617
Fage_P047a	133	Pulse	99	5505256	4864	1
Fage_P047a	133	Pulse	99	5517655	17263	1
Fage_P047a	133	Response	1	5519225	18833	1
Fage_P047a	134	Picture	Fixation Cross after Retrieval	5525216	0	1	112291	2	0	next	other	0
Fage_P047a	134	Pulse	99	5530055	4839	1
Fage_P047a	134	Pulse	99	5542454	17238	1
Fage_P047a	134	Pulse	99	5554854	29638	1
Fage_P047a	134	Pulse	99	5567254	42038	1
Fage_P047a	134	Pulse	99	5579653	54437	1
Fage_P047a	134	Pulse	99	5592053	66837	1
Fage_P047a	134	Pulse	99	5604452	79236	1
Fage_P047a	134	Pulse	99	5616852	91636	1
Fage_P047a	134	Pulse	99	5629252	104036	1
Fage_P047a	135	Picture	Encoding Sternberg Symbols	5637507	0	1	24823	2	0	next	other	0
Fage_P047a	135	Pulse	99	5641651	4144	1
Fage_P047a	135	Pulse	99	5654051	16544	1
Fage_P047a	136	Picture	Fixation Cross Sternberg Symbols after Encoding	5662330	0	1	12496	2	0	next	other	0
Fage_P047a	136	Pulse	99	5666450	4120	1
Fage_P047a	137	Picture	Stroop Sternberg	5674826	0	1	24823	2	0	next	hit	635
Fage_P047a	137	Pulse	99	5678850	4024	1
Fage_P047a	137	Response	1	5683520	8694	1
Fage_P047a	137	Pulse	99	5691250	16424	1
Fage_P047a	138	Picture	Fixation Cross Sternberg Symbols after Stroop	5699649	0	1	37319	3	0	next	other	0
Fage_P047a	138	Pulse	99	5703649	4000	1
Fage_P047a	138	Pulse	99	5716049	16400	1
Fage_P047a	138	Pulse	99	5728449	28800	1
Fage_P047a	139	Picture	Retrieval Sternberg Symbols	5736968	0	2	24824	3	0	next	hit	643
Fage_P047a	139	Pulse	99	5740848	3880	1
Fage_P047a	139	Response	1	5748538	11570	1
Fage_P047a	139	Pulse	99	5753248	16280	1
Fage_P047a	140	Picture	Fixation Cross after Retrieval	5761792	0	1	137115	2	0	next	other	0
Fage_P047a	140	Pulse	99	5765647	3855	1
Fage_P047a	140	Pulse	99	5778047	16255	1
Fage_P047a	140	Pulse	99	5790447	28655	1
Fage_P047a	140	Pulse	99	5802846	41054	1
Fage_P047a	140	Pulse	99	5815246	53454	1
Fage_P047a	140	Pulse	99	5827645	65853	1
Fage_P047a	140	Pulse	99	5840045	78253	1
Fage_P047a	140	Pulse	99	5852445	90653	1
Fage_P047a	140	Pulse	99	5864844	103052	1
Fage_P047a	140	Pulse	99	5877244	115452	1
Fage_P047a	140	Pulse	99	5889644	127852	1
Fage_P047a	141	Picture	Encoding Sternberg Symbols	5898907	0	1	24823	2	0	next	other	0
Fage_P047a	141	Pulse	99	5902043	3136	1
Fage_P047a	141	Pulse	99	5914443	15536	1
Fage_P047a	142	Picture	Fixation Cross Sternberg Symbols after Encoding	5923730	0	1	12496	2	0	next	other	0
Fage_P047a	142	Pulse	99	5926843	3113	1
Fage_P047a	143	Picture	Stroop Sternberg	5936226	0	1	24823	3	0	next	hit	664
Fage_P047a	143	Pulse	99	5939242	3016	1
Fage_P047a	143	Response	1	5945042	8816	1
Fage_P047a	143	Pulse	99	5951641	15415	1
Fage_P047a	144	Picture	Fixation Cross Sternberg Symbols after Stroop	5961049	0	2	37320	3	0	next	other	0
Fage_P047a	144	Pulse	99	5964041	2992	1
Fage_P047a	144	Pulse	99	5976441	15392	1
Fage_P047a	144	Pulse	99	5988851	27802	1
Fage_P047a	145	Picture	Retrieval Sternberg Symbols	5998369	0	1	24823	2	0	next	incorrect	672
Fage_P047a	145	Pulse	99	6001250	2881	1
Fage_P047a	145	Response	2	6011540	13171	1
Fage_P047a	145	Pulse	99	6013650	15281	1
Fage_P047a	146	Picture	Fixation Cross after Retrieval	6023192	0	1	112291	2	0	next	other	0
Fage_P047a	146	Pulse	99	6026049	2857	1
Fage_P047a	146	Pulse	99	6038449	15257	1
Fage_P047a	146	Pulse	99	6050849	27657	1
Fage_P047a	146	Pulse	99	6063248	40056	1
Fage_P047a	146	Pulse	99	6075648	52456	1
Fage_P047a	146	Pulse	99	6088047	64855	1
Fage_P047a	146	Pulse	99	6100447	77255	1
Fage_P047a	146	Pulse	99	6112847	89655	1
Fage_P047a	146	Pulse	99	6125246	102054	1
Fage_P047a	147	Picture	Instruction Sternberg Letters	6135483	0	1	37319	2	0	next	other	0
Fage_P047a	147	Pulse	99	6137646	2163	1
Fage_P047a	147	Pulse	99	6150045	14562	1
Fage_P047a	147	Pulse	99	6162445	26962	1
Fage_P047a	148	Picture	Encoding Sternberg Letters	6172802	0	1	24824	2	0	next	other	0
Fage_P047a	148	Pulse	99	6174845	2043	1
Fage_P047a	148	Pulse	99	6187244	14442	1
Fage_P047a	149	Picture	Fixation Cross Sternberg Letters after Encoding	6197626	0	1	12495	2	0	next	other	0
Fage_P047a	149	Pulse	99	6199644	2018	1
Fage_P047a	150	Picture	Stroop Sternberg	6210121	0	1	24824	2	0	next	incorrect	695
Fage_P047a	150	Pulse	99	6212044	1923	1
Fage_P047a	150	Response	2	6218163	8042	1
Fage_P047a	150	Pulse	99	6224443	14322	1
Fage_P047a	151	Picture	Fixation Cross Sternberg Letters after Stroop	6234945	0	1	37319	2	0	next	other	0
Fage_P047a	151	Pulse	99	6236843	1898	1
Fage_P047a	151	Pulse	99	6249242	14297	1
Fage_P047a	151	Pulse	99	6261642	26697	1
Fage_P047a	152	Picture	Retrieval Sternberg Letters	6272264	0	1	24824	2	0	next	incorrect	703
Fage_P047a	152	Pulse	99	6274042	1778	1
Fage_P047a	152	Response	2	6285361	13097	1
Fage_P047a	152	Pulse	99	6286441	14177	1
Fage_P047a	153	Picture	Fixation Cross after Retrieval	6297088	0	1	112290	2	0	next	other	0
Fage_P047a	153	Pulse	99	6298841	1753	1
Fage_P047a	153	Pulse	99	6311241	14153	1
Fage_P047a	153	Pulse	99	6323640	26552	1
Fage_P047a	153	Pulse	99	6336040	38952	1
Fage_P047a	153	Pulse	99	6348439	51351	1
Fage_P047a	153	Pulse	99	6360839	63751	1
Fage_P047a	153	Pulse	99	6373239	76151	1
Fage_P047a	153	Pulse	99	6385638	88550	1
Fage_P047a	153	Pulse	99	6398038	100950	1
Fage_P047a	154	Picture	Encoding Sternberg Letters	6409378	0	1	24824	2	0	next	other	0
Fage_P047a	154	Pulse	99	6410438	1060	1
Fage_P047a	154	Pulse	99	6422837	13459	1
Fage_P047a	155	Picture	Fixation Cross Sternberg Letters after Encoding	6434202	0	1	12495	2	0	next	other	0
Fage_P047a	155	Pulse	99	6435237	1035	1
Fage_P047a	156	Picture	Stroop Sternberg	6446697	0	1	24824	2	0	next	incorrect	722
Fage_P047a	156	Pulse	99	6447636	939	1
Fage_P047a	156	Response	2	6454056	7359	1
Fage_P047a	156	Pulse	99	6460036	13339	1
Fage_P047a	157	Picture	Fixation Cross Sternberg Letters after Stroop	6471521	0	1	37319	2	0	next	other	0
Fage_P047a	157	Pulse	99	6472436	915	1
Fage_P047a	157	Pulse	99	6484835	13314	1
Fage_P047a	157	Pulse	99	6497235	25714	1
Fage_P047a	158	Picture	Retrieval Sternberg Letters	6508840	0	1	24824	2	0	next	hit	730
Fage_P047a	158	Pulse	99	6509635	795	1
Fage_P047a	158	Response	1	6521964	13124	1
Fage_P047a	158	Pulse	99	6522034	13194	1
Fage_P047a	159	Picture	Fixation Cross after Retrieval	6533664	0	1	149443	2	0	next	other	0
Fage_P047a	159	Pulse	99	6534434	770	1
Fage_P047a	159	Pulse	99	6546833	13169	1
Fage_P047a	159	Pulse	99	6559233	25569	1
Fage_P047a	159	Pulse	99	6571632	37968	1
Fage_P047a	159	Pulse	99	6584032	50368	1
Fage_P047a	159	Pulse	99	6596432	62768	1
Fage_P047a	159	Pulse	99	6608831	75167	1
Fage_P047a	159	Pulse	99	6621231	87567	1
Fage_P047a	159	Pulse	99	6633631	99967	1
Fage_P047a	159	Pulse	99	6646030	112366	1
Fage_P047a	159	Pulse	99	6658430	124766	1
Fage_P047a	159	Pulse	99	6670829	137165	1
Fage_P047a	160	Picture	Encoding Sternberg Letters	6683107	0	1	24824	2	0	next	other	0
Fage_P047a	160	Pulse	99	6683229	122	1
Fage_P047a	160	Pulse	99	6695629	12522	1
Fage_P047a	161	Picture	Fixation Cross Sternberg Letters after Encoding	6707931	0	1	12495	2	0	next	other	0
Fage_P047a	161	Pulse	99	6708028	97	1
Fage_P047a	162	Picture	Stroop Sternberg	6720426	0	1	24824	2	0	next	hit	752
Fage_P047a	162	Pulse	99	6720428	2	1
Fage_P047a	162	Response	1	6728778	8352	1
Fage_P047a	162	Pulse	99	6732827	12401	1
Fage_P047a	162	Pulse	99	6745227	24801	1
Fage_P047a	163	Picture	Fixation Cross Sternberg Letters after Stroop	6745250	0	1	37319	2	0	next	other	0
Fage_P047a	163	Pulse	99	6757627	12377	1
Fage_P047a	163	Pulse	99	6770026	24776	1
Fage_P047a	163	Pulse	99	6782426	37176	1
Fage_P047a	164	Picture	Retrieval Sternberg Letters	6782569	0	1	24824	2	0	next	hit	760
Fage_P047a	164	Response	1	6791206	8637	1
Fage_P047a	164	Pulse	99	6794825	12256	1
Fage_P047a	164	Pulse	99	6807225	24656	1
Fage_P047a	165	Picture	Fixation Cross after Retrieval	6807393	0	1	124619	2	0	next	other	0
Fage_P047a	165	Pulse	99	6819625	12232	1
Fage_P047a	165	Pulse	99	6832024	24631	1
Fage_P047a	165	Pulse	99	6844424	37031	1
Fage_P047a	165	Pulse	99	6856824	49431	1
Fage_P047a	165	Pulse	99	6869223	61830	1
Fage_P047a	165	Pulse	99	6881623	74230	1
Fage_P047a	165	Pulse	99	6894023	86630	1
Fage_P047a	165	Pulse	99	6906422	99029	1
Fage_P047a	165	Pulse	99	6918822	111429	1
Fage_P047a	165	Pulse	99	6931221	123828	1
Fage_P047a	166	Picture	Encoding Sternberg Letters	6932012	0	1	24823	3	0	next	other	0
Fage_P047a	166	Pulse	99	6943621	11609	1
Fage_P047a	166	Pulse	99	6956020	24008	1
Fage_P047a	167	Picture	Fixation Cross Sternberg Letters after Encoding	6956835	0	2	12496	3	0	next	other	0
Fage_P047a	167	Pulse	99	6968420	11585	1
Fage_P047a	168	Picture	Stroop Sternberg	6969331	0	1	24824	2	0	next	hit	780
Fage_P047a	168	Response	1	6978100	8769	1
Fage_P047a	168	Pulse	99	6980820	11489	1
Fage_P047a	168	Pulse	99	6993220	23889	1
Fage_P047a	169	Picture	Fixation Cross Sternberg Letters after Stroop	6994155	0	1	37319	2	0	next	other	0
Fage_P047a	169	Pulse	99	7005619	11464	1
Fage_P047a	169	Pulse	99	7018019	23864	1
Fage_P047a	169	Pulse	99	7030418	36263	1
Fage_P047a	170	Picture	Retrieval Sternberg Letters	7031474	0	1	24823	3	0	next	incorrect	788
Fage_P047a	170	Response	2	7041208	9734	1
Fage_P047a	170	Pulse	99	7042818	11344	1
Fage_P047a	170	Pulse	99	7055218	23744	1
Fage_P047a	171	Picture	Fixation Cross after Retrieval	7056297	0	2	137115	3	0	next	other	0
Fage_P047a	171	Pulse	99	7067617	11320	1
Fage_P047a	171	Pulse	99	7080017	23720	1
Fage_P047a	171	Pulse	99	7092416	36119	1
Fage_P047a	171	Pulse	99	7104816	48519	1
Fage_P047a	171	Pulse	99	7117216	60919	1
Fage_P047a	171	Pulse	99	7129615	73318	1
Fage_P047a	171	Pulse	99	7142015	85718	1
Fage_P047a	171	Pulse	99	7154414	98117	1
Fage_P047a	171	Pulse	99	7166814	110517	1
Fage_P047a	171	Pulse	99	7179214	122917	1
Fage_P047a	171	Pulse	99	7191613	135316	1
Fage_P047a	172	Picture	Encoding Sternberg Letters	7193412	0	1	24824	2	0	next	other	0
Fage_P047a	172	Pulse	99	7204013	10601	1
Fage_P047a	172	Pulse	99	7216412	23000	1
Fage_P047a	173	Picture	Fixation Cross Sternberg Letters after Encoding	7218236	0	1	12495	2	0	next	other	0
Fage_P047a	173	Pulse	99	7228812	10576	1
Fage_P047a	174	Picture	Stroop Sternberg	7230731	0	1	24824	2	0	next	incorrect	809
Fage_P047a	174	Response	2	7239282	8551	1
Fage_P047a	174	Pulse	99	7241212	10481	1
Fage_P047a	174	Pulse	99	7253611	22880	1
Fage_P047a	175	Picture	Fixation Cross Sternberg Letters after Stroop	7255555	0	1	37319	2	0	next	other	0
Fage_P047a	175	Pulse	99	7266011	10456	1
Fage_P047a	175	Pulse	99	7278411	22856	1
Fage_P047a	175	Pulse	99	7290810	35255	1
Fage_P047a	176	Picture	Retrieval Sternberg Letters	7292874	0	1	24824	2	0	next	hit	818
Fage_P047a	176	Pulse	99	7303210	10336	1
Fage_P047a	176	Response	1	7308230	15356	1
Fage_P047a	176	Pulse	99	7315609	22735	1
Fage_P047a	177	Picture	Fixation Cross after Retrieval	7317698	0	1	124619	2	0	next	other	0
Fage_P047a	177	Pulse	99	7328009	10311	1
Fage_P047a	177	Pulse	99	7340409	22711	1
Fage_P047a	177	Pulse	99	7352808	35110	1
Fage_P047a	177	Pulse	99	7365208	47510	1
Fage_P047a	177	Pulse	99	7377608	59910	1
Fage_P047a	177	Pulse	99	7390007	72309	1
Fage_P047a	177	Pulse	99	7402407	84709	1
Fage_P047a	177	Pulse	99	7414816	97118	1
Fage_P047a	177	Pulse	99	7427206	109508	1
Fage_P047a	177	Pulse	99	7439606	121908	1
Fage_P047a	178	Picture	Encoding Sternberg Letters	7442317	0	1	24823	3	0	next	other	0
Fage_P047a	178	Pulse	99	7452015	9698	1
Fage_P047a	178	Pulse	99	7464415	22098	1
Fage_P047a	179	Picture	Fixation Cross Sternberg Letters after Encoding	7467140	0	2	12496	3	0	next	other	0
Fage_P047a	179	Pulse	99	7476814	9674	1
Fage_P047a	180	Picture	Stroop Sternberg	7479636	0	1	24824	2	0	next	incorrect	837
Fage_P047a	180	Response	2	7487464	7828	1
Fage_P047a	180	Pulse	99	7489214	9578	1
Fage_P047a	180	Pulse	99	7501614	21978	1
Fage_P047a	181	Picture	Fixation Cross Sternberg Letters after Stroop	7504460	0	1	37319	2	0	next	other	0
Fage_P047a	181	Pulse	99	7514013	9553	1
Fage_P047a	181	Pulse	99	7526413	21953	1
Fage_P047a	181	Pulse	99	7538813	34353	1
Fage_P047a	182	Picture	Retrieval Sternberg Letters	7541779	0	1	24823	2	0	next	hit	846
Fage_P047a	182	Pulse	99	7551212	9433	1
Fage_P047a	182	Response	1	7560032	18253	1
Fage_P047a	182	Pulse	99	7563612	21833	1
Fage_P047a	183	Picture	Fixation Cross after Retrieval	7566602	0	1	112291	2	0	next	other	0
Fage_P047a	183	Pulse	99	7576011	9409	1
Fage_P047a	183	Pulse	99	7588411	21809	1
Fage_P047a	183	Pulse	99	7600811	34209	1
Fage_P047a	183	Pulse	99	7613210	46608	1
Fage_P047a	183	Pulse	99	7625610	59008	1
Fage_P047a	183	Pulse	99	7638009	71407	1
Fage_P047a	183	Pulse	99	7650409	83807	1
Fage_P047a	183	Pulse	99	7662809	96207	1
Fage_P047a	183	Pulse	99	7675208	108606	1
Fage_P047a	184	Picture	Encoding Sternberg Letters	7678893	0	1	24824	2	0	next	other	0
Fage_P047a	184	Pulse	99	7687608	8715	1
Fage_P047a	184	Pulse	99	7700008	21115	1
Fage_P047a	185	Picture	Fixation Cross Sternberg Letters after Encoding	7703717	0	1	12495	2	0	next	other	0
Fage_P047a	185	Pulse	99	7712407	8690	1
Fage_P047a	186	Picture	Stroop Sternberg	7716212	0	1	24824	2	0	next	hit	864
Fage_P047a	186	Response	1	7723677	7465	1
Fage_P047a	186	Pulse	99	7724807	8595	1
Fage_P047a	186	Pulse	99	7737206	20994	1
Fage_P047a	187	Picture	Fixation Cross Sternberg Letters after Stroop	7741036	0	1	37319	2	0	next	other	0
Fage_P047a	187	Pulse	99	7749606	8570	1
Fage_P047a	187	Pulse	99	7762006	20970	1
Fage_P047a	187	Pulse	99	7774405	33369	1
Fage_P047a	188	Picture	Retrieval Sternberg Letters	7778355	0	1	24824	2	0	next	incorrect	873
Fage_P047a	188	Pulse	99	7786805	8450	1
Fage_P047a	188	Response	2	7790895	12540	1
Fage_P047a	188	Pulse	99	7799205	20850	1
Fage_P047a	189	Picture	Fixation Cross after Retrieval	7803179	0	1	112290	2	0	next	other	0
Fage_P047a	189	Pulse	99	7811604	8425	1
Fage_P047a	189	Pulse	99	7824004	20825	1
Fage_P047a	189	Pulse	99	7836403	33224	1
Fage_P047a	189	Pulse	99	7848803	45624	1
Fage_P047a	189	Pulse	99	7861203	58024	1
Fage_P047a	189	Pulse	99	7873602	70423	1
Fage_P047a	189	Pulse	99	7886002	82823	1
Fage_P047a	189	Pulse	99	7898401	95222	1
Fage_P047a	189	Pulse	99	7910801	107622	1
Fage_P047a	190	Picture	Encoding Sternberg Letters	7915469	0	1	24824	2	0	next	other	0
Fage_P047a	190	Pulse	99	7923201	7732	1
Fage_P047a	190	Pulse	99	7935600	20131	1
Fage_P047a	191	Picture	Fixation Cross Sternberg Letters after Encoding	7940293	0	1	12495	2	0	next	other	0
Fage_P047a	191	Pulse	99	7948000	7707	1
Fage_P047a	192	Picture	Stroop Sternberg	7952788	0	1	24824	2	0	next	incorrect	892
Fage_P047a	192	Pulse	99	7960400	7612	1
Fage_P047a	192	Response	2	7960409	7621	1
Fage_P047a	192	Pulse	99	7972799	20011	1
Fage_P047a	193	Picture	Fixation Cross Sternberg Letters after Stroop	7977612	0	1	37319	2	0	next	other	0
Fage_P047a	193	Pulse	99	7985199	7587	1
Fage_P047a	193	Pulse	99	7997598	19986	1
Fage_P047a	193	Pulse	99	8009998	32386	1
Fage_P047a	194	Picture	Retrieval Sternberg Letters	8014931	0	1	24824	2	0	next	hit	900
Fage_P047a	194	Pulse	99	8022398	7467	1
Fage_P047a	194	Response	1	8023557	8626	1
Fage_P047a	194	Pulse	99	8034797	19866	1
Fage_P047a	195	Picture	Fixation Cross after Retrieval	8039755	0	1	137114	2	0	next	other	0
Fage_P047a	195	Pulse	99	8047197	7442	1
Fage_P047a	195	Pulse	99	8059596	19841	1
Fage_P047a	195	Pulse	99	8071996	32241	1
Fage_P047a	195	Pulse	99	8084396	44641	1
Fage_P047a	195	Pulse	99	8096795	57040	1
Fage_P047a	195	Pulse	99	8109195	69440	1
Fage_P047a	195	Pulse	99	8121594	81839	1
Fage_P047a	195	Pulse	99	8133994	94239	1
Fage_P047a	195	Pulse	99	8146394	106639	1
Fage_P047a	195	Pulse	99	8158793	119038	1
Fage_P047a	195	Pulse	99	8171193	131438	1
Fage_P047a	196	Picture	Encoding Sternberg Letters	8176869	0	1	24824	2	0	next	other	0
Fage_P047a	196	Pulse	99	8183593	6724	1
Fage_P047a	196	Pulse	99	8195992	19123	1
Fage_P047a	197	Picture	Fixation Cross Sternberg Letters after Encoding	8201693	0	1	12495	2	0	next	other	0
Fage_P047a	197	Pulse	99	8208392	6699	1
Fage_P047a	198	Picture	Stroop Sternberg	8214188	0	1	24824	2	0	next	hit	921
Fage_P047a	198	Pulse	99	8220791	6603	1
Fage_P047a	198	Response	1	8221901	7713	1
Fage_P047a	198	Pulse	99	8233191	19003	1
Fage_P047a	199	Picture	Fixation Cross Sternberg Letters after Stroop	8239012	0	1	37319	2	0	next	other	0
Fage_P047a	199	Pulse	99	8245591	6579	1
Fage_P047a	199	Pulse	99	8257990	18978	1
Fage_P047a	199	Pulse	99	8270390	31378	1
Fage_P047a	200	Picture	Retrieval Sternberg Letters	8276331	0	1	24824	2	0	next	incorrect	929
Fage_P047a	200	Pulse	99	8282790	6459	1
Fage_P047a	200	Response	2	8285409	9078	1
Fage_P047a	200	Pulse	99	8295189	18858	1
Fage_P047a	201	Picture	Fixation Cross after Retrieval	8301155	0	1	124619	2	0	next	other	0
Fage_P047a	201	Pulse	99	8307589	6434	1
Fage_P047a	201	Pulse	99	8319988	18833	1
Fage_P047a	201	Pulse	99	8332388	31233	1
Fage_P047a	201	Pulse	99	8344788	43633	1
Fage_P047a	201	Pulse	99	8357187	56032	1
Fage_P047a	201	Pulse	99	8369587	68432	1
Fage_P047a	201	Pulse	99	8381987	80832	1
Fage_P047a	201	Pulse	99	8394386	93231	1
Fage_P047a	201	Pulse	99	8406786	105631	1
Fage_P047a	201	Pulse	99	8419185	118030	1
Fage_P047a	202	Picture	Encoding Sternberg Letters	8425774	0	1	24824	2	0	next	other	0
Fage_P047a	202	Pulse	99	8431585	5811	1
Fage_P047a	202	Pulse	99	8443985	18211	1
Fage_P047a	203	Picture	Fixation Cross Sternberg Letters after Encoding	8450598	0	1	12495	2	0	next	other	0
Fage_P047a	203	Pulse	99	8456384	5786	1
Fage_P047a	204	Picture	Stroop Sternberg	8463093	0	1	24824	2	0	next	incorrect	949
Fage_P047a	204	Pulse	99	8468784	5691	1
Fage_P047a	204	Response	2	8469604	6511	1
Fage_P047a	204	Pulse	99	8481183	18090	1
Fage_P047a	205	Picture	Fixation Cross Sternberg Letters after Stroop	8487917	0	1	37319	2	0	next	other	0
Fage_P047a	205	Pulse	99	8493583	5666	1
Fage_P047a	205	Pulse	99	8505983	18066	1
Fage_P047a	205	Pulse	99	8518382	30465	1
Fage_P047a	206	Picture	Retrieval Sternberg Letters	8525236	0	1	24824	2	0	next	incorrect	957
Fage_P047a	206	Pulse	99	8530782	5546	1
Fage_P047a	206	Response	2	8533742	8506	1
Fage_P047a	206	Pulse	99	8543182	17946	1
Fage_P047a	207	Picture	Fixation Cross after Retrieval	8550060	0	1	149443	2	0	next	other	0
Fage_P047a	207	Pulse	99	8555581	5521	1
Fage_P047a	207	Pulse	99	8567981	17921	1
Fage_P047a	207	Pulse	99	8580380	30320	1
Fage_P047a	207	Pulse	99	8592780	42720	1
Fage_P047a	207	Pulse	99	8605180	55120	1
Fage_P047a	207	Pulse	99	8617579	67519	1
Fage_P047a	207	Pulse	99	8629979	79919	1
Fage_P047a	207	Pulse	99	8642378	92318	1
Fage_P047a	207	Pulse	99	8654778	104718	1
Fage_P047a	207	Pulse	99	8667178	117118	1
Fage_P047a	207	Pulse	99	8679577	129517	1
Fage_P047a	207	Pulse	99	8691977	141917	1
Fage_P047a	208	Picture	Encoding Sternberg Letters	8699503	0	1	24824	2	0	next	other	0
Fage_P047a	208	Pulse	99	8704377	4874	1
Fage_P047a	208	Pulse	99	8716776	17273	1
Fage_P047a	209	Picture	Fixation Cross Sternberg Letters after Encoding	8724327	0	1	12495	2	0	next	other	0
Fage_P047a	209	Pulse	99	8729176	4849	1
Fage_P047a	210	Picture	Stroop Sternberg	8736822	0	1	24824	2	0	next	incorrect	979
Fage_P047a	210	Pulse	99	8741575	4753	1
Fage_P047a	210	Response	2	8744075	7253	1
Fage_P047a	210	Pulse	99	8753975	17153	1
Fage_P047a	211	Picture	Fixation Cross Sternberg Letters after Stroop	8761646	0	1	37319	2	0	next	other	0
Fage_P047a	211	Pulse	99	8766375	4729	1
Fage_P047a	211	Pulse	99	8778774	17128	1
Fage_P047a	211	Pulse	99	8791174	29528	1
Fage_P047a	212	Picture	Retrieval Sternberg Letters	8798965	0	1	24824	2	0	next	hit	987
Fage_P047a	212	Pulse	99	8803574	4609	1
Fage_P047a	212	Response	1	8809223	10258	1
Fage_P047a	212	Pulse	99	8815973	17008	1
Fage_P047a	213	Picture	Fixation Cross after Retrieval	8823789	0	1	124619	2	0	next	other	0
Fage_P047a	213	Pulse	99	8828373	4584	1
Fage_P047a	213	Pulse	99	8840772	16983	1
Fage_P047a	213	Pulse	99	8853182	29393	1
Fage_P047a	213	Pulse	99	8865582	41793	1
Fage_P047a	213	Pulse	99	8877971	54182	1
Fage_P047a	213	Pulse	99	8890371	66582	1
Fage_P047a	213	Pulse	99	8902781	78992	1
Fage_P047a	213	Pulse	99	8915180	91391	1
Fage_P047a	213	Pulse	99	8927570	103781	1
Fage_P047a	213	Pulse	99	8939979	116190	1
Fage_P047a	214	Picture	Encoding Sternberg Letters	8948408	0	1	24823	2	0	next	other	0
Fage_P047a	214	Pulse	99	8952379	3971	1
Fage_P047a	214	Pulse	99	8964779	16371	1
Fage_P047a	215	Picture	Fixation Cross Sternberg Letters after Encoding	8973231	0	1	12496	2	0	next	other	0
Fage_P047a	215	Pulse	99	8977178	3947	1
Fage_P047a	216	Picture	Stroop Sternberg	8985727	0	1	24823	3	0	next	incorrect	1007
Fage_P047a	216	Pulse	99	8989578	3851	1
Fage_P047a	216	Response	2	8992628	6901	1
Fage_P047a	216	Pulse	99	9001978	16251	1
Fage_P047a	217	Picture	Fixation Cross Sternberg Letters after Stroop	9010550	0	2	37320	3	0	next	other	0
Fage_P047a	217	Pulse	99	9014377	3827	1
Fage_P047a	217	Pulse	99	9026777	16227	1
Fage_P047a	217	Pulse	99	9039176	28626	1
Fage_P047a	218	Picture	Retrieval Sternberg Letters	9047870	0	1	24823	2	0	next	incorrect	1015
Fage_P047a	218	Pulse	99	9051576	3706	1
Fage_P047a	218	Response	2	9056916	9046	1
Fage_P047a	218	Pulse	99	9063975	16105	1
Fage_P047a	219	Picture	Fixation Cross after Retrieval	9072693	0	1	112291	2	0	next	other	0
Fage_P047a	219	Pulse	99	9076375	3682	1
Fage_P047a	219	Pulse	99	9088775	16082	1
Fage_P047a	219	Pulse	99	9101174	28481	1
Fage_P047a	219	Pulse	99	9113574	40881	1
Fage_P047a	219	Pulse	99	9125974	53281	1
Fage_P047a	219	Pulse	99	9138373	65680	1
Fage_P047a	219	Pulse	99	9150773	78080	1
Fage_P047a	219	Pulse	99	9163172	90479	1
Fage_P047a	219	Pulse	99	9175572	102879	1
Fage_P047a	220	Picture	Encoding Sternberg Letters	9184984	0	1	24824	2	0	next	other	0
Fage_P047a	220	Pulse	99	9187972	2988	1
Fage_P047a	220	Pulse	99	9200371	15387	1
Fage_P047a	221	Picture	Fixation Cross Sternberg Letters after Encoding	9209808	0	1	12495	2	0	next	other	0
Fage_P047a	221	Pulse	99	9212771	2963	1
Fage_P047a	222	Picture	Stroop Sternberg	9222303	0	1	24824	2	0	next	hit	1034
Fage_P047a	222	Pulse	99	9225171	2868	1
Fage_P047a	222	Response	1	9229830	7527	1
Fage_P047a	222	Pulse	99	9237570	15267	1
Fage_P047a	223	Picture	Fixation Cross Sternberg Letters after Stroop	9247127	0	1	37319	2	0	next	other	0
Fage_P047a	223	Pulse	99	9249970	2843	1
Fage_P047a	223	Pulse	99	9262369	15242	1
Fage_P047a	223	Pulse	99	9274769	27642	1
Fage_P047a	224	Picture	Retrieval Sternberg Letters	9284446	0	1	24824	2	0	next	incorrect	1042
Fage_P047a	224	Pulse	99	9287169	2723	1
Fage_P047a	224	Response	2	9292818	8372	1
Fage_P047a	224	Pulse	99	9299568	15122	1
Fage_P047a	225	Picture	Fixation Cross after Retrieval	9309270	0	1	124619	2	0	next	other	0
Fage_P047a	225	Pulse	99	9311968	2698	1
Fage_P047a	225	Pulse	99	9324367	15097	1
Fage_P047a	225	Pulse	99	9336767	27497	1
Fage_P047a	225	Pulse	99	9349167	39897	1
Fage_P047a	225	Pulse	99	9361566	52296	1
Fage_P047a	225	Pulse	99	9373966	64696	1
Fage_P047a	225	Pulse	99	9386365	77095	1
Fage_P047a	225	Pulse	99	9398765	89495	1
Fage_P047a	225	Pulse	99	9411165	101895	1
Fage_P047a	225	Pulse	99	9423564	114294	1
Fage_P047a	226	Picture	Encoding Sternberg Letters	9433889	0	1	24824	2	0	next	other	0
Fage_P047a	226	Pulse	99	9435964	2075	1
Fage_P047a	226	Pulse	99	9448364	14475	1
Fage_P047a	227	Picture	Fixation Cross Sternberg Letters after Encoding	9458713	0	1	12495	2	0	next	other	0
Fage_P047a	227	Pulse	99	9460763	2050	1
Fage_P047a	228	Picture	Stroop Sternberg	9471208	0	1	24824	2	0	next	incorrect	1062
Fage_P047a	228	Pulse	99	9473163	1955	1
Fage_P047a	228	Response	2	9477733	6525	1
Fage_P047a	228	Pulse	99	9485563	14355	1
Fage_P047a	229	Picture	Fixation Cross Sternberg Letters after Stroop	9496032	0	1	37319	2	0	next	other	0
Fage_P047a	229	Pulse	99	9497962	1930	1
Fage_P047a	229	Pulse	99	9510362	14330	1
Fage_P047a	229	Pulse	99	9522761	26729	1
Fage_P047a	230	Picture	Retrieval Sternberg Letters	9533351	0	1	24823	3	0	next	incorrect	1070
Fage_P047a	230	Pulse	99	9535161	1810	1
Fage_P047a	230	Response	2	9541921	8570	1
Fage_P047a	230	Pulse	99	9547560	14209	1
Fage_P047a	231	Picture	Fixation Cross after Retrieval	9558174	0	2	124619	4	0	next	other	0
Fage_P047a	231	Pulse	99	9559960	1786	1
Fage_P047a	231	Pulse	99	9572360	14186	1
Fage_P047a	231	Pulse	99	9584759	26585	1
Fage_P047a	231	Pulse	99	9597159	38985	1
Fage_P047a	231	Pulse	99	9609559	51385	1
Fage_P047a	231	Pulse	99	9621958	63784	1
Fage_P047a	231	Pulse	99	9634358	76184	1
Fage_P047a	231	Pulse	99	9646757	88583	1
Fage_P047a	231	Pulse	99	9659157	100983	1
Fage_P047a	231	Pulse	99	9671557	113383	1
Fage_P047a	232	Picture	Encoding Sternberg Letters	9682793	0	2	24824	3	0	next	other	0
Fage_P047a	232	Pulse	99	9683956	1163	1
Fage_P047a	232	Pulse	99	9696356	13563	1
Fage_P047a	233	Picture	Fixation Cross Sternberg Letters after Encoding	9707617	0	1	12496	2	0	next	other	0
Fage_P047a	233	Pulse	99	9708755	1138	1
Fage_P047a	234	Picture	Stroop Sternberg	9720113	0	1	24823	2	0	next	incorrect	1090
Fage_P047a	234	Pulse	99	9721155	1042	1
Fage_P047a	234	Response	2	9725995	5882	1
Fage_P047a	234	Pulse	99	9733555	13442	1
Fage_P047a	235	Picture	Fixation Cross Sternberg Letters after Stroop	9744936	0	1	37319	3	0	next	other	0
Fage_P047a	235	Pulse	99	9745954	1018	1
Fage_P047a	235	Pulse	99	9758354	13418	1
Fage_P047a	235	Pulse	99	9770753	25817	1
Fage_P047a	236	Picture	Retrieval Sternberg Letters	9782255	0	2	24824	3	0	next	incorrect	1098
Fage_P047a	236	Pulse	99	9783153	898	1
Fage_P047a	236	Response	2	9790493	8238	1
Fage_P047a	236	Pulse	99	9795553	13298	1
Fage_P047a	237	Picture	Fixation Cross after Retrieval	9807079	0	1	112291	2	0	next	other	0
Fage_P047a	237	Pulse	99	9807953	874	1
Fage_P047a	237	Pulse	99	9820352	13273	1
Fage_P047a	237	Pulse	99	9832752	25673	1
Fage_P047a	237	Pulse	99	9845151	38072	1
Fage_P047a	237	Pulse	99	9857551	50472	1
Fage_P047a	237	Pulse	99	9869951	62872	1
Fage_P047a	237	Pulse	99	9882350	75271	1
Fage_P047a	237	Pulse	99	9894750	87671	1
Fage_P047a	237	Pulse	99	9907149	100070	1
Fage_P047a	238	Picture	Encoding Sternberg Letters	9919370	0	1	24824	2	0	next	other	0
Fage_P047a	238	Pulse	99	9919549	179	1
Fage_P047a	238	Pulse	99	9931949	12579	1
Fage_P047a	239	Picture	Fixation Cross Sternberg Letters after Encoding	9944194	0	1	12495	2	0	next	other	0
Fage_P047a	239	Pulse	99	9944348	154	1
Fage_P047a	240	Picture	Stroop Sternberg	9956689	0	1	24824	2	0	next	incorrect	1117
Fage_P047a	240	Pulse	99	9956748	59	1
Fage_P047a	240	Response	2	9964658	7969	1
Fage_P047a	240	Pulse	99	9969147	12458	1
Fage_P047a	241	Picture	Fixation Cross Sternberg Letters after Stroop	9981513	0	1	37319	2	0	next	other	0
Fage_P047a	241	Pulse	99	9981547	34	1
Fage_P047a	241	Pulse	99	9993947	12434	1
Fage_P047a	241	Pulse	99	10006346	24833	1
Fage_P047a	241	Pulse	99	10018746	37233	1
Fage_P047a	242	Picture	Retrieval Sternberg Letters	10018832	0	1	24824	2	0	next	incorrect	1125
Fage_P047a	242	Response	2	10027496	8664	1
Fage_P047a	242	Pulse	99	10031145	12313	1
Fage_P047a	242	Pulse	99	10043545	24713	1
Fage_P047a	243	Picture	Fixation Cross after Retrieval	10043656	0	1	137114	2	0	next	other	0
Fage_P047a	243	Pulse	99	10055945	12289	1
Fage_P047a	243	Pulse	99	10068344	24688	1
Fage_P047a	243	Pulse	99	10080744	37088	1
Fage_P047a	243	Pulse	99	10093144	49488	1
Fage_P047a	243	Pulse	99	10105543	61887	1
Fage_P047a	243	Pulse	99	10117943	74287	1
Fage_P047a	243	Pulse	99	10130343	86687	1
Fage_P047a	243	Pulse	99	10142742	99086	1
Fage_P047a	243	Pulse	99	10155142	111486	1
Fage_P047a	243	Pulse	99	10167541	123885	1
Fage_P047a	243	Pulse	99	10179941	136285	1
Fage_P047a	244	Picture	Encoding Sternberg Letters	10180770	0	1	24824	2	0	next	other	0
Fage_P047a	244	Pulse	99	10192341	11571	1
Fage_P047a	244	Pulse	99	10204740	23970	1
Fage_P047a	245	Picture	Fixation Cross Sternberg Letters after Encoding	10205594	0	1	12495	2	0	next	other	0
Fage_P047a	245	Pulse	99	10217140	11546	1
Fage_P047a	246	Picture	Stroop Sternberg	10218089	0	1	24824	2	0	next	incorrect	1146
Fage_P047a	246	Response	2	10224650	6561	1
Fage_P047a	246	Pulse	99	10229539	11450	1
Fage_P047a	246	Pulse	99	10241939	23850	1
Fage_P047a	247	Picture	Fixation Cross Sternberg Letters after Stroop	10242913	0	1	37319	2	0	next	other	0
Fage_P047a	247	Pulse	99	10254339	11426	1
Fage_P047a	247	Pulse	99	10266738	23825	1
Fage_P047a	247	Pulse	99	10279138	36225	1
Fage_P047a	248	Picture	Retrieval Sternberg Letters	10280232	0	1	24824	2	0	next	incorrect	1154
Fage_P047a	248	Response	2	10289418	9186	1
Fage_P047a	248	Pulse	99	10291537	11305	1
Fage_P047a	248	Pulse	99	10303937	23705	1
Fage_P047a	249	Picture	Fixation Cross after Retrieval	10305056	0	1	149442	3	0	next	other	0
Fage_P047a	249	Pulse	99	10316337	11281	1
Fage_P047a	249	Pulse	99	10328736	23680	1
Fage_P047a	249	Pulse	99	10341136	36080	1
Fage_P047a	249	Pulse	99	10353536	48480	1
Fage_P047a	249	Pulse	99	10365935	60879	1
Fage_P047a	249	Pulse	99	10378335	73279	1
Fage_P047a	249	Pulse	99	10390734	85678	1
Fage_P047a	249	Pulse	99	10403134	98078	1
Fage_P047a	249	Pulse	99	10415544	110488	1
Fage_P047a	249	Pulse	99	10427943	122887	1
Fage_P047a	249	Pulse	99	10440343	135287	1
Fage_P047a	249	Pulse	99	10452743	147687	1
Fage_P047a	250	Picture	Encoding Sternberg Letters	10454498	0	2	24824	3	0	next	other	0
Fage_P047a	250	Pulse	99	10465142	10644	1
Fage_P047a	250	Pulse	99	10477542	23044	1
Fage_P047a	251	Picture	Fixation Cross Sternberg Letters after Encoding	10479322	0	1	12496	2	0	next	other	0
Fage_P047a	251	Pulse	99	10489941	10619	1
Fage_P047a	252	Picture	Stroop Sternberg	10491818	0	1	24823	2	0	next	hit	1176
Fage_P047a	252	Response	1	10500841	9023	1
Fage_P047a	252	Pulse	99	10502341	10523	1
Fage_P047a	252	Pulse	99	10514741	22923	1
Fage_P047a	253	Picture	Fixation Cross Sternberg Letters after Stroop	10516641	0	1	37319	3	0	next	other	0
Fage_P047a	253	Pulse	99	10527140	10499	1
Fage_P047a	253	Pulse	99	10539540	22899	1
Fage_P047a	253	Pulse	99	10551939	35298	1
Fage_P047a	254	Picture	Retrieval Sternberg Letters	10553960	0	2	24824	3	0	next	hit	1184
Fage_P047a	254	Response	1	10563789	9829	1
Fage_P047a	254	Pulse	99	10564339	10379	1
Fage_P047a	254	Pulse	99	10576739	22779	1
Fage_P047a	255	Picture	Fixation Cross after Retrieval	10578784	0	1	137115	2	0	next	other	0
Fage_P047a	255	Pulse	99	10589138	10354	1
Fage_P047a	255	Pulse	99	10601538	22754	1
Fage_P047a	255	Pulse	99	10613938	35154	1
Fage_P047a	255	Pulse	99	10626337	47553	1
Fage_P047a	255	Pulse	99	10638737	59953	1
Fage_P047a	255	Pulse	99	10651136	72352	1
Fage_P047a	255	Pulse	99	10663536	84752	1
Fage_P047a	255	Pulse	99	10675936	97152	1
Fage_P047a	255	Pulse	99	10688335	109551	1
Fage_P047a	255	Pulse	99	10700735	121951	1
Fage_P047a	255	Pulse	99	10713134	134350	1
Fage_P047a	256	Picture	Encoding Sternberg Letters	10715899	0	1	24823	2	0	next	other	0
Fage_P047a	256	Pulse	99	10725534	9635	1
Fage_P047a	256	Pulse	99	10737934	22035	1
Fage_P047a	257	Picture	Fixation Cross Sternberg Letters after Encoding	10740722	0	1	12496	2	0	next	other	0
Fage_P047a	257	Pulse	99	10750334	9612	1
Fage_P047a	258	Picture	Stroop Sternberg	10753218	0	1	24823	3	0	next	incorrect	1205
Fage_P047a	258	Response	2	10759803	6585	1
Fage_P047a	258	Pulse	99	10762733	9515	1
Fage_P047a	258	Pulse	99	10775133	21915	1
Fage_P047a	259	Picture	Fixation Cross Sternberg Letters after Stroop	10778041	0	2	37320	3	0	next	other	0
Fage_P047a	259	Pulse	99	10787532	9491	1
Fage_P047a	259	Pulse	99	10799932	21891	1
Fage_P047a	259	Pulse	99	10812331	34290	1
Fage_P047a	260	Picture	Retrieval Sternberg Letters	10815361	0	1	24823	2	0	next	incorrect	1214
Fage_P047a	260	Pulse	99	10824731	9370	1
Fage_P047a	260	Response	2	10826401	11040	1
Fage_P047a	260	Pulse	99	10837131	21770	1
Fage_P047a	261	Picture	Fixation Cross after Retrieval	10840184	0	1	112291	2	0	next	other	0
Fage_P047a	261	Pulse	99	10849530	9346	1
Fage_P047a	261	Pulse	99	10861930	21746	1
Fage_P047a	261	Pulse	99	10874330	34146	1
Fage_P047a	261	Pulse	99	10886729	46545	1
Fage_P047a	261	Pulse	99	10899129	58945	1
Fage_P047a	261	Pulse	99	10911528	71344	1
Fage_P047a	261	Pulse	99	10923928	83744	1
Fage_P047a	261	Pulse	99	10936328	96144	1
Fage_P047a	261	Pulse	99	10948727	108543	1
Fage_P047a	262	Picture	Encoding Sternberg Letters	10952475	0	1	24824	2	0	next	other	0
Fage_P047a	262	Pulse	99	10961127	8652	1
Fage_P047a	262	Pulse	99	10973526	21051	1
Fage_P047a	263	Picture	Fixation Cross Sternberg Letters after Encoding	10977299	0	1	12495	2	0	next	other	0
Fage_P047a	263	Pulse	99	10985926	8627	1
Fage_P047a	264	Picture	Stroop Sternberg	10989794	0	1	24824	2	0	next	incorrect	1232
Fage_P047a	264	Response	2	10995816	6022	1
Fage_P047a	264	Pulse	99	10998326	8532	1
Fage_P047a	264	Pulse	99	11010725	20931	1
Fage_P047a	265	Picture	Fixation Cross Sternberg Letters after Stroop	11014618	0	1	37319	2	0	next	other	0
Fage_P047a	265	Pulse	99	11023125	8507	1
Fage_P047a	265	Pulse	99	11035525	20907	1
Fage_P047a	265	Pulse	99	11047924	33306	1
Fage_P047a	266	Picture	Retrieval Sternberg Letters	11051937	0	1	24824	2	0	next	incorrect	1241
Fage_P047a	266	Pulse	99	11060324	8387	1
Fage_P047a	266	Response	2	11060594	8657	1
Fage_P047a	266	Pulse	99	11072724	20787	1
Fage_P047a	267	Picture	Fixation Cross after Retrieval	11076761	0	1	149442	3	0	next	other	0
Fage_P047a	267	Pulse	99	11085123	8362	1
Fage_P047a	267	Pulse	99	11097523	20762	1
Fage_P047a	267	Pulse	99	11109922	33161	1
Fage_P047a	267	Pulse	99	11122322	45561	1
Fage_P047a	267	Pulse	99	11134721	57960	1
Fage_P047a	267	Pulse	99	11147121	70360	1
Fage_P047a	267	Pulse	99	11159521	82760	1
Fage_P047a	267	Pulse	99	11171920	95159	1
Fage_P047a	267	Pulse	99	11184320	107559	1
Fage_P047a	267	Pulse	99	11196720	119959	1
Fage_P047a	267	Pulse	99	11209119	132358	1
Fage_P047a	267	Pulse	99	11221519	144758	1
Fage_P047a	268	Picture	Encoding Sternberg Letters	11226203	0	2	24824	3	0	next	other	0
Fage_P047a	268	Pulse	99	11233919	7716	1
Fage_P047a	268	Pulse	99	11246318	20115	1
Fage_P047a	269	Picture	Fixation Cross Sternberg Letters after Encoding	11251027	0	1	12496	2	0	next	other	0
Fage_P047a	269	Pulse	99	11258718	7691	1
Fage_P047a	270	Picture	Stroop Sternberg	11263523	0	1	24823	2	0	next	incorrect	1262
Fage_P047a	270	Response	2	11270947	7424	1
Fage_P047a	270	Pulse	99	11271117	7594	1
Fage_P047a	270	Pulse	99	11283517	19994	1
Fage_P047a	271	Picture	Fixation Cross Sternberg Letters after Stroop	11288346	0	1	37319	3	0	next	other	0
Fage_P047a	271	Pulse	99	11295917	7571	1
Fage_P047a	271	Pulse	99	11308316	19970	1
Fage_P047a	271	Pulse	99	11320716	32370	1
Fage_P047a	272	Picture	Retrieval Sternberg Letters	11325665	0	2	24824	3	0	next	hit	1271
Fage_P047a	272	Pulse	99	11333115	7450	1
Fage_P047a	272	Response	1	11337585	11920	1
Fage_P047a	272	Pulse	99	11345515	19850	1
Fage_P047a	273	Picture	Fixation Cross after Retrieval	11350489	0	1	124619	2	0	next	other	0
Fage_P047a	273	Pulse	99	11357915	7426	1
Fage_P047a	273	Pulse	99	11370314	19825	1
Fage_P047a	273	Pulse	99	11382714	32225	1
Fage_P047a	273	Pulse	99	11395113	44624	1
Fage_P047a	273	Pulse	99	11407513	57024	1
Fage_P047a	273	Pulse	99	11419913	69424	1
Fage_P047a	273	Pulse	99	11432312	81823	1
Fage_P047a	273	Pulse	99	11444712	94223	1
Fage_P047a	273	Pulse	99	11457111	106622	1
Fage_P047a	273	Pulse	99	11469511	119022	1
Fage_P047a	274	Picture	Encoding Sternberg Letters	11475108	0	1	24824	2	0	next	other	0
Fage_P047a	274	Pulse	99	11481911	6803	1
Fage_P047a	274	Pulse	99	11494310	19202	1
Fage_P047a	275	Picture	Fixation Cross Sternberg Letters after Encoding	11499932	0	1	12495	3	0	next	other	0
Fage_P047a	275	Pulse	99	11506710	6778	1
Fage_P047a	276	Picture	Stroop Sternberg	11512427	0	2	24824	3	0	next	incorrect	1291
Fage_P047a	276	Pulse	99	11519110	6683	1
Fage_P047a	276	Response	2	11519359	6932	1
Fage_P047a	276	Pulse	99	11531509	19082	1
Fage_P047a	277	Picture	Fixation Cross Sternberg Letters after Stroop	11537251	0	1	37319	2	0	next	other	0
Fage_P047a	277	Pulse	99	11543909	6658	1
Fage_P047a	277	Pulse	99	11556308	19057	1
Fage_P047a	277	Pulse	99	11568708	31457	1
Fage_P047a	278	Picture	Retrieval Sternberg Letters	11574570	0	1	24824	2	0	next	hit	1299
Fage_P047a	278	Pulse	99	11581108	6538	1
Fage_P047a	278	Response	1	11583527	8957	1
Fage_P047a	278	Pulse	99	11593507	18937	1
Fage_P047a	279	Picture	Fixation Cross after Retrieval	11599394	0	1	112291	2	0	next	other	0
Fage_P047a	279	Pulse	99	11605907	6513	1
Fage_P047a	279	Pulse	99	11618306	18912	1
Fage_P047a	279	Pulse	99	11630706	31312	1
Fage_P047a	279	Pulse	99	11643106	43712	1
Fage_P047a	279	Pulse	99	11655506	56112	1
Fage_P047a	279	Pulse	99	11667905	68511	1
Fage_P047a	279	Pulse	99	11680305	80911	1
Fage_P047a	279	Pulse	99	11692704	93310	1
Fage_P047a	279	Pulse	99	11705104	105710	1
Fage_P047a	280	Picture	Encoding Sternberg Letters	11711685	0	1	24823	2	0	next	other	0
Fage_P047a	280	Pulse	99	11717504	5819	1
Fage_P047a	280	Pulse	99	11729903	18218	1
Fage_P047a	281	Picture	Fixation Cross Sternberg Letters after Encoding	11736508	0	1	12496	2	0	next	other	0
Fage_P047a	281	Pulse	99	11742303	5795	1
Fage_P047a	282	Picture	Stroop Sternberg	11749004	0	1	24823	3	0	next	hit	1318
Fage_P047a	282	Pulse	99	11754702	5698	1
Fage_P047a	282	Response	1	11758032	9028	1
Fage_P047a	282	Pulse	99	11767102	18098	1
Fage_P047a	283	Picture	Fixation Cross Sternberg Letters after Stroop	11773827	0	2	37320	3	0	next	other	0
Fage_P047a	283	Pulse	99	11779502	5675	1
Fage_P047a	283	Pulse	99	11791901	18074	1
Fage_P047a	283	Pulse	99	11804301	30474	1
Fage_P047a	284	Picture	Retrieval Sternberg Letters	11811147	0	1	24823	2	0	next	hit	1326
Fage_P047a	284	Pulse	99	11816700	5553	1
Fage_P047a	284	Response	1	11821880	10733	1
Fage_P047a	284	Pulse	99	11829100	17953	1
Fage_P047a	285	Picture	Fixation Cross after Retrieval	11835970	0	1	137115	2	0	next	other	0
Fage_P047a	285	Pulse	99	11841500	5530	1
Fage_P047a	285	Pulse	99	11853899	17929	1
Fage_P047a	285	Pulse	99	11866299	30329	1
Fage_P047a	285	Pulse	99	11878698	42728	1
Fage_P047a	285	Pulse	99	11891108	55138	1
Fage_P047a	285	Pulse	99	11903508	67538	1
Fage_P047a	285	Pulse	99	11915907	79937	1
Fage_P047a	285	Pulse	99	11928307	92337	1
Fage_P047a	285	Pulse	99	11940707	104737	1
Fage_P047a	285	Pulse	99	11953106	117136	1
Fage_P047a	285	Pulse	99	11965506	129536	1
Fage_P047a	286	Picture	Encoding Sternberg Letters	11973085	0	1	24823	3	0	next	other	0
Fage_P047a	286	Pulse	99	11977906	4821	1
Fage_P047a	286	Pulse	99	11990305	17220	1
Fage_P047a	287	Picture	Fixation Cross Sternberg Letters after Encoding	11997908	0	2	12496	3	0	next	other	0
Fage_P047a	287	Pulse	99	12002705	4797	1
Fage_P047a	288	Picture	Stroop Sternberg	12010404	0	1	24824	2	0	next	hit	1347
Fage_P047a	288	Pulse	99	12015104	4700	1
Fage_P047a	288	Response	1	12017874	7470	1
Fage_P047a	288	Pulse	99	12027504	17100	1
Fage_P047a	289	Picture	Fixation Cross Sternberg Letters after Stroop	12035228	0	1	37319	2	0	next	other	0
Fage_P047a	289	Pulse	99	12039903	4675	1
Fage_P047a	289	Pulse	99	12052303	17075	1
Fage_P047a	289	Pulse	99	12064703	29475	1
Fage_P047a	290	Picture	Retrieval Sternberg Letters	12072547	0	1	24823	3	0	next	incorrect	1355
Fage_P047a	290	Pulse	99	12077103	4556	1
Fage_P047a	290	Response	2	12081112	8565	1
Fage_P047a	290	Pulse	99	12089502	16955	1
Fage_P047a	291	Picture	Fixation Cross after Retrieval	12097370	0	2	112291	3	0	next	other	0
Fage_P047a	291	Pulse	99	12101902	4532	1
Fage_P047a	291	Pulse	99	12114301	16931	1
Fage_P047a	291	Pulse	99	12126701	29331	1
Fage_P047a	291	Pulse	99	12139100	41730	1
Fage_P047a	291	Pulse	99	12151500	54130	1
Fage_P047a	291	Pulse	99	12163900	66530	1
Fage_P047a	291	Pulse	99	12176299	78929	1
Fage_P047a	291	Pulse	99	12188699	91329	1
Fage_P047a	291	Pulse	99	12201099	103729	1
Fage_P047a	292	Picture	End Sternberg	12209661	0	1	37319	2	0	next	other	0
Fage_P047a	292	Pulse	99	12213498	3837	1
Fage_P047a	292	Pulse	99	12225898	16237	1
Fage_P047a	292	Pulse	99	12238297	28636	1
Fage_P047a	293	Picture	Instruction Stroop	12246980	0	1	37319	2	0	next	other	0
Fage_P047a	293	Pulse	99	12250697	3717	1
Fage_P047a	293	Pulse	99	12263097	16117	1
Fage_P047a	293	Pulse	99	12275496	28516	1
Fage_P047a	294	Picture	stroop neutral close	12284299	0	1	24824	2	0	next	incorrect	1377
Fage_P047a	294	Pulse	99	12287896	3597	1
Fage_P047a	294	Response	2	12293436	9137	1
Fage_P047a	294	Pulse	99	12300295	15996	1
Fage_P047a	295	Picture	stroop neutral close	12309123	0	1	24824	2	0	next	hit	1381
Fage_P047a	295	Pulse	99	12312695	3572	1
Fage_P047a	295	Response	1	12317285	8162	1
Fage_P047a	295	Pulse	99	12325095	15972	1
Fage_P047a	296	Picture	stroop neutral close	12333947	0	1	24823	3	0	next	incorrect	1385
Fage_P047a	296	Pulse	99	12337494	3547	1
Fage_P047a	296	Response	2	12341694	7747	1
Fage_P047a	296	Pulse	99	12349894	15947	1
Fage_P047a	297	Picture	stroop neutral close	12358770	0	2	24824	3	0	next	incorrect	1389
Fage_P047a	297	Pulse	99	12362294	3524	1
Fage_P047a	297	Response	2	12367063	8293	1
Fage_P047a	297	Pulse	99	12374693	15923	1
Fage_P047a	298	Picture	stroop neutral close	12383594	0	1	24824	2	0	next	hit	1393
Fage_P047a	298	Pulse	99	12387093	3499	1
Fage_P047a	298	Response	1	12390993	7399	1
Fage_P047a	298	Pulse	99	12399492	15898	1
Fage_P047a	299	Picture	stroop neutral close	12408418	0	1	24824	2	0	next	incorrect	1397
Fage_P047a	299	Pulse	99	12411892	3474	1
Fage_P047a	299	Response	2	12416592	8174	1
Fage_P047a	299	Pulse	99	12424292	15874	1
Fage_P047a	300	Picture	Fixation Cross Stroop	12433242	0	1	124619	2	0	next	other	0
Fage_P047a	300	Pulse	99	12436691	3449	1
Fage_P047a	300	Pulse	99	12449091	15849	1
Fage_P047a	300	Pulse	99	12461490	28248	1
Fage_P047a	300	Pulse	99	12473890	40648	1
Fage_P047a	300	Pulse	99	12486290	53048	1
Fage_P047a	300	Pulse	99	12498689	65447	1
Fage_P047a	300	Pulse	99	12511089	77847	1
Fage_P047a	300	Pulse	99	12523489	90247	1
Fage_P047a	300	Pulse	99	12535888	102646	1
Fage_P047a	300	Pulse	99	12548288	115046	1
Fage_P047a	301	Picture	stroop neutral close	12557861	0	1	24824	2	0	next	hit	1412
Fage_P047a	301	Pulse	99	12560687	2826	1
Fage_P047a	301	Response	1	12566647	8786	1
Fage_P047a	301	Pulse	99	12573087	15226	1
Fage_P047a	302	Picture	stroop neutral close	12582685	0	1	24824	2	0	next	incorrect	1416
Fage_P047a	302	Pulse	99	12585487	2802	1
Fage_P047a	302	Response	2	12591036	8351	1
Fage_P047a	302	Pulse	99	12597886	15201	1
Fage_P047a	303	Picture	stroop neutral close	12607509	0	1	24824	2	0	next	incorrect	1420
Fage_P047a	303	Pulse	99	12610286	2777	1
Fage_P047a	303	Response	2	12616856	9347	1
Fage_P047a	303	Pulse	99	12622685	15176	1
Fage_P047a	304	Picture	stroop neutral close	12632333	0	1	24823	3	0	next	incorrect	1424
Fage_P047a	304	Pulse	99	12635085	2752	1
Fage_P047a	304	Response	2	12640235	7902	1
Fage_P047a	304	Pulse	99	12647485	15152	1
Fage_P047a	305	Picture	stroop neutral close	12657156	0	2	24824	3	0	next	hit	1428
Fage_P047a	305	Pulse	99	12659884	2728	1
Fage_P047a	305	Response	1	12664764	7608	1
Fage_P047a	305	Pulse	99	12672284	15128	1
Fage_P047a	306	Picture	stroop neutral close	12681980	0	1	24824	2	0	next	incorrect	1432
Fage_P047a	306	Pulse	99	12684684	2704	1
Fage_P047a	306	Response	2	12688873	6893	1
Fage_P047a	306	Pulse	99	12697083	15103	1
Fage_P047a	307	Picture	Fixation Cross Stroop	12706804	0	1	124619	2	0	next	other	0
Fage_P047a	307	Pulse	99	12709483	2679	1
Fage_P047a	307	Pulse	99	12721882	15078	1
Fage_P047a	307	Pulse	99	12734282	27478	1
Fage_P047a	307	Pulse	99	12746682	39878	1
Fage_P047a	307	Pulse	99	12759081	52277	1
Fage_P047a	307	Pulse	99	12771481	64677	1
Fage_P047a	307	Pulse	99	12783881	77077	1
Fage_P047a	307	Pulse	99	12796280	89476	1
Fage_P047a	307	Pulse	99	12808680	101876	1
Fage_P047a	307	Pulse	99	12821079	114275	1
Fage_P047a	308	Picture	stroop neutral close	12831423	0	1	24824	2	0	next	hit	1447
Fage_P047a	308	Pulse	99	12833479	2056	1
Fage_P047a	308	Response	1	12839699	8276	1
Fage_P047a	308	Pulse	99	12845879	14456	1
Fage_P047a	309	Picture	stroop neutral close	12856247	0	1	24824	2	0	next	incorrect	1451
Fage_P047a	309	Pulse	99	12858278	2031	1
Fage_P047a	309	Response	2	12863968	7721	1
Fage_P047a	309	Pulse	99	12870678	14431	1
Fage_P047a	310	Picture	stroop neutral close	12881071	0	1	24824	2	0	next	incorrect	1455
Fage_P047a	310	Pulse	99	12883078	2007	1
Fage_P047a	310	Response	2	12890157	9086	1
Fage_P047a	310	Pulse	99	12895477	14406	1
Fage_P047a	311	Picture	stroop neutral close	12905895	0	1	24823	3	0	next	incorrect	1459
Fage_P047a	311	Pulse	99	12907877	1982	1
Fage_P047a	311	Response	2	12913416	7521	1
Fage_P047a	311	Pulse	99	12920276	14381	1
Fage_P047a	312	Picture	stroop neutral close	12930718	0	2	24824	3	0	next	hit	1463
Fage_P047a	312	Pulse	99	12932676	1958	1
Fage_P047a	312	Response	1	12937926	7208	1
Fage_P047a	312	Pulse	99	12945076	14358	1
Fage_P047a	313	Picture	stroop neutral close	12955542	0	1	24824	2	0	next	hit	1467
Fage_P047a	313	Pulse	99	12957475	1933	1
Fage_P047a	313	Response	1	12967185	11643	1
Fage_P047a	313	Pulse	99	12969875	14333	1
Fage_P047a	314	Picture	Fixation Cross Stroop	12980366	0	1	124619	2	0	next	other	0
Fage_P047a	314	Pulse	99	12982275	1909	1
Fage_P047a	314	Pulse	99	12994674	14308	1
Fage_P047a	314	Pulse	99	13007074	26708	1
Fage_P047a	314	Pulse	99	13019473	39107	1
Fage_P047a	314	Pulse	99	13031873	51507	1
Fage_P047a	314	Pulse	99	13044272	63906	1
Fage_P047a	314	Pulse	99	13056672	76306	1
Fage_P047a	314	Pulse	99	13069072	88706	1
Fage_P047a	314	Pulse	99	13081471	101105	1
Fage_P047a	314	Pulse	99	13093871	113505	1
Fage_P047a	315	Picture	stroop neutral close	13104985	0	1	24824	2	0	next	incorrect	1482
Fage_P047a	315	Pulse	99	13106271	1286	1
Fage_P047a	315	Response	2	13112750	7765	1
Fage_P047a	315	Pulse	99	13118670	13685	1
Fage_P047a	316	Picture	stroop neutral close	13129809	0	1	24824	2	0	next	incorrect	1486
Fage_P047a	316	Pulse	99	13131070	1261	1
Fage_P047a	316	Response	2	13132660	2851	1
Fage_P047a	316	Response	1	13140279	10470	1
Fage_P047a	316	Pulse	99	13143469	13660	1
Fage_P047a	317	Picture	stroop neutral close	13154633	0	1	24824	2	0	next	incorrect	1491
Fage_P047a	317	Pulse	99	13155869	1236	1
Fage_P047a	317	Response	2	13162059	7426	1
Fage_P047a	317	Pulse	99	13168269	13636	1
Fage_P047a	318	Picture	stroop neutral close	13179457	0	1	24824	2	0	next	incorrect	1495
Fage_P047a	318	Pulse	99	13180668	1211	1
Fage_P047a	318	Response	2	13188718	9261	1
Fage_P047a	318	Pulse	99	13193068	13611	1
Fage_P047a	319	Picture	stroop neutral close	13204281	0	1	24823	3	0	next	incorrect	1499
Fage_P047a	319	Pulse	99	13205468	1187	1
Fage_P047a	319	Response	2	13212897	8616	1
Fage_P047a	319	Pulse	99	13217867	13586	1
Fage_P047a	320	Picture	stroop neutral close	13229104	0	2	24824	3	0	next	incorrect	1503
Fage_P047a	320	Pulse	99	13230267	1163	1
Fage_P047a	320	Response	2	13235736	6632	1
Fage_P047a	320	Pulse	99	13242666	13562	1
Fage_P047a	321	Picture	Fixation Cross Stroop	13253928	0	1	124619	2	0	next	other	0
Fage_P047a	321	Pulse	99	13255066	1138	1
Fage_P047a	321	Pulse	99	13267466	13538	1
Fage_P047a	321	Pulse	99	13279865	25937	1
Fage_P047a	321	Pulse	99	13292265	38337	1
Fage_P047a	321	Pulse	99	13304664	50736	1
Fage_P047a	321	Pulse	99	13317064	63136	1
Fage_P047a	321	Pulse	99	13329464	75536	1
Fage_P047a	321	Pulse	99	13341863	87935	1
Fage_P047a	321	Pulse	99	13354263	100335	1
Fage_P047a	321	Pulse	99	13366672	112744	1
Fage_P047a	322	Picture	stroop maximum incongruent	13378547	0	1	24824	2	0	next	incorrect	1518
Fage_P047a	322	Pulse	99	13379072	525	1
Fage_P047a	322	Response	2	13386352	7805	1
Fage_P047a	322	Pulse	99	13391472	12925	1
Fage_P047a	323	Picture	stroop maximum incongruent	13403371	0	1	24824	2	0	next	hit	1523
Fage_P047a	323	Pulse	99	13403872	501	1
Fage_P047a	323	Pulse	99	13416271	12900	1
Fage_P047a	323	Response	1	13417491	14120	1
Fage_P047a	324	Picture	stroop maximum incongruent	13428195	0	1	24824	2	0	next	hit	1526
Fage_P047a	324	Pulse	99	13428671	476	1
Fage_P047a	324	Response	1	13440000	11805	1
Fage_P047a	324	Pulse	99	13441070	12875	1
Fage_P047a	325	Picture	stroop maximum incongruent	13453019	0	1	24824	2	0	next	incorrect	1530
Fage_P047a	325	Pulse	99	13453470	451	1
Fage_P047a	325	Response	2	13463139	10120	1
Fage_P047a	325	Pulse	99	13465869	12850	1
Fage_P047a	326	Picture	stroop maximum incongruent	13477843	0	1	24824	2	0	next	hit	1534
Fage_P047a	326	Pulse	99	13478269	426	1
Fage_P047a	326	Response	1	13489599	11756	1
Fage_P047a	326	Pulse	99	13490669	12826	1
Fage_P047a	327	Picture	stroop maximum incongruent	13502667	0	1	24823	2	0	next	hit	1538
Fage_P047a	327	Pulse	99	13503068	401	1
Fage_P047a	327	Response	1	13511788	9121	1
Fage_P047a	327	Pulse	99	13515468	12801	1
Fage_P047a	327	Response	2	13525338	22671	1
Fage_P047a	328	Picture	Fixation Cross Stroop	13527490	0	1	124619	2	0	next	other	0
Fage_P047a	328	Pulse	99	13527867	377	1
Fage_P047a	328	Pulse	99	13540267	12777	1
Fage_P047a	328	Pulse	99	13552667	25177	1
Fage_P047a	328	Pulse	99	13565066	37576	1
Fage_P047a	328	Pulse	99	13577466	49976	1
Fage_P047a	328	Pulse	99	13589866	62376	1
Fage_P047a	328	Pulse	99	13602271	74781	1
Fage_P047a	328	Pulse	99	13614665	87175	1
Fage_P047a	328	Pulse	99	13627064	99574	1
Fage_P047a	328	Pulse	99	13639464	111974	1
Fage_P047a	328	Pulse	99	13651864	124374	1
Fage_P047a	329	Picture	stroop maximum incongruent	13652109	0	1	24824	2	0	next	incorrect	1555
Fage_P047a	329	Pulse	99	13664263	12154	1
Fage_P047a	329	Response	2	13669263	17154	1
Fage_P047a	329	Pulse	99	13676663	24554	1
Fage_P047a	330	Picture	stroop maximum incongruent	13676933	0	1	24824	2	0	next	incorrect	1559
Fage_P047a	330	Pulse	99	13689063	12130	1
Fage_P047a	330	Response	2	13691142	14209	1
Fage_P047a	330	Pulse	99	13701462	24529	1
Fage_P047a	331	Picture	stroop maximum incongruent	13701757	0	1	24824	2	0	next	hit	1562
Fage_P047a	331	Response	1	13712762	11005	1
Fage_P047a	331	Pulse	99	13713862	12105	1
Fage_P047a	331	Pulse	99	13726261	24504	1
Fage_P047a	332	Picture	stroop maximum incongruent	13726581	0	1	24824	2	0	next	incorrect	1567
Fage_P047a	332	Pulse	99	13738661	12080	1
Fage_P047a	332	Response	2	13739411	12830	1
Fage_P047a	332	Response	1	13746081	19500	1
Fage_P047a	332	Pulse	99	13751061	24480	1
Fage_P047a	333	Picture	stroop maximum incongruent	13751405	0	1	24824	2	0	next	hit	1571
Fage_P047a	333	Response	1	13762960	11555	1
Fage_P047a	333	Pulse	99	13763460	12055	1
Fage_P047a	333	Pulse	99	13775860	24455	1
Fage_P047a	334	Picture	stroop maximum incongruent	13776229	0	1	24823	3	0	next	incorrect	1575
Fage_P047a	334	Response	2	13786200	9971	1
Fage_P047a	334	Pulse	99	13788259	12030	1
Fage_P047a	334	Pulse	99	13800659	24430	1
Fage_P047a	335	Picture	Fixation Cross Stroop	13801052	0	2	124619	4	0	next	other	0
Fage_P047a	335	Pulse	99	13813059	12007	1
Fage_P047a	335	Pulse	99	13825458	24406	1
Fage_P047a	335	Pulse	99	13837858	36806	1
Fage_P047a	335	Pulse	99	13850258	49206	1
Fage_P047a	335	Pulse	99	13862657	61605	1
Fage_P047a	335	Pulse	99	13875057	74005	1
Fage_P047a	335	Pulse	99	13887456	86404	1
Fage_P047a	335	Pulse	99	13899856	98804	1
Fage_P047a	335	Pulse	99	13912256	111204	1
Fage_P047a	335	Pulse	99	13924656	123604	1
Fage_P047a	336	Picture	stroop maximum incongruent	13925671	0	2	24824	3	0	next	hit	1590
Fage_P047a	336	Response	1	13936405	10734	1
Fage_P047a	336	Pulse	99	13937055	11384	1
Fage_P047a	336	Pulse	99	13949454	23783	1
Fage_P047a	337	Picture	stroop maximum incongruent	13950495	0	1	24824	2	0	next	hit	1594
Fage_P047a	337	Response	1	13960374	9879	1
Fage_P047a	337	Pulse	99	13961854	11359	1
Fage_P047a	337	Pulse	99	13974254	23759	1
Fage_P047a	338	Picture	stroop maximum incongruent	13975319	0	1	24824	2	0	next	incorrect	1598
Fage_P047a	338	Response	2	13983803	8484	1
Fage_P047a	338	Pulse	99	13986653	11334	1
Fage_P047a	338	Pulse	99	13999053	23734	1
Fage_P047a	339	Picture	stroop maximum incongruent	14000143	0	1	24824	2	0	next	hit	1602
Fage_P047a	339	Response	1	14010433	10290	1
Fage_P047a	339	Pulse	99	14011452	11309	1
Fage_P047a	339	Pulse	99	14023852	23709	1
Fage_P047a	340	Picture	stroop maximum incongruent	14024967	0	1	24824	2	0	next	hit	1607
Fage_P047a	340	Pulse	99	14036252	11285	1
Fage_P047a	340	Response	1	14037642	12675	1
Fage_P047a	340	Pulse	99	14048651	23684	1
Fage_P047a	341	Picture	stroop maximum incongruent	14049791	0	1	24824	2	0	next	incorrect	1610
Fage_P047a	341	Response	2	14058121	8330	1
Fage_P047a	341	Pulse	99	14061051	11260	1
Fage_P047a	341	Pulse	99	14073451	23660	1
Fage_P047a	342	Picture	Fixation Cross Stroop	14074615	0	1	124619	2	0	next	other	0
Fage_P047a	342	Pulse	99	14085850	11235	1
Fage_P047a	342	Pulse	99	14098250	23635	1
Fage_P047a	342	Pulse	99	14110650	36035	1
Fage_P047a	342	Pulse	99	14123049	48434	1
Fage_P047a	342	Pulse	99	14135449	60834	1
Fage_P047a	342	Pulse	99	14147848	73233	1
Fage_P047a	342	Pulse	99	14160248	85633	1
Fage_P047a	342	Pulse	99	14172648	98033	1
Fage_P047a	342	Pulse	99	14185047	110432	1
Fage_P047a	342	Pulse	99	14197447	122832	1
Fage_P047a	343	Picture	stroop maximum incongruent	14199234	0	1	24990	2	0	next	incorrect	1626
Fage_P047a	343	Pulse	99	14209847	10613	1
Fage_P047a	343	Response	2	14210236	11002	1
Fage_P047a	343	Pulse	99	14222246	23012	1
Fage_P047a	344	Picture	stroop maximum incongruent	14224224	0	1	24824	2	0	next	hit	1629
Fage_P047a	344	Response	1	14232606	8382	1
Fage_P047a	344	Pulse	99	14234646	10422	1
Fage_P047a	344	Pulse	99	14247045	22821	1
Fage_P047a	345	Picture	stroop maximum incongruent	14249048	0	1	24824	2	0	next	incorrect	1633
Fage_P047a	345	Response	2	14256405	7357	1
Fage_P047a	345	Pulse	99	14259445	10397	1
Fage_P047a	345	Pulse	99	14271845	22797	1
Fage_P047a	346	Picture	stroop maximum incongruent	14273872	0	1	24990	2	0	next	incorrect	1637
Fage_P047a	346	Response	2	14283074	9202	1
Fage_P047a	346	Pulse	99	14284244	10372	1
Fage_P047a	346	Pulse	99	14296644	22772	1
Fage_P047a	347	Picture	stroop maximum incongruent	14298862	0	1	24824	2	0	next	incorrect	1641
Fage_P047a	347	Response	2	14306814	7952	1
Fage_P047a	347	Pulse	99	14309043	10181	1
Fage_P047a	347	Pulse	99	14321443	22581	1
Fage_P047a	348	Picture	stroop maximum incongruent	14323686	0	1	24824	2	0	next	incorrect	1645
Fage_P047a	348	Response	2	14333613	9927	1
Fage_P047a	348	Pulse	99	14333842	10156	1
Fage_P047a	348	Pulse	99	14346242	22556	1
Fage_P047a	349	Picture	Fixation Cross Stroop	14348510	0	1	124619	2	0	next	other	0
Fage_P047a	349	Pulse	99	14358642	10132	1
Fage_P047a	349	Pulse	99	14371041	22531	1
Fage_P047a	349	Pulse	99	14383441	34931	1
Fage_P047a	349	Pulse	99	14395841	47331	1
Fage_P047a	349	Pulse	99	14408240	59730	1
Fage_P047a	349	Pulse	99	14420640	72130	1
Fage_P047a	349	Pulse	99	14433040	84530	1
Fage_P047a	349	Pulse	99	14445439	96929	1
Fage_P047a	349	Pulse	99	14457839	109329	1
Fage_P047a	349	Pulse	99	14470238	121728	1
Fage_P047a	350	Picture	End Stroop	14473129	0	1	47694	2	0	next	other	0
Fage_P047a	350	Pulse	99	14482638	9509	1
Fage_P047a	350	Pulse	99	14495038	21909	1
Fage_P047a	350	Pulse	99	14507437	34308	1
