# Supplementary material for: Towards clinical applicability of fMRI via systematic filtering
Source: PLoS One. 2025 May 12;20(5):e0321088. doi: 10.1371/journal.pone.0321088 (PMC12068634; doi:10.1371/journal.pone.0321088)
Supplement: S1 Code — (ZIP) [file pone.0321088.s001.zip › PLOS_DATA_CODE/Logfiles/Fage_P049b-fage.log]

Scenario - Fage Final
Logfile written - 02/04/2013 14:48:00

Subject	Trial	Event Type	Code	Time	TTime	Uncertainty	Duration	Uncertainty	ReqTime	ReqDur	Stim Type	Pair Index

Fage_P049b	1	Pulse	99	61755	71751	1
Fage_P049b	2	Picture	Instruction Sternberg Symbols	61972	0	1	37319	2	0	next	other	0
Fage_P049b	2	Pulse	99	74154	12182	1
Fage_P049b	2	Pulse	99	86554	24582	1
Fage_P049b	2	Pulse	99	98953	36981	1
Fage_P049b	3	Picture	Encoding Sternberg Symbols	99291	0	1	24824	2	0	next	other	0
Fage_P049b	3	Pulse	99	111353	12062	1
Fage_P049b	3	Pulse	99	123753	24462	1
Fage_P049b	4	Picture	Fixation Cross Sternberg Symbols after Encoding	124115	0	1	12495	2	0	next	other	0
Fage_P049b	4	Pulse	99	136152	12037	1
Fage_P049b	5	Picture	Stroop Sternberg	136610	0	1	24824	2	0	next	incorrect	12
Fage_P049b	5	Response	2	145272	8662	1
Fage_P049b	5	Pulse	99	148552	11942	1
Fage_P049b	5	Pulse	99	160952	24342	1
Fage_P049b	6	Picture	Fixation Cross Sternberg Symbols after Stroop	161434	0	1	37319	2	0	next	other	0
Fage_P049b	6	Pulse	99	173351	11917	1
Fage_P049b	6	Pulse	99	185751	24317	1
Fage_P049b	6	Pulse	99	198150	36716	1
Fage_P049b	7	Picture	Retrieval Sternberg Symbols	198753	0	1	24824	2	0	next	hit	20
Fage_P049b	7	Response	1	205670	6917	1
Fage_P049b	7	Pulse	99	210550	11797	1
Fage_P049b	7	Pulse	99	222950	24197	1
Fage_P049b	8	Picture	Fixation Cross after Retrieval	223577	0	1	112290	2	0	next	other	0
Fage_P049b	8	Pulse	99	235349	11772	1
Fage_P049b	8	Pulse	99	247749	24172	1
Fage_P049b	8	Pulse	99	260148	36571	1
Fage_P049b	8	Pulse	99	272548	48971	1
Fage_P049b	8	Pulse	99	284948	61371	1
Fage_P049b	8	Pulse	99	297347	73770	1
Fage_P049b	8	Pulse	99	309747	86170	1
Fage_P049b	8	Pulse	99	322147	98570	1
Fage_P049b	8	Pulse	99	334546	110969	1
Fage_P049b	9	Picture	Encoding Sternberg Symbols	335867	0	1	24824	2	0	next	other	0
Fage_P049b	9	Pulse	99	346946	11079	1
Fage_P049b	9	Pulse	99	359345	23478	1
Fage_P049b	10	Picture	Fixation Cross Sternberg Symbols after Encoding	360691	0	1	12495	2	0	next	other	0
Fage_P049b	10	Pulse	99	371745	11054	1
Fage_P049b	11	Picture	Stroop Sternberg	373186	0	1	24824	2	0	next	incorrect	39
Fage_P049b	11	Response	2	379375	6189	1
Fage_P049b	11	Pulse	99	384144	10958	1
Fage_P049b	11	Pulse	99	396544	23358	1
Fage_P049b	12	Picture	Fixation Cross Sternberg Symbols after Stroop	398010	0	1	37319	2	0	next	other	0
Fage_P049b	12	Pulse	99	408944	10934	1
Fage_P049b	12	Pulse	99	421343	23333	1
Fage_P049b	12	Pulse	99	433743	35733	1
Fage_P049b	13	Picture	Retrieval Sternberg Symbols	435329	0	1	24824	2	0	next	hit	48
Fage_P049b	13	Pulse	99	446143	10814	1
Fage_P049b	13	Response	1	446243	10914	1
Fage_P049b	13	Pulse	99	458542	23213	1
Fage_P049b	14	Picture	Fixation Cross after Retrieval	460153	0	1	149443	2	0	next	other	0
Fage_P049b	14	Pulse	99	470942	10789	1
Fage_P049b	14	Pulse	99	483342	23189	1
Fage_P049b	14	Pulse	99	495741	35588	1
Fage_P049b	14	Pulse	99	508141	47988	1
Fage_P049b	14	Pulse	99	520540	60387	1
Fage_P049b	14	Pulse	99	532940	72787	1
Fage_P049b	14	Pulse	99	545340	85187	1
Fage_P049b	14	Pulse	99	557739	97586	1
Fage_P049b	14	Pulse	99	570139	109986	1
Fage_P049b	14	Pulse	99	582538	122385	1
Fage_P049b	14	Pulse	99	594938	134785	1
Fage_P049b	14	Pulse	99	607338	147185	1
Fage_P049b	15	Picture	Encoding Sternberg Symbols	609596	0	1	24824	2	0	next	other	0
Fage_P049b	15	Pulse	99	619737	10141	1
Fage_P049b	15	Pulse	99	632137	22541	1
Fage_P049b	16	Picture	Fixation Cross Sternberg Symbols after Encoding	634420	0	1	12495	2	0	next	other	0
Fage_P049b	16	Pulse	99	644536	10116	1
Fage_P049b	17	Picture	Stroop Sternberg	646915	0	1	24824	2	0	next	hit	69
Fage_P049b	17	Response	1	656506	9591	1
Fage_P049b	17	Pulse	99	656936	10021	1
Fage_P049b	17	Pulse	99	669336	22421	1
Fage_P049b	18	Picture	Fixation Cross Sternberg Symbols after Stroop	671739	0	1	37319	2	0	next	other	0
Fage_P049b	18	Pulse	99	681735	9996	1
Fage_P049b	18	Pulse	99	694135	22396	1
Fage_P049b	18	Pulse	99	706535	34796	1
Fage_P049b	19	Picture	Retrieval Sternberg Symbols	709058	0	1	24823	3	0	next	hit	78
Fage_P049b	19	Pulse	99	718934	9876	1
Fage_P049b	19	Response	1	719374	10316	1
Fage_P049b	19	Pulse	99	731334	22276	1
Fage_P049b	20	Picture	Fixation Cross after Retrieval	733881	0	2	124619	4	0	next	other	0
Fage_P049b	20	Pulse	99	743733	9852	1
Fage_P049b	20	Pulse	99	756133	22252	1
Fage_P049b	20	Pulse	99	768533	34652	1
Fage_P049b	20	Pulse	99	780932	47051	1
Fage_P049b	20	Pulse	99	793332	59451	1
Fage_P049b	20	Pulse	99	805732	71851	1
Fage_P049b	20	Pulse	99	818131	84250	1
Fage_P049b	20	Pulse	99	830531	96650	1
Fage_P049b	20	Pulse	99	842930	109049	1
Fage_P049b	20	Pulse	99	855330	121449	1
Fage_P049b	21	Picture	Encoding Sternberg Symbols	858500	0	2	24824	3	0	next	other	0
Fage_P049b	21	Pulse	99	867730	9230	1
Fage_P049b	21	Pulse	99	880129	21629	1
Fage_P049b	22	Picture	Fixation Cross Sternberg Symbols after Encoding	883324	0	1	12496	2	0	next	other	0
Fage_P049b	22	Pulse	99	892529	9205	1
Fage_P049b	23	Picture	Stroop Sternberg	895820	0	1	24823	2	0	next	hit	97
Fage_P049b	23	Response	1	904769	8949	1
Fage_P049b	23	Pulse	99	904928	9108	1
Fage_P049b	23	Pulse	99	917328	21508	1
Fage_P049b	24	Picture	Fixation Cross Sternberg Symbols after Stroop	920643	0	1	37319	3	0	next	other	0
Fage_P049b	24	Pulse	99	929728	9085	1
Fage_P049b	24	Pulse	99	942127	21484	1
Fage_P049b	24	Pulse	99	954527	33884	1
Fage_P049b	25	Picture	Retrieval Sternberg Symbols	957962	0	2	24824	3	0	next	incorrect	106
Fage_P049b	25	Pulse	99	966927	8965	1
Fage_P049b	25	Response	2	967406	9444	1
Fage_P049b	25	Pulse	99	979326	21364	1
Fage_P049b	26	Picture	Fixation Cross after Retrieval	982786	0	1	136948	2	0	next	other	0
Fage_P049b	26	Pulse	99	991726	8940	1
Fage_P049b	26	Pulse	99	1004125	21339	1
Fage_P049b	26	Pulse	99	1016525	33739	1
Fage_P049b	26	Pulse	99	1028925	46139	1
Fage_P049b	26	Pulse	99	1041324	58538	1
Fage_P049b	26	Pulse	99	1053724	70938	1
Fage_P049b	26	Pulse	99	1066123	83337	1
Fage_P049b	26	Pulse	99	1078523	95737	1
Fage_P049b	26	Pulse	99	1090923	108137	1
Fage_P049b	26	Pulse	99	1103322	120536	1
Fage_P049b	26	Pulse	99	1115722	132936	1
Fage_P049b	27	Picture	Encoding Sternberg Symbols	1119734	0	1	24824	2	0	next	other	0
Fage_P049b	27	Pulse	99	1128122	8388	1
Fage_P049b	27	Pulse	99	1140521	20787	1
Fage_P049b	28	Picture	Fixation Cross Sternberg Symbols after Encoding	1144558	0	1	12495	2	0	next	other	0
Fage_P049b	28	Pulse	99	1152921	8363	1
Fage_P049b	29	Picture	Stroop Sternberg	1157053	0	1	24824	2	0	next	incorrect	127
Fage_P049b	29	Pulse	99	1165321	8268	1
Fage_P049b	29	Response	2	1169730	12677	1
Fage_P049b	29	Pulse	99	1177720	20667	1
Fage_P049b	30	Picture	Fixation Cross Sternberg Symbols after Stroop	1181877	0	1	37319	2	0	next	other	0
Fage_P049b	30	Pulse	99	1190120	8243	1
Fage_P049b	30	Pulse	99	1202519	20642	1
Fage_P049b	30	Pulse	99	1214919	33042	1
Fage_P049b	31	Picture	Retrieval Sternberg Symbols	1219196	0	1	24824	2	0	next	hit	135
Fage_P049b	31	Pulse	99	1227319	8123	1
Fage_P049b	31	Response	1	1228938	9742	1
Fage_P049b	31	Pulse	99	1239718	20522	1
Fage_P049b	32	Picture	Fixation Cross after Retrieval	1244020	0	1	124619	2	0	next	other	0
Fage_P049b	32	Pulse	99	1252118	8098	1
Fage_P049b	32	Pulse	99	1264517	20497	1
Fage_P049b	32	Pulse	99	1276917	32897	1
Fage_P049b	32	Pulse	99	1289317	45297	1
Fage_P049b	32	Pulse	99	1301716	57696	1
Fage_P049b	32	Pulse	99	1314116	70096	1
Fage_P049b	32	Pulse	99	1326515	82495	1
Fage_P049b	32	Pulse	99	1338915	94895	1
Fage_P049b	32	Pulse	99	1351325	107305	1
Fage_P049b	32	Pulse	99	1363724	119704	1
Fage_P049b	33	Picture	Encoding Sternberg Symbols	1368639	0	1	24824	2	0	next	other	0
Fage_P049b	33	Pulse	99	1376124	7485	1
Fage_P049b	33	Pulse	99	1388524	19885	1
Fage_P049b	34	Picture	Fixation Cross Sternberg Symbols after Encoding	1393463	0	1	12495	2	0	next	other	0
Fage_P049b	34	Pulse	99	1400923	7460	1
Fage_P049b	35	Picture	Stroop Sternberg	1405958	0	1	24824	2	0	next	incorrect	155
Fage_P049b	35	Pulse	99	1413323	7365	1
Fage_P049b	35	Response	2	1414993	9035	1
Fage_P049b	35	Pulse	99	1425722	19764	1
Fage_P049b	36	Picture	Fixation Cross Sternberg Symbols after Stroop	1430782	0	1	37319	2	0	next	other	0
Fage_P049b	36	Pulse	99	1438122	7340	1
Fage_P049b	36	Pulse	99	1450522	19740	1
Fage_P049b	36	Pulse	99	1462921	32139	1
Fage_P049b	37	Picture	Retrieval Sternberg Symbols	1468101	0	1	24824	2	0	next	hit	163
Fage_P049b	37	Pulse	99	1475321	7220	1
Fage_P049b	37	Response	1	1479551	11450	1
Fage_P049b	37	Pulse	99	1487720	19619	1
Fage_P049b	38	Picture	Fixation Cross after Retrieval	1492925	0	1	112290	2	0	next	other	0
Fage_P049b	38	Pulse	99	1500120	7195	1
Fage_P049b	38	Pulse	99	1512520	19595	1
Fage_P049b	38	Pulse	99	1524919	31994	1
Fage_P049b	38	Pulse	99	1537319	44394	1
Fage_P049b	38	Pulse	99	1549719	56794	1
Fage_P049b	38	Pulse	99	1562118	69193	1
Fage_P049b	38	Pulse	99	1574518	81593	1
Fage_P049b	38	Pulse	99	1586917	93992	1
Fage_P049b	38	Pulse	99	1599317	106392	1
Fage_P049b	39	Picture	Encoding Sternberg Symbols	1605215	0	1	24824	2	0	next	other	0
Fage_P049b	39	Pulse	99	1611717	6502	1
Fage_P049b	39	Pulse	99	1624116	18901	1
Fage_P049b	40	Picture	Fixation Cross Sternberg Symbols after Encoding	1630039	0	1	12495	2	0	next	other	0
Fage_P049b	40	Pulse	99	1636516	6477	1
Fage_P049b	41	Picture	Stroop Sternberg	1642534	0	1	24824	2	0	next	hit	182
Fage_P049b	41	Pulse	99	1648916	6382	1
Fage_P049b	41	Response	1	1650225	7691	1
Fage_P049b	41	Pulse	99	1661315	18781	1
Fage_P049b	42	Picture	Fixation Cross Sternberg Symbols after Stroop	1667358	0	1	37319	2	0	next	other	0
Fage_P049b	42	Pulse	99	1673715	6357	1
Fage_P049b	42	Pulse	99	1686114	18756	1
Fage_P049b	42	Pulse	99	1698514	31156	1
Fage_P049b	43	Picture	Retrieval Sternberg Symbols	1704677	0	1	24824	2	0	next	hit	190
Fage_P049b	43	Pulse	99	1710914	6237	1
Fage_P049b	43	Response	1	1715333	10656	1
Fage_P049b	43	Pulse	99	1723313	18636	1
Fage_P049b	44	Picture	Fixation Cross after Retrieval	1729501	0	1	112290	2	0	next	other	0
Fage_P049b	44	Pulse	99	1735713	6212	1
Fage_P049b	44	Pulse	99	1748112	18611	1
Fage_P049b	44	Pulse	99	1760512	31011	1
Fage_P049b	44	Pulse	99	1772912	43411	1
Fage_P049b	44	Pulse	99	1785311	55810	1
Fage_P049b	44	Pulse	99	1797711	68210	1
Fage_P049b	44	Pulse	99	1810110	80609	1
Fage_P049b	44	Pulse	99	1822510	93009	1
Fage_P049b	44	Pulse	99	1834910	105409	1
Fage_P049b	45	Picture	Encoding Sternberg Symbols	1841791	0	1	24824	2	0	next	other	0
Fage_P049b	45	Pulse	99	1847309	5518	1
Fage_P049b	45	Pulse	99	1859709	17918	1
Fage_P049b	46	Picture	Fixation Cross Sternberg Symbols after Encoding	1866615	0	1	12495	2	0	next	other	0
Fage_P049b	46	Pulse	99	1872109	5494	1
Fage_P049b	47	Picture	Stroop Sternberg	1879110	0	1	24824	2	0	next	incorrect	209
Fage_P049b	47	Pulse	99	1884508	5398	1
Fage_P049b	47	Response	2	1888978	9868	1
Fage_P049b	47	Pulse	99	1896908	17798	1
Fage_P049b	48	Picture	Fixation Cross Sternberg Symbols after Stroop	1903934	0	1	37319	2	0	next	other	0
Fage_P049b	48	Pulse	99	1909307	5373	1
Fage_P049b	48	Pulse	99	1921707	17773	1
Fage_P049b	48	Pulse	99	1934107	30173	1
Fage_P049b	49	Picture	Retrieval Sternberg Symbols	1941253	0	1	24824	2	0	next	incorrect	217
Fage_P049b	49	Pulse	99	1946506	5253	1
Fage_P049b	49	Response	2	1952856	11603	1
Fage_P049b	49	Pulse	99	1958906	17653	1
Fage_P049b	50	Picture	Fixation Cross after Retrieval	1966077	0	1	136948	2	0	next	other	0
Fage_P049b	50	Pulse	99	1971306	5229	1
Fage_P049b	50	Pulse	99	1983705	17628	1
Fage_P049b	50	Pulse	99	1996105	30028	1
Fage_P049b	50	Pulse	99	2008504	42427	1
Fage_P049b	50	Pulse	99	2020904	54827	1
Fage_P049b	50	Pulse	99	2033304	67227	1
Fage_P049b	50	Pulse	99	2045703	79626	1
Fage_P049b	50	Pulse	99	2058103	92026	1
Fage_P049b	50	Pulse	99	2070502	104425	1
Fage_P049b	50	Pulse	99	2082902	116825	1
Fage_P049b	50	Pulse	99	2095302	129225	1
Fage_P049b	51	Picture	Encoding Sternberg Symbols	2103025	0	1	24823	3	0	next	other	0
Fage_P049b	51	Pulse	99	2107701	4676	1
Fage_P049b	51	Pulse	99	2120101	17076	1
Fage_P049b	52	Picture	Fixation Cross Sternberg Symbols after Encoding	2127848	0	2	12496	3	0	next	other	0
Fage_P049b	52	Pulse	99	2132501	4653	1
Fage_P049b	53	Picture	Stroop Sternberg	2140344	0	1	24824	2	0	next	hit	238
Fage_P049b	53	Pulse	99	2144900	4556	1
Fage_P049b	53	Response	1	2149050	8706	1
Fage_P049b	53	Pulse	99	2157300	16956	1
Fage_P049b	54	Picture	Fixation Cross Sternberg Symbols after Stroop	2165168	0	1	37319	2	0	next	other	0
Fage_P049b	54	Pulse	99	2169699	4531	1
Fage_P049b	54	Pulse	99	2182099	16931	1
Fage_P049b	54	Pulse	99	2194499	29331	1
Fage_P049b	55	Picture	Retrieval Sternberg Symbols	2202487	0	1	24823	3	0	next	incorrect	246
Fage_P049b	55	Pulse	99	2206898	4411	1
Fage_P049b	55	Response	2	2210378	7891	1
Fage_P049b	55	Pulse	99	2219298	16811	1
Fage_P049b	56	Picture	Fixation Cross after Retrieval	2227310	0	2	124619	4	0	next	other	0
Fage_P049b	56	Pulse	99	2231698	4388	1
Fage_P049b	56	Pulse	99	2244097	16787	1
Fage_P049b	56	Pulse	99	2256497	29187	1
Fage_P049b	56	Pulse	99	2268896	41586	1
Fage_P049b	56	Pulse	99	2281296	53986	1
Fage_P049b	56	Pulse	99	2293696	66386	1
Fage_P049b	56	Pulse	99	2306095	78785	1
Fage_P049b	56	Pulse	99	2318495	91185	1
Fage_P049b	56	Pulse	99	2330894	103584	1
Fage_P049b	56	Pulse	99	2343294	115984	1
Fage_P049b	57	Picture	Encoding Sternberg Symbols	2351929	0	2	24824	3	0	next	other	0
Fage_P049b	57	Pulse	99	2355694	3765	1
Fage_P049b	57	Pulse	99	2368093	16164	1
Fage_P049b	58	Picture	Fixation Cross Sternberg Symbols after Encoding	2376753	0	1	12496	2	0	next	other	0
Fage_P049b	58	Pulse	99	2380493	3740	1
Fage_P049b	59	Picture	Stroop Sternberg	2389249	0	1	24823	2	0	next	incorrect	266
Fage_P049b	59	Pulse	99	2392893	3644	1
Fage_P049b	59	Response	2	2395982	6733	1
Fage_P049b	59	Pulse	99	2405292	16043	1
Fage_P049b	60	Picture	Fixation Cross Sternberg Symbols after Stroop	2414072	0	1	37319	3	0	next	other	0
Fage_P049b	60	Pulse	99	2417692	3620	1
Fage_P049b	60	Pulse	99	2430091	16019	1
Fage_P049b	60	Pulse	99	2442491	28419	1
Fage_P049b	61	Picture	Retrieval Sternberg Symbols	2451391	0	2	24824	3	0	next	incorrect	274
Fage_P049b	61	Pulse	99	2454891	3500	1
Fage_P049b	61	Response	2	2466250	14859	1
Fage_P049b	61	Pulse	99	2467290	15899	1
Fage_P049b	62	Picture	Fixation Cross after Retrieval	2476215	0	1	149443	2	0	next	other	0
Fage_P049b	62	Pulse	99	2479690	3475	1
Fage_P049b	62	Pulse	99	2492089	15874	1
Fage_P049b	62	Pulse	99	2504489	28274	1
Fage_P049b	62	Pulse	99	2516889	40674	1
Fage_P049b	62	Pulse	99	2529288	53073	1
Fage_P049b	62	Pulse	99	2541688	65473	1
Fage_P049b	62	Pulse	99	2554088	77873	1
Fage_P049b	62	Pulse	99	2566487	90272	1
Fage_P049b	62	Pulse	99	2578887	102672	1
Fage_P049b	62	Pulse	99	2591286	115071	1
Fage_P049b	62	Pulse	99	2603686	127471	1
Fage_P049b	62	Pulse	99	2616086	139871	1
Fage_P049b	63	Picture	Encoding Sternberg Symbols	2625658	0	1	24824	2	0	next	other	0
Fage_P049b	63	Pulse	99	2628485	2827	1
Fage_P049b	63	Pulse	99	2640885	15227	1
Fage_P049b	64	Picture	Fixation Cross Sternberg Symbols after Encoding	2650482	0	1	12495	2	0	next	other	0
Fage_P049b	64	Pulse	99	2653284	2802	1
Fage_P049b	65	Picture	Stroop Sternberg	2662977	0	1	24824	2	0	next	incorrect	296
Fage_P049b	65	Pulse	99	2665684	2707	1
Fage_P049b	65	Response	2	2672314	9337	1
Fage_P049b	65	Pulse	99	2678094	15117	1
Fage_P049b	66	Picture	Fixation Cross Sternberg Symbols after Stroop	2687801	0	1	37319	2	0	next	other	0
Fage_P049b	66	Pulse	99	2690493	2692	1
Fage_P049b	66	Pulse	99	2702893	15092	1
Fage_P049b	66	Pulse	99	2715293	27492	1
Fage_P049b	67	Picture	Retrieval Sternberg Symbols	2725120	0	1	24824	2	0	next	hit	304
Fage_P049b	67	Pulse	99	2727692	2572	1
Fage_P049b	67	Response	1	2737722	12602	1
Fage_P049b	67	Pulse	99	2740092	14972	1
Fage_P049b	68	Picture	Fixation Cross after Retrieval	2749944	0	1	124619	2	0	next	other	0
Fage_P049b	68	Pulse	99	2752492	2548	1
Fage_P049b	68	Pulse	99	2764891	14947	1
Fage_P049b	68	Pulse	99	2777291	27347	1
Fage_P049b	68	Pulse	99	2789690	39746	1
Fage_P049b	68	Pulse	99	2802090	52146	1
Fage_P049b	68	Pulse	99	2814490	64546	1
Fage_P049b	68	Pulse	99	2826889	76945	1
Fage_P049b	68	Pulse	99	2839289	89345	1
Fage_P049b	68	Pulse	99	2851688	101744	1
Fage_P049b	68	Pulse	99	2864088	114144	1
Fage_P049b	69	Picture	Encoding Sternberg Symbols	2874563	0	1	24824	2	0	next	other	0
Fage_P049b	69	Pulse	99	2876488	1925	1
Fage_P049b	69	Pulse	99	2888887	14324	1
Fage_P049b	70	Picture	Fixation Cross Sternberg Symbols after Encoding	2899387	0	1	12495	2	0	next	other	0
Fage_P049b	70	Pulse	99	2901287	1900	1
Fage_P049b	71	Picture	Stroop Sternberg	2911882	0	1	24824	2	0	next	incorrect	324
Fage_P049b	71	Pulse	99	2913687	1805	1
Fage_P049b	71	Response	2	2920966	9084	1
Fage_P049b	71	Pulse	99	2926086	14204	1
Fage_P049b	72	Picture	Fixation Cross Sternberg Symbols after Stroop	2936706	0	1	37319	2	0	next	other	0
Fage_P049b	72	Pulse	99	2938486	1780	1
Fage_P049b	72	Pulse	99	2950885	14179	1
Fage_P049b	72	Pulse	99	2963285	26579	1
Fage_P049b	73	Picture	Retrieval Sternberg Symbols	2974025	0	1	24824	2	0	next	incorrect	333
Fage_P049b	73	Pulse	99	2975685	1660	1
Fage_P049b	73	Pulse	99	2988084	14059	1
Fage_P049b	73	Response	2	2989804	15779	1
Fage_P049b	74	Picture	Fixation Cross after Retrieval	2998849	0	1	112290	2	0	next	other	0
Fage_P049b	74	Pulse	99	3000484	1635	1
Fage_P049b	74	Pulse	99	3012883	14034	1
Fage_P049b	74	Pulse	99	3025283	26434	1
Fage_P049b	74	Pulse	99	3037683	38834	1
Fage_P049b	74	Pulse	99	3050082	51233	1
Fage_P049b	74	Pulse	99	3062482	63633	1
Fage_P049b	74	Pulse	99	3074881	76032	1
Fage_P049b	74	Pulse	99	3087281	88432	1
Fage_P049b	74	Pulse	99	3099681	100832	1
Fage_P049b	75	Picture	Encoding Sternberg Symbols	3111139	0	1	24824	2	0	next	other	0
Fage_P049b	75	Pulse	99	3112080	941	1
Fage_P049b	75	Pulse	99	3124480	13341	1
Fage_P049b	76	Picture	Fixation Cross Sternberg Symbols after Encoding	3135963	0	1	12495	2	0	next	other	0
Fage_P049b	76	Pulse	99	3136880	917	1
Fage_P049b	77	Picture	Stroop Sternberg	3148458	0	1	24824	2	0	next	hit	351
Fage_P049b	77	Pulse	99	3149279	821	1
Fage_P049b	77	Response	1	3159219	10761	1
Fage_P049b	77	Pulse	99	3161679	13221	1
Fage_P049b	78	Picture	Fixation Cross Sternberg Symbols after Stroop	3173282	0	1	37319	2	0	next	other	0
Fage_P049b	78	Pulse	99	3174078	796	1
Fage_P049b	78	Pulse	99	3186478	13196	1
Fage_P049b	78	Pulse	99	3198878	25596	1
Fage_P049b	79	Picture	Retrieval Sternberg Symbols	3210601	0	1	24824	2	0	next	incorrect	360
Fage_P049b	79	Pulse	99	3211277	676	1
Fage_P049b	79	Pulse	99	3223677	13076	1
Fage_P049b	79	Response	2	3224337	13736	1
Fage_P049b	80	Picture	Fixation Cross after Retrieval	3235425	0	1	124619	2	0	next	other	0
Fage_P049b	80	Pulse	99	3236077	652	1
Fage_P049b	80	Pulse	99	3248476	13051	1
Fage_P049b	80	Pulse	99	3260876	25451	1
Fage_P049b	80	Pulse	99	3273275	37850	1
Fage_P049b	80	Pulse	99	3285675	50250	1
Fage_P049b	80	Pulse	99	3298075	62650	1
Fage_P049b	80	Pulse	99	3310474	75049	1
Fage_P049b	80	Pulse	99	3322874	87449	1
Fage_P049b	80	Pulse	99	3335273	99848	1
Fage_P049b	80	Pulse	99	3347673	112248	1
Fage_P049b	81	Picture	Encoding Sternberg Symbols	3360044	0	1	24824	2	0	next	other	0
Fage_P049b	81	Pulse	99	3360073	29	1
Fage_P049b	81	Pulse	99	3372472	12428	1
Fage_P049b	82	Picture	Fixation Cross Sternberg Symbols after Encoding	3384868	0	1	12495	2	0	next	other	0
Fage_P049b	82	Pulse	99	3384872	4	1
Fage_P049b	82	Pulse	99	3397272	12404	1
Fage_P049b	83	Picture	Stroop Sternberg	3397363	0	1	24824	2	0	next	incorrect	379
Fage_P049b	83	Response	2	3407091	9728	1
Fage_P049b	83	Pulse	99	3409671	12308	1
Fage_P049b	83	Pulse	99	3422071	24708	1
Fage_P049b	84	Picture	Fixation Cross Sternberg Symbols after Stroop	3422187	0	1	37319	2	0	next	other	0
Fage_P049b	84	Pulse	99	3434470	12283	1
Fage_P049b	84	Pulse	99	3446870	24683	1
Fage_P049b	84	Pulse	99	3459270	37083	1
Fage_P049b	85	Picture	Retrieval Sternberg Symbols	3459506	0	1	24824	2	0	next	incorrect	388
Fage_P049b	85	Pulse	99	3471669	12163	1
Fage_P049b	85	Response	2	3472159	12653	1
Fage_P049b	85	Pulse	99	3484069	24563	1
Fage_P049b	86	Picture	Fixation Cross after Retrieval	3484330	0	1	124619	2	0	next	other	0
Fage_P049b	86	Pulse	99	3496469	12139	1
Fage_P049b	86	Pulse	99	3508868	24538	1
Fage_P049b	86	Pulse	99	3521268	36938	1
Fage_P049b	86	Pulse	99	3533667	49337	1
Fage_P049b	86	Pulse	99	3546067	61737	1
Fage_P049b	86	Pulse	99	3558466	74136	1
Fage_P049b	86	Pulse	99	3570866	86536	1
Fage_P049b	86	Pulse	99	3583266	98936	1
Fage_P049b	86	Pulse	99	3595665	111335	1
Fage_P049b	86	Pulse	99	3608065	123735	1
Fage_P049b	87	Picture	Encoding Sternberg Symbols	3608949	0	1	24824	2	0	next	other	0
Fage_P049b	87	Pulse	99	3620465	11516	1
Fage_P049b	87	Pulse	99	3632864	23915	1
Fage_P049b	88	Picture	Fixation Cross Sternberg Symbols after Encoding	3633773	0	1	12495	2	0	next	other	0
Fage_P049b	88	Pulse	99	3645264	11491	1
Fage_P049b	89	Picture	Stroop Sternberg	3646268	0	1	24824	2	0	next	incorrect	407
Fage_P049b	89	Response	2	3656354	10086	1
Fage_P049b	89	Pulse	99	3657663	11395	1
Fage_P049b	89	Pulse	99	3670063	23795	1
Fage_P049b	90	Picture	Fixation Cross Sternberg Symbols after Stroop	3671092	0	1	37319	2	0	next	other	0
Fage_P049b	90	Pulse	99	3682463	11371	1
Fage_P049b	90	Pulse	99	3694862	23770	1
Fage_P049b	90	Pulse	99	3707262	36170	1
Fage_P049b	91	Picture	Retrieval Sternberg Symbols	3708411	0	1	24824	2	0	next	incorrect	416
Fage_P049b	91	Pulse	99	3719662	11251	1
Fage_P049b	91	Response	2	3721021	12610	1
Fage_P049b	91	Pulse	99	3732061	23650	1
Fage_P049b	92	Picture	Fixation Cross after Retrieval	3733235	0	1	112290	2	0	next	other	0
Fage_P049b	92	Pulse	99	3744461	11226	1
Fage_P049b	92	Pulse	99	3756860	23625	1
Fage_P049b	92	Pulse	99	3769260	36025	1
Fage_P049b	92	Pulse	99	3781660	48425	1
Fage_P049b	92	Pulse	99	3794059	60824	1
Fage_P049b	92	Pulse	99	3806459	73224	1
Fage_P049b	92	Pulse	99	3818859	85624	1
Fage_P049b	92	Pulse	99	3831258	98023	1
Fage_P049b	92	Pulse	99	3843658	110423	1
Fage_P049b	93	Picture	Encoding Sternberg Symbols	3845525	0	1	24824	2	0	next	other	0
Fage_P049b	93	Pulse	99	3856057	10532	1
Fage_P049b	93	Pulse	99	3868457	22932	1
Fage_P049b	94	Picture	Fixation Cross Sternberg Symbols after Encoding	3870349	0	1	12495	2	0	next	other	0
Fage_P049b	94	Pulse	99	3880857	10508	1
Fage_P049b	95	Picture	Stroop Sternberg	3882844	0	1	24824	2	0	next	incorrect	435
Fage_P049b	95	Pulse	99	3893256	10412	1
Fage_P049b	95	Response	2	3895066	12222	1
Fage_P049b	95	Pulse	99	3905656	22812	1
Fage_P049b	96	Picture	Fixation Cross Sternberg Symbols after Stroop	3907668	0	1	37319	2	0	next	other	0
Fage_P049b	96	Pulse	99	3918056	10388	1
Fage_P049b	96	Pulse	99	3930455	22787	1
Fage_P049b	96	Pulse	99	3942855	35187	1
Fage_P049b	97	Picture	Retrieval Sternberg Symbols	3944987	0	1	24824	2	0	next	hit	443
Fage_P049b	97	Pulse	99	3955254	10267	1
Fage_P049b	97	Response	1	3956454	11467	1
Fage_P049b	97	Pulse	99	3967654	22667	1
Fage_P049b	98	Picture	Fixation Cross after Retrieval	3969811	0	1	136948	2	0	next	other	0
Fage_P049b	98	Pulse	99	3980053	10242	1
Fage_P049b	98	Pulse	99	3992453	22642	1
Fage_P049b	98	Pulse	99	4004853	35042	1
Fage_P049b	98	Pulse	99	4017252	47441	1
Fage_P049b	98	Pulse	99	4029652	59841	1
Fage_P049b	98	Pulse	99	4042052	72241	1
Fage_P049b	98	Pulse	99	4054451	84640	1
Fage_P049b	98	Pulse	99	4066851	97040	1
Fage_P049b	98	Pulse	99	4079250	109439	1
Fage_P049b	98	Pulse	99	4091650	121839	1
Fage_P049b	98	Pulse	99	4104050	134239	1
Fage_P049b	99	Picture	Encoding Sternberg Symbols	4106759	0	1	24824	2	0	next	other	0
Fage_P049b	99	Pulse	99	4116449	9690	1
Fage_P049b	99	Pulse	99	4128849	22090	1
Fage_P049b	100	Picture	Fixation Cross Sternberg Symbols after Encoding	4131583	0	1	12495	2	0	next	other	0
Fage_P049b	100	Pulse	99	4141248	9665	1
Fage_P049b	101	Picture	Stroop Sternberg	4144078	0	1	24824	2	0	next	incorrect	464
Fage_P049b	101	Pulse	99	4153658	9580	1
Fage_P049b	101	Response	2	4154478	10400	1
Fage_P049b	101	Pulse	99	4166058	21980	1
Fage_P049b	102	Picture	Fixation Cross Sternberg Symbols after Stroop	4168902	0	1	37319	2	0	next	other	0
Fage_P049b	102	Pulse	99	4178457	9555	1
Fage_P049b	102	Pulse	99	4190857	21955	1
Fage_P049b	102	Pulse	99	4203257	34355	1
Fage_P049b	103	Picture	Retrieval Sternberg Symbols	4206221	0	1	24824	2	0	next	hit	472
Fage_P049b	103	Pulse	99	4215656	9435	1
Fage_P049b	103	Response	1	4219366	13145	1
Fage_P049b	103	Pulse	99	4228056	21835	1
Fage_P049b	104	Picture	Fixation Cross after Retrieval	4231045	0	1	149442	3	0	next	other	0
Fage_P049b	104	Pulse	99	4240455	9410	1
Fage_P049b	104	Pulse	99	4252855	21810	1
Fage_P049b	104	Pulse	99	4265255	34210	1
Fage_P049b	104	Pulse	99	4277654	46609	1
Fage_P049b	104	Pulse	99	4290054	59009	1
Fage_P049b	104	Pulse	99	4302454	71409	1
Fage_P049b	104	Pulse	99	4314853	83808	1
Fage_P049b	104	Pulse	99	4327253	96208	1
Fage_P049b	104	Pulse	99	4339652	108607	1
Fage_P049b	104	Pulse	99	4352052	121007	1
Fage_P049b	104	Pulse	99	4364452	133407	1
Fage_P049b	104	Pulse	99	4376851	145806	1
Fage_P049b	105	Picture	Encoding Sternberg Symbols	4380487	0	2	24824	3	0	next	other	0
Fage_P049b	105	Pulse	99	4389251	8764	1
Fage_P049b	105	Pulse	99	4401650	21163	1
Fage_P049b	106	Picture	Fixation Cross Sternberg Symbols after Encoding	4405311	0	1	12495	3	0	next	other	0
Fage_P049b	106	Pulse	99	4414050	8739	1
Fage_P049b	107	Picture	Stroop Sternberg	4417806	0	2	24824	3	0	next	hit	493
Fage_P049b	107	Response	1	4426070	8264	1
Fage_P049b	107	Pulse	99	4426450	8644	1
Fage_P049b	107	Pulse	99	4438849	21043	1
Fage_P049b	108	Picture	Fixation Cross Sternberg Symbols after Stroop	4442630	0	1	37319	3	0	next	other	0
Fage_P049b	108	Pulse	99	4451249	8619	1
Fage_P049b	108	Pulse	99	4463649	21019	1
Fage_P049b	108	Pulse	99	4476048	33418	1
Fage_P049b	109	Picture	Retrieval Sternberg Symbols	4479949	0	2	24824	3	0	next	incorrect	502
Fage_P049b	109	Pulse	99	4488448	8499	1
Fage_P049b	109	Response	2	4495607	15658	1
Fage_P049b	109	Pulse	99	4500847	20898	1
Fage_P049b	110	Picture	Fixation Cross after Retrieval	4504773	0	1	136948	2	0	next	other	0
Fage_P049b	110	Pulse	99	4513247	8474	1
Fage_P049b	110	Pulse	99	4525647	20874	1
Fage_P049b	110	Pulse	99	4538046	33273	1
Fage_P049b	110	Pulse	99	4550446	45673	1
Fage_P049b	110	Pulse	99	4562846	58073	1
Fage_P049b	110	Pulse	99	4575245	70472	1
Fage_P049b	110	Pulse	99	4587645	82872	1
Fage_P049b	110	Pulse	99	4600044	95271	1
Fage_P049b	110	Pulse	99	4612444	107671	1
Fage_P049b	110	Pulse	99	4624844	120071	1
Fage_P049b	110	Pulse	99	4637243	132470	1
Fage_P049b	111	Picture	Encoding Sternberg Symbols	4641721	0	1	24824	2	0	next	other	0
Fage_P049b	111	Pulse	99	4649643	7922	1
Fage_P049b	111	Pulse	99	4662042	20321	1
Fage_P049b	112	Picture	Fixation Cross Sternberg Symbols after Encoding	4666545	0	1	12495	2	0	next	other	0
Fage_P049b	112	Pulse	99	4674442	7897	1
Fage_P049b	113	Picture	Stroop Sternberg	4679040	0	1	24824	2	0	next	incorrect	523
Fage_P049b	113	Pulse	99	4686842	7802	1
Fage_P049b	113	Response	2	4695151	16111	1
Fage_P049b	113	Pulse	99	4699241	20201	1
Fage_P049b	114	Picture	Fixation Cross Sternberg Symbols after Stroop	4703864	0	1	37319	2	0	next	other	0
Fage_P049b	114	Pulse	99	4711641	7777	1
Fage_P049b	114	Pulse	99	4724041	20177	1
Fage_P049b	114	Pulse	99	4736440	32576	1
Fage_P049b	115	Picture	Retrieval Sternberg Symbols	4741183	0	1	24824	2	0	next	hit	531
Fage_P049b	115	Pulse	99	4748840	7657	1
Fage_P049b	115	Response	1	4753680	12497	1
Fage_P049b	115	Pulse	99	4761239	20056	1
Fage_P049b	116	Picture	Fixation Cross after Retrieval	4766007	0	1	112290	2	0	next	other	0
Fage_P049b	116	Pulse	99	4773639	7632	1
Fage_P049b	116	Pulse	99	4786039	20032	1
Fage_P049b	116	Pulse	99	4798438	32431	1
Fage_P049b	116	Pulse	99	4810838	44831	1
Fage_P049b	116	Pulse	99	4823237	57230	1
Fage_P049b	116	Pulse	99	4835637	69630	1
Fage_P049b	116	Pulse	99	4848037	82030	1
Fage_P049b	116	Pulse	99	4860436	94429	1
Fage_P049b	116	Pulse	99	4872836	106829	1
Fage_P049b	117	Picture	Encoding Sternberg Symbols	4878297	0	1	24824	2	0	next	other	0
Fage_P049b	117	Pulse	99	4885236	6939	1
Fage_P049b	117	Pulse	99	4897635	19338	1
Fage_P049b	118	Picture	Fixation Cross Sternberg Symbols after Encoding	4903121	0	1	12495	2	0	next	other	0
Fage_P049b	118	Pulse	99	4910035	6914	1
Fage_P049b	119	Picture	Stroop Sternberg	4915616	0	1	24824	2	0	next	incorrect	550
Fage_P049b	119	Pulse	99	4922435	6819	1
Fage_P049b	119	Response	2	4923404	7788	1
Fage_P049b	119	Pulse	99	4934834	19218	1
Fage_P049b	120	Picture	Fixation Cross Sternberg Symbols after Stroop	4940440	0	1	37319	2	0	next	other	0
Fage_P049b	120	Pulse	99	4947234	6794	1
Fage_P049b	120	Pulse	99	4959633	19193	1
Fage_P049b	120	Pulse	99	4972033	31593	1
Fage_P049b	121	Picture	Retrieval Sternberg Symbols	4977759	0	1	24824	2	0	next	hit	559
Fage_P049b	121	Pulse	99	4984432	6673	1
Fage_P049b	121	Pulse	99	4996832	19073	1
Fage_P049b	121	Response	1	5001852	24093	1
Fage_P049b	122	Picture	Fixation Cross after Retrieval	5002583	0	1	149443	2	0	next	other	0
Fage_P049b	122	Pulse	99	5009232	6649	1
Fage_P049b	122	Pulse	99	5021631	19048	1
Fage_P049b	122	Pulse	99	5034031	31448	1
Fage_P049b	122	Pulse	99	5046430	43847	1
Fage_P049b	122	Pulse	99	5058830	56247	1
Fage_P049b	122	Pulse	99	5071230	68647	1
Fage_P049b	122	Pulse	99	5083629	81046	1
Fage_P049b	122	Pulse	99	5096029	93446	1
Fage_P049b	122	Pulse	99	5108429	105846	1
Fage_P049b	122	Pulse	99	5120828	118245	1
Fage_P049b	122	Pulse	99	5133228	130645	1
Fage_P049b	122	Pulse	99	5145627	143044	1
Fage_P049b	123	Picture	Encoding Sternberg Symbols	5152026	0	1	24824	2	0	next	other	0
Fage_P049b	123	Pulse	99	5158027	6001	1
Fage_P049b	123	Pulse	99	5170427	18401	1
Fage_P049b	124	Picture	Fixation Cross Sternberg Symbols after Encoding	5176850	0	1	12495	2	0	next	other	0
Fage_P049b	124	Pulse	99	5182826	5976	1
Fage_P049b	125	Picture	Stroop Sternberg	5189345	0	1	24824	2	0	next	incorrect	580
Fage_P049b	125	Pulse	99	5195226	5881	1
Fage_P049b	125	Response	2	5198696	9351	1
Fage_P049b	125	Pulse	99	5207625	18280	1
Fage_P049b	126	Picture	Fixation Cross Sternberg Symbols after Stroop	5214169	0	1	37319	2	0	next	other	0
Fage_P049b	126	Pulse	99	5220025	5856	1
Fage_P049b	126	Pulse	99	5232425	18256	1
Fage_P049b	126	Pulse	99	5244824	30655	1
Fage_P049b	127	Picture	Retrieval Sternberg Symbols	5251488	0	1	24824	2	0	next	hit	588
Fage_P049b	127	Pulse	99	5257224	5736	1
Fage_P049b	127	Response	1	5257904	6416	1
Fage_P049b	127	Pulse	99	5269624	18136	1
Fage_P049b	128	Picture	Fixation Cross after Retrieval	5276312	0	1	124619	2	0	next	other	0
Fage_P049b	128	Pulse	99	5282023	5711	1
Fage_P049b	128	Pulse	99	5294423	18111	1
Fage_P049b	128	Pulse	99	5306823	30511	1
Fage_P049b	128	Pulse	99	5319222	42910	1
Fage_P049b	128	Pulse	99	5331622	55310	1
Fage_P049b	128	Pulse	99	5344021	67709	1
Fage_P049b	128	Pulse	99	5356421	80109	1
Fage_P049b	128	Pulse	99	5368821	92509	1
Fage_P049b	128	Pulse	99	5381220	104908	1
Fage_P049b	128	Pulse	99	5393620	117308	1
Fage_P049b	129	Picture	Encoding Sternberg Symbols	5400931	0	1	24824	2	0	next	other	0
Fage_P049b	129	Pulse	99	5406020	5089	1
Fage_P049b	129	Pulse	99	5418419	17488	1
Fage_P049b	130	Picture	Fixation Cross Sternberg Symbols after Encoding	5425755	0	1	12495	2	0	next	other	0
Fage_P049b	130	Pulse	99	5430819	5064	1
Fage_P049b	131	Picture	Stroop Sternberg	5438250	0	1	24824	2	0	next	incorrect	608
Fage_P049b	131	Pulse	99	5443218	4968	1
Fage_P049b	131	Response	2	5446818	8568	1
Fage_P049b	131	Pulse	99	5455618	17368	1
Fage_P049b	132	Picture	Fixation Cross Sternberg Symbols after Stroop	5463074	0	1	37319	2	0	next	other	0
Fage_P049b	132	Pulse	99	5468018	4944	1
Fage_P049b	132	Pulse	99	5480417	17343	1
Fage_P049b	132	Pulse	99	5492817	29743	1
Fage_P049b	133	Picture	Retrieval Sternberg Symbols	5500393	0	1	24824	2	0	next	hit	616
Fage_P049b	133	Pulse	99	5505217	4824	1
Fage_P049b	133	Response	1	5508376	7983	1
Fage_P049b	133	Pulse	99	5517616	17223	1
Fage_P049b	134	Picture	Fixation Cross after Retrieval	5525217	0	1	112290	2	0	next	other	0
Fage_P049b	134	Pulse	99	5530016	4799	1
Fage_P049b	134	Pulse	99	5542415	17198	1
Fage_P049b	134	Pulse	99	5554815	29598	1
Fage_P049b	134	Pulse	99	5567214	41997	1
Fage_P049b	134	Pulse	99	5579614	54397	1
Fage_P049b	134	Pulse	99	5592014	66797	1
Fage_P049b	134	Pulse	99	5604423	79206	1
Fage_P049b	134	Pulse	99	5616823	91606	1
Fage_P049b	134	Pulse	99	5629223	104006	1
Fage_P049b	135	Picture	Encoding Sternberg Symbols	5637507	0	1	24824	2	0	next	other	0
Fage_P049b	135	Pulse	99	5641622	4115	1
Fage_P049b	135	Pulse	99	5654022	16515	1
Fage_P049b	136	Picture	Fixation Cross Sternberg Symbols after Encoding	5662331	0	1	12495	2	0	next	other	0
Fage_P049b	136	Pulse	99	5666421	4090	1
Fage_P049b	137	Picture	Stroop Sternberg	5674826	0	1	24824	2	0	next	hit	635
Fage_P049b	137	Pulse	99	5678821	3995	1
Fage_P049b	137	Response	1	5681941	7115	1
Fage_P049b	137	Pulse	99	5691221	16395	1
Fage_P049b	138	Picture	Fixation Cross Sternberg Symbols after Stroop	5699650	0	1	37319	2	0	next	other	0
Fage_P049b	138	Pulse	99	5703620	3970	1
Fage_P049b	138	Pulse	99	5716020	16370	1
Fage_P049b	138	Pulse	99	5728419	28769	1
Fage_P049b	139	Picture	Retrieval Sternberg Symbols	5736969	0	1	24824	2	0	next	hit	643
Fage_P049b	139	Pulse	99	5740819	3850	1
Fage_P049b	139	Response	1	5743069	6100	1
Fage_P049b	139	Pulse	99	5753219	16250	1
Fage_P049b	140	Picture	Fixation Cross after Retrieval	5761793	0	1	136947	3	0	next	other	0
Fage_P049b	140	Pulse	99	5765618	3825	1
Fage_P049b	140	Pulse	99	5778018	16225	1
Fage_P049b	140	Pulse	99	5790417	28624	1
Fage_P049b	140	Pulse	99	5802817	41024	1
Fage_P049b	140	Pulse	99	5815217	53424	1
Fage_P049b	140	Pulse	99	5827616	65823	1
Fage_P049b	140	Pulse	99	5840016	78223	1
Fage_P049b	140	Pulse	99	5852416	90623	1
Fage_P049b	140	Pulse	99	5864815	103022	1
Fage_P049b	140	Pulse	99	5877215	115422	1
Fage_P049b	140	Pulse	99	5889614	127821	1
Fage_P049b	141	Picture	Encoding Sternberg Symbols	5898740	0	2	24824	3	0	next	other	0
Fage_P049b	141	Pulse	99	5902014	3274	1
Fage_P049b	141	Pulse	99	5914414	15674	1
Fage_P049b	142	Picture	Fixation Cross Sternberg Symbols after Encoding	5923564	0	1	12496	2	0	next	other	0
Fage_P049b	142	Pulse	99	5926813	3249	1
Fage_P049b	143	Picture	Stroop Sternberg	5936060	0	1	24823	2	0	next	hit	664
Fage_P049b	143	Pulse	99	5939213	3153	1
Fage_P049b	143	Response	1	5942323	6263	1
Fage_P049b	143	Pulse	99	5951613	15553	1
Fage_P049b	144	Picture	Fixation Cross Sternberg Symbols after Stroop	5960883	0	1	37319	2	0	next	other	0
Fage_P049b	144	Pulse	99	5964012	3129	1
Fage_P049b	144	Pulse	99	5976412	15529	1
Fage_P049b	144	Pulse	99	5988812	27929	1
Fage_P049b	145	Picture	Retrieval Sternberg Symbols	5998202	0	1	24824	2	0	next	incorrect	672
Fage_P049b	145	Pulse	99	6001211	3009	1
Fage_P049b	145	Response	2	6007701	9499	1
Fage_P049b	145	Pulse	99	6013611	15409	1
Fage_P049b	146	Picture	Fixation Cross after Retrieval	6023026	0	1	112291	2	0	next	other	0
Fage_P049b	146	Pulse	99	6026010	2984	1
Fage_P049b	146	Pulse	99	6038410	15384	1
Fage_P049b	146	Pulse	99	6050809	27783	1
Fage_P049b	146	Pulse	99	6063209	40183	1
Fage_P049b	146	Pulse	99	6075609	52583	1
Fage_P049b	146	Pulse	99	6088008	64982	1
Fage_P049b	146	Pulse	99	6100408	77382	1
Fage_P049b	146	Pulse	99	6112808	89782	1
Fage_P049b	146	Pulse	99	6125207	102181	1
Fage_P049b	147	Picture	Instruction Sternberg Letters	6135317	0	1	37319	2	0	next	other	0
Fage_P049b	147	Pulse	99	6137607	2290	1
Fage_P049b	147	Pulse	99	6150006	14689	1
Fage_P049b	147	Pulse	99	6162406	27089	1
Fage_P049b	148	Picture	Encoding Sternberg Letters	6172636	0	1	24824	2	0	next	other	0
Fage_P049b	148	Pulse	99	6174806	2170	1
Fage_P049b	148	Pulse	99	6187205	14569	1
Fage_P049b	149	Picture	Fixation Cross Sternberg Letters after Encoding	6197460	0	1	12495	2	0	next	other	0
Fage_P049b	149	Pulse	99	6199605	2145	1
Fage_P049b	150	Picture	Stroop Sternberg	6209955	0	1	24824	2	0	next	incorrect	695
Fage_P049b	150	Pulse	99	6212005	2050	1
Fage_P049b	150	Response	2	6223214	13259	1
Fage_P049b	150	Pulse	99	6224404	14449	1
Fage_P049b	151	Picture	Fixation Cross Sternberg Letters after Stroop	6234779	0	1	37319	2	0	next	other	0
Fage_P049b	151	Pulse	99	6236804	2025	1
Fage_P049b	151	Pulse	99	6249203	14424	1
Fage_P049b	151	Pulse	99	6261603	26824	1
Fage_P049b	152	Picture	Retrieval Sternberg Letters	6272098	0	1	24824	2	0	next	incorrect	703
Fage_P049b	152	Pulse	99	6274003	1905	1
Fage_P049b	152	Response	2	6280992	8894	1
Fage_P049b	152	Pulse	99	6286402	14304	1
Fage_P049b	153	Picture	Fixation Cross after Retrieval	6296922	0	1	112290	2	0	next	other	0
Fage_P049b	153	Pulse	99	6298802	1880	1
Fage_P049b	153	Pulse	99	6311201	14279	1
Fage_P049b	153	Pulse	99	6323601	26679	1
Fage_P049b	153	Pulse	99	6336001	39079	1
Fage_P049b	153	Pulse	99	6348400	51478	1
Fage_P049b	153	Pulse	99	6360800	63878	1
Fage_P049b	153	Pulse	99	6373200	76278	1
Fage_P049b	153	Pulse	99	6385599	88677	1
Fage_P049b	153	Pulse	99	6397999	101077	1
Fage_P049b	154	Picture	Encoding Sternberg Letters	6409212	0	1	24824	2	0	next	other	0
Fage_P049b	154	Pulse	99	6410399	1187	1
Fage_P049b	154	Pulse	99	6422798	13586	1
Fage_P049b	155	Picture	Fixation Cross Sternberg Letters after Encoding	6434036	0	1	12495	2	0	next	other	0
Fage_P049b	155	Pulse	99	6435198	1162	1
Fage_P049b	156	Picture	Stroop Sternberg	6446531	0	1	24824	2	0	next	incorrect	722
Fage_P049b	156	Pulse	99	6447597	1066	1
Fage_P049b	156	Response	2	6455657	9126	1
Fage_P049b	156	Pulse	99	6459997	13466	1
Fage_P049b	157	Picture	Fixation Cross Sternberg Letters after Stroop	6471355	0	1	37319	2	0	next	other	0
Fage_P049b	157	Pulse	99	6472397	1042	1
Fage_P049b	157	Pulse	99	6484796	13441	1
Fage_P049b	157	Pulse	99	6497196	25841	1
Fage_P049b	158	Picture	Retrieval Sternberg Letters	6508674	0	1	24824	2	0	next	hit	730
Fage_P049b	158	Pulse	99	6509595	921	1
Fage_P049b	158	Response	1	6514445	5771	1
Fage_P049b	158	Pulse	99	6521995	13321	1
Fage_P049b	159	Picture	Fixation Cross after Retrieval	6533498	0	1	149443	2	0	next	other	0
Fage_P049b	159	Pulse	99	6534395	897	1
Fage_P049b	159	Pulse	99	6546794	13296	1
Fage_P049b	159	Pulse	99	6559194	25696	1
Fage_P049b	159	Pulse	99	6571593	38095	1
Fage_P049b	159	Pulse	99	6583993	50495	1
Fage_P049b	159	Pulse	99	6596393	62895	1
Fage_P049b	159	Pulse	99	6608792	75294	1
Fage_P049b	159	Pulse	99	6621192	87694	1
Fage_P049b	159	Pulse	99	6633592	100094	1
Fage_P049b	159	Pulse	99	6645991	112493	1
Fage_P049b	159	Pulse	99	6658391	124893	1
Fage_P049b	159	Pulse	99	6670790	137292	1
Fage_P049b	160	Picture	Encoding Sternberg Letters	6682941	0	1	24824	2	0	next	other	0
Fage_P049b	160	Pulse	99	6683190	249	1
Fage_P049b	160	Pulse	99	6695590	12649	1
Fage_P049b	161	Picture	Fixation Cross Sternberg Letters after Encoding	6707765	0	1	12495	2	0	next	other	0
Fage_P049b	161	Pulse	99	6707989	224	1
Fage_P049b	162	Picture	Stroop Sternberg	6720260	0	1	24824	2	0	next	hit	752
Fage_P049b	162	Pulse	99	6720389	129	1
Fage_P049b	162	Response	1	6729299	9039	1
Fage_P049b	162	Pulse	99	6732788	12528	1
Fage_P049b	163	Picture	Fixation Cross Sternberg Letters after Stroop	6745084	0	1	37319	2	0	next	other	0
Fage_P049b	163	Pulse	99	6745188	104	1
Fage_P049b	163	Pulse	99	6757588	12504	1
Fage_P049b	163	Pulse	99	6769987	24903	1
Fage_P049b	163	Pulse	99	6782387	37303	1
Fage_P049b	164	Picture	Retrieval Sternberg Letters	6782403	0	1	24824	2	0	next	hit	760
Fage_P049b	164	Response	1	6793817	11414	1
Fage_P049b	164	Pulse	99	6794786	12383	1
Fage_P049b	164	Pulse	99	6807186	24783	1
Fage_P049b	165	Picture	Fixation Cross after Retrieval	6807227	0	1	124619	2	0	next	other	0
Fage_P049b	165	Pulse	99	6819586	12359	1
Fage_P049b	165	Pulse	99	6831985	24758	1
Fage_P049b	165	Pulse	99	6844385	37158	1
Fage_P049b	165	Pulse	99	6856785	49558	1
Fage_P049b	165	Pulse	99	6869184	61957	1
Fage_P049b	165	Pulse	99	6881584	74357	1
Fage_P049b	165	Pulse	99	6893983	86756	1
Fage_P049b	165	Pulse	99	6906383	99156	1
Fage_P049b	165	Pulse	99	6918783	111556	1
Fage_P049b	165	Pulse	99	6931182	123955	1
Fage_P049b	166	Picture	Encoding Sternberg Letters	6931846	0	1	24823	3	0	next	other	0
Fage_P049b	166	Pulse	99	6943582	11736	1
Fage_P049b	166	Pulse	99	6955981	24135	1
Fage_P049b	167	Picture	Fixation Cross Sternberg Letters after Encoding	6956669	0	2	12496	3	0	next	other	0
Fage_P049b	167	Pulse	99	6968381	11712	1
Fage_P049b	168	Picture	Stroop Sternberg	6969165	0	1	24824	2	0	next	hit	780
Fage_P049b	168	Response	1	6977231	8066	1
Fage_P049b	168	Pulse	99	6980781	11616	1
Fage_P049b	168	Pulse	99	6993180	24015	1
Fage_P049b	169	Picture	Fixation Cross Sternberg Letters after Stroop	6993989	0	1	37319	2	0	next	other	0
Fage_P049b	169	Pulse	99	7005580	11591	1
Fage_P049b	169	Pulse	99	7017980	23991	1
Fage_P049b	169	Pulse	99	7030379	36390	1
Fage_P049b	170	Picture	Retrieval Sternberg Letters	7031308	0	1	24823	2	0	next	incorrect	788
Fage_P049b	170	Response	2	7039789	8481	1
Fage_P049b	170	Pulse	99	7042779	11471	1
Fage_P049b	170	Pulse	99	7055179	23871	1
Fage_P049b	171	Picture	Fixation Cross after Retrieval	7056131	0	1	137115	2	0	next	other	0
Fage_P049b	171	Pulse	99	7067588	11457	1
Fage_P049b	171	Pulse	99	7079988	23857	1
Fage_P049b	171	Pulse	99	7092377	36246	1
Fage_P049b	171	Pulse	99	7104777	48646	1
Fage_P049b	171	Pulse	99	7117187	61056	1
Fage_P049b	171	Pulse	99	7129586	73455	1
Fage_P049b	171	Pulse	99	7141986	85855	1
Fage_P049b	171	Pulse	99	7154385	98254	1
Fage_P049b	171	Pulse	99	7166785	110654	1
Fage_P049b	171	Pulse	99	7179185	123054	1
Fage_P049b	171	Pulse	99	7191584	135453	1
Fage_P049b	172	Picture	Encoding Sternberg Letters	7193246	0	1	24824	2	0	next	other	0
Fage_P049b	172	Pulse	99	7203984	10738	1
Fage_P049b	172	Pulse	99	7216384	23138	1
Fage_P049b	173	Picture	Fixation Cross Sternberg Letters after Encoding	7218070	0	1	12495	2	0	next	other	0
Fage_P049b	173	Pulse	99	7228783	10713	1
Fage_P049b	174	Picture	Stroop Sternberg	7230565	0	1	24824	2	0	next	incorrect	809
Fage_P049b	174	Response	2	7240173	9608	1
Fage_P049b	174	Pulse	99	7241183	10618	1
Fage_P049b	174	Pulse	99	7253582	23017	1
Fage_P049b	175	Picture	Fixation Cross Sternberg Letters after Stroop	7255389	0	1	37319	2	0	next	other	0
Fage_P049b	175	Pulse	99	7265982	10593	1
Fage_P049b	175	Pulse	99	7278382	22993	1
Fage_P049b	175	Pulse	99	7290781	35392	1
Fage_P049b	176	Picture	Retrieval Sternberg Letters	7292708	0	1	24823	3	0	next	hit	818
Fage_P049b	176	Pulse	99	7303181	10473	1
Fage_P049b	176	Response	1	7304861	12153	1
Fage_P049b	176	Pulse	99	7315581	22873	1
Fage_P049b	177	Picture	Fixation Cross after Retrieval	7317531	0	2	124620	3	0	next	other	0
Fage_P049b	177	Pulse	99	7327980	10449	1
Fage_P049b	177	Pulse	99	7340380	22849	1
Fage_P049b	177	Pulse	99	7352779	35248	1
Fage_P049b	177	Pulse	99	7365179	47648	1
Fage_P049b	177	Pulse	99	7377579	60048	1
Fage_P049b	177	Pulse	99	7389978	72447	1
Fage_P049b	177	Pulse	99	7402378	84847	1
Fage_P049b	177	Pulse	99	7414777	97246	1
Fage_P049b	177	Pulse	99	7427177	109646	1
Fage_P049b	177	Pulse	99	7439577	122046	1
Fage_P049b	178	Picture	Encoding Sternberg Letters	7442151	0	1	24823	2	0	next	other	0
Fage_P049b	178	Pulse	99	7451976	9825	1
Fage_P049b	178	Pulse	99	7464376	22225	1
Fage_P049b	179	Picture	Fixation Cross Sternberg Letters after Encoding	7466974	0	1	12496	2	0	next	other	0
Fage_P049b	179	Pulse	99	7476776	9802	1
Fage_P049b	180	Picture	Stroop Sternberg	7479470	0	1	24823	3	0	next	incorrect	837
Fage_P049b	180	Response	2	7488875	9405	1
Fage_P049b	180	Pulse	99	7489175	9705	1
Fage_P049b	180	Pulse	99	7501575	22105	1
Fage_P049b	181	Picture	Fixation Cross Sternberg Letters after Stroop	7504293	0	2	37320	3	0	next	other	0
Fage_P049b	181	Pulse	99	7513974	9681	1
Fage_P049b	181	Pulse	99	7526374	22081	1
Fage_P049b	181	Pulse	99	7538773	34480	1
Fage_P049b	182	Picture	Retrieval Sternberg Letters	7541613	0	1	24823	2	0	next	hit	846
Fage_P049b	182	Pulse	99	7551173	9560	1
Fage_P049b	182	Response	1	7554543	12930	1
Fage_P049b	182	Pulse	99	7563573	21960	1
Fage_P049b	183	Picture	Fixation Cross after Retrieval	7566436	0	1	112291	2	0	next	other	0
Fage_P049b	183	Pulse	99	7575972	9536	1
Fage_P049b	183	Pulse	99	7588372	21936	1
Fage_P049b	183	Pulse	99	7600772	34336	1
Fage_P049b	183	Pulse	99	7613171	46735	1
Fage_P049b	183	Pulse	99	7625571	59135	1
Fage_P049b	183	Pulse	99	7637970	71534	1
Fage_P049b	183	Pulse	99	7650370	83934	1
Fage_P049b	183	Pulse	99	7662770	96334	1
Fage_P049b	183	Pulse	99	7675169	108733	1
Fage_P049b	184	Picture	Encoding Sternberg Letters	7678727	0	1	24824	2	0	next	other	0
Fage_P049b	184	Pulse	99	7687569	8842	1
Fage_P049b	184	Pulse	99	7699969	21242	1
Fage_P049b	185	Picture	Fixation Cross Sternberg Letters after Encoding	7703551	0	1	12495	2	0	next	other	0
Fage_P049b	185	Pulse	99	7712368	8817	1
Fage_P049b	186	Picture	Stroop Sternberg	7716046	0	1	24824	2	0	next	hit	864
Fage_P049b	186	Response	1	7724578	8532	1
Fage_P049b	186	Pulse	99	7724768	8722	1
Fage_P049b	186	Pulse	99	7737167	21121	1
Fage_P049b	187	Picture	Fixation Cross Sternberg Letters after Stroop	7740870	0	1	37319	2	0	next	other	0
Fage_P049b	187	Pulse	99	7749567	8697	1
Fage_P049b	187	Pulse	99	7761967	21097	1
Fage_P049b	187	Pulse	99	7774366	33496	1
Fage_P049b	188	Picture	Retrieval Sternberg Letters	7778189	0	1	24824	2	0	next	incorrect	873
Fage_P049b	188	Pulse	99	7786766	8577	1
Fage_P049b	188	Response	2	7787506	9317	1
Fage_P049b	188	Pulse	99	7799165	20976	1
Fage_P049b	189	Picture	Fixation Cross after Retrieval	7803013	0	1	112290	2	0	next	other	0
Fage_P049b	189	Pulse	99	7811565	8552	1
Fage_P049b	189	Pulse	99	7823965	20952	1
Fage_P049b	189	Pulse	99	7836364	33351	1
Fage_P049b	189	Pulse	99	7848764	45751	1
Fage_P049b	189	Pulse	99	7861164	58151	1
Fage_P049b	189	Pulse	99	7873563	70550	1
Fage_P049b	189	Pulse	99	7885963	82950	1
Fage_P049b	189	Pulse	99	7898362	95349	1
Fage_P049b	189	Pulse	99	7910762	107749	1
Fage_P049b	190	Picture	Encoding Sternberg Letters	7915303	0	1	24824	2	0	next	other	0
Fage_P049b	190	Pulse	99	7923162	7859	1
Fage_P049b	190	Pulse	99	7935561	20258	1
Fage_P049b	191	Picture	Fixation Cross Sternberg Letters after Encoding	7940127	0	1	12495	2	0	next	other	0
Fage_P049b	191	Pulse	99	7947961	7834	1
Fage_P049b	192	Picture	Stroop Sternberg	7952622	0	1	24824	2	0	next	incorrect	892
Fage_P049b	192	Pulse	99	7960361	7739	1
Fage_P049b	192	Response	2	7962210	9588	1
Fage_P049b	192	Pulse	99	7972760	20138	1
Fage_P049b	193	Picture	Fixation Cross Sternberg Letters after Stroop	7977446	0	1	37319	2	0	next	other	0
Fage_P049b	193	Pulse	99	7985160	7714	1
Fage_P049b	193	Pulse	99	7997559	20113	1
Fage_P049b	193	Pulse	99	8009959	32513	1
Fage_P049b	194	Picture	Retrieval Sternberg Letters	8014765	0	1	24824	2	0	next	hit	900
Fage_P049b	194	Pulse	99	8022359	7594	1
Fage_P049b	194	Response	1	8024528	9763	1
Fage_P049b	194	Pulse	99	8034758	19993	1
Fage_P049b	195	Picture	Fixation Cross after Retrieval	8039589	0	1	137114	2	0	next	other	0
Fage_P049b	195	Pulse	99	8047158	7569	1
Fage_P049b	195	Pulse	99	8059557	19968	1
Fage_P049b	195	Pulse	99	8071957	32368	1
Fage_P049b	195	Pulse	99	8084357	44768	1
Fage_P049b	195	Pulse	99	8096756	57167	1
Fage_P049b	195	Pulse	99	8109156	69567	1
Fage_P049b	195	Pulse	99	8121556	81967	1
Fage_P049b	195	Pulse	99	8133955	94366	1
Fage_P049b	195	Pulse	99	8146355	106766	1
Fage_P049b	195	Pulse	99	8158754	119165	1
Fage_P049b	195	Pulse	99	8171154	131565	1
Fage_P049b	196	Picture	Encoding Sternberg Letters	8176703	0	1	24824	2	0	next	other	0
Fage_P049b	196	Pulse	99	8183554	6851	1
Fage_P049b	196	Pulse	99	8195953	19250	1
Fage_P049b	197	Picture	Fixation Cross Sternberg Letters after Encoding	8201527	0	1	12495	2	0	next	other	0
Fage_P049b	197	Pulse	99	8208353	6826	1
Fage_P049b	198	Picture	Stroop Sternberg	8214022	0	1	24824	2	0	next	hit	921
Fage_P049b	198	Pulse	99	8220753	6731	1
Fage_P049b	198	Response	1	8222112	8090	1
Fage_P049b	198	Pulse	99	8233152	19130	1
Fage_P049b	199	Picture	Fixation Cross Sternberg Letters after Stroop	8238846	0	1	37319	2	0	next	other	0
Fage_P049b	199	Pulse	99	8245552	6706	1
Fage_P049b	199	Pulse	99	8257951	19105	1
Fage_P049b	199	Pulse	99	8270351	31505	1
Fage_P049b	200	Picture	Retrieval Sternberg Letters	8276165	0	1	24824	2	0	next	incorrect	929
Fage_P049b	200	Pulse	99	8282751	6586	1
Fage_P049b	200	Response	2	8285860	9695	1
Fage_P049b	200	Pulse	99	8295150	18985	1
Fage_P049b	201	Picture	Fixation Cross after Retrieval	8300989	0	1	124619	2	0	next	other	0
Fage_P049b	201	Pulse	99	8307550	6561	1
Fage_P049b	201	Pulse	99	8319949	18960	1
Fage_P049b	201	Pulse	99	8332349	31360	1
Fage_P049b	201	Pulse	99	8344749	43760	1
Fage_P049b	201	Pulse	99	8357148	56159	1
Fage_P049b	201	Pulse	99	8369548	68559	1
Fage_P049b	201	Pulse	99	8381948	80959	1
Fage_P049b	201	Pulse	99	8394347	93358	1
Fage_P049b	201	Pulse	99	8406747	105758	1
Fage_P049b	201	Pulse	99	8419146	118157	1
Fage_P049b	202	Picture	Encoding Sternberg Letters	8425608	0	1	24824	2	0	next	other	0
Fage_P049b	202	Pulse	99	8431546	5938	1
Fage_P049b	202	Pulse	99	8443946	18338	1
Fage_P049b	203	Picture	Fixation Cross Sternberg Letters after Encoding	8450432	0	1	12495	2	0	next	other	0
Fage_P049b	203	Pulse	99	8456345	5913	1
Fage_P049b	204	Picture	Stroop Sternberg	8462927	0	1	24824	2	0	next	incorrect	949
Fage_P049b	204	Pulse	99	8468745	5818	1
Fage_P049b	204	Response	2	8470885	7958	1
Fage_P049b	204	Pulse	99	8481144	18217	1
Fage_P049b	205	Picture	Fixation Cross Sternberg Letters after Stroop	8487751	0	1	37319	2	0	next	other	0
Fage_P049b	205	Pulse	99	8493544	5793	1
Fage_P049b	205	Pulse	99	8505944	18193	1
Fage_P049b	205	Pulse	99	8518343	30592	1
Fage_P049b	206	Picture	Retrieval Sternberg Letters	8525070	0	1	24824	2	0	next	incorrect	957
Fage_P049b	206	Pulse	99	8530743	5673	1
Fage_P049b	206	Response	2	8542982	17912	1
Fage_P049b	206	Pulse	99	8543142	18072	1
Fage_P049b	207	Picture	Fixation Cross after Retrieval	8549894	0	1	149443	2	0	next	other	0
Fage_P049b	207	Pulse	99	8555542	5648	1
Fage_P049b	207	Pulse	99	8567952	18058	1
Fage_P049b	207	Pulse	99	8580351	30457	1
Fage_P049b	207	Pulse	99	8592751	42857	1
Fage_P049b	207	Pulse	99	8605151	55257	1
Fage_P049b	207	Pulse	99	8617550	67656	1
Fage_P049b	207	Pulse	99	8629950	80056	1
Fage_P049b	207	Pulse	99	8642349	92455	1
Fage_P049b	207	Pulse	99	8654749	104855	1
Fage_P049b	207	Pulse	99	8667149	117255	1
Fage_P049b	207	Pulse	99	8679548	129654	1
Fage_P049b	207	Pulse	99	8691948	142054	1
Fage_P049b	208	Picture	Encoding Sternberg Letters	8699337	0	1	24823	3	0	next	other	0
Fage_P049b	208	Pulse	99	8704348	5011	1
Fage_P049b	208	Pulse	99	8716747	17410	1
Fage_P049b	209	Picture	Fixation Cross Sternberg Letters after Encoding	8724160	0	2	12496	3	0	next	other	0
Fage_P049b	209	Pulse	99	8729147	4987	1
Fage_P049b	210	Picture	Stroop Sternberg	8736656	0	1	24824	2	0	next	incorrect	979
Fage_P049b	210	Pulse	99	8741546	4890	1
Fage_P049b	210	Response	2	8746196	9540	1
Fage_P049b	210	Pulse	99	8753946	17290	1
Fage_P049b	211	Picture	Fixation Cross Sternberg Letters after Stroop	8761480	0	1	37319	2	0	next	other	0
Fage_P049b	211	Pulse	99	8766346	4866	1
Fage_P049b	211	Pulse	99	8778745	17265	1
Fage_P049b	211	Pulse	99	8791145	29665	1
Fage_P049b	212	Picture	Retrieval Sternberg Letters	8798799	0	1	24823	3	0	next	hit	987
Fage_P049b	212	Pulse	99	8803545	4746	1
Fage_P049b	212	Response	1	8808104	9305	1
Fage_P049b	212	Pulse	99	8815944	17145	1
Fage_P049b	213	Picture	Fixation Cross after Retrieval	8823622	0	2	124619	4	0	next	other	0
Fage_P049b	213	Pulse	99	8828344	4722	1
Fage_P049b	213	Pulse	99	8840743	17121	1
Fage_P049b	213	Pulse	99	8853143	29521	1
Fage_P049b	213	Pulse	99	8865543	41921	1
Fage_P049b	213	Pulse	99	8877942	54320	1
Fage_P049b	213	Pulse	99	8890342	66720	1
Fage_P049b	213	Pulse	99	8902741	79119	1
Fage_P049b	213	Pulse	99	8915141	91519	1
Fage_P049b	213	Pulse	99	8927541	103919	1
Fage_P049b	213	Pulse	99	8939940	116318	1
Fage_P049b	214	Picture	Encoding Sternberg Letters	8948241	0	2	24824	3	0	next	other	0
Fage_P049b	214	Pulse	99	8952340	4099	1
Fage_P049b	214	Pulse	99	8964740	16499	1
Fage_P049b	215	Picture	Fixation Cross Sternberg Letters after Encoding	8973065	0	1	12496	2	0	next	other	0
Fage_P049b	215	Pulse	99	8977139	4074	1
Fage_P049b	216	Picture	Stroop Sternberg	8985561	0	1	24823	3	0	next	incorrect	1007
Fage_P049b	216	Pulse	99	8989539	3978	1
Fage_P049b	216	Response	2	8994258	8697	1
Fage_P049b	216	Pulse	99	9001938	16377	1
Fage_P049b	217	Picture	Fixation Cross Sternberg Letters after Stroop	9010384	0	2	37319	4	0	next	other	0
Fage_P049b	217	Pulse	99	9014338	3954	1
Fage_P049b	217	Pulse	99	9026738	16354	1
Fage_P049b	217	Pulse	99	9039137	28753	1
Fage_P049b	218	Picture	Retrieval Sternberg Letters	9047703	0	2	24824	3	0	next	incorrect	1015
Fage_P049b	218	Pulse	99	9051537	3834	1
Fage_P049b	218	Response	2	9058666	10963	1
Fage_P049b	218	Pulse	99	9063936	16233	1
Fage_P049b	219	Picture	Fixation Cross after Retrieval	9072527	0	1	112291	2	0	next	other	0
Fage_P049b	219	Pulse	99	9076336	3809	1
Fage_P049b	219	Pulse	99	9088736	16209	1
Fage_P049b	219	Pulse	99	9101135	28608	1
Fage_P049b	219	Pulse	99	9113535	41008	1
Fage_P049b	219	Pulse	99	9125935	53408	1
Fage_P049b	219	Pulse	99	9138334	65807	1
Fage_P049b	219	Pulse	99	9150734	78207	1
Fage_P049b	219	Pulse	99	9163133	90606	1
Fage_P049b	219	Pulse	99	9175533	103006	1
Fage_P049b	220	Picture	Encoding Sternberg Letters	9184818	0	1	24824	2	0	next	other	0
Fage_P049b	220	Pulse	99	9187933	3115	1
Fage_P049b	220	Pulse	99	9200332	15514	1
Fage_P049b	221	Picture	Fixation Cross Sternberg Letters after Encoding	9209642	0	1	12495	2	0	next	other	0
Fage_P049b	221	Pulse	99	9212732	3090	1
Fage_P049b	222	Picture	Stroop Sternberg	9222137	0	1	24824	2	0	next	hit	1034
Fage_P049b	222	Pulse	99	9225132	2995	1
Fage_P049b	222	Response	1	9230201	8064	1
Fage_P049b	222	Pulse	99	9237531	15394	1
Fage_P049b	223	Picture	Fixation Cross Sternberg Letters after Stroop	9246961	0	1	37319	2	0	next	other	0
Fage_P049b	223	Pulse	99	9249931	2970	1
Fage_P049b	223	Pulse	99	9262330	15369	1
Fage_P049b	223	Pulse	99	9274730	27769	1
Fage_P049b	224	Picture	Retrieval Sternberg Letters	9284280	0	1	24824	2	0	next	incorrect	1042
Fage_P049b	224	Pulse	99	9287130	2850	1
Fage_P049b	224	Response	2	9293099	8819	1
Fage_P049b	224	Pulse	99	9299529	15249	1
Fage_P049b	225	Picture	Fixation Cross after Retrieval	9309104	0	1	124619	2	0	next	other	0
Fage_P049b	225	Pulse	99	9311929	2825	1
Fage_P049b	225	Pulse	99	9324328	15224	1
Fage_P049b	225	Pulse	99	9336728	27624	1
Fage_P049b	225	Pulse	99	9349128	40024	1
Fage_P049b	225	Pulse	99	9361527	52423	1
Fage_P049b	225	Pulse	99	9373927	64823	1
Fage_P049b	225	Pulse	99	9386326	77222	1
Fage_P049b	225	Pulse	99	9398726	89622	1
Fage_P049b	225	Pulse	99	9411126	102022	1
Fage_P049b	225	Pulse	99	9423525	114421	1
Fage_P049b	226	Picture	Encoding Sternberg Letters	9433723	0	1	24823	3	0	next	other	0
Fage_P049b	226	Pulse	99	9435925	2202	1
Fage_P049b	226	Pulse	99	9448325	14602	1
Fage_P049b	227	Picture	Fixation Cross Sternberg Letters after Encoding	9458546	0	2	12496	3	0	next	other	0
Fage_P049b	227	Pulse	99	9460724	2178	1
Fage_P049b	228	Picture	Stroop Sternberg	9471042	0	1	24824	2	0	next	incorrect	1062
Fage_P049b	228	Pulse	99	9473124	2082	1
Fage_P049b	228	Response	2	9481273	10231	1
Fage_P049b	228	Pulse	99	9485523	14481	1
Fage_P049b	229	Picture	Fixation Cross Sternberg Letters after Stroop	9495866	0	1	37319	2	0	next	other	0
Fage_P049b	229	Pulse	99	9497923	2057	1
Fage_P049b	229	Pulse	99	9510323	14457	1
Fage_P049b	229	Pulse	99	9522722	26856	1
Fage_P049b	230	Picture	Retrieval Sternberg Letters	9533185	0	1	24823	3	0	next	incorrect	1071
Fage_P049b	230	Pulse	99	9535122	1937	1
Fage_P049b	230	Pulse	99	9547521	14336	1
Fage_P049b	230	Response	2	9549151	15966	1
Fage_P049b	231	Picture	Fixation Cross after Retrieval	9558008	0	2	124619	4	0	next	other	0
Fage_P049b	231	Pulse	99	9559921	1913	1
Fage_P049b	231	Pulse	99	9572321	14313	1
Fage_P049b	231	Pulse	99	9584720	26712	1
Fage_P049b	231	Pulse	99	9597120	39112	1
Fage_P049b	231	Pulse	99	9609520	51512	1
Fage_P049b	231	Pulse	99	9621919	63911	1
Fage_P049b	231	Pulse	99	9634319	76311	1
Fage_P049b	231	Pulse	99	9646718	88710	1
Fage_P049b	231	Pulse	99	9659118	101110	1
Fage_P049b	231	Pulse	99	9671518	113510	1
Fage_P049b	232	Picture	Encoding Sternberg Letters	9682627	0	2	24824	3	0	next	other	0
Fage_P049b	232	Pulse	99	9683917	1290	1
Fage_P049b	232	Pulse	99	9696317	13690	1
Fage_P049b	233	Picture	Fixation Cross Sternberg Letters after Encoding	9707451	0	1	12496	2	0	next	other	0
Fage_P049b	233	Pulse	99	9708717	1266	1
Fage_P049b	234	Picture	Stroop Sternberg	9719947	0	1	24823	2	0	next	incorrect	1090
Fage_P049b	234	Pulse	99	9721116	1169	1
Fage_P049b	234	Response	2	9727186	7239	1
Fage_P049b	234	Pulse	99	9733516	13569	1
Fage_P049b	235	Picture	Fixation Cross Sternberg Letters after Stroop	9744770	0	1	37319	3	0	next	other	0
Fage_P049b	235	Pulse	99	9745915	1145	1
Fage_P049b	235	Pulse	99	9758315	13545	1
Fage_P049b	235	Pulse	99	9770715	25945	1
Fage_P049b	236	Picture	Retrieval Sternberg Letters	9782089	0	2	24824	3	0	next	incorrect	1098
Fage_P049b	236	Pulse	99	9783114	1025	1
Fage_P049b	236	Response	2	9794094	12005	1
Fage_P049b	236	Pulse	99	9795514	13425	1
Fage_P049b	237	Picture	Fixation Cross after Retrieval	9806913	0	1	112291	2	0	next	other	0
Fage_P049b	237	Pulse	99	9807914	1001	1
Fage_P049b	237	Pulse	99	9820313	13400	1
Fage_P049b	237	Pulse	99	9832713	25800	1
Fage_P049b	237	Pulse	99	9845112	38199	1
Fage_P049b	237	Pulse	99	9857512	50599	1
Fage_P049b	237	Pulse	99	9869911	62998	1
Fage_P049b	237	Pulse	99	9882311	75398	1
Fage_P049b	237	Pulse	99	9894711	87798	1
Fage_P049b	237	Pulse	99	9907111	100198	1
Fage_P049b	238	Picture	Encoding Sternberg Letters	9919204	0	1	24824	2	0	next	other	0
Fage_P049b	238	Pulse	99	9919510	306	1
Fage_P049b	238	Pulse	99	9931910	12706	1
Fage_P049b	239	Picture	Fixation Cross Sternberg Letters after Encoding	9944028	0	1	12495	2	0	next	other	0
Fage_P049b	239	Pulse	99	9944309	281	1
Fage_P049b	240	Picture	Stroop Sternberg	9956523	0	1	24824	2	0	next	incorrect	1118
Fage_P049b	240	Pulse	99	9956709	186	1
Fage_P049b	240	Pulse	99	9969108	12585	1
Fage_P049b	240	Response	2	9974758	18235	1
Fage_P049b	241	Picture	Fixation Cross Sternberg Letters after Stroop	9981347	0	1	37319	2	0	next	other	0
Fage_P049b	241	Pulse	99	9981508	161	1
Fage_P049b	241	Pulse	99	9993908	12561	1
Fage_P049b	241	Pulse	99	10006307	24960	1
Fage_P049b	242	Picture	Retrieval Sternberg Letters	10018666	0	1	24824	2	0	next	incorrect	1125
Fage_P049b	242	Pulse	99	10018707	41	1
Fage_P049b	242	Response	2	10030547	11881	1
Fage_P049b	242	Pulse	99	10031106	12440	1
Fage_P049b	243	Picture	Fixation Cross after Retrieval	10043490	0	1	137114	2	0	next	other	0
Fage_P049b	243	Pulse	99	10043506	16	1
Fage_P049b	243	Pulse	99	10055906	12416	1
Fage_P049b	243	Pulse	99	10068305	24815	1
Fage_P049b	243	Pulse	99	10080705	37215	1
Fage_P049b	243	Pulse	99	10093105	49615	1
Fage_P049b	243	Pulse	99	10105514	62024	1
Fage_P049b	243	Pulse	99	10117914	74424	1
Fage_P049b	243	Pulse	99	10130313	86823	1
Fage_P049b	243	Pulse	99	10142713	99223	1
Fage_P049b	243	Pulse	99	10155113	111623	1
Fage_P049b	243	Pulse	99	10167512	124022	1
Fage_P049b	243	Pulse	99	10179912	136422	1
Fage_P049b	244	Picture	Encoding Sternberg Letters	10180604	0	1	24824	2	0	next	other	0
Fage_P049b	244	Pulse	99	10192312	11708	1
Fage_P049b	244	Pulse	99	10204711	24107	1
Fage_P049b	245	Picture	Fixation Cross Sternberg Letters after Encoding	10205428	0	1	12495	2	0	next	other	0
Fage_P049b	245	Pulse	99	10217111	11683	1
Fage_P049b	246	Picture	Stroop Sternberg	10217923	0	1	24824	2	0	next	incorrect	1146
Fage_P049b	246	Response	2	10225791	7868	1
Fage_P049b	246	Pulse	99	10229510	11587	1
Fage_P049b	246	Pulse	99	10241910	23987	1
Fage_P049b	247	Picture	Fixation Cross Sternberg Letters after Stroop	10242747	0	1	37319	2	0	next	other	0
Fage_P049b	247	Pulse	99	10254310	11563	1
Fage_P049b	247	Pulse	99	10266709	23962	1
Fage_P049b	247	Pulse	99	10279109	36362	1
Fage_P049b	248	Picture	Retrieval Sternberg Letters	10280066	0	1	24824	2	0	next	incorrect	1154
Fage_P049b	248	Response	2	10290259	10193	1
Fage_P049b	248	Pulse	99	10291508	11442	1
Fage_P049b	248	Pulse	99	10303908	23842	1
Fage_P049b	249	Picture	Fixation Cross after Retrieval	10304890	0	1	149442	3	0	next	other	0
Fage_P049b	249	Pulse	99	10316308	11418	1
Fage_P049b	249	Pulse	99	10328707	23817	1
Fage_P049b	249	Pulse	99	10341107	36217	1
Fage_P049b	249	Pulse	99	10353506	48616	1
Fage_P049b	249	Pulse	99	10365906	61016	1
Fage_P049b	249	Pulse	99	10378306	73416	1
Fage_P049b	249	Pulse	99	10390705	85815	1
Fage_P049b	249	Pulse	99	10403105	98215	1
Fage_P049b	249	Pulse	99	10415505	110615	1
Fage_P049b	249	Pulse	99	10427904	123014	1
Fage_P049b	249	Pulse	99	10440304	135414	1
Fage_P049b	249	Pulse	99	10452703	147813	1
Fage_P049b	250	Picture	Encoding Sternberg Letters	10454332	0	2	24824	3	0	next	other	0
Fage_P049b	250	Pulse	99	10465103	10771	1
Fage_P049b	250	Pulse	99	10477503	23171	1
Fage_P049b	251	Picture	Fixation Cross Sternberg Letters after Encoding	10479156	0	1	12496	2	0	next	other	0
Fage_P049b	251	Pulse	99	10489902	10746	1
Fage_P049b	252	Picture	Stroop Sternberg	10491652	0	1	24823	3	0	next	hit	1177
Fage_P049b	252	Pulse	99	10502302	10650	1
Fage_P049b	252	Response	1	10505672	14020	1
Fage_P049b	252	Pulse	99	10514702	23050	1
Fage_P049b	253	Picture	Fixation Cross Sternberg Letters after Stroop	10516475	0	2	37320	3	0	next	other	0
Fage_P049b	253	Pulse	99	10527101	10626	1
Fage_P049b	253	Pulse	99	10539501	23026	1
Fage_P049b	253	Pulse	99	10551900	35425	1
Fage_P049b	254	Picture	Retrieval Sternberg Letters	10553795	0	1	24823	2	0	next	hit	1185
Fage_P049b	254	Pulse	99	10564300	10505	1
Fage_P049b	254	Response	1	10565930	12135	1
Fage_P049b	254	Pulse	99	10576700	22905	1
Fage_P049b	255	Picture	Fixation Cross after Retrieval	10578618	0	1	137115	2	0	next	other	0
Fage_P049b	255	Pulse	99	10589099	10481	1
Fage_P049b	255	Pulse	99	10601499	22881	1
Fage_P049b	255	Pulse	99	10613899	35281	1
Fage_P049b	255	Pulse	99	10626298	47680	1
Fage_P049b	255	Pulse	99	10638698	60080	1
Fage_P049b	255	Pulse	99	10651097	72479	1
Fage_P049b	255	Pulse	99	10663497	84879	1
Fage_P049b	255	Pulse	99	10675897	97279	1
Fage_P049b	255	Pulse	99	10688296	109678	1
Fage_P049b	255	Pulse	99	10700696	122078	1
Fage_P049b	255	Pulse	99	10713096	134478	1
Fage_P049b	256	Picture	Encoding Sternberg Letters	10715733	0	1	24823	3	0	next	other	0
Fage_P049b	256	Pulse	99	10725495	9762	1
Fage_P049b	256	Pulse	99	10737895	22162	1
Fage_P049b	257	Picture	Fixation Cross Sternberg Letters after Encoding	10740556	0	2	12496	3	0	next	other	0
Fage_P049b	257	Pulse	99	10750294	9738	1
Fage_P049b	258	Picture	Stroop Sternberg	10753052	0	1	24823	3	0	next	incorrect	1206
Fage_P049b	258	Pulse	99	10762694	9642	1
Fage_P049b	258	Response	2	10763764	10712	1
Fage_P049b	258	Pulse	99	10775094	22042	1
Fage_P049b	259	Picture	Fixation Cross Sternberg Letters after Stroop	10777875	0	2	37320	3	0	next	other	0
Fage_P049b	259	Pulse	99	10787493	9618	1
Fage_P049b	259	Pulse	99	10799893	22018	1
Fage_P049b	259	Pulse	99	10812293	34418	1
Fage_P049b	260	Picture	Retrieval Sternberg Letters	10815195	0	1	24823	2	0	next	incorrect	1214
Fage_P049b	260	Pulse	99	10824692	9497	1
Fage_P049b	260	Response	2	10827722	12527	1
Fage_P049b	260	Pulse	99	10837092	21897	1
Fage_P049b	261	Picture	Fixation Cross after Retrieval	10840018	0	1	112291	2	0	next	other	0
Fage_P049b	261	Pulse	99	10849491	9473	1
Fage_P049b	261	Pulse	99	10861891	21873	1
Fage_P049b	261	Pulse	99	10874290	34272	1
Fage_P049b	261	Pulse	99	10886690	46672	1
Fage_P049b	261	Pulse	99	10899090	59072	1
Fage_P049b	261	Pulse	99	10911489	71471	1
Fage_P049b	261	Pulse	99	10923889	83871	1
Fage_P049b	261	Pulse	99	10936288	96270	1
Fage_P049b	261	Pulse	99	10948688	108670	1
Fage_P049b	262	Picture	Encoding Sternberg Letters	10952309	0	1	24824	2	0	next	other	0
Fage_P049b	262	Pulse	99	10961088	8779	1
Fage_P049b	262	Pulse	99	10973487	21178	1
Fage_P049b	263	Picture	Fixation Cross Sternberg Letters after Encoding	10977133	0	1	12495	2	0	next	other	0
Fage_P049b	263	Pulse	99	10985887	8754	1
Fage_P049b	264	Picture	Stroop Sternberg	10989628	0	1	24824	2	0	next	incorrect	1232
Fage_P049b	264	Response	2	10997337	7709	1
Fage_P049b	264	Pulse	99	10998286	8658	1
Fage_P049b	264	Pulse	99	11010686	21058	1
Fage_P049b	265	Picture	Fixation Cross Sternberg Letters after Stroop	11014452	0	1	37319	2	0	next	other	0
Fage_P049b	265	Pulse	99	11023086	8634	1
Fage_P049b	265	Pulse	99	11035485	21033	1
Fage_P049b	265	Pulse	99	11047885	33433	1
Fage_P049b	266	Picture	Retrieval Sternberg Letters	11051771	0	1	24824	2	0	next	incorrect	1240
Fage_P049b	266	Response	2	11059615	7844	1
Fage_P049b	266	Pulse	99	11060285	8514	1
Fage_P049b	266	Pulse	99	11072684	20913	1
Fage_P049b	267	Picture	Fixation Cross after Retrieval	11076595	0	1	149443	2	0	next	other	0
Fage_P049b	267	Pulse	99	11085084	8489	1
Fage_P049b	267	Pulse	99	11097483	20888	1
Fage_P049b	267	Pulse	99	11109883	33288	1
Fage_P049b	267	Pulse	99	11122283	45688	1
Fage_P049b	267	Pulse	99	11134682	58087	1
Fage_P049b	267	Pulse	99	11147082	70487	1
Fage_P049b	267	Pulse	99	11159482	82887	1
Fage_P049b	267	Pulse	99	11171881	95286	1
Fage_P049b	267	Pulse	99	11184281	107686	1
Fage_P049b	267	Pulse	99	11196680	120085	1
Fage_P049b	267	Pulse	99	11209080	132485	1
Fage_P049b	267	Pulse	99	11221480	144885	1
Fage_P049b	268	Picture	Encoding Sternberg Letters	11226038	0	1	24823	2	0	next	other	0
Fage_P049b	268	Pulse	99	11233879	7841	1
Fage_P049b	268	Pulse	99	11246279	20241	1
Fage_P049b	269	Picture	Fixation Cross Sternberg Letters after Encoding	11250861	0	1	12496	2	0	next	other	0
Fage_P049b	269	Pulse	99	11258679	7818	1
Fage_P049b	270	Picture	Stroop Sternberg	11263357	0	1	24823	3	0	next	incorrect	1263
Fage_P049b	270	Pulse	99	11271078	7721	1
Fage_P049b	270	Response	2	11271848	8491	1
Fage_P049b	270	Pulse	99	11283478	20121	1
Fage_P049b	271	Picture	Fixation Cross Sternberg Letters after Stroop	11288180	0	2	37320	3	0	next	other	0
Fage_P049b	271	Pulse	99	11295877	7697	1
Fage_P049b	271	Pulse	99	11308277	20097	1
Fage_P049b	271	Pulse	99	11320677	32497	1
Fage_P049b	272	Picture	Retrieval Sternberg Letters	11325500	0	1	24823	2	0	next	hit	1271
Fage_P049b	272	Pulse	99	11333076	7576	1
Fage_P049b	272	Response	1	11341026	15526	1
Fage_P049b	272	Pulse	99	11345476	19976	1
Fage_P049b	273	Picture	Fixation Cross after Retrieval	11350323	0	1	124619	2	0	next	other	0
Fage_P049b	273	Pulse	99	11357876	7553	1
Fage_P049b	273	Pulse	99	11370275	19952	1
Fage_P049b	273	Pulse	99	11382675	32352	1
Fage_P049b	273	Pulse	99	11395074	44751	1
Fage_P049b	273	Pulse	99	11407474	57151	1
Fage_P049b	273	Pulse	99	11419874	69551	1
Fage_P049b	273	Pulse	99	11432273	81950	1
Fage_P049b	273	Pulse	99	11444673	94350	1
Fage_P049b	273	Pulse	99	11457072	106749	1
Fage_P049b	273	Pulse	99	11469472	119149	1
Fage_P049b	274	Picture	Encoding Sternberg Letters	11474942	0	1	24824	2	0	next	other	0
Fage_P049b	274	Pulse	99	11481872	6930	1
Fage_P049b	274	Pulse	99	11494271	19329	1
Fage_P049b	275	Picture	Fixation Cross Sternberg Letters after Encoding	11499766	0	1	12495	3	0	next	other	0
Fage_P049b	275	Pulse	99	11506671	6905	1
Fage_P049b	276	Picture	Stroop Sternberg	11512261	0	2	24824	3	0	next	incorrect	1291
Fage_P049b	276	Pulse	99	11519071	6810	1
Fage_P049b	276	Response	2	11520870	8609	1
Fage_P049b	276	Pulse	99	11531470	19209	1
Fage_P049b	277	Picture	Fixation Cross Sternberg Letters after Stroop	11537085	0	1	37319	2	0	next	other	0
Fage_P049b	277	Pulse	99	11543870	6785	1
Fage_P049b	277	Pulse	99	11556269	19184	1
Fage_P049b	277	Pulse	99	11568669	31584	1
Fage_P049b	278	Picture	Retrieval Sternberg Letters	11574404	0	1	24824	2	0	next	hit	1299
Fage_P049b	278	Pulse	99	11581069	6665	1
Fage_P049b	278	Response	1	11583498	9094	1
Fage_P049b	278	Pulse	99	11593468	19064	1
Fage_P049b	279	Picture	Fixation Cross after Retrieval	11599228	0	1	112291	2	0	next	other	0
Fage_P049b	279	Pulse	99	11605868	6640	1
Fage_P049b	279	Pulse	99	11618268	19040	1
Fage_P049b	279	Pulse	99	11630677	31449	1
Fage_P049b	279	Pulse	99	11643077	43849	1
Fage_P049b	279	Pulse	99	11655476	56248	1
Fage_P049b	279	Pulse	99	11667876	68648	1
Fage_P049b	279	Pulse	99	11680275	81047	1
Fage_P049b	279	Pulse	99	11692675	93447	1
Fage_P049b	279	Pulse	99	11705075	105847	1
Fage_P049b	280	Picture	Encoding Sternberg Letters	11711519	0	1	24823	3	0	next	other	0
Fage_P049b	280	Pulse	99	11717475	5956	1
Fage_P049b	280	Pulse	99	11729874	18355	1
Fage_P049b	281	Picture	Fixation Cross Sternberg Letters after Encoding	11736342	0	2	12496	3	0	next	other	0
Fage_P049b	281	Pulse	99	11742274	5932	1
Fage_P049b	282	Picture	Stroop Sternberg	11748838	0	1	24824	2	0	next	hit	1318
Fage_P049b	282	Pulse	99	11754673	5835	1
Fage_P049b	282	Response	1	11756083	7245	1
Fage_P049b	282	Pulse	99	11767073	18235	1
Fage_P049b	283	Picture	Fixation Cross Sternberg Letters after Stroop	11773662	0	1	37319	2	0	next	other	0
Fage_P049b	283	Pulse	99	11779473	5811	1
Fage_P049b	283	Pulse	99	11791872	18210	1
Fage_P049b	283	Pulse	99	11804272	30610	1
Fage_P049b	284	Picture	Retrieval Sternberg Letters	11810981	0	1	24823	3	0	next	hit	1326
Fage_P049b	284	Pulse	99	11816671	5690	1
Fage_P049b	284	Response	1	11820411	9430	1
Fage_P049b	284	Pulse	99	11829071	18090	1
Fage_P049b	285	Picture	Fixation Cross after Retrieval	11835804	0	2	137115	3	0	next	other	0
Fage_P049b	285	Pulse	99	11841471	5667	1
Fage_P049b	285	Pulse	99	11853870	18066	1
Fage_P049b	285	Pulse	99	11866270	30466	1
Fage_P049b	285	Pulse	99	11878669	42865	1
Fage_P049b	285	Pulse	99	11891069	55265	1
Fage_P049b	285	Pulse	99	11903469	67665	1
Fage_P049b	285	Pulse	99	11915868	80064	1
Fage_P049b	285	Pulse	99	11928268	92464	1
Fage_P049b	285	Pulse	99	11940668	104864	1
Fage_P049b	285	Pulse	99	11953067	117263	1
Fage_P049b	285	Pulse	99	11965467	129663	1
Fage_P049b	286	Picture	Encoding Sternberg Letters	11972919	0	1	24824	2	0	next	other	0
Fage_P049b	286	Pulse	99	11977867	4948	1
Fage_P049b	286	Pulse	99	11990266	17347	1
Fage_P049b	287	Picture	Fixation Cross Sternberg Letters after Encoding	11997743	0	1	12495	2	0	next	other	0
Fage_P049b	287	Pulse	99	12002666	4923	1
Fage_P049b	288	Picture	Stroop Sternberg	12010238	0	1	24824	2	0	next	hit	1347
Fage_P049b	288	Pulse	99	12015065	4827	1
Fage_P049b	288	Response	1	12019175	8937	1
Fage_P049b	288	Pulse	99	12027465	17227	1
Fage_P049b	289	Picture	Fixation Cross Sternberg Letters after Stroop	12035062	0	1	37319	2	0	next	other	0
Fage_P049b	289	Pulse	99	12039864	4802	1
Fage_P049b	289	Pulse	99	12052264	17202	1
Fage_P049b	289	Pulse	99	12064664	29602	1
Fage_P049b	290	Picture	Retrieval Sternberg Letters	12072381	0	1	24824	2	0	next	incorrect	1355
Fage_P049b	290	Pulse	99	12077063	4682	1
Fage_P049b	290	Response	2	12079763	7382	1
Fage_P049b	290	Pulse	99	12089463	17082	1
Fage_P049b	291	Picture	Fixation Cross after Retrieval	12097205	0	1	112290	2	0	next	other	0
Fage_P049b	291	Pulse	99	12101863	4658	1
Fage_P049b	291	Pulse	99	12114262	17057	1
Fage_P049b	291	Pulse	99	12126662	29457	1
Fage_P049b	291	Pulse	99	12139061	41856	1
Fage_P049b	291	Pulse	99	12151461	54256	1
Fage_P049b	291	Pulse	99	12163861	66656	1
Fage_P049b	291	Pulse	99	12176260	79055	1
Fage_P049b	291	Pulse	99	12188660	91455	1
Fage_P049b	291	Pulse	99	12201059	103854	1
Fage_P049b	292	Picture	End Sternberg	12209495	0	1	37319	2	0	next	other	0
Fage_P049b	292	Pulse	99	12213459	3964	1
Fage_P049b	292	Pulse	99	12225859	16364	1
Fage_P049b	292	Pulse	99	12238258	28763	1
Fage_P049b	293	Picture	Instruction Stroop	12246814	0	1	37319	2	0	next	other	0
Fage_P049b	293	Pulse	99	12250658	3844	1
Fage_P049b	293	Pulse	99	12263058	16244	1
Fage_P049b	293	Pulse	99	12275457	28643	1
Fage_P049b	294	Picture	stroop neutral close	12284133	0	1	24824	2	0	next	incorrect	1377
Fage_P049b	294	Pulse	99	12287857	3724	1
Fage_P049b	294	Response	2	12296966	12833	1
Fage_P049b	294	Pulse	99	12300256	16123	1
Fage_P049b	295	Picture	stroop neutral close	12308957	0	1	24824	2	0	next	hit	1381
Fage_P049b	295	Pulse	99	12312656	3699	1
Fage_P049b	295	Response	1	12317056	8099	1
Fage_P049b	295	Pulse	99	12325056	16099	1
Fage_P049b	296	Picture	stroop neutral close	12333781	0	1	24824	2	0	next	incorrect	1385
Fage_P049b	296	Pulse	99	12337455	3674	1
Fage_P049b	296	Response	2	12340295	6514	1
Fage_P049b	296	Pulse	99	12349855	16074	1
Fage_P049b	297	Picture	stroop neutral close	12358605	0	1	24990	2	0	next	incorrect	1389
Fage_P049b	297	Pulse	99	12362255	3650	1
Fage_P049b	297	Response	2	12366934	8329	1
Fage_P049b	297	Pulse	99	12374654	16049	1
Fage_P049b	298	Picture	stroop neutral close	12383595	0	1	24990	3	0	next	hit	1393
Fage_P049b	298	Pulse	99	12387054	3459	1
Fage_P049b	298	Response	1	12389894	6299	1
Fage_P049b	298	Pulse	99	12399453	15858	1
Fage_P049b	299	Picture	stroop neutral close	12408585	0	2	24824	3	0	next	incorrect	1397
Fage_P049b	299	Pulse	99	12411853	3268	1
Fage_P049b	299	Response	2	12414113	5528	1
Fage_P049b	299	Pulse	99	12424253	15668	1
Fage_P049b	300	Picture	Fixation Cross Stroop	12433409	0	1	124619	2	0	next	other	0
Fage_P049b	300	Pulse	99	12436652	3243	1
Fage_P049b	300	Pulse	99	12449052	15643	1
Fage_P049b	300	Pulse	99	12461452	28043	1
Fage_P049b	300	Pulse	99	12473851	40442	1
Fage_P049b	300	Pulse	99	12486251	52842	1
Fage_P049b	300	Pulse	99	12498650	65241	1
Fage_P049b	300	Pulse	99	12511050	77641	1
Fage_P049b	300	Pulse	99	12523450	90041	1
Fage_P049b	300	Pulse	99	12535849	102440	1
Fage_P049b	300	Pulse	99	12548249	114840	1
Fage_P049b	301	Picture	stroop neutral close	12558028	0	1	24824	2	0	next	hit	1412
Fage_P049b	301	Pulse	99	12560648	2620	1
Fage_P049b	301	Response	1	12565428	7400	1
Fage_P049b	301	Pulse	99	12573048	15020	1
Fage_P049b	302	Picture	stroop neutral close	12582852	0	1	24824	2	0	next	incorrect	1416
Fage_P049b	302	Pulse	99	12585448	2596	1
Fage_P049b	302	Response	2	12589597	6745	1
Fage_P049b	302	Pulse	99	12597847	14995	1
Fage_P049b	303	Picture	stroop neutral close	12607676	0	1	24824	2	0	next	incorrect	1420
Fage_P049b	303	Pulse	99	12610247	2571	1
Fage_P049b	303	Response	2	12614277	6601	1
Fage_P049b	303	Pulse	99	12622646	14970	1
Fage_P049b	304	Picture	stroop neutral close	12632500	0	1	24990	2	0	next	incorrect	1424
Fage_P049b	304	Pulse	99	12635046	2546	1
Fage_P049b	304	Response	2	12638956	6456	1
Fage_P049b	304	Pulse	99	12647446	14946	1
Fage_P049b	305	Picture	stroop neutral close	12657490	0	1	24824	2	0	next	hit	1428
Fage_P049b	305	Pulse	99	12659845	2355	1
Fage_P049b	305	Response	1	12663895	6405	1
Fage_P049b	305	Pulse	99	12672245	14755	1
Fage_P049b	306	Picture	stroop neutral close	12682314	0	1	24824	2	0	next	incorrect	1432
Fage_P049b	306	Pulse	99	12684645	2331	1
Fage_P049b	306	Response	2	12688244	5930	1
Fage_P049b	306	Pulse	99	12697044	14730	1
Fage_P049b	307	Picture	Fixation Cross Stroop	12707138	0	1	124619	2	0	next	other	0
Fage_P049b	307	Pulse	99	12709444	2306	1
Fage_P049b	307	Pulse	99	12721843	14705	1
Fage_P049b	307	Pulse	99	12734243	27105	1
Fage_P049b	307	Pulse	99	12746643	39505	1
Fage_P049b	307	Pulse	99	12759042	51904	1
Fage_P049b	307	Pulse	99	12771442	64304	1
Fage_P049b	307	Pulse	99	12783841	76703	1
Fage_P049b	307	Pulse	99	12796241	89103	1
Fage_P049b	307	Pulse	99	12808641	101503	1
Fage_P049b	307	Pulse	99	12821040	113902	1
Fage_P049b	308	Picture	stroop neutral close	12831757	0	1	24824	2	0	next	hit	1447
Fage_P049b	308	Pulse	99	12833440	1683	1
Fage_P049b	308	Response	1	12842750	10993	1
Fage_P049b	308	Pulse	99	12845839	14082	1
Fage_P049b	309	Picture	stroop neutral close	12856581	0	1	24824	2	0	next	incorrect	1451
Fage_P049b	309	Pulse	99	12858239	1658	1
Fage_P049b	309	Response	2	12862659	6078	1
Fage_P049b	309	Pulse	99	12870639	14058	1
Fage_P049b	310	Picture	stroop neutral close	12881405	0	1	24824	2	0	next	incorrect	1455
Fage_P049b	310	Pulse	99	12883038	1633	1
Fage_P049b	310	Response	2	12889378	7973	1
Fage_P049b	310	Pulse	99	12895438	14033	1
Fage_P049b	311	Picture	stroop neutral close	12906229	0	1	24990	2	0	next	incorrect	1459
Fage_P049b	311	Pulse	99	12907838	1609	1
Fage_P049b	311	Response	2	12912157	5928	1
Fage_P049b	311	Pulse	99	12920237	14008	1
Fage_P049b	312	Picture	stroop neutral close	12931219	0	1	24824	2	0	next	hit	1463
Fage_P049b	312	Pulse	99	12932637	1418	1
Fage_P049b	312	Response	1	12940887	9668	1
Fage_P049b	312	Pulse	99	12945036	13817	1
Fage_P049b	313	Picture	stroop neutral close	12956043	0	1	24824	2	0	next	hit	1467
Fage_P049b	313	Pulse	99	12957436	1393	1
Fage_P049b	313	Response	1	12963576	7533	1
Fage_P049b	313	Pulse	99	12969836	13793	1
Fage_P049b	314	Picture	Fixation Cross Stroop	12980867	0	1	124619	2	0	next	other	0
Fage_P049b	314	Pulse	99	12982235	1368	1
Fage_P049b	314	Pulse	99	12994635	13768	1
Fage_P049b	314	Pulse	99	13007035	26168	1
Fage_P049b	314	Pulse	99	13019434	38567	1
Fage_P049b	314	Pulse	99	13031834	50967	1
Fage_P049b	314	Pulse	99	13044233	63366	1
Fage_P049b	314	Pulse	99	13056633	75766	1
Fage_P049b	314	Pulse	99	13069033	88166	1
Fage_P049b	314	Pulse	99	13081432	100565	1
Fage_P049b	314	Pulse	99	13093842	112975	1
Fage_P049b	315	Picture	stroop neutral close	13105486	0	1	24824	2	0	next	incorrect	1482
Fage_P049b	315	Pulse	99	13106232	746	1
Fage_P049b	315	Response	2	13111571	6085	1
Fage_P049b	315	Pulse	99	13118641	13155	1
Fage_P049b	316	Picture	stroop neutral close	13130310	0	1	24990	2	0	next	hit	1486
Fage_P049b	316	Pulse	99	13131041	731	1
Fage_P049b	316	Response	1	13136300	5990	1
Fage_P049b	316	Pulse	99	13143440	13130	1
Fage_P049b	317	Picture	stroop neutral close	13155300	0	1	24824	2	0	next	incorrect	1490
Fage_P049b	317	Pulse	99	13155840	540	1
Fage_P049b	317	Response	2	13163790	8490	1
Fage_P049b	317	Pulse	99	13168239	12939	1
Fage_P049b	318	Picture	stroop neutral close	13180124	0	1	24990	2	0	next	incorrect	1494
Fage_P049b	318	Pulse	99	13180639	515	1
Fage_P049b	318	Response	2	13187989	7865	1
Fage_P049b	318	Pulse	99	13193039	12915	1
Fage_P049b	319	Picture	stroop neutral close	13205114	0	1	24991	2	0	next	incorrect	1498
Fage_P049b	319	Pulse	99	13205439	325	1
Fage_P049b	319	Response	2	13212308	7194	1
Fage_P049b	319	Pulse	99	13217838	12724	1
Fage_P049b	320	Picture	stroop neutral close	13230105	0	1	24824	2	0	next	incorrect	1502
Fage_P049b	320	Pulse	99	13230238	133	1
Fage_P049b	320	Response	2	13236367	6262	1
Fage_P049b	320	Pulse	99	13242637	12532	1
Fage_P049b	321	Picture	Fixation Cross Stroop	13254929	0	1	124619	2	0	next	other	0
Fage_P049b	321	Pulse	99	13255037	108	1
Fage_P049b	321	Pulse	99	13267436	12507	1
Fage_P049b	321	Pulse	99	13279836	24907	1
Fage_P049b	321	Pulse	99	13292236	37307	1
Fage_P049b	321	Pulse	99	13304635	49706	1
Fage_P049b	321	Pulse	99	13317035	62106	1
Fage_P049b	321	Pulse	99	13329435	74506	1
Fage_P049b	321	Pulse	99	13341834	86905	1
Fage_P049b	321	Pulse	99	13354234	99305	1
Fage_P049b	321	Pulse	99	13366634	111705	1
Fage_P049b	321	Pulse	99	13379033	124104	1
Fage_P049b	322	Picture	stroop maximum incongruent	13379548	0	1	24824	2	0	next	hit	1518
Fage_P049b	322	Pulse	99	13391433	11885	1
Fage_P049b	322	Response	1	13394292	14744	1
Fage_P049b	322	Pulse	99	13403832	24284	1
Fage_P049b	323	Picture	stroop maximum incongruent	13404372	0	1	24823	2	0	next	hit	1522
Fage_P049b	323	Pulse	99	13416232	11860	1
Fage_P049b	323	Response	1	13417912	13540	1
Fage_P049b	323	Pulse	99	13428632	24260	1
Fage_P049b	324	Picture	stroop maximum incongruent	13429195	0	1	24824	2	0	next	hit	1525
Fage_P049b	324	Response	1	13440201	11006	1
Fage_P049b	324	Pulse	99	13441031	11836	1
Fage_P049b	324	Pulse	99	13453431	24236	1
Fage_P049b	325	Picture	stroop maximum incongruent	13454019	0	1	24824	2	0	next	incorrect	1529
Fage_P049b	325	Response	2	13462851	8832	1
Fage_P049b	325	Pulse	99	13465830	11811	1
Fage_P049b	325	Pulse	99	13478230	24211	1
Fage_P049b	326	Picture	stroop maximum incongruent	13478843	0	1	24824	2	0	next	hit	1533
Fage_P049b	326	Response	1	13488580	9737	1
Fage_P049b	326	Pulse	99	13490629	11786	1
Fage_P049b	326	Pulse	99	13503029	24186	1
Fage_P049b	327	Picture	stroop maximum incongruent	13503667	0	1	24824	2	0	next	incorrect	1538
Fage_P049b	327	Pulse	99	13515429	11762	1
Fage_P049b	327	Response	2	13519459	15792	1
Fage_P049b	327	Pulse	99	13527828	24161	1
Fage_P049b	328	Picture	Fixation Cross Stroop	13528491	0	1	124619	2	0	next	other	0
Fage_P049b	328	Pulse	99	13540228	11737	1
Fage_P049b	328	Pulse	99	13552628	24137	1
Fage_P049b	328	Pulse	99	13565027	36536	1
Fage_P049b	328	Pulse	99	13577427	48936	1
Fage_P049b	328	Pulse	99	13589827	61336	1
Fage_P049b	328	Pulse	99	13602226	73735	1
Fage_P049b	328	Pulse	99	13614626	86135	1
Fage_P049b	328	Pulse	99	13627025	98534	1
Fage_P049b	328	Pulse	99	13639425	110934	1
Fage_P049b	328	Pulse	99	13651825	123334	1
Fage_P049b	329	Picture	stroop maximum incongruent	13653110	0	1	24824	2	0	next	incorrect	1553
Fage_P049b	329	Pulse	99	13664224	11114	1
Fage_P049b	329	Response	2	13672764	19654	1
Fage_P049b	329	Pulse	99	13676624	23514	1
Fage_P049b	330	Picture	stroop maximum incongruent	13677934	0	1	24823	3	0	next	incorrect	1557
Fage_P049b	330	Pulse	99	13689024	11090	1
Fage_P049b	330	Response	2	13690133	12199	1
Fage_P049b	330	Pulse	99	13701423	23489	1
Fage_P049b	331	Picture	stroop maximum incongruent	13702757	0	2	24824	3	0	next	hit	1560
Fage_P049b	331	Response	1	13711533	8776	1
Fage_P049b	331	Pulse	99	13713823	11066	1
Fage_P049b	331	Pulse	99	13726222	23465	1
Fage_P049b	332	Picture	stroop maximum incongruent	13727581	0	1	24824	2	0	next	hit	1564
Fage_P049b	332	Response	1	13735782	8201	1
Fage_P049b	332	Pulse	99	13738622	11041	1
Fage_P049b	332	Pulse	99	13751022	23441	1
Fage_P049b	333	Picture	stroop maximum incongruent	13752405	0	1	24824	2	0	next	hit	1568
Fage_P049b	333	Response	1	13762331	9926	1
Fage_P049b	333	Pulse	99	13763421	11016	1
Fage_P049b	333	Pulse	99	13775821	23416	1
Fage_P049b	334	Picture	stroop maximum incongruent	13777229	0	1	24824	2	0	next	incorrect	1572
Fage_P049b	334	Response	2	13787221	9992	1
Fage_P049b	334	Pulse	99	13788220	10991	1
Fage_P049b	334	Pulse	99	13800620	23391	1
Fage_P049b	335	Picture	Fixation Cross Stroop	13802053	0	1	124619	2	0	next	other	0
Fage_P049b	335	Pulse	99	13813020	10967	1
Fage_P049b	335	Pulse	99	13825419	23366	1
Fage_P049b	335	Pulse	99	13837819	35766	1
Fage_P049b	335	Pulse	99	13850218	48165	1
Fage_P049b	335	Pulse	99	13862618	60565	1
Fage_P049b	335	Pulse	99	13875018	72965	1
Fage_P049b	335	Pulse	99	13887418	85365	1
Fage_P049b	335	Pulse	99	13899817	97764	1
Fage_P049b	335	Pulse	99	13912217	110164	1
Fage_P049b	335	Pulse	99	13924616	122563	1
Fage_P049b	336	Picture	stroop maximum incongruent	13926672	0	1	24816	17	0	next	hit	1588
Fage_P049b	336	Pulse	99	13937016	10344	1
Fage_P049b	336	Response	1	13938316	11644	1
Fage_P049b	336	Pulse	99	13949415	22743	1
Fage_P049b	337	Picture	stroop maximum incongruent	13951488	0	16	24832	17	0	next	hit	1591
Fage_P049b	337	Response	1	13959745	8257	1
Fage_P049b	337	Pulse	99	13961815	10327	1
Fage_P049b	337	Pulse	99	13974215	22727	1
Fage_P049b	338	Picture	stroop maximum incongruent	13976320	0	1	24823	2	0	next	incorrect	1595
Fage_P049b	338	Response	2	13984824	8504	1
Fage_P049b	338	Pulse	99	13986614	10294	1
Fage_P049b	338	Pulse	99	13999014	22694	1
Fage_P049b	339	Picture	stroop maximum incongruent	14001143	0	1	24824	2	0	next	hit	1599
Fage_P049b	339	Response	1	14010674	9531	1
Fage_P049b	339	Pulse	99	14011413	10270	1
Fage_P049b	339	Pulse	99	14023813	22670	1
Fage_P049b	340	Picture	stroop maximum incongruent	14025967	0	1	24824	2	0	next	hit	1603
Fage_P049b	340	Response	1	14032193	6226	1
Fage_P049b	340	Pulse	99	14036213	10246	1
Fage_P049b	340	Pulse	99	14048612	22645	1
Fage_P049b	341	Picture	stroop maximum incongruent	14050791	0	1	24824	2	0	next	incorrect	1607
Fage_P049b	341	Response	2	14057892	7101	1
Fage_P049b	341	Pulse	99	14061012	10221	1
Fage_P049b	341	Pulse	99	14073412	22621	1
Fage_P049b	342	Picture	Fixation Cross Stroop	14075615	0	1	124619	2	0	next	other	0
Fage_P049b	342	Pulse	99	14085811	10196	1
Fage_P049b	342	Pulse	99	14098211	22596	1
Fage_P049b	342	Pulse	99	14110611	34996	1
Fage_P049b	342	Pulse	99	14123010	47395	1
Fage_P049b	342	Pulse	99	14135410	59795	1
Fage_P049b	342	Pulse	99	14147809	72194	1
Fage_P049b	342	Pulse	99	14160209	84594	1
Fage_P049b	342	Pulse	99	14172609	96994	1
Fage_P049b	342	Pulse	99	14185008	109393	1
Fage_P049b	342	Pulse	99	14197408	121793	1
Fage_P049b	343	Picture	stroop maximum incongruent	14200234	0	1	24824	2	0	next	incorrect	1623
Fage_P049b	343	Pulse	99	14209808	9574	1
Fage_P049b	343	Response	2	14212837	12603	1
Fage_P049b	343	Pulse	99	14222207	21973	1
Fage_P049b	344	Picture	stroop maximum incongruent	14225058	0	1	24824	2	0	next	hit	1627
Fage_P049b	344	Pulse	99	14234607	9549	1
Fage_P049b	344	Response	1	14235896	10838	1
Fage_P049b	344	Pulse	99	14247006	21948	1
Fage_P049b	345	Picture	stroop maximum incongruent	14249882	0	1	24823	3	0	next	incorrect	1630
Fage_P049b	345	Response	2	14257156	7274	1
Fage_P049b	345	Pulse	99	14259406	9524	1
Fage_P049b	345	Pulse	99	14271806	21924	1
Fage_P049b	346	Picture	stroop maximum incongruent	14274705	0	2	24824	3	0	next	incorrect	1634
Fage_P049b	346	Response	2	14284185	9480	1
Fage_P049b	346	Pulse	99	14284205	9500	1
Fage_P049b	346	Pulse	99	14296605	21900	1
Fage_P049b	347	Picture	stroop maximum incongruent	14299529	0	1	24824	2	0	next	incorrect	1638
Fage_P049b	347	Response	2	14308145	8616	1
Fage_P049b	347	Pulse	99	14309004	9475	1
Fage_P049b	347	Pulse	99	14321404	21875	1
Fage_P049b	348	Picture	stroop maximum incongruent	14324353	0	1	24824	2	0	next	incorrect	1642
Fage_P049b	348	Response	2	14333394	9041	1
Fage_P049b	348	Pulse	99	14333803	9450	1
Fage_P049b	348	Pulse	99	14346203	21850	1
Fage_P049b	349	Picture	Fixation Cross Stroop	14349177	0	1	124619	2	0	next	other	0
Fage_P049b	349	Pulse	99	14358603	9426	1
Fage_P049b	349	Pulse	99	14371002	21825	1
Fage_P049b	349	Pulse	99	14383402	34225	1
Fage_P049b	349	Pulse	99	14395802	46625	1
Fage_P049b	349	Pulse	99	14408201	59024	1
Fage_P049b	349	Pulse	99	14420601	71424	1
Fage_P049b	349	Pulse	99	14433001	83824	1
Fage_P049b	349	Pulse	99	14445400	96223	1
Fage_P049b	349	Pulse	99	14457800	108623	1
Fage_P049b	349	Pulse	99	14470199	121022	1
Fage_P049b	350	Picture	End Stroop	14473796	0	1	43987	2	0	next	other	0
Fage_P049b	350	Pulse	99	14482599	8803	1
Fage_P049b	350	Pulse	99	14494999	21203	1
Fage_P049b	350	Pulse	99	14507398	33602	1
