# Supplementary material for: Towards clinical applicability of fMRI via systematic filtering
Source: PLoS One. 2025 May 12;20(5):e0321088. doi: 10.1371/journal.pone.0321088 (PMC12068634; doi:10.1371/journal.pone.0321088)
Supplement: S1 Code — (ZIP) [file pone.0321088.s001.zip › PLOS_DATA_CODE/Logfiles/Fage_P050a-fage.log]

Scenario - Fage Final
Logfile written - 02/07/2013 17:37:21

Subject	Trial	Event Type	Code	Time	TTime	Uncertainty	Duration	Uncertainty	ReqTime	ReqDur	Stim Type	Pair Index

Fage_P50a	1	Pulse	99	64218	74215	1
Fage_P50a	2	Picture	Instruction Sternberg Symbols	64471	0	1	37319	2	0	next	other	0
Fage_P50a	2	Pulse	99	76617	12146	1
Fage_P50a	2	Pulse	99	89017	24546	1
Fage_P50a	2	Pulse	99	101416	36945	1
Fage_P50a	3	Picture	Encoding Sternberg Symbols	101790	0	1	24824	2	0	next	other	0
Fage_P50a	3	Pulse	99	113816	12026	1
Fage_P50a	3	Pulse	99	126215	24425	1
Fage_P50a	4	Picture	Fixation Cross Sternberg Symbols after Encoding	126614	0	1	12495	2	0	next	other	0
Fage_P50a	4	Pulse	99	138615	12001	1
Fage_P50a	5	Picture	Stroop Sternberg	139109	0	1	24824	2	0	next	incorrect	12
Fage_P50a	5	Response	2	145355	6246	1
Fage_P50a	5	Pulse	99	151015	11906	1
Fage_P50a	5	Pulse	99	163415	24306	1
Fage_P50a	6	Picture	Fixation Cross Sternberg Symbols after Stroop	163933	0	1	37319	2	0	next	other	0
Fage_P50a	6	Pulse	99	175814	11881	1
Fage_P50a	6	Pulse	99	188214	24281	1
Fage_P50a	6	Pulse	99	200613	36680	1
Fage_P50a	7	Picture	Retrieval Sternberg Symbols	201252	0	1	24824	2	0	next	hit	20
Fage_P50a	7	Response	1	209753	8501	1
Fage_P50a	7	Pulse	99	213013	11761	1
Fage_P50a	7	Pulse	99	225413	24161	1
Fage_P50a	8	Picture	Fixation Cross after Retrieval	226076	0	1	112290	2	0	next	other	0
Fage_P50a	8	Pulse	99	237813	11737	1
Fage_P50a	8	Pulse	99	250212	24136	1
Fage_P50a	8	Pulse	99	262611	36535	1
Fage_P50a	8	Pulse	99	275011	48935	1
Fage_P50a	8	Pulse	99	287411	61335	1
Fage_P50a	8	Pulse	99	299810	73734	1
Fage_P50a	8	Pulse	99	312210	86134	1
Fage_P50a	8	Pulse	99	324610	98534	1
Fage_P50a	8	Pulse	99	337009	110933	1
Fage_P50a	9	Picture	Encoding Sternberg Symbols	338366	0	1	24824	2	0	next	other	0
Fage_P50a	9	Pulse	99	349409	11043	1
Fage_P50a	9	Pulse	99	361808	23442	1
Fage_P50a	10	Picture	Fixation Cross Sternberg Symbols after Encoding	363190	0	1	12495	2	0	next	other	0
Fage_P50a	10	Pulse	99	374208	11018	1
Fage_P50a	11	Picture	Stroop Sternberg	375685	0	1	24824	2	0	next	incorrect	39
Fage_P50a	11	Response	2	382148	6463	1
Fage_P50a	11	Pulse	99	386608	10923	1
Fage_P50a	11	Pulse	99	399007	23322	1
Fage_P50a	12	Picture	Fixation Cross Sternberg Symbols after Stroop	400509	0	1	37319	2	0	next	other	0
Fage_P50a	12	Pulse	99	411407	10898	1
Fage_P50a	12	Pulse	99	423806	23297	1
Fage_P50a	12	Pulse	99	436206	35697	1
Fage_P50a	13	Picture	Retrieval Sternberg Symbols	437828	0	1	24824	2	0	next	hit	47
Fage_P50a	13	Response	1	444966	7138	1
Fage_P50a	13	Pulse	99	448606	10778	1
Fage_P50a	13	Pulse	99	461005	23177	1
Fage_P50a	14	Picture	Fixation Cross after Retrieval	462652	0	1	149443	2	0	next	other	0
Fage_P50a	14	Pulse	99	473405	10753	1
Fage_P50a	14	Pulse	99	485805	23153	1
Fage_P50a	14	Pulse	99	498204	35552	1
Fage_P50a	14	Pulse	99	510604	47952	1
Fage_P50a	14	Pulse	99	523003	60351	1
Fage_P50a	14	Pulse	99	535403	72751	1
Fage_P50a	14	Pulse	99	547803	85151	1
Fage_P50a	14	Pulse	99	560202	97550	1
Fage_P50a	14	Pulse	99	572602	109950	1
Fage_P50a	14	Pulse	99	585001	122349	1
Fage_P50a	14	Pulse	99	597401	134749	1
Fage_P50a	14	Pulse	99	609801	147149	1
Fage_P50a	15	Picture	Encoding Sternberg Symbols	612095	0	1	24824	2	0	next	other	0
Fage_P50a	15	Pulse	99	622201	10106	1
Fage_P50a	15	Pulse	99	634600	22505	1
Fage_P50a	16	Picture	Fixation Cross Sternberg Symbols after Encoding	636919	0	1	12495	2	0	next	other	0
Fage_P50a	16	Pulse	99	647000	10081	1
Fage_P50a	17	Picture	Stroop Sternberg	649414	0	1	24824	2	0	next	hit	69
Fage_P50a	17	Response	1	658929	9515	1
Fage_P50a	17	Pulse	99	659399	9985	1
Fage_P50a	17	Pulse	99	671799	22385	1
Fage_P50a	18	Picture	Fixation Cross Sternberg Symbols after Stroop	674238	0	1	37319	2	0	next	other	0
Fage_P50a	18	Pulse	99	684198	9960	1
Fage_P50a	18	Pulse	99	696598	22360	1
Fage_P50a	18	Pulse	99	708998	34760	1
Fage_P50a	19	Picture	Retrieval Sternberg Symbols	711557	0	1	24823	3	0	next	hit	78
Fage_P50a	19	Pulse	99	721397	9840	1
Fage_P50a	19	Response	1	721787	10230	1
Fage_P50a	19	Pulse	99	733797	22240	1
Fage_P50a	20	Picture	Fixation Cross after Retrieval	736380	0	2	124619	4	0	next	other	0
Fage_P50a	20	Pulse	99	746197	9817	1
Fage_P50a	20	Pulse	99	758596	22216	1
Fage_P50a	20	Pulse	99	770996	34616	1
Fage_P50a	20	Pulse	99	783395	47015	1
Fage_P50a	20	Pulse	99	795795	59415	1
Fage_P50a	20	Pulse	99	808195	71815	1
Fage_P50a	20	Pulse	99	820594	84214	1
Fage_P50a	20	Pulse	99	832994	96614	1
Fage_P50a	20	Pulse	99	845393	109013	1
Fage_P50a	20	Pulse	99	857793	121413	1
Fage_P50a	21	Picture	Encoding Sternberg Symbols	860999	0	2	24824	3	0	next	other	0
Fage_P50a	21	Pulse	99	870193	9194	1
Fage_P50a	21	Pulse	99	882592	21593	1
Fage_P50a	22	Picture	Fixation Cross Sternberg Symbols after Encoding	885823	0	1	12496	2	0	next	other	0
Fage_P50a	22	Pulse	99	894992	9169	1
Fage_P50a	23	Picture	Stroop Sternberg	898319	0	1	24823	2	0	next	hit	97
Fage_P50a	23	Response	1	905922	7603	1
Fage_P50a	23	Pulse	99	907391	9072	1
Fage_P50a	23	Pulse	99	919791	21472	1
Fage_P50a	24	Picture	Fixation Cross Sternberg Symbols after Stroop	923142	0	1	37319	3	0	next	other	0
Fage_P50a	24	Pulse	99	932191	9049	1
Fage_P50a	24	Pulse	99	944601	21459	1
Fage_P50a	24	Pulse	99	957000	33858	1
Fage_P50a	25	Picture	Retrieval Sternberg Symbols	960461	0	2	24824	3	0	next	incorrect	105
Fage_P50a	25	Response	2	968490	8029	1
Fage_P50a	25	Pulse	99	969400	8939	1
Fage_P50a	25	Pulse	99	981799	21338	1
Fage_P50a	26	Picture	Fixation Cross after Retrieval	985285	0	1	136948	2	0	next	other	0
Fage_P50a	26	Pulse	99	994199	8914	1
Fage_P50a	26	Pulse	99	1006598	21313	1
Fage_P50a	26	Pulse	99	1018998	33713	1
Fage_P50a	26	Pulse	99	1031398	46113	1
Fage_P50a	26	Pulse	99	1043797	58512	1
Fage_P50a	26	Pulse	99	1056197	70912	1
Fage_P50a	26	Pulse	99	1068597	83312	1
Fage_P50a	26	Pulse	99	1080996	95711	1
Fage_P50a	26	Pulse	99	1093396	108111	1
Fage_P50a	26	Pulse	99	1105795	120510	1
Fage_P50a	26	Pulse	99	1118195	132910	1
Fage_P50a	27	Picture	Encoding Sternberg Symbols	1122233	0	1	24824	2	0	next	other	0
Fage_P50a	27	Pulse	99	1130595	8362	1
Fage_P50a	27	Pulse	99	1142994	20761	1
Fage_P50a	28	Picture	Fixation Cross Sternberg Symbols after Encoding	1147057	0	1	12495	2	0	next	other	0
Fage_P50a	28	Pulse	99	1155394	8337	1
Fage_P50a	29	Picture	Stroop Sternberg	1159552	0	1	24824	2	0	next	incorrect	126
Fage_P50a	29	Response	2	1166124	6572	1
Fage_P50a	29	Pulse	99	1167793	8241	1
Fage_P50a	29	Pulse	99	1180193	20641	1
Fage_P50a	30	Picture	Fixation Cross Sternberg Symbols after Stroop	1184376	0	1	37319	2	0	next	other	0
Fage_P50a	30	Pulse	99	1192593	8217	1
Fage_P50a	30	Pulse	99	1204992	20616	1
Fage_P50a	30	Pulse	99	1217392	33016	1
Fage_P50a	31	Picture	Retrieval Sternberg Symbols	1221695	0	1	24824	2	0	next	hit	135
Fage_P50a	31	Pulse	99	1229792	8097	1
Fage_P50a	31	Response	1	1238951	17256	1
Fage_P50a	31	Pulse	99	1242191	20496	1
Fage_P50a	32	Picture	Fixation Cross after Retrieval	1246519	0	1	124619	2	0	next	other	0
Fage_P50a	32	Pulse	99	1254591	8072	1
Fage_P50a	32	Pulse	99	1266990	20471	1
Fage_P50a	32	Pulse	99	1279390	32871	1
Fage_P50a	32	Pulse	99	1291790	45271	1
Fage_P50a	32	Pulse	99	1304189	57670	1
Fage_P50a	32	Pulse	99	1316589	70070	1
Fage_P50a	32	Pulse	99	1328988	82469	1
Fage_P50a	32	Pulse	99	1341388	94869	1
Fage_P50a	32	Pulse	99	1353788	107269	1
Fage_P50a	32	Pulse	99	1366187	119668	1
Fage_P50a	33	Picture	Encoding Sternberg Symbols	1371138	0	1	24824	2	0	next	other	0
Fage_P50a	33	Pulse	99	1378587	7449	1
Fage_P50a	33	Pulse	99	1390987	19849	1
Fage_P50a	34	Picture	Fixation Cross Sternberg Symbols after Encoding	1395962	0	1	12495	2	0	next	other	0
Fage_P50a	34	Pulse	99	1403387	7425	1
Fage_P50a	35	Picture	Stroop Sternberg	1408457	0	1	24824	2	0	next	incorrect	155
Fage_P50a	35	Pulse	99	1415786	7329	1
Fage_P50a	35	Response	2	1416956	8499	1
Fage_P50a	35	Pulse	99	1428185	19728	1
Fage_P50a	36	Picture	Fixation Cross Sternberg Symbols after Stroop	1433281	0	1	37319	2	0	next	other	0
Fage_P50a	36	Pulse	99	1440585	7304	1
Fage_P50a	36	Pulse	99	1452985	19704	1
Fage_P50a	36	Pulse	99	1465384	32103	1
Fage_P50a	37	Picture	Retrieval Sternberg Symbols	1470600	0	1	24824	2	0	next	hit	163
Fage_P50a	37	Pulse	99	1477784	7184	1
Fage_P50a	37	Response	1	1479864	9264	1
Fage_P50a	37	Pulse	99	1490184	19584	1
Fage_P50a	38	Picture	Fixation Cross after Retrieval	1495424	0	1	112290	2	0	next	other	0
Fage_P50a	38	Pulse	99	1502583	7159	1
Fage_P50a	38	Pulse	99	1514983	19559	1
Fage_P50a	38	Pulse	99	1527382	31958	1
Fage_P50a	38	Pulse	99	1539782	44358	1
Fage_P50a	38	Pulse	99	1552182	56758	1
Fage_P50a	38	Pulse	99	1564581	69157	1
Fage_P50a	38	Pulse	99	1576981	81557	1
Fage_P50a	38	Pulse	99	1589381	93957	1
Fage_P50a	38	Pulse	99	1601780	106356	1
Fage_P50a	39	Picture	Encoding Sternberg Symbols	1607714	0	1	24824	2	0	next	other	0
Fage_P50a	39	Pulse	99	1614180	6466	1
Fage_P50a	39	Pulse	99	1626579	18865	1
Fage_P50a	40	Picture	Fixation Cross Sternberg Symbols after Encoding	1632538	0	1	12495	2	0	next	other	0
Fage_P50a	40	Pulse	99	1638979	6441	1
Fage_P50a	41	Picture	Stroop Sternberg	1645033	0	1	24824	2	0	next	hit	182
Fage_P50a	41	Pulse	99	1651379	6346	1
Fage_P50a	41	Response	1	1651498	6465	1
Fage_P50a	41	Pulse	99	1663778	18745	1
Fage_P50a	42	Picture	Fixation Cross Sternberg Symbols after Stroop	1669857	0	1	37319	2	0	next	other	0
Fage_P50a	42	Pulse	99	1676178	6321	1
Fage_P50a	42	Pulse	99	1688577	18720	1
Fage_P50a	42	Pulse	99	1700977	31120	1
Fage_P50a	43	Picture	Retrieval Sternberg Symbols	1707176	0	1	24824	2	0	next	incorrect	190
Fage_P50a	43	Pulse	99	1713377	6201	1
Fage_P50a	43	Response	2	1715736	8560	1
Fage_P50a	43	Pulse	99	1725776	18600	1
Fage_P50a	44	Picture	Fixation Cross after Retrieval	1732000	0	1	112290	2	0	next	other	0
Fage_P50a	44	Pulse	99	1738176	6176	1
Fage_P50a	44	Pulse	99	1750576	18576	1
Fage_P50a	44	Pulse	99	1762975	30975	1
Fage_P50a	44	Pulse	99	1775375	43375	1
Fage_P50a	44	Pulse	99	1787774	55774	1
Fage_P50a	44	Pulse	99	1800174	68174	1
Fage_P50a	44	Pulse	99	1812574	80574	1
Fage_P50a	44	Pulse	99	1824973	92973	1
Fage_P50a	44	Pulse	99	1837373	105373	1
Fage_P50a	45	Picture	Encoding Sternberg Symbols	1844290	0	1	24824	2	0	next	other	0
Fage_P50a	45	Pulse	99	1849773	5483	1
Fage_P50a	45	Pulse	99	1862172	17882	1
Fage_P50a	46	Picture	Fixation Cross Sternberg Symbols after Encoding	1869114	0	1	12495	2	0	next	other	0
Fage_P50a	46	Pulse	99	1874572	5458	1
Fage_P50a	47	Picture	Stroop Sternberg	1881609	0	1	24824	2	0	next	incorrect	209
Fage_P50a	47	Pulse	99	1886971	5362	1
Fage_P50a	47	Response	2	1888281	6672	1
Fage_P50a	47	Pulse	99	1899371	17762	1
Fage_P50a	48	Picture	Fixation Cross Sternberg Symbols after Stroop	1906433	0	1	37319	2	0	next	other	0
Fage_P50a	48	Pulse	99	1911770	5337	1
Fage_P50a	48	Pulse	99	1924170	17737	1
Fage_P50a	48	Pulse	99	1936570	30137	1
Fage_P50a	49	Picture	Retrieval Sternberg Symbols	1943752	0	1	24824	2	0	next	incorrect	217
Fage_P50a	49	Pulse	99	1948970	5218	1
Fage_P50a	49	Response	2	1951039	7287	1
Fage_P50a	49	Pulse	99	1961369	17617	1
Fage_P50a	50	Picture	Fixation Cross after Retrieval	1968576	0	1	136948	2	0	next	other	0
Fage_P50a	50	Pulse	99	1973769	5193	1
Fage_P50a	50	Pulse	99	1986168	17592	1
Fage_P50a	50	Pulse	99	1998568	29992	1
Fage_P50a	50	Pulse	99	2010967	42391	1
Fage_P50a	50	Pulse	99	2023367	54791	1
Fage_P50a	50	Pulse	99	2035767	67191	1
Fage_P50a	50	Pulse	99	2048167	79591	1
Fage_P50a	50	Pulse	99	2060566	91990	1
Fage_P50a	50	Pulse	99	2072965	104389	1
Fage_P50a	50	Pulse	99	2085365	116789	1
Fage_P50a	50	Pulse	99	2097765	129189	1
Fage_P50a	51	Picture	Encoding Sternberg Symbols	2105524	0	1	24823	3	0	next	other	0
Fage_P50a	51	Pulse	99	2110164	4640	1
Fage_P50a	51	Pulse	99	2122564	17040	1
Fage_P50a	52	Picture	Fixation Cross Sternberg Symbols after Encoding	2130347	0	2	12496	3	0	next	other	0
Fage_P50a	52	Pulse	99	2134964	4617	1
Fage_P50a	53	Picture	Stroop Sternberg	2142843	0	1	24823	3	0	next	hit	238
Fage_P50a	53	Pulse	99	2147363	4520	1
Fage_P50a	53	Response	1	2149983	7140	1
Fage_P50a	53	Pulse	99	2159763	16920	1
Fage_P50a	54	Picture	Fixation Cross Sternberg Symbols after Stroop	2167666	0	2	37320	3	0	next	other	0
Fage_P50a	54	Pulse	99	2172163	4497	1
Fage_P50a	54	Pulse	99	2184562	16896	1
Fage_P50a	54	Pulse	99	2196962	29296	1
Fage_P50a	55	Picture	Retrieval Sternberg Symbols	2204986	0	1	24823	3	0	next	incorrect	246
Fage_P50a	55	Pulse	99	2209361	4375	1
Fage_P50a	55	Response	2	2213831	8845	1
Fage_P50a	55	Pulse	99	2221761	16775	1
Fage_P50a	56	Picture	Fixation Cross after Retrieval	2229809	0	2	124619	4	0	next	other	0
Fage_P50a	56	Pulse	99	2234161	4352	1
Fage_P50a	56	Pulse	99	2246560	16751	1
Fage_P50a	56	Pulse	99	2258960	29151	1
Fage_P50a	56	Pulse	99	2271369	41560	1
Fage_P50a	56	Pulse	99	2283769	53960	1
Fage_P50a	56	Pulse	99	2296169	66360	1
Fage_P50a	56	Pulse	99	2308568	78759	1
Fage_P50a	56	Pulse	99	2320968	91159	1
Fage_P50a	56	Pulse	99	2333367	103558	1
Fage_P50a	56	Pulse	99	2345767	115958	1
Fage_P50a	57	Picture	Encoding Sternberg Symbols	2354428	0	2	24824	3	0	next	other	0
Fage_P50a	57	Pulse	99	2358167	3739	1
Fage_P50a	57	Pulse	99	2370566	16138	1
Fage_P50a	58	Picture	Fixation Cross Sternberg Symbols after Encoding	2379252	0	1	12496	2	0	next	other	0
Fage_P50a	58	Pulse	99	2382966	3714	1
Fage_P50a	59	Picture	Stroop Sternberg	2391748	0	1	24823	2	0	next	incorrect	266
Fage_P50a	59	Pulse	99	2395366	3618	1
Fage_P50a	59	Response	2	2397745	5997	1
Fage_P50a	59	Pulse	99	2407765	16017	1
Fage_P50a	60	Picture	Fixation Cross Sternberg Symbols after Stroop	2416571	0	1	37319	3	0	next	other	0
Fage_P50a	60	Pulse	99	2420165	3594	1
Fage_P50a	60	Pulse	99	2432564	15993	1
Fage_P50a	60	Pulse	99	2444964	28393	1
Fage_P50a	61	Picture	Retrieval Sternberg Symbols	2453890	0	2	24824	3	0	next	incorrect	274
Fage_P50a	61	Pulse	99	2457364	3474	1
Fage_P50a	61	Response	2	2461923	8033	1
Fage_P50a	61	Pulse	99	2469763	15873	1
Fage_P50a	62	Picture	Fixation Cross after Retrieval	2478714	0	1	149443	2	0	next	other	0
Fage_P50a	62	Pulse	99	2482163	3449	1
Fage_P50a	62	Pulse	99	2494562	15848	1
Fage_P50a	62	Pulse	99	2506962	28248	1
Fage_P50a	62	Pulse	99	2519362	40648	1
Fage_P50a	62	Pulse	99	2531761	53047	1
Fage_P50a	62	Pulse	99	2544161	65447	1
Fage_P50a	62	Pulse	99	2556561	77847	1
Fage_P50a	62	Pulse	99	2568960	90246	1
Fage_P50a	62	Pulse	99	2581360	102646	1
Fage_P50a	62	Pulse	99	2593759	115045	1
Fage_P50a	62	Pulse	99	2606159	127445	1
Fage_P50a	62	Pulse	99	2618559	139845	1
Fage_P50a	63	Picture	Encoding Sternberg Symbols	2628157	0	1	24824	2	0	next	other	0
Fage_P50a	63	Pulse	99	2630958	2801	1
Fage_P50a	63	Pulse	99	2643358	15201	1
Fage_P50a	64	Picture	Fixation Cross Sternberg Symbols after Encoding	2652981	0	1	12495	2	0	next	other	0
Fage_P50a	64	Pulse	99	2655758	2777	1
Fage_P50a	65	Picture	Stroop Sternberg	2665476	0	1	24824	2	0	next	incorrect	296
Fage_P50a	65	Pulse	99	2668157	2681	1
Fage_P50a	65	Response	2	2671617	6141	1
Fage_P50a	65	Pulse	99	2680557	15081	1
Fage_P50a	66	Picture	Fixation Cross Sternberg Symbols after Stroop	2690300	0	1	37319	2	0	next	other	0
Fage_P50a	66	Pulse	99	2692956	2656	1
Fage_P50a	66	Pulse	99	2705356	15056	1
Fage_P50a	66	Pulse	99	2717755	27455	1
Fage_P50a	67	Picture	Retrieval Sternberg Symbols	2727619	0	1	24824	2	0	next	incorrect	305
Fage_P50a	67	Pulse	99	2730155	2536	1
Fage_P50a	67	Pulse	99	2742555	14936	1
Fage_P50a	67	Response	2	2747855	20236	1
Fage_P50a	68	Picture	Fixation Cross after Retrieval	2752443	0	1	124619	2	0	next	other	0
Fage_P50a	68	Pulse	99	2754955	2512	1
Fage_P50a	68	Pulse	99	2767354	14911	1
Fage_P50a	68	Pulse	99	2779754	27311	1
Fage_P50a	68	Pulse	99	2792153	39710	1
Fage_P50a	68	Pulse	99	2804553	52110	1
Fage_P50a	68	Pulse	99	2816952	64509	1
Fage_P50a	68	Pulse	99	2829352	76909	1
Fage_P50a	68	Pulse	99	2841752	89309	1
Fage_P50a	68	Pulse	99	2854151	101708	1
Fage_P50a	68	Pulse	99	2866551	114108	1
Fage_P50a	69	Picture	Encoding Sternberg Symbols	2877062	0	1	24824	2	0	next	other	0
Fage_P50a	69	Pulse	99	2878951	1889	1
Fage_P50a	69	Pulse	99	2891350	14288	1
Fage_P50a	70	Picture	Fixation Cross Sternberg Symbols after Encoding	2901886	0	1	12495	2	0	next	other	0
Fage_P50a	70	Pulse	99	2903750	1864	1
Fage_P50a	71	Picture	Stroop Sternberg	2914381	0	1	24824	2	0	next	incorrect	324
Fage_P50a	71	Pulse	99	2916150	1769	1
Fage_P50a	71	Response	2	2922519	8138	1
Fage_P50a	71	Pulse	99	2928549	14168	1
Fage_P50a	72	Picture	Fixation Cross Sternberg Symbols after Stroop	2939205	0	1	37319	2	0	next	other	0
Fage_P50a	72	Pulse	99	2940949	1744	1
Fage_P50a	72	Pulse	99	2953348	14143	1
Fage_P50a	72	Pulse	99	2965748	26543	1
Fage_P50a	73	Picture	Retrieval Sternberg Symbols	2976524	0	1	24824	2	0	next	incorrect	332
Fage_P50a	73	Pulse	99	2978148	1624	1
Fage_P50a	73	Response	2	2986107	9583	1
Fage_P50a	73	Pulse	99	2990547	14023	1
Fage_P50a	74	Picture	Fixation Cross after Retrieval	3001348	0	1	112290	2	0	next	other	0
Fage_P50a	74	Pulse	99	3002947	1599	1
Fage_P50a	74	Pulse	99	3015346	13998	1
Fage_P50a	74	Pulse	99	3027746	26398	1
Fage_P50a	74	Pulse	99	3040146	38798	1
Fage_P50a	74	Pulse	99	3052545	51197	1
Fage_P50a	74	Pulse	99	3064945	63597	1
Fage_P50a	74	Pulse	99	3077344	75996	1
Fage_P50a	74	Pulse	99	3089744	88396	1
Fage_P50a	74	Pulse	99	3102144	100796	1
Fage_P50a	75	Picture	Encoding Sternberg Symbols	3113638	0	1	24824	2	0	next	other	0
Fage_P50a	75	Pulse	99	3114543	905	1
Fage_P50a	75	Pulse	99	3126943	13305	1
Fage_P50a	76	Picture	Fixation Cross Sternberg Symbols after Encoding	3138462	0	1	12495	2	0	next	other	0
Fage_P50a	76	Pulse	99	3139343	881	1
Fage_P50a	77	Picture	Stroop Sternberg	3150957	0	1	24824	2	0	next	hit	351
Fage_P50a	77	Pulse	99	3151742	785	1
Fage_P50a	77	Response	1	3157632	6675	1
Fage_P50a	77	Pulse	99	3164142	13185	1
Fage_P50a	78	Picture	Fixation Cross Sternberg Symbols after Stroop	3175781	0	1	37319	2	0	next	other	0
Fage_P50a	78	Pulse	99	3176542	761	1
Fage_P50a	78	Pulse	99	3188941	13160	1
Fage_P50a	78	Pulse	99	3201341	25560	1
Fage_P50a	79	Picture	Retrieval Sternberg Symbols	3213100	0	1	24824	2	0	next	hit	360
Fage_P50a	79	Pulse	99	3213740	640	1
Fage_P50a	79	Pulse	99	3226140	13040	1
Fage_P50a	79	Response	1	3230900	17800	1
Fage_P50a	80	Picture	Fixation Cross after Retrieval	3237924	0	1	124619	2	0	next	other	0
Fage_P50a	80	Pulse	99	3238539	615	1
Fage_P50a	80	Pulse	99	3250939	13015	1
Fage_P50a	80	Pulse	99	3263339	25415	1
Fage_P50a	80	Pulse	99	3275738	37814	1
Fage_P50a	80	Pulse	99	3288138	50214	1
Fage_P50a	80	Pulse	99	3300538	62614	1
Fage_P50a	80	Pulse	99	3312937	75013	1
Fage_P50a	80	Pulse	99	3325337	87413	1
Fage_P50a	80	Pulse	99	3337737	99813	1
Fage_P50a	80	Pulse	99	3350136	112212	1
Fage_P50a	80	Pulse	99	3362536	124612	1
Fage_P50a	81	Picture	Encoding Sternberg Symbols	3362543	0	1	24824	2	0	next	other	0
Fage_P50a	81	Pulse	99	3374935	12392	1
Fage_P50a	81	Pulse	99	3387335	24792	1
Fage_P50a	82	Picture	Fixation Cross Sternberg Symbols after Encoding	3387367	0	1	12495	2	0	next	other	0
Fage_P50a	82	Pulse	99	3399735	12368	1
Fage_P50a	83	Picture	Stroop Sternberg	3399862	0	1	24824	2	0	next	incorrect	379
Fage_P50a	83	Response	2	3407384	7522	1
Fage_P50a	83	Pulse	99	3412134	12272	1
Fage_P50a	83	Pulse	99	3424534	24672	1
Fage_P50a	84	Picture	Fixation Cross Sternberg Symbols after Stroop	3424686	0	1	37319	2	0	next	other	0
Fage_P50a	84	Pulse	99	3436933	12247	1
Fage_P50a	84	Pulse	99	3449333	24647	1
Fage_P50a	84	Pulse	99	3461733	37047	1
Fage_P50a	85	Picture	Retrieval Sternberg Symbols	3462005	0	1	24824	2	0	next	incorrect	387
Fage_P50a	85	Response	2	3471972	9967	1
Fage_P50a	85	Pulse	99	3474132	12127	1
Fage_P50a	85	Pulse	99	3486532	24527	1
Fage_P50a	86	Picture	Fixation Cross after Retrieval	3486829	0	1	124619	2	0	next	other	0
Fage_P50a	86	Pulse	99	3498931	12102	1
Fage_P50a	86	Pulse	99	3511331	24502	1
Fage_P50a	86	Pulse	99	3523731	36902	1
Fage_P50a	86	Pulse	99	3536130	49301	1
Fage_P50a	86	Pulse	99	3548530	61701	1
Fage_P50a	86	Pulse	99	3560930	74101	1
Fage_P50a	86	Pulse	99	3573329	86500	1
Fage_P50a	86	Pulse	99	3585729	98900	1
Fage_P50a	86	Pulse	99	3598128	111299	1
Fage_P50a	86	Pulse	99	3610528	123699	1
Fage_P50a	87	Picture	Encoding Sternberg Symbols	3611448	0	1	24824	2	0	next	other	0
Fage_P50a	87	Pulse	99	3622938	11490	1
Fage_P50a	87	Pulse	99	3635327	23879	1
Fage_P50a	88	Picture	Fixation Cross Sternberg Symbols after Encoding	3636272	0	1	12495	2	0	next	other	0
Fage_P50a	88	Pulse	99	3647737	11465	1
Fage_P50a	89	Picture	Stroop Sternberg	3648767	0	1	24824	2	0	next	incorrect	407
Fage_P50a	89	Response	2	3654597	5830	1
Fage_P50a	89	Pulse	99	3660137	11370	1
Fage_P50a	89	Pulse	99	3672536	23769	1
Fage_P50a	90	Picture	Fixation Cross Sternberg Symbols after Stroop	3673591	0	1	37319	2	0	next	other	0
Fage_P50a	90	Pulse	99	3684936	11345	1
Fage_P50a	90	Pulse	99	3697335	23744	1
Fage_P50a	90	Pulse	99	3709735	36144	1
Fage_P50a	91	Picture	Retrieval Sternberg Symbols	3710910	0	1	24824	2	0	next	incorrect	416
Fage_P50a	91	Pulse	99	3722135	11225	1
Fage_P50a	91	Response	2	3722814	11904	1
Fage_P50a	91	Pulse	99	3734534	23624	1
Fage_P50a	92	Picture	Fixation Cross after Retrieval	3735734	0	1	112290	2	0	next	other	0
Fage_P50a	92	Pulse	99	3746934	11200	1
Fage_P50a	92	Pulse	99	3759334	23600	1
Fage_P50a	92	Pulse	99	3771733	35999	1
Fage_P50a	92	Pulse	99	3784133	48399	1
Fage_P50a	92	Pulse	99	3796532	60798	1
Fage_P50a	92	Pulse	99	3808932	73198	1
Fage_P50a	92	Pulse	99	3821331	85597	1
Fage_P50a	92	Pulse	99	3833731	97997	1
Fage_P50a	92	Pulse	99	3846131	110397	1
Fage_P50a	93	Picture	Encoding Sternberg Symbols	3848024	0	1	24824	2	0	next	other	0
Fage_P50a	93	Pulse	99	3858530	10506	1
Fage_P50a	93	Pulse	99	3870930	22906	1
Fage_P50a	94	Picture	Fixation Cross Sternberg Symbols after Encoding	3872848	0	1	12495	2	0	next	other	0
Fage_P50a	94	Pulse	99	3883330	10482	1
Fage_P50a	95	Picture	Stroop Sternberg	3885343	0	1	24824	2	0	next	incorrect	434
Fage_P50a	95	Response	2	3892339	6996	1
Fage_P50a	95	Pulse	99	3895729	10386	1
Fage_P50a	95	Pulse	99	3908129	22786	1
Fage_P50a	96	Picture	Fixation Cross Sternberg Symbols after Stroop	3910167	0	1	37319	2	0	next	other	0
Fage_P50a	96	Pulse	99	3920528	10361	1
Fage_P50a	96	Pulse	99	3932928	22761	1
Fage_P50a	96	Pulse	99	3945328	35161	1
Fage_P50a	97	Picture	Retrieval Sternberg Symbols	3947486	0	1	24824	2	0	next	hit	443
Fage_P50a	97	Pulse	99	3957727	10241	1
Fage_P50a	97	Response	1	3961567	14081	1
Fage_P50a	97	Pulse	99	3970127	22641	1
Fage_P50a	98	Picture	Fixation Cross after Retrieval	3972310	0	1	136948	2	0	next	other	0
Fage_P50a	98	Pulse	99	3982527	10217	1
Fage_P50a	98	Pulse	99	3994926	22616	1
Fage_P50a	98	Pulse	99	4007326	35016	1
Fage_P50a	98	Pulse	99	4019725	47415	1
Fage_P50a	98	Pulse	99	4032125	59815	1
Fage_P50a	98	Pulse	99	4044525	72215	1
Fage_P50a	98	Pulse	99	4056924	84614	1
Fage_P50a	98	Pulse	99	4069324	97014	1
Fage_P50a	98	Pulse	99	4081723	109413	1
Fage_P50a	98	Pulse	99	4094123	121813	1
Fage_P50a	98	Pulse	99	4106523	134213	1
Fage_P50a	99	Picture	Encoding Sternberg Symbols	4109258	0	1	24824	2	0	next	other	0
Fage_P50a	99	Pulse	99	4118922	9664	1
Fage_P50a	99	Pulse	99	4131322	22064	1
Fage_P50a	100	Picture	Fixation Cross Sternberg Symbols after Encoding	4134082	0	1	12495	2	0	next	other	0
Fage_P50a	100	Pulse	99	4143722	9640	1
Fage_P50a	101	Picture	Stroop Sternberg	4146577	0	1	24824	2	0	next	incorrect	463
Fage_P50a	101	Response	2	4153151	6574	1
Fage_P50a	101	Pulse	99	4156121	9544	1
Fage_P50a	101	Pulse	99	4168521	21944	1
Fage_P50a	102	Picture	Fixation Cross Sternberg Symbols after Stroop	4171401	0	1	37319	2	0	next	other	0
Fage_P50a	102	Pulse	99	4180921	9520	1
Fage_P50a	102	Pulse	99	4193320	21919	1
Fage_P50a	102	Pulse	99	4205720	34319	1
Fage_P50a	103	Picture	Retrieval Sternberg Symbols	4208720	0	1	24824	2	0	next	incorrect	472
Fage_P50a	103	Pulse	99	4218119	9399	1
Fage_P50a	103	Response	2	4222809	14089	1
Fage_P50a	103	Pulse	99	4230519	21799	1
Fage_P50a	104	Picture	Fixation Cross after Retrieval	4233544	0	1	149442	2	0	next	other	0
Fage_P50a	104	Pulse	99	4242919	9375	1
Fage_P50a	104	Pulse	99	4255318	21774	1
Fage_P50a	104	Pulse	99	4267718	34174	1
Fage_P50a	104	Pulse	99	4280117	46573	1
Fage_P50a	104	Pulse	99	4292517	58973	1
Fage_P50a	104	Pulse	99	4304917	71373	1
Fage_P50a	104	Pulse	99	4317316	83772	1
Fage_P50a	104	Pulse	99	4329716	96172	1
Fage_P50a	104	Pulse	99	4342115	108571	1
Fage_P50a	104	Pulse	99	4354515	120971	1
Fage_P50a	104	Pulse	99	4366915	133371	1
Fage_P50a	104	Pulse	99	4379314	145770	1
Fage_P50a	105	Picture	Encoding Sternberg Symbols	4382986	0	1	24824	2	0	next	other	0
Fage_P50a	105	Pulse	99	4391714	8728	1
Fage_P50a	105	Pulse	99	4404113	21127	1
Fage_P50a	106	Picture	Fixation Cross Sternberg Symbols after Encoding	4407810	0	1	12495	3	0	next	other	0
Fage_P50a	106	Pulse	99	4416513	8703	1
Fage_P50a	107	Picture	Stroop Sternberg	4420305	0	2	24824	3	0	next	hit	493
Fage_P50a	107	Response	1	4426833	6528	1
Fage_P50a	107	Pulse	99	4428913	8608	1
Fage_P50a	107	Pulse	99	4441312	21007	1
Fage_P50a	108	Picture	Fixation Cross Sternberg Symbols after Stroop	4445129	0	1	37319	2	0	next	other	0
Fage_P50a	108	Pulse	99	4453712	8583	1
Fage_P50a	108	Pulse	99	4466112	20983	1
Fage_P50a	108	Pulse	99	4478511	33382	1
Fage_P50a	109	Picture	Retrieval Sternberg Symbols	4482448	0	1	24824	2	0	next	incorrect	501
Fage_P50a	109	Response	2	4489621	7173	1
Fage_P50a	109	Pulse	99	4490911	8463	1
Fage_P50a	109	Pulse	99	4503310	20862	1
Fage_P50a	110	Picture	Fixation Cross after Retrieval	4507272	0	1	136948	2	0	next	other	0
Fage_P50a	110	Pulse	99	4515710	8438	1
Fage_P50a	110	Pulse	99	4528110	20838	1
Fage_P50a	110	Pulse	99	4540509	33237	1
Fage_P50a	110	Pulse	99	4552909	45637	1
Fage_P50a	110	Pulse	99	4565308	58036	1
Fage_P50a	110	Pulse	99	4577708	70436	1
Fage_P50a	110	Pulse	99	4590108	82836	1
Fage_P50a	110	Pulse	99	4602507	95235	1
Fage_P50a	110	Pulse	99	4614907	107635	1
Fage_P50a	110	Pulse	99	4627307	120035	1
Fage_P50a	110	Pulse	99	4639706	132434	1
Fage_P50a	111	Picture	Encoding Sternberg Symbols	4644220	0	1	24824	2	0	next	other	0
Fage_P50a	111	Pulse	99	4652106	7886	1
Fage_P50a	111	Pulse	99	4664505	20285	1
Fage_P50a	112	Picture	Fixation Cross Sternberg Symbols after Encoding	4669044	0	1	12495	2	0	next	other	0
Fage_P50a	112	Pulse	99	4676905	7861	1
Fage_P50a	113	Picture	Stroop Sternberg	4681539	0	1	24824	2	0	next	incorrect	523
Fage_P50a	113	Pulse	99	4689305	7766	1
Fage_P50a	113	Response	2	4689565	8026	1
Fage_P50a	113	Pulse	99	4701704	20165	1
Fage_P50a	114	Picture	Fixation Cross Sternberg Symbols after Stroop	4706363	0	1	37319	2	0	next	other	0
Fage_P50a	114	Pulse	99	4714104	7741	1
Fage_P50a	114	Pulse	99	4726504	20141	1
Fage_P50a	114	Pulse	99	4738903	32540	1
Fage_P50a	115	Picture	Retrieval Sternberg Symbols	4743682	0	1	24824	2	0	next	incorrect	531
Fage_P50a	115	Pulse	99	4751303	7621	1
Fage_P50a	115	Response	2	4751883	8201	1
Fage_P50a	115	Pulse	99	4763702	20020	1
Fage_P50a	116	Picture	Fixation Cross after Retrieval	4768506	0	1	112290	2	0	next	other	0
Fage_P50a	116	Pulse	99	4776102	7596	1
Fage_P50a	116	Pulse	99	4788502	19996	1
Fage_P50a	116	Pulse	99	4800901	32395	1
Fage_P50a	116	Pulse	99	4813301	44795	1
Fage_P50a	116	Pulse	99	4825700	57194	1
Fage_P50a	116	Pulse	99	4838100	69594	1
Fage_P50a	116	Pulse	99	4850500	81994	1
Fage_P50a	116	Pulse	99	4862899	94393	1
Fage_P50a	116	Pulse	99	4875299	106793	1
Fage_P50a	117	Picture	Encoding Sternberg Symbols	4880796	0	1	24824	2	0	next	other	0
Fage_P50a	117	Pulse	99	4887699	6903	1
Fage_P50a	117	Pulse	99	4900098	19302	1
Fage_P50a	118	Picture	Fixation Cross Sternberg Symbols after Encoding	4905620	0	1	12495	2	0	next	other	0
Fage_P50a	118	Pulse	99	4912498	6878	1
Fage_P50a	119	Picture	Stroop Sternberg	4918115	0	1	24824	2	0	next	incorrect	550
Fage_P50a	119	Pulse	99	4924897	6782	1
Fage_P50a	119	Response	2	4925707	7592	1
Fage_P50a	119	Pulse	99	4937297	19182	1
Fage_P50a	120	Picture	Fixation Cross Sternberg Symbols after Stroop	4942939	0	1	37319	2	0	next	other	0
Fage_P50a	120	Pulse	99	4949697	6758	1
Fage_P50a	120	Pulse	99	4962096	19157	1
Fage_P50a	120	Pulse	99	4974496	31557	1
Fage_P50a	121	Picture	Retrieval Sternberg Symbols	4980258	0	1	24824	2	0	next	incorrect	558
Fage_P50a	121	Pulse	99	4986896	6638	1
Fage_P50a	121	Response	2	4988355	8097	1
Fage_P50a	121	Pulse	99	4999295	19037	1
Fage_P50a	122	Picture	Fixation Cross after Retrieval	5005082	0	1	149443	2	0	next	other	0
Fage_P50a	122	Pulse	99	5011695	6613	1
Fage_P50a	122	Pulse	99	5024094	19012	1
Fage_P50a	122	Pulse	99	5036494	31412	1
Fage_P50a	122	Pulse	99	5048894	43812	1
Fage_P50a	122	Pulse	99	5061293	56211	1
Fage_P50a	122	Pulse	99	5073693	68611	1
Fage_P50a	122	Pulse	99	5086092	81010	1
Fage_P50a	122	Pulse	99	5098492	93410	1
Fage_P50a	122	Pulse	99	5110892	105810	1
Fage_P50a	122	Pulse	99	5123291	118209	1
Fage_P50a	122	Pulse	99	5135691	130609	1
Fage_P50a	122	Pulse	99	5148101	143019	1
Fage_P50a	123	Picture	Encoding Sternberg Symbols	5154525	0	1	24824	2	0	next	other	0
Fage_P50a	123	Pulse	99	5160500	5975	1
Fage_P50a	123	Pulse	99	5172900	18375	1
Fage_P50a	124	Picture	Fixation Cross Sternberg Symbols after Encoding	5179349	0	1	12495	2	0	next	other	0
Fage_P50a	124	Pulse	99	5185299	5950	1
Fage_P50a	125	Picture	Stroop Sternberg	5191844	0	1	24824	2	0	next	incorrect	580
Fage_P50a	125	Pulse	99	5197699	5855	1
Fage_P50a	125	Response	2	5198559	6715	1
Fage_P50a	125	Pulse	99	5210099	18255	1
Fage_P50a	126	Picture	Fixation Cross Sternberg Symbols after Stroop	5216668	0	1	37319	2	0	next	other	0
Fage_P50a	126	Pulse	99	5222498	5830	1
Fage_P50a	126	Pulse	99	5234898	18230	1
Fage_P50a	126	Pulse	99	5247298	30630	1
Fage_P50a	127	Picture	Retrieval Sternberg Symbols	5253987	0	1	24824	2	0	next	hit	588
Fage_P50a	127	Pulse	99	5259697	5710	1
Fage_P50a	127	Response	1	5265617	11630	1
Fage_P50a	127	Pulse	99	5272097	18110	1
Fage_P50a	128	Picture	Fixation Cross after Retrieval	5278811	0	1	124619	2	0	next	other	0
Fage_P50a	128	Pulse	99	5284496	5685	1
Fage_P50a	128	Pulse	99	5296896	18085	1
Fage_P50a	128	Pulse	99	5309295	30484	1
Fage_P50a	128	Pulse	99	5321695	42884	1
Fage_P50a	128	Pulse	99	5334095	55284	1
Fage_P50a	128	Pulse	99	5346494	67683	1
Fage_P50a	128	Pulse	99	5358894	80083	1
Fage_P50a	128	Pulse	99	5371294	92483	1
Fage_P50a	128	Pulse	99	5383693	104882	1
Fage_P50a	128	Pulse	99	5396093	117282	1
Fage_P50a	129	Picture	Encoding Sternberg Symbols	5403430	0	1	24824	2	0	next	other	0
Fage_P50a	129	Pulse	99	5408493	5063	1
Fage_P50a	129	Pulse	99	5420892	17462	1
Fage_P50a	130	Picture	Fixation Cross Sternberg Symbols after Encoding	5428254	0	1	12495	2	0	next	other	0
Fage_P50a	130	Pulse	99	5433291	5037	1
Fage_P50a	131	Picture	Stroop Sternberg	5440749	0	1	24824	2	0	next	incorrect	608
Fage_P50a	131	Pulse	99	5445691	4942	1
Fage_P50a	131	Response	2	5446741	5992	1
Fage_P50a	131	Pulse	99	5458091	17342	1
Fage_P50a	132	Picture	Fixation Cross Sternberg Symbols after Stroop	5465573	0	1	37319	2	0	next	other	0
Fage_P50a	132	Pulse	99	5470491	4918	1
Fage_P50a	132	Pulse	99	5482890	17317	1
Fage_P50a	132	Pulse	99	5495290	29717	1
Fage_P50a	133	Picture	Retrieval Sternberg Symbols	5502892	0	1	24823	3	0	next	hit	616
Fage_P50a	133	Pulse	99	5507690	4798	1
Fage_P50a	133	Response	1	5512469	9577	1
Fage_P50a	133	Pulse	99	5520089	17197	1
Fage_P50a	134	Picture	Fixation Cross after Retrieval	5527715	0	2	112291	3	0	next	other	0
Fage_P50a	134	Pulse	99	5532489	4774	1
Fage_P50a	134	Pulse	99	5544888	17173	1
Fage_P50a	134	Pulse	99	5557288	29573	1
Fage_P50a	134	Pulse	99	5569687	41972	1
Fage_P50a	134	Pulse	99	5582087	54372	1
Fage_P50a	134	Pulse	99	5594487	66772	1
Fage_P50a	134	Pulse	99	5606886	79171	1
Fage_P50a	134	Pulse	99	5619286	91571	1
Fage_P50a	134	Pulse	99	5631686	103971	1
Fage_P50a	135	Picture	Encoding Sternberg Symbols	5640006	0	1	24824	2	0	next	other	0
Fage_P50a	135	Pulse	99	5644085	4079	1
Fage_P50a	135	Pulse	99	5656485	16479	1
Fage_P50a	136	Picture	Fixation Cross Sternberg Symbols after Encoding	5664830	0	1	12495	2	0	next	other	0
Fage_P50a	136	Pulse	99	5668884	4054	1
Fage_P50a	137	Picture	Stroop Sternberg	5677325	0	1	24824	2	0	next	hit	635
Fage_P50a	137	Pulse	99	5681284	3959	1
Fage_P50a	137	Response	1	5684974	7649	1
Fage_P50a	137	Pulse	99	5693684	16359	1
Fage_P50a	138	Picture	Fixation Cross Sternberg Symbols after Stroop	5702149	0	1	37319	2	0	next	other	0
Fage_P50a	138	Pulse	99	5706083	3934	1
Fage_P50a	138	Pulse	99	5718483	16334	1
Fage_P50a	138	Pulse	99	5730882	28733	1
Fage_P50a	139	Picture	Retrieval Sternberg Symbols	5739468	0	1	24824	2	0	next	hit	643
Fage_P50a	139	Pulse	99	5743282	3814	1
Fage_P50a	139	Response	1	5747832	8364	1
Fage_P50a	139	Pulse	99	5755682	16214	1
Fage_P50a	140	Picture	Fixation Cross after Retrieval	5764292	0	1	136947	2	0	next	other	0
Fage_P50a	140	Pulse	99	5768081	3789	1
Fage_P50a	140	Pulse	99	5780481	16189	1
Fage_P50a	140	Pulse	99	5792881	28589	1
Fage_P50a	140	Pulse	99	5805280	40988	1
Fage_P50a	140	Pulse	99	5817680	53388	1
Fage_P50a	140	Pulse	99	5830079	65787	1
Fage_P50a	140	Pulse	99	5842479	78187	1
Fage_P50a	140	Pulse	99	5854879	90587	1
Fage_P50a	140	Pulse	99	5867278	102986	1
Fage_P50a	140	Pulse	99	5879678	115386	1
Fage_P50a	140	Pulse	99	5892077	127785	1
Fage_P50a	141	Picture	Encoding Sternberg Symbols	5901239	0	1	24824	2	0	next	other	0
Fage_P50a	141	Pulse	99	5904477	3238	1
Fage_P50a	141	Pulse	99	5916877	15638	1
Fage_P50a	142	Picture	Fixation Cross Sternberg Symbols after Encoding	5926063	0	1	12495	3	0	next	other	0
Fage_P50a	142	Pulse	99	5929276	3213	1
Fage_P50a	143	Picture	Stroop Sternberg	5938558	0	2	24824	3	0	next	hit	664
Fage_P50a	143	Pulse	99	5941676	3118	1
Fage_P50a	143	Response	1	5949576	11018	1
Fage_P50a	143	Pulse	99	5954076	15518	1
Fage_P50a	144	Picture	Fixation Cross Sternberg Symbols after Stroop	5963382	0	1	37319	2	0	next	other	0
Fage_P50a	144	Pulse	99	5966475	3093	1
Fage_P50a	144	Pulse	99	5978875	15493	1
Fage_P50a	144	Pulse	99	5991275	27893	1
Fage_P50a	145	Picture	Retrieval Sternberg Symbols	6000701	0	1	24824	2	0	next	incorrect	672
Fage_P50a	145	Pulse	99	6003674	2973	1
Fage_P50a	145	Response	2	6009354	8653	1
Fage_P50a	145	Pulse	99	6016074	15373	1
Fage_P50a	146	Picture	Fixation Cross after Retrieval	6025525	0	1	112291	2	0	next	other	0
Fage_P50a	146	Pulse	99	6028473	2948	1
Fage_P50a	146	Pulse	99	6040873	15348	1
Fage_P50a	146	Pulse	99	6053273	27748	1
Fage_P50a	146	Pulse	99	6065672	40147	1
Fage_P50a	146	Pulse	99	6078072	52547	1
Fage_P50a	146	Pulse	99	6090471	64946	1
Fage_P50a	146	Pulse	99	6102871	77346	1
Fage_P50a	146	Pulse	99	6115271	89746	1
Fage_P50a	146	Pulse	99	6127670	102145	1
Fage_P50a	147	Picture	Instruction Sternberg Letters	6137816	0	1	37319	2	0	next	other	0
Fage_P50a	147	Pulse	99	6140070	2254	1
Fage_P50a	147	Pulse	99	6152470	14654	1
Fage_P50a	147	Pulse	99	6164869	27053	1
Fage_P50a	148	Picture	Encoding Sternberg Letters	6175135	0	1	24824	2	0	next	other	0
Fage_P50a	148	Pulse	99	6177269	2134	1
Fage_P50a	148	Pulse	99	6189668	14533	1
Fage_P50a	149	Picture	Fixation Cross Sternberg Letters after Encoding	6199959	0	1	12495	2	0	next	other	0
Fage_P50a	149	Pulse	99	6202068	2109	1
Fage_P50a	150	Picture	Stroop Sternberg	6212454	0	1	24824	2	0	next	incorrect	695
Fage_P50a	150	Pulse	99	6214468	2014	1
Fage_P50a	150	Response	2	6220487	8033	1
Fage_P50a	150	Pulse	99	6226867	14413	1
Fage_P50a	151	Picture	Fixation Cross Sternberg Letters after Stroop	6237278	0	1	37319	2	0	next	other	0
Fage_P50a	151	Pulse	99	6239267	1989	1
Fage_P50a	151	Pulse	99	6251666	14388	1
Fage_P50a	151	Pulse	99	6264066	26788	1
Fage_P50a	152	Picture	Retrieval Sternberg Letters	6274597	0	1	24824	2	0	next	incorrect	703
Fage_P50a	152	Pulse	99	6276466	1869	1
Fage_P50a	152	Response	2	6283425	8828	1
Fage_P50a	152	Pulse	99	6288865	14268	1
Fage_P50a	153	Picture	Fixation Cross after Retrieval	6299421	0	1	112290	2	0	next	other	0
Fage_P50a	153	Pulse	99	6301265	1844	1
Fage_P50a	153	Pulse	99	6313664	14243	1
Fage_P50a	153	Pulse	99	6326064	26643	1
Fage_P50a	153	Pulse	99	6338464	39043	1
Fage_P50a	153	Pulse	99	6350864	51443	1
Fage_P50a	153	Pulse	99	6363263	63842	1
Fage_P50a	153	Pulse	99	6375663	76242	1
Fage_P50a	153	Pulse	99	6388062	88641	1
Fage_P50a	153	Pulse	99	6400462	101041	1
Fage_P50a	154	Picture	Encoding Sternberg Letters	6411711	0	1	24824	2	0	next	other	0
Fage_P50a	154	Pulse	99	6412862	1151	1
Fage_P50a	154	Pulse	99	6425261	13550	1
Fage_P50a	155	Picture	Fixation Cross Sternberg Letters after Encoding	6436535	0	1	12495	2	0	next	other	0
Fage_P50a	155	Pulse	99	6437661	1126	1
Fage_P50a	156	Picture	Stroop Sternberg	6449030	0	1	24824	2	0	next	incorrect	722
Fage_P50a	156	Pulse	99	6450060	1030	1
Fage_P50a	156	Response	2	6454960	5930	1
Fage_P50a	156	Pulse	99	6462460	13430	1
Fage_P50a	157	Picture	Fixation Cross Sternberg Letters after Stroop	6473854	0	1	37319	2	0	next	other	0
Fage_P50a	157	Pulse	99	6474860	1006	1
Fage_P50a	157	Pulse	99	6487259	13405	1
Fage_P50a	157	Pulse	99	6499659	25805	1
Fage_P50a	158	Picture	Retrieval Sternberg Letters	6511173	0	1	24824	2	0	next	hit	731
Fage_P50a	158	Pulse	99	6512058	885	1
Fage_P50a	158	Pulse	99	6524458	13285	1
Fage_P50a	158	Response	1	6531518	20345	1
Fage_P50a	159	Picture	Fixation Cross after Retrieval	6535997	0	1	149443	2	0	next	other	0
Fage_P50a	159	Pulse	99	6536857	860	1
Fage_P50a	159	Pulse	99	6549257	13260	1
Fage_P50a	159	Pulse	99	6561657	25660	1
Fage_P50a	159	Pulse	99	6574056	38059	1
Fage_P50a	159	Pulse	99	6586456	50459	1
Fage_P50a	159	Pulse	99	6598856	62859	1
Fage_P50a	159	Pulse	99	6611265	75268	1
Fage_P50a	159	Pulse	99	6623665	87668	1
Fage_P50a	159	Pulse	99	6636065	100068	1
Fage_P50a	159	Pulse	99	6648464	112467	1
Fage_P50a	159	Pulse	99	6660864	124867	1
Fage_P50a	159	Pulse	99	6673263	137266	1
Fage_P50a	160	Picture	Encoding Sternberg Letters	6685440	0	1	24823	3	0	next	other	0
Fage_P50a	160	Pulse	99	6685663	223	1
Fage_P50a	160	Pulse	99	6698063	12623	1
Fage_P50a	161	Picture	Fixation Cross Sternberg Letters after Encoding	6710263	0	2	12496	3	0	next	other	0
Fage_P50a	161	Pulse	99	6710462	199	1
Fage_P50a	162	Picture	Stroop Sternberg	6722759	0	1	24824	2	0	next	hit	752
Fage_P50a	162	Pulse	99	6722862	103	1
Fage_P50a	162	Response	1	6729642	6883	1
Fage_P50a	162	Pulse	99	6735261	12502	1
Fage_P50a	163	Picture	Fixation Cross Sternberg Letters after Stroop	6747583	0	1	37319	2	0	next	other	0
Fage_P50a	163	Pulse	99	6747661	78	1
Fage_P50a	163	Pulse	99	6760061	12478	1
Fage_P50a	163	Pulse	99	6772460	24877	1
Fage_P50a	163	Pulse	99	6784860	37277	1
Fage_P50a	164	Picture	Retrieval Sternberg Letters	6784902	0	1	24823	3	0	next	hit	760
Fage_P50a	164	Response	1	6797120	12218	1
Fage_P50a	164	Pulse	99	6797259	12357	1
Fage_P50a	164	Pulse	99	6809659	24757	1
Fage_P50a	165	Picture	Fixation Cross after Retrieval	6809725	0	2	124620	3	0	next	other	0
Fage_P50a	165	Pulse	99	6822059	12334	1
Fage_P50a	165	Pulse	99	6834458	24733	1
Fage_P50a	165	Pulse	99	6846858	37133	1
Fage_P50a	165	Pulse	99	6859258	49533	1
Fage_P50a	165	Pulse	99	6871657	61932	1
Fage_P50a	165	Pulse	99	6884057	74332	1
Fage_P50a	165	Pulse	99	6896456	86731	1
Fage_P50a	165	Pulse	99	6908856	99131	1
Fage_P50a	165	Pulse	99	6921256	111531	1
Fage_P50a	165	Pulse	99	6933655	123930	1
Fage_P50a	166	Picture	Encoding Sternberg Letters	6934345	0	1	24823	2	0	next	other	0
Fage_P50a	166	Pulse	99	6946055	11710	1
Fage_P50a	166	Pulse	99	6958455	24110	1
Fage_P50a	167	Picture	Fixation Cross Sternberg Letters after Encoding	6959168	0	1	12496	2	0	next	other	0
Fage_P50a	167	Pulse	99	6970854	11686	1
Fage_P50a	168	Picture	Stroop Sternberg	6971664	0	1	24823	3	0	next	hit	780
Fage_P50a	168	Response	1	6979734	8070	1
Fage_P50a	168	Pulse	99	6983254	11590	1
Fage_P50a	168	Pulse	99	6995653	23989	1
Fage_P50a	169	Picture	Fixation Cross Sternberg Letters after Stroop	6996487	0	2	37320	3	0	next	other	0
Fage_P50a	169	Pulse	99	7008053	11566	1
Fage_P50a	169	Pulse	99	7020453	23966	1
Fage_P50a	169	Pulse	99	7032852	36365	1
Fage_P50a	170	Picture	Retrieval Sternberg Letters	7033807	0	1	24823	2	0	next	incorrect	788
Fage_P50a	170	Response	2	7039682	5875	1
Fage_P50a	170	Pulse	99	7045252	11445	1
Fage_P50a	170	Pulse	99	7057652	23845	1
Fage_P50a	171	Picture	Fixation Cross after Retrieval	7058630	0	1	137115	2	0	next	other	0
Fage_P50a	171	Pulse	99	7070051	11421	1
Fage_P50a	171	Pulse	99	7082451	23821	1
Fage_P50a	171	Pulse	99	7094850	36220	1
Fage_P50a	171	Pulse	99	7107250	48620	1
Fage_P50a	171	Pulse	99	7119650	61020	1
Fage_P50a	171	Pulse	99	7132049	73419	1
Fage_P50a	171	Pulse	99	7144449	85819	1
Fage_P50a	171	Pulse	99	7156848	98218	1
Fage_P50a	171	Pulse	99	7169248	110618	1
Fage_P50a	171	Pulse	99	7181648	123018	1
Fage_P50a	171	Pulse	99	7194047	135417	1
Fage_P50a	172	Picture	Encoding Sternberg Letters	7195745	0	1	24823	3	0	next	other	0
Fage_P50a	172	Pulse	99	7206447	10702	1
Fage_P50a	172	Pulse	99	7218847	23102	1
Fage_P50a	173	Picture	Fixation Cross Sternberg Letters after Encoding	7220568	0	2	12496	3	0	next	other	0
Fage_P50a	173	Pulse	99	7231246	10678	1
Fage_P50a	174	Picture	Stroop Sternberg	7233064	0	1	24824	2	0	next	miss	0
Fage_P50a	174	Pulse	99	7243646	10582	1
Fage_P50a	174	Pulse	99	7256045	22981	1
Fage_P50a	175	Picture	Fixation Cross Sternberg Letters after Stroop	7257888	0	1	37319	2	0	next	other	0
Fage_P50a	175	Pulse	99	7268445	10557	1
Fage_P50a	175	Pulse	99	7280845	22957	1
Fage_P50a	175	Pulse	99	7293244	35356	1
Fage_P50a	176	Picture	Retrieval Sternberg Letters	7295207	0	1	24823	3	0	next	hit	817
Fage_P50a	176	Pulse	99	7305644	10437	1
Fage_P50a	176	Response	1	7312004	16797	1
Fage_P50a	176	Pulse	99	7318043	22836	1
Fage_P50a	177	Picture	Fixation Cross after Retrieval	7320030	0	2	124619	4	0	next	other	0
Fage_P50a	177	Pulse	99	7330443	10413	1
Fage_P50a	177	Pulse	99	7342843	22813	1
Fage_P50a	177	Pulse	99	7355242	35212	1
Fage_P50a	177	Pulse	99	7367642	47612	1
Fage_P50a	177	Pulse	99	7380042	60012	1
Fage_P50a	177	Pulse	99	7392441	72411	1
Fage_P50a	177	Pulse	99	7404841	84811	1
Fage_P50a	177	Pulse	99	7417241	97211	1
Fage_P50a	177	Pulse	99	7429640	109610	1
Fage_P50a	177	Pulse	99	7442040	122010	1
Fage_P50a	178	Picture	Encoding Sternberg Letters	7444649	0	2	24824	3	0	next	other	0
Fage_P50a	178	Pulse	99	7454439	9790	1
Fage_P50a	178	Pulse	99	7466839	22190	1
Fage_P50a	179	Picture	Fixation Cross Sternberg Letters after Encoding	7469473	0	1	12496	2	0	next	other	0
Fage_P50a	179	Pulse	99	7479239	9766	1
Fage_P50a	180	Picture	Stroop Sternberg	7481969	0	1	24823	2	0	next	incorrect	836
Fage_P50a	180	Response	2	7487268	5299	1
Fage_P50a	180	Pulse	99	7491638	9669	1
Fage_P50a	180	Pulse	99	7504038	22069	1
Fage_P50a	181	Picture	Fixation Cross Sternberg Letters after Stroop	7506792	0	1	37319	3	0	next	other	0
Fage_P50a	181	Pulse	99	7516437	9645	1
Fage_P50a	181	Pulse	99	7528837	22045	1
Fage_P50a	181	Pulse	99	7541237	34445	1
Fage_P50a	182	Picture	Retrieval Sternberg Letters	7544111	0	2	24824	3	0	next	hit	845
Fage_P50a	182	Pulse	99	7553636	9525	1
Fage_P50a	182	Response	1	7560496	16385	1
Fage_P50a	182	Pulse	99	7566036	21925	1
Fage_P50a	183	Picture	Fixation Cross after Retrieval	7568935	0	1	112291	2	0	next	other	0
Fage_P50a	183	Pulse	99	7578436	9501	1
Fage_P50a	183	Pulse	99	7590835	21900	1
Fage_P50a	183	Pulse	99	7603235	34300	1
Fage_P50a	183	Pulse	99	7615634	46699	1
Fage_P50a	183	Pulse	99	7628034	59099	1
Fage_P50a	183	Pulse	99	7640433	71498	1
Fage_P50a	183	Pulse	99	7652833	83898	1
Fage_P50a	183	Pulse	99	7665233	96298	1
Fage_P50a	183	Pulse	99	7677632	108697	1
Fage_P50a	184	Picture	Encoding Sternberg Letters	7681226	0	1	24824	2	0	next	other	0
Fage_P50a	184	Pulse	99	7690032	8806	1
Fage_P50a	184	Pulse	99	7702432	21206	1
Fage_P50a	185	Picture	Fixation Cross Sternberg Letters after Encoding	7706050	0	1	12495	2	0	next	other	0
Fage_P50a	185	Pulse	99	7714831	8781	1
Fage_P50a	186	Picture	Stroop Sternberg	7718545	0	1	24824	2	0	next	hit	863
Fage_P50a	186	Response	1	7726111	7566	1
Fage_P50a	186	Pulse	99	7727231	8686	1
Fage_P50a	186	Pulse	99	7739630	21085	1
Fage_P50a	187	Picture	Fixation Cross Sternberg Letters after Stroop	7743369	0	1	37319	2	0	next	other	0
Fage_P50a	187	Pulse	99	7752030	8661	1
Fage_P50a	187	Pulse	99	7764430	21061	1
Fage_P50a	187	Pulse	99	7776829	33460	1
Fage_P50a	188	Picture	Retrieval Sternberg Letters	7780688	0	1	24824	2	0	next	incorrect	871
Fage_P50a	188	Response	2	7788209	7521	1
Fage_P50a	188	Pulse	99	7789229	8541	1
Fage_P50a	188	Pulse	99	7801628	20940	1
Fage_P50a	189	Picture	Fixation Cross after Retrieval	7805512	0	1	112290	2	0	next	other	0
Fage_P50a	189	Pulse	99	7814028	8516	1
Fage_P50a	189	Pulse	99	7826428	20916	1
Fage_P50a	189	Pulse	99	7838827	33315	1
Fage_P50a	189	Pulse	99	7851227	45715	1
Fage_P50a	189	Pulse	99	7863627	58115	1
Fage_P50a	189	Pulse	99	7876026	70514	1
Fage_P50a	189	Pulse	99	7888426	82914	1
Fage_P50a	189	Pulse	99	7900825	95313	1
Fage_P50a	189	Pulse	99	7913225	107713	1
Fage_P50a	190	Picture	Encoding Sternberg Letters	7917802	0	1	24824	2	0	next	other	0
Fage_P50a	190	Pulse	99	7925625	7823	1
Fage_P50a	190	Pulse	99	7938024	20222	1
Fage_P50a	191	Picture	Fixation Cross Sternberg Letters after Encoding	7942626	0	1	12495	2	0	next	other	0
Fage_P50a	191	Pulse	99	7950424	7798	1
Fage_P50a	192	Picture	Stroop Sternberg	7955121	0	1	24824	2	0	next	incorrect	890
Fage_P50a	192	Response	2	7960544	5423	1
Fage_P50a	192	Pulse	99	7962823	7702	1
Fage_P50a	192	Pulse	99	7975223	20102	1
Fage_P50a	193	Picture	Fixation Cross Sternberg Letters after Stroop	7979945	0	1	37319	2	0	next	other	0
Fage_P50a	193	Pulse	99	7987623	7678	1
Fage_P50a	193	Pulse	99	8000023	20078	1
Fage_P50a	193	Pulse	99	8012422	32477	1
Fage_P50a	194	Picture	Retrieval Sternberg Letters	8017264	0	1	24824	2	0	next	hit	899
Fage_P50a	194	Pulse	99	8024822	7558	1
Fage_P50a	194	Response	1	8029281	12017	1
Fage_P50a	194	Pulse	99	8037221	19957	1
Fage_P50a	195	Picture	Fixation Cross after Retrieval	8042088	0	1	137114	2	0	next	other	0
Fage_P50a	195	Pulse	99	8049621	7533	1
Fage_P50a	195	Pulse	99	8062020	19932	1
Fage_P50a	195	Pulse	99	8074430	32342	1
Fage_P50a	195	Pulse	99	8086820	44732	1
Fage_P50a	195	Pulse	99	8099219	57131	1
Fage_P50a	195	Pulse	99	8111619	69531	1
Fage_P50a	195	Pulse	99	8124029	81941	1
Fage_P50a	195	Pulse	99	8136428	94340	1
Fage_P50a	195	Pulse	99	8148828	106740	1
Fage_P50a	195	Pulse	99	8161227	119139	1
Fage_P50a	195	Pulse	99	8173627	131539	1
Fage_P50a	196	Picture	Encoding Sternberg Letters	8179202	0	1	24824	2	0	next	other	0
Fage_P50a	196	Pulse	99	8186027	6825	1
Fage_P50a	196	Pulse	99	8198426	19224	1
Fage_P50a	197	Picture	Fixation Cross Sternberg Letters after Encoding	8204026	0	1	12495	2	0	next	other	0
Fage_P50a	197	Pulse	99	8210826	6800	1
Fage_P50a	198	Picture	Stroop Sternberg	8216521	0	1	24824	2	0	next	hit	919
Fage_P50a	198	Response	1	8222216	5695	1
Fage_P50a	198	Pulse	99	8223225	6704	1
Fage_P50a	198	Pulse	99	8235625	19104	1
Fage_P50a	199	Picture	Fixation Cross Sternberg Letters after Stroop	8241345	0	1	37319	2	0	next	other	0
Fage_P50a	199	Pulse	99	8248025	6680	1
Fage_P50a	199	Pulse	99	8260424	19079	1
Fage_P50a	199	Pulse	99	8272824	31479	1
Fage_P50a	200	Picture	Retrieval Sternberg Letters	8278664	0	1	24824	2	0	next	incorrect	928
Fage_P50a	200	Pulse	99	8285224	6560	1
Fage_P50a	200	Response	2	8286393	7729	1
Fage_P50a	200	Pulse	99	8297623	18959	1
Fage_P50a	201	Picture	Fixation Cross after Retrieval	8303488	0	1	124619	2	0	next	other	0
Fage_P50a	201	Pulse	99	8310023	6535	1
Fage_P50a	201	Pulse	99	8322422	18934	1
Fage_P50a	201	Pulse	99	8334822	31334	1
Fage_P50a	201	Pulse	99	8347222	43734	1
Fage_P50a	201	Pulse	99	8359621	56133	1
Fage_P50a	201	Pulse	99	8372021	68533	1
Fage_P50a	201	Pulse	99	8384420	80932	1
Fage_P50a	201	Pulse	99	8396820	93332	1
Fage_P50a	201	Pulse	99	8409220	105732	1
Fage_P50a	201	Pulse	99	8421619	118131	1
Fage_P50a	202	Picture	Encoding Sternberg Letters	8428107	0	1	24824	2	0	next	other	0
Fage_P50a	202	Pulse	99	8434019	5912	1
Fage_P50a	202	Pulse	99	8446419	18312	1
Fage_P50a	203	Picture	Fixation Cross Sternberg Letters after Encoding	8452931	0	1	12495	2	0	next	other	0
Fage_P50a	203	Pulse	99	8458818	5887	1
Fage_P50a	204	Picture	Stroop Sternberg	8465426	0	1	24824	2	0	next	incorrect	947
Fage_P50a	204	Response	2	8470908	5482	1
Fage_P50a	204	Pulse	99	8471218	5792	1
Fage_P50a	204	Pulse	99	8483617	18191	1
Fage_P50a	205	Picture	Fixation Cross Sternberg Letters after Stroop	8490250	0	1	37319	2	0	next	other	0
Fage_P50a	205	Pulse	99	8496017	5767	1
Fage_P50a	205	Pulse	99	8508417	18167	1
Fage_P50a	205	Pulse	99	8520816	30566	1
Fage_P50a	206	Picture	Retrieval Sternberg Letters	8527569	0	1	24824	2	0	next	incorrect	956
Fage_P50a	206	Pulse	99	8533216	5647	1
Fage_P50a	206	Response	2	8534236	6667	1
Fage_P50a	206	Pulse	99	8545616	18047	1
Fage_P50a	207	Picture	Fixation Cross after Retrieval	8552393	0	1	149443	2	0	next	other	0
Fage_P50a	207	Pulse	99	8558015	5622	1
Fage_P50a	207	Pulse	99	8570415	18022	1
Fage_P50a	207	Pulse	99	8582814	30421	1
Fage_P50a	207	Pulse	99	8595214	42821	1
Fage_P50a	207	Pulse	99	8607614	55221	1
Fage_P50a	207	Pulse	99	8620013	67620	1
Fage_P50a	207	Pulse	99	8632413	80020	1
Fage_P50a	207	Pulse	99	8644812	92419	1
Fage_P50a	207	Pulse	99	8657212	104819	1
Fage_P50a	207	Pulse	99	8669612	117219	1
Fage_P50a	207	Pulse	99	8682011	129618	1
Fage_P50a	207	Pulse	99	8694411	142018	1
Fage_P50a	208	Picture	Encoding Sternberg Letters	8701836	0	1	24823	3	0	next	other	0
Fage_P50a	208	Pulse	99	8706811	4975	1
Fage_P50a	208	Pulse	99	8719210	17374	1
Fage_P50a	209	Picture	Fixation Cross Sternberg Letters after Encoding	8726659	0	2	12496	3	0	next	other	0
Fage_P50a	209	Pulse	99	8731610	4951	1
Fage_P50a	210	Picture	Stroop Sternberg	8739155	0	1	24824	2	0	next	incorrect	977
Fage_P50a	210	Response	2	8743959	4804	1
Fage_P50a	210	Pulse	99	8744009	4854	1
Fage_P50a	210	Pulse	99	8756409	17254	1
Fage_P50a	211	Picture	Fixation Cross Sternberg Letters after Stroop	8763979	0	1	37319	2	0	next	other	0
Fage_P50a	211	Pulse	99	8768809	4830	1
Fage_P50a	211	Pulse	99	8781208	17229	1
Fage_P50a	211	Pulse	99	8793608	29629	1
Fage_P50a	212	Picture	Retrieval Sternberg Letters	8801298	0	1	24823	3	0	next	hit	986
Fage_P50a	212	Pulse	99	8806008	4710	1
Fage_P50a	212	Response	1	8809137	7839	1
Fage_P50a	212	Pulse	99	8818407	17109	1
Fage_P50a	213	Picture	Fixation Cross after Retrieval	8826121	0	2	124619	4	0	next	other	0
Fage_P50a	213	Pulse	99	8830807	4686	1
Fage_P50a	213	Pulse	99	8843206	17085	1
Fage_P50a	213	Pulse	99	8855606	29485	1
Fage_P50a	213	Pulse	99	8868006	41885	1
Fage_P50a	213	Pulse	99	8880405	54284	1
Fage_P50a	213	Pulse	99	8892805	66684	1
Fage_P50a	213	Pulse	99	8905204	79083	1
Fage_P50a	213	Pulse	99	8917604	91483	1
Fage_P50a	213	Pulse	99	8930004	103883	1
Fage_P50a	213	Pulse	99	8942403	116282	1
Fage_P50a	214	Picture	Encoding Sternberg Letters	8950740	0	2	24824	3	0	next	other	0
Fage_P50a	214	Pulse	99	8954803	4063	1
Fage_P50a	214	Pulse	99	8967203	16463	1
Fage_P50a	215	Picture	Fixation Cross Sternberg Letters after Encoding	8975564	0	1	12496	2	0	next	other	0
Fage_P50a	215	Pulse	99	8979602	4038	1
Fage_P50a	216	Picture	Stroop Sternberg	8988060	0	1	24823	3	0	next	incorrect	1006
Fage_P50a	216	Pulse	99	8992002	3942	1
Fage_P50a	216	Response	2	9000301	12241	1
Fage_P50a	216	Pulse	99	9004401	16341	1
Fage_P50a	217	Picture	Fixation Cross Sternberg Letters after Stroop	9012883	0	2	37319	4	0	next	other	0
Fage_P50a	217	Pulse	99	9016801	3918	1
Fage_P50a	217	Pulse	99	9029201	16318	1
Fage_P50a	217	Pulse	99	9041600	28717	1
Fage_P50a	218	Picture	Retrieval Sternberg Letters	9050202	0	2	24824	3	0	next	incorrect	1014
Fage_P50a	218	Pulse	99	9054000	3798	1
Fage_P50a	218	Response	2	9062610	12408	1
Fage_P50a	218	Pulse	99	9066399	16197	1
Fage_P50a	219	Picture	Fixation Cross after Retrieval	9075026	0	1	112291	2	0	next	other	0
Fage_P50a	219	Pulse	99	9078799	3773	1
Fage_P50a	219	Pulse	99	9091199	16173	1
Fage_P50a	219	Pulse	99	9103598	28572	1
Fage_P50a	219	Pulse	99	9115998	40972	1
Fage_P50a	219	Pulse	99	9128397	53371	1
Fage_P50a	219	Pulse	99	9140797	65771	1
Fage_P50a	219	Pulse	99	9153197	78171	1
Fage_P50a	219	Pulse	99	9165596	90570	1
Fage_P50a	219	Pulse	99	9177996	102970	1
Fage_P50a	220	Picture	Encoding Sternberg Letters	9187317	0	1	24824	2	0	next	other	0
Fage_P50a	220	Pulse	99	9190396	3079	1
Fage_P50a	220	Pulse	99	9202795	15478	1
Fage_P50a	221	Picture	Fixation Cross Sternberg Letters after Encoding	9212141	0	1	12495	2	0	next	other	0
Fage_P50a	221	Pulse	99	9215195	3054	1
Fage_P50a	222	Picture	Stroop Sternberg	9224636	0	1	24824	2	0	next	hit	1033
Fage_P50a	222	Pulse	99	9227595	2959	1
Fage_P50a	222	Response	1	9229814	5178	1
Fage_P50a	222	Pulse	99	9239994	15358	1
Fage_P50a	223	Picture	Fixation Cross Sternberg Letters after Stroop	9249460	0	1	37319	2	0	next	other	0
Fage_P50a	223	Pulse	99	9252394	2934	1
Fage_P50a	223	Pulse	99	9264793	15333	1
Fage_P50a	223	Pulse	99	9277193	27733	1
Fage_P50a	224	Picture	Retrieval Sternberg Letters	9286779	0	1	24824	2	0	next	incorrect	1041
Fage_P50a	224	Pulse	99	9289593	2814	1
Fage_P50a	224	Response	2	9294872	8093	1
Fage_P50a	224	Pulse	99	9301992	15213	1
Fage_P50a	225	Picture	Fixation Cross after Retrieval	9311603	0	1	124619	2	0	next	other	0
Fage_P50a	225	Pulse	99	9314392	2789	1
Fage_P50a	225	Pulse	99	9326791	15188	1
Fage_P50a	225	Pulse	99	9339191	27588	1
Fage_P50a	225	Pulse	99	9351591	39988	1
Fage_P50a	225	Pulse	99	9363990	52387	1
Fage_P50a	225	Pulse	99	9376390	64787	1
Fage_P50a	225	Pulse	99	9388789	77186	1
Fage_P50a	225	Pulse	99	9401189	89586	1
Fage_P50a	225	Pulse	99	9413589	101986	1
Fage_P50a	225	Pulse	99	9425988	114385	1
Fage_P50a	226	Picture	Encoding Sternberg Letters	9436222	0	1	24823	3	0	next	other	0
Fage_P50a	226	Pulse	99	9438388	2166	1
Fage_P50a	226	Pulse	99	9450788	14566	1
Fage_P50a	227	Picture	Fixation Cross Sternberg Letters after Encoding	9461045	0	2	12496	3	0	next	other	0
Fage_P50a	227	Pulse	99	9463187	2142	1
Fage_P50a	228	Picture	Stroop Sternberg	9473541	0	1	24824	2	0	next	incorrect	1061
Fage_P50a	228	Pulse	99	9475587	2046	1
Fage_P50a	228	Response	2	9479987	6446	1
Fage_P50a	228	Pulse	99	9487986	14445	1
Fage_P50a	229	Picture	Fixation Cross Sternberg Letters after Stroop	9498365	0	1	37319	2	0	next	other	0
Fage_P50a	229	Pulse	99	9500386	2021	1
Fage_P50a	229	Pulse	99	9512786	14421	1
Fage_P50a	229	Pulse	99	9525185	26820	1
Fage_P50a	230	Picture	Retrieval Sternberg Letters	9535684	0	1	24823	3	0	next	incorrect	1069
Fage_P50a	230	Pulse	99	9537585	1901	1
Fage_P50a	230	Response	2	9543765	8081	1
Fage_P50a	230	Pulse	99	9549984	14300	1
Fage_P50a	231	Picture	Fixation Cross after Retrieval	9560507	0	2	124619	4	0	next	other	0
Fage_P50a	231	Pulse	99	9562384	1877	1
Fage_P50a	231	Pulse	99	9574794	14287	1
Fage_P50a	231	Pulse	99	9587194	26687	1
Fage_P50a	231	Pulse	99	9599583	39076	1
Fage_P50a	231	Pulse	99	9611983	51476	1
Fage_P50a	231	Pulse	99	9624392	63885	1
Fage_P50a	231	Pulse	99	9636792	76285	1
Fage_P50a	231	Pulse	99	9649192	88685	1
Fage_P50a	231	Pulse	99	9661591	101084	1
Fage_P50a	231	Pulse	99	9673991	113484	1
Fage_P50a	232	Picture	Encoding Sternberg Letters	9685126	0	2	24824	3	0	next	other	0
Fage_P50a	232	Pulse	99	9686390	1264	1
Fage_P50a	232	Pulse	99	9698790	13664	1
Fage_P50a	233	Picture	Fixation Cross Sternberg Letters after Encoding	9709950	0	1	12496	2	0	next	other	0
Fage_P50a	233	Pulse	99	9711190	1240	1
Fage_P50a	234	Picture	Stroop Sternberg	9722446	0	1	24823	2	0	next	incorrect	1089
Fage_P50a	234	Pulse	99	9723589	1143	1
Fage_P50a	234	Response	2	9728379	5933	1
Fage_P50a	234	Pulse	99	9735988	13542	1
Fage_P50a	235	Picture	Fixation Cross Sternberg Letters after Stroop	9747269	0	1	37319	3	0	next	other	0
Fage_P50a	235	Pulse	99	9748389	1120	1
Fage_P50a	235	Pulse	99	9760788	13519	1
Fage_P50a	235	Pulse	99	9773188	25919	1
Fage_P50a	236	Picture	Retrieval Sternberg Letters	9784588	0	2	24824	3	0	next	incorrect	1097
Fage_P50a	236	Pulse	99	9785587	999	1
Fage_P50a	236	Response	2	9791217	6629	1
Fage_P50a	236	Pulse	99	9797987	13399	1
Fage_P50a	237	Picture	Fixation Cross after Retrieval	9809412	0	1	112291	2	0	next	other	0
Fage_P50a	237	Pulse	99	9810386	974	1
Fage_P50a	237	Pulse	99	9822786	13374	1
Fage_P50a	237	Pulse	99	9835186	25774	1
Fage_P50a	237	Pulse	99	9847586	38174	1
Fage_P50a	237	Pulse	99	9859985	50573	1
Fage_P50a	237	Pulse	99	9872384	62972	1
Fage_P50a	237	Pulse	99	9884784	75372	1
Fage_P50a	237	Pulse	99	9897184	87772	1
Fage_P50a	237	Pulse	99	9909583	100171	1
Fage_P50a	238	Picture	Encoding Sternberg Letters	9921703	0	1	24824	2	0	next	other	0
Fage_P50a	238	Pulse	99	9921983	280	1
Fage_P50a	238	Pulse	99	9934383	12680	1
Fage_P50a	239	Picture	Fixation Cross Sternberg Letters after Encoding	9946527	0	1	12495	2	0	next	other	0
Fage_P50a	239	Pulse	99	9946782	255	1
Fage_P50a	240	Picture	Stroop Sternberg	9959022	0	1	24824	2	0	next	incorrect	1116
Fage_P50a	240	Pulse	99	9959182	160	1
Fage_P50a	240	Response	2	9963562	4540	1
Fage_P50a	240	Pulse	99	9971581	12559	1
Fage_P50a	241	Picture	Fixation Cross Sternberg Letters after Stroop	9983846	0	1	37319	2	0	next	other	0
Fage_P50a	241	Pulse	99	9983981	135	1
Fage_P50a	241	Pulse	99	9996381	12535	1
Fage_P50a	241	Pulse	99	10008780	24934	1
Fage_P50a	242	Picture	Retrieval Sternberg Letters	10021165	0	1	24824	2	0	next	incorrect	1124
Fage_P50a	242	Pulse	99	10021180	15	1
Fage_P50a	242	Response	2	10032530	11365	1
Fage_P50a	242	Pulse	99	10033579	12414	1
Fage_P50a	242	Pulse	99	10045979	24814	1
Fage_P50a	243	Picture	Fixation Cross after Retrieval	10045989	0	1	137114	2	0	next	other	0
Fage_P50a	243	Pulse	99	10058379	12390	1
Fage_P50a	243	Pulse	99	10070778	24789	1
Fage_P50a	243	Pulse	99	10083178	37189	1
Fage_P50a	243	Pulse	99	10095578	49589	1
Fage_P50a	243	Pulse	99	10107977	61988	1
Fage_P50a	243	Pulse	99	10120377	74388	1
Fage_P50a	243	Pulse	99	10132776	86787	1
Fage_P50a	243	Pulse	99	10145176	99187	1
Fage_P50a	243	Pulse	99	10157576	111587	1
Fage_P50a	243	Pulse	99	10169975	123986	1
Fage_P50a	243	Pulse	99	10182375	136386	1
Fage_P50a	244	Picture	Encoding Sternberg Letters	10183103	0	1	24824	2	0	next	other	0
Fage_P50a	244	Pulse	99	10194775	11672	1
Fage_P50a	244	Pulse	99	10207174	24071	1
Fage_P50a	245	Picture	Fixation Cross Sternberg Letters after Encoding	10207927	0	1	12495	2	0	next	other	0
Fage_P50a	245	Pulse	99	10219574	11647	1
Fage_P50a	246	Picture	Stroop Sternberg	10220422	0	1	24824	2	0	next	incorrect	1145
Fage_P50a	246	Response	2	10228144	7722	1
Fage_P50a	246	Pulse	99	10231973	11551	1
Fage_P50a	246	Pulse	99	10244373	23951	1
Fage_P50a	247	Picture	Fixation Cross Sternberg Letters after Stroop	10245246	0	1	37319	2	0	next	other	0
Fage_P50a	247	Pulse	99	10256773	11527	1
Fage_P50a	247	Pulse	99	10269172	23926	1
Fage_P50a	247	Pulse	99	10281572	36326	1
Fage_P50a	248	Picture	Retrieval Sternberg Letters	10282565	0	1	24824	2	0	next	incorrect	1153
Fage_P50a	248	Response	2	10290292	7727	1
Fage_P50a	248	Pulse	99	10293971	11406	1
Fage_P50a	248	Pulse	99	10306371	23806	1
Fage_P50a	249	Picture	Fixation Cross after Retrieval	10307389	0	1	149443	2	0	next	other	0
Fage_P50a	249	Pulse	99	10318771	11382	1
Fage_P50a	249	Pulse	99	10331170	23781	1
Fage_P50a	249	Pulse	99	10343570	36181	1
Fage_P50a	249	Pulse	99	10355970	48581	1
Fage_P50a	249	Pulse	99	10368369	60980	1
Fage_P50a	249	Pulse	99	10380769	73380	1
Fage_P50a	249	Pulse	99	10393168	85779	1
Fage_P50a	249	Pulse	99	10405568	98179	1
Fage_P50a	249	Pulse	99	10417968	110579	1
Fage_P50a	249	Pulse	99	10430367	122978	1
Fage_P50a	249	Pulse	99	10442767	135378	1
Fage_P50a	249	Pulse	99	10455167	147778	1
Fage_P50a	250	Picture	Encoding Sternberg Letters	10456832	0	1	24823	2	0	next	other	0
Fage_P50a	250	Pulse	99	10467566	10734	1
Fage_P50a	250	Pulse	99	10479966	23134	1
Fage_P50a	251	Picture	Fixation Cross Sternberg Letters after Encoding	10481655	0	1	12496	2	0	next	other	0
Fage_P50a	251	Pulse	99	10492365	10710	1
Fage_P50a	252	Picture	Stroop Sternberg	10494151	0	1	24823	2	0	next	hit	1175
Fage_P50a	252	Response	1	10500535	6384	1
Fage_P50a	252	Pulse	99	10504765	10614	1
Fage_P50a	252	Pulse	99	10517165	23014	1
Fage_P50a	253	Picture	Fixation Cross Sternberg Letters after Stroop	10518974	0	1	37319	3	0	next	other	0
Fage_P50a	253	Pulse	99	10529564	10590	1
Fage_P50a	253	Pulse	99	10541964	22990	1
Fage_P50a	253	Pulse	99	10554364	35390	1
Fage_P50a	254	Picture	Retrieval Sternberg Letters	10556293	0	2	24824	3	0	next	hit	1184
Fage_P50a	254	Pulse	99	10566763	10470	1
Fage_P50a	254	Response	1	10568133	11840	1
Fage_P50a	254	Pulse	99	10579163	22870	1
Fage_P50a	255	Picture	Fixation Cross after Retrieval	10581117	0	1	137115	2	0	next	other	0
Fage_P50a	255	Pulse	99	10591562	10445	1
Fage_P50a	255	Pulse	99	10603962	22845	1
Fage_P50a	255	Pulse	99	10616362	35245	1
Fage_P50a	255	Pulse	99	10628761	47644	1
Fage_P50a	255	Pulse	99	10641161	60044	1
Fage_P50a	255	Pulse	99	10653561	72444	1
Fage_P50a	255	Pulse	99	10665960	84843	1
Fage_P50a	255	Pulse	99	10678360	97243	1
Fage_P50a	255	Pulse	99	10690759	109642	1
Fage_P50a	255	Pulse	99	10703159	122042	1
Fage_P50a	255	Pulse	99	10715558	134441	1
Fage_P50a	256	Picture	Encoding Sternberg Letters	10718232	0	1	24823	3	0	next	other	0
Fage_P50a	256	Pulse	99	10727958	9726	1
Fage_P50a	256	Pulse	99	10740358	22126	1
Fage_P50a	257	Picture	Fixation Cross Sternberg Letters after Encoding	10743055	0	2	12496	3	0	next	other	0
Fage_P50a	257	Pulse	99	10752757	9702	1
Fage_P50a	258	Picture	Stroop Sternberg	10755551	0	1	24823	3	0	next	incorrect	1204
Fage_P50a	258	Response	2	10760137	4586	1
Fage_P50a	258	Pulse	99	10765157	9606	1
Fage_P50a	258	Pulse	99	10777557	22006	1
Fage_P50a	259	Picture	Fixation Cross Sternberg Letters after Stroop	10780374	0	2	37320	3	0	next	other	0
Fage_P50a	259	Pulse	99	10789956	9582	1
Fage_P50a	259	Pulse	99	10802356	21982	1
Fage_P50a	259	Pulse	99	10814755	34381	1
Fage_P50a	260	Picture	Retrieval Sternberg Letters	10817694	0	1	24823	2	0	next	incorrect	1212
Fage_P50a	260	Response	2	10826955	9261	1
Fage_P50a	260	Pulse	99	10827155	9461	1
Fage_P50a	260	Pulse	99	10839555	21861	1
Fage_P50a	261	Picture	Fixation Cross after Retrieval	10842517	0	1	112291	2	0	next	other	0
Fage_P50a	261	Pulse	99	10851954	9437	1
Fage_P50a	261	Pulse	99	10864354	21837	1
Fage_P50a	261	Pulse	99	10876754	34237	1
Fage_P50a	261	Pulse	99	10889153	46636	1
Fage_P50a	261	Pulse	99	10901553	59036	1
Fage_P50a	261	Pulse	99	10913952	71435	1
Fage_P50a	261	Pulse	99	10926352	83835	1
Fage_P50a	261	Pulse	99	10938752	96235	1
Fage_P50a	261	Pulse	99	10951151	108634	1
Fage_P50a	262	Picture	Encoding Sternberg Letters	10954808	0	1	24824	2	0	next	other	0
Fage_P50a	262	Pulse	99	10963551	8743	1
Fage_P50a	262	Pulse	99	10975950	21142	1
Fage_P50a	263	Picture	Fixation Cross Sternberg Letters after Encoding	10979632	0	1	12495	2	0	next	other	0
Fage_P50a	263	Pulse	99	10988350	8718	1
Fage_P50a	264	Picture	Stroop Sternberg	10992127	0	1	24824	2	0	next	incorrect	1231
Fage_P50a	264	Response	2	10996960	4833	1
Fage_P50a	264	Pulse	99	11000750	8623	1
Fage_P50a	264	Pulse	99	11013149	21022	1
Fage_P50a	265	Picture	Fixation Cross Sternberg Letters after Stroop	11016951	0	1	37319	2	0	next	other	0
Fage_P50a	265	Pulse	99	11025549	8598	1
Fage_P50a	265	Pulse	99	11037949	20998	1
Fage_P50a	265	Pulse	99	11050358	33407	1
Fage_P50a	266	Picture	Retrieval Sternberg Letters	11054270	0	1	24824	2	0	next	incorrect	1240
Fage_P50a	266	Pulse	99	11062748	8478	1
Fage_P50a	266	Response	2	11062898	8628	1
Fage_P50a	266	Pulse	99	11075157	20887	1
Fage_P50a	267	Picture	Fixation Cross after Retrieval	11079094	0	1	149443	2	0	next	other	0
Fage_P50a	267	Pulse	99	11087557	8463	1
Fage_P50a	267	Pulse	99	11099957	20863	1
Fage_P50a	267	Pulse	99	11112356	33262	1
Fage_P50a	267	Pulse	99	11124756	45662	1
Fage_P50a	267	Pulse	99	11137155	58061	1
Fage_P50a	267	Pulse	99	11149555	70461	1
Fage_P50a	267	Pulse	99	11161954	82860	1
Fage_P50a	267	Pulse	99	11174354	95260	1
Fage_P50a	267	Pulse	99	11186754	107660	1
Fage_P50a	267	Pulse	99	11199153	120059	1
Fage_P50a	267	Pulse	99	11211553	132459	1
Fage_P50a	267	Pulse	99	11223953	144859	1
Fage_P50a	268	Picture	Encoding Sternberg Letters	11228537	0	1	24823	2	0	next	other	0
Fage_P50a	268	Pulse	99	11236353	7816	1
Fage_P50a	268	Pulse	99	11248752	20215	1
Fage_P50a	269	Picture	Fixation Cross Sternberg Letters after Encoding	11253360	0	1	12496	2	0	next	other	0
Fage_P50a	269	Pulse	99	11261152	7792	1
Fage_P50a	270	Picture	Stroop Sternberg	11265856	0	1	24823	3	0	next	incorrect	1261
Fage_P50a	270	Response	2	11270591	4735	1
Fage_P50a	270	Pulse	99	11273551	7695	1
Fage_P50a	270	Pulse	99	11285951	20095	1
Fage_P50a	271	Picture	Fixation Cross Sternberg Letters after Stroop	11290679	0	2	37320	3	0	next	other	0
Fage_P50a	271	Pulse	99	11298351	7672	1
Fage_P50a	271	Pulse	99	11310750	20071	1
Fage_P50a	271	Pulse	99	11323150	32471	1
Fage_P50a	272	Picture	Retrieval Sternberg Letters	11327999	0	1	24823	2	0	next	hit	1270
Fage_P50a	272	Pulse	99	11335549	7550	1
Fage_P50a	272	Response	1	11337559	9560	1
Fage_P50a	272	Pulse	99	11347949	19950	1
Fage_P50a	273	Picture	Fixation Cross after Retrieval	11352822	0	1	124619	2	0	next	other	0
Fage_P50a	273	Pulse	99	11360349	7527	1
Fage_P50a	273	Pulse	99	11372748	19926	1
Fage_P50a	273	Pulse	99	11385148	32326	1
Fage_P50a	273	Pulse	99	11397547	44725	1
Fage_P50a	273	Pulse	99	11409947	57125	1
Fage_P50a	273	Pulse	99	11422347	69525	1
Fage_P50a	273	Pulse	99	11434746	81924	1
Fage_P50a	273	Pulse	99	11447146	94324	1
Fage_P50a	273	Pulse	99	11459546	106724	1
Fage_P50a	273	Pulse	99	11471945	119123	1
Fage_P50a	274	Picture	Encoding Sternberg Letters	11477441	0	1	24824	2	0	next	other	0
Fage_P50a	274	Pulse	99	11484345	6904	1
Fage_P50a	274	Pulse	99	11496744	19303	1
Fage_P50a	275	Picture	Fixation Cross Sternberg Letters after Encoding	11502265	0	1	12495	3	0	next	other	0
Fage_P50a	275	Pulse	99	11509144	6879	1
Fage_P50a	276	Picture	Stroop Sternberg	11514760	0	2	24824	3	0	next	incorrect	1289
Fage_P50a	276	Response	2	11521394	6634	1
Fage_P50a	276	Pulse	99	11521543	6783	1
Fage_P50a	276	Pulse	99	11533943	19183	1
Fage_P50a	277	Picture	Fixation Cross Sternberg Letters after Stroop	11539584	0	1	37319	2	0	next	other	0
Fage_P50a	277	Pulse	99	11546343	6759	1
Fage_P50a	277	Pulse	99	11558743	19159	1
Fage_P50a	277	Pulse	99	11571142	31558	1
Fage_P50a	278	Picture	Retrieval Sternberg Letters	11576903	0	1	24824	2	0	next	hit	1298
Fage_P50a	278	Pulse	99	11583542	6639	1
Fage_P50a	278	Response	1	11583862	6959	1
Fage_P50a	278	Pulse	99	11595941	19038	1
Fage_P50a	279	Picture	Fixation Cross after Retrieval	11601727	0	1	112291	2	0	next	other	0
Fage_P50a	279	Pulse	99	11608341	6614	1
Fage_P50a	279	Pulse	99	11620740	19013	1
Fage_P50a	279	Pulse	99	11633140	31413	1
Fage_P50a	279	Pulse	99	11645540	43813	1
Fage_P50a	279	Pulse	99	11657939	56212	1
Fage_P50a	279	Pulse	99	11670339	68612	1
Fage_P50a	279	Pulse	99	11682739	81012	1
Fage_P50a	279	Pulse	99	11695138	93411	1
Fage_P50a	279	Pulse	99	11707538	105811	1
Fage_P50a	280	Picture	Encoding Sternberg Letters	11714018	0	1	24823	3	0	next	other	0
Fage_P50a	280	Pulse	99	11719938	5920	1
Fage_P50a	280	Pulse	99	11732337	18319	1
Fage_P50a	281	Picture	Fixation Cross Sternberg Letters after Encoding	11738841	0	2	12496	3	0	next	other	0
Fage_P50a	281	Pulse	99	11744737	5896	1
Fage_P50a	282	Picture	Stroop Sternberg	11751337	0	1	24824	2	0	next	hit	1316
Fage_P50a	282	Response	1	11756516	5179	1
Fage_P50a	282	Pulse	99	11757136	5799	1
Fage_P50a	282	Pulse	99	11769536	18199	1
Fage_P50a	283	Picture	Fixation Cross Sternberg Letters after Stroop	11776161	0	1	37319	2	0	next	other	0
Fage_P50a	283	Pulse	99	11781936	5775	1
Fage_P50a	283	Pulse	99	11794335	18174	1
Fage_P50a	283	Pulse	99	11806735	30574	1
Fage_P50a	284	Picture	Retrieval Sternberg Letters	11813480	0	1	24823	3	0	next	hit	1325
Fage_P50a	284	Pulse	99	11819135	5655	1
Fage_P50a	284	Response	1	11822954	9474	1
Fage_P50a	284	Pulse	99	11831534	18054	1
Fage_P50a	285	Picture	Fixation Cross after Retrieval	11838303	0	2	137115	3	0	next	other	0
Fage_P50a	285	Pulse	99	11843934	5631	1
Fage_P50a	285	Pulse	99	11856333	18030	1
Fage_P50a	285	Pulse	99	11868733	30430	1
Fage_P50a	285	Pulse	99	11881133	42830	1
Fage_P50a	285	Pulse	99	11893532	55229	1
Fage_P50a	285	Pulse	99	11905932	67629	1
Fage_P50a	285	Pulse	99	11918331	80028	1
Fage_P50a	285	Pulse	99	11930731	92428	1
Fage_P50a	285	Pulse	99	11943131	104828	1
Fage_P50a	285	Pulse	99	11955530	117227	1
Fage_P50a	285	Pulse	99	11967930	129627	1
Fage_P50a	286	Picture	Encoding Sternberg Letters	11975418	0	1	24824	2	0	next	other	0
Fage_P50a	286	Pulse	99	11980330	4912	1
Fage_P50a	286	Pulse	99	11992729	17311	1
Fage_P50a	287	Picture	Fixation Cross Sternberg Letters after Encoding	12000242	0	1	12495	2	0	next	other	0
Fage_P50a	287	Pulse	99	12005129	4887	1
Fage_P50a	288	Picture	Stroop Sternberg	12012737	0	1	24824	2	0	next	hit	1346
Fage_P50a	288	Pulse	99	12017528	4791	1
Fage_P50a	288	Response	1	12017598	4861	1
Fage_P50a	288	Pulse	99	12029928	17191	1
Fage_P50a	289	Picture	Fixation Cross Sternberg Letters after Stroop	12037561	0	1	37319	2	0	next	other	0
Fage_P50a	289	Pulse	99	12042328	4767	1
Fage_P50a	289	Pulse	99	12054727	17166	1
Fage_P50a	289	Pulse	99	12067127	29566	1
Fage_P50a	290	Picture	Retrieval Sternberg Letters	12074880	0	1	24824	2	0	next	incorrect	1354
Fage_P50a	290	Pulse	99	12079526	4646	1
Fage_P50a	290	Response	2	12080366	5486	1
Fage_P50a	290	Pulse	99	12091926	17046	1
Fage_P50a	291	Picture	Fixation Cross after Retrieval	12099704	0	1	112290	2	0	next	other	0
Fage_P50a	291	Pulse	99	12104326	4622	1
Fage_P50a	291	Pulse	99	12116725	17021	1
Fage_P50a	291	Pulse	99	12129125	29421	1
Fage_P50a	291	Pulse	99	12141524	41820	1
Fage_P50a	291	Pulse	99	12153924	54220	1
Fage_P50a	291	Pulse	99	12166324	66620	1
Fage_P50a	291	Pulse	99	12178723	79019	1
Fage_P50a	291	Pulse	99	12191123	91419	1
Fage_P50a	291	Pulse	99	12203522	103818	1
Fage_P50a	292	Picture	End Sternberg	12211994	0	1	37319	2	0	next	other	0
Fage_P50a	292	Pulse	99	12215922	3928	1
Fage_P50a	292	Pulse	99	12228322	16328	1
Fage_P50a	292	Pulse	99	12240721	28727	1
Fage_P50a	293	Picture	Instruction Stroop	12249313	0	1	37319	2	0	next	other	0
Fage_P50a	293	Pulse	99	12253121	3808	1
Fage_P50a	293	Pulse	99	12265521	16208	1
Fage_P50a	293	Pulse	99	12277920	28607	1
Fage_P50a	294	Picture	stroop neutral close	12286632	0	1	24824	2	0	next	incorrect	1376
Fage_P50a	294	Pulse	99	12290320	3688	1
Fage_P50a	294	Response	2	12292180	5548	1
Fage_P50a	294	Pulse	99	12302719	16087	1
Fage_P50a	295	Picture	stroop neutral close	12311456	0	1	24824	2	0	next	hit	1380
Fage_P50a	295	Pulse	99	12315119	3663	1
Fage_P50a	295	Response	1	12316549	5093	1
Fage_P50a	295	Pulse	99	12327519	16063	1
Fage_P50a	296	Picture	stroop neutral close	12336280	0	1	24824	2	0	next	incorrect	1384
Fage_P50a	296	Pulse	99	12339918	3638	1
Fage_P50a	296	Response	2	12341798	5518	1
Fage_P50a	296	Pulse	99	12352318	16038	1
Fage_P50a	297	Picture	stroop neutral close	12361104	0	1	24823	3	0	next	incorrect	1388
Fage_P50a	297	Pulse	99	12364718	3614	1
Fage_P50a	297	Response	2	12366977	5873	1
Fage_P50a	297	Pulse	99	12377117	16013	1
Fage_P50a	298	Picture	stroop neutral close	12385927	0	2	24824	3	0	next	hit	1392
Fage_P50a	298	Pulse	99	12389517	3590	1
Fage_P50a	298	Response	1	12391207	5280	1
Fage_P50a	298	Pulse	99	12401916	15989	1
Fage_P50a	299	Picture	stroop neutral close	12410751	0	1	24824	2	0	next	incorrect	1396
Fage_P50a	299	Pulse	99	12414316	3565	1
Fage_P50a	299	Response	2	12415366	4615	1
Fage_P50a	299	Pulse	99	12426716	15965	1
Fage_P50a	300	Picture	Fixation Cross Stroop	12435575	0	1	124619	2	0	next	other	0
Fage_P50a	300	Pulse	99	12439115	3540	1
Fage_P50a	300	Pulse	99	12451515	15940	1
Fage_P50a	300	Pulse	99	12463914	28339	1
Fage_P50a	300	Pulse	99	12476314	40739	1
Fage_P50a	300	Pulse	99	12488714	53139	1
Fage_P50a	300	Pulse	99	12501113	65538	1
Fage_P50a	300	Pulse	99	12513513	77938	1
Fage_P50a	300	Pulse	99	12525913	90338	1
Fage_P50a	300	Pulse	99	12538312	102737	1
Fage_P50a	300	Pulse	99	12550712	115137	1
Fage_P50a	301	Picture	stroop neutral close	12560194	0	1	24824	2	0	next	hit	1411
Fage_P50a	301	Pulse	99	12563111	2917	1
Fage_P50a	301	Response	1	12565521	5327	1
Fage_P50a	301	Pulse	99	12575511	15317	1
Fage_P50a	302	Picture	stroop neutral close	12585018	0	1	24824	2	0	next	incorrect	1415
Fage_P50a	302	Pulse	99	12587911	2893	1
Fage_P50a	302	Response	2	12589710	4692	1
Fage_P50a	302	Pulse	99	12600310	15292	1
Fage_P50a	303	Picture	stroop neutral close	12609842	0	1	24824	2	0	next	incorrect	1419
Fage_P50a	303	Pulse	99	12612720	2878	1
Fage_P50a	303	Response	2	12614860	5018	1
Fage_P50a	303	Pulse	99	12625119	15277	1
Fage_P50a	304	Picture	stroop neutral close	12634666	0	1	24824	2	0	next	incorrect	1423
Fage_P50a	304	Pulse	99	12637519	2853	1
Fage_P50a	304	Response	2	12639579	4913	1
Fage_P50a	304	Pulse	99	12649919	15253	1
Fage_P50a	305	Picture	stroop neutral close	12659490	0	1	24823	2	0	next	hit	1427
Fage_P50a	305	Pulse	99	12662318	2828	1
Fage_P50a	305	Response	1	12664358	4868	1
Fage_P50a	305	Pulse	99	12674718	15228	1
Fage_P50a	306	Picture	stroop neutral close	12684313	0	1	24824	2	0	next	incorrect	1431
Fage_P50a	306	Pulse	99	12687118	2805	1
Fage_P50a	306	Response	2	12689027	4714	1
Fage_P50a	306	Pulse	99	12699517	15204	1
Fage_P50a	307	Picture	Fixation Cross Stroop	12709137	0	1	124619	2	0	next	other	0
Fage_P50a	307	Pulse	99	12711917	2780	1
Fage_P50a	307	Pulse	99	12724316	15179	1
Fage_P50a	307	Pulse	99	12736716	27579	1
Fage_P50a	307	Pulse	99	12749116	39979	1
Fage_P50a	307	Pulse	99	12761515	52378	1
Fage_P50a	307	Pulse	99	12773915	64778	1
Fage_P50a	307	Pulse	99	12786315	77178	1
Fage_P50a	307	Pulse	99	12798714	89577	1
Fage_P50a	307	Pulse	99	12811114	101977	1
Fage_P50a	307	Pulse	99	12823513	114376	1
Fage_P50a	308	Picture	stroop neutral close	12833756	0	1	24824	2	0	next	hit	1446
Fage_P50a	308	Pulse	99	12835913	2157	1
Fage_P50a	308	Response	1	12840423	6667	1
Fage_P50a	308	Pulse	99	12848313	14557	1
Fage_P50a	309	Picture	stroop neutral close	12858580	0	1	24824	2	0	next	incorrect	1450
Fage_P50a	309	Pulse	99	12860712	2132	1
Fage_P50a	309	Response	2	12863202	4622	1
Fage_P50a	309	Pulse	99	12873112	14532	1
Fage_P50a	310	Picture	stroop neutral close	12883404	0	1	24824	2	0	next	incorrect	1454
Fage_P50a	310	Pulse	99	12885512	2108	1
Fage_P50a	310	Response	2	12888271	4867	1
Fage_P50a	310	Pulse	99	12897911	14507	1
Fage_P50a	311	Picture	stroop neutral close	12908228	0	1	24824	2	0	next	incorrect	1458
Fage_P50a	311	Pulse	99	12910311	2083	1
Fage_P50a	311	Response	2	12916330	8102	1
Fage_P50a	311	Pulse	99	12922710	14482	1
Fage_P50a	312	Picture	stroop neutral close	12933052	0	1	24823	3	0	next	hit	1462
Fage_P50a	312	Pulse	99	12935110	2058	1
Fage_P50a	312	Response	1	12938800	5748	1
Fage_P50a	312	Pulse	99	12947509	14457	1
Fage_P50a	313	Picture	stroop neutral close	12957875	0	2	24824	3	0	next	hit	1466
Fage_P50a	313	Pulse	99	12959909	2034	1
Fage_P50a	313	Response	1	12963339	5464	1
Fage_P50a	313	Pulse	99	12972309	14434	1
Fage_P50a	314	Picture	Fixation Cross Stroop	12982699	0	1	124619	2	0	next	other	0
Fage_P50a	314	Pulse	99	12984708	2009	1
Fage_P50a	314	Pulse	99	12997108	14409	1
Fage_P50a	314	Pulse	99	13009508	26809	1
Fage_P50a	314	Pulse	99	13021907	39208	1
Fage_P50a	314	Pulse	99	13034307	51608	1
Fage_P50a	314	Pulse	99	13046708	64009	1
Fage_P50a	314	Pulse	99	13059106	76407	1
Fage_P50a	314	Pulse	99	13071506	88807	1
Fage_P50a	314	Pulse	99	13083905	101206	1
Fage_P50a	314	Pulse	99	13096305	113606	1
Fage_P50a	315	Picture	stroop neutral close	13107318	0	1	24824	2	0	next	incorrect	1481
Fage_P50a	315	Pulse	99	13108705	1387	1
Fage_P50a	315	Response	2	13113255	5937	1
Fage_P50a	315	Pulse	99	13121104	13786	1
Fage_P50a	316	Picture	stroop neutral close	13132142	0	1	24824	2	0	next	hit	1485
Fage_P50a	316	Pulse	99	13133504	1362	1
Fage_P50a	316	Response	1	13137654	5512	1
Fage_P50a	316	Pulse	99	13145903	13761	1
Fage_P50a	317	Picture	stroop neutral close	13156966	0	1	24824	2	0	next	incorrect	1489
Fage_P50a	317	Pulse	99	13158303	1337	1
Fage_P50a	317	Response	2	13162353	5387	1
Fage_P50a	317	Pulse	99	13170703	13737	1
Fage_P50a	318	Picture	stroop neutral close	13181790	0	1	24824	2	0	next	incorrect	1493
Fage_P50a	318	Pulse	99	13183102	1312	1
Fage_P50a	318	Response	2	13188862	7072	1
Fage_P50a	318	Pulse	99	13195502	13712	1
Fage_P50a	319	Picture	stroop neutral close	13206614	0	1	24990	2	0	next	incorrect	1497
Fage_P50a	319	Pulse	99	13207902	1288	1
Fage_P50a	319	Response	2	13213181	6567	1
Fage_P50a	319	Pulse	99	13220301	13687	1
Fage_P50a	320	Picture	stroop neutral close	13231604	0	1	24824	2	0	next	incorrect	1501
Fage_P50a	320	Pulse	99	13232701	1097	1
Fage_P50a	320	Response	2	13236811	5207	1
Fage_P50a	320	Pulse	99	13245100	13496	1
Fage_P50a	321	Picture	Fixation Cross Stroop	13256428	0	1	124619	2	0	next	other	0
Fage_P50a	321	Pulse	99	13257500	1072	1
Fage_P50a	321	Pulse	99	13269900	13472	1
Fage_P50a	321	Pulse	99	13282299	25871	1
Fage_P50a	321	Pulse	99	13294699	38271	1
Fage_P50a	321	Pulse	99	13307098	50670	1
Fage_P50a	321	Pulse	99	13319498	63070	1
Fage_P50a	321	Pulse	99	13331898	75470	1
Fage_P50a	321	Pulse	99	13344297	87869	1
Fage_P50a	321	Pulse	99	13356697	100269	1
Fage_P50a	321	Pulse	99	13369096	112668	1
Fage_P50a	322	Picture	stroop maximum incongruent	13381047	0	1	24824	2	0	next	hit	1516
Fage_P50a	322	Pulse	99	13381496	449	1
Fage_P50a	322	Response	1	13390206	9159	1
Fage_P50a	322	Pulse	99	13393896	12849	1
Fage_P50a	323	Picture	stroop maximum incongruent	13405871	0	1	24824	2	0	next	hit	1520
Fage_P50a	323	Pulse	99	13406295	424	1
Fage_P50a	323	Response	1	13415795	9924	1
Fage_P50a	323	Pulse	99	13418695	12824	1
Fage_P50a	324	Picture	stroop maximum incongruent	13430695	0	1	24824	2	0	next	hit	1525
Fage_P50a	324	Pulse	99	13431095	400	1
Fage_P50a	324	Pulse	99	13443494	12799	1
Fage_P50a	324	Response	1	13445154	14459	1
Fage_P50a	325	Picture	stroop maximum incongruent	13455519	0	1	24990	2	0	next	incorrect	1528
Fage_P50a	325	Pulse	99	13455894	375	1
Fage_P50a	325	Response	2	13463554	8035	1
Fage_P50a	325	Pulse	99	13468293	12774	1
Fage_P50a	326	Picture	stroop maximum incongruent	13480509	0	1	24824	2	0	next	hit	1532
Fage_P50a	326	Pulse	99	13480693	184	1
Fage_P50a	326	Response	1	13488823	8314	1
Fage_P50a	326	Pulse	99	13493093	12584	1
Fage_P50a	327	Picture	stroop maximum incongruent	13505333	0	1	24824	2	0	next	incorrect	1536
Fage_P50a	327	Pulse	99	13505492	159	1
Fage_P50a	327	Response	2	13513762	8429	1
Fage_P50a	327	Pulse	99	13517892	12559	1
Fage_P50a	328	Picture	Fixation Cross Stroop	13530157	0	1	124619	2	0	next	other	0
Fage_P50a	328	Pulse	99	13530292	135	1
Fage_P50a	328	Pulse	99	13542691	12534	1
Fage_P50a	328	Pulse	99	13555091	24934	1
Fage_P50a	328	Pulse	99	13567490	37333	1
Fage_P50a	328	Pulse	99	13579890	49733	1
Fage_P50a	328	Pulse	99	13592290	62133	1
Fage_P50a	328	Pulse	99	13604689	74532	1
Fage_P50a	328	Pulse	99	13617089	86932	1
Fage_P50a	328	Pulse	99	13629488	99331	1
Fage_P50a	328	Pulse	99	13641888	111731	1
Fage_P50a	328	Pulse	99	13654288	124131	1
Fage_P50a	329	Picture	stroop maximum incongruent	13654776	0	1	24824	2	0	next	incorrect	1551
Fage_P50a	329	Response	2	13662868	8092	1
Fage_P50a	329	Pulse	99	13666687	11911	1
Fage_P50a	329	Pulse	99	13679087	24311	1
Fage_P50a	330	Picture	stroop maximum incongruent	13679600	0	1	24990	2	0	next	incorrect	1555
Fage_P50a	330	Response	2	13687077	7477	1
Fage_P50a	330	Pulse	99	13691486	11886	1
Fage_P50a	330	Pulse	99	13703886	24286	1
Fage_P50a	331	Picture	stroop maximum incongruent	13704590	0	1	24824	2	0	next	hit	1559
Fage_P50a	331	Response	1	13711036	6446	1
Fage_P50a	331	Pulse	99	13716286	11696	1
Fage_P50a	331	Pulse	99	13728685	24095	1
Fage_P50a	332	Picture	stroop maximum incongruent	13729414	0	1	24824	2	0	next	hit	1563
Fage_P50a	332	Response	1	13737875	8461	1
Fage_P50a	332	Pulse	99	13741085	11671	1
Fage_P50a	332	Pulse	99	13753485	24071	1
Fage_P50a	333	Picture	stroop maximum incongruent	13754238	0	1	24824	2	0	next	hit	1567
Fage_P50a	333	Response	1	13763264	9026	1
Fage_P50a	333	Pulse	99	13765884	11646	1
Fage_P50a	333	Pulse	99	13778284	24046	1
Fage_P50a	334	Picture	stroop maximum incongruent	13779062	0	1	24823	3	0	next	incorrect	1571
Fage_P50a	334	Response	2	13786754	7692	1
Fage_P50a	334	Pulse	99	13790683	11621	1
Fage_P50a	334	Pulse	99	13803083	24021	1
Fage_P50a	335	Picture	Fixation Cross Stroop	13803885	0	2	124619	4	0	next	other	0
Fage_P50a	335	Pulse	99	13815483	11598	1
Fage_P50a	335	Pulse	99	13827882	23997	1
Fage_P50a	335	Pulse	99	13840282	36397	1
Fage_P50a	335	Pulse	99	13852682	48797	1
Fage_P50a	335	Pulse	99	13865081	61196	1
Fage_P50a	335	Pulse	99	13877481	73596	1
Fage_P50a	335	Pulse	99	13889880	85995	1
Fage_P50a	335	Pulse	99	13902280	98395	1
Fage_P50a	335	Pulse	99	13914679	110794	1
Fage_P50a	335	Pulse	99	13927079	123194	1
Fage_P50a	336	Picture	stroop maximum incongruent	13928504	0	2	24824	3	0	next	hit	1586
Fage_P50a	336	Response	1	13936589	8085	1
Fage_P50a	336	Pulse	99	13939479	10975	1
Fage_P50a	336	Pulse	99	13951879	23375	1
Fage_P50a	337	Picture	stroop maximum incongruent	13953328	0	1	24824	2	0	next	hit	1590
Fage_P50a	337	Response	1	13961188	7860	1
Fage_P50a	337	Pulse	99	13964278	10950	1
Fage_P50a	337	Pulse	99	13976678	23350	1
Fage_P50a	338	Picture	stroop maximum incongruent	13978152	0	1	24824	2	0	next	incorrect	1594
Fage_P50a	338	Response	2	13984968	6816	1
Fage_P50a	338	Pulse	99	13989077	10925	1
Fage_P50a	338	Pulse	99	14001477	23325	1
Fage_P50a	339	Picture	stroop maximum incongruent	14002976	0	1	24824	2	0	next	hit	1598
Fage_P50a	339	Response	1	14009167	6191	1
Fage_P50a	339	Pulse	99	14013876	10900	1
Fage_P50a	339	Pulse	99	14026276	23300	1
Fage_P50a	340	Picture	stroop maximum incongruent	14027800	0	1	24824	2	0	next	hit	1602
Fage_P50a	340	Response	1	14034346	6546	1
Fage_P50a	340	Pulse	99	14038676	10876	1
Fage_P50a	340	Pulse	99	14051075	23275	1
Fage_P50a	341	Picture	stroop maximum incongruent	14052624	0	1	24824	2	0	next	incorrect	1606
Fage_P50a	341	Response	2	14059045	6421	1
Fage_P50a	341	Pulse	99	14063475	10851	1
Fage_P50a	341	Pulse	99	14075875	23251	1
Fage_P50a	342	Picture	Fixation Cross Stroop	14077448	0	1	124619	2	0	next	other	0
Fage_P50a	342	Pulse	99	14088274	10826	1
Fage_P50a	342	Pulse	99	14100674	23226	1
Fage_P50a	342	Pulse	99	14113073	35625	1
Fage_P50a	342	Pulse	99	14125473	48025	1
Fage_P50a	342	Pulse	99	14137873	60425	1
Fage_P50a	342	Pulse	99	14150282	72834	1
Fage_P50a	342	Pulse	99	14162682	85234	1
Fage_P50a	342	Pulse	99	14175082	97634	1
Fage_P50a	342	Pulse	99	14187481	110033	1
Fage_P50a	342	Pulse	99	14199881	122433	1
Fage_P50a	343	Picture	stroop maximum incongruent	14202067	0	1	24823	2	0	next	hit	1621
Fage_P50a	343	Response	1	14207901	5834	1
Fage_P50a	343	Pulse	99	14212280	10213	1
Fage_P50a	343	Pulse	99	14224680	22613	1
Fage_P50a	344	Picture	stroop maximum incongruent	14226890	0	1	24824	2	0	next	hit	1625
Fage_P50a	344	Response	1	14233280	6390	1
Fage_P50a	344	Pulse	99	14237080	10190	1
Fage_P50a	344	Pulse	99	14249479	22589	1
Fage_P50a	345	Picture	stroop maximum incongruent	14251714	0	1	24824	2	0	next	incorrect	1629
Fage_P50a	345	Response	2	14257129	5415	1
Fage_P50a	345	Pulse	99	14261879	10165	1
Fage_P50a	345	Pulse	99	14274278	22564	1
Fage_P50a	346	Picture	stroop maximum incongruent	14276538	0	1	24991	2	0	next	incorrect	1633
Fage_P50a	346	Response	2	14285708	9170	1
Fage_P50a	346	Pulse	99	14286678	10140	1
Fage_P50a	346	Pulse	99	14299078	22540	1
Fage_P50a	347	Picture	stroop maximum incongruent	14301529	0	1	24823	2	0	next	incorrect	1637
Fage_P50a	347	Response	2	14306488	4959	1
Fage_P50a	347	Pulse	99	14311477	9948	1
Fage_P50a	347	Pulse	99	14323877	22348	1
Fage_P50a	348	Picture	stroop maximum incongruent	14326352	0	1	24824	2	0	next	incorrect	1641
Fage_P50a	348	Response	2	14332507	6155	1
Fage_P50a	348	Pulse	99	14336277	9925	1
Fage_P50a	348	Pulse	99	14348676	22324	1
Fage_P50a	349	Picture	Fixation Cross Stroop	14351176	0	1	124619	2	0	next	other	0
Fage_P50a	349	Pulse	99	14361076	9900	1
Fage_P50a	349	Pulse	99	14373475	22299	1
Fage_P50a	349	Pulse	99	14385875	34699	1
Fage_P50a	349	Pulse	99	14398275	47099	1
Fage_P50a	349	Pulse	99	14410674	59498	1
Fage_P50a	349	Pulse	99	14423074	71898	1
Fage_P50a	349	Pulse	99	14435473	84297	1
Fage_P50a	349	Pulse	99	14447873	96697	1
Fage_P50a	349	Pulse	99	14460273	109097	1
Fage_P50a	349	Pulse	99	14472672	121496	1
Fage_P50a	350	Picture	End Stroop	14475795	0	1	46303	2	0	next	other	0
Fage_P50a	350	Pulse	99	14485072	9277	1
Fage_P50a	350	Pulse	99	14497472	21677	1
Fage_P50a	350	Pulse	99	14509871	34076	1
