# Supplementary material for: Towards clinical applicability of fMRI via systematic filtering
Source: PLoS One. 2025 May 12;20(5):e0321088. doi: 10.1371/journal.pone.0321088 (PMC12068634; doi:10.1371/journal.pone.0321088)
Supplement: S1 Code — (ZIP) [file pone.0321088.s001.zip › PLOS_DATA_CODE/Logfiles/Fage_P050b-fage.log]

Scenario - Fage Final
Logfile written - 02/07/2013 19:24:53

Subject	Trial	Event Type	Code	Time	TTime	Uncertainty	Duration	Uncertainty	ReqTime	ReqDur	Stim Type	Pair Index

Fage_P050b	1	Pulse	99	63256	73253	1
Fage_P050b	2	Picture	Instruction Sternberg Symbols	63471	0	1	37319	2	0	next	other	0
Fage_P050b	2	Pulse	99	75655	12184	1
Fage_P050b	2	Pulse	99	88055	24584	1
Fage_P050b	2	Pulse	99	100455	36984	1
Fage_P050b	3	Picture	Encoding Sternberg Symbols	100790	0	1	24824	2	0	next	other	0
Fage_P050b	3	Pulse	99	112854	12064	1
Fage_P050b	3	Pulse	99	125254	24464	1
Fage_P050b	4	Picture	Fixation Cross Sternberg Symbols after Encoding	125614	0	1	12495	2	0	next	other	0
Fage_P050b	4	Pulse	99	137653	12039	1
Fage_P050b	5	Picture	Stroop Sternberg	138109	0	1	24824	2	0	next	incorrect	12
Fage_P050b	5	Response	2	143533	5424	1
Fage_P050b	5	Pulse	99	150053	11944	1
Fage_P050b	5	Pulse	99	162452	24343	1
Fage_P050b	6	Picture	Fixation Cross Sternberg Symbols after Stroop	162933	0	1	37319	2	0	next	other	0
Fage_P050b	6	Pulse	99	174852	11919	1
Fage_P050b	6	Pulse	99	187252	24319	1
Fage_P050b	6	Pulse	99	199651	36718	1
Fage_P050b	7	Picture	Retrieval Sternberg Symbols	200252	0	1	24824	2	0	next	hit	20
Fage_P050b	7	Response	1	209721	9469	1
Fage_P050b	7	Pulse	99	212051	11799	1
Fage_P050b	7	Pulse	99	224451	24199	1
Fage_P050b	8	Picture	Fixation Cross after Retrieval	225076	0	1	112290	3	0	next	other	0
Fage_P050b	8	Pulse	99	236850	11774	1
Fage_P050b	8	Pulse	99	249250	24174	1
Fage_P050b	8	Pulse	99	261649	36573	1
Fage_P050b	8	Pulse	99	274049	48973	1
Fage_P050b	8	Pulse	99	286449	61373	1
Fage_P050b	8	Pulse	99	298848	73772	1
Fage_P050b	8	Pulse	99	311248	86172	1
Fage_P050b	8	Pulse	99	323648	98572	1
Fage_P050b	8	Pulse	99	336047	110971	1
Fage_P050b	9	Picture	Encoding Sternberg Symbols	337366	0	2	24824	3	0	next	other	0
Fage_P050b	9	Pulse	99	348447	11081	1
Fage_P050b	9	Pulse	99	360846	23480	1
Fage_P050b	10	Picture	Fixation Cross Sternberg Symbols after Encoding	362190	0	1	12495	3	0	next	other	0
Fage_P050b	10	Pulse	99	373246	11056	1
Fage_P050b	11	Picture	Stroop Sternberg	374685	0	2	24824	3	0	next	incorrect	39
Fage_P050b	11	Response	2	380176	5491	1
Fage_P050b	11	Pulse	99	385646	10961	1
Fage_P050b	11	Pulse	99	398045	23360	1
Fage_P050b	12	Picture	Fixation Cross Sternberg Symbols after Stroop	399509	0	1	37319	2	0	next	other	0
Fage_P050b	12	Pulse	99	410445	10936	1
Fage_P050b	12	Pulse	99	422844	23335	1
Fage_P050b	12	Pulse	99	435244	35735	1
Fage_P050b	13	Picture	Retrieval Sternberg Symbols	436828	0	1	24824	2	0	next	hit	48
Fage_P050b	13	Pulse	99	447644	10816	1
Fage_P050b	13	Response	1	452063	15235	1
Fage_P050b	13	Pulse	99	460043	23215	1
Fage_P050b	14	Picture	Fixation Cross after Retrieval	461652	0	1	149443	2	0	next	other	0
Fage_P050b	14	Pulse	99	472443	10791	1
Fage_P050b	14	Pulse	99	484843	23191	1
Fage_P050b	14	Pulse	99	497242	35590	1
Fage_P050b	14	Pulse	99	509642	47990	1
Fage_P050b	14	Pulse	99	522041	60389	1
Fage_P050b	14	Pulse	99	534441	72789	1
Fage_P050b	14	Pulse	99	546851	85199	1
Fage_P050b	14	Pulse	99	559250	97598	1
Fage_P050b	14	Pulse	99	571650	109998	1
Fage_P050b	14	Pulse	99	584049	122397	1
Fage_P050b	14	Pulse	99	596449	134797	1
Fage_P050b	14	Pulse	99	608849	147197	1
Fage_P050b	15	Picture	Encoding Sternberg Symbols	611095	0	1	24824	2	0	next	other	0
Fage_P050b	15	Pulse	99	621248	10153	1
Fage_P050b	15	Pulse	99	633648	22553	1
Fage_P050b	16	Picture	Fixation Cross Sternberg Symbols after Encoding	635919	0	1	12495	2	0	next	other	0
Fage_P050b	16	Pulse	99	646048	10129	1
Fage_P050b	17	Picture	Stroop Sternberg	648414	0	1	24824	2	0	next	hit	69
Fage_P050b	17	Response	1	655287	6873	1
Fage_P050b	17	Pulse	99	658447	10033	1
Fage_P050b	17	Pulse	99	670847	22433	1
Fage_P050b	18	Picture	Fixation Cross Sternberg Symbols after Stroop	673238	0	1	37319	2	0	next	other	0
Fage_P050b	18	Pulse	99	683247	10009	1
Fage_P050b	18	Pulse	99	695648	22410	1
Fage_P050b	18	Pulse	99	708046	34808	1
Fage_P050b	19	Picture	Retrieval Sternberg Symbols	710557	0	1	24824	2	0	next	hit	77
Fage_P050b	19	Response	1	718385	7828	1
Fage_P050b	19	Response	2	719035	8478	1
Fage_P050b	19	Pulse	99	720445	9888	1
Fage_P050b	19	Pulse	99	732845	22288	1
Fage_P050b	19	Response	1	733665	23108	1
Fage_P050b	20	Picture	Fixation Cross after Retrieval	735381	0	1	124619	2	0	next	other	0
Fage_P050b	20	Pulse	99	745244	9863	1
Fage_P050b	20	Pulse	99	757644	22263	1
Fage_P050b	20	Pulse	99	770044	34663	1
Fage_P050b	20	Pulse	99	782444	47063	1
Fage_P050b	20	Pulse	99	794843	59462	1
Fage_P050b	20	Pulse	99	807242	71861	1
Fage_P050b	20	Pulse	99	819642	84261	1
Fage_P050b	20	Pulse	99	832042	96661	1
Fage_P050b	20	Pulse	99	844442	109061	1
Fage_P050b	20	Pulse	99	856841	121460	1
Fage_P050b	21	Picture	Encoding Sternberg Symbols	860000	0	1	24824	2	0	next	other	0
Fage_P050b	21	Pulse	99	869241	9241	1
Fage_P050b	21	Pulse	99	881640	21640	1
Fage_P050b	22	Picture	Fixation Cross Sternberg Symbols after Encoding	884824	0	1	12495	2	0	next	other	0
Fage_P050b	22	Pulse	99	894040	9216	1
Fage_P050b	23	Picture	Stroop Sternberg	897319	0	1	24824	2	0	next	hit	99
Fage_P050b	23	Response	1	902810	5491	1
Fage_P050b	23	Pulse	99	906439	9120	1
Fage_P050b	23	Pulse	99	918839	21520	1
Fage_P050b	24	Picture	Fixation Cross Sternberg Symbols after Stroop	922143	0	1	37319	2	0	next	other	0
Fage_P050b	24	Pulse	99	931239	9096	1
Fage_P050b	24	Pulse	99	943638	21495	1
Fage_P050b	24	Pulse	99	956038	33895	1
Fage_P050b	25	Picture	Retrieval Sternberg Symbols	959462	0	1	24824	2	0	next	incorrect	108
Fage_P050b	25	Pulse	99	968438	8976	1
Fage_P050b	25	Response	2	969667	10205	1
Fage_P050b	25	Pulse	99	980837	21375	1
Fage_P050b	26	Picture	Fixation Cross after Retrieval	984286	0	1	136947	2	0	next	other	0
Fage_P050b	26	Pulse	99	993237	8951	1
Fage_P050b	26	Pulse	99	1005636	21350	1
Fage_P050b	26	Pulse	99	1018036	33750	1
Fage_P050b	26	Pulse	99	1030436	46150	1
Fage_P050b	26	Pulse	99	1042835	58549	1
Fage_P050b	26	Pulse	99	1055235	70949	1
Fage_P050b	26	Pulse	99	1067635	83349	1
Fage_P050b	26	Pulse	99	1080034	95748	1
Fage_P050b	26	Pulse	99	1092434	108148	1
Fage_P050b	26	Pulse	99	1104833	120547	1
Fage_P050b	26	Pulse	99	1117233	132947	1
Fage_P050b	27	Picture	Encoding Sternberg Symbols	1121233	0	1	24824	2	0	next	other	0
Fage_P050b	27	Pulse	99	1129633	8400	1
Fage_P050b	27	Pulse	99	1142032	20799	1
Fage_P050b	28	Picture	Fixation Cross Sternberg Symbols after Encoding	1146057	0	1	12495	3	0	next	other	0
Fage_P050b	28	Pulse	99	1154432	8375	1
Fage_P050b	29	Picture	Stroop Sternberg	1158552	0	2	24824	3	0	next	incorrect	129
Fage_P050b	29	Pulse	99	1166832	8280	1
Fage_P050b	29	Response	2	1167791	9239	1
Fage_P050b	29	Pulse	99	1179231	20679	1
Fage_P050b	30	Picture	Fixation Cross Sternberg Symbols after Stroop	1183376	0	1	37319	2	0	next	other	0
Fage_P050b	30	Pulse	99	1191631	8255	1
Fage_P050b	30	Pulse	99	1204030	20654	1
Fage_P050b	30	Pulse	99	1216430	33054	1
Fage_P050b	31	Picture	Retrieval Sternberg Symbols	1220695	0	1	24824	2	0	next	hit	137
Fage_P050b	31	Pulse	99	1228830	8135	1
Fage_P050b	31	Response	1	1235549	14854	1
Fage_P050b	31	Pulse	99	1241229	20534	1
Fage_P050b	32	Picture	Fixation Cross after Retrieval	1245519	0	1	124619	2	0	next	other	0
Fage_P050b	32	Pulse	99	1253629	8110	1
Fage_P050b	32	Pulse	99	1266028	20509	1
Fage_P050b	32	Pulse	99	1278428	32909	1
Fage_P050b	32	Pulse	99	1290828	45309	1
Fage_P050b	32	Pulse	99	1303227	57708	1
Fage_P050b	32	Pulse	99	1315627	70108	1
Fage_P050b	32	Pulse	99	1328026	82507	1
Fage_P050b	32	Pulse	99	1340426	94907	1
Fage_P050b	32	Pulse	99	1352826	107307	1
Fage_P050b	32	Pulse	99	1365225	119706	1
Fage_P050b	33	Picture	Encoding Sternberg Symbols	1370138	0	1	24824	2	0	next	other	0
Fage_P050b	33	Pulse	99	1377625	7487	1
Fage_P050b	33	Pulse	99	1390025	19887	1
Fage_P050b	34	Picture	Fixation Cross Sternberg Symbols after Encoding	1394962	0	1	12495	2	0	next	other	0
Fage_P050b	34	Pulse	99	1402424	7462	1
Fage_P050b	35	Picture	Stroop Sternberg	1407457	0	1	24824	2	0	next	incorrect	157
Fage_P050b	35	Pulse	99	1414824	7367	1
Fage_P050b	35	Response	2	1415704	8247	1
Fage_P050b	35	Pulse	99	1427223	19766	1
Fage_P050b	36	Picture	Fixation Cross Sternberg Symbols after Stroop	1432281	0	1	37319	2	0	next	other	0
Fage_P050b	36	Pulse	99	1439623	7342	1
Fage_P050b	36	Pulse	99	1452023	19742	1
Fage_P050b	36	Pulse	99	1464422	32141	1
Fage_P050b	37	Picture	Retrieval Sternberg Symbols	1469600	0	1	24824	2	0	next	hit	165
Fage_P050b	37	Pulse	99	1476822	7222	1
Fage_P050b	37	Response	1	1478932	9332	1
Fage_P050b	37	Pulse	99	1489221	19621	1
Fage_P050b	38	Picture	Fixation Cross after Retrieval	1494424	0	1	112290	3	0	next	other	0
Fage_P050b	38	Pulse	99	1501621	7197	1
Fage_P050b	38	Pulse	99	1514021	19597	1
Fage_P050b	38	Pulse	99	1526420	31996	1
Fage_P050b	38	Pulse	99	1538820	44396	1
Fage_P050b	38	Pulse	99	1551220	56796	1
Fage_P050b	38	Pulse	99	1563619	69195	1
Fage_P050b	38	Pulse	99	1576019	81595	1
Fage_P050b	38	Pulse	99	1588418	93994	1
Fage_P050b	38	Pulse	99	1600818	106394	1
Fage_P050b	39	Picture	Encoding Sternberg Symbols	1606714	0	2	24824	3	0	next	other	0
Fage_P050b	39	Pulse	99	1613218	6504	1
Fage_P050b	39	Pulse	99	1625617	18903	1
Fage_P050b	40	Picture	Fixation Cross Sternberg Symbols after Encoding	1631538	0	1	12496	2	0	next	other	0
Fage_P050b	40	Pulse	99	1638017	6479	1
Fage_P050b	41	Picture	Stroop Sternberg	1644034	0	1	24823	2	0	next	hit	183
Fage_P050b	41	Response	1	1649797	5763	1
Fage_P050b	41	Pulse	99	1650416	6382	1
Fage_P050b	41	Pulse	99	1662816	18782	1
Fage_P050b	42	Picture	Fixation Cross Sternberg Symbols after Stroop	1668857	0	1	37319	2	0	next	other	0
Fage_P050b	42	Pulse	99	1675216	6359	1
Fage_P050b	42	Pulse	99	1687615	18758	1
Fage_P050b	42	Pulse	99	1700015	31158	1
Fage_P050b	43	Picture	Retrieval Sternberg Symbols	1706176	0	1	24824	2	0	next	incorrect	192
Fage_P050b	43	Pulse	99	1712415	6239	1
Fage_P050b	43	Response	2	1714244	8068	1
Fage_P050b	43	Pulse	99	1724814	18638	1
Fage_P050b	44	Picture	Fixation Cross after Retrieval	1731000	0	1	112291	2	0	next	other	0
Fage_P050b	44	Pulse	99	1737214	6214	1
Fage_P050b	44	Pulse	99	1749613	18613	1
Fage_P050b	44	Pulse	99	1762013	31013	1
Fage_P050b	44	Pulse	99	1774413	43413	1
Fage_P050b	44	Pulse	99	1786812	55812	1
Fage_P050b	44	Pulse	99	1799212	68212	1
Fage_P050b	44	Pulse	99	1811611	80611	1
Fage_P050b	44	Pulse	99	1824011	93011	1
Fage_P050b	44	Pulse	99	1836411	105411	1
Fage_P050b	45	Picture	Encoding Sternberg Symbols	1843291	0	1	24824	2	0	next	other	0
Fage_P050b	45	Pulse	99	1848811	5520	1
Fage_P050b	45	Pulse	99	1861210	17919	1
Fage_P050b	46	Picture	Fixation Cross Sternberg Symbols after Encoding	1868115	0	1	12495	2	0	next	other	0
Fage_P050b	46	Pulse	99	1873610	5495	1
Fage_P050b	47	Picture	Stroop Sternberg	1880610	0	1	24824	2	0	next	incorrect	210
Fage_P050b	47	Response	2	1885179	4569	1
Fage_P050b	47	Pulse	99	1886009	5399	1
Fage_P050b	47	Pulse	99	1898409	17799	1
Fage_P050b	48	Picture	Fixation Cross Sternberg Symbols after Stroop	1905434	0	1	37319	2	0	next	other	0
Fage_P050b	48	Pulse	99	1910809	5375	1
Fage_P050b	48	Pulse	99	1923218	17784	1
Fage_P050b	48	Pulse	99	1935618	30184	1
Fage_P050b	49	Picture	Retrieval Sternberg Symbols	1942753	0	1	24824	2	0	next	miss	0
Fage_P050b	49	Pulse	99	1948007	5254	1
Fage_P050b	49	Pulse	99	1960417	17664	1
Fage_P050b	50	Picture	Fixation Cross after Retrieval	1967577	0	1	137114	2	0	next	false_alarm	222
Fage_P050b	50	Pulse	99	1972817	5240	1
Fage_P050b	50	Response	1	1973536	5959	1
Fage_P050b	50	Pulse	99	1985216	17639	1
Fage_P050b	50	Pulse	99	1997616	30039	1
Fage_P050b	50	Pulse	99	2010016	42439	1
Fage_P050b	50	Pulse	99	2022415	54838	1
Fage_P050b	50	Pulse	99	2034815	67238	1
Fage_P050b	50	Pulse	99	2047214	79637	1
Fage_P050b	50	Pulse	99	2059614	92037	1
Fage_P050b	50	Pulse	99	2072014	104437	1
Fage_P050b	50	Pulse	99	2084413	116836	1
Fage_P050b	50	Pulse	99	2096813	129236	1
Fage_P050b	51	Picture	Encoding Sternberg Symbols	2104691	0	1	24824	2	0	next	other	0
Fage_P050b	51	Pulse	99	2109213	4522	1
Fage_P050b	51	Pulse	99	2121612	16921	1
Fage_P050b	52	Picture	Fixation Cross Sternberg Symbols after Encoding	2129515	0	1	12495	2	0	next	other	0
Fage_P050b	52	Pulse	99	2134012	4497	1
Fage_P050b	53	Picture	Stroop Sternberg	2142010	0	1	24824	2	0	next	hit	240
Fage_P050b	53	Pulse	99	2146411	4401	1
Fage_P050b	53	Response	1	2148061	6051	1
Fage_P050b	53	Pulse	99	2158811	16801	1
Fage_P050b	54	Picture	Fixation Cross Sternberg Symbols after Stroop	2166834	0	1	37319	2	0	next	other	0
Fage_P050b	54	Pulse	99	2171211	4377	1
Fage_P050b	54	Pulse	99	2183610	16776	1
Fage_P050b	54	Pulse	99	2196010	29176	1
Fage_P050b	55	Picture	Retrieval Sternberg Symbols	2204153	0	1	24824	2	0	next	incorrect	248
Fage_P050b	55	Pulse	99	2208409	4256	1
Fage_P050b	55	Response	2	2209289	5136	1
Fage_P050b	55	Pulse	99	2220809	16656	1
Fage_P050b	56	Picture	Fixation Cross after Retrieval	2228977	0	1	124619	2	0	next	other	0
Fage_P050b	56	Pulse	99	2233209	4232	1
Fage_P050b	56	Pulse	99	2245608	16631	1
Fage_P050b	56	Pulse	99	2258008	29031	1
Fage_P050b	56	Pulse	99	2270407	41430	1
Fage_P050b	56	Pulse	99	2282807	53830	1
Fage_P050b	56	Pulse	99	2295207	66230	1
Fage_P050b	56	Pulse	99	2307606	78629	1
Fage_P050b	56	Pulse	99	2320006	91029	1
Fage_P050b	56	Pulse	99	2332406	103429	1
Fage_P050b	56	Pulse	99	2344805	115828	1
Fage_P050b	57	Picture	Encoding Sternberg Symbols	2353596	0	1	24823	3	0	next	other	0
Fage_P050b	57	Pulse	99	2357205	3609	1
Fage_P050b	57	Pulse	99	2369604	16008	1
Fage_P050b	58	Picture	Fixation Cross Sternberg Symbols after Encoding	2378419	0	2	12496	3	0	next	other	0
Fage_P050b	58	Pulse	99	2382004	3585	1
Fage_P050b	59	Picture	Stroop Sternberg	2390915	0	1	24824	2	0	next	incorrect	268
Fage_P050b	59	Pulse	99	2394404	3489	1
Fage_P050b	59	Response	2	2395473	4558	1
Fage_P050b	59	Pulse	99	2406803	15888	1
Fage_P050b	60	Picture	Fixation Cross Sternberg Symbols after Stroop	2415739	0	1	37319	2	0	next	other	0
Fage_P050b	60	Pulse	99	2419203	3464	1
Fage_P050b	60	Pulse	99	2431603	15864	1
Fage_P050b	60	Pulse	99	2444002	28263	1
Fage_P050b	61	Picture	Retrieval Sternberg Symbols	2453058	0	1	24823	3	0	next	incorrect	276
Fage_P050b	61	Pulse	99	2456402	3344	1
Fage_P050b	61	Response	2	2457841	4783	1
Fage_P050b	61	Pulse	99	2468801	15743	1
Fage_P050b	62	Picture	Fixation Cross after Retrieval	2477881	0	2	149443	3	0	next	other	0
Fage_P050b	62	Pulse	99	2481201	3320	1
Fage_P050b	62	Pulse	99	2493601	15720	1
Fage_P050b	62	Pulse	99	2506000	28119	1
Fage_P050b	62	Pulse	99	2518400	40519	1
Fage_P050b	62	Pulse	99	2530799	52918	1
Fage_P050b	62	Pulse	99	2543199	65318	1
Fage_P050b	62	Pulse	99	2555599	77718	1
Fage_P050b	62	Pulse	99	2567998	90117	1
Fage_P050b	62	Pulse	99	2580398	102517	1
Fage_P050b	62	Pulse	99	2592797	114916	1
Fage_P050b	62	Pulse	99	2605197	127316	1
Fage_P050b	62	Pulse	99	2617597	139716	1
Fage_P050b	63	Picture	Encoding Sternberg Symbols	2627324	0	1	24824	2	0	next	other	0
Fage_P050b	63	Pulse	99	2629996	2672	1
Fage_P050b	63	Pulse	99	2642396	15072	1
Fage_P050b	64	Picture	Fixation Cross Sternberg Symbols after Encoding	2652148	0	1	12495	3	0	next	other	0
Fage_P050b	64	Pulse	99	2654796	2648	1
Fage_P050b	65	Picture	Stroop Sternberg	2664643	0	2	24824	3	0	next	incorrect	298
Fage_P050b	65	Pulse	99	2667195	2552	1
Fage_P050b	65	Response	2	2669385	4742	1
Fage_P050b	65	Pulse	99	2679595	14952	1
Fage_P050b	66	Picture	Fixation Cross Sternberg Symbols after Stroop	2689467	0	1	37319	2	0	next	other	0
Fage_P050b	66	Pulse	99	2691994	2527	1
Fage_P050b	66	Pulse	99	2704394	14927	1
Fage_P050b	66	Pulse	99	2716794	27327	1
Fage_P050b	67	Picture	Retrieval Sternberg Symbols	2726786	0	1	24824	2	0	next	incorrect	306
Fage_P050b	67	Pulse	99	2729193	2407	1
Fage_P050b	67	Response	2	2737643	10857	1
Fage_P050b	67	Pulse	99	2741593	14807	1
Fage_P050b	68	Picture	Fixation Cross after Retrieval	2751610	0	1	124619	2	0	next	other	0
Fage_P050b	68	Pulse	99	2753993	2383	1
Fage_P050b	68	Pulse	99	2766392	14782	1
Fage_P050b	68	Pulse	99	2778792	27182	1
Fage_P050b	68	Pulse	99	2791191	39581	1
Fage_P050b	68	Pulse	99	2803591	51981	1
Fage_P050b	68	Pulse	99	2815990	64380	1
Fage_P050b	68	Pulse	99	2828390	76780	1
Fage_P050b	68	Pulse	99	2840790	89180	1
Fage_P050b	68	Pulse	99	2853189	101579	1
Fage_P050b	68	Pulse	99	2865589	113979	1
Fage_P050b	69	Picture	Encoding Sternberg Symbols	2876229	0	1	24824	2	0	next	other	0
Fage_P050b	69	Pulse	99	2877989	1760	1
Fage_P050b	69	Pulse	99	2890388	14159	1
Fage_P050b	70	Picture	Fixation Cross Sternberg Symbols after Encoding	2901053	0	1	12495	2	0	next	other	0
Fage_P050b	70	Pulse	99	2902788	1735	1
Fage_P050b	71	Picture	Stroop Sternberg	2913548	0	1	24824	2	0	next	incorrect	326
Fage_P050b	71	Pulse	99	2915187	1639	1
Fage_P050b	71	Response	2	2920707	7159	1
Fage_P050b	71	Pulse	99	2927587	14039	1
Fage_P050b	72	Picture	Fixation Cross Sternberg Symbols after Stroop	2938372	0	1	37319	2	0	next	other	0
Fage_P050b	72	Pulse	99	2939987	1615	1
Fage_P050b	72	Pulse	99	2952386	14014	1
Fage_P050b	72	Pulse	99	2964786	26414	1
Fage_P050b	73	Picture	Retrieval Sternberg Symbols	2975691	0	1	24824	2	0	next	incorrect	334
Fage_P050b	73	Pulse	99	2977186	1495	1
Fage_P050b	73	Response	2	2983455	7764	1
Fage_P050b	73	Pulse	99	2989585	13894	1
Fage_P050b	74	Picture	Fixation Cross after Retrieval	3000515	0	1	112290	3	0	next	other	0
Fage_P050b	74	Pulse	99	3001985	1470	1
Fage_P050b	74	Pulse	99	3014384	13869	1
Fage_P050b	74	Pulse	99	3026784	26269	1
Fage_P050b	74	Pulse	99	3039184	38669	1
Fage_P050b	74	Pulse	99	3051583	51068	1
Fage_P050b	74	Pulse	99	3063983	63468	1
Fage_P050b	74	Pulse	99	3076383	75868	1
Fage_P050b	74	Pulse	99	3088782	88267	1
Fage_P050b	74	Pulse	99	3101182	100667	1
Fage_P050b	75	Picture	Encoding Sternberg Symbols	3112805	0	2	24824	3	0	next	other	0
Fage_P050b	75	Pulse	99	3113581	776	1
Fage_P050b	75	Pulse	99	3125981	13176	1
Fage_P050b	76	Picture	Fixation Cross Sternberg Symbols after Encoding	3137629	0	1	12496	2	0	next	other	0
Fage_P050b	76	Pulse	99	3138381	752	1
Fage_P050b	77	Picture	Stroop Sternberg	3150125	0	1	24823	2	0	next	hit	353
Fage_P050b	77	Pulse	99	3150780	655	1
Fage_P050b	77	Response	1	3156070	5945	1
Fage_P050b	77	Pulse	99	3163180	13055	1
Fage_P050b	78	Picture	Fixation Cross Sternberg Symbols after Stroop	3174948	0	1	37319	3	0	next	other	0
Fage_P050b	78	Pulse	99	3175580	632	1
Fage_P050b	78	Pulse	99	3187979	13031	1
Fage_P050b	78	Pulse	99	3200379	25431	1
Fage_P050b	79	Picture	Retrieval Sternberg Symbols	3212267	0	2	24824	3	0	next	hit	362
Fage_P050b	79	Pulse	99	3212778	511	1
Fage_P050b	79	Pulse	99	3225178	12911	1
Fage_P050b	79	Response	1	3226278	14011	1
Fage_P050b	80	Picture	Fixation Cross after Retrieval	3237091	0	1	124619	2	0	next	other	0
Fage_P050b	80	Pulse	99	3237578	487	1
Fage_P050b	80	Pulse	99	3249977	12886	1
Fage_P050b	80	Pulse	99	3262377	25286	1
Fage_P050b	80	Pulse	99	3274776	37685	1
Fage_P050b	80	Pulse	99	3287176	50085	1
Fage_P050b	80	Pulse	99	3299576	62485	1
Fage_P050b	80	Pulse	99	3311975	74884	1
Fage_P050b	80	Pulse	99	3324375	87284	1
Fage_P050b	80	Pulse	99	3336774	99683	1
Fage_P050b	80	Pulse	99	3349174	112083	1
Fage_P050b	80	Pulse	99	3361584	124493	1
Fage_P050b	81	Picture	Encoding Sternberg Symbols	3361710	0	1	24824	2	0	next	other	0
Fage_P050b	81	Pulse	99	3373983	12273	1
Fage_P050b	81	Pulse	99	3386383	24673	1
Fage_P050b	82	Picture	Fixation Cross Sternberg Symbols after Encoding	3386534	0	1	12495	3	0	next	other	0
Fage_P050b	82	Pulse	99	3398783	12249	1
Fage_P050b	83	Picture	Stroop Sternberg	3399029	0	2	24824	3	0	next	incorrect	381
Fage_P050b	83	Response	2	3405452	6423	1
Fage_P050b	83	Pulse	99	3411182	12153	1
Fage_P050b	83	Pulse	99	3423582	24553	1
Fage_P050b	84	Picture	Fixation Cross Sternberg Symbols after Stroop	3423853	0	1	37319	2	0	next	other	0
Fage_P050b	84	Pulse	99	3435981	12128	1
Fage_P050b	84	Pulse	99	3448381	24528	1
Fage_P050b	84	Pulse	99	3460781	36928	1
Fage_P050b	85	Picture	Retrieval Sternberg Symbols	3461172	0	1	24824	2	0	next	incorrect	389
Fage_P050b	85	Response	2	3468910	7738	1
Fage_P050b	85	Pulse	99	3473180	12008	1
Fage_P050b	85	Pulse	99	3485580	24408	1
Fage_P050b	86	Picture	Fixation Cross after Retrieval	3485996	0	1	124619	2	0	next	other	0
Fage_P050b	86	Pulse	99	3497980	11984	1
Fage_P050b	86	Pulse	99	3510379	24383	1
Fage_P050b	86	Pulse	99	3522779	36783	1
Fage_P050b	86	Pulse	99	3535178	49182	1
Fage_P050b	86	Pulse	99	3547578	61582	1
Fage_P050b	86	Pulse	99	3559977	73981	1
Fage_P050b	86	Pulse	99	3572377	86381	1
Fage_P050b	86	Pulse	99	3584777	98781	1
Fage_P050b	86	Pulse	99	3597176	111180	1
Fage_P050b	86	Pulse	99	3609576	123580	1
Fage_P050b	87	Picture	Encoding Sternberg Symbols	3610615	0	1	24824	2	0	next	other	0
Fage_P050b	87	Pulse	99	3621976	11361	1
Fage_P050b	87	Pulse	99	3634375	23760	1
Fage_P050b	88	Picture	Fixation Cross Sternberg Symbols after Encoding	3635439	0	1	12495	2	0	next	other	0
Fage_P050b	88	Pulse	99	3646775	11336	1
Fage_P050b	89	Picture	Stroop Sternberg	3647934	0	1	24824	2	0	next	incorrect	409
Fage_P050b	89	Response	2	3653295	5361	1
Fage_P050b	89	Pulse	99	3659174	11240	1
Fage_P050b	89	Pulse	99	3671574	23640	1
Fage_P050b	90	Picture	Fixation Cross Sternberg Symbols after Stroop	3672758	0	1	37319	2	0	next	other	0
Fage_P050b	90	Pulse	99	3683974	11216	1
Fage_P050b	90	Pulse	99	3696373	23615	1
Fage_P050b	90	Pulse	99	3708773	36015	1
Fage_P050b	91	Picture	Retrieval Sternberg Symbols	3710077	0	1	24824	2	0	next	incorrect	417
Fage_P050b	91	Response	2	3721083	11006	1
Fage_P050b	91	Pulse	99	3721172	11095	1
Fage_P050b	91	Pulse	99	3733572	23495	1
Fage_P050b	92	Picture	Fixation Cross after Retrieval	3734901	0	1	112291	2	0	next	other	0
Fage_P050b	92	Pulse	99	3745972	11071	1
Fage_P050b	92	Pulse	99	3758371	23470	1
Fage_P050b	92	Pulse	99	3770771	35870	1
Fage_P050b	92	Pulse	99	3783171	48270	1
Fage_P050b	92	Pulse	99	3795570	60669	1
Fage_P050b	92	Pulse	99	3807970	73069	1
Fage_P050b	92	Pulse	99	3820369	85468	1
Fage_P050b	92	Pulse	99	3832769	97868	1
Fage_P050b	92	Pulse	99	3845169	110268	1
Fage_P050b	93	Picture	Encoding Sternberg Symbols	3847192	0	1	24823	2	0	next	other	0
Fage_P050b	93	Pulse	99	3857568	10376	1
Fage_P050b	93	Pulse	99	3869968	22776	1
Fage_P050b	94	Picture	Fixation Cross Sternberg Symbols after Encoding	3872015	0	1	12496	2	0	next	other	0
Fage_P050b	94	Pulse	99	3882368	10353	1
Fage_P050b	95	Picture	Stroop Sternberg	3884511	0	1	24823	3	0	next	incorrect	436
Fage_P050b	95	Response	2	3890127	5616	1
Fage_P050b	95	Pulse	99	3894767	10256	1
Fage_P050b	95	Pulse	99	3907167	22656	1
Fage_P050b	96	Picture	Fixation Cross Sternberg Symbols after Stroop	3909334	0	2	37320	3	0	next	other	0
Fage_P050b	96	Pulse	99	3919567	10233	1
Fage_P050b	96	Pulse	99	3931966	22632	1
Fage_P050b	96	Pulse	99	3944366	35032	1
Fage_P050b	97	Picture	Retrieval Sternberg Symbols	3946654	0	1	24823	2	0	next	hit	445
Fage_P050b	97	Pulse	99	3956765	10111	1
Fage_P050b	97	Response	1	3956845	10191	1
Fage_P050b	97	Pulse	99	3969165	22511	1
Fage_P050b	98	Picture	Fixation Cross after Retrieval	3971477	0	1	137115	2	0	next	other	0
Fage_P050b	98	Pulse	99	3981565	10088	1
Fage_P050b	98	Pulse	99	3993964	22487	1
Fage_P050b	98	Pulse	99	4006364	34887	1
Fage_P050b	98	Pulse	99	4018763	47286	1
Fage_P050b	98	Pulse	99	4031163	59686	1
Fage_P050b	98	Pulse	99	4043562	72085	1
Fage_P050b	98	Pulse	99	4055962	84485	1
Fage_P050b	98	Pulse	99	4068362	96885	1
Fage_P050b	98	Pulse	99	4080762	109285	1
Fage_P050b	98	Pulse	99	4093161	121684	1
Fage_P050b	98	Pulse	99	4105561	134084	1
Fage_P050b	99	Picture	Encoding Sternberg Symbols	4108592	0	1	24823	3	0	next	other	0
Fage_P050b	99	Pulse	99	4117960	9368	1
Fage_P050b	99	Pulse	99	4130360	21768	1
Fage_P050b	100	Picture	Fixation Cross Sternberg Symbols after Encoding	4133415	0	2	12496	3	0	next	other	0
Fage_P050b	100	Pulse	99	4142760	9345	1
Fage_P050b	101	Picture	Stroop Sternberg	4145911	0	1	24824	2	0	next	incorrect	465
Fage_P050b	101	Response	2	4151759	5848	1
Fage_P050b	101	Pulse	99	4155159	9248	1
Fage_P050b	101	Pulse	99	4167559	21648	1
Fage_P050b	102	Picture	Fixation Cross Sternberg Symbols after Stroop	4170735	0	1	37319	2	0	next	other	0
Fage_P050b	102	Pulse	99	4179958	9223	1
Fage_P050b	102	Pulse	99	4192358	21623	1
Fage_P050b	102	Pulse	99	4204758	34023	1
Fage_P050b	103	Picture	Retrieval Sternberg Symbols	4208054	0	1	24823	3	0	next	hit	474
Fage_P050b	103	Pulse	99	4217157	9103	1
Fage_P050b	103	Response	1	4225747	17693	1
Fage_P050b	103	Pulse	99	4229557	21503	1
Fage_P050b	104	Picture	Fixation Cross after Retrieval	4232877	0	2	149443	3	0	next	other	0
Fage_P050b	104	Pulse	99	4241957	9080	1
Fage_P050b	104	Pulse	99	4254356	21479	1
Fage_P050b	104	Pulse	99	4266756	33879	1
Fage_P050b	104	Pulse	99	4279155	46278	1
Fage_P050b	104	Pulse	99	4291555	58678	1
Fage_P050b	104	Pulse	99	4303955	71078	1
Fage_P050b	104	Pulse	99	4316354	83477	1
Fage_P050b	104	Pulse	99	4328754	95877	1
Fage_P050b	104	Pulse	99	4341153	108276	1
Fage_P050b	104	Pulse	99	4353553	120676	1
Fage_P050b	104	Pulse	99	4365953	133076	1
Fage_P050b	104	Pulse	99	4378352	145475	1
Fage_P050b	105	Picture	Encoding Sternberg Symbols	4382320	0	1	24824	2	0	next	other	0
Fage_P050b	105	Pulse	99	4390752	8432	1
Fage_P050b	105	Pulse	99	4403152	20832	1
Fage_P050b	106	Picture	Fixation Cross Sternberg Symbols after Encoding	4407144	0	1	12495	2	0	next	other	0
Fage_P050b	106	Pulse	99	4415551	8407	1
Fage_P050b	107	Picture	Stroop Sternberg	4419639	0	1	24824	2	0	next	hit	495
Fage_P050b	107	Response	1	4427811	8172	1
Fage_P050b	107	Pulse	99	4427951	8312	1
Fage_P050b	107	Pulse	99	4440350	20711	1
Fage_P050b	108	Picture	Fixation Cross Sternberg Symbols after Stroop	4444463	0	1	37319	2	0	next	other	0
Fage_P050b	108	Pulse	99	4452750	8287	1
Fage_P050b	108	Pulse	99	4465149	20686	1
Fage_P050b	108	Pulse	99	4477549	33086	1
Fage_P050b	109	Picture	Retrieval Sternberg Symbols	4481782	0	1	24824	2	0	next	incorrect	503
Fage_P050b	109	Response	2	4488649	6867	1
Fage_P050b	109	Pulse	99	4489949	8167	1
Fage_P050b	109	Pulse	99	4502348	20566	1
Fage_P050b	110	Picture	Fixation Cross after Retrieval	4506606	0	1	136948	2	0	next	other	0
Fage_P050b	110	Pulse	99	4514748	8142	1
Fage_P050b	110	Pulse	99	4527148	20542	1
Fage_P050b	110	Pulse	99	4539547	32941	1
Fage_P050b	110	Pulse	99	4551947	45341	1
Fage_P050b	110	Pulse	99	4564346	57740	1
Fage_P050b	110	Pulse	99	4576746	70140	1
Fage_P050b	110	Pulse	99	4589146	82540	1
Fage_P050b	110	Pulse	99	4601545	94939	1
Fage_P050b	110	Pulse	99	4613945	107339	1
Fage_P050b	110	Pulse	99	4626345	119739	1
Fage_P050b	110	Pulse	99	4638744	132138	1
Fage_P050b	111	Picture	Encoding Sternberg Symbols	4643554	0	1	24824	2	0	next	other	0
Fage_P050b	111	Pulse	99	4651144	7590	1
Fage_P050b	111	Pulse	99	4663543	19989	1
Fage_P050b	112	Picture	Fixation Cross Sternberg Symbols after Encoding	4668378	0	1	12495	2	0	next	other	0
Fage_P050b	112	Pulse	99	4675943	7565	1
Fage_P050b	113	Picture	Stroop Sternberg	4680873	0	1	24824	2	0	next	incorrect	525
Fage_P050b	113	Pulse	99	4688343	7470	1
Fage_P050b	113	Response	2	4689433	8560	1
Fage_P050b	113	Pulse	99	4700742	19869	1
Fage_P050b	114	Picture	Fixation Cross Sternberg Symbols after Stroop	4705697	0	1	37319	2	0	next	other	0
Fage_P050b	114	Pulse	99	4713142	7445	1
Fage_P050b	114	Pulse	99	4725542	19845	1
Fage_P050b	114	Pulse	99	4737941	32244	1
Fage_P050b	115	Picture	Retrieval Sternberg Symbols	4743016	0	1	24824	2	0	next	incorrect	533
Fage_P050b	115	Pulse	99	4750341	7325	1
Fage_P050b	115	Response	2	4751141	8125	1
Fage_P050b	115	Pulse	99	4762740	19724	1
Fage_P050b	116	Picture	Fixation Cross after Retrieval	4767840	0	1	112290	2	0	next	other	0
Fage_P050b	116	Pulse	99	4775140	7300	1
Fage_P050b	116	Pulse	99	4787540	19700	1
Fage_P050b	116	Pulse	99	4799949	32109	1
Fage_P050b	116	Pulse	99	4812349	44509	1
Fage_P050b	116	Pulse	99	4824748	56908	1
Fage_P050b	116	Pulse	99	4837148	69308	1
Fage_P050b	116	Pulse	99	4849548	81708	1
Fage_P050b	116	Pulse	99	4861947	94107	1
Fage_P050b	116	Pulse	99	4874347	106507	1
Fage_P050b	117	Picture	Encoding Sternberg Symbols	4880130	0	1	24824	2	0	next	other	0
Fage_P050b	117	Pulse	99	4886747	6617	1
Fage_P050b	117	Pulse	99	4899146	19016	1
Fage_P050b	118	Picture	Fixation Cross Sternberg Symbols after Encoding	4904954	0	1	12495	2	0	next	other	0
Fage_P050b	118	Pulse	99	4911546	6592	1
Fage_P050b	119	Picture	Stroop Sternberg	4917449	0	1	24824	2	0	next	incorrect	552
Fage_P050b	119	Pulse	99	4923945	6496	1
Fage_P050b	119	Response	2	4925035	7586	1
Fage_P050b	119	Pulse	99	4936345	18896	1
Fage_P050b	120	Picture	Fixation Cross Sternberg Symbols after Stroop	4942273	0	1	37319	2	0	next	other	0
Fage_P050b	120	Pulse	99	4948745	6472	1
Fage_P050b	120	Pulse	99	4961144	18871	1
Fage_P050b	120	Pulse	99	4973544	31271	1
Fage_P050b	121	Picture	Retrieval Sternberg Symbols	4979592	0	1	24824	2	0	next	hit	561
Fage_P050b	121	Pulse	99	4985944	6352	1
Fage_P050b	121	Pulse	99	4998343	18751	1
Fage_P050b	121	Response	1	4999413	19821	1
Fage_P050b	122	Picture	Fixation Cross after Retrieval	5004416	0	1	149443	2	0	next	other	0
Fage_P050b	122	Pulse	99	5010743	6327	1
Fage_P050b	122	Pulse	99	5023142	18726	1
Fage_P050b	122	Pulse	99	5035542	31126	1
Fage_P050b	122	Pulse	99	5047942	43526	1
Fage_P050b	122	Pulse	99	5060341	55925	1
Fage_P050b	122	Pulse	99	5072741	68325	1
Fage_P050b	122	Pulse	99	5085140	80724	1
Fage_P050b	122	Pulse	99	5097540	93124	1
Fage_P050b	122	Pulse	99	5109940	105524	1
Fage_P050b	122	Pulse	99	5122339	117923	1
Fage_P050b	122	Pulse	99	5134739	130323	1
Fage_P050b	122	Pulse	99	5147138	142722	1
Fage_P050b	123	Picture	Encoding Sternberg Symbols	5153859	0	1	24824	2	0	next	other	0
Fage_P050b	123	Pulse	99	5159538	5679	1
Fage_P050b	123	Pulse	99	5171938	18079	1
Fage_P050b	124	Picture	Fixation Cross Sternberg Symbols after Encoding	5178683	0	1	12495	2	0	next	other	0
Fage_P050b	124	Pulse	99	5184337	5654	1
Fage_P050b	125	Picture	Stroop Sternberg	5191178	0	1	24824	2	0	next	incorrect	581
Fage_P050b	125	Response	2	5195797	4619	1
Fage_P050b	125	Pulse	99	5196737	5559	1
Fage_P050b	125	Pulse	99	5209136	17958	1
Fage_P050b	126	Picture	Fixation Cross Sternberg Symbols after Stroop	5216002	0	1	37319	2	0	next	other	0
Fage_P050b	126	Pulse	99	5221536	5534	1
Fage_P050b	126	Pulse	99	5233936	17934	1
Fage_P050b	126	Pulse	99	5246335	30333	1
Fage_P050b	127	Picture	Retrieval Sternberg Symbols	5253321	0	1	24824	2	0	next	hit	590
Fage_P050b	127	Pulse	99	5258735	5414	1
Fage_P050b	127	Response	1	5262275	8954	1
Fage_P050b	127	Pulse	99	5271135	17814	1
Fage_P050b	128	Picture	Fixation Cross after Retrieval	5278145	0	1	124619	2	0	next	other	0
Fage_P050b	128	Pulse	99	5283534	5389	1
Fage_P050b	128	Pulse	99	5295934	17789	1
Fage_P050b	128	Pulse	99	5308333	30188	1
Fage_P050b	128	Pulse	99	5320733	42588	1
Fage_P050b	128	Pulse	99	5333133	54988	1
Fage_P050b	128	Pulse	99	5345532	67387	1
Fage_P050b	128	Pulse	99	5357932	79787	1
Fage_P050b	128	Pulse	99	5370332	92187	1
Fage_P050b	128	Pulse	99	5382731	104586	1
Fage_P050b	128	Pulse	99	5395131	116986	1
Fage_P050b	129	Picture	Encoding Sternberg Symbols	5402764	0	1	24824	2	0	next	other	0
Fage_P050b	129	Pulse	99	5407531	4767	1
Fage_P050b	129	Pulse	99	5419930	17166	1
Fage_P050b	130	Picture	Fixation Cross Sternberg Symbols after Encoding	5427588	0	1	12495	2	0	next	other	0
Fage_P050b	130	Pulse	99	5432330	4742	1
Fage_P050b	131	Picture	Stroop Sternberg	5440083	0	1	24824	2	0	next	incorrect	610
Fage_P050b	131	Pulse	99	5444729	4646	1
Fage_P050b	131	Response	2	5445759	5676	1
Fage_P050b	131	Pulse	99	5457129	17046	1
Fage_P050b	132	Picture	Fixation Cross Sternberg Symbols after Stroop	5464907	0	1	37319	2	0	next	other	0
Fage_P050b	132	Pulse	99	5469529	4622	1
Fage_P050b	132	Pulse	99	5481928	17021	1
Fage_P050b	132	Pulse	99	5494328	29421	1
Fage_P050b	133	Picture	Retrieval Sternberg Symbols	5502226	0	1	24824	2	0	next	hit	618
Fage_P050b	133	Pulse	99	5506727	4501	1
Fage_P050b	133	Response	1	5515047	12821	1
Fage_P050b	133	Pulse	99	5519127	16901	1
Fage_P050b	134	Picture	Fixation Cross after Retrieval	5527050	0	1	112290	2	0	next	other	0
Fage_P050b	134	Pulse	99	5531527	4477	1
Fage_P050b	134	Pulse	99	5543926	16876	1
Fage_P050b	134	Pulse	99	5556326	29276	1
Fage_P050b	134	Pulse	99	5568725	41675	1
Fage_P050b	134	Pulse	99	5581125	54075	1
Fage_P050b	134	Pulse	99	5593525	66475	1
Fage_P050b	134	Pulse	99	5605924	78874	1
Fage_P050b	134	Pulse	99	5618324	91274	1
Fage_P050b	134	Pulse	99	5630724	103674	1
Fage_P050b	135	Picture	Encoding Sternberg Symbols	5639340	0	1	24824	2	0	next	other	0
Fage_P050b	135	Pulse	99	5643123	3783	1
Fage_P050b	135	Pulse	99	5655523	16183	1
Fage_P050b	136	Picture	Fixation Cross Sternberg Symbols after Encoding	5664164	0	1	12495	2	0	next	other	0
Fage_P050b	136	Pulse	99	5667922	3758	1
Fage_P050b	137	Picture	Stroop Sternberg	5676659	0	1	24824	2	0	next	hit	637
Fage_P050b	137	Pulse	99	5680322	3663	1
Fage_P050b	137	Response	1	5681872	5213	1
Fage_P050b	137	Pulse	99	5692722	16063	1
Fage_P050b	138	Picture	Fixation Cross Sternberg Symbols after Stroop	5701483	0	1	37319	2	0	next	other	0
Fage_P050b	138	Pulse	99	5705121	3638	1
Fage_P050b	138	Pulse	99	5717521	16038	1
Fage_P050b	138	Pulse	99	5729921	28438	1
Fage_P050b	139	Picture	Retrieval Sternberg Symbols	5738802	0	1	24824	2	0	next	hit	645
Fage_P050b	139	Pulse	99	5742320	3518	1
Fage_P050b	139	Response	1	5745750	6948	1
Fage_P050b	139	Pulse	99	5754720	15918	1
Fage_P050b	140	Picture	Fixation Cross after Retrieval	5763626	0	1	136947	3	0	next	other	0
Fage_P050b	140	Pulse	99	5767119	3493	1
Fage_P050b	140	Pulse	99	5779519	15893	1
Fage_P050b	140	Pulse	99	5791919	28293	1
Fage_P050b	140	Pulse	99	5804318	40692	1
Fage_P050b	140	Pulse	99	5816718	53092	1
Fage_P050b	140	Pulse	99	5829117	65491	1
Fage_P050b	140	Pulse	99	5841517	77891	1
Fage_P050b	140	Pulse	99	5853917	90291	1
Fage_P050b	140	Pulse	99	5866316	102690	1
Fage_P050b	140	Pulse	99	5878716	115090	1
Fage_P050b	140	Pulse	99	5891116	127490	1
Fage_P050b	141	Picture	Encoding Sternberg Symbols	5900573	0	2	24824	3	0	next	other	0
Fage_P050b	141	Pulse	99	5903515	2942	1
Fage_P050b	141	Pulse	99	5915915	15342	1
Fage_P050b	142	Picture	Fixation Cross Sternberg Symbols after Encoding	5925397	0	1	12496	2	0	next	other	0
Fage_P050b	142	Pulse	99	5928314	2917	1
Fage_P050b	143	Picture	Stroop Sternberg	5937893	0	1	24823	2	0	next	hit	666
Fage_P050b	143	Pulse	99	5940714	2821	1
Fage_P050b	143	Response	1	5943284	5391	1
Fage_P050b	143	Pulse	99	5953114	15221	1
Fage_P050b	144	Picture	Fixation Cross Sternberg Symbols after Stroop	5962716	0	1	37319	3	0	next	other	0
Fage_P050b	144	Pulse	99	5965513	2797	1
Fage_P050b	144	Pulse	99	5977913	15197	1
Fage_P050b	144	Pulse	99	5990312	27596	1
Fage_P050b	145	Picture	Retrieval Sternberg Symbols	6000035	0	2	24824	3	0	next	incorrect	674
Fage_P050b	145	Pulse	99	6002712	2677	1
Fage_P050b	145	Response	2	6006692	6657	1
Fage_P050b	145	Pulse	99	6015112	15077	1
Fage_P050b	146	Picture	Fixation Cross after Retrieval	6024859	0	1	112291	2	0	next	other	0
Fage_P050b	146	Pulse	99	6027511	2652	1
Fage_P050b	146	Pulse	99	6039911	15052	1
Fage_P050b	146	Pulse	99	6052310	27451	1
Fage_P050b	146	Pulse	99	6064710	39851	1
Fage_P050b	146	Pulse	99	6077110	52251	1
Fage_P050b	146	Pulse	99	6089509	64650	1
Fage_P050b	146	Pulse	99	6101909	77050	1
Fage_P050b	146	Pulse	99	6114309	89450	1
Fage_P050b	146	Pulse	99	6126708	101849	1
Fage_P050b	147	Picture	Instruction Sternberg Letters	6137150	0	1	37319	2	0	next	other	0
Fage_P050b	147	Pulse	99	6139108	1958	1
Fage_P050b	147	Pulse	99	6151507	14357	1
Fage_P050b	147	Pulse	99	6163907	26757	1
Fage_P050b	148	Picture	Encoding Sternberg Letters	6174469	0	1	24824	2	0	next	other	0
Fage_P050b	148	Pulse	99	6176307	1838	1
Fage_P050b	148	Pulse	99	6188706	14237	1
Fage_P050b	149	Picture	Fixation Cross Sternberg Letters after Encoding	6199293	0	1	12495	2	0	next	other	0
Fage_P050b	149	Pulse	99	6201106	1813	1
Fage_P050b	150	Picture	Stroop Sternberg	6211788	0	1	24824	2	0	next	incorrect	697
Fage_P050b	150	Pulse	99	6213506	1718	1
Fage_P050b	150	Response	2	6220185	8397	1
Fage_P050b	150	Pulse	99	6225905	14117	1
Fage_P050b	151	Picture	Fixation Cross Sternberg Letters after Stroop	6236612	0	1	37319	2	0	next	other	0
Fage_P050b	151	Pulse	99	6238305	1693	1
Fage_P050b	151	Pulse	99	6250704	14092	1
Fage_P050b	151	Pulse	99	6263114	26502	1
Fage_P050b	152	Picture	Retrieval Sternberg Letters	6273931	0	1	24824	2	0	next	incorrect	705
Fage_P050b	152	Pulse	99	6275514	1583	1
Fage_P050b	152	Response	2	6280253	6322	1
Fage_P050b	152	Pulse	99	6287913	13982	1
Fage_P050b	153	Picture	Fixation Cross after Retrieval	6298755	0	1	112290	2	0	next	other	0
Fage_P050b	153	Pulse	99	6300313	1558	1
Fage_P050b	153	Pulse	99	6312712	13957	1
Fage_P050b	153	Pulse	99	6325112	26357	1
Fage_P050b	153	Pulse	99	6337512	38757	1
Fage_P050b	153	Pulse	99	6349911	51156	1
Fage_P050b	153	Pulse	99	6362311	63556	1
Fage_P050b	153	Pulse	99	6374711	75956	1
Fage_P050b	153	Pulse	99	6387110	88355	1
Fage_P050b	153	Pulse	99	6399510	100755	1
Fage_P050b	154	Picture	Encoding Sternberg Letters	6411045	0	1	24824	2	0	next	other	0
Fage_P050b	154	Pulse	99	6411909	864	1
Fage_P050b	154	Pulse	99	6424309	13264	1
Fage_P050b	155	Picture	Fixation Cross Sternberg Letters after Encoding	6435869	0	1	12495	2	0	next	other	0
Fage_P050b	155	Pulse	99	6436709	840	1
Fage_P050b	156	Picture	Stroop Sternberg	6448364	0	1	24824	2	0	next	incorrect	724
Fage_P050b	156	Pulse	99	6449108	744	1
Fage_P050b	156	Response	2	6453398	5034	1
Fage_P050b	156	Pulse	99	6461508	13144	1
Fage_P050b	157	Picture	Fixation Cross Sternberg Letters after Stroop	6473188	0	1	37319	2	0	next	other	0
Fage_P050b	157	Pulse	99	6473908	720	1
Fage_P050b	157	Pulse	99	6486307	13119	1
Fage_P050b	157	Pulse	99	6498707	25519	1
Fage_P050b	158	Picture	Retrieval Sternberg Letters	6510507	0	1	24824	2	0	next	hit	732
Fage_P050b	158	Pulse	99	6511106	599	1
Fage_P050b	158	Response	1	6519436	8929	1
Fage_P050b	158	Pulse	99	6523506	12999	1
Fage_P050b	159	Picture	Fixation Cross after Retrieval	6535331	0	1	149443	2	0	next	other	0
Fage_P050b	159	Pulse	99	6535906	575	1
Fage_P050b	159	Pulse	99	6548305	12974	1
Fage_P050b	159	Pulse	99	6560705	25374	1
Fage_P050b	159	Pulse	99	6573105	37774	1
Fage_P050b	159	Pulse	99	6585504	50173	1
Fage_P050b	159	Pulse	99	6597904	62573	1
Fage_P050b	159	Pulse	99	6610303	74972	1
Fage_P050b	159	Pulse	99	6622703	87372	1
Fage_P050b	159	Pulse	99	6635102	99771	1
Fage_P050b	159	Pulse	99	6647502	112171	1
Fage_P050b	159	Pulse	99	6659902	124571	1
Fage_P050b	159	Pulse	99	6672301	136970	1
Fage_P050b	159	Pulse	99	6684701	149370	1
Fage_P050b	160	Picture	Encoding Sternberg Letters	6684774	0	1	24824	2	0	next	other	0
Fage_P050b	160	Pulse	99	6697101	12327	1
Fage_P050b	160	Pulse	99	6709500	24726	1
Fage_P050b	161	Picture	Fixation Cross Sternberg Letters after Encoding	6709598	0	1	12495	2	0	next	other	0
Fage_P050b	161	Pulse	99	6721900	12302	1
Fage_P050b	162	Picture	Stroop Sternberg	6722093	0	1	24824	2	0	next	hit	754
Fage_P050b	162	Response	1	6731620	9527	1
Fage_P050b	162	Pulse	99	6734299	12206	1
Fage_P050b	162	Pulse	99	6746699	24606	1
Fage_P050b	163	Picture	Fixation Cross Sternberg Letters after Stroop	6746917	0	1	37319	2	0	next	other	0
Fage_P050b	163	Pulse	99	6759099	12182	1
Fage_P050b	163	Pulse	99	6771498	24581	1
Fage_P050b	163	Pulse	99	6783898	36981	1
Fage_P050b	164	Picture	Retrieval Sternberg Letters	6784236	0	1	24824	2	0	next	hit	762
Fage_P050b	164	Response	1	6790188	5952	1
Fage_P050b	164	Pulse	99	6796297	12061	1
Fage_P050b	164	Pulse	99	6808697	24461	1
Fage_P050b	165	Picture	Fixation Cross after Retrieval	6809060	0	1	124619	2	0	next	other	0
Fage_P050b	165	Pulse	99	6821097	12037	1
Fage_P050b	165	Pulse	99	6833496	24436	1
Fage_P050b	165	Pulse	99	6845896	36836	1
Fage_P050b	165	Pulse	99	6858296	49236	1
Fage_P050b	165	Pulse	99	6870695	61635	1
Fage_P050b	165	Pulse	99	6883095	74035	1
Fage_P050b	165	Pulse	99	6895495	86435	1
Fage_P050b	165	Pulse	99	6907894	98834	1
Fage_P050b	165	Pulse	99	6920294	111234	1
Fage_P050b	165	Pulse	99	6932693	123633	1
Fage_P050b	166	Picture	Encoding Sternberg Letters	6933679	0	1	24824	2	0	next	other	0
Fage_P050b	166	Pulse	99	6945093	11414	1
Fage_P050b	166	Pulse	99	6957493	23814	1
Fage_P050b	167	Picture	Fixation Cross Sternberg Letters after Encoding	6958503	0	1	12495	2	0	next	other	0
Fage_P050b	167	Pulse	99	6969892	11389	1
Fage_P050b	168	Picture	Stroop Sternberg	6970998	0	1	24824	2	0	next	hit	782
Fage_P050b	168	Response	1	6976082	5084	1
Fage_P050b	168	Pulse	99	6982292	11294	1
Fage_P050b	168	Pulse	99	6994691	23693	1
Fage_P050b	169	Picture	Fixation Cross Sternberg Letters after Stroop	6995822	0	1	37319	2	0	next	other	0
Fage_P050b	169	Pulse	99	7007091	11269	1
Fage_P050b	169	Pulse	99	7019491	23669	1
Fage_P050b	169	Pulse	99	7031890	36068	1
Fage_P050b	170	Picture	Retrieval Sternberg Letters	7033141	0	1	24824	2	0	next	incorrect	790
Fage_P050b	170	Response	2	7040140	6999	1
Fage_P050b	170	Pulse	99	7044290	11149	1
Fage_P050b	170	Pulse	99	7056689	23548	1
Fage_P050b	171	Picture	Fixation Cross after Retrieval	7057965	0	1	137114	2	0	next	other	0
Fage_P050b	171	Pulse	99	7069089	11124	1
Fage_P050b	171	Pulse	99	7081489	23524	1
Fage_P050b	171	Pulse	99	7093888	35923	1
Fage_P050b	171	Pulse	99	7106288	48323	1
Fage_P050b	171	Pulse	99	7118688	60723	1
Fage_P050b	171	Pulse	99	7131087	73122	1
Fage_P050b	171	Pulse	99	7143487	85522	1
Fage_P050b	171	Pulse	99	7155886	97921	1
Fage_P050b	171	Pulse	99	7168286	110321	1
Fage_P050b	171	Pulse	99	7180686	122721	1
Fage_P050b	171	Pulse	99	7193085	135120	1
Fage_P050b	172	Picture	Encoding Sternberg Letters	7195079	0	1	24824	2	0	next	other	0
Fage_P050b	172	Pulse	99	7205485	10406	1
Fage_P050b	172	Pulse	99	7217884	22805	1
Fage_P050b	173	Picture	Fixation Cross Sternberg Letters after Encoding	7219903	0	1	12495	2	0	next	other	0
Fage_P050b	173	Pulse	99	7230284	10381	1
Fage_P050b	174	Picture	Stroop Sternberg	7232398	0	1	24824	2	0	next	incorrect	811
Fage_P050b	174	Response	2	7236874	4476	1
Fage_P050b	174	Pulse	99	7242684	10286	1
Fage_P050b	174	Pulse	99	7255083	22685	1
Fage_P050b	175	Picture	Fixation Cross Sternberg Letters after Stroop	7257222	0	1	37319	2	0	next	other	0
Fage_P050b	175	Pulse	99	7267483	10261	1
Fage_P050b	175	Pulse	99	7279883	22661	1
Fage_P050b	175	Pulse	99	7292282	35060	1
Fage_P050b	176	Picture	Retrieval Sternberg Letters	7294541	0	1	24824	2	0	next	hit	819
Fage_P050b	176	Response	1	7301162	6621	1
Fage_P050b	176	Pulse	99	7304682	10141	1
Fage_P050b	176	Pulse	99	7317081	22540	1
Fage_P050b	177	Picture	Fixation Cross after Retrieval	7319365	0	1	124619	2	0	next	other	0
Fage_P050b	177	Pulse	99	7329481	10116	1
Fage_P050b	177	Pulse	99	7341881	22516	1
Fage_P050b	177	Pulse	99	7354280	34915	1
Fage_P050b	177	Pulse	99	7366680	47315	1
Fage_P050b	177	Pulse	99	7379080	59715	1
Fage_P050b	177	Pulse	99	7391479	72114	1
Fage_P050b	177	Pulse	99	7403879	84514	1
Fage_P050b	177	Pulse	99	7416278	96913	1
Fage_P050b	177	Pulse	99	7428678	109313	1
Fage_P050b	177	Pulse	99	7441078	121713	1
Fage_P050b	178	Picture	Encoding Sternberg Letters	7443984	0	1	24824	2	0	next	other	0
Fage_P050b	178	Pulse	99	7453477	9493	1
Fage_P050b	178	Pulse	99	7465877	21893	1
Fage_P050b	179	Picture	Fixation Cross Sternberg Letters after Encoding	7468808	0	1	12495	2	0	next	other	0
Fage_P050b	179	Pulse	99	7478277	9469	1
Fage_P050b	180	Picture	Stroop Sternberg	7481303	0	1	24824	2	0	next	incorrect	839
Fage_P050b	180	Response	2	7487516	6213	1
Fage_P050b	180	Pulse	99	7490676	9373	1
Fage_P050b	180	Pulse	99	7503076	21773	1
Fage_P050b	181	Picture	Fixation Cross Sternberg Letters after Stroop	7506127	0	1	37319	2	0	next	other	0
Fage_P050b	181	Pulse	99	7515475	9348	1
Fage_P050b	181	Pulse	99	7527875	21748	1
Fage_P050b	181	Pulse	99	7540275	34148	1
Fage_P050b	182	Picture	Retrieval Sternberg Letters	7543446	0	1	24823	3	0	next	hit	847
Fage_P050b	182	Response	1	7549744	6298	1
Fage_P050b	182	Pulse	99	7552674	9228	1
Fage_P050b	182	Pulse	99	7565074	21628	1
Fage_P050b	183	Picture	Fixation Cross after Retrieval	7568269	0	2	112291	3	0	next	other	0
Fage_P050b	183	Pulse	99	7577474	9205	1
Fage_P050b	183	Pulse	99	7589873	21604	1
Fage_P050b	183	Pulse	99	7602273	34004	1
Fage_P050b	183	Pulse	99	7614672	46403	1
Fage_P050b	183	Pulse	99	7627072	58803	1
Fage_P050b	183	Pulse	99	7639471	71202	1
Fage_P050b	183	Pulse	99	7651871	83602	1
Fage_P050b	183	Pulse	99	7664271	96002	1
Fage_P050b	183	Pulse	99	7676671	108402	1
Fage_P050b	184	Picture	Encoding Sternberg Letters	7680560	0	1	24824	2	0	next	other	0
Fage_P050b	184	Pulse	99	7689070	8510	1
Fage_P050b	184	Pulse	99	7701470	20910	1
Fage_P050b	185	Picture	Fixation Cross Sternberg Letters after Encoding	7705384	0	1	12495	2	0	next	other	0
Fage_P050b	185	Pulse	99	7713869	8485	1
Fage_P050b	186	Picture	Stroop Sternberg	7717879	0	1	24824	2	0	next	hit	866
Fage_P050b	186	Response	1	7722909	5030	1
Fage_P050b	186	Pulse	99	7726269	8390	1
Fage_P050b	186	Pulse	99	7738668	20789	1
Fage_P050b	187	Picture	Fixation Cross Sternberg Letters after Stroop	7742703	0	1	37319	2	0	next	other	0
Fage_P050b	187	Pulse	99	7751068	8365	1
Fage_P050b	187	Pulse	99	7763468	20765	1
Fage_P050b	187	Pulse	99	7775877	33174	1
Fage_P050b	188	Picture	Retrieval Sternberg Letters	7780022	0	1	24824	2	0	next	incorrect	874
Fage_P050b	188	Response	2	7788057	8035	1
Fage_P050b	188	Pulse	99	7788277	8255	1
Fage_P050b	188	Pulse	99	7800676	20654	1
Fage_P050b	189	Picture	Fixation Cross after Retrieval	7804846	0	1	112290	2	0	next	other	0
Fage_P050b	189	Pulse	99	7813076	8230	1
Fage_P050b	189	Pulse	99	7825476	20630	1
Fage_P050b	189	Pulse	99	7837875	33029	1
Fage_P050b	189	Pulse	99	7850275	45429	1
Fage_P050b	189	Pulse	99	7862675	57829	1
Fage_P050b	189	Pulse	99	7875074	70228	1
Fage_P050b	189	Pulse	99	7887474	82628	1
Fage_P050b	189	Pulse	99	7899874	95028	1
Fage_P050b	189	Pulse	99	7912273	107427	1
Fage_P050b	190	Picture	Encoding Sternberg Letters	7917136	0	1	24824	2	0	next	other	0
Fage_P050b	190	Pulse	99	7924673	7537	1
Fage_P050b	190	Pulse	99	7937072	19936	1
Fage_P050b	191	Picture	Fixation Cross Sternberg Letters after Encoding	7941960	0	1	12495	2	0	next	other	0
Fage_P050b	191	Pulse	99	7949472	7512	1
Fage_P050b	192	Picture	Stroop Sternberg	7954455	0	1	24824	2	0	next	incorrect	893
Fage_P050b	192	Response	2	7959842	5387	1
Fage_P050b	192	Pulse	99	7961871	7416	1
Fage_P050b	192	Pulse	99	7974271	19816	1
Fage_P050b	193	Picture	Fixation Cross Sternberg Letters after Stroop	7979279	0	1	37319	2	0	next	other	0
Fage_P050b	193	Pulse	99	7986671	7392	1
Fage_P050b	193	Pulse	99	7999070	19791	1
Fage_P050b	193	Pulse	99	8011470	32191	1
Fage_P050b	194	Picture	Retrieval Sternberg Letters	8016598	0	1	24824	2	0	next	hit	901
Fage_P050b	194	Response	1	8022450	5852	1
Fage_P050b	194	Pulse	99	8023869	7271	1
Fage_P050b	194	Pulse	99	8036269	19671	1
Fage_P050b	195	Picture	Fixation Cross after Retrieval	8041422	0	1	137114	2	0	next	other	0
Fage_P050b	195	Pulse	99	8048669	7247	1
Fage_P050b	195	Pulse	99	8061068	19646	1
Fage_P050b	195	Pulse	99	8073468	32046	1
Fage_P050b	195	Pulse	99	8085868	44446	1
Fage_P050b	195	Pulse	99	8098267	56845	1
Fage_P050b	195	Pulse	99	8110667	69245	1
Fage_P050b	195	Pulse	99	8123067	81645	1
Fage_P050b	195	Pulse	99	8135466	94044	1
Fage_P050b	195	Pulse	99	8147866	106444	1
Fage_P050b	195	Pulse	99	8160265	118843	1
Fage_P050b	195	Pulse	99	8172665	131243	1
Fage_P050b	196	Picture	Encoding Sternberg Letters	8178536	0	1	24824	2	0	next	other	0
Fage_P050b	196	Pulse	99	8185065	6529	1
Fage_P050b	196	Pulse	99	8197464	18928	1
Fage_P050b	197	Picture	Fixation Cross Sternberg Letters after Encoding	8203360	0	1	12495	2	0	next	other	0
Fage_P050b	197	Pulse	99	8209864	6504	1
Fage_P050b	198	Picture	Stroop Sternberg	8215855	0	1	24824	2	0	next	hit	922
Fage_P050b	198	Response	1	8222094	6239	1
Fage_P050b	198	Pulse	99	8222263	6408	1
Fage_P050b	198	Pulse	99	8234663	18808	1
Fage_P050b	199	Picture	Fixation Cross Sternberg Letters after Stroop	8240679	0	1	37319	2	0	next	other	0
Fage_P050b	199	Pulse	99	8247063	6384	1
Fage_P050b	199	Pulse	99	8259462	18783	1
Fage_P050b	199	Pulse	99	8271862	31183	1
Fage_P050b	200	Picture	Retrieval Sternberg Letters	8277998	0	1	24824	2	0	next	incorrect	931
Fage_P050b	200	Pulse	99	8284262	6264	1
Fage_P050b	200	Response	2	8284711	6713	1
Fage_P050b	200	Pulse	99	8296661	18663	1
Fage_P050b	201	Picture	Fixation Cross after Retrieval	8302822	0	1	124619	2	0	next	other	0
Fage_P050b	201	Pulse	99	8309061	6239	1
Fage_P050b	201	Pulse	99	8321461	18639	1
Fage_P050b	201	Pulse	99	8333860	31038	1
Fage_P050b	201	Pulse	99	8346260	43438	1
Fage_P050b	201	Pulse	99	8358659	55837	1
Fage_P050b	201	Pulse	99	8371059	68237	1
Fage_P050b	201	Pulse	99	8383459	80637	1
Fage_P050b	201	Pulse	99	8395858	93036	1
Fage_P050b	201	Pulse	99	8408258	105436	1
Fage_P050b	201	Pulse	99	8420657	117835	1
Fage_P050b	202	Picture	Encoding Sternberg Letters	8427441	0	1	24824	2	0	next	other	0
Fage_P050b	202	Pulse	99	8433057	5616	1
Fage_P050b	202	Pulse	99	8445457	18016	1
Fage_P050b	203	Picture	Fixation Cross Sternberg Letters after Encoding	8452265	0	1	12495	2	0	next	other	0
Fage_P050b	203	Pulse	99	8457856	5591	1
Fage_P050b	204	Picture	Stroop Sternberg	8464760	0	1	24824	2	0	next	incorrect	951
Fage_P050b	204	Pulse	99	8470256	5496	1
Fage_P050b	204	Response	2	8472046	7286	1
Fage_P050b	204	Pulse	99	8482656	17896	1
Fage_P050b	205	Picture	Fixation Cross Sternberg Letters after Stroop	8489584	0	1	37319	2	0	next	other	0
Fage_P050b	205	Pulse	99	8495055	5471	1
Fage_P050b	205	Pulse	99	8507455	17871	1
Fage_P050b	205	Pulse	99	8519854	30270	1
Fage_P050b	206	Picture	Retrieval Sternberg Letters	8526903	0	1	24824	2	0	next	incorrect	959
Fage_P050b	206	Pulse	99	8532254	5351	1
Fage_P050b	206	Response	2	8534554	7651	1
Fage_P050b	206	Pulse	99	8544654	17751	1
Fage_P050b	207	Picture	Fixation Cross after Retrieval	8551727	0	1	149443	2	0	next	other	0
Fage_P050b	207	Pulse	99	8557053	5326	1
Fage_P050b	207	Pulse	99	8569453	17726	1
Fage_P050b	207	Pulse	99	8581853	30126	1
Fage_P050b	207	Pulse	99	8594252	42525	1
Fage_P050b	207	Pulse	99	8606652	54925	1
Fage_P050b	207	Pulse	99	8619051	67324	1
Fage_P050b	207	Pulse	99	8631451	79724	1
Fage_P050b	207	Pulse	99	8643850	92123	1
Fage_P050b	207	Pulse	99	8656250	104523	1
Fage_P050b	207	Pulse	99	8668650	116923	1
Fage_P050b	207	Pulse	99	8681049	129322	1
Fage_P050b	207	Pulse	99	8693449	141722	1
Fage_P050b	208	Picture	Encoding Sternberg Letters	8701170	0	1	24824	2	0	next	other	0
Fage_P050b	208	Pulse	99	8705849	4679	1
Fage_P050b	208	Pulse	99	8718248	17078	1
Fage_P050b	209	Picture	Fixation Cross Sternberg Letters after Encoding	8725994	0	1	12495	2	0	next	other	0
Fage_P050b	209	Pulse	99	8730648	4654	1
Fage_P050b	210	Picture	Stroop Sternberg	8738489	0	1	24824	2	0	next	incorrect	981
Fage_P050b	210	Pulse	99	8743047	4558	1
Fage_P050b	210	Response	2	8743487	4998	1
Fage_P050b	210	Pulse	99	8755447	16958	1
Fage_P050b	211	Picture	Fixation Cross Sternberg Letters after Stroop	8763313	0	1	37319	2	0	next	other	0
Fage_P050b	211	Pulse	99	8767847	4534	1
Fage_P050b	211	Pulse	99	8780246	16933	1
Fage_P050b	211	Pulse	99	8792646	29333	1
Fage_P050b	212	Picture	Retrieval Sternberg Letters	8800632	0	1	24824	2	0	next	hit	990
Fage_P050b	212	Pulse	99	8805045	4413	1
Fage_P050b	212	Pulse	99	8817445	16813	1
Fage_P050b	212	Response	1	8825035	24403	1
Fage_P050b	213	Picture	Fixation Cross after Retrieval	8825456	0	1	124619	2	0	next	other	0
Fage_P050b	213	Pulse	99	8829845	4389	1
Fage_P050b	213	Pulse	99	8842244	16788	1
Fage_P050b	213	Pulse	99	8854644	29188	1
Fage_P050b	213	Pulse	99	8867043	41587	1
Fage_P050b	213	Pulse	99	8879443	53987	1
Fage_P050b	213	Pulse	99	8891843	66387	1
Fage_P050b	213	Pulse	99	8904242	78786	1
Fage_P050b	213	Pulse	99	8916642	91186	1
Fage_P050b	213	Pulse	99	8929042	103586	1
Fage_P050b	213	Pulse	99	8941441	115985	1
Fage_P050b	214	Picture	Encoding Sternberg Letters	8950075	0	1	24824	2	0	next	other	0
Fage_P050b	214	Pulse	99	8953841	3766	1
Fage_P050b	214	Pulse	99	8966240	16165	1
Fage_P050b	215	Picture	Fixation Cross Sternberg Letters after Encoding	8974899	0	1	12495	2	0	next	other	0
Fage_P050b	215	Pulse	99	8978640	3741	1
Fage_P050b	216	Picture	Stroop Sternberg	8987394	0	1	24824	2	0	next	incorrect	1009
Fage_P050b	216	Pulse	99	8991040	3646	1
Fage_P050b	216	Response	2	8992460	5066	1
Fage_P050b	216	Pulse	99	9003439	16045	1
Fage_P050b	217	Picture	Fixation Cross Sternberg Letters after Stroop	9012218	0	1	37319	2	0	next	other	0
Fage_P050b	217	Pulse	99	9015839	3621	1
Fage_P050b	217	Pulse	99	9028239	16021	1
Fage_P050b	217	Pulse	99	9040638	28420	1
Fage_P050b	218	Picture	Retrieval Sternberg Letters	9049537	0	1	24824	2	0	next	incorrect	1017
Fage_P050b	218	Pulse	99	9053038	3501	1
Fage_P050b	218	Response	2	9059308	9771	1
Fage_P050b	218	Pulse	99	9065437	15900	1
Fage_P050b	219	Picture	Fixation Cross after Retrieval	9074361	0	1	112290	2	0	next	other	0
Fage_P050b	219	Pulse	99	9077837	3476	1
Fage_P050b	219	Pulse	99	9090237	15876	1
Fage_P050b	219	Pulse	99	9102636	28275	1
Fage_P050b	219	Pulse	99	9115036	40675	1
Fage_P050b	219	Pulse	99	9127436	53075	1
Fage_P050b	219	Pulse	99	9139835	65474	1
Fage_P050b	219	Pulse	99	9152235	77874	1
Fage_P050b	219	Pulse	99	9164634	90273	1
Fage_P050b	219	Pulse	99	9177034	102673	1
Fage_P050b	220	Picture	Encoding Sternberg Letters	9186651	0	1	24824	2	0	next	other	0
Fage_P050b	220	Pulse	99	9189434	2783	1
Fage_P050b	220	Pulse	99	9201833	15182	1
Fage_P050b	221	Picture	Fixation Cross Sternberg Letters after Encoding	9211475	0	1	12495	2	0	next	other	0
Fage_P050b	221	Pulse	99	9214233	2758	1
Fage_P050b	222	Picture	Stroop Sternberg	9223970	0	1	24824	2	0	next	hit	1036
Fage_P050b	222	Pulse	99	9226633	2663	1
Fage_P050b	222	Response	1	9229092	5122	1
Fage_P050b	222	Pulse	99	9239032	15062	1
Fage_P050b	223	Picture	Fixation Cross Sternberg Letters after Stroop	9248794	0	1	37319	2	0	next	other	0
Fage_P050b	223	Pulse	99	9251432	2638	1
Fage_P050b	223	Pulse	99	9263831	15037	1
Fage_P050b	223	Pulse	99	9276231	27437	1
Fage_P050b	224	Picture	Retrieval Sternberg Letters	9286113	0	1	24824	2	0	next	incorrect	1044
Fage_P050b	224	Pulse	99	9288631	2518	1
Fage_P050b	224	Response	2	9293460	7347	1
Fage_P050b	224	Pulse	99	9301040	14927	1
Fage_P050b	225	Picture	Fixation Cross after Retrieval	9310937	0	1	124619	2	0	next	other	0
Fage_P050b	225	Pulse	99	9313430	2493	1
Fage_P050b	225	Pulse	99	9325839	14902	1
Fage_P050b	225	Pulse	99	9338239	27302	1
Fage_P050b	225	Pulse	99	9350639	39702	1
Fage_P050b	225	Pulse	99	9363038	52101	1
Fage_P050b	225	Pulse	99	9375438	64501	1
Fage_P050b	225	Pulse	99	9387837	76900	1
Fage_P050b	225	Pulse	99	9400237	89300	1
Fage_P050b	225	Pulse	99	9412637	101700	1
Fage_P050b	225	Pulse	99	9425036	114099	1
Fage_P050b	226	Picture	Encoding Sternberg Letters	9435556	0	1	24824	2	0	next	other	0
Fage_P050b	226	Pulse	99	9437436	1880	1
Fage_P050b	226	Pulse	99	9449836	14280	1
Fage_P050b	227	Picture	Fixation Cross Sternberg Letters after Encoding	9460380	0	1	12495	2	0	next	other	0
Fage_P050b	227	Pulse	99	9462235	1855	1
Fage_P050b	228	Picture	Stroop Sternberg	9472875	0	1	24824	2	0	next	incorrect	1064
Fage_P050b	228	Pulse	99	9474635	1760	1
Fage_P050b	228	Response	2	9479035	6160	1
Fage_P050b	228	Pulse	99	9487034	14159	1
Fage_P050b	229	Picture	Fixation Cross Sternberg Letters after Stroop	9497699	0	1	37319	2	0	next	other	0
Fage_P050b	229	Pulse	99	9499434	1735	1
Fage_P050b	229	Pulse	99	9511834	14135	1
Fage_P050b	229	Pulse	99	9524233	26534	1
Fage_P050b	230	Picture	Retrieval Sternberg Letters	9535018	0	1	24824	2	0	next	incorrect	1072
Fage_P050b	230	Pulse	99	9536633	1615	1
Fage_P050b	230	Response	2	9541613	6595	1
Fage_P050b	230	Pulse	99	9549032	14014	1
Fage_P050b	231	Picture	Fixation Cross after Retrieval	9559842	0	1	124619	2	0	next	other	0
Fage_P050b	231	Pulse	99	9561432	1590	1
Fage_P050b	231	Pulse	99	9573832	13990	1
Fage_P050b	231	Pulse	99	9586231	26389	1
Fage_P050b	231	Pulse	99	9598631	38789	1
Fage_P050b	231	Pulse	99	9611030	51188	1
Fage_P050b	231	Pulse	99	9623430	63588	1
Fage_P050b	231	Pulse	99	9635830	75988	1
Fage_P050b	231	Pulse	99	9648229	88387	1
Fage_P050b	231	Pulse	99	9660629	100787	1
Fage_P050b	231	Pulse	99	9673029	113187	1
Fage_P050b	232	Picture	Encoding Sternberg Letters	9684461	0	1	24824	2	0	next	other	0
Fage_P050b	232	Pulse	99	9685428	967	1
Fage_P050b	232	Pulse	99	9697828	13367	1
Fage_P050b	233	Picture	Fixation Cross Sternberg Letters after Encoding	9709285	0	1	12495	2	0	next	other	0
Fage_P050b	233	Pulse	99	9710228	943	1
Fage_P050b	234	Picture	Stroop Sternberg	9721780	0	1	24824	2	0	next	incorrect	1092
Fage_P050b	234	Pulse	99	9722627	847	1
Fage_P050b	234	Response	2	9726587	4807	1
Fage_P050b	234	Pulse	99	9735027	13247	1
Fage_P050b	235	Picture	Fixation Cross Sternberg Letters after Stroop	9746604	0	1	37319	2	0	next	other	0
Fage_P050b	235	Pulse	99	9747426	822	1
Fage_P050b	235	Pulse	99	9759826	13222	1
Fage_P050b	235	Pulse	99	9772226	25622	1
Fage_P050b	236	Picture	Retrieval Sternberg Letters	9783923	0	1	24824	2	0	next	incorrect	1100
Fage_P050b	236	Pulse	99	9784625	702	1
Fage_P050b	236	Response	2	9790025	6102	1
Fage_P050b	236	Pulse	99	9797025	13102	1
Fage_P050b	237	Picture	Fixation Cross after Retrieval	9808747	0	1	112290	2	0	next	other	0
Fage_P050b	237	Pulse	99	9809424	677	1
Fage_P050b	237	Pulse	99	9821824	13077	1
Fage_P050b	237	Pulse	99	9834224	25477	1
Fage_P050b	237	Pulse	99	9846623	37876	1
Fage_P050b	237	Pulse	99	9859023	50276	1
Fage_P050b	237	Pulse	99	9871423	62676	1
Fage_P050b	237	Pulse	99	9883822	75075	1
Fage_P050b	237	Pulse	99	9896222	87475	1
Fage_P050b	237	Pulse	99	9908621	99874	1
Fage_P050b	237	Pulse	99	9921021	112274	1
Fage_P050b	238	Picture	Encoding Sternberg Letters	9921037	0	1	24824	2	0	next	other	0
Fage_P050b	238	Pulse	99	9933421	12384	1
Fage_P050b	238	Pulse	99	9945820	24783	1
Fage_P050b	239	Picture	Fixation Cross Sternberg Letters after Encoding	9945861	0	1	12495	2	0	next	other	0
Fage_P050b	239	Pulse	99	9958220	12359	1
Fage_P050b	240	Picture	Stroop Sternberg	9958356	0	1	24824	2	0	next	incorrect	1119
Fage_P050b	240	Response	2	9963350	4994	1
Fage_P050b	240	Pulse	99	9970619	12263	1
Fage_P050b	240	Pulse	99	9983019	24663	1
Fage_P050b	241	Picture	Fixation Cross Sternberg Letters after Stroop	9983180	0	1	37319	2	0	next	other	0
Fage_P050b	241	Pulse	99	9995419	12239	1
Fage_P050b	241	Pulse	99	10007818	24638	1
Fage_P050b	241	Pulse	99	10020218	37038	1
Fage_P050b	242	Picture	Retrieval Sternberg Letters	10020499	0	1	24824	2	0	next	incorrect	1127
Fage_P050b	242	Response	2	10027948	7449	1
Fage_P050b	242	Pulse	99	10032617	12118	1
Fage_P050b	242	Pulse	99	10045017	24518	1
Fage_P050b	243	Picture	Fixation Cross after Retrieval	10045323	0	1	137114	2	0	next	other	0
Fage_P050b	243	Pulse	99	10057417	12094	1
Fage_P050b	243	Pulse	99	10069816	24493	1
Fage_P050b	243	Pulse	99	10082216	36893	1
Fage_P050b	243	Pulse	99	10094616	49293	1
Fage_P050b	243	Pulse	99	10107015	61692	1
Fage_P050b	243	Pulse	99	10119415	74092	1
Fage_P050b	243	Pulse	99	10131814	86491	1
Fage_P050b	243	Pulse	99	10144214	98891	1
Fage_P050b	243	Pulse	99	10156614	111291	1
Fage_P050b	243	Pulse	99	10169014	123691	1
Fage_P050b	243	Pulse	99	10181413	136090	1
Fage_P050b	244	Picture	Encoding Sternberg Letters	10182437	0	1	24824	2	0	next	other	0
Fage_P050b	244	Pulse	99	10193813	11376	1
Fage_P050b	244	Pulse	99	10206212	23775	1
Fage_P050b	245	Picture	Fixation Cross Sternberg Letters after Encoding	10207261	0	1	12495	2	0	next	other	0
Fage_P050b	245	Pulse	99	10218612	11351	1
Fage_P050b	246	Picture	Stroop Sternberg	10219756	0	1	24824	2	0	next	incorrect	1148
Fage_P050b	246	Response	2	10224352	4596	1
Fage_P050b	246	Pulse	99	10231011	11255	1
Fage_P050b	246	Pulse	99	10243411	23655	1
Fage_P050b	247	Picture	Fixation Cross Sternberg Letters after Stroop	10244580	0	1	37319	2	0	next	other	0
Fage_P050b	247	Pulse	99	10255811	11231	1
Fage_P050b	247	Pulse	99	10268210	23630	1
Fage_P050b	247	Pulse	99	10280610	36030	1
Fage_P050b	248	Picture	Retrieval Sternberg Letters	10281899	0	1	24824	2	0	next	incorrect	1157
Fage_P050b	248	Pulse	99	10293010	11111	1
Fage_P050b	248	Response	2	10296239	14340	1
Fage_P050b	248	Pulse	99	10305409	23510	1
Fage_P050b	249	Picture	Fixation Cross after Retrieval	10306723	0	1	149443	2	0	next	other	0
Fage_P050b	249	Pulse	99	10317809	11086	1
Fage_P050b	249	Pulse	99	10330208	23485	1
Fage_P050b	249	Pulse	99	10342608	35885	1
Fage_P050b	249	Pulse	99	10355008	48285	1
Fage_P050b	249	Pulse	99	10367407	60684	1
Fage_P050b	249	Pulse	99	10379807	73084	1
Fage_P050b	249	Pulse	99	10392206	85483	1
Fage_P050b	249	Pulse	99	10404606	97883	1
Fage_P050b	249	Pulse	99	10417006	110283	1
Fage_P050b	249	Pulse	99	10429405	122682	1
Fage_P050b	249	Pulse	99	10441805	135082	1
Fage_P050b	249	Pulse	99	10454204	147481	1
Fage_P050b	250	Picture	Encoding Sternberg Letters	10456166	0	1	24824	2	0	next	other	0
Fage_P050b	250	Pulse	99	10466604	10438	1
Fage_P050b	250	Pulse	99	10479004	22838	1
Fage_P050b	251	Picture	Fixation Cross Sternberg Letters after Encoding	10480990	0	1	12495	2	0	next	other	0
Fage_P050b	251	Pulse	99	10491403	10413	1
Fage_P050b	252	Picture	Stroop Sternberg	10493485	0	1	24824	2	0	next	hit	1178
Fage_P050b	252	Response	1	10499863	6378	1
Fage_P050b	252	Pulse	99	10503803	10318	1
Fage_P050b	252	Pulse	99	10516203	22718	1
Fage_P050b	253	Picture	Fixation Cross Sternberg Letters after Stroop	10518309	0	1	37319	2	0	next	other	0
Fage_P050b	253	Pulse	99	10528602	10293	1
Fage_P050b	253	Pulse	99	10541002	22693	1
Fage_P050b	253	Pulse	99	10553401	35092	1
Fage_P050b	254	Picture	Retrieval Sternberg Letters	10555628	0	1	24824	2	0	next	hit	1187
Fage_P050b	254	Pulse	99	10565801	10173	1
Fage_P050b	254	Response	1	10567851	12223	1
Fage_P050b	254	Pulse	99	10578201	22573	1
Fage_P050b	255	Picture	Fixation Cross after Retrieval	10580452	0	1	137114	2	0	next	other	0
Fage_P050b	255	Pulse	99	10590600	10148	1
Fage_P050b	255	Pulse	99	10603000	22548	1
Fage_P050b	255	Pulse	99	10615399	34947	1
Fage_P050b	255	Pulse	99	10627799	47347	1
Fage_P050b	255	Pulse	99	10640199	59747	1
Fage_P050b	255	Pulse	99	10652598	72146	1
Fage_P050b	255	Pulse	99	10664998	84546	1
Fage_P050b	255	Pulse	99	10677398	96946	1
Fage_P050b	255	Pulse	99	10689797	109345	1
Fage_P050b	255	Pulse	99	10702197	121745	1
Fage_P050b	255	Pulse	99	10714596	134144	1
Fage_P050b	256	Picture	Encoding Sternberg Letters	10717566	0	1	24824	2	0	next	other	0
Fage_P050b	256	Pulse	99	10726996	9430	1
Fage_P050b	256	Pulse	99	10739396	21830	1
Fage_P050b	257	Picture	Fixation Cross Sternberg Letters after Encoding	10742390	0	1	12495	2	0	next	other	0
Fage_P050b	257	Pulse	99	10751795	9405	1
Fage_P050b	258	Picture	Stroop Sternberg	10754885	0	1	24824	2	0	next	incorrect	1207
Fage_P050b	258	Response	2	10760515	5630	1
Fage_P050b	258	Pulse	99	10764205	9320	1
Fage_P050b	258	Pulse	99	10776605	21720	1
Fage_P050b	259	Picture	Fixation Cross Sternberg Letters after Stroop	10779709	0	1	37319	2	0	next	other	0
Fage_P050b	259	Pulse	99	10789004	9295	1
Fage_P050b	259	Pulse	99	10801404	21695	1
Fage_P050b	259	Pulse	99	10813803	34094	1
Fage_P050b	260	Picture	Retrieval Sternberg Letters	10817028	0	1	24824	2	0	next	incorrect	1216
Fage_P050b	260	Pulse	99	10826203	9175	1
Fage_P050b	260	Response	2	10830003	12975	1
Fage_P050b	260	Pulse	99	10838603	21575	1
Fage_P050b	261	Picture	Fixation Cross after Retrieval	10841852	0	1	112290	2	0	next	other	0
Fage_P050b	261	Pulse	99	10851002	9150	1
Fage_P050b	261	Pulse	99	10863402	21550	1
Fage_P050b	261	Pulse	99	10875802	33950	1
Fage_P050b	261	Pulse	99	10888201	46349	1
Fage_P050b	261	Pulse	99	10900601	58749	1
Fage_P050b	261	Pulse	99	10913000	71148	1
Fage_P050b	261	Pulse	99	10925400	83548	1
Fage_P050b	261	Pulse	99	10937800	95948	1
Fage_P050b	261	Pulse	99	10950199	108347	1
Fage_P050b	262	Picture	Encoding Sternberg Letters	10954142	0	1	24824	2	0	next	other	0
Fage_P050b	262	Pulse	99	10962599	8457	1
Fage_P050b	262	Pulse	99	10974998	20856	1
Fage_P050b	263	Picture	Fixation Cross Sternberg Letters after Encoding	10978966	0	1	12495	2	0	next	other	0
Fage_P050b	263	Pulse	99	10987398	8432	1
Fage_P050b	264	Picture	Stroop Sternberg	10991461	0	1	24824	2	0	next	incorrect	1234
Fage_P050b	264	Response	2	10996388	4927	1
Fage_P050b	264	Pulse	99	10999798	8337	1
Fage_P050b	264	Pulse	99	11012197	20736	1
Fage_P050b	265	Picture	Fixation Cross Sternberg Letters after Stroop	11016285	0	1	37319	2	0	next	other	0
Fage_P050b	265	Pulse	99	11024597	8312	1
Fage_P050b	265	Pulse	99	11036997	20712	1
Fage_P050b	265	Pulse	99	11049396	33111	1
Fage_P050b	266	Picture	Retrieval Sternberg Letters	11053604	0	1	24824	2	0	next	incorrect	1242
Fage_P050b	266	Response	2	11059296	5692	1
Fage_P050b	266	Pulse	99	11061796	8192	1
Fage_P050b	266	Pulse	99	11074196	20592	1
Fage_P050b	267	Picture	Fixation Cross after Retrieval	11078428	0	1	149443	2	0	next	other	0
Fage_P050b	267	Pulse	99	11086595	8167	1
Fage_P050b	267	Pulse	99	11098995	20567	1
Fage_P050b	267	Pulse	99	11111394	32966	1
Fage_P050b	267	Pulse	99	11123794	45366	1
Fage_P050b	267	Pulse	99	11136193	57765	1
Fage_P050b	267	Pulse	99	11148593	70165	1
Fage_P050b	267	Pulse	99	11160993	82565	1
Fage_P050b	267	Pulse	99	11173392	94964	1
Fage_P050b	267	Pulse	99	11185792	107364	1
Fage_P050b	267	Pulse	99	11198192	119764	1
Fage_P050b	267	Pulse	99	11210591	132163	1
Fage_P050b	267	Pulse	99	11222991	144563	1
Fage_P050b	268	Picture	Encoding Sternberg Letters	11227871	0	1	24824	2	0	next	other	0
Fage_P050b	268	Pulse	99	11235391	7520	1
Fage_P050b	268	Pulse	99	11247790	19919	1
Fage_P050b	269	Picture	Fixation Cross Sternberg Letters after Encoding	11252695	0	1	12495	2	0	next	other	0
Fage_P050b	269	Pulse	99	11260190	7495	1
Fage_P050b	270	Picture	Stroop Sternberg	11265190	0	1	24824	2	0	next	incorrect	1264
Fage_P050b	270	Response	2	11270929	5739	1
Fage_P050b	270	Pulse	99	11272589	7399	1
Fage_P050b	270	Pulse	99	11284989	19799	1
Fage_P050b	271	Picture	Fixation Cross Sternberg Letters after Stroop	11290014	0	1	37319	2	0	next	other	0
Fage_P050b	271	Pulse	99	11297389	7375	1
Fage_P050b	271	Pulse	99	11309788	19774	1
Fage_P050b	271	Pulse	99	11322188	32174	1
Fage_P050b	272	Picture	Retrieval Sternberg Letters	11327333	0	1	24824	2	0	next	hit	1273
Fage_P050b	272	Pulse	99	11334587	7254	1
Fage_P050b	272	Response	1	11336857	9524	1
Fage_P050b	272	Pulse	99	11346987	19654	1
Fage_P050b	273	Picture	Fixation Cross after Retrieval	11352157	0	1	124619	2	0	next	other	0
Fage_P050b	273	Pulse	99	11359387	7230	1
Fage_P050b	273	Pulse	99	11371786	19629	1
Fage_P050b	273	Pulse	99	11384186	32029	1
Fage_P050b	273	Pulse	99	11396585	44428	1
Fage_P050b	273	Pulse	99	11408985	56828	1
Fage_P050b	273	Pulse	99	11421385	69228	1
Fage_P050b	273	Pulse	99	11433784	81627	1
Fage_P050b	273	Pulse	99	11446184	94027	1
Fage_P050b	273	Pulse	99	11458583	106426	1
Fage_P050b	273	Pulse	99	11470983	118826	1
Fage_P050b	274	Picture	Encoding Sternberg Letters	11476776	0	1	24824	2	0	next	other	0
Fage_P050b	274	Pulse	99	11483383	6607	1
Fage_P050b	274	Pulse	99	11495782	19006	1
Fage_P050b	275	Picture	Fixation Cross Sternberg Letters after Encoding	11501600	0	1	12495	2	0	next	other	0
Fage_P050b	275	Pulse	99	11508182	6582	1
Fage_P050b	276	Picture	Stroop Sternberg	11514095	0	1	24824	2	0	next	incorrect	1292
Fage_P050b	276	Response	2	11519912	5817	1
Fage_P050b	276	Pulse	99	11520581	6486	1
Fage_P050b	276	Pulse	99	11532981	18886	1
Fage_P050b	277	Picture	Fixation Cross Sternberg Letters after Stroop	11538919	0	1	37319	2	0	next	other	0
Fage_P050b	277	Pulse	99	11545381	6462	1
Fage_P050b	277	Pulse	99	11557781	18862	1
Fage_P050b	277	Pulse	99	11570180	31261	1
Fage_P050b	278	Picture	Retrieval Sternberg Letters	11576238	0	1	24824	2	0	next	hit	1301
Fage_P050b	278	Pulse	99	11582580	6342	1
Fage_P050b	278	Response	1	11584149	7911	1
Fage_P050b	278	Pulse	99	11594979	18741	1
Fage_P050b	279	Picture	Fixation Cross after Retrieval	11601062	0	1	112290	2	0	next	other	0
Fage_P050b	279	Pulse	99	11607379	6317	1
Fage_P050b	279	Pulse	99	11619779	18717	1
Fage_P050b	279	Pulse	99	11632178	31116	1
Fage_P050b	279	Pulse	99	11644578	43516	1
Fage_P050b	279	Pulse	99	11656977	55915	1
Fage_P050b	279	Pulse	99	11669377	68315	1
Fage_P050b	279	Pulse	99	11681777	80715	1
Fage_P050b	279	Pulse	99	11694176	93114	1
Fage_P050b	279	Pulse	99	11706576	105514	1
Fage_P050b	280	Picture	Encoding Sternberg Letters	11713352	0	1	24824	2	0	next	other	0
Fage_P050b	280	Pulse	99	11718976	5624	1
Fage_P050b	280	Pulse	99	11731375	18023	1
Fage_P050b	281	Picture	Fixation Cross Sternberg Letters after Encoding	11738176	0	1	12495	2	0	next	other	0
Fage_P050b	281	Pulse	99	11743775	5599	1
Fage_P050b	282	Picture	Stroop Sternberg	11750671	0	1	24824	2	0	next	hit	1320
Fage_P050b	282	Pulse	99	11756174	5503	1
Fage_P050b	282	Response	1	11756324	5653	1
Fage_P050b	282	Pulse	99	11768574	17903	1
Fage_P050b	283	Picture	Fixation Cross Sternberg Letters after Stroop	11775495	0	1	37319	2	0	next	other	0
Fage_P050b	283	Pulse	99	11780974	5479	1
Fage_P050b	283	Pulse	99	11793373	17878	1
Fage_P050b	283	Pulse	99	11805773	30278	1
Fage_P050b	284	Picture	Retrieval Sternberg Letters	11812814	0	1	24824	2	0	next	hit	1328
Fage_P050b	284	Pulse	99	11818172	5358	1
Fage_P050b	284	Response	1	11819252	6438	1
Fage_P050b	284	Pulse	99	11830572	17758	1
Fage_P050b	285	Picture	Fixation Cross after Retrieval	11837638	0	1	137114	2	0	next	other	0
Fage_P050b	285	Pulse	99	11842972	5334	1
Fage_P050b	285	Pulse	99	11855371	17733	1
Fage_P050b	285	Pulse	99	11867771	30133	1
Fage_P050b	285	Pulse	99	11880171	42533	1
Fage_P050b	285	Pulse	99	11892570	54932	1
Fage_P050b	285	Pulse	99	11904970	67332	1
Fage_P050b	285	Pulse	99	11917370	79732	1
Fage_P050b	285	Pulse	99	11929769	92131	1
Fage_P050b	285	Pulse	99	11942168	104530	1
Fage_P050b	285	Pulse	99	11954568	116930	1
Fage_P050b	285	Pulse	99	11966968	129330	1
Fage_P050b	286	Picture	Encoding Sternberg Letters	11974752	0	1	24824	2	0	next	other	0
Fage_P050b	286	Pulse	99	11979368	4616	1
Fage_P050b	286	Pulse	99	11991767	17015	1
Fage_P050b	287	Picture	Fixation Cross Sternberg Letters after Encoding	11999576	0	1	12495	2	0	next	other	0
Fage_P050b	287	Pulse	99	12004167	4591	1
Fage_P050b	288	Picture	Stroop Sternberg	12012071	0	1	24824	2	0	next	hit	1349
Fage_P050b	288	Pulse	99	12016566	4495	1
Fage_P050b	288	Response	1	12018756	6685	1
Fage_P050b	288	Pulse	99	12028966	16895	1
Fage_P050b	289	Picture	Fixation Cross Sternberg Letters after Stroop	12036895	0	1	37319	2	0	next	other	0
Fage_P050b	289	Pulse	99	12041365	4470	1
Fage_P050b	289	Pulse	99	12053765	16870	1
Fage_P050b	289	Pulse	99	12066165	29270	1
Fage_P050b	290	Picture	Retrieval Sternberg Letters	12074214	0	1	24824	2	0	next	incorrect	1357
Fage_P050b	290	Pulse	99	12078565	4351	1
Fage_P050b	290	Response	2	12080734	6520	1
Fage_P050b	290	Pulse	99	12090964	16750	1
Fage_P050b	291	Picture	Fixation Cross after Retrieval	12099038	0	1	112290	2	0	next	other	0
Fage_P050b	291	Pulse	99	12103364	4326	1
Fage_P050b	291	Pulse	99	12115763	16725	1
Fage_P050b	291	Pulse	99	12128163	29125	1
Fage_P050b	291	Pulse	99	12140562	41524	1
Fage_P050b	291	Pulse	99	12152962	53924	1
Fage_P050b	291	Pulse	99	12165362	66324	1
Fage_P050b	291	Pulse	99	12177761	78723	1
Fage_P050b	291	Pulse	99	12190161	91123	1
Fage_P050b	291	Pulse	99	12202560	103522	1
Fage_P050b	292	Picture	End Sternberg	12211328	0	1	37319	3	0	next	other	0
Fage_P050b	292	Pulse	99	12214960	3632	1
Fage_P050b	292	Pulse	99	12227360	16032	1
Fage_P050b	292	Pulse	99	12239759	28431	1
Fage_P050b	293	Picture	Instruction Stroop	12248647	0	2	37320	3	0	next	other	0
Fage_P050b	293	Pulse	99	12252159	3512	1
Fage_P050b	293	Pulse	99	12264558	15911	1
Fage_P050b	293	Pulse	99	12276958	28311	1
Fage_P050b	294	Picture	stroop neutral close	12285967	0	1	24990	2	0	next	incorrect	1379
Fage_P050b	294	Pulse	99	12289358	3391	1
Fage_P050b	294	Response	2	12294528	8561	1
Fage_P050b	294	Pulse	99	12301757	15790	1
Fage_P050b	295	Picture	stroop neutral close	12310957	0	1	24824	2	0	next	hit	1383
Fage_P050b	295	Pulse	99	12314157	3200	1
Fage_P050b	295	Response	1	12315477	4520	1
Fage_P050b	295	Pulse	99	12326567	15610	1
Fage_P050b	296	Picture	stroop neutral close	12335781	0	1	24824	2	0	next	incorrect	1387
Fage_P050b	296	Pulse	99	12338966	3185	1
Fage_P050b	296	Response	2	12340576	4795	1
Fage_P050b	296	Pulse	99	12351356	15575	1
Fage_P050b	297	Picture	stroop neutral close	12360605	0	1	24824	2	0	next	incorrect	1391
Fage_P050b	297	Pulse	99	12363766	3161	1
Fage_P050b	297	Response	2	12367225	6620	1
Fage_P050b	297	Pulse	99	12376165	15560	1
Fage_P050b	298	Picture	stroop neutral close	12385429	0	1	24990	2	0	next	hit	1395
Fage_P050b	298	Pulse	99	12388565	3136	1
Fage_P050b	298	Response	1	12391595	6166	1
Fage_P050b	298	Pulse	99	12400964	15535	1
Fage_P050b	299	Picture	stroop neutral close	12410419	0	1	24824	2	0	next	incorrect	1399
Fage_P050b	299	Pulse	99	12413364	2945	1
Fage_P050b	299	Response	2	12415614	5195	1
Fage_P050b	299	Pulse	99	12425764	15345	1
Fage_P050b	300	Picture	Fixation Cross Stroop	12435243	0	1	124619	2	0	next	other	0
Fage_P050b	300	Pulse	99	12438163	2920	1
Fage_P050b	300	Pulse	99	12450563	15320	1
Fage_P050b	300	Pulse	99	12462962	27719	1
Fage_P050b	300	Pulse	99	12475362	40119	1
Fage_P050b	300	Pulse	99	12487762	52519	1
Fage_P050b	300	Pulse	99	12500161	64918	1
Fage_P050b	300	Pulse	99	12512561	77318	1
Fage_P050b	300	Pulse	99	12524961	89718	1
Fage_P050b	300	Pulse	99	12537360	102117	1
Fage_P050b	300	Pulse	99	12549760	114517	1
Fage_P050b	301	Picture	stroop neutral close	12559862	0	1	24824	2	0	next	hit	1414
Fage_P050b	301	Pulse	99	12562160	2298	1
Fage_P050b	301	Response	1	12565819	5957	1
Fage_P050b	301	Pulse	99	12574559	14697	1
Fage_P050b	302	Picture	stroop neutral close	12584686	0	1	24824	2	0	next	incorrect	1418
Fage_P050b	302	Pulse	99	12586959	2273	1
Fage_P050b	302	Response	2	12589548	4862	1
Fage_P050b	302	Pulse	99	12599358	14672	1
Fage_P050b	303	Picture	stroop neutral close	12609510	0	1	24823	2	0	next	incorrect	1422
Fage_P050b	303	Pulse	99	12611758	2248	1
Fage_P050b	303	Response	2	12615028	5518	1
Fage_P050b	303	Pulse	99	12624157	14647	1
Fage_P050b	304	Picture	stroop neutral close	12634333	0	1	24824	2	0	next	incorrect	1426
Fage_P050b	304	Pulse	99	12636557	2224	1
Fage_P050b	304	Response	2	12639817	5484	1
Fage_P050b	304	Pulse	99	12648957	14624	1
Fage_P050b	305	Picture	stroop neutral close	12659157	0	1	24824	2	0	next	hit	1430
Fage_P050b	305	Pulse	99	12661356	2199	1
Fage_P050b	305	Response	1	12664076	4919	1
Fage_P050b	305	Pulse	99	12673756	14599	1
Fage_P050b	306	Picture	stroop neutral close	12683981	0	1	24824	2	0	next	incorrect	1434
Fage_P050b	306	Pulse	99	12686156	2175	1
Fage_P050b	306	Response	2	12688845	4864	1
Fage_P050b	306	Pulse	99	12698555	14574	1
Fage_P050b	307	Picture	Fixation Cross Stroop	12708805	0	1	124619	2	0	next	other	0
Fage_P050b	307	Pulse	99	12710955	2150	1
Fage_P050b	307	Pulse	99	12723354	14549	1
Fage_P050b	307	Pulse	99	12735754	26949	1
Fage_P050b	307	Pulse	99	12748154	39349	1
Fage_P050b	307	Pulse	99	12760553	51748	1
Fage_P050b	307	Pulse	99	12772953	64148	1
Fage_P050b	307	Pulse	99	12785353	76548	1
Fage_P050b	307	Pulse	99	12797752	88947	1
Fage_P050b	307	Pulse	99	12810152	101347	1
Fage_P050b	307	Pulse	99	12822551	113746	1
Fage_P050b	308	Picture	stroop neutral close	12833424	0	1	24824	2	0	next	hit	1449
Fage_P050b	308	Pulse	99	12834951	1527	1
Fage_P050b	308	Response	1	12839781	6357	1
Fage_P050b	308	Pulse	99	12847350	13926	1
Fage_P050b	309	Picture	stroop neutral close	12858248	0	1	24990	2	0	next	incorrect	1453
Fage_P050b	309	Pulse	99	12859750	1502	1
Fage_P050b	309	Response	2	12862260	4012	1
Fage_P050b	309	Pulse	99	12872150	13902	1
Fage_P050b	310	Picture	stroop neutral close	12883238	0	1	24824	2	0	next	incorrect	1457
Fage_P050b	310	Pulse	99	12884550	1312	1
Fage_P050b	310	Response	2	12888279	5041	1
Fage_P050b	310	Pulse	99	12896949	13711	1
Fage_P050b	311	Picture	stroop neutral close	12908062	0	1	24824	2	0	next	incorrect	1461
Fage_P050b	311	Pulse	99	12909349	1287	1
Fage_P050b	311	Response	2	12914178	6116	1
Fage_P050b	311	Pulse	99	12921748	13686	1
Fage_P050b	312	Picture	stroop neutral close	12932886	0	1	24824	2	0	next	hit	1465
Fage_P050b	312	Pulse	99	12934148	1262	1
Fage_P050b	312	Response	1	12938078	5192	1
Fage_P050b	312	Pulse	99	12946547	13661	1
Fage_P050b	313	Picture	stroop neutral close	12957710	0	1	24824	2	0	next	hit	1469
Fage_P050b	313	Pulse	99	12958947	1237	1
Fage_P050b	313	Response	1	12963557	5847	1
Fage_P050b	313	Pulse	99	12971347	13637	1
Fage_P050b	314	Picture	Fixation Cross Stroop	12982534	0	1	124619	2	0	next	other	0
Fage_P050b	314	Pulse	99	12983746	1212	1
Fage_P050b	314	Pulse	99	12996146	13612	1
Fage_P050b	314	Pulse	99	13008546	26012	1
Fage_P050b	314	Pulse	99	13020945	38411	1
Fage_P050b	314	Pulse	99	13033345	50811	1
Fage_P050b	314	Pulse	99	13045744	63210	1
Fage_P050b	314	Pulse	99	13058144	75610	1
Fage_P050b	314	Pulse	99	13070544	88010	1
Fage_P050b	314	Pulse	99	13082943	100409	1
Fage_P050b	314	Pulse	99	13095343	112809	1
Fage_P050b	315	Picture	stroop neutral close	13107153	0	1	24824	2	0	next	incorrect	1484
Fage_P050b	315	Pulse	99	13107743	590	1
Fage_P050b	315	Response	2	13113302	6149	1
Fage_P050b	315	Pulse	99	13120142	12989	1
Fage_P050b	316	Picture	stroop neutral close	13131977	0	1	24990	2	0	next	hit	1488
Fage_P050b	316	Pulse	99	13132542	565	1
Fage_P050b	316	Response	1	13136852	4875	1
Fage_P050b	316	Pulse	99	13144941	12964	1
Fage_P050b	317	Picture	stroop neutral close	13156967	0	1	24824	2	0	next	incorrect	1492
Fage_P050b	317	Pulse	99	13157341	374	1
Fage_P050b	317	Response	2	13162171	5204	1
Fage_P050b	317	Pulse	99	13169741	12774	1
Fage_P050b	318	Picture	stroop neutral close	13181791	0	1	24824	2	0	next	incorrect	1496
Fage_P050b	318	Pulse	99	13182140	349	1
Fage_P050b	318	Response	2	13187490	5699	1
Fage_P050b	318	Pulse	99	13194540	12749	1
Fage_P050b	319	Picture	stroop neutral close	13206615	0	1	24990	2	0	next	incorrect	1500
Fage_P050b	319	Pulse	99	13206940	325	1
Fage_P050b	319	Response	2	13212479	5864	1
Fage_P050b	319	Pulse	99	13219339	12724	1
Fage_P050b	320	Picture	stroop neutral close	13231605	0	1	24824	2	0	next	incorrect	1504
Fage_P050b	320	Pulse	99	13231739	134	1
Fage_P050b	320	Response	2	13236568	4963	1
Fage_P050b	320	Pulse	99	13244138	12533	1
Fage_P050b	321	Picture	Fixation Cross Stroop	13256429	0	1	124619	2	0	next	other	0
Fage_P050b	321	Pulse	99	13256538	109	1
Fage_P050b	321	Pulse	99	13268937	12508	1
Fage_P050b	321	Pulse	99	13281337	24908	1
Fage_P050b	321	Pulse	99	13293737	37308	1
Fage_P050b	321	Pulse	99	13306136	49707	1
Fage_P050b	321	Pulse	99	13318536	62107	1
Fage_P050b	321	Pulse	99	13330936	74507	1
Fage_P050b	321	Pulse	99	13343335	86906	1
Fage_P050b	321	Pulse	99	13355735	99306	1
Fage_P050b	321	Pulse	99	13368134	111705	1
Fage_P050b	321	Pulse	99	13380534	124105	1
Fage_P050b	322	Picture	stroop maximum incongruent	13381048	0	1	24824	2	0	next	hit	1519
Fage_P050b	322	Response	1	13386514	5466	1
Fage_P050b	322	Pulse	99	13392934	11886	1
Fage_P050b	322	Pulse	99	13405333	24285	1
Fage_P050b	323	Picture	stroop maximum incongruent	13405872	0	1	24824	2	0	next	hit	1523
Fage_P050b	323	Response	1	13411663	5791	1
Fage_P050b	323	Pulse	99	13417733	11861	1
Fage_P050b	323	Pulse	99	13430133	24261	1
Fage_P050b	324	Picture	stroop maximum incongruent	13430696	0	1	24824	2	0	next	hit	1527
Fage_P050b	324	Response	1	13437253	6557	1
Fage_P050b	324	Pulse	99	13442532	11836	1
Fage_P050b	324	Pulse	99	13454932	24236	1
Fage_P050b	325	Picture	stroop maximum incongruent	13455520	0	1	24823	2	0	next	incorrect	1531
Fage_P050b	325	Response	2	13464162	8642	1
Fage_P050b	325	Pulse	99	13467331	11811	1
Fage_P050b	325	Pulse	99	13479731	24211	1
Fage_P050b	326	Picture	stroop maximum incongruent	13480343	0	1	24824	2	0	next	hit	1535
Fage_P050b	326	Response	1	13487971	7628	1
Fage_P050b	326	Pulse	99	13492131	11788	1
Fage_P050b	326	Pulse	99	13504530	24187	1
Fage_P050b	327	Picture	stroop maximum incongruent	13505167	0	1	24824	2	0	next	incorrect	1539
Fage_P050b	327	Response	2	13511920	6753	1
Fage_P050b	327	Pulse	99	13516930	11763	1
Fage_P050b	327	Pulse	99	13529329	24162	1
Fage_P050b	328	Picture	Fixation Cross Stroop	13529991	0	1	124619	2	0	next	other	0
Fage_P050b	328	Pulse	99	13541729	11738	1
Fage_P050b	328	Pulse	99	13554129	24138	1
Fage_P050b	328	Pulse	99	13566528	36537	1
Fage_P050b	328	Pulse	99	13578928	48937	1
Fage_P050b	328	Pulse	99	13591328	61337	1
Fage_P050b	328	Pulse	99	13603727	73736	1
Fage_P050b	328	Pulse	99	13616127	86136	1
Fage_P050b	328	Pulse	99	13628526	98535	1
Fage_P050b	328	Pulse	99	13640926	110935	1
Fage_P050b	328	Pulse	99	13653326	123335	1
Fage_P050b	329	Picture	stroop maximum incongruent	13654610	0	1	24824	2	0	next	incorrect	1554
Fage_P050b	329	Response	2	13661835	7225	1
Fage_P050b	329	Pulse	99	13665725	11115	1
Fage_P050b	329	Pulse	99	13678125	23515	1
Fage_P050b	330	Picture	stroop maximum incongruent	13679434	0	1	24824	2	0	next	incorrect	1559
Fage_P050b	330	Pulse	99	13690525	11091	1
Fage_P050b	330	Response	2	13691404	11970	1
Fage_P050b	330	Pulse	99	13702924	23490	1
Fage_P050b	331	Picture	stroop maximum incongruent	13704258	0	1	24824	2	0	next	hit	1562
Fage_P050b	331	Response	1	13710504	6246	1
Fage_P050b	331	Pulse	99	13715324	11066	1
Fage_P050b	331	Pulse	99	13727723	23465	1
Fage_P050b	332	Picture	stroop maximum incongruent	13729082	0	1	24824	2	0	next	hit	1566
Fage_P050b	332	Response	1	13737953	8871	1
Fage_P050b	332	Pulse	99	13740123	11041	1
Fage_P050b	332	Pulse	99	13752523	23441	1
Fage_P050b	333	Picture	stroop maximum incongruent	13753906	0	1	24990	2	0	next	hit	1570
Fage_P050b	333	Response	1	13761292	7386	1
Fage_P050b	333	Pulse	99	13764922	11016	1
Fage_P050b	333	Pulse	99	13777322	23416	1
Fage_P050b	334	Picture	stroop maximum incongruent	13778896	0	1	24824	2	0	next	incorrect	1574
Fage_P050b	334	Response	2	13785502	6606	1
Fage_P050b	334	Pulse	99	13789721	10825	1
Fage_P050b	334	Pulse	99	13802121	23225	1
Fage_P050b	335	Picture	Fixation Cross Stroop	13803720	0	1	124619	2	0	next	other	0
Fage_P050b	335	Pulse	99	13814521	10801	1
Fage_P050b	335	Pulse	99	13826920	23200	1
Fage_P050b	335	Pulse	99	13839320	35600	1
Fage_P050b	335	Pulse	99	13851720	48000	1
Fage_P050b	335	Pulse	99	13864119	60399	1
Fage_P050b	335	Pulse	99	13876519	72799	1
Fage_P050b	335	Pulse	99	13888928	85208	1
Fage_P050b	335	Pulse	99	13901328	97608	1
Fage_P050b	335	Pulse	99	13913728	110008	1
Fage_P050b	335	Pulse	99	13926127	122407	1
Fage_P050b	336	Picture	stroop maximum incongruent	13928339	0	1	24824	2	0	next	hit	1589
Fage_P050b	336	Response	1	13934517	6178	1
Fage_P050b	336	Pulse	99	13938527	10188	1
Fage_P050b	336	Pulse	99	13950927	22588	1
Fage_P050b	337	Picture	stroop maximum incongruent	13953163	0	1	24824	2	0	next	hit	1593
Fage_P050b	337	Response	1	13962786	9623	1
Fage_P050b	337	Pulse	99	13963326	10163	1
Fage_P050b	337	Pulse	99	13975726	22563	1
Fage_P050b	338	Picture	stroop maximum incongruent	13977987	0	1	24823	2	0	next	incorrect	1597
Fage_P050b	338	Response	2	13985076	7089	1
Fage_P050b	338	Pulse	99	13988125	10138	1
Fage_P050b	338	Pulse	99	14000525	22538	1
Fage_P050b	339	Picture	stroop maximum incongruent	14002810	0	1	24824	2	0	next	hit	1601
Fage_P050b	339	Response	1	14010675	7865	1
Fage_P050b	339	Pulse	99	14012924	10114	1
Fage_P050b	339	Pulse	99	14025324	22514	1
Fage_P050b	340	Picture	stroop maximum incongruent	14027634	0	1	24824	2	0	next	hit	1605
Fage_P050b	340	Response	1	14034654	7020	1
Fage_P050b	340	Pulse	99	14037724	10090	1
Fage_P050b	340	Pulse	99	14050123	22489	1
Fage_P050b	341	Picture	stroop maximum incongruent	14052458	0	1	24824	2	0	next	incorrect	1609
Fage_P050b	341	Response	2	14059263	6805	1
Fage_P050b	341	Pulse	99	14062523	10065	1
Fage_P050b	341	Pulse	99	14074923	22465	1
Fage_P050b	342	Picture	Fixation Cross Stroop	14077282	0	1	124619	2	0	next	other	0
Fage_P050b	342	Pulse	99	14087322	10040	1
Fage_P050b	342	Pulse	99	14099722	22440	1
Fage_P050b	342	Pulse	99	14112122	34840	1
Fage_P050b	342	Pulse	99	14124521	47239	1
Fage_P050b	342	Pulse	99	14136921	59639	1
Fage_P050b	342	Pulse	99	14149320	72038	1
Fage_P050b	342	Pulse	99	14161720	84438	1
Fage_P050b	342	Pulse	99	14174120	96838	1
Fage_P050b	342	Pulse	99	14186519	109237	1
Fage_P050b	342	Pulse	99	14198919	121637	1
Fage_P050b	343	Picture	stroop maximum incongruent	14201901	0	1	24824	2	0	next	incorrect	1624
Fage_P050b	343	Response	2	14208868	6967	1
Fage_P050b	343	Pulse	99	14211318	9417	1
Fage_P050b	343	Pulse	99	14223718	21817	1
Fage_P050b	344	Picture	stroop maximum incongruent	14226725	0	1	24824	2	0	next	hit	1628
Fage_P050b	344	Response	1	14232388	5663	1
Fage_P050b	344	Pulse	99	14236118	9393	1
Fage_P050b	344	Pulse	99	14248517	21792	1
Fage_P050b	345	Picture	stroop maximum incongruent	14251549	0	1	24823	3	0	next	incorrect	1632
Fage_P050b	345	Response	2	14258627	7078	1
Fage_P050b	345	Pulse	99	14260917	9368	1
Fage_P050b	345	Pulse	99	14273317	21768	1
Fage_P050b	346	Picture	stroop maximum incongruent	14276372	0	2	24824	3	0	next	incorrect	1636
Fage_P050b	346	Response	2	14283656	7284	1
Fage_P050b	346	Pulse	99	14285716	9344	1
Fage_P050b	346	Pulse	99	14298116	21744	1
Fage_P050b	347	Picture	stroop maximum incongruent	14301196	0	1	24824	2	0	next	incorrect	1640
Fage_P050b	347	Response	2	14307326	6130	1
Fage_P050b	347	Pulse	99	14310515	9319	1
Fage_P050b	347	Pulse	99	14322915	21719	1
Fage_P050b	348	Picture	stroop maximum incongruent	14326020	0	1	24824	2	0	next	incorrect	1644
Fage_P050b	348	Response	2	14331865	5845	1
Fage_P050b	348	Pulse	99	14335314	9294	1
Fage_P050b	348	Response	2	14342614	16594	1
Fage_P050b	348	Pulse	99	14347714	21694	1
Fage_P050b	349	Picture	Fixation Cross Stroop	14350844	0	1	124619	2	0	next	other	0
Fage_P050b	349	Pulse	99	14360114	9270	1
Fage_P050b	349	Pulse	99	14372514	21670	1
Fage_P050b	349	Pulse	99	14384913	34069	1
Fage_P050b	349	Pulse	99	14397313	46469	1
Fage_P050b	349	Pulse	99	14409712	58868	1
Fage_P050b	349	Pulse	99	14422112	71268	1
Fage_P050b	349	Pulse	99	14434512	83668	1
Fage_P050b	349	Pulse	99	14446911	96067	1
Fage_P050b	349	Pulse	99	14459311	108467	1
Fage_P050b	349	Pulse	99	14471710	120866	1
Fage_P050b	350	Picture	End Stroop	14475463	0	1	43477	2	0	next	other	0
Fage_P050b	350	Pulse	99	14484110	8647	1
Fage_P050b	350	Pulse	99	14496510	21047	1
Fage_P050b	350	Pulse	99	14508909	33446	1
