# Supplementary material for: Towards clinical applicability of fMRI via systematic filtering
Source: PLoS One. 2025 May 12;20(5):e0321088. doi: 10.1371/journal.pone.0321088 (PMC12068634; doi:10.1371/journal.pone.0321088)
Supplement: S1 Code — (ZIP) [file pone.0321088.s001.zip › PLOS_DATA_CODE/Logfiles/Fage_P052a-fage.log]

Scenario - Fage Final
Logfile written - 02/08/2013 13:36:01

Subject	Trial	Event Type	Code	Time	TTime	Uncertainty	Duration	Uncertainty	ReqTime	ReqDur	Stim Type	Pair Index

Fage_P052a	1	Pulse	99	65090	75086	1
Fage_P052a	2	Picture	Instruction Sternberg Symbols	65305	0	1	37319	2	0	next	other	0
Fage_P052a	2	Pulse	99	77490	12185	1
Fage_P052a	2	Pulse	99	89890	24585	1
Fage_P052a	2	Pulse	99	102289	36984	1
Fage_P052a	3	Picture	Encoding Sternberg Symbols	102624	0	1	24824	2	0	next	other	0
Fage_P052a	3	Pulse	99	114689	12065	1
Fage_P052a	3	Pulse	99	127089	24465	1
Fage_P052a	4	Picture	Fixation Cross Sternberg Symbols after Encoding	127448	0	1	12496	2	0	next	other	0
Fage_P052a	4	Pulse	99	139489	12041	1
Fage_P052a	5	Picture	Stroop Sternberg	139944	0	1	24824	2	0	next	incorrect	12
Fage_P052a	5	Response	2	151639	11695	1
Fage_P052a	5	Pulse	99	151888	11944	1
Fage_P052a	5	Pulse	99	164289	24345	1
Fage_P052a	6	Picture	Fixation Cross Sternberg Symbols after Stroop	164768	0	1	37319	2	0	next	other	0
Fage_P052a	6	Pulse	99	176688	11920	1
Fage_P052a	6	Pulse	99	189088	24320	1
Fage_P052a	6	Pulse	99	201487	36719	1
Fage_P052a	7	Picture	Retrieval Sternberg Symbols	202087	0	1	24825	2	0	next	hit	21
Fage_P052a	7	Pulse	99	213887	11800	1
Fage_P052a	7	Response	1	219967	17880	1
Fage_P052a	7	Pulse	99	226287	24200	1
Fage_P052a	8	Picture	Fixation Cross after Retrieval	226912	0	1	112291	2	0	next	other	0
Fage_P052a	8	Pulse	99	238687	11775	1
Fage_P052a	8	Pulse	99	251087	24175	1
Fage_P052a	8	Pulse	99	263486	36574	1
Fage_P052a	8	Pulse	99	275886	48974	1
Fage_P052a	8	Pulse	99	288286	61374	1
Fage_P052a	8	Pulse	99	300686	73774	1
Fage_P052a	8	Pulse	99	313085	86173	1
Fage_P052a	8	Pulse	99	325485	98573	1
Fage_P052a	8	Pulse	99	337885	110973	1
Fage_P052a	9	Picture	Encoding Sternberg Symbols	339203	0	1	24824	3	0	next	other	0
Fage_P052a	9	Pulse	99	350285	11082	1
Fage_P052a	9	Pulse	99	362684	23481	1
Fage_P052a	10	Picture	Fixation Cross Sternberg Symbols after Encoding	364027	0	2	12496	3	0	next	other	0
Fage_P052a	10	Pulse	99	375084	11057	1
Fage_P052a	11	Picture	Stroop Sternberg	376523	0	1	24824	2	0	next	incorrect	39
Fage_P052a	11	Response	2	387314	10791	1
Fage_P052a	11	Pulse	99	387484	10961	1
Fage_P052a	11	Pulse	99	399884	23361	1
Fage_P052a	12	Picture	Fixation Cross Sternberg Symbols after Stroop	401347	0	1	37319	3	0	next	other	0
Fage_P052a	12	Pulse	99	412284	10937	1
Fage_P052a	12	Pulse	99	424683	23336	1
Fage_P052a	12	Pulse	99	437083	35736	1
Fage_P052a	13	Picture	Retrieval Sternberg Symbols	438666	0	2	24825	3	0	next	hit	49
Fage_P052a	13	Pulse	99	449483	10817	1
Fage_P052a	13	Pulse	99	461883	23217	1
Fage_P052a	13	Response	1	462992	24326	1
Fage_P052a	14	Picture	Fixation Cross after Retrieval	463491	0	1	149444	2	0	next	other	0
Fage_P052a	14	Pulse	99	474282	10791	1
Fage_P052a	14	Pulse	99	486682	23191	1
Fage_P052a	14	Pulse	99	499082	35591	1
Fage_P052a	14	Pulse	99	511482	47991	1
Fage_P052a	14	Pulse	99	523881	60390	1
Fage_P052a	14	Pulse	99	536281	72790	1
Fage_P052a	14	Pulse	99	548681	85190	1
Fage_P052a	14	Pulse	99	561081	97590	1
Fage_P052a	14	Pulse	99	573480	109989	1
Fage_P052a	14	Pulse	99	585880	122389	1
Fage_P052a	14	Pulse	99	598280	134789	1
Fage_P052a	14	Pulse	99	610680	147189	1
Fage_P052a	15	Picture	Encoding Sternberg Symbols	612935	0	1	24824	2	0	next	other	0
Fage_P052a	15	Pulse	99	623080	10145	1
Fage_P052a	15	Pulse	99	635479	22544	1
Fage_P052a	16	Picture	Fixation Cross Sternberg Symbols after Encoding	637759	0	1	12496	2	0	next	other	0
Fage_P052a	16	Pulse	99	647879	10120	1
Fage_P052a	17	Picture	Stroop Sternberg	650255	0	1	24824	2	0	next	hit	69
Fage_P052a	17	Response	1	660139	9884	1
Fage_P052a	17	Pulse	99	660279	10024	1
Fage_P052a	17	Pulse	99	672679	22424	1
Fage_P052a	18	Picture	Fixation Cross Sternberg Symbols after Stroop	675079	0	1	37319	3	0	next	other	0
Fage_P052a	18	Pulse	99	685079	10000	1
Fage_P052a	18	Pulse	99	697478	22399	1
Fage_P052a	18	Pulse	99	709878	34799	1
Fage_P052a	19	Picture	Retrieval Sternberg Symbols	712398	0	2	24825	3	0	next	hit	78
Fage_P052a	19	Pulse	99	722278	9880	1
Fage_P052a	19	Response	1	722678	10280	1
Fage_P052a	19	Pulse	99	734677	22279	1
Fage_P052a	20	Picture	Fixation Cross after Retrieval	737223	0	1	124620	2	0	next	other	0
Fage_P052a	20	Pulse	99	747077	9854	1
Fage_P052a	20	Pulse	99	759477	22254	1
Fage_P052a	20	Pulse	99	771877	34654	1
Fage_P052a	20	Pulse	99	784277	47054	1
Fage_P052a	20	Pulse	99	796676	59453	1
Fage_P052a	20	Pulse	99	809076	71853	1
Fage_P052a	20	Pulse	99	821476	84253	1
Fage_P052a	20	Pulse	99	833876	96653	1
Fage_P052a	20	Pulse	99	846275	109052	1
Fage_P052a	20	Pulse	99	858675	121452	1
Fage_P052a	21	Picture	Encoding Sternberg Symbols	861843	0	1	24824	2	0	next	other	0
Fage_P052a	21	Pulse	99	871075	9232	1
Fage_P052a	21	Pulse	99	883475	21632	1
Fage_P052a	22	Picture	Fixation Cross Sternberg Symbols after Encoding	886667	0	1	12496	2	0	next	other	0
Fage_P052a	22	Pulse	99	895875	9208	1
Fage_P052a	23	Picture	Stroop Sternberg	899163	0	1	24824	2	0	next	hit	98
Fage_P052a	23	Pulse	99	908274	9111	1
Fage_P052a	23	Response	1	909274	10111	1
Fage_P052a	23	Pulse	99	920674	21511	1
Fage_P052a	24	Picture	Fixation Cross Sternberg Symbols after Stroop	923987	0	1	37319	2	0	next	other	0
Fage_P052a	24	Pulse	99	933074	9087	1
Fage_P052a	24	Pulse	99	945473	21486	1
Fage_P052a	24	Pulse	99	957873	33886	1
Fage_P052a	25	Picture	Retrieval Sternberg Symbols	961306	0	1	24824	2	0	next	incorrect	106
Fage_P052a	25	Pulse	99	970273	8967	1
Fage_P052a	25	Response	2	977753	16447	1
Fage_P052a	25	Pulse	99	982673	21367	1
Fage_P052a	26	Picture	Fixation Cross after Retrieval	986130	0	1	136950	2	0	next	other	0
Fage_P052a	26	Pulse	99	995073	8943	1
Fage_P052a	26	Pulse	99	1007472	21342	1
Fage_P052a	26	Pulse	99	1019872	33742	1
Fage_P052a	26	Pulse	99	1032272	46142	1
Fage_P052a	26	Pulse	99	1044672	58542	1
Fage_P052a	26	Pulse	99	1057071	70941	1
Fage_P052a	26	Pulse	99	1069471	83341	1
Fage_P052a	26	Pulse	99	1081871	95741	1
Fage_P052a	26	Pulse	99	1094281	108151	1
Fage_P052a	26	Pulse	99	1106681	120551	1
Fage_P052a	26	Pulse	99	1119080	132950	1
Fage_P052a	27	Picture	Encoding Sternberg Symbols	1123080	0	1	24824	2	0	next	other	0
Fage_P052a	27	Pulse	99	1131480	8400	1
Fage_P052a	27	Pulse	99	1143880	20800	1
Fage_P052a	28	Picture	Fixation Cross Sternberg Symbols after Encoding	1147904	0	1	12495	2	0	next	other	0
Fage_P052a	28	Pulse	99	1156280	8376	1
Fage_P052a	29	Picture	Stroop Sternberg	1160399	0	1	24824	2	0	next	incorrect	127
Fage_P052a	29	Pulse	99	1168679	8280	1
Fage_P052a	29	Response	2	1171889	11490	1
Fage_P052a	29	Pulse	99	1181079	20680	1
Fage_P052a	30	Picture	Fixation Cross Sternberg Symbols after Stroop	1185223	0	1	37320	2	0	next	other	0
Fage_P052a	30	Pulse	99	1193479	8256	1
Fage_P052a	30	Pulse	99	1205879	20656	1
Fage_P052a	30	Pulse	99	1218279	33056	1
Fage_P052a	31	Picture	Retrieval Sternberg Symbols	1222543	0	1	24824	2	0	next	hit	135
Fage_P052a	31	Pulse	99	1230678	8135	1
Fage_P052a	31	Response	1	1241488	18945	1
Fage_P052a	31	Pulse	99	1243078	20535	1
Fage_P052a	32	Picture	Fixation Cross after Retrieval	1247367	0	1	124621	2	0	next	other	0
Fage_P052a	32	Pulse	99	1255478	8111	1
Fage_P052a	32	Pulse	99	1267878	20511	1
Fage_P052a	32	Pulse	99	1280277	32910	1
Fage_P052a	32	Pulse	99	1292677	45310	1
Fage_P052a	32	Pulse	99	1305077	57710	1
Fage_P052a	32	Pulse	99	1317477	70110	1
Fage_P052a	32	Pulse	99	1329876	82509	1
Fage_P052a	32	Pulse	99	1342276	94909	1
Fage_P052a	32	Pulse	99	1354676	107309	1
Fage_P052a	32	Pulse	99	1367076	119709	1
Fage_P052a	33	Picture	Encoding Sternberg Symbols	1371988	0	1	24824	2	0	next	other	0
Fage_P052a	33	Pulse	99	1379475	7487	1
Fage_P052a	33	Pulse	99	1391875	19887	1
Fage_P052a	34	Picture	Fixation Cross Sternberg Symbols after Encoding	1396812	0	1	12495	2	0	next	other	0
Fage_P052a	34	Pulse	99	1404275	7463	1
Fage_P052a	35	Picture	Stroop Sternberg	1409307	0	1	24824	2	0	next	incorrect	155
Fage_P052a	35	Pulse	99	1416675	7368	1
Fage_P052a	35	Response	2	1420555	11248	1
Fage_P052a	35	Pulse	99	1429075	19768	1
Fage_P052a	36	Picture	Fixation Cross Sternberg Symbols after Stroop	1434131	0	1	37320	2	0	next	other	0
Fage_P052a	36	Pulse	99	1441474	7343	1
Fage_P052a	36	Pulse	99	1453874	19743	1
Fage_P052a	36	Pulse	99	1466274	32143	1
Fage_P052a	37	Picture	Retrieval Sternberg Symbols	1471451	0	1	24824	2	0	next	hit	163
Fage_P052a	37	Pulse	99	1478674	7223	1
Fage_P052a	37	Response	1	1484983	13532	1
Fage_P052a	37	Pulse	99	1491073	19622	1
Fage_P052a	38	Picture	Fixation Cross after Retrieval	1496275	0	1	112292	2	0	next	other	0
Fage_P052a	38	Pulse	99	1503473	7198	1
Fage_P052a	38	Pulse	99	1515873	19598	1
Fage_P052a	38	Pulse	99	1528273	31998	1
Fage_P052a	38	Pulse	99	1540672	44397	1
Fage_P052a	38	Pulse	99	1553072	56797	1
Fage_P052a	38	Pulse	99	1565472	69197	1
Fage_P052a	38	Pulse	99	1577872	81597	1
Fage_P052a	38	Pulse	99	1590271	93996	1
Fage_P052a	38	Pulse	99	1602671	106396	1
Fage_P052a	39	Picture	Encoding Sternberg Symbols	1608567	0	1	24824	2	0	next	other	0
Fage_P052a	39	Pulse	99	1615071	6504	1
Fage_P052a	39	Pulse	99	1627471	18904	1
Fage_P052a	40	Picture	Fixation Cross Sternberg Symbols after Encoding	1633391	0	1	12495	2	0	next	other	0
Fage_P052a	40	Pulse	99	1639871	6480	1
Fage_P052a	41	Picture	Stroop Sternberg	1645886	0	1	24824	2	0	next	hit	182
Fage_P052a	41	Pulse	99	1652270	6384	1
Fage_P052a	41	Response	1	1657350	11464	1
Fage_P052a	41	Pulse	99	1664670	18784	1
Fage_P052a	42	Picture	Fixation Cross Sternberg Symbols after Stroop	1670710	0	1	37320	2	0	next	other	0
Fage_P052a	42	Pulse	99	1677070	6360	1
Fage_P052a	42	Pulse	99	1689470	18760	1
Fage_P052a	42	Pulse	99	1701869	31159	1
Fage_P052a	43	Picture	Retrieval Sternberg Symbols	1708030	0	1	24824	2	0	next	miss	0
Fage_P052a	43	Pulse	99	1714269	6239	1
Fage_P052a	43	Pulse	99	1726669	18639	1
Fage_P052a	44	Picture	Fixation Cross after Retrieval	1732854	0	1	112292	2	0	next	false_alarm	192
Fage_P052a	44	Response	1	1734169	1315	1
Fage_P052a	44	Pulse	99	1739069	6215	1
Fage_P052a	44	Pulse	99	1751468	18614	1
Fage_P052a	44	Pulse	99	1763868	31014	1
Fage_P052a	44	Pulse	99	1776268	43414	1
Fage_P052a	44	Response	2	1786948	54094	1
Fage_P052a	44	Pulse	99	1788668	55814	1
Fage_P052a	44	Pulse	99	1801067	68213	1
Fage_P052a	44	Pulse	99	1813467	80613	1
Fage_P052a	44	Pulse	99	1825867	93013	1
Fage_P052a	44	Pulse	99	1838267	105413	1
Fage_P052a	45	Picture	Encoding Sternberg Symbols	1845146	0	1	24824	2	0	next	other	0
Fage_P052a	45	Pulse	99	1850667	5521	1
Fage_P052a	45	Pulse	99	1863066	17920	1
Fage_P052a	46	Picture	Fixation Cross Sternberg Symbols after Encoding	1869970	0	1	12495	2	0	next	other	0
Fage_P052a	46	Pulse	99	1875466	5496	1
Fage_P052a	47	Picture	Stroop Sternberg	1882465	0	1	24824	2	0	next	incorrect	210
Fage_P052a	47	Pulse	99	1887866	5401	1
Fage_P052a	47	Response	2	1892296	9831	1
Fage_P052a	47	Pulse	99	1900266	17801	1
Fage_P052a	48	Picture	Fixation Cross Sternberg Symbols after Stroop	1907289	0	1	37320	2	0	next	other	0
Fage_P052a	48	Pulse	99	1912666	5377	1
Fage_P052a	48	Pulse	99	1925065	17776	1
Fage_P052a	48	Pulse	99	1937465	30176	1
Fage_P052a	49	Picture	Retrieval Sternberg Symbols	1944609	0	1	24824	2	0	next	hit	218
Fage_P052a	49	Pulse	99	1949865	5256	1
Fage_P052a	49	Response	1	1955284	10675	1
Fage_P052a	49	Pulse	99	1962264	17655	1
Fage_P052a	50	Picture	Fixation Cross after Retrieval	1969433	0	1	136949	2	0	next	other	0
Fage_P052a	50	Pulse	99	1974664	5231	1
Fage_P052a	50	Pulse	99	1987064	17631	1
Fage_P052a	50	Pulse	99	1999464	30031	1
Fage_P052a	50	Pulse	99	2011864	42431	1
Fage_P052a	50	Pulse	99	2024263	54830	1
Fage_P052a	50	Pulse	99	2036663	67230	1
Fage_P052a	50	Pulse	99	2049063	79630	1
Fage_P052a	50	Pulse	99	2061463	92030	1
Fage_P052a	50	Pulse	99	2073862	104429	1
Fage_P052a	50	Pulse	99	2086262	116829	1
Fage_P052a	50	Pulse	99	2098662	129229	1
Fage_P052a	51	Picture	Encoding Sternberg Symbols	2106382	0	1	24824	3	0	next	other	0
Fage_P052a	51	Pulse	99	2111062	4680	1
Fage_P052a	51	Pulse	99	2123462	17080	1
Fage_P052a	52	Picture	Fixation Cross Sternberg Symbols after Encoding	2131206	0	2	12496	3	0	next	other	0
Fage_P052a	52	Pulse	99	2135861	4655	1
Fage_P052a	53	Picture	Stroop Sternberg	2143702	0	1	24824	2	0	next	hit	239
Fage_P052a	53	Pulse	99	2148261	4559	1
Fage_P052a	53	Response	1	2154371	10669	1
Fage_P052a	53	Pulse	99	2160661	16959	1
Fage_P052a	54	Picture	Fixation Cross Sternberg Symbols after Stroop	2168526	0	1	37319	3	0	next	other	0
Fage_P052a	54	Pulse	99	2173061	4535	1
Fage_P052a	54	Pulse	99	2185460	16934	1
Fage_P052a	54	Pulse	99	2197860	29334	1
Fage_P052a	55	Picture	Retrieval Sternberg Symbols	2205845	0	2	24825	3	0	next	incorrect	247
Fage_P052a	55	Pulse	99	2210260	4415	1
Fage_P052a	55	Response	2	2217450	11605	1
Fage_P052a	55	Pulse	99	2222659	16814	1
Fage_P052a	56	Picture	Fixation Cross after Retrieval	2230670	0	1	124620	2	0	next	other	0
Fage_P052a	56	Pulse	99	2235059	4389	1
Fage_P052a	56	Pulse	99	2247459	16789	1
Fage_P052a	56	Pulse	99	2259859	29189	1
Fage_P052a	56	Pulse	99	2272258	41588	1
Fage_P052a	56	Pulse	99	2284658	53988	1
Fage_P052a	56	Pulse	99	2297058	66388	1
Fage_P052a	56	Pulse	99	2309458	78788	1
Fage_P052a	56	Pulse	99	2321858	91188	1
Fage_P052a	56	Pulse	99	2334257	103587	1
Fage_P052a	56	Pulse	99	2346657	115987	1
Fage_P052a	57	Picture	Encoding Sternberg Symbols	2355290	0	1	24824	2	0	next	other	0
Fage_P052a	57	Pulse	99	2359057	3767	1
Fage_P052a	57	Pulse	99	2371457	16167	1
Fage_P052a	58	Picture	Fixation Cross Sternberg Symbols after Encoding	2380114	0	1	12496	2	0	next	other	0
Fage_P052a	58	Pulse	99	2383857	3743	1
Fage_P052a	59	Picture	Stroop Sternberg	2392610	0	1	24824	2	0	next	incorrect	267
Fage_P052a	59	Pulse	99	2396256	3646	1
Fage_P052a	59	Response	2	2402146	9536	1
Fage_P052a	59	Pulse	99	2408656	16046	1
Fage_P052a	60	Picture	Fixation Cross Sternberg Symbols after Stroop	2417434	0	1	37319	2	0	next	other	0
Fage_P052a	60	Pulse	99	2421056	3622	1
Fage_P052a	60	Pulse	99	2433456	16022	1
Fage_P052a	60	Pulse	99	2445865	28431	1
Fage_P052a	61	Picture	Retrieval Sternberg Symbols	2454753	0	1	24825	2	0	next	incorrect	275
Fage_P052a	61	Pulse	99	2458265	3512	1
Fage_P052a	61	Response	2	2468395	13642	1
Fage_P052a	61	Pulse	99	2470665	15912	1
Fage_P052a	62	Picture	Fixation Cross after Retrieval	2479578	0	1	149444	2	0	next	other	0
Fage_P052a	62	Pulse	99	2483065	3487	1
Fage_P052a	62	Pulse	99	2495464	15886	1
Fage_P052a	62	Pulse	99	2507864	28286	1
Fage_P052a	62	Pulse	99	2520264	40686	1
Fage_P052a	62	Pulse	99	2532664	53086	1
Fage_P052a	62	Pulse	99	2545063	65485	1
Fage_P052a	62	Pulse	99	2557463	77885	1
Fage_P052a	62	Pulse	99	2569863	90285	1
Fage_P052a	62	Pulse	99	2582263	102685	1
Fage_P052a	62	Pulse	99	2594663	115085	1
Fage_P052a	62	Pulse	99	2607062	127484	1
Fage_P052a	62	Pulse	99	2619462	139884	1
Fage_P052a	63	Picture	Encoding Sternberg Symbols	2629022	0	1	24824	2	0	next	other	0
Fage_P052a	63	Pulse	99	2631862	2840	1
Fage_P052a	63	Pulse	99	2644262	15240	1
Fage_P052a	64	Picture	Fixation Cross Sternberg Symbols after Encoding	2653846	0	1	12496	2	0	next	other	0
Fage_P052a	64	Pulse	99	2656661	2815	1
Fage_P052a	65	Picture	Stroop Sternberg	2666342	0	1	24824	2	0	next	incorrect	297
Fage_P052a	65	Pulse	99	2669061	2719	1
Fage_P052a	65	Response	2	2676301	9959	1
Fage_P052a	65	Pulse	99	2681461	15119	1
Fage_P052a	66	Picture	Fixation Cross Sternberg Symbols after Stroop	2691166	0	1	37319	2	0	next	other	0
Fage_P052a	66	Pulse	99	2693861	2695	1
Fage_P052a	66	Pulse	99	2706261	15095	1
Fage_P052a	66	Pulse	99	2718660	27494	1
Fage_P052a	67	Picture	Retrieval Sternberg Symbols	2728485	0	1	24825	2	0	next	hit	306
Fage_P052a	67	Pulse	99	2731060	2575	1
Fage_P052a	67	Pulse	99	2743460	14975	1
Fage_P052a	67	Response	1	2745460	16975	1
Fage_P052a	68	Picture	Fixation Cross after Retrieval	2753310	0	1	124620	2	0	next	other	0
Fage_P052a	68	Pulse	99	2755860	2550	1
Fage_P052a	68	Pulse	99	2768259	14949	1
Fage_P052a	68	Pulse	99	2780659	27349	1
Fage_P052a	68	Pulse	99	2793059	39749	1
Fage_P052a	68	Pulse	99	2805458	52148	1
Fage_P052a	68	Pulse	99	2817858	64548	1
Fage_P052a	68	Pulse	99	2830258	76948	1
Fage_P052a	68	Pulse	99	2842658	89348	1
Fage_P052a	68	Pulse	99	2855058	101748	1
Fage_P052a	68	Pulse	99	2867457	114147	1
Fage_P052a	69	Picture	Encoding Sternberg Symbols	2877930	0	1	24824	2	0	next	other	0
Fage_P052a	69	Pulse	99	2879857	1927	1
Fage_P052a	69	Pulse	99	2892257	14327	1
Fage_P052a	70	Picture	Fixation Cross Sternberg Symbols after Encoding	2902754	0	1	12496	2	0	next	other	0
Fage_P052a	70	Pulse	99	2904657	1903	1
Fage_P052a	71	Picture	Stroop Sternberg	2915250	0	1	24824	2	0	next	incorrect	325
Fage_P052a	71	Pulse	99	2917057	1807	1
Fage_P052a	71	Response	2	2926326	11076	1
Fage_P052a	71	Pulse	99	2929456	14206	1
Fage_P052a	72	Picture	Fixation Cross Sternberg Symbols after Stroop	2940074	0	1	37319	2	0	next	other	0
Fage_P052a	72	Pulse	99	2941856	1782	1
Fage_P052a	72	Pulse	99	2954256	14182	1
Fage_P052a	72	Pulse	99	2966656	26582	1
Fage_P052a	73	Picture	Retrieval Sternberg Symbols	2977393	0	1	24824	2	0	next	incorrect	333
Fage_P052a	73	Pulse	99	2979055	1662	1
Fage_P052a	73	Response	2	2989855	12462	1
Fage_P052a	73	Pulse	99	2991455	14062	1
Fage_P052a	74	Picture	Fixation Cross after Retrieval	3002217	0	1	112292	2	0	next	other	0
Fage_P052a	74	Pulse	99	3003855	1638	1
Fage_P052a	74	Pulse	99	3016255	14038	1
Fage_P052a	74	Pulse	99	3028654	26437	1
Fage_P052a	74	Pulse	99	3041054	38837	1
Fage_P052a	74	Pulse	99	3053454	51237	1
Fage_P052a	74	Pulse	99	3065854	63637	1
Fage_P052a	74	Pulse	99	3078253	76036	1
Fage_P052a	74	Pulse	99	3090653	88436	1
Fage_P052a	74	Pulse	99	3103053	100836	1
Fage_P052a	75	Picture	Encoding Sternberg Symbols	3114509	0	1	24824	2	0	next	other	0
Fage_P052a	75	Pulse	99	3115453	944	1
Fage_P052a	75	Pulse	99	3127853	13344	1
Fage_P052a	76	Picture	Fixation Cross Sternberg Symbols after Encoding	3139333	0	1	12496	2	0	next	other	0
Fage_P052a	76	Pulse	99	3140252	919	1
Fage_P052a	77	Picture	Stroop Sternberg	3151829	0	1	24824	2	0	next	hit	352
Fage_P052a	77	Pulse	99	3152652	823	1
Fage_P052a	77	Response	1	3161582	9753	1
Fage_P052a	77	Pulse	99	3165052	13223	1
Fage_P052a	78	Picture	Fixation Cross Sternberg Symbols after Stroop	3176653	0	1	37319	2	0	next	other	0
Fage_P052a	78	Pulse	99	3177452	799	1
Fage_P052a	78	Pulse	99	3189852	13199	1
Fage_P052a	78	Pulse	99	3202251	25598	1
Fage_P052a	79	Picture	Retrieval Sternberg Symbols	3213972	0	1	24825	2	0	next	hit	361
Fage_P052a	79	Pulse	99	3214651	679	1
Fage_P052a	79	Pulse	99	3227051	13079	1
Fage_P052a	79	Response	1	3228891	14919	1
Fage_P052a	80	Picture	Fixation Cross after Retrieval	3238797	0	1	124620	2	0	next	other	0
Fage_P052a	80	Pulse	99	3239451	654	1
Fage_P052a	80	Pulse	99	3251850	13053	1
Fage_P052a	80	Pulse	99	3264250	25453	1
Fage_P052a	80	Pulse	99	3276650	37853	1
Fage_P052a	80	Pulse	99	3289049	50252	1
Fage_P052a	80	Pulse	99	3301449	62652	1
Fage_P052a	80	Pulse	99	3313849	75052	1
Fage_P052a	80	Pulse	99	3326249	87452	1
Fage_P052a	80	Pulse	99	3338649	99852	1
Fage_P052a	80	Pulse	99	3351048	112251	1
Fage_P052a	81	Picture	Encoding Sternberg Symbols	3363417	0	1	24824	2	0	next	other	0
Fage_P052a	81	Pulse	99	3363448	31	1
Fage_P052a	81	Pulse	99	3375848	12431	1
Fage_P052a	82	Picture	Fixation Cross Sternberg Symbols after Encoding	3388241	0	1	12496	2	0	next	other	0
Fage_P052a	82	Pulse	99	3388248	7	1
Fage_P052a	82	Pulse	99	3400647	12406	1
Fage_P052a	83	Picture	Stroop Sternberg	3400737	0	1	24824	2	0	next	incorrect	380
Fage_P052a	83	Response	2	3409727	8990	1
Fage_P052a	83	Pulse	99	3413047	12310	1
Fage_P052a	83	Pulse	99	3425447	24710	1
Fage_P052a	84	Picture	Fixation Cross Sternberg Symbols after Stroop	3425561	0	1	37319	2	0	next	other	0
Fage_P052a	84	Pulse	99	3437847	12286	1
Fage_P052a	84	Pulse	99	3450247	24686	1
Fage_P052a	84	Pulse	99	3462646	37085	1
Fage_P052a	85	Picture	Retrieval Sternberg Symbols	3462880	0	1	24824	2	0	next	incorrect	389
Fage_P052a	85	Pulse	99	3475046	12166	1
Fage_P052a	85	Response	2	3475776	12896	1
Fage_P052a	85	Pulse	99	3487446	24566	1
Fage_P052a	86	Picture	Fixation Cross after Retrieval	3487704	0	1	124621	2	0	next	other	0
Fage_P052a	86	Pulse	99	3499846	12142	1
Fage_P052a	86	Pulse	99	3512245	24541	1
Fage_P052a	86	Pulse	99	3524645	36941	1
Fage_P052a	86	Pulse	99	3537045	49341	1
Fage_P052a	86	Pulse	99	3549445	61741	1
Fage_P052a	86	Pulse	99	3561845	74141	1
Fage_P052a	86	Pulse	99	3574244	86540	1
Fage_P052a	86	Pulse	99	3586644	98940	1
Fage_P052a	86	Pulse	99	3599044	111340	1
Fage_P052a	86	Pulse	99	3611443	123739	1
Fage_P052a	87	Picture	Encoding Sternberg Symbols	3612325	0	1	24824	2	0	next	other	0
Fage_P052a	87	Pulse	99	3623843	11518	1
Fage_P052a	87	Pulse	99	3636243	23918	1
Fage_P052a	88	Picture	Fixation Cross Sternberg Symbols after Encoding	3637149	0	1	12495	3	0	next	other	0
Fage_P052a	88	Pulse	99	3648643	11494	1
Fage_P052a	89	Picture	Stroop Sternberg	3649644	0	2	24825	3	0	next	incorrect	408
Fage_P052a	89	Response	2	3658973	9329	1
Fage_P052a	89	Pulse	99	3661042	11398	1
Fage_P052a	89	Pulse	99	3673442	23798	1
Fage_P052a	90	Picture	Fixation Cross Sternberg Symbols after Stroop	3674469	0	1	37319	2	0	next	other	0
Fage_P052a	90	Pulse	99	3685842	11373	1
Fage_P052a	90	Pulse	99	3698242	23773	1
Fage_P052a	90	Pulse	99	3710642	36173	1
Fage_P052a	91	Picture	Retrieval Sternberg Symbols	3711788	0	1	24824	2	0	next	incorrect	416
Fage_P052a	91	Response	2	3722402	10614	1
Fage_P052a	91	Pulse	99	3723041	11253	1
Fage_P052a	91	Pulse	99	3735441	23653	1
Fage_P052a	92	Picture	Fixation Cross after Retrieval	3736612	0	1	112292	2	0	next	other	0
Fage_P052a	92	Pulse	99	3747841	11229	1
Fage_P052a	92	Pulse	99	3760241	23629	1
Fage_P052a	92	Pulse	99	3772640	36028	1
Fage_P052a	92	Pulse	99	3785040	48428	1
Fage_P052a	92	Pulse	99	3797440	60828	1
Fage_P052a	92	Pulse	99	3809840	73228	1
Fage_P052a	92	Pulse	99	3822240	85628	1
Fage_P052a	92	Pulse	99	3834639	98027	1
Fage_P052a	92	Pulse	99	3847049	110437	1
Fage_P052a	93	Picture	Encoding Sternberg Symbols	3848904	0	1	24824	2	0	next	other	0
Fage_P052a	93	Pulse	99	3859449	10545	1
Fage_P052a	93	Pulse	99	3871849	22945	1
Fage_P052a	94	Picture	Fixation Cross Sternberg Symbols after Encoding	3873728	0	1	12496	2	0	next	other	0
Fage_P052a	94	Pulse	99	3884248	10520	1
Fage_P052a	95	Picture	Stroop Sternberg	3886224	0	1	24824	2	0	next	incorrect	436
Fage_P052a	95	Pulse	99	3896648	10424	1
Fage_P052a	95	Response	2	3897108	10884	1
Fage_P052a	95	Pulse	99	3909048	22824	1
Fage_P052a	96	Picture	Fixation Cross Sternberg Symbols after Stroop	3911048	0	1	37319	2	0	next	other	0
Fage_P052a	96	Pulse	99	3921448	10400	1
Fage_P052a	96	Pulse	99	3933847	22799	1
Fage_P052a	96	Pulse	99	3946247	35199	1
Fage_P052a	97	Picture	Retrieval Sternberg Symbols	3948367	0	1	24824	2	0	next	hit	444
Fage_P052a	97	Pulse	99	3958647	10280	1
Fage_P052a	97	Response	1	3963417	15050	1
Fage_P052a	97	Pulse	99	3971047	22680	1
Fage_P052a	98	Picture	Fixation Cross after Retrieval	3973191	0	1	136950	2	0	next	other	0
Fage_P052a	98	Pulse	99	3983446	10255	1
Fage_P052a	98	Pulse	99	3995846	22655	1
Fage_P052a	98	Pulse	99	4008246	35055	1
Fage_P052a	98	Pulse	99	4020646	47455	1
Fage_P052a	98	Pulse	99	4033046	59855	1
Fage_P052a	98	Pulse	99	4045445	72254	1
Fage_P052a	98	Pulse	99	4057845	84654	1
Fage_P052a	98	Pulse	99	4070245	97054	1
Fage_P052a	98	Pulse	99	4082645	109454	1
Fage_P052a	98	Pulse	99	4095044	121853	1
Fage_P052a	98	Pulse	99	4107444	134253	1
Fage_P052a	99	Picture	Encoding Sternberg Symbols	4110141	0	1	24824	2	0	next	other	0
Fage_P052a	99	Pulse	99	4119844	9703	1
Fage_P052a	99	Pulse	99	4132244	22103	1
Fage_P052a	100	Picture	Fixation Cross Sternberg Symbols after Encoding	4134965	0	1	12495	2	0	next	other	0
Fage_P052a	100	Pulse	99	4144643	9678	1
Fage_P052a	101	Picture	Stroop Sternberg	4147460	0	1	24824	2	0	next	incorrect	465
Fage_P052a	101	Pulse	99	4157043	9583	1
Fage_P052a	101	Response	2	4157563	10103	1
Fage_P052a	101	Pulse	99	4169443	21983	1
Fage_P052a	102	Picture	Fixation Cross Sternberg Symbols after Stroop	4172284	0	1	37320	2	0	next	other	0
Fage_P052a	102	Pulse	99	4181843	9559	1
Fage_P052a	102	Pulse	99	4194242	21958	1
Fage_P052a	102	Pulse	99	4206642	34358	1
Fage_P052a	103	Picture	Retrieval Sternberg Symbols	4209604	0	1	24824	2	0	next	hit	473
Fage_P052a	103	Pulse	99	4219042	9438	1
Fage_P052a	103	Response	1	4221882	12278	1
Fage_P052a	103	Pulse	99	4231442	21838	1
Fage_P052a	104	Picture	Fixation Cross after Retrieval	4234428	0	1	149445	2	0	next	other	0
Fage_P052a	104	Pulse	99	4243842	9414	1
Fage_P052a	104	Pulse	99	4256241	21813	1
Fage_P052a	104	Pulse	99	4268641	34213	1
Fage_P052a	104	Pulse	99	4281041	46613	1
Fage_P052a	104	Pulse	99	4293441	59013	1
Fage_P052a	104	Pulse	99	4305841	71413	1
Fage_P052a	104	Pulse	99	4318240	83812	1
Fage_P052a	104	Pulse	99	4330640	96212	1
Fage_P052a	104	Pulse	99	4343040	108612	1
Fage_P052a	104	Pulse	99	4355440	121012	1
Fage_P052a	104	Pulse	99	4367839	133411	1
Fage_P052a	104	Pulse	99	4380239	145811	1
Fage_P052a	105	Picture	Encoding Sternberg Symbols	4383873	0	1	24824	2	0	next	other	0
Fage_P052a	105	Pulse	99	4392639	8766	1
Fage_P052a	105	Pulse	99	4405039	21166	1
Fage_P052a	106	Picture	Fixation Cross Sternberg Symbols after Encoding	4408697	0	1	12495	2	0	next	other	0
Fage_P052a	106	Pulse	99	4417438	8741	1
Fage_P052a	107	Picture	Stroop Sternberg	4421192	0	1	24824	2	0	next	hit	495
Fage_P052a	107	Pulse	99	4429838	8646	1
Fage_P052a	107	Response	1	4432478	11286	1
Fage_P052a	107	Pulse	99	4442238	21046	1
Fage_P052a	108	Picture	Fixation Cross Sternberg Symbols after Stroop	4446016	0	1	37320	2	0	next	other	0
Fage_P052a	108	Pulse	99	4454638	8622	1
Fage_P052a	108	Pulse	99	4467037	21021	1
Fage_P052a	108	Pulse	99	4479437	33421	1
Fage_P052a	109	Picture	Retrieval Sternberg Symbols	4483336	0	1	24824	2	0	next	incorrect	503
Fage_P052a	109	Pulse	99	4491837	8501	1
Fage_P052a	109	Response	2	4501477	18141	1
Fage_P052a	109	Pulse	99	4504237	20901	1
Fage_P052a	110	Picture	Fixation Cross after Retrieval	4508160	0	1	136949	2	0	next	other	0
Fage_P052a	110	Pulse	99	4516637	8477	1
Fage_P052a	110	Pulse	99	4529036	20876	1
Fage_P052a	110	Pulse	99	4541436	33276	1
Fage_P052a	110	Pulse	99	4553836	45676	1
Fage_P052a	110	Pulse	99	4566236	58076	1
Fage_P052a	110	Pulse	99	4578635	70475	1
Fage_P052a	110	Pulse	99	4591035	82875	1
Fage_P052a	110	Pulse	99	4603435	95275	1
Fage_P052a	110	Pulse	99	4615835	107675	1
Fage_P052a	110	Pulse	99	4628234	120074	1
Fage_P052a	110	Pulse	99	4640634	132474	1
Fage_P052a	111	Picture	Encoding Sternberg Symbols	4645109	0	1	24824	3	0	next	other	0
Fage_P052a	111	Pulse	99	4653034	7925	1
Fage_P052a	111	Pulse	99	4665434	20325	1
Fage_P052a	112	Picture	Fixation Cross Sternberg Symbols after Encoding	4669933	0	2	12496	3	0	next	other	0
Fage_P052a	112	Pulse	99	4677834	7901	1
Fage_P052a	113	Picture	Stroop Sternberg	4682429	0	1	24824	2	0	next	incorrect	524
Fage_P052a	113	Pulse	99	4690233	7804	1
Fage_P052a	113	Response	2	4691213	8784	1
Fage_P052a	113	Pulse	99	4702633	20204	1
Fage_P052a	114	Picture	Fixation Cross Sternberg Symbols after Stroop	4707253	0	1	37320	2	0	next	other	0
Fage_P052a	114	Pulse	99	4715033	7780	1
Fage_P052a	114	Pulse	99	4727433	20180	1
Fage_P052a	114	Pulse	99	4739832	32579	1
Fage_P052a	115	Picture	Retrieval Sternberg Symbols	4744573	0	1	24824	2	0	next	incorrect	532
Fage_P052a	115	Pulse	99	4752232	7659	1
Fage_P052a	115	Response	2	4755842	11269	1
Fage_P052a	115	Pulse	99	4764632	20059	1
Fage_P052a	116	Picture	Fixation Cross after Retrieval	4769397	0	1	112291	3	0	next	other	0
Fage_P052a	116	Pulse	99	4777032	7635	1
Fage_P052a	116	Pulse	99	4789431	20034	1
Fage_P052a	116	Pulse	99	4801831	32434	1
Fage_P052a	116	Pulse	99	4814231	44834	1
Fage_P052a	116	Pulse	99	4826631	57234	1
Fage_P052a	116	Pulse	99	4839030	69633	1
Fage_P052a	116	Pulse	99	4851430	82033	1
Fage_P052a	116	Pulse	99	4863830	94433	1
Fage_P052a	116	Pulse	99	4876230	106833	1
Fage_P052a	117	Picture	Encoding Sternberg Symbols	4881688	0	2	24825	3	0	next	other	0
Fage_P052a	117	Pulse	99	4888630	6942	1
Fage_P052a	117	Pulse	99	4901029	19341	1
Fage_P052a	118	Picture	Fixation Cross Sternberg Symbols after Encoding	4906513	0	1	12495	2	0	next	other	0
Fage_P052a	118	Pulse	99	4913429	6916	1
Fage_P052a	119	Picture	Stroop Sternberg	4919008	0	1	24824	2	0	next	incorrect	551
Fage_P052a	119	Pulse	99	4925829	6821	1
Fage_P052a	119	Response	2	4928979	9971	1
Fage_P052a	119	Pulse	99	4938229	19221	1
Fage_P052a	120	Picture	Fixation Cross Sternberg Symbols after Stroop	4943832	0	1	37320	2	0	next	other	0
Fage_P052a	120	Pulse	99	4950628	6796	1
Fage_P052a	120	Pulse	99	4963028	19196	1
Fage_P052a	120	Pulse	99	4975428	31596	1
Fage_P052a	121	Picture	Retrieval Sternberg Symbols	4981152	0	1	24824	2	0	next	hit	560
Fage_P052a	121	Pulse	99	4987828	6676	1
Fage_P052a	121	Pulse	99	5000227	19075	1
Fage_P052a	121	Response	1	5004147	22995	1
Fage_P052a	122	Picture	Fixation Cross after Retrieval	5005976	0	1	149444	3	0	next	other	0
Fage_P052a	122	Pulse	99	5012627	6651	1
Fage_P052a	122	Pulse	99	5025027	19051	1
Fage_P052a	122	Pulse	99	5037427	31451	1
Fage_P052a	122	Pulse	99	5049826	43850	1
Fage_P052a	122	Pulse	99	5062226	56250	1
Fage_P052a	122	Pulse	99	5074626	68650	1
Fage_P052a	122	Pulse	99	5087026	81050	1
Fage_P052a	122	Pulse	99	5099426	93450	1
Fage_P052a	122	Pulse	99	5111825	105849	1
Fage_P052a	122	Pulse	99	5124225	118249	1
Fage_P052a	122	Pulse	99	5136625	130649	1
Fage_P052a	122	Pulse	99	5149025	143049	1
Fage_P052a	123	Picture	Encoding Sternberg Symbols	5155420	0	2	24825	3	0	next	other	0
Fage_P052a	123	Pulse	99	5161424	6004	1
Fage_P052a	123	Pulse	99	5173824	18404	1
Fage_P052a	124	Picture	Fixation Cross Sternberg Symbols after Encoding	5180245	0	1	12495	2	0	next	other	0
Fage_P052a	124	Pulse	99	5186224	5979	1
Fage_P052a	125	Picture	Stroop Sternberg	5192740	0	1	24824	2	0	next	incorrect	581
Fage_P052a	125	Pulse	99	5198624	5884	1
Fage_P052a	125	Response	2	5203284	10544	1
Fage_P052a	125	Pulse	99	5211023	18283	1
Fage_P052a	126	Picture	Fixation Cross Sternberg Symbols after Stroop	5217564	0	1	37320	2	0	next	other	0
Fage_P052a	126	Pulse	99	5223423	5859	1
Fage_P052a	126	Pulse	99	5235823	18259	1
Fage_P052a	126	Pulse	99	5248223	30659	1
Fage_P052a	127	Picture	Retrieval Sternberg Symbols	5254884	0	1	24824	2	0	next	hit	589
Fage_P052a	127	Pulse	99	5260623	5739	1
Fage_P052a	127	Response	1	5261752	6868	1
Fage_P052a	127	Pulse	99	5273032	18148	1
Fage_P052a	128	Picture	Fixation Cross after Retrieval	5279708	0	1	124620	2	0	next	other	0
Fage_P052a	128	Pulse	99	5285432	5724	1
Fage_P052a	128	Pulse	99	5297832	18124	1
Fage_P052a	128	Pulse	99	5310222	30514	1
Fage_P052a	128	Pulse	99	5322634	42926	1
Fage_P052a	128	Pulse	99	5335031	55323	1
Fage_P052a	128	Pulse	99	5347431	67723	1
Fage_P052a	128	Pulse	99	5359831	80123	1
Fage_P052a	128	Pulse	99	5372230	92522	1
Fage_P052a	128	Pulse	99	5384630	104922	1
Fage_P052a	128	Pulse	99	5397030	117322	1
Fage_P052a	129	Picture	Encoding Sternberg Symbols	5404328	0	1	24824	3	0	next	other	0
Fage_P052a	129	Pulse	99	5409430	5102	1
Fage_P052a	129	Pulse	99	5421830	17502	1
Fage_P052a	130	Picture	Fixation Cross Sternberg Symbols after Encoding	5429152	0	2	12496	3	0	next	other	0
Fage_P052a	130	Pulse	99	5434229	5077	1
Fage_P052a	131	Picture	Stroop Sternberg	5441648	0	1	24824	2	0	next	incorrect	609
Fage_P052a	131	Pulse	99	5446629	4981	1
Fage_P052a	131	Response	2	5451559	9911	1
Fage_P052a	131	Pulse	99	5459029	17381	1
Fage_P052a	132	Picture	Fixation Cross Sternberg Symbols after Stroop	5466472	0	1	37320	2	0	next	other	0
Fage_P052a	132	Pulse	99	5471429	4957	1
Fage_P052a	132	Pulse	99	5483828	17356	1
Fage_P052a	132	Pulse	99	5496228	29756	1
Fage_P052a	133	Picture	Retrieval Sternberg Symbols	5503792	0	1	24824	2	0	next	hit	617
Fage_P052a	133	Pulse	99	5508628	4836	1
Fage_P052a	133	Response	1	5518018	14226	1
Fage_P052a	133	Pulse	99	5521028	17236	1
Fage_P052a	134	Picture	Fixation Cross after Retrieval	5528616	0	1	112291	3	0	next	other	0
Fage_P052a	134	Pulse	99	5533427	4811	1
Fage_P052a	134	Pulse	99	5545827	17211	1
Fage_P052a	134	Pulse	99	5558227	29611	1
Fage_P052a	134	Pulse	99	5570627	42011	1
Fage_P052a	134	Pulse	99	5583026	54410	1
Fage_P052a	134	Pulse	99	5595426	66810	1
Fage_P052a	134	Pulse	99	5607826	79210	1
Fage_P052a	134	Pulse	99	5620226	91610	1
Fage_P052a	134	Pulse	99	5632625	104009	1
Fage_P052a	135	Picture	Encoding Sternberg Symbols	5640907	0	2	24825	3	0	next	other	0
Fage_P052a	135	Pulse	99	5645025	4118	1
Fage_P052a	135	Pulse	99	5657425	16518	1
Fage_P052a	136	Picture	Fixation Cross Sternberg Symbols after Encoding	5665732	0	1	12495	2	0	next	other	0
Fage_P052a	136	Pulse	99	5669825	4093	1
Fage_P052a	137	Picture	Stroop Sternberg	5678227	0	1	24824	2	0	next	hit	636
Fage_P052a	137	Pulse	99	5682225	3998	1
Fage_P052a	137	Response	1	5686834	8607	1
Fage_P052a	137	Pulse	99	5694624	16397	1
Fage_P052a	138	Picture	Fixation Cross Sternberg Symbols after Stroop	5703051	0	1	37320	2	0	next	other	0
Fage_P052a	138	Pulse	99	5707024	3973	1
Fage_P052a	138	Pulse	99	5719424	16373	1
Fage_P052a	138	Pulse	99	5731824	28773	1
Fage_P052a	139	Picture	Retrieval Sternberg Symbols	5740371	0	1	24824	2	0	next	hit	644
Fage_P052a	139	Pulse	99	5744224	3853	1
Fage_P052a	139	Response	1	5747273	6902	1
Fage_P052a	139	Pulse	99	5756623	16252	1
Fage_P052a	140	Picture	Fixation Cross after Retrieval	5765195	0	1	136949	2	0	next	other	0
Fage_P052a	140	Pulse	99	5769023	3828	1
Fage_P052a	140	Pulse	99	5781423	16228	1
Fage_P052a	140	Pulse	99	5793822	28627	1
Fage_P052a	140	Pulse	99	5806222	41027	1
Fage_P052a	140	Pulse	99	5818622	53427	1
Fage_P052a	140	Pulse	99	5831022	65827	1
Fage_P052a	140	Pulse	99	5843422	78227	1
Fage_P052a	140	Pulse	99	5855821	90626	1
Fage_P052a	140	Pulse	99	5868221	103026	1
Fage_P052a	140	Pulse	99	5880621	115426	1
Fage_P052a	140	Pulse	99	5893021	127826	1
Fage_P052a	141	Picture	Encoding Sternberg Symbols	5902144	0	1	24824	2	0	next	other	0
Fage_P052a	141	Pulse	99	5905420	3276	1
Fage_P052a	141	Pulse	99	5917820	15676	1
Fage_P052a	142	Picture	Fixation Cross Sternberg Symbols after Encoding	5926968	0	1	12496	2	0	next	other	0
Fage_P052a	142	Pulse	99	5930220	3252	1
Fage_P052a	143	Picture	Stroop Sternberg	5939464	0	1	24824	2	0	next	hit	665
Fage_P052a	143	Pulse	99	5942620	3156	1
Fage_P052a	143	Response	1	5949040	9576	1
Fage_P052a	143	Pulse	99	5955019	15555	1
Fage_P052a	144	Picture	Fixation Cross Sternberg Symbols after Stroop	5964288	0	1	37319	2	0	next	other	0
Fage_P052a	144	Pulse	99	5967419	3131	1
Fage_P052a	144	Pulse	99	5979819	15531	1
Fage_P052a	144	Pulse	99	5992219	27931	1
Fage_P052a	145	Picture	Retrieval Sternberg Symbols	6001607	0	1	24824	2	0	next	incorrect	673
Fage_P052a	145	Pulse	99	6004619	3012	1
Fage_P052a	145	Response	2	6015988	14381	1
Fage_P052a	145	Pulse	99	6017018	15411	1
Fage_P052a	146	Picture	Fixation Cross after Retrieval	6026431	0	1	112292	2	0	next	other	0
Fage_P052a	146	Pulse	99	6029418	2987	1
Fage_P052a	146	Pulse	99	6041818	15387	1
Fage_P052a	146	Pulse	99	6054218	27787	1
Fage_P052a	146	Pulse	99	6066617	40186	1
Fage_P052a	146	Pulse	99	6079017	52586	1
Fage_P052a	146	Pulse	99	6091417	64986	1
Fage_P052a	146	Pulse	99	6103817	77386	1
Fage_P052a	146	Pulse	99	6116217	89786	1
Fage_P052a	146	Pulse	99	6128616	102185	1
Fage_P052a	147	Picture	Instruction Sternberg Letters	6138723	0	1	37320	2	0	next	other	0
Fage_P052a	147	Pulse	99	6141016	2293	1
Fage_P052a	147	Pulse	99	6153416	14693	1
Fage_P052a	147	Pulse	99	6165816	27093	1
Fage_P052a	148	Picture	Encoding Sternberg Letters	6176043	0	1	24824	2	0	next	other	0
Fage_P052a	148	Pulse	99	6178215	2172	1
Fage_P052a	148	Pulse	99	6190615	14572	1
Fage_P052a	149	Picture	Fixation Cross Sternberg Letters after Encoding	6200867	0	1	12495	2	0	next	other	0
Fage_P052a	149	Pulse	99	6203015	2148	1
Fage_P052a	150	Picture	Stroop Sternberg	6213362	0	1	24824	2	0	next	incorrect	696
Fage_P052a	150	Pulse	99	6215415	2053	1
Fage_P052a	150	Response	2	6222755	9393	1
Fage_P052a	150	Pulse	99	6227814	14452	1
Fage_P052a	151	Picture	Fixation Cross Sternberg Letters after Stroop	6238186	0	1	37320	2	0	next	other	0
Fage_P052a	151	Pulse	99	6240214	2028	1
Fage_P052a	151	Pulse	99	6252614	14428	1
Fage_P052a	151	Pulse	99	6265014	26828	1
Fage_P052a	152	Picture	Retrieval Sternberg Letters	6275506	0	1	24824	2	0	next	incorrect	705
Fage_P052a	152	Pulse	99	6277414	1908	1
Fage_P052a	152	Pulse	99	6289813	14307	1
Fage_P052a	152	Response	2	6291523	16017	1
Fage_P052a	153	Picture	Fixation Cross after Retrieval	6300330	0	1	112292	2	0	next	other	0
Fage_P052a	153	Pulse	99	6302213	1883	1
Fage_P052a	153	Pulse	99	6314613	14283	1
Fage_P052a	153	Pulse	99	6327013	26683	1
Fage_P052a	153	Pulse	99	6339412	39082	1
Fage_P052a	153	Pulse	99	6351812	51482	1
Fage_P052a	153	Pulse	99	6364212	63882	1
Fage_P052a	153	Pulse	99	6376612	76282	1
Fage_P052a	153	Pulse	99	6389011	88681	1
Fage_P052a	153	Pulse	99	6401411	101081	1
Fage_P052a	154	Picture	Encoding Sternberg Letters	6412622	0	1	24824	2	0	next	other	0
Fage_P052a	154	Pulse	99	6413811	1189	1
Fage_P052a	154	Pulse	99	6426211	13589	1
Fage_P052a	155	Picture	Fixation Cross Sternberg Letters after Encoding	6437446	0	1	12495	2	0	next	other	0
Fage_P052a	155	Pulse	99	6438610	1164	1
Fage_P052a	156	Picture	Stroop Sternberg	6449941	0	1	24824	3	0	next	incorrect	723
Fage_P052a	156	Pulse	99	6451010	1069	1
Fage_P052a	156	Response	2	6459010	9069	1
Fage_P052a	156	Pulse	99	6463410	13469	1
Fage_P052a	157	Picture	Fixation Cross Sternberg Letters after Stroop	6474765	0	2	37320	3	0	next	other	0
Fage_P052a	157	Pulse	99	6475810	1045	1
Fage_P052a	157	Pulse	99	6488209	13444	1
Fage_P052a	157	Pulse	99	6500609	25844	1
Fage_P052a	158	Picture	Retrieval Sternberg Letters	6512085	0	1	24824	2	0	next	hit	731
Fage_P052a	158	Pulse	99	6513009	924	1
Fage_P052a	158	Response	1	6524929	12844	1
Fage_P052a	158	Pulse	99	6525409	13324	1
Fage_P052a	159	Picture	Fixation Cross after Retrieval	6536909	0	1	149445	2	0	next	other	0
Fage_P052a	159	Pulse	99	6537809	900	1
Fage_P052a	159	Pulse	99	6550208	13299	1
Fage_P052a	159	Pulse	99	6562608	25699	1
Fage_P052a	159	Pulse	99	6575008	38099	1
Fage_P052a	159	Pulse	99	6587408	50499	1
Fage_P052a	159	Pulse	99	6599807	62898	1
Fage_P052a	159	Pulse	99	6612207	75298	1
Fage_P052a	159	Pulse	99	6624607	87698	1
Fage_P052a	159	Pulse	99	6637007	100098	1
Fage_P052a	159	Pulse	99	6649406	112497	1
Fage_P052a	159	Pulse	99	6661806	124897	1
Fage_P052a	159	Pulse	99	6674206	137297	1
Fage_P052a	160	Picture	Encoding Sternberg Letters	6686354	0	1	24824	2	0	next	other	0
Fage_P052a	160	Pulse	99	6686606	252	1
Fage_P052a	160	Pulse	99	6699005	12651	1
Fage_P052a	161	Picture	Fixation Cross Sternberg Letters after Encoding	6711178	0	1	12495	2	0	next	other	0
Fage_P052a	161	Pulse	99	6711405	227	1
Fage_P052a	162	Picture	Stroop Sternberg	6723673	0	1	24824	3	0	next	hit	753
Fage_P052a	162	Pulse	99	6723805	132	1
Fage_P052a	162	Response	1	6735915	12242	1
Fage_P052a	162	Pulse	99	6736205	12532	1
Fage_P052a	163	Picture	Fixation Cross Sternberg Letters after Stroop	6748497	0	2	37320	3	0	next	other	0
Fage_P052a	163	Pulse	99	6748605	108	1
Fage_P052a	163	Pulse	99	6761004	12507	1
Fage_P052a	163	Pulse	99	6773404	24907	1
Fage_P052a	163	Pulse	99	6785804	37307	1
Fage_P052a	164	Picture	Retrieval Sternberg Letters	6785817	0	1	24824	2	0	next	hit	762
Fage_P052a	164	Pulse	99	6798214	12397	1
Fage_P052a	164	Response	1	6798614	12797	1
Fage_P052a	164	Pulse	99	6810603	24786	1
Fage_P052a	165	Picture	Fixation Cross after Retrieval	6810641	0	1	124621	2	0	next	other	0
Fage_P052a	165	Pulse	99	6823003	12362	1
Fage_P052a	165	Pulse	99	6835413	24772	1
Fage_P052a	165	Pulse	99	6847813	37172	1
Fage_P052a	165	Pulse	99	6860212	49571	1
Fage_P052a	165	Pulse	99	6872612	61971	1
Fage_P052a	165	Pulse	99	6885012	74371	1
Fage_P052a	165	Pulse	99	6897412	86771	1
Fage_P052a	165	Pulse	99	6909812	99171	1
Fage_P052a	165	Pulse	99	6922212	111571	1
Fage_P052a	165	Pulse	99	6934611	123970	1
Fage_P052a	166	Picture	Encoding Sternberg Letters	6935262	0	1	24824	2	0	next	other	0
Fage_P052a	166	Pulse	99	6947011	11749	1
Fage_P052a	166	Pulse	99	6959411	24149	1
Fage_P052a	167	Picture	Fixation Cross Sternberg Letters after Encoding	6960086	0	1	12495	2	0	next	other	0
Fage_P052a	167	Pulse	99	6971810	11724	1
Fage_P052a	168	Picture	Stroop Sternberg	6972581	0	1	24824	2	0	next	hit	781
Fage_P052a	168	Response	1	6980150	7569	1
Fage_P052a	168	Pulse	99	6984210	11629	1
Fage_P052a	168	Pulse	99	6996610	24029	1
Fage_P052a	169	Picture	Fixation Cross Sternberg Letters after Stroop	6997405	0	1	37320	2	0	next	other	0
Fage_P052a	169	Pulse	99	7009010	11605	1
Fage_P052a	169	Pulse	99	7021410	24005	1
Fage_P052a	169	Pulse	99	7033809	36404	1
Fage_P052a	170	Picture	Retrieval Sternberg Letters	7034725	0	1	24824	2	0	next	incorrect	789
Fage_P052a	170	Response	2	7045769	11044	1
Fage_P052a	170	Pulse	99	7046209	11484	1
Fage_P052a	170	Pulse	99	7058609	23884	1
Fage_P052a	171	Picture	Fixation Cross after Retrieval	7059549	0	1	137116	2	0	next	other	0
Fage_P052a	171	Pulse	99	7071009	11460	1
Fage_P052a	171	Pulse	99	7083408	23859	1
Fage_P052a	171	Pulse	99	7095808	36259	1
Fage_P052a	171	Pulse	99	7108208	48659	1
Fage_P052a	171	Pulse	99	7120608	61059	1
Fage_P052a	171	Pulse	99	7133007	73458	1
Fage_P052a	171	Pulse	99	7145407	85858	1
Fage_P052a	171	Pulse	99	7157807	98258	1
Fage_P052a	171	Pulse	99	7170207	110658	1
Fage_P052a	171	Pulse	99	7182606	123057	1
Fage_P052a	171	Pulse	99	7195006	135457	1
Fage_P052a	172	Picture	Encoding Sternberg Letters	7196665	0	1	24824	2	0	next	other	0
Fage_P052a	172	Pulse	99	7207406	10741	1
Fage_P052a	172	Pulse	99	7219806	23141	1
Fage_P052a	173	Picture	Fixation Cross Sternberg Letters after Encoding	7221489	0	1	12495	3	0	next	other	0
Fage_P052a	173	Pulse	99	7232206	10717	1
Fage_P052a	174	Picture	Stroop Sternberg	7233984	0	2	24825	3	0	next	incorrect	811
Fage_P052a	174	Pulse	99	7244605	10621	1
Fage_P052a	174	Response	2	7244885	10901	1
Fage_P052a	174	Pulse	99	7257005	23021	1
Fage_P052a	175	Picture	Fixation Cross Sternberg Letters after Stroop	7258809	0	1	37319	2	0	next	other	0
Fage_P052a	175	Pulse	99	7269405	10596	1
Fage_P052a	175	Pulse	99	7281805	22996	1
Fage_P052a	175	Pulse	99	7294204	35395	1
Fage_P052a	176	Picture	Retrieval Sternberg Letters	7296128	0	1	24824	2	0	next	hit	819
Fage_P052a	176	Pulse	99	7306604	10476	1
Fage_P052a	176	Response	1	7307954	11826	1
Fage_P052a	176	Pulse	99	7319004	22876	1
Fage_P052a	177	Picture	Fixation Cross after Retrieval	7320952	0	1	124621	2	0	next	other	0
Fage_P052a	177	Pulse	99	7331404	10452	1
Fage_P052a	177	Pulse	99	7343803	22851	1
Fage_P052a	177	Pulse	99	7356203	35251	1
Fage_P052a	177	Pulse	99	7368603	47651	1
Fage_P052a	177	Pulse	99	7381003	60051	1
Fage_P052a	177	Pulse	99	7393402	72450	1
Fage_P052a	177	Pulse	99	7405802	84850	1
Fage_P052a	177	Pulse	99	7418202	97250	1
Fage_P052a	177	Pulse	99	7430602	109650	1
Fage_P052a	177	Pulse	99	7443002	122050	1
Fage_P052a	178	Picture	Encoding Sternberg Letters	7445573	0	1	24824	2	0	next	other	0
Fage_P052a	178	Pulse	99	7455401	9828	1
Fage_P052a	178	Pulse	99	7467801	22228	1
Fage_P052a	179	Picture	Fixation Cross Sternberg Letters after Encoding	7470397	0	1	12495	2	0	next	other	0
Fage_P052a	179	Pulse	99	7480201	9804	1
Fage_P052a	180	Picture	Stroop Sternberg	7482892	0	1	24824	3	0	next	incorrect	839
Fage_P052a	180	Pulse	99	7492601	9709	1
Fage_P052a	180	Response	2	7494161	11269	1
Fage_P052a	180	Pulse	99	7505000	22108	1
Fage_P052a	181	Picture	Fixation Cross Sternberg Letters after Stroop	7507716	0	2	37320	3	0	next	other	0
Fage_P052a	181	Pulse	99	7517400	9684	1
Fage_P052a	181	Pulse	99	7529800	22084	1
Fage_P052a	181	Pulse	99	7542200	34484	1
Fage_P052a	182	Picture	Retrieval Sternberg Letters	7545036	0	1	24824	2	0	next	hit	847
Fage_P052a	182	Pulse	99	7554600	9564	1
Fage_P052a	182	Response	1	7561479	16443	1
Fage_P052a	182	Pulse	99	7566999	21963	1
Fage_P052a	183	Picture	Fixation Cross after Retrieval	7569860	0	1	112292	2	0	next	other	0
Fage_P052a	183	Pulse	99	7579399	9539	1
Fage_P052a	183	Pulse	99	7591799	21939	1
Fage_P052a	183	Pulse	99	7604199	34339	1
Fage_P052a	183	Pulse	99	7616598	46738	1
Fage_P052a	183	Pulse	99	7628998	59138	1
Fage_P052a	183	Pulse	99	7641398	71538	1
Fage_P052a	183	Pulse	99	7653798	83938	1
Fage_P052a	183	Pulse	99	7666197	96337	1
Fage_P052a	183	Pulse	99	7678597	108737	1
Fage_P052a	184	Picture	Encoding Sternberg Letters	7682152	0	1	24824	2	0	next	other	0
Fage_P052a	184	Pulse	99	7690997	8845	1
Fage_P052a	184	Pulse	99	7703397	21245	1
Fage_P052a	185	Picture	Fixation Cross Sternberg Letters after Encoding	7706976	0	1	12495	3	0	next	other	0
Fage_P052a	185	Pulse	99	7715797	8821	1
Fage_P052a	186	Picture	Stroop Sternberg	7719471	0	2	24825	3	0	next	hit	866
Fage_P052a	186	Pulse	99	7728196	8725	1
Fage_P052a	186	Response	1	7728326	8855	1
Fage_P052a	186	Pulse	99	7740596	21125	1
Fage_P052a	187	Picture	Fixation Cross Sternberg Letters after Stroop	7744296	0	1	37319	2	0	next	other	0
Fage_P052a	187	Pulse	99	7752996	8700	1
Fage_P052a	187	Pulse	99	7765395	21099	1
Fage_P052a	187	Pulse	99	7777795	33499	1
Fage_P052a	188	Picture	Retrieval Sternberg Letters	7781615	0	1	24824	2	0	next	incorrect	874
Fage_P052a	188	Pulse	99	7790195	8580	1
Fage_P052a	188	Response	2	7791795	10180	1
Fage_P052a	188	Pulse	99	7802595	20980	1
Fage_P052a	189	Picture	Fixation Cross after Retrieval	7806439	0	1	112292	2	0	next	other	0
Fage_P052a	189	Pulse	99	7814995	8556	1
Fage_P052a	189	Pulse	99	7827394	20955	1
Fage_P052a	189	Pulse	99	7839794	33355	1
Fage_P052a	189	Pulse	99	7852194	45755	1
Fage_P052a	189	Pulse	99	7864594	58155	1
Fage_P052a	189	Pulse	99	7876993	70554	1
Fage_P052a	189	Pulse	99	7889393	82954	1
Fage_P052a	189	Pulse	99	7901793	95354	1
Fage_P052a	189	Pulse	99	7914193	107754	1
Fage_P052a	190	Picture	Encoding Sternberg Letters	7918731	0	1	24824	2	0	next	other	0
Fage_P052a	190	Pulse	99	7926593	7862	1
Fage_P052a	190	Pulse	99	7938992	20261	1
Fage_P052a	191	Picture	Fixation Cross Sternberg Letters after Encoding	7943555	0	1	12495	3	0	next	other	0
Fage_P052a	191	Pulse	99	7951392	7837	1
Fage_P052a	192	Picture	Stroop Sternberg	7956050	0	2	24825	3	0	next	incorrect	893
Fage_P052a	192	Pulse	99	7963792	7742	1
Fage_P052a	192	Response	2	7969652	13602	1
Fage_P052a	192	Pulse	99	7976192	20142	1
Fage_P052a	193	Picture	Fixation Cross Sternberg Letters after Stroop	7980875	0	1	37319	2	0	next	other	0
Fage_P052a	193	Pulse	99	7988591	7716	1
Fage_P052a	193	Pulse	99	8000991	20116	1
Fage_P052a	193	Pulse	99	8013391	32516	1
Fage_P052a	194	Picture	Retrieval Sternberg Letters	8018194	0	1	24824	2	0	next	hit	901
Fage_P052a	194	Pulse	99	8025791	7597	1
Fage_P052a	194	Response	1	8029510	11316	1
Fage_P052a	194	Pulse	99	8038190	19996	1
Fage_P052a	195	Picture	Fixation Cross after Retrieval	8043018	0	1	137116	2	0	next	other	0
Fage_P052a	195	Pulse	99	8050590	7572	1
Fage_P052a	195	Pulse	99	8062990	19972	1
Fage_P052a	195	Pulse	99	8075390	32372	1
Fage_P052a	195	Pulse	99	8087789	44771	1
Fage_P052a	195	Pulse	99	8100189	57171	1
Fage_P052a	195	Pulse	99	8112589	69571	1
Fage_P052a	195	Pulse	99	8124989	81971	1
Fage_P052a	195	Pulse	99	8137389	94371	1
Fage_P052a	195	Pulse	99	8149789	106771	1
Fage_P052a	195	Pulse	99	8162188	119170	1
Fage_P052a	195	Pulse	99	8174588	131570	1
Fage_P052a	196	Picture	Encoding Sternberg Letters	8180134	0	1	24824	2	0	next	other	0
Fage_P052a	196	Pulse	99	8186988	6854	1
Fage_P052a	196	Pulse	99	8199387	19253	1
Fage_P052a	197	Picture	Fixation Cross Sternberg Letters after Encoding	8204958	0	1	12496	2	0	next	other	0
Fage_P052a	197	Pulse	99	8211787	6829	1
Fage_P052a	198	Picture	Stroop Sternberg	8217454	0	1	24824	2	0	next	hit	922
Fage_P052a	198	Pulse	99	8224187	6733	1
Fage_P052a	198	Response	1	8227657	10203	1
Fage_P052a	198	Pulse	99	8236587	19133	1
Fage_P052a	199	Picture	Fixation Cross Sternberg Letters after Stroop	8242278	0	1	37319	3	0	next	other	0
Fage_P052a	199	Pulse	99	8248986	6708	1
Fage_P052a	199	Pulse	99	8261386	19108	1
Fage_P052a	199	Pulse	99	8273786	31508	1
Fage_P052a	200	Picture	Retrieval Sternberg Letters	8279597	0	2	24825	3	0	next	incorrect	930
Fage_P052a	200	Pulse	99	8286186	6589	1
Fage_P052a	200	Response	2	8287966	8369	1
Fage_P052a	200	Pulse	99	8298585	18988	1
Fage_P052a	201	Picture	Fixation Cross after Retrieval	8304422	0	1	124620	2	0	next	other	0
Fage_P052a	201	Pulse	99	8310995	6573	1
Fage_P052a	201	Pulse	99	8323395	18973	1
Fage_P052a	201	Pulse	99	8335795	31373	1
Fage_P052a	201	Pulse	99	8348195	43773	1
Fage_P052a	201	Pulse	99	8360594	56172	1
Fage_P052a	201	Pulse	99	8372994	68572	1
Fage_P052a	201	Pulse	99	8385394	80972	1
Fage_P052a	201	Pulse	99	8397794	93372	1
Fage_P052a	201	Pulse	99	8410193	105771	1
Fage_P052a	201	Pulse	99	8422593	118171	1
Fage_P052a	202	Picture	Encoding Sternberg Letters	8429042	0	1	24824	2	0	next	other	0
Fage_P052a	202	Pulse	99	8434993	5951	1
Fage_P052a	202	Pulse	99	8447393	18351	1
Fage_P052a	203	Picture	Fixation Cross Sternberg Letters after Encoding	8453866	0	1	12496	2	0	next	other	0
Fage_P052a	203	Pulse	99	8459793	5927	1
Fage_P052a	204	Picture	Stroop Sternberg	8466362	0	1	24824	2	0	next	incorrect	950
Fage_P052a	204	Pulse	99	8472192	5830	1
Fage_P052a	204	Response	2	8476862	10500	1
Fage_P052a	204	Pulse	99	8484592	18230	1
Fage_P052a	205	Picture	Fixation Cross Sternberg Letters after Stroop	8491186	0	1	37319	2	0	next	other	0
Fage_P052a	205	Pulse	99	8496992	5806	1
Fage_P052a	205	Pulse	99	8509392	18206	1
Fage_P052a	205	Pulse	99	8521791	30605	1
Fage_P052a	206	Picture	Retrieval Sternberg Letters	8528505	0	1	24824	3	0	next	incorrect	958
Fage_P052a	206	Pulse	99	8534191	5686	1
Fage_P052a	206	Response	2	8536211	7706	1
Fage_P052a	206	Pulse	99	8546591	18086	1
Fage_P052a	207	Picture	Fixation Cross after Retrieval	8553329	0	2	149445	3	0	next	other	0
Fage_P052a	207	Pulse	99	8558990	5661	1
Fage_P052a	207	Pulse	99	8571390	18061	1
Fage_P052a	207	Pulse	99	8583790	30461	1
Fage_P052a	207	Pulse	99	8596190	42861	1
Fage_P052a	207	Pulse	99	8608590	55261	1
Fage_P052a	207	Pulse	99	8620990	67661	1
Fage_P052a	207	Pulse	99	8633389	80060	1
Fage_P052a	207	Pulse	99	8645789	92460	1
Fage_P052a	207	Pulse	99	8658190	104861	1
Fage_P052a	207	Pulse	99	8670589	117260	1
Fage_P052a	207	Pulse	99	8682988	129659	1
Fage_P052a	207	Pulse	99	8695388	142059	1
Fage_P052a	208	Picture	Encoding Sternberg Letters	8702774	0	1	24824	2	0	next	other	0
Fage_P052a	208	Pulse	99	8707788	5014	1
Fage_P052a	208	Pulse	99	8720188	17414	1
Fage_P052a	209	Picture	Fixation Cross Sternberg Letters after Encoding	8727598	0	1	12496	2	0	next	other	0
Fage_P052a	209	Pulse	99	8732587	4989	1
Fage_P052a	210	Picture	Stroop Sternberg	8740094	0	1	24824	2	0	next	incorrect	980
Fage_P052a	210	Pulse	99	8744987	4893	1
Fage_P052a	210	Response	2	8748457	8363	1
Fage_P052a	210	Pulse	99	8757387	17293	1
Fage_P052a	211	Picture	Fixation Cross Sternberg Letters after Stroop	8764918	0	1	37319	2	0	next	other	0
Fage_P052a	211	Pulse	99	8769787	4869	1
Fage_P052a	211	Pulse	99	8782186	17268	1
Fage_P052a	211	Pulse	99	8794586	29668	1
Fage_P052a	212	Picture	Retrieval Sternberg Letters	8802237	0	1	24824	3	0	next	hit	988
Fage_P052a	212	Pulse	99	8806986	4749	1
Fage_P052a	212	Response	1	8816266	14029	1
Fage_P052a	212	Pulse	99	8819386	17149	1
Fage_P052a	213	Picture	Fixation Cross after Retrieval	8827061	0	2	124621	3	0	next	other	0
Fage_P052a	213	Pulse	99	8831786	4725	1
Fage_P052a	213	Pulse	99	8844185	17124	1
Fage_P052a	213	Pulse	99	8856585	29524	1
Fage_P052a	213	Pulse	99	8868985	41924	1
Fage_P052a	213	Pulse	99	8881385	54324	1
Fage_P052a	213	Pulse	99	8893784	66723	1
Fage_P052a	213	Pulse	99	8906184	79123	1
Fage_P052a	213	Pulse	99	8918584	91523	1
Fage_P052a	213	Pulse	99	8930984	103923	1
Fage_P052a	213	Pulse	99	8943383	116322	1
Fage_P052a	214	Picture	Encoding Sternberg Letters	8951682	0	1	24824	2	0	next	other	0
Fage_P052a	214	Pulse	99	8955783	4101	1
Fage_P052a	214	Pulse	99	8968183	16501	1
Fage_P052a	215	Picture	Fixation Cross Sternberg Letters after Encoding	8976506	0	1	12495	3	0	next	other	0
Fage_P052a	215	Pulse	99	8980583	4077	1
Fage_P052a	216	Picture	Stroop Sternberg	8989001	0	2	24825	3	0	next	incorrect	1008
Fage_P052a	216	Pulse	99	8992983	3982	1
Fage_P052a	216	Response	2	8998162	9161	1
Fage_P052a	216	Pulse	99	9005382	16381	1
Fage_P052a	217	Picture	Fixation Cross Sternberg Letters after Stroop	9013826	0	1	37319	2	0	next	other	0
Fage_P052a	217	Pulse	99	9017782	3956	1
Fage_P052a	217	Pulse	99	9030182	16356	1
Fage_P052a	217	Pulse	99	9042582	28756	1
Fage_P052a	218	Picture	Retrieval Sternberg Letters	9051145	0	1	24824	2	0	next	incorrect	1016
Fage_P052a	218	Pulse	99	9054981	3836	1
Fage_P052a	218	Response	2	9058441	7296	1
Fage_P052a	218	Pulse	99	9067381	16236	1
Fage_P052a	219	Picture	Fixation Cross after Retrieval	9075969	0	1	112292	2	0	next	other	0
Fage_P052a	219	Pulse	99	9079781	3812	1
Fage_P052a	219	Pulse	99	9092181	16212	1
Fage_P052a	219	Pulse	99	9104580	28611	1
Fage_P052a	219	Pulse	99	9116980	41011	1
Fage_P052a	219	Pulse	99	9129380	53411	1
Fage_P052a	219	Pulse	99	9141780	65811	1
Fage_P052a	219	Pulse	99	9154179	78210	1
Fage_P052a	219	Pulse	99	9166579	90610	1
Fage_P052a	219	Pulse	99	9178979	103010	1
Fage_P052a	220	Picture	Encoding Sternberg Letters	9188261	0	1	24824	2	0	next	other	0
Fage_P052a	220	Pulse	99	9191379	3118	1
Fage_P052a	220	Pulse	99	9203778	15517	1
Fage_P052a	221	Picture	Fixation Cross Sternberg Letters after Encoding	9213085	0	1	12496	2	0	next	other	0
Fage_P052a	221	Pulse	99	9216178	3093	1
Fage_P052a	222	Picture	Stroop Sternberg	9225581	0	1	24824	2	0	next	hit	1035
Fage_P052a	222	Pulse	99	9228578	2997	1
Fage_P052a	222	Response	1	9237368	11787	1
Fage_P052a	222	Pulse	99	9240978	15397	1
Fage_P052a	223	Picture	Fixation Cross Sternberg Letters after Stroop	9250405	0	1	37319	2	0	next	other	0
Fage_P052a	223	Pulse	99	9253378	2973	1
Fage_P052a	223	Pulse	99	9265777	15372	1
Fage_P052a	223	Pulse	99	9278177	27772	1
Fage_P052a	224	Picture	Retrieval Sternberg Letters	9287724	0	1	24824	2	0	next	incorrect	1043
Fage_P052a	224	Pulse	99	9290577	2853	1
Fage_P052a	224	Response	2	9296217	8493	1
Fage_P052a	224	Pulse	99	9302977	15253	1
Fage_P052a	225	Picture	Fixation Cross after Retrieval	9312548	0	1	124621	2	0	next	other	0
Fage_P052a	225	Pulse	99	9315376	2828	1
Fage_P052a	225	Pulse	99	9327776	15228	1
Fage_P052a	225	Pulse	99	9340176	27628	1
Fage_P052a	225	Pulse	99	9352576	40028	1
Fage_P052a	225	Pulse	99	9364976	52428	1
Fage_P052a	225	Pulse	99	9377375	64827	1
Fage_P052a	225	Pulse	99	9389775	77227	1
Fage_P052a	225	Pulse	99	9402175	89627	1
Fage_P052a	225	Pulse	99	9414575	102027	1
Fage_P052a	225	Pulse	99	9426974	114426	1
Fage_P052a	226	Picture	Encoding Sternberg Letters	9437169	0	1	24824	2	0	next	other	0
Fage_P052a	226	Pulse	99	9439374	2205	1
Fage_P052a	226	Pulse	99	9451774	14605	1
Fage_P052a	227	Picture	Fixation Cross Sternberg Letters after Encoding	9461993	0	1	12495	3	0	next	other	0
Fage_P052a	227	Pulse	99	9464174	2181	1
Fage_P052a	228	Picture	Stroop Sternberg	9474488	0	2	24825	3	0	next	incorrect	1063
Fage_P052a	228	Pulse	99	9476574	2086	1
Fage_P052a	228	Response	2	9483263	8775	1
Fage_P052a	228	Pulse	99	9488973	14485	1
Fage_P052a	229	Picture	Fixation Cross Sternberg Letters after Stroop	9499313	0	1	37319	2	0	next	other	0
Fage_P052a	229	Pulse	99	9501373	2060	1
Fage_P052a	229	Pulse	99	9513773	14460	1
Fage_P052a	229	Pulse	99	9526173	26860	1
Fage_P052a	230	Picture	Retrieval Sternberg Letters	9536632	0	1	24824	2	0	next	incorrect	1072
Fage_P052a	230	Pulse	99	9538572	1940	1
Fage_P052a	230	Pulse	99	9550972	14340	1
Fage_P052a	230	Response	2	9552062	15430	1
Fage_P052a	231	Picture	Fixation Cross after Retrieval	9561456	0	1	124621	2	0	next	other	0
Fage_P052a	231	Pulse	99	9563372	1916	1
Fage_P052a	231	Pulse	99	9575772	14316	1
Fage_P052a	231	Pulse	99	9588171	26715	1
Fage_P052a	231	Pulse	99	9600571	39115	1
Fage_P052a	231	Pulse	99	9612971	51515	1
Fage_P052a	231	Pulse	99	9625371	63915	1
Fage_P052a	231	Pulse	99	9637770	76314	1
Fage_P052a	231	Pulse	99	9650170	88714	1
Fage_P052a	231	Pulse	99	9662570	101114	1
Fage_P052a	231	Pulse	99	9674970	113514	1
Fage_P052a	232	Picture	Encoding Sternberg Letters	9686077	0	1	24824	2	0	next	other	0
Fage_P052a	232	Pulse	99	9687370	1293	1
Fage_P052a	232	Pulse	99	9699769	13692	1
Fage_P052a	233	Picture	Fixation Cross Sternberg Letters after Encoding	9710901	0	1	12495	2	0	next	other	0
Fage_P052a	233	Pulse	99	9712169	1268	1
Fage_P052a	234	Picture	Stroop Sternberg	9723396	0	1	24824	3	0	next	incorrect	1091
Fage_P052a	234	Pulse	99	9724569	1173	1
Fage_P052a	234	Response	2	9729599	6203	1
Fage_P052a	234	Pulse	99	9736968	13572	1
Fage_P052a	235	Picture	Fixation Cross Sternberg Letters after Stroop	9748220	0	2	37320	3	0	next	other	0
Fage_P052a	235	Pulse	99	9749368	1148	1
Fage_P052a	235	Pulse	99	9761768	13548	1
Fage_P052a	235	Pulse	99	9774168	25948	1
Fage_P052a	236	Picture	Retrieval Sternberg Letters	9785540	0	1	24824	2	0	next	incorrect	1099
Fage_P052a	236	Pulse	99	9786568	1028	1
Fage_P052a	236	Response	2	9795557	10017	1
Fage_P052a	236	Pulse	99	9798977	13437	1
Fage_P052a	237	Picture	Fixation Cross after Retrieval	9810364	0	1	112292	2	0	next	other	0
Fage_P052a	237	Pulse	99	9811367	1003	1
Fage_P052a	237	Pulse	99	9823767	13403	1
Fage_P052a	237	Pulse	99	9836177	25813	1
Fage_P052a	237	Pulse	99	9848576	38212	1
Fage_P052a	237	Pulse	99	9860976	50612	1
Fage_P052a	237	Pulse	99	9873376	63012	1
Fage_P052a	237	Pulse	99	9885776	75412	1
Fage_P052a	237	Pulse	99	9898175	87811	1
Fage_P052a	237	Pulse	99	9910575	100211	1
Fage_P052a	238	Picture	Encoding Sternberg Letters	9922656	0	1	24824	2	0	next	other	0
Fage_P052a	238	Pulse	99	9922975	319	1
Fage_P052a	238	Pulse	99	9935375	12719	1
Fage_P052a	239	Picture	Fixation Cross Sternberg Letters after Encoding	9947480	0	1	12495	3	0	next	other	0
Fage_P052a	239	Pulse	99	9947775	295	1
Fage_P052a	240	Picture	Stroop Sternberg	9959975	0	2	24825	3	0	next	incorrect	1118
Fage_P052a	240	Pulse	99	9960174	199	1
Fage_P052a	240	Response	2	9967594	7619	1
Fage_P052a	240	Pulse	99	9972574	12599	1
Fage_P052a	241	Picture	Fixation Cross Sternberg Letters after Stroop	9984800	0	1	37319	2	0	next	other	0
Fage_P052a	241	Pulse	99	9984974	174	1
Fage_P052a	241	Pulse	99	9997374	12574	1
Fage_P052a	241	Pulse	99	10009773	24973	1
Fage_P052a	242	Picture	Retrieval Sternberg Letters	10022119	0	1	24824	2	0	next	incorrect	1126
Fage_P052a	242	Pulse	99	10022173	54	1
Fage_P052a	242	Response	2	10034203	12084	1
Fage_P052a	242	Pulse	99	10034573	12454	1
Fage_P052a	243	Picture	Fixation Cross after Retrieval	10046943	0	1	137116	2	0	next	other	0
Fage_P052a	243	Pulse	99	10046973	30	1
Fage_P052a	243	Pulse	99	10059372	12429	1
Fage_P052a	243	Pulse	99	10071772	24829	1
Fage_P052a	243	Pulse	99	10084172	37229	1
Fage_P052a	243	Pulse	99	10096572	49629	1
Fage_P052a	243	Pulse	99	10108972	62029	1
Fage_P052a	243	Pulse	99	10121371	74428	1
Fage_P052a	243	Pulse	99	10133771	86828	1
Fage_P052a	243	Pulse	99	10146171	99228	1
Fage_P052a	243	Pulse	99	10158571	111628	1
Fage_P052a	243	Pulse	99	10170970	124027	1
Fage_P052a	243	Pulse	99	10183370	136427	1
Fage_P052a	244	Picture	Encoding Sternberg Letters	10184059	0	1	24824	2	0	next	other	0
Fage_P052a	244	Pulse	99	10195770	11711	1
Fage_P052a	244	Pulse	99	10208170	24111	1
Fage_P052a	245	Picture	Fixation Cross Sternberg Letters after Encoding	10208883	0	1	12496	2	0	next	other	0
Fage_P052a	245	Pulse	99	10220569	11686	1
Fage_P052a	246	Picture	Stroop Sternberg	10221379	0	1	24824	2	0	next	incorrect	1147
Fage_P052a	246	Response	2	10228029	6650	1
Fage_P052a	246	Pulse	99	10232969	11590	1
Fage_P052a	246	Pulse	99	10245369	23990	1
Fage_P052a	247	Picture	Fixation Cross Sternberg Letters after Stroop	10246203	0	1	37319	2	0	next	other	0
Fage_P052a	247	Pulse	99	10257769	11566	1
Fage_P052a	247	Pulse	99	10270168	23965	1
Fage_P052a	247	Pulse	99	10282568	36365	1
Fage_P052a	248	Picture	Retrieval Sternberg Letters	10283522	0	1	24824	3	0	next	incorrect	1155
Fage_P052a	248	Response	2	10291098	7576	1
Fage_P052a	248	Pulse	99	10294968	11446	1
Fage_P052a	248	Pulse	99	10307368	23846	1
Fage_P052a	249	Picture	Fixation Cross after Retrieval	10308346	0	2	149445	3	0	next	other	0
Fage_P052a	249	Pulse	99	10319768	11422	1
Fage_P052a	249	Pulse	99	10332167	23821	1
Fage_P052a	249	Pulse	99	10344567	36221	1
Fage_P052a	249	Pulse	99	10356967	48621	1
Fage_P052a	249	Pulse	99	10369367	61021	1
Fage_P052a	249	Pulse	99	10381766	73420	1
Fage_P052a	249	Pulse	99	10394166	85820	1
Fage_P052a	249	Pulse	99	10406566	98220	1
Fage_P052a	249	Pulse	99	10418966	110620	1
Fage_P052a	249	Pulse	99	10431365	123019	1
Fage_P052a	249	Pulse	99	10443765	135419	1
Fage_P052a	249	Pulse	99	10456165	147819	1
Fage_P052a	250	Picture	Encoding Sternberg Letters	10457791	0	1	24824	2	0	next	other	0
Fage_P052a	250	Pulse	99	10468565	10774	1
Fage_P052a	250	Pulse	99	10480965	23174	1
Fage_P052a	251	Picture	Fixation Cross Sternberg Letters after Encoding	10482615	0	1	12496	2	0	next	other	0
Fage_P052a	251	Pulse	99	10493364	10749	1
Fage_P052a	252	Picture	Stroop Sternberg	10495111	0	1	24824	2	0	next	hit	1177
Fage_P052a	252	Response	1	10505094	9983	1
Fage_P052a	252	Pulse	99	10505764	10653	1
Fage_P052a	252	Pulse	99	10518164	23053	1
Fage_P052a	253	Picture	Fixation Cross Sternberg Letters after Stroop	10519935	0	1	37319	2	0	next	other	0
Fage_P052a	253	Pulse	99	10530564	10629	1
Fage_P052a	253	Pulse	99	10542963	23028	1
Fage_P052a	253	Pulse	99	10555363	35428	1
Fage_P052a	254	Picture	Retrieval Sternberg Letters	10557254	0	1	24825	2	0	next	hit	1186
Fage_P052a	254	Pulse	99	10567763	10509	1
Fage_P052a	254	Response	1	10577043	19789	1
Fage_P052a	254	Pulse	99	10580163	22909	1
Fage_P052a	255	Picture	Fixation Cross after Retrieval	10582079	0	1	137115	3	0	next	other	0
Fage_P052a	255	Pulse	99	10592562	10483	1
Fage_P052a	255	Pulse	99	10604962	22883	1
Fage_P052a	255	Pulse	99	10617362	35283	1
Fage_P052a	255	Pulse	99	10629762	47683	1
Fage_P052a	255	Pulse	99	10642162	60083	1
Fage_P052a	255	Pulse	99	10654561	72482	1
Fage_P052a	255	Pulse	99	10666961	84882	1
Fage_P052a	255	Pulse	99	10679361	97282	1
Fage_P052a	255	Pulse	99	10691761	109682	1
Fage_P052a	255	Pulse	99	10704160	122081	1
Fage_P052a	255	Pulse	99	10716560	134481	1
Fage_P052a	256	Picture	Encoding Sternberg Letters	10719194	0	2	24825	3	0	next	other	0
Fage_P052a	256	Pulse	99	10728960	9766	1
Fage_P052a	256	Pulse	99	10741360	22166	1
Fage_P052a	257	Picture	Fixation Cross Sternberg Letters after Encoding	10744019	0	1	12495	2	0	next	other	0
Fage_P052a	257	Pulse	99	10753759	9740	1
Fage_P052a	258	Picture	Stroop Sternberg	10756514	0	1	24824	2	0	next	incorrect	1207
Fage_P052a	258	Pulse	99	10766159	9645	1
Fage_P052a	258	Response	2	10766349	9835	1
Fage_P052a	258	Pulse	99	10778559	22045	1
Fage_P052a	259	Picture	Fixation Cross Sternberg Letters after Stroop	10781338	0	1	37320	2	0	next	other	0
Fage_P052a	259	Pulse	99	10790959	9621	1
Fage_P052a	259	Pulse	99	10803358	22020	1
Fage_P052a	259	Pulse	99	10815758	34420	1
Fage_P052a	260	Picture	Retrieval Sternberg Letters	10818658	0	1	24824	2	0	next	incorrect	1215
Fage_P052a	260	Pulse	99	10828158	9500	1
Fage_P052a	260	Response	2	10831238	12580	1
Fage_P052a	260	Pulse	99	10840558	21900	1
Fage_P052a	261	Picture	Fixation Cross after Retrieval	10843482	0	1	112292	2	0	next	other	0
Fage_P052a	261	Pulse	99	10852958	9476	1
Fage_P052a	261	Pulse	99	10865357	21875	1
Fage_P052a	261	Pulse	99	10877757	34275	1
Fage_P052a	261	Pulse	99	10890157	46675	1
Fage_P052a	261	Pulse	99	10902557	59075	1
Fage_P052a	261	Pulse	99	10914956	71474	1
Fage_P052a	261	Pulse	99	10927356	83874	1
Fage_P052a	261	Pulse	99	10939756	96274	1
Fage_P052a	261	Pulse	99	10952156	108674	1
Fage_P052a	262	Picture	Encoding Sternberg Letters	10955774	0	1	24824	2	0	next	other	0
Fage_P052a	262	Pulse	99	10964556	8782	1
Fage_P052a	262	Pulse	99	10976955	21181	1
Fage_P052a	263	Picture	Fixation Cross Sternberg Letters after Encoding	10980598	0	1	12495	2	0	next	other	0
Fage_P052a	263	Pulse	99	10989355	8757	1
Fage_P052a	264	Picture	Stroop Sternberg	10993093	0	1	24824	2	0	next	incorrect	1234
Fage_P052a	264	Pulse	99	11001755	8662	1
Fage_P052a	264	Response	2	11006825	13732	1
Fage_P052a	264	Pulse	99	11014154	21061	1
Fage_P052a	265	Picture	Fixation Cross Sternberg Letters after Stroop	11017917	0	1	37320	2	0	next	other	0
Fage_P052a	265	Pulse	99	11026555	8638	1
Fage_P052a	265	Pulse	99	11038954	21037	1
Fage_P052a	265	Pulse	99	11051354	33437	1
Fage_P052a	266	Picture	Retrieval Sternberg Letters	11055237	0	1	24824	2	0	next	incorrect	1242
Fage_P052a	266	Pulse	99	11063754	8517	1
Fage_P052a	266	Response	2	11067153	11916	1
Fage_P052a	266	Pulse	99	11076153	20916	1
Fage_P052a	267	Picture	Fixation Cross after Retrieval	11080061	0	1	149445	2	0	next	other	0
Fage_P052a	267	Pulse	99	11088553	8492	1
Fage_P052a	267	Pulse	99	11100953	20892	1
Fage_P052a	267	Pulse	99	11113353	33292	1
Fage_P052a	267	Pulse	99	11125753	45692	1
Fage_P052a	267	Pulse	99	11138152	58091	1
Fage_P052a	267	Pulse	99	11150552	70491	1
Fage_P052a	267	Pulse	99	11162952	82891	1
Fage_P052a	267	Pulse	99	11175351	95290	1
Fage_P052a	267	Pulse	99	11187751	107690	1
Fage_P052a	267	Pulse	99	11200151	120090	1
Fage_P052a	267	Pulse	99	11212551	132490	1
Fage_P052a	267	Pulse	99	11224951	144890	1
Fage_P052a	268	Picture	Encoding Sternberg Letters	11229506	0	1	24824	2	0	next	other	0
Fage_P052a	268	Pulse	99	11237351	7845	1
Fage_P052a	268	Pulse	99	11249750	20244	1
Fage_P052a	269	Picture	Fixation Cross Sternberg Letters after Encoding	11254330	0	1	12495	2	0	next	other	0
Fage_P052a	269	Pulse	99	11262150	7820	1
Fage_P052a	270	Picture	Stroop Sternberg	11266825	0	1	24824	2	0	next	incorrect	1263
Fage_P052a	270	Response	2	11273300	6475	1
Fage_P052a	270	Pulse	99	11274550	7725	1
Fage_P052a	270	Pulse	99	11286949	20124	1
Fage_P052a	271	Picture	Fixation Cross Sternberg Letters after Stroop	11291649	0	1	37320	2	0	next	other	0
Fage_P052a	271	Pulse	99	11299349	7700	1
Fage_P052a	271	Pulse	99	11311759	20110	1
Fage_P052a	271	Pulse	99	11324159	32510	1
Fage_P052a	272	Picture	Retrieval Sternberg Letters	11328969	0	1	24824	2	0	next	hit	1272
Fage_P052a	272	Pulse	99	11336559	7590	1
Fage_P052a	272	Response	1	11341308	12339	1
Fage_P052a	272	Pulse	99	11348958	19989	1
Fage_P052a	273	Picture	Fixation Cross after Retrieval	11353793	0	1	124620	3	0	next	other	0
Fage_P052a	273	Pulse	99	11361358	7565	1
Fage_P052a	273	Pulse	99	11373758	19965	1
Fage_P052a	273	Pulse	99	11386158	32365	1
Fage_P052a	273	Pulse	99	11398557	44764	1
Fage_P052a	273	Pulse	99	11410957	57164	1
Fage_P052a	273	Pulse	99	11423357	69564	1
Fage_P052a	273	Pulse	99	11435757	81964	1
Fage_P052a	273	Pulse	99	11448156	94363	1
Fage_P052a	273	Pulse	99	11460556	106763	1
Fage_P052a	273	Pulse	99	11472956	119163	1
Fage_P052a	274	Picture	Encoding Sternberg Letters	11478413	0	2	24825	3	0	next	other	0
Fage_P052a	274	Pulse	99	11485356	6943	1
Fage_P052a	274	Pulse	99	11497756	19343	1
Fage_P052a	275	Picture	Fixation Cross Sternberg Letters after Encoding	11503238	0	1	12495	2	0	next	other	0
Fage_P052a	275	Pulse	99	11510155	6917	1
Fage_P052a	276	Picture	Stroop Sternberg	11515733	0	1	24824	2	0	next	incorrect	1291
Fage_P052a	276	Response	2	11522325	6592	1
Fage_P052a	276	Pulse	99	11522555	6822	1
Fage_P052a	276	Pulse	99	11534955	19222	1
Fage_P052a	277	Picture	Fixation Cross Sternberg Letters after Stroop	11540557	0	1	37320	2	0	next	other	0
Fage_P052a	277	Pulse	99	11547355	6798	1
Fage_P052a	277	Pulse	99	11559754	19197	1
Fage_P052a	277	Pulse	99	11572154	31597	1
Fage_P052a	278	Picture	Retrieval Sternberg Letters	11577877	0	1	24824	2	0	next	incorrect	1300
Fage_P052a	278	Pulse	99	11584554	6677	1
Fage_P052a	278	Response	2	11588954	11077	1
Fage_P052a	278	Pulse	99	11596954	19077	1
Fage_P052a	279	Picture	Fixation Cross after Retrieval	11602701	0	1	112292	2	0	next	false_alarm	1303
Fage_P052a	279	Response	1	11603263	562	1
Fage_P052a	279	Pulse	99	11609353	6652	1
Fage_P052a	279	Response	1	11609623	6922	1
Fage_P052a	279	Pulse	99	11621753	19052	1
Fage_P052a	279	Pulse	99	11634153	31452	1
Fage_P052a	279	Pulse	99	11646553	43852	1
Fage_P052a	279	Pulse	99	11658952	56251	1
Fage_P052a	279	Pulse	99	11671352	68651	1
Fage_P052a	279	Pulse	99	11683752	81051	1
Fage_P052a	279	Pulse	99	11696152	93451	1
Fage_P052a	279	Pulse	99	11708552	105851	1
Fage_P052a	280	Picture	Encoding Sternberg Letters	11714993	0	1	24824	2	0	next	other	0
Fage_P052a	280	Pulse	99	11720951	5958	1
Fage_P052a	280	Pulse	99	11733351	18358	1
Fage_P052a	281	Picture	Fixation Cross Sternberg Letters after Encoding	11739817	0	1	12495	2	0	next	other	0
Fage_P052a	281	Pulse	99	11745751	5934	1
Fage_P052a	282	Picture	Stroop Sternberg	11752312	0	1	24824	2	0	next	hit	1321
Fage_P052a	282	Pulse	99	11758151	5839	1
Fage_P052a	282	Response	1	11759920	7608	1
Fage_P052a	282	Pulse	99	11770550	18238	1
Fage_P052a	283	Picture	Fixation Cross Sternberg Letters after Stroop	11777136	0	1	37320	2	0	next	other	0
Fage_P052a	283	Pulse	99	11782950	5814	1
Fage_P052a	283	Pulse	99	11795350	18214	1
Fage_P052a	283	Pulse	99	11807750	30614	1
Fage_P052a	284	Picture	Retrieval Sternberg Letters	11814456	0	1	24824	2	0	next	hit	1329
Fage_P052a	284	Pulse	99	11820150	5694	1
Fage_P052a	284	Response	1	11830609	16153	1
Fage_P052a	284	Pulse	99	11832549	18093	1
Fage_P052a	285	Picture	Fixation Cross after Retrieval	11839280	0	1	137116	2	0	next	other	0
Fage_P052a	285	Pulse	99	11844949	5669	1
Fage_P052a	285	Pulse	99	11857349	18069	1
Fage_P052a	285	Pulse	99	11869748	30468	1
Fage_P052a	285	Pulse	99	11882148	42868	1
Fage_P052a	285	Pulse	99	11894548	55268	1
Fage_P052a	285	Pulse	99	11906948	67668	1
Fage_P052a	285	Pulse	99	11919348	80068	1
Fage_P052a	285	Pulse	99	11931747	92467	1
Fage_P052a	285	Pulse	99	11944147	104867	1
Fage_P052a	285	Pulse	99	11956547	117267	1
Fage_P052a	285	Pulse	99	11968947	129667	1
Fage_P052a	286	Picture	Encoding Sternberg Letters	11976396	0	1	24824	2	0	next	other	0
Fage_P052a	286	Pulse	99	11981347	4951	1
Fage_P052a	286	Pulse	99	11993746	17350	1
Fage_P052a	287	Picture	Fixation Cross Sternberg Letters after Encoding	12001220	0	1	12495	2	0	next	other	0
Fage_P052a	287	Pulse	99	12006146	4926	1
Fage_P052a	288	Picture	Stroop Sternberg	12013715	0	1	24824	3	0	next	hit	1350
Fage_P052a	288	Pulse	99	12018546	4831	1
Fage_P052a	288	Response	1	12023396	9681	1
Fage_P052a	288	Pulse	99	12030945	17230	1
Fage_P052a	289	Picture	Fixation Cross Sternberg Letters after Stroop	12038539	0	2	37320	3	0	next	other	0
Fage_P052a	289	Pulse	99	12043345	4806	1
Fage_P052a	289	Pulse	99	12055745	17206	1
Fage_P052a	289	Pulse	99	12068145	29606	1
Fage_P052a	290	Picture	Retrieval Sternberg Letters	12075859	0	1	24824	2	0	next	incorrect	1358
Fage_P052a	290	Pulse	99	12080545	4686	1
Fage_P052a	290	Response	2	12088614	12755	1
Fage_P052a	290	Pulse	99	12092944	17085	1
Fage_P052a	291	Picture	Fixation Cross after Retrieval	12100683	0	1	112292	2	0	next	other	0
Fage_P052a	291	Pulse	99	12105344	4661	1
Fage_P052a	291	Pulse	99	12117744	17061	1
Fage_P052a	291	Pulse	99	12130144	29461	1
Fage_P052a	291	Pulse	99	12142543	41860	1
Fage_P052a	291	Pulse	99	12154943	54260	1
Fage_P052a	291	Pulse	99	12167343	66660	1
Fage_P052a	291	Pulse	99	12179743	79060	1
Fage_P052a	291	Pulse	99	12192142	91459	1
Fage_P052a	291	Pulse	99	12204542	103859	1
Fage_P052a	292	Picture	End Sternberg	12212975	0	1	37319	2	0	next	other	0
Fage_P052a	292	Pulse	99	12216942	3967	1
Fage_P052a	292	Pulse	99	12229342	16367	1
Fage_P052a	292	Pulse	99	12241742	28767	1
Fage_P052a	293	Picture	Instruction Stroop	12250294	0	1	37320	2	0	next	other	0
Fage_P052a	293	Pulse	99	12254141	3847	1
Fage_P052a	293	Pulse	99	12266541	16247	1
Fage_P052a	293	Pulse	99	12278941	28647	1
Fage_P052a	294	Picture	stroop neutral close	12287614	0	1	24824	2	0	next	incorrect	1380
Fage_P052a	294	Pulse	99	12291341	3727	1
Fage_P052a	294	Response	2	12297860	10246	1
Fage_P052a	294	Pulse	99	12303740	16126	1
Fage_P052a	295	Picture	stroop neutral close	12312438	0	1	24824	2	0	next	hit	1384
Fage_P052a	295	Pulse	99	12316140	3702	1
Fage_P052a	295	Response	1	12321230	8792	1
Fage_P052a	295	Pulse	99	12328540	16102	1
Fage_P052a	296	Picture	stroop neutral close	12337262	0	1	24824	2	0	next	incorrect	1388
Fage_P052a	296	Pulse	99	12340940	3678	1
Fage_P052a	296	Response	2	12345179	7917	1
Fage_P052a	296	Pulse	99	12353339	16077	1
Fage_P052a	297	Picture	stroop neutral close	12362086	0	1	24825	2	0	next	incorrect	1392
Fage_P052a	297	Pulse	99	12365739	3653	1
Fage_P052a	297	Response	2	12373909	11823	1
Fage_P052a	297	Pulse	99	12378139	16053	1
Fage_P052a	298	Picture	stroop neutral close	12386911	0	1	24824	2	0	next	hit	1396
Fage_P052a	298	Pulse	99	12390539	3628	1
Fage_P052a	298	Response	1	12397489	10578	1
Fage_P052a	298	Pulse	99	12402938	16027	1
Fage_P052a	299	Picture	stroop neutral close	12411735	0	1	24824	2	0	next	incorrect	1400
Fage_P052a	299	Pulse	99	12415338	3603	1
Fage_P052a	299	Response	2	12419188	7453	1
Fage_P052a	299	Pulse	99	12427738	16003	1
Fage_P052a	300	Picture	Fixation Cross Stroop	12436559	0	1	124620	2	0	next	other	0
Fage_P052a	300	Pulse	99	12440138	3579	1
Fage_P052a	300	Pulse	99	12452538	15979	1
Fage_P052a	300	Pulse	99	12464937	28378	1
Fage_P052a	300	Pulse	99	12477337	40778	1
Fage_P052a	300	Pulse	99	12489737	53178	1
Fage_P052a	300	Pulse	99	12502137	65578	1
Fage_P052a	300	Pulse	99	12514536	77977	1
Fage_P052a	300	Pulse	99	12526936	90377	1
Fage_P052a	300	Pulse	99	12539336	102777	1
Fage_P052a	300	Pulse	99	12551736	115177	1
Fage_P052a	301	Picture	stroop neutral close	12561179	0	1	24824	3	0	next	hit	1415
Fage_P052a	301	Pulse	99	12564135	2956	1
Fage_P052a	301	Response	1	12569395	8216	1
Fage_P052a	301	Pulse	99	12576535	15356	1
Fage_P052a	302	Picture	stroop neutral close	12586003	0	2	24825	3	0	next	incorrect	1419
Fage_P052a	302	Pulse	99	12588935	2932	1
Fage_P052a	302	Response	2	12594255	8252	1
Fage_P052a	302	Pulse	99	12601335	15332	1
Fage_P052a	303	Picture	stroop neutral close	12610828	0	1	24824	2	0	next	incorrect	1423
Fage_P052a	303	Pulse	99	12613735	2907	1
Fage_P052a	303	Response	2	12620254	9426	1
Fage_P052a	303	Pulse	99	12626134	15306	1
Fage_P052a	304	Picture	stroop neutral close	12635652	0	1	24824	2	0	next	incorrect	1427
Fage_P052a	304	Pulse	99	12638534	2882	1
Fage_P052a	304	Response	2	12644464	8812	1
Fage_P052a	304	Pulse	99	12650934	15282	1
Fage_P052a	305	Picture	stroop neutral close	12660476	0	1	24824	2	0	next	hit	1431
Fage_P052a	305	Pulse	99	12663334	2858	1
Fage_P052a	305	Response	1	12670713	10237	1
Fage_P052a	305	Pulse	99	12675733	15257	1
Fage_P052a	306	Picture	stroop neutral close	12685300	0	1	24824	2	0	next	incorrect	1435
Fage_P052a	306	Pulse	99	12688133	2833	1
Fage_P052a	306	Response	2	12692943	7643	1
Fage_P052a	306	Pulse	99	12700533	15233	1
Fage_P052a	307	Picture	Fixation Cross Stroop	12710124	0	1	124621	2	0	next	other	0
Fage_P052a	307	Pulse	99	12712932	2808	1
Fage_P052a	307	Pulse	99	12725333	15209	1
Fage_P052a	307	Pulse	99	12737732	27608	1
Fage_P052a	307	Pulse	99	12750132	40008	1
Fage_P052a	307	Pulse	99	12762532	52408	1
Fage_P052a	307	Pulse	99	12774931	64807	1
Fage_P052a	307	Pulse	99	12787331	77207	1
Fage_P052a	307	Pulse	99	12799731	89607	1
Fage_P052a	307	Pulse	99	12812131	102007	1
Fage_P052a	307	Pulse	99	12824541	114417	1
Fage_P052a	308	Picture	stroop neutral close	12834745	0	1	24824	2	0	next	hit	1450
Fage_P052a	308	Pulse	99	12836930	2185	1
Fage_P052a	308	Response	1	12844750	10005	1
Fage_P052a	308	Pulse	99	12849340	14595	1
Fage_P052a	309	Picture	stroop neutral close	12859569	0	1	24824	2	0	next	incorrect	1454
Fage_P052a	309	Pulse	99	12861740	2171	1
Fage_P052a	309	Response	2	12869390	9821	1
Fage_P052a	309	Pulse	99	12874130	14561	1
Fage_P052a	310	Picture	stroop neutral close	12884393	0	1	24824	2	0	next	incorrect	1458
Fage_P052a	310	Pulse	99	12886539	2146	1
Fage_P052a	310	Response	2	12893969	9576	1
Fage_P052a	310	Pulse	99	12898939	14546	1
Fage_P052a	311	Picture	stroop neutral close	12909217	0	1	24824	2	0	next	incorrect	1462
Fage_P052a	311	Pulse	99	12911339	2122	1
Fage_P052a	311	Response	2	12918229	9012	1
Fage_P052a	311	Pulse	99	12923739	14522	1
Fage_P052a	312	Picture	stroop neutral close	12934041	0	1	24825	2	0	next	hit	1466
Fage_P052a	312	Pulse	99	12936139	2098	1
Fage_P052a	312	Response	1	12942448	8407	1
Fage_P052a	312	Pulse	99	12948538	14497	1
Fage_P052a	313	Picture	stroop neutral close	12958866	0	1	24824	2	0	next	hit	1470
Fage_P052a	313	Pulse	99	12960938	2072	1
Fage_P052a	313	Response	1	12968348	9482	1
Fage_P052a	313	Pulse	99	12973338	14472	1
Fage_P052a	314	Picture	Fixation Cross Stroop	12983690	0	1	124620	2	0	next	other	0
Fage_P052a	314	Pulse	99	12985738	2048	1
Fage_P052a	314	Pulse	99	12998137	14447	1
Fage_P052a	314	Pulse	99	13010537	26847	1
Fage_P052a	314	Pulse	99	13022937	39247	1
Fage_P052a	314	Pulse	99	13035337	51647	1
Fage_P052a	314	Pulse	99	13047736	64046	1
Fage_P052a	314	Pulse	99	13060136	76446	1
Fage_P052a	314	Pulse	99	13072536	88846	1
Fage_P052a	314	Pulse	99	13084936	101246	1
Fage_P052a	314	Pulse	99	13097335	113645	1
Fage_P052a	315	Picture	stroop neutral close	13108310	0	1	24824	2	0	next	incorrect	1485
Fage_P052a	315	Pulse	99	13109735	1425	1
Fage_P052a	315	Response	2	13116365	8055	1
Fage_P052a	315	Pulse	99	13122135	13825	1
Fage_P052a	316	Picture	stroop neutral close	13133134	0	1	24824	3	0	next	hit	1489
Fage_P052a	316	Pulse	99	13134535	1401	1
Fage_P052a	316	Response	1	13141745	8611	1
Fage_P052a	316	Pulse	99	13146934	13800	1
Fage_P052a	317	Picture	stroop neutral close	13157958	0	2	24825	3	0	next	incorrect	1493
Fage_P052a	317	Pulse	99	13159334	1376	1
Fage_P052a	317	Response	2	13166044	8086	1
Fage_P052a	317	Pulse	99	13171734	13776	1
Fage_P052a	318	Picture	stroop neutral close	13182783	0	1	24824	2	0	next	incorrect	1497
Fage_P052a	318	Pulse	99	13184134	1351	1
Fage_P052a	318	Response	2	13190134	7351	1
Fage_P052a	318	Pulse	99	13196534	13751	1
Fage_P052a	319	Picture	stroop neutral close	13207607	0	1	24824	2	0	next	incorrect	1501
Fage_P052a	319	Pulse	99	13208933	1326	1
Fage_P052a	319	Response	2	13215603	7996	1
Fage_P052a	319	Pulse	99	13221333	13726	1
Fage_P052a	320	Picture	stroop neutral close	13232431	0	1	24824	2	0	next	incorrect	1505
Fage_P052a	320	Pulse	99	13233733	1302	1
Fage_P052a	320	Response	2	13238603	6172	1
Fage_P052a	320	Pulse	99	13246133	13702	1
Fage_P052a	321	Picture	Fixation Cross Stroop	13257255	0	1	124621	2	0	next	other	0
Fage_P052a	321	Pulse	99	13258532	1277	1
Fage_P052a	321	Pulse	99	13270932	13677	1
Fage_P052a	321	Pulse	99	13283332	26077	1
Fage_P052a	321	Pulse	99	13295732	38477	1
Fage_P052a	321	Pulse	99	13308131	50876	1
Fage_P052a	321	Pulse	99	13320531	63276	1
Fage_P052a	321	Pulse	99	13332931	75676	1
Fage_P052a	321	Pulse	99	13345331	88076	1
Fage_P052a	321	Pulse	99	13357731	100476	1
Fage_P052a	321	Pulse	99	13370130	112875	1
Fage_P052a	322	Picture	stroop maximum incongruent	13381876	0	1	24824	2	0	next	hit	1520
Fage_P052a	322	Pulse	99	13382530	654	1
Fage_P052a	322	Response	1	13392770	10894	1
Fage_P052a	322	Pulse	99	13394930	13054	1
Fage_P052a	323	Picture	stroop maximum incongruent	13406700	0	1	24824	2	0	next	hit	1524
Fage_P052a	323	Pulse	99	13407330	630	1
Fage_P052a	323	Response	1	13418039	11339	1
Fage_P052a	323	Pulse	99	13419729	13029	1
Fage_P052a	324	Picture	stroop maximum incongruent	13431524	0	1	24824	2	0	next	hit	1528
Fage_P052a	324	Pulse	99	13432129	605	1
Fage_P052a	324	Response	1	13442379	10855	1
Fage_P052a	324	Pulse	99	13444529	13005	1
Fage_P052a	325	Picture	stroop maximum incongruent	13456348	0	1	24824	2	0	next	incorrect	1532
Fage_P052a	325	Pulse	99	13456929	581	1
Fage_P052a	325	Response	2	13468098	11750	1
Fage_P052a	325	Pulse	99	13469328	12980	1
Fage_P052a	326	Picture	stroop maximum incongruent	13481172	0	1	24824	2	0	next	hit	1536
Fage_P052a	326	Pulse	99	13481728	556	1
Fage_P052a	326	Response	1	13490348	9176	1
Fage_P052a	326	Pulse	99	13494128	12956	1
Fage_P052a	327	Picture	stroop maximum incongruent	13505996	0	1	24824	3	0	next	incorrect	1540
Fage_P052a	327	Pulse	99	13506528	532	1
Fage_P052a	327	Response	2	13513728	7732	1
Fage_P052a	327	Pulse	99	13518928	12932	1
Fage_P052a	328	Picture	Fixation Cross Stroop	13530820	0	2	124621	3	0	next	other	0
Fage_P052a	328	Pulse	99	13531327	507	1
Fage_P052a	328	Pulse	99	13543727	12907	1
Fage_P052a	328	Pulse	99	13556127	25307	1
Fage_P052a	328	Pulse	99	13568527	37707	1
Fage_P052a	328	Pulse	99	13580926	50106	1
Fage_P052a	328	Pulse	99	13593326	62506	1
Fage_P052a	328	Pulse	99	13605726	74906	1
Fage_P052a	328	Pulse	99	13618126	87306	1
Fage_P052a	328	Pulse	99	13630525	99705	1
Fage_P052a	328	Pulse	99	13642925	112105	1
Fage_P052a	328	Pulse	99	13655325	124505	1
Fage_P052a	329	Picture	stroop maximum incongruent	13655441	0	1	24824	2	0	next	incorrect	1555
Fage_P052a	329	Response	2	13665605	10164	1
Fage_P052a	329	Pulse	99	13667725	12284	1
Fage_P052a	329	Pulse	99	13680125	24684	1
Fage_P052a	330	Picture	stroop maximum incongruent	13680265	0	1	24824	2	0	next	incorrect	1559
Fage_P052a	330	Response	2	13691014	10749	1
Fage_P052a	330	Pulse	99	13692524	12259	1
Fage_P052a	330	Pulse	99	13704924	24659	1
Fage_P052a	331	Picture	stroop maximum incongruent	13705089	0	1	24824	3	0	next	hit	1563
Fage_P052a	331	Response	1	13715434	10345	1
Fage_P052a	331	Pulse	99	13717324	12235	1
Fage_P052a	331	Pulse	99	13729724	24635	1
Fage_P052a	332	Picture	stroop maximum incongruent	13729913	0	2	24825	3	0	next	hit	1567
Fage_P052a	332	Response	1	13739153	9240	1
Fage_P052a	332	Pulse	99	13742123	12210	1
Fage_P052a	332	Pulse	99	13754523	24610	1
Fage_P052a	333	Picture	stroop maximum incongruent	13754738	0	1	24824	2	0	next	hit	1571
Fage_P052a	333	Response	1	13763953	9215	1
Fage_P052a	333	Pulse	99	13766923	12185	1
Fage_P052a	333	Pulse	99	13779323	24585	1
Fage_P052a	334	Picture	stroop maximum incongruent	13779562	0	1	24824	2	0	next	incorrect	1575
Fage_P052a	334	Response	2	13789623	10061	1
Fage_P052a	334	Pulse	99	13791722	12160	1
Fage_P052a	334	Pulse	99	13804122	24560	1
Fage_P052a	335	Picture	Fixation Cross Stroop	13804386	0	1	124620	3	0	next	other	0
Fage_P052a	335	Pulse	99	13816522	12136	1
Fage_P052a	335	Pulse	99	13828922	24536	1
Fage_P052a	335	Pulse	99	13841321	36935	1
Fage_P052a	335	Pulse	99	13853721	49335	1
Fage_P052a	335	Pulse	99	13866121	61735	1
Fage_P052a	335	Pulse	99	13878521	74135	1
Fage_P052a	335	Pulse	99	13890921	86535	1
Fage_P052a	335	Pulse	99	13903320	98934	1
Fage_P052a	335	Pulse	99	13915719	111333	2
Fage_P052a	335	Pulse	99	13928120	123734	1
Fage_P052a	336	Picture	stroop maximum incongruent	13929006	0	2	24825	3	0	next	hit	1590
Fage_P052a	336	Response	1	13939260	10254	1
Fage_P052a	336	Pulse	99	13940520	11514	1
Fage_P052a	336	Pulse	99	13952920	23914	1
Fage_P052a	337	Picture	stroop maximum incongruent	13953831	0	1	24824	2	0	next	hit	1594
Fage_P052a	337	Response	1	13964260	10429	1
Fage_P052a	337	Pulse	99	13965319	11488	1
Fage_P052a	337	Pulse	99	13977719	23888	1
Fage_P052a	338	Picture	stroop maximum incongruent	13978655	0	1	24824	2	0	next	incorrect	1598
Fage_P052a	338	Response	2	13988279	9624	1
Fage_P052a	338	Pulse	99	13990119	11464	1
Fage_P052a	338	Pulse	99	14002518	23863	1
Fage_P052a	339	Picture	stroop maximum incongruent	14003479	0	1	24824	2	0	next	hit	1602
Fage_P052a	339	Response	1	14013309	9830	1
Fage_P052a	339	Pulse	99	14014919	11440	1
Fage_P052a	339	Pulse	99	14027318	23839	1
Fage_P052a	340	Picture	stroop maximum incongruent	14028303	0	1	24824	2	0	next	hit	1606
Fage_P052a	340	Response	1	14038408	10105	1
Fage_P052a	340	Pulse	99	14039718	11415	1
Fage_P052a	340	Pulse	99	14052118	23815	1
Fage_P052a	341	Picture	stroop maximum incongruent	14053127	0	1	24824	2	0	next	incorrect	1610
Fage_P052a	341	Response	2	14061708	8581	1
Fage_P052a	341	Pulse	99	14064517	11390	1
Fage_P052a	341	Pulse	99	14076917	23790	1
Fage_P052a	342	Picture	Fixation Cross Stroop	14077951	0	1	124621	2	0	next	other	0
Fage_P052a	342	Pulse	99	14089317	11366	1
Fage_P052a	342	Pulse	99	14101717	23766	1
Fage_P052a	342	Pulse	99	14114116	36165	1
Fage_P052a	342	Pulse	99	14126516	48565	1
Fage_P052a	342	Pulse	99	14138916	60965	1
Fage_P052a	342	Pulse	99	14151316	73365	1
Fage_P052a	342	Pulse	99	14163715	85764	1
Fage_P052a	342	Pulse	99	14176115	98164	1
Fage_P052a	342	Pulse	99	14188515	110564	1
Fage_P052a	342	Pulse	99	14200915	122964	1
Fage_P052a	343	Picture	stroop maximum incongruent	14202572	0	1	24824	2	0	next	incorrect	1625
Fage_P052a	343	Response	2	14212645	10073	1
Fage_P052a	343	Pulse	99	14213314	10742	1
Fage_P052a	343	Pulse	99	14225714	23142	1
Fage_P052a	344	Picture	stroop maximum incongruent	14227396	0	1	24824	2	0	next	hit	1629
Fage_P052a	344	Response	1	14236904	9508	1
Fage_P052a	344	Pulse	99	14238114	10718	1
Fage_P052a	344	Pulse	99	14250514	23118	1
Fage_P052a	345	Picture	stroop maximum incongruent	14252220	0	1	24824	2	0	next	incorrect	1633
Fage_P052a	345	Response	2	14260184	7964	1
Fage_P052a	345	Pulse	99	14262913	10693	1
Fage_P052a	345	Pulse	99	14275313	23093	1
Fage_P052a	346	Picture	stroop maximum incongruent	14277044	0	1	24824	3	0	next	incorrect	1638
Fage_P052a	346	Pulse	99	14287713	10669	1
Fage_P052a	346	Response	2	14288503	11459	1
Fage_P052a	346	Pulse	99	14300113	23069	1
Fage_P052a	347	Picture	stroop maximum incongruent	14301868	0	2	24825	3	0	next	incorrect	1641
Fage_P052a	347	Response	2	14309703	7835	1
Fage_P052a	347	Pulse	99	14312513	10645	1
Fage_P052a	347	Pulse	99	14324913	23045	1
Fage_P052a	348	Picture	stroop maximum incongruent	14326693	0	1	24824	2	0	next	incorrect	1645
Fage_P052a	348	Response	2	14336982	10289	1
Fage_P052a	348	Pulse	99	14337312	10619	1
Fage_P052a	348	Pulse	99	14349712	23019	1
Fage_P052a	349	Picture	Fixation Cross Stroop	14351517	0	1	124620	2	0	next	other	0
Fage_P052a	349	Pulse	99	14362112	10595	1
Fage_P052a	349	Pulse	99	14374511	22994	1
Fage_P052a	349	Pulse	99	14386921	35404	1
Fage_P052a	349	Pulse	99	14399321	47804	1
Fage_P052a	349	Pulse	99	14411721	60204	1
Fage_P052a	349	Pulse	99	14424121	72604	1
Fage_P052a	349	Pulse	99	14436520	85003	1
Fage_P052a	349	Pulse	99	14448920	97403	1
Fage_P052a	349	Pulse	99	14461320	109803	1
Fage_P052a	349	Pulse	99	14473720	122203	1
Fage_P052a	350	Picture	End Stroop	14476137	0	1	45899	2	0	next	other	0
Fage_P052a	350	Pulse	99	14486119	9982	1
Fage_P052a	350	Pulse	99	14498519	22382	1
Fage_P052a	350	Pulse	99	14510919	34782	1
