# Supplementary material for: Towards clinical applicability of fMRI via systematic filtering
Source: PLoS One. 2025 May 12;20(5):e0321088. doi: 10.1371/journal.pone.0321088 (PMC12068634; doi:10.1371/journal.pone.0321088)
Supplement: S1 Code — (ZIP) [file pone.0321088.s001.zip › PLOS_DATA_CODE/Logfiles/Fage_P052b-fage.log]

Scenario - Fage Final
Logfile written - 02/08/2013 14:54:58

Subject	Trial	Event Type	Code	Time	TTime	Uncertainty	Duration	Uncertainty	ReqTime	ReqDur	Stim Type	Pair Index

Fage_P052b	1	Pulse	99	66892	76888	1
Fage_P052b	2	Picture	Instruction Sternberg Symbols	67137	0	1	37320	2	0	next	other	0
Fage_P052b	2	Pulse	99	79292	12155	1
Fage_P052b	2	Pulse	99	91692	24555	1
Fage_P052b	2	Pulse	99	104091	36954	1
Fage_P052b	3	Picture	Encoding Sternberg Symbols	104457	0	1	24824	2	0	next	other	0
Fage_P052b	3	Pulse	99	116491	12034	1
Fage_P052b	3	Pulse	99	128891	24434	1
Fage_P052b	4	Picture	Fixation Cross Sternberg Symbols after Encoding	129281	0	1	12495	3	0	next	other	0
Fage_P052b	4	Pulse	99	141291	12010	1
Fage_P052b	5	Picture	Stroop Sternberg	141776	0	2	24825	3	0	next	incorrect	13
Fage_P052b	5	Pulse	99	153691	11915	1
Fage_P052b	5	Response	2	155610	13834	1
Fage_P052b	5	Pulse	99	166090	24314	1
Fage_P052b	6	Picture	Fixation Cross Sternberg Symbols after Stroop	166601	0	1	37319	2	0	next	other	0
Fage_P052b	6	Pulse	99	178490	11889	1
Fage_P052b	6	Pulse	99	190890	24289	1
Fage_P052b	6	Pulse	99	203290	36689	1
Fage_P052b	7	Picture	Retrieval Sternberg Symbols	203920	0	1	24824	2	0	next	hit	20
Fage_P052b	7	Response	1	213269	9349	1
Fage_P052b	7	Pulse	99	215689	11769	1
Fage_P052b	7	Pulse	99	228089	24169	1
Fage_P052b	8	Picture	Fixation Cross after Retrieval	228744	0	1	112292	2	0	next	other	0
Fage_P052b	8	Pulse	99	240489	11745	1
Fage_P052b	8	Pulse	99	252889	24145	1
Fage_P052b	8	Pulse	99	265288	36544	1
Fage_P052b	8	Pulse	99	277688	48944	1
Fage_P052b	8	Pulse	99	290088	61344	1
Fage_P052b	8	Pulse	99	302488	73744	1
Fage_P052b	8	Pulse	99	314887	86143	1
Fage_P052b	8	Pulse	99	327287	98543	1
Fage_P052b	8	Pulse	99	339687	110943	1
Fage_P052b	9	Picture	Encoding Sternberg Symbols	341036	0	1	24824	2	0	next	other	0
Fage_P052b	9	Pulse	99	352087	11051	1
Fage_P052b	9	Pulse	99	364487	23451	1
Fage_P052b	10	Picture	Fixation Cross Sternberg Symbols after Encoding	365860	0	1	12496	2	0	next	other	0
Fage_P052b	10	Pulse	99	376886	11026	1
Fage_P052b	11	Picture	Stroop Sternberg	378356	0	1	24824	2	0	next	incorrect	39
Fage_P052b	11	Response	2	386316	7960	1
Fage_P052b	11	Pulse	99	389286	10930	1
Fage_P052b	11	Pulse	99	401686	23330	1
Fage_P052b	12	Picture	Fixation Cross Sternberg Symbols after Stroop	403180	0	1	37319	2	0	next	other	0
Fage_P052b	12	Pulse	99	414086	10906	1
Fage_P052b	12	Pulse	99	426485	23305	1
Fage_P052b	12	Pulse	99	438885	35705	1
Fage_P052b	13	Picture	Retrieval Sternberg Symbols	440499	0	1	24824	2	0	next	incorrect	48
Fage_P052b	13	Pulse	99	451285	10786	1
Fage_P052b	13	Response	2	460795	20296	1
Fage_P052b	13	Pulse	99	463684	23185	1
Fage_P052b	14	Picture	Fixation Cross after Retrieval	465323	0	1	149445	2	0	next	other	0
Fage_P052b	14	Pulse	99	476084	10761	1
Fage_P052b	14	Pulse	99	488484	23161	1
Fage_P052b	14	Pulse	99	500884	35561	1
Fage_P052b	14	Pulse	99	513284	47961	1
Fage_P052b	14	Pulse	99	525684	60361	1
Fage_P052b	14	Pulse	99	538083	72760	1
Fage_P052b	14	Pulse	99	550483	85160	1
Fage_P052b	14	Pulse	99	562883	97560	1
Fage_P052b	14	Pulse	99	575283	109960	1
Fage_P052b	14	Pulse	99	587692	122369	1
Fage_P052b	14	Pulse	99	600092	134769	1
Fage_P052b	14	Pulse	99	612492	147169	1
Fage_P052b	15	Picture	Encoding Sternberg Symbols	614768	0	1	24824	2	0	next	other	0
Fage_P052b	15	Pulse	99	624892	10124	1
Fage_P052b	15	Pulse	99	637291	22523	1
Fage_P052b	16	Picture	Fixation Cross Sternberg Symbols after Encoding	639592	0	1	12495	3	0	next	other	0
Fage_P052b	16	Pulse	99	649691	10099	1
Fage_P052b	17	Picture	Stroop Sternberg	652087	0	2	24825	3	0	next	hit	69
Fage_P052b	17	Response	1	661121	9034	1
Fage_P052b	17	Pulse	99	662091	10004	1
Fage_P052b	17	Pulse	99	674491	22404	1
Fage_P052b	18	Picture	Fixation Cross Sternberg Symbols after Stroop	676912	0	1	37319	2	0	next	other	0
Fage_P052b	18	Pulse	99	686891	9979	1
Fage_P052b	18	Pulse	99	699290	22378	1
Fage_P052b	18	Pulse	99	711690	34778	1
Fage_P052b	19	Picture	Retrieval Sternberg Symbols	714231	0	1	24824	2	0	next	hit	77
Fage_P052b	19	Response	1	720930	6699	1
Fage_P052b	19	Pulse	99	724090	9859	1
Fage_P052b	19	Pulse	99	736490	22259	1
Fage_P052b	20	Picture	Fixation Cross after Retrieval	739055	0	1	124621	2	0	next	other	0
Fage_P052b	20	Pulse	99	748889	9834	1
Fage_P052b	20	Pulse	99	761289	22234	1
Fage_P052b	20	Pulse	99	773689	34634	1
Fage_P052b	20	Pulse	99	786089	47034	1
Fage_P052b	20	Pulse	99	798488	59433	1
Fage_P052b	20	Pulse	99	810888	71833	1
Fage_P052b	20	Pulse	99	823288	84233	1
Fage_P052b	20	Pulse	99	835688	96633	1
Fage_P052b	20	Pulse	99	848087	109032	1
Fage_P052b	20	Pulse	99	860488	121433	1
Fage_P052b	21	Picture	Encoding Sternberg Symbols	863676	0	1	24824	2	0	next	other	0
Fage_P052b	21	Pulse	99	872887	9211	1
Fage_P052b	21	Pulse	99	885287	21611	1
Fage_P052b	22	Picture	Fixation Cross Sternberg Symbols after Encoding	888500	0	1	12495	2	0	next	other	0
Fage_P052b	22	Pulse	99	897687	9187	1
Fage_P052b	23	Picture	Stroop Sternberg	900995	0	1	24824	3	0	next	hit	97
Fage_P052b	23	Response	1	908796	7801	1
Fage_P052b	23	Pulse	99	910086	9091	1
Fage_P052b	23	Pulse	99	922486	21491	1
Fage_P052b	24	Picture	Fixation Cross Sternberg Symbols after Stroop	925819	0	2	37320	3	0	next	other	0
Fage_P052b	24	Pulse	99	934886	9067	1
Fage_P052b	24	Pulse	99	947286	21467	1
Fage_P052b	24	Pulse	99	959685	33866	1
Fage_P052b	25	Picture	Retrieval Sternberg Symbols	963139	0	1	24824	2	0	next	incorrect	106
Fage_P052b	25	Pulse	99	972085	8946	1
Fage_P052b	25	Response	2	977255	14116	1
Fage_P052b	25	Pulse	99	984485	21346	1
Fage_P052b	26	Picture	Fixation Cross after Retrieval	987963	0	1	136949	2	0	next	other	0
Fage_P052b	26	Pulse	99	996885	8922	1
Fage_P052b	26	Pulse	99	1009284	21321	1
Fage_P052b	26	Pulse	99	1021684	33721	1
Fage_P052b	26	Pulse	99	1034084	46121	1
Fage_P052b	26	Pulse	99	1046484	58521	1
Fage_P052b	26	Pulse	99	1058883	70920	1
Fage_P052b	26	Pulse	99	1071283	83320	1
Fage_P052b	26	Pulse	99	1083683	95720	1
Fage_P052b	26	Pulse	99	1096083	108120	1
Fage_P052b	26	Pulse	99	1108483	120520	1
Fage_P052b	26	Pulse	99	1120882	132919	1
Fage_P052b	27	Picture	Encoding Sternberg Symbols	1124912	0	1	24824	3	0	next	other	0
Fage_P052b	27	Pulse	99	1133282	8370	1
Fage_P052b	27	Pulse	99	1145682	20770	1
Fage_P052b	28	Picture	Fixation Cross Sternberg Symbols after Encoding	1149736	0	2	12496	3	0	next	other	0
Fage_P052b	28	Pulse	99	1158082	8346	1
Fage_P052b	29	Picture	Stroop Sternberg	1162232	0	1	24824	2	0	next	incorrect	126
Fage_P052b	29	Response	2	1169851	7619	1
Fage_P052b	29	Pulse	99	1170481	8249	1
Fage_P052b	29	Pulse	99	1182881	20649	1
Fage_P052b	30	Picture	Fixation Cross Sternberg Symbols after Stroop	1187056	0	1	37320	2	0	next	other	0
Fage_P052b	30	Pulse	99	1195281	8225	1
Fage_P052b	30	Pulse	99	1207681	20625	1
Fage_P052b	30	Pulse	99	1220081	33025	1
Fage_P052b	31	Picture	Retrieval Sternberg Symbols	1224376	0	1	24824	2	0	next	hit	135
Fage_P052b	31	Pulse	99	1232480	8104	1
Fage_P052b	31	Response	1	1234730	10354	1
Fage_P052b	31	Pulse	99	1244880	20504	1
Fage_P052b	32	Picture	Fixation Cross after Retrieval	1249200	0	1	124620	2	0	next	other	0
Fage_P052b	32	Pulse	99	1257280	8080	1
Fage_P052b	32	Pulse	99	1269679	20479	1
Fage_P052b	32	Pulse	99	1282079	32879	1
Fage_P052b	32	Pulse	99	1294479	45279	1
Fage_P052b	32	Pulse	99	1306879	57679	1
Fage_P052b	32	Pulse	99	1319279	70079	1
Fage_P052b	32	Pulse	99	1331678	82478	1
Fage_P052b	32	Pulse	99	1344078	94878	1
Fage_P052b	32	Pulse	99	1356478	107278	1
Fage_P052b	32	Pulse	99	1368878	119678	1
Fage_P052b	33	Picture	Encoding Sternberg Symbols	1373820	0	1	24824	2	0	next	other	0
Fage_P052b	33	Pulse	99	1381278	7458	1
Fage_P052b	33	Pulse	99	1393677	19857	1
Fage_P052b	34	Picture	Fixation Cross Sternberg Symbols after Encoding	1398644	0	1	12496	2	0	next	other	0
Fage_P052b	34	Pulse	99	1406077	7433	1
Fage_P052b	35	Picture	Stroop Sternberg	1411140	0	1	24824	2	0	next	incorrect	155
Fage_P052b	35	Pulse	99	1418477	7337	1
Fage_P052b	35	Response	2	1419347	8207	1
Fage_P052b	35	Pulse	99	1430876	19736	1
Fage_P052b	36	Picture	Fixation Cross Sternberg Symbols after Stroop	1435964	0	1	37319	2	0	next	other	0
Fage_P052b	36	Pulse	99	1443276	7312	1
Fage_P052b	36	Pulse	99	1455676	19712	1
Fage_P052b	36	Pulse	99	1468076	32112	1
Fage_P052b	37	Picture	Retrieval Sternberg Symbols	1473283	0	1	24825	2	0	next	hit	163
Fage_P052b	37	Pulse	99	1480476	7193	1
Fage_P052b	37	Response	1	1480665	7382	1
Fage_P052b	37	Pulse	99	1492875	19592	1
Fage_P052b	38	Picture	Fixation Cross after Retrieval	1498108	0	1	112291	2	0	next	other	0
Fage_P052b	38	Pulse	99	1505275	7167	1
Fage_P052b	38	Pulse	99	1517675	19567	1
Fage_P052b	38	Pulse	99	1530075	31967	1
Fage_P052b	38	Pulse	99	1542474	44366	1
Fage_P052b	38	Pulse	99	1554874	56766	1
Fage_P052b	38	Pulse	99	1567274	69166	1
Fage_P052b	38	Pulse	99	1579674	81566	1
Fage_P052b	38	Pulse	99	1592074	93966	1
Fage_P052b	38	Pulse	99	1604473	106365	1
Fage_P052b	39	Picture	Encoding Sternberg Symbols	1610399	0	1	24824	3	0	next	other	0
Fage_P052b	39	Pulse	99	1616873	6474	1
Fage_P052b	39	Pulse	99	1629273	18874	1
Fage_P052b	40	Picture	Fixation Cross Sternberg Symbols after Encoding	1635223	0	2	12496	3	0	next	other	0
Fage_P052b	40	Pulse	99	1641673	6450	1
Fage_P052b	41	Picture	Stroop Sternberg	1647719	0	1	24824	2	0	next	hit	182
Fage_P052b	41	Pulse	99	1654072	6353	1
Fage_P052b	41	Response	1	1655532	7813	1
Fage_P052b	41	Pulse	99	1666472	18753	1
Fage_P052b	42	Picture	Fixation Cross Sternberg Symbols after Stroop	1672543	0	1	37319	3	0	next	other	0
Fage_P052b	42	Pulse	99	1678872	6329	1
Fage_P052b	42	Pulse	99	1691272	18729	1
Fage_P052b	42	Pulse	99	1703672	31129	1
Fage_P052b	43	Picture	Retrieval Sternberg Symbols	1709862	0	2	24825	3	0	next	hit	189
Fage_P052b	43	Response	1	1714561	4699	1
Fage_P052b	43	Pulse	99	1716071	6209	1
Fage_P052b	43	Pulse	99	1728471	18609	1
Fage_P052b	44	Picture	Fixation Cross after Retrieval	1734687	0	1	112291	2	0	next	other	0
Fage_P052b	44	Pulse	99	1740871	6184	1
Fage_P052b	44	Pulse	99	1753270	18583	1
Fage_P052b	44	Pulse	99	1765670	30983	1
Fage_P052b	44	Pulse	99	1778070	43383	1
Fage_P052b	44	Pulse	99	1790470	55783	1
Fage_P052b	44	Pulse	99	1802869	68182	1
Fage_P052b	44	Pulse	99	1815269	80582	1
Fage_P052b	44	Pulse	99	1827669	92982	1
Fage_P052b	44	Pulse	99	1840069	105382	1
Fage_P052b	45	Picture	Encoding Sternberg Symbols	1846978	0	1	24825	2	0	next	other	0
Fage_P052b	45	Pulse	99	1852469	5491	1
Fage_P052b	45	Pulse	99	1864868	17890	1
Fage_P052b	46	Picture	Fixation Cross Sternberg Symbols after Encoding	1871803	0	1	12495	2	0	next	other	0
Fage_P052b	46	Pulse	99	1877268	5465	1
Fage_P052b	47	Picture	Stroop Sternberg	1884298	0	1	24824	2	0	next	incorrect	209
Fage_P052b	47	Pulse	99	1889678	5380	1
Fage_P052b	47	Response	2	1892038	7740	1
Fage_P052b	47	Pulse	99	1902068	17770	1
Fage_P052b	48	Picture	Fixation Cross Sternberg Symbols after Stroop	1909122	0	1	37320	2	0	next	other	0
Fage_P052b	48	Pulse	99	1914477	5355	1
Fage_P052b	48	Pulse	99	1926877	17755	1
Fage_P052b	48	Pulse	99	1939277	30155	1
Fage_P052b	49	Picture	Retrieval Sternberg Symbols	1946442	0	1	24824	2	0	next	incorrect	217
Fage_P052b	49	Pulse	99	1951677	5235	1
Fage_P052b	49	Response	2	1960467	14025	1
Fage_P052b	49	Pulse	99	1964076	17634	1
Fage_P052b	50	Picture	Fixation Cross after Retrieval	1971266	0	1	136949	2	0	next	other	0
Fage_P052b	50	Pulse	99	1976476	5210	1
Fage_P052b	50	Pulse	99	1988876	17610	1
Fage_P052b	50	Pulse	99	2001276	30010	1
Fage_P052b	50	Pulse	99	2013676	42410	1
Fage_P052b	50	Pulse	99	2026075	54809	1
Fage_P052b	50	Pulse	99	2038475	67209	1
Fage_P052b	50	Pulse	99	2050875	79609	1
Fage_P052b	50	Pulse	99	2063275	92009	1
Fage_P052b	50	Pulse	99	2075674	104408	1
Fage_P052b	50	Pulse	99	2088074	116808	1
Fage_P052b	50	Pulse	99	2100474	129208	1
Fage_P052b	51	Picture	Encoding Sternberg Symbols	2108215	0	1	24824	2	0	next	other	0
Fage_P052b	51	Pulse	99	2112874	4659	1
Fage_P052b	51	Pulse	99	2125274	17059	1
Fage_P052b	52	Picture	Fixation Cross Sternberg Symbols after Encoding	2133039	0	1	12496	2	0	next	other	0
Fage_P052b	52	Pulse	99	2137673	4634	1
Fage_P052b	53	Picture	Stroop Sternberg	2145535	0	1	24824	2	0	next	hit	238
Fage_P052b	53	Pulse	99	2150073	4538	1
Fage_P052b	53	Response	1	2151203	5668	1
Fage_P052b	53	Pulse	99	2162473	16938	1
Fage_P052b	54	Picture	Fixation Cross Sternberg Symbols after Stroop	2170359	0	1	37319	2	0	next	other	0
Fage_P052b	54	Pulse	99	2174873	4514	1
Fage_P052b	54	Pulse	99	2187272	16913	1
Fage_P052b	54	Pulse	99	2199672	29313	1
Fage_P052b	55	Picture	Retrieval Sternberg Symbols	2207678	0	1	24824	2	0	next	incorrect	246
Fage_P052b	55	Pulse	99	2212072	4394	1
Fage_P052b	55	Response	2	2216862	9184	1
Fage_P052b	55	Pulse	99	2224472	16794	1
Fage_P052b	56	Picture	Fixation Cross after Retrieval	2232502	0	1	124621	2	0	next	other	0
Fage_P052b	56	Pulse	99	2236871	4369	1
Fage_P052b	56	Pulse	99	2249271	16769	1
Fage_P052b	56	Pulse	99	2261671	29169	1
Fage_P052b	56	Pulse	99	2274071	41569	1
Fage_P052b	56	Pulse	99	2286470	53968	1
Fage_P052b	56	Pulse	99	2298870	66368	1
Fage_P052b	56	Pulse	99	2311270	78768	1
Fage_P052b	56	Pulse	99	2323670	91168	1
Fage_P052b	56	Pulse	99	2336070	103568	1
Fage_P052b	56	Pulse	99	2348469	115967	1
Fage_P052b	57	Picture	Encoding Sternberg Symbols	2357123	0	1	24824	2	0	next	other	0
Fage_P052b	57	Pulse	99	2360869	3746	1
Fage_P052b	57	Pulse	99	2373269	16146	1
Fage_P052b	58	Picture	Fixation Cross Sternberg Symbols after Encoding	2381947	0	1	12495	2	0	next	other	0
Fage_P052b	58	Pulse	99	2385669	3722	1
Fage_P052b	59	Picture	Stroop Sternberg	2394442	0	1	24825	2	0	next	incorrect	266
Fage_P052b	59	Pulse	99	2398068	3626	1
Fage_P052b	59	Response	2	2402908	8466	1
Fage_P052b	59	Pulse	99	2410468	16026	1
Fage_P052b	60	Picture	Fixation Cross Sternberg Symbols after Stroop	2419267	0	1	37319	2	0	next	other	0
Fage_P052b	60	Pulse	99	2422868	3601	1
Fage_P052b	60	Pulse	99	2435268	16001	1
Fage_P052b	60	Pulse	99	2447667	28400	1
Fage_P052b	61	Picture	Retrieval Sternberg Symbols	2456586	0	1	24824	2	0	next	incorrect	275
Fage_P052b	61	Pulse	99	2460067	3481	1
Fage_P052b	61	Pulse	99	2472467	15881	1
Fage_P052b	61	Response	2	2474047	17461	1
Fage_P052b	62	Picture	Fixation Cross after Retrieval	2481410	0	1	149445	2	0	next	other	0
Fage_P052b	62	Pulse	99	2484867	3457	1
Fage_P052b	62	Pulse	99	2497266	15856	1
Fage_P052b	62	Pulse	99	2509666	28256	1
Fage_P052b	62	Pulse	99	2522066	40656	1
Fage_P052b	62	Pulse	99	2534466	53056	1
Fage_P052b	62	Pulse	99	2546866	65456	1
Fage_P052b	62	Pulse	99	2559265	77855	1
Fage_P052b	62	Pulse	99	2571665	90255	1
Fage_P052b	62	Pulse	99	2584065	102655	1
Fage_P052b	62	Pulse	99	2596465	115055	1
Fage_P052b	62	Pulse	99	2608864	127454	1
Fage_P052b	62	Pulse	99	2621264	139854	1
Fage_P052b	63	Picture	Encoding Sternberg Symbols	2630855	0	1	24824	2	0	next	other	0
Fage_P052b	63	Pulse	99	2633664	2809	1
Fage_P052b	63	Pulse	99	2646064	15209	1
Fage_P052b	64	Picture	Fixation Cross Sternberg Symbols after Encoding	2655679	0	1	12495	2	0	next	other	0
Fage_P052b	64	Pulse	99	2658464	2785	1
Fage_P052b	65	Picture	Stroop Sternberg	2668174	0	1	24825	2	0	next	incorrect	296
Fage_P052b	65	Pulse	99	2670863	2689	1
Fage_P052b	65	Response	2	2676943	8769	1
Fage_P052b	65	Pulse	99	2683263	15089	1
Fage_P052b	66	Picture	Fixation Cross Sternberg Symbols after Stroop	2692999	0	1	37319	2	0	next	other	0
Fage_P052b	66	Pulse	99	2695663	2664	1
Fage_P052b	66	Pulse	99	2708062	15063	1
Fage_P052b	66	Pulse	99	2720462	27463	1
Fage_P052b	67	Picture	Retrieval Sternberg Symbols	2730318	0	1	24824	2	0	next	hit	304
Fage_P052b	67	Pulse	99	2732862	2544	1
Fage_P052b	67	Response	1	2742942	12624	1
Fage_P052b	67	Pulse	99	2745262	14944	1
Fage_P052b	68	Picture	Fixation Cross after Retrieval	2755142	0	1	124621	2	0	next	other	0
Fage_P052b	68	Pulse	99	2757662	2520	1
Fage_P052b	68	Pulse	99	2770061	14919	1
Fage_P052b	68	Pulse	99	2782461	27319	1
Fage_P052b	68	Pulse	99	2794861	39719	1
Fage_P052b	68	Pulse	99	2807261	52119	1
Fage_P052b	68	Pulse	99	2819660	64518	1
Fage_P052b	68	Pulse	99	2832060	76918	1
Fage_P052b	68	Pulse	99	2844460	89318	1
Fage_P052b	68	Pulse	99	2856860	101718	1
Fage_P052b	68	Pulse	99	2869259	114117	1
Fage_P052b	69	Picture	Encoding Sternberg Symbols	2879763	0	1	24824	2	0	next	other	0
Fage_P052b	69	Pulse	99	2881659	1896	1
Fage_P052b	69	Pulse	99	2894059	14296	1
Fage_P052b	70	Picture	Fixation Cross Sternberg Symbols after Encoding	2904587	0	1	12495	2	0	next	other	0
Fage_P052b	70	Pulse	99	2906459	1872	1
Fage_P052b	71	Picture	Stroop Sternberg	2917082	0	1	24824	2	0	next	incorrect	324
Fage_P052b	71	Pulse	99	2918859	1777	1
Fage_P052b	71	Response	2	2925088	8006	1
Fage_P052b	71	Pulse	99	2931258	14176	1
Fage_P052b	72	Picture	Fixation Cross Sternberg Symbols after Stroop	2941906	0	1	37320	2	0	next	other	0
Fage_P052b	72	Pulse	99	2943658	1752	1
Fage_P052b	72	Pulse	99	2956058	14152	1
Fage_P052b	72	Pulse	99	2968458	26552	1
Fage_P052b	73	Picture	Retrieval Sternberg Symbols	2979226	0	1	24824	2	0	next	incorrect	332
Fage_P052b	73	Pulse	99	2980858	1632	1
Fage_P052b	73	Response	2	2987497	8271	1
Fage_P052b	73	Pulse	99	2993257	14031	1
Fage_P052b	74	Picture	Fixation Cross after Retrieval	3004050	0	1	112292	2	0	next	other	0
Fage_P052b	74	Pulse	99	3005657	1607	1
Fage_P052b	74	Pulse	99	3018057	14007	1
Fage_P052b	74	Pulse	99	3030457	26407	1
Fage_P052b	74	Pulse	99	3042856	38806	1
Fage_P052b	74	Pulse	99	3055256	51206	1
Fage_P052b	74	Pulse	99	3067656	63606	1
Fage_P052b	74	Pulse	99	3080056	76006	1
Fage_P052b	74	Pulse	99	3092455	88405	1
Fage_P052b	74	Pulse	99	3104855	100805	1
Fage_P052b	75	Picture	Encoding Sternberg Symbols	3116342	0	1	24824	2	0	next	other	0
Fage_P052b	75	Pulse	99	3117255	913	1
Fage_P052b	75	Pulse	99	3129655	13313	1
Fage_P052b	76	Picture	Fixation Cross Sternberg Symbols after Encoding	3141166	0	1	12495	2	0	next	other	0
Fage_P052b	76	Pulse	99	3142054	888	1
Fage_P052b	77	Picture	Stroop Sternberg	3153661	0	1	24825	2	0	next	hit	351
Fage_P052b	77	Pulse	99	3154454	793	1
Fage_P052b	77	Response	1	3160834	7173	1
Fage_P052b	77	Pulse	99	3166854	13193	1
Fage_P052b	78	Picture	Fixation Cross Sternberg Symbols after Stroop	3178486	0	1	37319	2	0	next	other	0
Fage_P052b	78	Pulse	99	3179254	768	1
Fage_P052b	78	Pulse	99	3191654	13168	1
Fage_P052b	78	Pulse	99	3204053	25567	1
Fage_P052b	79	Picture	Retrieval Sternberg Symbols	3215805	0	1	24824	2	0	next	hit	359
Fage_P052b	79	Pulse	99	3216453	648	1
Fage_P052b	79	Response	1	3222643	6838	1
Fage_P052b	79	Pulse	99	3228853	13048	1
Fage_P052b	80	Picture	Fixation Cross after Retrieval	3240629	0	1	124621	2	0	next	other	0
Fage_P052b	80	Pulse	99	3241253	624	1
Fage_P052b	80	Pulse	99	3253652	13023	1
Fage_P052b	80	Pulse	99	3266062	25433	1
Fage_P052b	80	Pulse	99	3278452	37823	1
Fage_P052b	80	Pulse	99	3290852	50223	1
Fage_P052b	80	Pulse	99	3303251	62622	1
Fage_P052b	80	Pulse	99	3315661	75032	1
Fage_P052b	80	Pulse	99	3328061	87432	1
Fage_P052b	80	Pulse	99	3340461	99832	1
Fage_P052b	80	Pulse	99	3352850	112221	1
Fage_P052b	81	Picture	Encoding Sternberg Symbols	3365250	0	1	24824	2	0	next	other	0
Fage_P052b	81	Pulse	99	3365260	10	1
Fage_P052b	81	Pulse	99	3377660	12410	1
Fage_P052b	81	Pulse	99	3390060	24810	1
Fage_P052b	82	Picture	Fixation Cross Sternberg Symbols after Encoding	3390074	0	1	12495	2	0	next	other	0
Fage_P052b	82	Pulse	99	3402459	12385	1
Fage_P052b	83	Picture	Stroop Sternberg	3402569	0	1	24824	2	0	next	incorrect	379
Fage_P052b	83	Response	2	3410990	8421	1
Fage_P052b	83	Pulse	99	3414859	12290	1
Fage_P052b	83	Pulse	99	3427259	24690	1
Fage_P052b	84	Picture	Fixation Cross Sternberg Symbols after Stroop	3427393	0	1	37320	2	0	next	other	0
Fage_P052b	84	Pulse	99	3439659	12266	1
Fage_P052b	84	Pulse	99	3452059	24666	1
Fage_P052b	84	Pulse	99	3464458	37065	1
Fage_P052b	85	Picture	Retrieval Sternberg Symbols	3464713	0	1	24824	2	0	next	incorrect	387
Fage_P052b	85	Response	2	3474678	9965	1
Fage_P052b	85	Pulse	99	3476858	12145	1
Fage_P052b	85	Pulse	99	3489258	24545	1
Fage_P052b	86	Picture	Fixation Cross after Retrieval	3489537	0	1	124621	2	0	next	other	0
Fage_P052b	86	Pulse	99	3501658	12121	1
Fage_P052b	86	Pulse	99	3514057	24520	1
Fage_P052b	86	Pulse	99	3526457	36920	1
Fage_P052b	86	Pulse	99	3538857	49320	1
Fage_P052b	86	Pulse	99	3551257	61720	1
Fage_P052b	86	Pulse	99	3563657	74120	1
Fage_P052b	86	Pulse	99	3576056	86519	1
Fage_P052b	86	Pulse	99	3588456	98919	1
Fage_P052b	86	Pulse	99	3600856	111319	1
Fage_P052b	86	Pulse	99	3613255	123718	1
Fage_P052b	87	Picture	Encoding Sternberg Symbols	3614158	0	1	24824	2	0	next	other	0
Fage_P052b	87	Pulse	99	3625656	11498	1
Fage_P052b	87	Pulse	99	3638055	23897	1
Fage_P052b	88	Picture	Fixation Cross Sternberg Symbols after Encoding	3638982	0	1	12495	2	0	next	other	0
Fage_P052b	88	Pulse	99	3650455	11473	1
Fage_P052b	89	Picture	Stroop Sternberg	3651477	0	1	24824	2	0	next	incorrect	407
Fage_P052b	89	Response	2	3659205	7728	1
Fage_P052b	89	Pulse	99	3662855	11378	1
Fage_P052b	89	Pulse	99	3675254	23777	1
Fage_P052b	90	Picture	Fixation Cross Sternberg Symbols after Stroop	3676301	0	1	37320	2	0	next	other	0
Fage_P052b	90	Pulse	99	3687654	11353	1
Fage_P052b	90	Pulse	99	3700054	23753	1
Fage_P052b	90	Pulse	99	3712454	36153	1
Fage_P052b	91	Picture	Retrieval Sternberg Symbols	3713621	0	1	24824	2	0	next	incorrect	415
Fage_P052b	91	Response	2	3722574	8953	1
Fage_P052b	91	Pulse	99	3724853	11232	1
Fage_P052b	91	Pulse	99	3737253	23632	1
Fage_P052b	92	Picture	Fixation Cross after Retrieval	3738445	0	1	112292	2	0	next	other	0
Fage_P052b	92	Pulse	99	3749653	11208	1
Fage_P052b	92	Pulse	99	3762053	23608	1
Fage_P052b	92	Pulse	99	3774453	36008	1
Fage_P052b	92	Pulse	99	3786852	48407	1
Fage_P052b	92	Pulse	99	3799252	60807	1
Fage_P052b	92	Pulse	99	3811652	73207	1
Fage_P052b	92	Pulse	99	3824052	85607	1
Fage_P052b	92	Pulse	99	3836451	98006	1
Fage_P052b	92	Pulse	99	3848851	110406	1
Fage_P052b	93	Picture	Encoding Sternberg Symbols	3850737	0	1	24824	2	0	next	other	0
Fage_P052b	93	Pulse	99	3861251	10514	1
Fage_P052b	93	Pulse	99	3873651	22914	1
Fage_P052b	94	Picture	Fixation Cross Sternberg Symbols after Encoding	3875561	0	1	12495	2	0	next	other	0
Fage_P052b	94	Pulse	99	3886051	10490	1
Fage_P052b	95	Picture	Stroop Sternberg	3888056	0	1	24824	2	0	next	incorrect	434
Fage_P052b	95	Response	2	3895290	7234	1
Fage_P052b	95	Pulse	99	3898450	10394	1
Fage_P052b	95	Pulse	99	3910850	22794	1
Fage_P052b	96	Picture	Fixation Cross Sternberg Symbols after Stroop	3912880	0	1	37320	2	0	next	other	0
Fage_P052b	96	Pulse	99	3923250	10370	1
Fage_P052b	96	Pulse	99	3935649	22769	1
Fage_P052b	96	Pulse	99	3948049	35169	1
Fage_P052b	97	Picture	Retrieval Sternberg Symbols	3950200	0	1	24824	2	0	next	hit	443
Fage_P052b	97	Pulse	99	3960449	10249	1
Fage_P052b	97	Response	1	3965019	14819	1
Fage_P052b	97	Pulse	99	3972849	22649	1
Fage_P052b	98	Picture	Fixation Cross after Retrieval	3975024	0	1	136949	2	0	next	other	0
Fage_P052b	98	Pulse	99	3985249	10225	1
Fage_P052b	98	Pulse	99	3997648	22624	1
Fage_P052b	98	Pulse	99	4010048	35024	1
Fage_P052b	98	Pulse	99	4022448	47424	1
Fage_P052b	98	Pulse	99	4034848	59824	1
Fage_P052b	98	Pulse	99	4047247	72223	1
Fage_P052b	98	Pulse	99	4059647	84623	1
Fage_P052b	98	Pulse	99	4072047	97023	1
Fage_P052b	98	Pulse	99	4084447	109423	1
Fage_P052b	98	Pulse	99	4096847	121823	1
Fage_P052b	98	Pulse	99	4109246	134222	1
Fage_P052b	99	Picture	Encoding Sternberg Symbols	4111973	0	1	24824	3	0	next	other	0
Fage_P052b	99	Pulse	99	4121646	9673	1
Fage_P052b	99	Pulse	99	4134046	22073	1
Fage_P052b	100	Picture	Fixation Cross Sternberg Symbols after Encoding	4136797	0	2	12496	3	0	next	other	0
Fage_P052b	100	Pulse	99	4146446	9649	1
Fage_P052b	101	Picture	Stroop Sternberg	4149293	0	1	24824	2	0	next	incorrect	463
Fage_P052b	101	Response	2	4158515	9222	1
Fage_P052b	101	Pulse	99	4158845	9552	1
Fage_P052b	101	Pulse	99	4171245	21952	1
Fage_P052b	102	Picture	Fixation Cross Sternberg Symbols after Stroop	4174117	0	1	37320	2	0	next	other	0
Fage_P052b	102	Pulse	99	4183645	9528	1
Fage_P052b	102	Pulse	99	4196045	21928	1
Fage_P052b	102	Pulse	99	4208444	34327	1
Fage_P052b	103	Picture	Retrieval Sternberg Symbols	4211437	0	1	24824	2	0	next	hit	471
Fage_P052b	103	Response	1	4220484	9047	1
Fage_P052b	103	Pulse	99	4220844	9407	1
Fage_P052b	103	Pulse	99	4233244	21807	1
Fage_P052b	104	Picture	Fixation Cross after Retrieval	4236261	0	1	149444	2	0	next	other	0
Fage_P052b	104	Pulse	99	4245644	9383	1
Fage_P052b	104	Pulse	99	4258044	21783	1
Fage_P052b	104	Pulse	99	4270443	34182	1
Fage_P052b	104	Pulse	99	4282843	46582	1
Fage_P052b	104	Pulse	99	4295243	58982	1
Fage_P052b	104	Pulse	99	4307642	71381	1
Fage_P052b	104	Pulse	99	4320042	83781	1
Fage_P052b	104	Pulse	99	4332442	96181	1
Fage_P052b	104	Pulse	99	4344842	108581	1
Fage_P052b	104	Pulse	99	4357242	120981	1
Fage_P052b	104	Pulse	99	4369641	133380	1
Fage_P052b	104	Pulse	99	4382041	145780	1
Fage_P052b	105	Picture	Encoding Sternberg Symbols	4385705	0	1	24825	2	0	next	other	0
Fage_P052b	105	Pulse	99	4394441	8736	1
Fage_P052b	105	Pulse	99	4406841	21136	1
Fage_P052b	106	Picture	Fixation Cross Sternberg Symbols after Encoding	4410530	0	1	12495	2	0	next	other	0
Fage_P052b	106	Pulse	99	4419241	8711	1
Fage_P052b	107	Picture	Stroop Sternberg	4423025	0	1	24824	2	0	next	hit	494
Fage_P052b	107	Pulse	99	4431640	8615	1
Fage_P052b	107	Response	1	4432780	9755	1
Fage_P052b	107	Pulse	99	4444040	21015	1
Fage_P052b	108	Picture	Fixation Cross Sternberg Symbols after Stroop	4447849	0	1	37320	2	0	next	other	0
Fage_P052b	108	Pulse	99	4456440	8591	1
Fage_P052b	108	Pulse	99	4468839	20990	1
Fage_P052b	108	Pulse	99	4481239	33390	1
Fage_P052b	109	Picture	Retrieval Sternberg Symbols	4485169	0	1	24824	2	0	next	incorrect	502
Fage_P052b	109	Pulse	99	4493639	8470	1
Fage_P052b	109	Response	2	4494659	9490	1
Fage_P052b	109	Pulse	99	4506039	20870	1
Fage_P052b	110	Picture	Fixation Cross after Retrieval	4509993	0	1	136949	2	0	next	other	0
Fage_P052b	110	Pulse	99	4518439	8446	1
Fage_P052b	110	Pulse	99	4530838	20845	1
Fage_P052b	110	Pulse	99	4543238	33245	1
Fage_P052b	110	Pulse	99	4555638	45645	1
Fage_P052b	110	Pulse	99	4568038	58045	1
Fage_P052b	110	Pulse	99	4580437	70444	1
Fage_P052b	110	Pulse	99	4592837	82844	1
Fage_P052b	110	Pulse	99	4605237	95244	1
Fage_P052b	110	Pulse	99	4617637	107644	1
Fage_P052b	110	Pulse	99	4630036	120043	1
Fage_P052b	110	Pulse	99	4642436	132443	1
Fage_P052b	111	Picture	Encoding Sternberg Symbols	4646942	0	1	24824	2	0	next	other	0
Fage_P052b	111	Pulse	99	4654836	7894	1
Fage_P052b	111	Pulse	99	4667236	20294	1
Fage_P052b	112	Picture	Fixation Cross Sternberg Symbols after Encoding	4671766	0	1	12496	2	0	next	other	0
Fage_P052b	112	Pulse	99	4679636	7870	1
Fage_P052b	113	Picture	Stroop Sternberg	4684262	0	1	24824	2	0	next	incorrect	522
Fage_P052b	113	Response	2	4691935	7673	1
Fage_P052b	113	Pulse	99	4692035	7773	1
Fage_P052b	113	Pulse	99	4704435	20173	1
Fage_P052b	114	Picture	Fixation Cross Sternberg Symbols after Stroop	4709086	0	1	37319	2	0	next	other	0
Fage_P052b	114	Pulse	99	4716835	7749	1
Fage_P052b	114	Pulse	99	4729235	20149	1
Fage_P052b	114	Pulse	99	4741634	32548	1
Fage_P052b	115	Picture	Retrieval Sternberg Symbols	4746405	0	1	24824	2	0	next	incorrect	531
Fage_P052b	115	Pulse	99	4754034	7629	1
Fage_P052b	115	Response	2	4757924	11519	1
Fage_P052b	115	Pulse	99	4766434	20029	1
Fage_P052b	116	Picture	Fixation Cross after Retrieval	4771229	0	1	112292	2	0	next	other	0
Fage_P052b	116	Pulse	99	4778844	7615	1
Fage_P052b	116	Pulse	99	4791243	20014	1
Fage_P052b	116	Pulse	99	4803643	32414	1
Fage_P052b	116	Pulse	99	4816043	44814	1
Fage_P052b	116	Pulse	99	4828443	57214	1
Fage_P052b	116	Pulse	99	4840842	69613	1
Fage_P052b	116	Pulse	99	4853242	82013	1
Fage_P052b	116	Pulse	99	4865642	94413	1
Fage_P052b	116	Pulse	99	4878042	106813	1
Fage_P052b	117	Picture	Encoding Sternberg Symbols	4883521	0	1	24824	2	0	next	other	0
Fage_P052b	117	Pulse	99	4890442	6921	1
Fage_P052b	117	Pulse	99	4902841	19320	1
Fage_P052b	118	Picture	Fixation Cross Sternberg Symbols after Encoding	4908345	0	1	12496	2	0	next	other	0
Fage_P052b	118	Pulse	99	4915241	6896	1
Fage_P052b	119	Picture	Stroop Sternberg	4920841	0	1	24824	2	0	next	incorrect	550
Fage_P052b	119	Pulse	99	4927641	6800	1
Fage_P052b	119	Response	2	4928731	7890	1
Fage_P052b	119	Pulse	99	4940041	19200	1
Fage_P052b	120	Picture	Fixation Cross Sternberg Symbols after Stroop	4945665	0	1	37319	2	0	next	other	0
Fage_P052b	120	Pulse	99	4952440	6775	1
Fage_P052b	120	Pulse	99	4964840	19175	1
Fage_P052b	120	Pulse	99	4977240	31575	1
Fage_P052b	121	Picture	Retrieval Sternberg Symbols	4982984	0	1	24824	3	0	next	hit	559
Fage_P052b	121	Pulse	99	4989640	6656	1
Fage_P052b	121	Pulse	99	5002040	19056	1
Fage_P052b	121	Response	1	5004069	21085	1
Fage_P052b	122	Picture	Fixation Cross after Retrieval	5007808	0	2	149445	3	0	next	other	0
Fage_P052b	122	Pulse	99	5014439	6631	1
Fage_P052b	122	Pulse	99	5026839	19031	1
Fage_P052b	122	Pulse	99	5039239	31431	1
Fage_P052b	122	Pulse	99	5051639	43831	1
Fage_P052b	122	Pulse	99	5064039	56231	1
Fage_P052b	122	Pulse	99	5076438	68630	1
Fage_P052b	122	Pulse	99	5088838	81030	1
Fage_P052b	122	Pulse	99	5101238	93430	1
Fage_P052b	122	Pulse	99	5113637	105829	1
Fage_P052b	122	Pulse	99	5126037	118229	1
Fage_P052b	122	Pulse	99	5138437	130629	1
Fage_P052b	122	Pulse	99	5150837	143029	1
Fage_P052b	123	Picture	Encoding Sternberg Symbols	5157253	0	1	24824	2	0	next	other	0
Fage_P052b	123	Pulse	99	5163237	5984	1
Fage_P052b	123	Pulse	99	5175636	18383	1
Fage_P052b	124	Picture	Fixation Cross Sternberg Symbols after Encoding	5182077	0	1	12496	2	0	next	other	0
Fage_P052b	124	Pulse	99	5188036	5959	1
Fage_P052b	125	Picture	Stroop Sternberg	5194573	0	1	24824	2	0	next	incorrect	580
Fage_P052b	125	Pulse	99	5200436	5863	1
Fage_P052b	125	Response	2	5204046	9473	1
Fage_P052b	125	Pulse	99	5212835	18262	1
Fage_P052b	126	Picture	Fixation Cross Sternberg Symbols after Stroop	5219397	0	1	37319	2	0	next	other	0
Fage_P052b	126	Pulse	99	5225235	5838	1
Fage_P052b	126	Pulse	99	5237635	18238	1
Fage_P052b	126	Pulse	99	5250035	30638	1
Fage_P052b	127	Picture	Retrieval Sternberg Symbols	5256716	0	1	24825	2	0	next	hit	588
Fage_P052b	127	Pulse	99	5262435	5719	1
Fage_P052b	127	Response	1	5262854	6138	1
Fage_P052b	127	Pulse	99	5274834	18118	1
Fage_P052b	128	Picture	Fixation Cross after Retrieval	5281541	0	1	124620	2	0	next	other	0
Fage_P052b	128	Pulse	99	5287234	5693	1
Fage_P052b	128	Pulse	99	5299634	18093	1
Fage_P052b	128	Pulse	99	5312034	30493	1
Fage_P052b	128	Pulse	99	5324433	42892	1
Fage_P052b	128	Pulse	99	5336833	55292	1
Fage_P052b	128	Pulse	99	5349233	67692	1
Fage_P052b	128	Pulse	99	5361633	80092	1
Fage_P052b	128	Pulse	99	5374032	92491	1
Fage_P052b	128	Pulse	99	5386432	104891	1
Fage_P052b	128	Pulse	99	5398832	117291	1
Fage_P052b	129	Picture	Encoding Sternberg Symbols	5406161	0	1	24824	2	0	next	other	0
Fage_P052b	129	Pulse	99	5411232	5071	1
Fage_P052b	129	Pulse	99	5423632	17471	1
Fage_P052b	130	Picture	Fixation Cross Sternberg Symbols after Encoding	5430985	0	1	12496	2	0	next	other	0
Fage_P052b	130	Pulse	99	5436031	5046	1
Fage_P052b	131	Picture	Stroop Sternberg	5443481	0	1	24824	2	0	next	incorrect	608
Fage_P052b	131	Pulse	99	5448431	4950	1
Fage_P052b	131	Response	2	5450001	6520	1
Fage_P052b	131	Pulse	99	5460831	17350	1
Fage_P052b	132	Picture	Fixation Cross Sternberg Symbols after Stroop	5468305	0	1	37319	2	0	next	other	0
Fage_P052b	132	Pulse	99	5473231	4926	1
Fage_P052b	132	Pulse	99	5485630	17325	1
Fage_P052b	132	Pulse	99	5498030	29725	1
Fage_P052b	133	Picture	Retrieval Sternberg Symbols	5505624	0	1	24824	2	0	next	hit	616
Fage_P052b	133	Pulse	99	5510430	4806	1
Fage_P052b	133	Response	1	5516180	10556	1
Fage_P052b	133	Pulse	99	5522830	17206	1
Fage_P052b	134	Picture	Fixation Cross after Retrieval	5530448	0	1	112292	2	0	next	other	0
Fage_P052b	134	Pulse	99	5535230	4782	1
Fage_P052b	134	Pulse	99	5547629	17181	1
Fage_P052b	134	Pulse	99	5560029	29581	1
Fage_P052b	134	Pulse	99	5572429	41981	1
Fage_P052b	134	Pulse	99	5584829	54381	1
Fage_P052b	134	Pulse	99	5597228	66780	1
Fage_P052b	134	Pulse	99	5609628	79180	1
Fage_P052b	134	Pulse	99	5622028	91580	1
Fage_P052b	134	Pulse	99	5634428	103980	1
Fage_P052b	135	Picture	Encoding Sternberg Symbols	5642740	0	1	24824	2	0	next	other	0
Fage_P052b	135	Pulse	99	5646827	4087	1
Fage_P052b	135	Pulse	99	5659227	16487	1
Fage_P052b	136	Picture	Fixation Cross Sternberg Symbols after Encoding	5667564	0	1	12496	2	0	next	other	0
Fage_P052b	136	Pulse	99	5671627	4063	1
Fage_P052b	137	Picture	Stroop Sternberg	5680060	0	1	24824	2	0	next	hit	635
Fage_P052b	137	Pulse	99	5684027	3967	1
Fage_P052b	137	Response	1	5688417	8357	1
Fage_P052b	137	Pulse	99	5696426	16366	1
Fage_P052b	138	Picture	Fixation Cross Sternberg Symbols after Stroop	5704884	0	1	37319	2	0	next	other	0
Fage_P052b	138	Pulse	99	5708826	3942	1
Fage_P052b	138	Pulse	99	5721226	16342	1
Fage_P052b	138	Pulse	99	5733626	28742	1
Fage_P052b	139	Picture	Retrieval Sternberg Symbols	5742203	0	1	24824	3	0	next	hit	643
Fage_P052b	139	Pulse	99	5746026	3823	1
Fage_P052b	139	Response	1	5750375	8172	1
Fage_P052b	139	Pulse	99	5758425	16222	1
Fage_P052b	140	Picture	Fixation Cross after Retrieval	5767027	0	2	136950	3	0	next	other	0
Fage_P052b	140	Pulse	99	5770825	3798	1
Fage_P052b	140	Pulse	99	5783225	16198	1
Fage_P052b	140	Pulse	99	5795625	28598	1
Fage_P052b	140	Pulse	99	5808024	40997	1
Fage_P052b	140	Pulse	99	5820424	53397	1
Fage_P052b	140	Pulse	99	5832824	65797	1
Fage_P052b	140	Pulse	99	5845224	78197	1
Fage_P052b	140	Pulse	99	5857624	90597	1
Fage_P052b	140	Pulse	99	5870023	102996	1
Fage_P052b	140	Pulse	99	5882423	115396	1
Fage_P052b	140	Pulse	99	5894823	127796	1
Fage_P052b	141	Picture	Encoding Sternberg Symbols	5903977	0	1	24824	2	0	next	other	0
Fage_P052b	141	Pulse	99	5907223	3246	1
Fage_P052b	141	Pulse	99	5919622	15645	1
Fage_P052b	142	Picture	Fixation Cross Sternberg Symbols after Encoding	5928801	0	1	12495	2	0	next	other	0
Fage_P052b	142	Pulse	99	5932022	3221	1
Fage_P052b	143	Picture	Stroop Sternberg	5941296	0	1	24824	3	0	next	hit	664
Fage_P052b	143	Pulse	99	5944422	3126	1
Fage_P052b	143	Response	1	5948732	7436	1
Fage_P052b	143	Pulse	99	5956822	15526	1
Fage_P052b	144	Picture	Fixation Cross Sternberg Symbols after Stroop	5966120	0	2	37320	3	0	next	other	0
Fage_P052b	144	Pulse	99	5969221	3101	1
Fage_P052b	144	Pulse	99	5981621	15501	1
Fage_P052b	144	Pulse	99	5994021	27901	1
Fage_P052b	145	Picture	Retrieval Sternberg Symbols	6003440	0	1	24824	2	0	next	incorrect	673
Fage_P052b	145	Pulse	99	6006421	2981	1
Fage_P052b	145	Pulse	99	6018820	15380	1
Fage_P052b	145	Response	2	6019740	16300	1
Fage_P052b	146	Picture	Fixation Cross after Retrieval	6028264	0	1	112292	2	0	next	other	0
Fage_P052b	146	Pulse	99	6031220	2956	1
Fage_P052b	146	Pulse	99	6043620	15356	1
Fage_P052b	146	Pulse	99	6056020	27756	1
Fage_P052b	146	Pulse	99	6068419	40155	1
Fage_P052b	146	Pulse	99	6080819	52555	1
Fage_P052b	146	Pulse	99	6093219	64955	1
Fage_P052b	146	Pulse	99	6105619	77355	1
Fage_P052b	146	Pulse	99	6118019	89755	1
Fage_P052b	146	Pulse	99	6130418	102154	1
Fage_P052b	147	Picture	Instruction Sternberg Letters	6140556	0	1	37319	3	0	next	other	0
Fage_P052b	147	Pulse	99	6142818	2262	1
Fage_P052b	147	Pulse	99	6155218	14662	1
Fage_P052b	147	Pulse	99	6167618	27062	1
Fage_P052b	148	Picture	Encoding Sternberg Letters	6177875	0	2	24825	3	0	next	other	0
Fage_P052b	148	Pulse	99	6180017	2142	1
Fage_P052b	148	Pulse	99	6192417	14542	1
Fage_P052b	149	Picture	Fixation Cross Sternberg Letters after Encoding	6202700	0	1	12495	2	0	next	other	0
Fage_P052b	149	Pulse	99	6204817	2117	1
Fage_P052b	150	Picture	Stroop Sternberg	6215195	0	1	24824	2	0	next	incorrect	695
Fage_P052b	150	Pulse	99	6217217	2022	1
Fage_P052b	150	Response	2	6223156	7961	1
Fage_P052b	150	Pulse	99	6229626	14431	1
Fage_P052b	151	Picture	Fixation Cross Sternberg Letters after Stroop	6240019	0	1	37320	2	0	next	other	0
Fage_P052b	151	Pulse	99	6242016	1997	1
Fage_P052b	151	Pulse	99	6254426	14407	1
Fage_P052b	151	Pulse	99	6266826	26807	1
Fage_P052b	152	Picture	Retrieval Sternberg Letters	6277339	0	1	24824	2	0	next	incorrect	703
Fage_P052b	152	Pulse	99	6279226	1887	1
Fage_P052b	152	Response	2	6289675	12336	1
Fage_P052b	152	Pulse	99	6291625	14286	1
Fage_P052b	153	Picture	Fixation Cross after Retrieval	6302163	0	1	112292	2	0	next	other	0
Fage_P052b	153	Pulse	99	6304025	1862	1
Fage_P052b	153	Pulse	99	6316425	14262	1
Fage_P052b	153	Pulse	99	6328825	26662	1
Fage_P052b	153	Pulse	99	6341224	39061	1
Fage_P052b	153	Pulse	99	6353624	51461	1
Fage_P052b	153	Pulse	99	6366024	63861	1
Fage_P052b	153	Pulse	99	6378424	76261	1
Fage_P052b	153	Pulse	99	6390824	88661	1
Fage_P052b	153	Pulse	99	6403223	101060	1
Fage_P052b	154	Picture	Encoding Sternberg Letters	6414455	0	1	24824	2	0	next	other	0
Fage_P052b	154	Pulse	99	6415623	1168	1
Fage_P052b	154	Pulse	99	6428023	13568	1
Fage_P052b	155	Picture	Fixation Cross Sternberg Letters after Encoding	6439279	0	1	12495	2	0	next	other	0
Fage_P052b	155	Pulse	99	6440422	1143	1
Fage_P052b	156	Picture	Stroop Sternberg	6451774	0	1	24824	2	0	next	incorrect	722
Fage_P052b	156	Pulse	99	6452822	1048	1
Fage_P052b	156	Response	2	6460522	8748	1
Fage_P052b	156	Pulse	99	6465222	13448	1
Fage_P052b	157	Picture	Fixation Cross Sternberg Letters after Stroop	6476598	0	1	37320	2	0	next	other	0
Fage_P052b	157	Pulse	99	6477622	1024	1
Fage_P052b	157	Pulse	99	6490022	13424	1
Fage_P052b	157	Pulse	99	6502421	25823	1
Fage_P052b	158	Picture	Retrieval Sternberg Letters	6513918	0	1	24824	2	0	next	hit	730
Fage_P052b	158	Pulse	99	6514821	903	1
Fage_P052b	158	Response	1	6521671	7753	1
Fage_P052b	158	Pulse	99	6527221	13303	1
Fage_P052b	159	Picture	Fixation Cross after Retrieval	6538742	0	1	149445	2	0	next	other	0
Fage_P052b	159	Pulse	99	6539621	879	1
Fage_P052b	159	Pulse	99	6552020	13278	1
Fage_P052b	159	Pulse	99	6564420	25678	1
Fage_P052b	159	Pulse	99	6576820	38078	1
Fage_P052b	159	Pulse	99	6589220	50478	1
Fage_P052b	159	Pulse	99	6601619	62877	1
Fage_P052b	159	Pulse	99	6614019	75277	1
Fage_P052b	159	Pulse	99	6626419	87677	1
Fage_P052b	159	Pulse	99	6638819	100077	1
Fage_P052b	159	Pulse	99	6651218	112476	1
Fage_P052b	159	Pulse	99	6663618	124876	1
Fage_P052b	159	Pulse	99	6676018	137276	1
Fage_P052b	160	Picture	Encoding Sternberg Letters	6688187	0	1	24824	2	0	next	other	0
Fage_P052b	160	Pulse	99	6688418	231	1
Fage_P052b	160	Pulse	99	6700818	12631	1
Fage_P052b	161	Picture	Fixation Cross Sternberg Letters after Encoding	6713011	0	1	12495	2	0	next	other	0
Fage_P052b	161	Pulse	99	6713217	206	1
Fage_P052b	162	Picture	Stroop Sternberg	6725506	0	1	24824	2	0	next	hit	752
Fage_P052b	162	Pulse	99	6725617	111	1
Fage_P052b	162	Response	1	6733437	7931	1
Fage_P052b	162	Pulse	99	6738017	12511	1
Fage_P052b	163	Picture	Fixation Cross Sternberg Letters after Stroop	6750330	0	1	37320	2	0	next	other	0
Fage_P052b	163	Pulse	99	6750417	87	1
Fage_P052b	163	Pulse	99	6762816	12486	1
Fage_P052b	163	Pulse	99	6775216	24886	1
Fage_P052b	163	Pulse	99	6787616	37286	1
Fage_P052b	164	Picture	Retrieval Sternberg Letters	6787650	0	1	24824	2	0	next	hit	760
Fage_P052b	164	Response	1	6795396	7746	1
Fage_P052b	164	Pulse	99	6800016	12366	1
Fage_P052b	164	Pulse	99	6812415	24765	1
Fage_P052b	165	Picture	Fixation Cross after Retrieval	6812474	0	1	124620	2	0	next	other	0
Fage_P052b	165	Pulse	99	6824815	12341	1
Fage_P052b	165	Pulse	99	6837215	24741	1
Fage_P052b	165	Pulse	99	6849615	37141	1
Fage_P052b	165	Pulse	99	6862015	49541	1
Fage_P052b	165	Pulse	99	6874415	61941	1
Fage_P052b	165	Pulse	99	6886814	74340	1
Fage_P052b	165	Pulse	99	6899214	86740	1
Fage_P052b	165	Pulse	99	6911614	99140	1
Fage_P052b	165	Pulse	99	6924013	111539	1
Fage_P052b	165	Pulse	99	6936413	123939	1
Fage_P052b	166	Picture	Encoding Sternberg Letters	6937094	0	1	24825	2	0	next	other	0
Fage_P052b	166	Pulse	99	6948813	11719	1
Fage_P052b	166	Pulse	99	6961213	24119	1
Fage_P052b	167	Picture	Fixation Cross Sternberg Letters after Encoding	6961919	0	1	12495	2	0	next	other	0
Fage_P052b	167	Pulse	99	6973612	11693	1
Fage_P052b	168	Picture	Stroop Sternberg	6974414	0	1	24824	2	0	next	hit	780
Fage_P052b	168	Response	1	6983522	9108	1
Fage_P052b	168	Pulse	99	6986012	11598	1
Fage_P052b	168	Pulse	99	6998412	23998	1
Fage_P052b	169	Picture	Fixation Cross Sternberg Letters after Stroop	6999238	0	1	37320	2	0	next	other	0
Fage_P052b	169	Pulse	99	7010812	11574	1
Fage_P052b	169	Pulse	99	7023212	23974	1
Fage_P052b	169	Pulse	99	7035611	36373	1
Fage_P052b	170	Picture	Retrieval Sternberg Letters	7036558	0	1	24824	2	0	next	incorrect	789
Fage_P052b	170	Pulse	99	7048011	11453	1
Fage_P052b	170	Response	2	7048341	11783	1
Fage_P052b	170	Pulse	99	7060411	23853	1
Fage_P052b	171	Picture	Fixation Cross after Retrieval	7061382	0	1	137116	2	0	next	other	0
Fage_P052b	171	Pulse	99	7072811	11429	1
Fage_P052b	171	Pulse	99	7085210	23828	1
Fage_P052b	171	Pulse	99	7097610	36228	1
Fage_P052b	171	Pulse	99	7110010	48628	1
Fage_P052b	171	Pulse	99	7122410	61028	1
Fage_P052b	171	Pulse	99	7134809	73427	1
Fage_P052b	171	Pulse	99	7147209	85827	1
Fage_P052b	171	Pulse	99	7159609	98227	1
Fage_P052b	171	Pulse	99	7172009	110627	1
Fage_P052b	171	Pulse	99	7184408	123026	1
Fage_P052b	171	Pulse	99	7196808	135426	1
Fage_P052b	172	Picture	Encoding Sternberg Letters	7198498	0	1	24824	2	0	next	other	0
Fage_P052b	172	Pulse	99	7209208	10710	1
Fage_P052b	172	Pulse	99	7221608	23110	1
Fage_P052b	173	Picture	Fixation Cross Sternberg Letters after Encoding	7223322	0	1	12495	2	0	next	other	0
Fage_P052b	173	Pulse	99	7234008	10686	1
Fage_P052b	174	Picture	Stroop Sternberg	7235817	0	1	24824	2	0	next	incorrect	809
Fage_P052b	174	Response	2	7242787	6970	1
Fage_P052b	174	Pulse	99	7246407	10590	1
Fage_P052b	174	Pulse	99	7258807	22990	1
Fage_P052b	175	Picture	Fixation Cross Sternberg Letters after Stroop	7260641	0	1	37320	2	0	next	other	0
Fage_P052b	175	Pulse	99	7271207	10566	1
Fage_P052b	175	Pulse	99	7283607	22966	1
Fage_P052b	175	Pulse	99	7296006	35365	1
Fage_P052b	176	Picture	Retrieval Sternberg Letters	7297961	0	1	24824	2	0	next	incorrect	817
Fage_P052b	176	Response	2	7306366	8405	1
Fage_P052b	176	Pulse	99	7308406	10445	1
Fage_P052b	176	Response	1	7314796	16835	1
Fage_P052b	176	Pulse	99	7320806	22845	1
Fage_P052b	177	Picture	Fixation Cross after Retrieval	7322785	0	1	124621	2	0	next	other	0
Fage_P052b	177	Pulse	99	7333206	10421	1
Fage_P052b	177	Pulse	99	7345606	22821	1
Fage_P052b	177	Pulse	99	7358005	35220	1
Fage_P052b	177	Pulse	99	7370405	47620	1
Fage_P052b	177	Pulse	99	7382805	60020	1
Fage_P052b	177	Pulse	99	7395205	72420	1
Fage_P052b	177	Pulse	99	7407604	84819	1
Fage_P052b	177	Pulse	99	7420004	97219	1
Fage_P052b	177	Pulse	99	7432404	109619	1
Fage_P052b	177	Pulse	99	7444804	122019	1
Fage_P052b	178	Picture	Encoding Sternberg Letters	7447406	0	1	24824	2	0	next	other	0
Fage_P052b	178	Pulse	99	7457204	9798	1
Fage_P052b	178	Pulse	99	7469603	22197	1
Fage_P052b	179	Picture	Fixation Cross Sternberg Letters after Encoding	7472230	0	1	12495	2	0	next	other	0
Fage_P052b	179	Pulse	99	7482003	9773	1
Fage_P052b	180	Picture	Stroop Sternberg	7484725	0	1	24824	2	0	next	incorrect	839
Fage_P052b	180	Pulse	99	7494403	9678	1
Fage_P052b	180	Response	2	7494783	10058	1
Fage_P052b	180	Pulse	99	7506802	22077	1
Fage_P052b	181	Picture	Fixation Cross Sternberg Letters after Stroop	7509549	0	1	37320	2	0	next	other	0
Fage_P052b	181	Pulse	99	7519202	9653	1
Fage_P052b	181	Pulse	99	7531602	22053	1
Fage_P052b	181	Pulse	99	7544002	34453	1
Fage_P052b	182	Picture	Retrieval Sternberg Letters	7546869	0	1	24824	2	0	next	hit	847
Fage_P052b	182	Pulse	99	7556402	9533	1
Fage_P052b	182	Response	1	7559341	12472	1
Fage_P052b	182	Pulse	99	7568801	21932	1
Fage_P052b	183	Picture	Fixation Cross after Retrieval	7571693	0	1	112292	2	0	next	other	0
Fage_P052b	183	Pulse	99	7581201	9508	1
Fage_P052b	183	Pulse	99	7593601	21908	1
Fage_P052b	183	Pulse	99	7606001	34308	1
Fage_P052b	183	Pulse	99	7618400	46707	1
Fage_P052b	183	Pulse	99	7630800	59107	1
Fage_P052b	183	Pulse	99	7643200	71507	1
Fage_P052b	183	Pulse	99	7655600	83907	1
Fage_P052b	183	Pulse	99	7667999	96306	1
Fage_P052b	183	Pulse	99	7680399	108706	1
Fage_P052b	184	Picture	Encoding Sternberg Letters	7683985	0	1	24824	2	0	next	other	0
Fage_P052b	184	Pulse	99	7692799	8814	1
Fage_P052b	184	Pulse	99	7705199	21214	1
Fage_P052b	185	Picture	Fixation Cross Sternberg Letters after Encoding	7708809	0	1	12495	2	0	next	other	0
Fage_P052b	185	Pulse	99	7717599	8790	1
Fage_P052b	186	Picture	Stroop Sternberg	7721304	0	1	24824	2	0	next	hit	866
Fage_P052b	186	Pulse	99	7730008	8704	1
Fage_P052b	186	Response	1	7732938	11634	1
Fage_P052b	186	Pulse	99	7742398	21094	1
Fage_P052b	187	Picture	Fixation Cross Sternberg Letters after Stroop	7746128	0	1	37320	2	0	next	other	0
Fage_P052b	187	Pulse	99	7754808	8680	1
Fage_P052b	187	Pulse	99	7767208	21080	1
Fage_P052b	187	Pulse	99	7779607	33479	1
Fage_P052b	188	Picture	Retrieval Sternberg Letters	7783448	0	1	24824	2	0	next	incorrect	874
Fage_P052b	188	Pulse	99	7792007	8559	1
Fage_P052b	188	Response	2	7792097	8649	1
Fage_P052b	188	Pulse	99	7804407	20959	1
Fage_P052b	189	Picture	Fixation Cross after Retrieval	7808272	0	1	112292	2	0	next	other	0
Fage_P052b	189	Pulse	99	7816807	8535	1
Fage_P052b	189	Pulse	99	7829206	20934	1
Fage_P052b	189	Pulse	99	7841606	33334	1
Fage_P052b	189	Pulse	99	7854006	45734	1
Fage_P052b	189	Pulse	99	7866406	58134	1
Fage_P052b	189	Pulse	99	7878805	70533	1
Fage_P052b	189	Pulse	99	7891205	82933	1
Fage_P052b	189	Pulse	99	7903605	95333	1
Fage_P052b	189	Pulse	99	7916005	107733	1
Fage_P052b	190	Picture	Encoding Sternberg Letters	7920564	0	1	24824	2	0	next	other	0
Fage_P052b	190	Pulse	99	7928405	7841	1
Fage_P052b	190	Pulse	99	7940804	20240	1
Fage_P052b	191	Picture	Fixation Cross Sternberg Letters after Encoding	7945388	0	1	12495	2	0	next	other	0
Fage_P052b	191	Pulse	99	7953204	7816	1
Fage_P052b	192	Picture	Stroop Sternberg	7957883	0	1	24824	2	0	next	incorrect	892
Fage_P052b	192	Response	2	7963984	6101	1
Fage_P052b	192	Pulse	99	7965604	7721	1
Fage_P052b	192	Pulse	99	7978004	20121	1
Fage_P052b	193	Picture	Fixation Cross Sternberg Letters after Stroop	7982707	0	1	37320	2	0	next	other	0
Fage_P052b	193	Pulse	99	7990403	7696	1
Fage_P052b	193	Pulse	99	8002803	20096	1
Fage_P052b	193	Pulse	99	8015203	32496	1
Fage_P052b	194	Picture	Retrieval Sternberg Letters	8020027	0	1	24824	2	0	next	hit	900
Fage_P052b	194	Response	1	8026673	6646	1
Fage_P052b	194	Pulse	99	8027603	7576	1
Fage_P052b	194	Pulse	99	8040003	19976	1
Fage_P052b	195	Picture	Fixation Cross after Retrieval	8044851	0	1	136949	2	0	next	other	0
Fage_P052b	195	Pulse	99	8052402	7551	1
Fage_P052b	195	Pulse	99	8064802	19951	1
Fage_P052b	195	Pulse	99	8077202	32351	1
Fage_P052b	195	Pulse	99	8089602	44751	1
Fage_P052b	195	Pulse	99	8102001	57150	1
Fage_P052b	195	Pulse	99	8114401	69550	1
Fage_P052b	195	Pulse	99	8126801	81950	1
Fage_P052b	195	Pulse	99	8139201	94350	1
Fage_P052b	195	Pulse	99	8151600	106749	1
Fage_P052b	195	Pulse	99	8164000	119149	1
Fage_P052b	195	Pulse	99	8176400	131549	1
Fage_P052b	196	Picture	Encoding Sternberg Letters	8181800	0	1	24825	2	0	next	other	0
Fage_P052b	196	Pulse	99	8188800	7000	1
Fage_P052b	196	Pulse	99	8201199	19399	1
Fage_P052b	197	Picture	Fixation Cross Sternberg Letters after Encoding	8206625	0	1	12495	2	0	next	other	0
Fage_P052b	197	Pulse	99	8213599	6974	1
Fage_P052b	198	Picture	Stroop Sternberg	8219120	0	1	24824	2	0	next	hit	922
Fage_P052b	198	Pulse	99	8225999	6879	1
Fage_P052b	198	Response	1	8226239	7119	1
Fage_P052b	198	Pulse	99	8238399	19279	1
Fage_P052b	199	Picture	Fixation Cross Sternberg Letters after Stroop	8243944	0	1	37320	2	0	next	other	0
Fage_P052b	199	Pulse	99	8250799	6855	1
Fage_P052b	199	Pulse	99	8263198	19254	1
Fage_P052b	199	Pulse	99	8275598	31654	1
Fage_P052b	200	Picture	Retrieval Sternberg Letters	8281264	0	1	24824	2	0	next	incorrect	930
Fage_P052b	200	Pulse	99	8287998	6734	1
Fage_P052b	200	Response	2	8291228	9964	1
Fage_P052b	200	Pulse	99	8300398	19134	1
Fage_P052b	201	Picture	Fixation Cross after Retrieval	8306088	0	1	124620	2	0	next	other	0
Fage_P052b	201	Pulse	99	8312797	6709	1
Fage_P052b	201	Pulse	99	8325197	19109	1
Fage_P052b	201	Pulse	99	8337597	31509	1
Fage_P052b	201	Pulse	99	8349997	43909	1
Fage_P052b	201	Pulse	99	8362396	56308	1
Fage_P052b	201	Pulse	99	8374796	68708	1
Fage_P052b	201	Pulse	99	8387196	81108	1
Fage_P052b	201	Pulse	99	8399596	93508	1
Fage_P052b	201	Pulse	99	8411995	105907	1
Fage_P052b	201	Pulse	99	8424395	118307	1
Fage_P052b	202	Picture	Encoding Sternberg Letters	8430708	0	1	24824	2	0	next	other	0
Fage_P052b	202	Pulse	99	8436795	6087	1
Fage_P052b	202	Pulse	99	8449195	18487	1
Fage_P052b	203	Picture	Fixation Cross Sternberg Letters after Encoding	8455532	0	1	12496	2	0	next	other	0
Fage_P052b	203	Pulse	99	8461595	6063	1
Fage_P052b	204	Picture	Stroop Sternberg	8468028	0	1	24824	2	0	next	incorrect	949
Fage_P052b	204	Response	2	8473964	5936	1
Fage_P052b	204	Pulse	99	8473994	5966	1
Fage_P052b	204	Pulse	99	8486394	18366	1
Fage_P052b	205	Picture	Fixation Cross Sternberg Letters after Stroop	8492852	0	1	37319	2	0	next	other	0
Fage_P052b	205	Pulse	99	8498794	5942	1
Fage_P052b	205	Pulse	99	8511194	18342	1
Fage_P052b	205	Pulse	99	8523593	30741	1
Fage_P052b	206	Picture	Retrieval Sternberg Letters	8530171	0	1	24825	2	0	next	incorrect	958
Fage_P052b	206	Pulse	99	8535993	5822	1
Fage_P052b	206	Response	2	8545863	15692	1
Fage_P052b	206	Pulse	99	8548393	18222	1
Fage_P052b	207	Picture	Fixation Cross after Retrieval	8554996	0	1	149444	2	0	next	other	0
Fage_P052b	207	Pulse	99	8560793	5797	1
Fage_P052b	207	Pulse	99	8573192	18196	1
Fage_P052b	207	Pulse	99	8585592	30596	1
Fage_P052b	207	Pulse	99	8597992	42996	1
Fage_P052b	207	Pulse	99	8610392	55396	1
Fage_P052b	207	Pulse	99	8622792	67796	1
Fage_P052b	207	Pulse	99	8635191	80195	1
Fage_P052b	207	Pulse	99	8647591	92595	1
Fage_P052b	207	Pulse	99	8659991	104995	1
Fage_P052b	207	Pulse	99	8672391	117395	1
Fage_P052b	207	Pulse	99	8684790	129794	1
Fage_P052b	207	Pulse	99	8697190	142194	1
Fage_P052b	208	Picture	Encoding Sternberg Letters	8704440	0	1	24824	2	0	next	other	0
Fage_P052b	208	Pulse	99	8709590	5150	1
Fage_P052b	208	Pulse	99	8721990	17550	1
Fage_P052b	209	Picture	Fixation Cross Sternberg Letters after Encoding	8729264	0	1	12496	2	0	next	other	0
Fage_P052b	209	Pulse	99	8734389	5125	1
Fage_P052b	210	Picture	Stroop Sternberg	8741760	0	1	24824	2	0	next	incorrect	980
Fage_P052b	210	Pulse	99	8746789	5029	1
Fage_P052b	210	Response	2	8751869	10109	1
Fage_P052b	210	Pulse	99	8759189	17429	1
Fage_P052b	211	Picture	Fixation Cross Sternberg Letters after Stroop	8766584	0	1	37319	3	0	next	other	0
Fage_P052b	211	Pulse	99	8771589	5005	1
Fage_P052b	211	Pulse	99	8783988	17404	1
Fage_P052b	211	Pulse	99	8796388	29804	1
Fage_P052b	212	Picture	Retrieval Sternberg Letters	8803903	0	2	24825	3	0	next	hit	988
Fage_P052b	212	Pulse	99	8808788	4885	1
Fage_P052b	212	Response	1	8815288	11385	1
Fage_P052b	212	Pulse	99	8821188	17285	1
Fage_P052b	213	Picture	Fixation Cross after Retrieval	8828728	0	1	124620	2	0	next	other	0
Fage_P052b	213	Pulse	99	8833588	4860	1
Fage_P052b	213	Pulse	99	8845987	17259	1
Fage_P052b	213	Pulse	99	8858387	29659	1
Fage_P052b	213	Pulse	99	8870787	42059	1
Fage_P052b	213	Pulse	99	8883187	54459	1
Fage_P052b	213	Pulse	99	8895586	66858	1
Fage_P052b	213	Pulse	99	8907986	79258	1
Fage_P052b	213	Pulse	99	8920386	91658	1
Fage_P052b	213	Pulse	99	8932786	104058	1
Fage_P052b	213	Pulse	99	8945185	116457	1
Fage_P052b	214	Picture	Encoding Sternberg Letters	8953348	0	1	24824	2	0	next	other	0
Fage_P052b	214	Pulse	99	8957585	4237	1
Fage_P052b	214	Pulse	99	8969985	16637	1
Fage_P052b	215	Picture	Fixation Cross Sternberg Letters after Encoding	8978172	0	1	12496	2	0	next	other	0
Fage_P052b	215	Pulse	99	8982385	4213	1
Fage_P052b	216	Picture	Stroop Sternberg	8990668	0	1	24824	2	0	next	incorrect	1008
Fage_P052b	216	Pulse	99	8994785	4117	1
Fage_P052b	216	Response	2	8998194	7526	1
Fage_P052b	216	Pulse	99	9007184	16516	1
Fage_P052b	217	Picture	Fixation Cross Sternberg Letters after Stroop	9015492	0	1	37319	2	0	next	other	0
Fage_P052b	217	Pulse	99	9019584	4092	1
Fage_P052b	217	Pulse	99	9031984	16492	1
Fage_P052b	217	Pulse	99	9044384	28892	1
Fage_P052b	218	Picture	Retrieval Sternberg Letters	9052811	0	1	24824	3	0	next	incorrect	1016
Fage_P052b	218	Pulse	99	9056783	3972	1
Fage_P052b	218	Response	2	9061993	9182	1
Fage_P052b	218	Pulse	99	9069183	16372	1
Fage_P052b	219	Picture	Fixation Cross after Retrieval	9077635	0	2	112292	3	0	next	other	0
Fage_P052b	219	Pulse	99	9081583	3948	1
Fage_P052b	219	Pulse	99	9093983	16348	1
Fage_P052b	219	Pulse	99	9106382	28747	1
Fage_P052b	219	Pulse	99	9118782	41147	1
Fage_P052b	219	Pulse	99	9131182	53547	1
Fage_P052b	219	Pulse	99	9143582	65947	1
Fage_P052b	219	Pulse	99	9155982	78347	1
Fage_P052b	219	Pulse	99	9168381	90746	1
Fage_P052b	219	Pulse	99	9180781	103146	1
Fage_P052b	220	Picture	Encoding Sternberg Letters	9189927	0	1	24824	2	0	next	other	0
Fage_P052b	220	Pulse	99	9193181	3254	1
Fage_P052b	220	Pulse	99	9205581	15654	1
Fage_P052b	221	Picture	Fixation Cross Sternberg Letters after Encoding	9214751	0	1	12496	2	0	next	other	0
Fage_P052b	221	Pulse	99	9217991	3240	1
Fage_P052b	222	Picture	Stroop Sternberg	9227247	0	1	24824	2	0	next	hit	1035
Fage_P052b	222	Pulse	99	9230390	3143	1
Fage_P052b	222	Response	1	9237620	10373	1
Fage_P052b	222	Pulse	99	9242790	15543	1
Fage_P052b	223	Picture	Fixation Cross Sternberg Letters after Stroop	9252071	0	1	37319	2	0	next	other	0
Fage_P052b	223	Pulse	99	9255190	3119	1
Fage_P052b	223	Pulse	99	9267589	15518	1
Fage_P052b	223	Pulse	99	9279989	27918	1
Fage_P052b	224	Picture	Retrieval Sternberg Letters	9289390	0	1	24825	2	0	next	incorrect	1043
Fage_P052b	224	Pulse	99	9292389	2999	1
Fage_P052b	224	Response	2	9297309	7919	1
Fage_P052b	224	Pulse	99	9304789	15399	1
Fage_P052b	225	Picture	Fixation Cross after Retrieval	9314215	0	1	124620	2	0	next	other	0
Fage_P052b	225	Pulse	99	9317189	2974	1
Fage_P052b	225	Pulse	99	9329588	15373	1
Fage_P052b	225	Pulse	99	9341988	27773	1
Fage_P052b	225	Pulse	99	9354388	40173	1
Fage_P052b	225	Pulse	99	9366788	52573	1
Fage_P052b	225	Pulse	99	9379187	64972	1
Fage_P052b	225	Pulse	99	9391587	77372	1
Fage_P052b	225	Pulse	99	9403987	89772	1
Fage_P052b	225	Pulse	99	9416387	102172	1
Fage_P052b	225	Pulse	99	9428787	114572	1
Fage_P052b	226	Picture	Encoding Sternberg Letters	9438835	0	1	24824	2	0	next	other	0
Fage_P052b	226	Pulse	99	9441186	2351	1
Fage_P052b	226	Pulse	99	9453586	14751	1
Fage_P052b	227	Picture	Fixation Cross Sternberg Letters after Encoding	9463659	0	1	12496	2	0	next	other	0
Fage_P052b	227	Pulse	99	9465986	2327	1
Fage_P052b	228	Picture	Stroop Sternberg	9476155	0	1	24824	2	0	next	incorrect	1063
Fage_P052b	228	Pulse	99	9478386	2231	1
Fage_P052b	228	Response	2	9481645	5490	1
Fage_P052b	228	Pulse	99	9490785	14630	1
Fage_P052b	229	Picture	Fixation Cross Sternberg Letters after Stroop	9500979	0	1	37319	2	0	next	other	0
Fage_P052b	229	Pulse	99	9503185	2206	1
Fage_P052b	229	Pulse	99	9515585	14606	1
Fage_P052b	229	Pulse	99	9527985	27006	1
Fage_P052b	230	Picture	Retrieval Sternberg Letters	9538298	0	1	24824	3	0	next	incorrect	1071
Fage_P052b	230	Pulse	99	9540384	2086	1
Fage_P052b	230	Response	2	9546274	7976	1
Fage_P052b	230	Pulse	99	9552784	14486	1
Fage_P052b	231	Picture	Fixation Cross after Retrieval	9563122	0	2	124621	3	0	next	other	0
Fage_P052b	231	Pulse	99	9565184	2062	1
Fage_P052b	231	Pulse	99	9577584	14462	1
Fage_P052b	231	Pulse	99	9589983	26861	1
Fage_P052b	231	Pulse	99	9602383	39261	1
Fage_P052b	231	Pulse	99	9614783	51661	1
Fage_P052b	231	Pulse	99	9627183	64061	1
Fage_P052b	231	Pulse	99	9639582	76460	1
Fage_P052b	231	Pulse	99	9651982	88860	1
Fage_P052b	231	Pulse	99	9664382	101260	1
Fage_P052b	231	Pulse	99	9676782	113660	1
Fage_P052b	232	Picture	Encoding Sternberg Letters	9687743	0	1	24824	2	0	next	other	0
Fage_P052b	232	Pulse	99	9689182	1439	1
Fage_P052b	232	Pulse	99	9701581	13838	1
Fage_P052b	233	Picture	Fixation Cross Sternberg Letters after Encoding	9712567	0	1	12495	3	0	next	other	0
Fage_P052b	233	Pulse	99	9713981	1414	1
Fage_P052b	234	Picture	Stroop Sternberg	9725062	0	2	24825	3	0	next	incorrect	1091
Fage_P052b	234	Pulse	99	9726381	1319	1
Fage_P052b	234	Response	2	9730191	5129	1
Fage_P052b	234	Pulse	99	9738781	13719	1
Fage_P052b	235	Picture	Fixation Cross Sternberg Letters after Stroop	9749887	0	1	37319	2	0	next	other	0
Fage_P052b	235	Pulse	99	9751180	1293	1
Fage_P052b	235	Pulse	99	9763580	13693	1
Fage_P052b	235	Pulse	99	9775980	26093	1
Fage_P052b	236	Picture	Retrieval Sternberg Letters	9787206	0	1	24824	2	0	next	incorrect	1099
Fage_P052b	236	Pulse	99	9788380	1174	1
Fage_P052b	236	Response	2	9797140	9934	1
Fage_P052b	236	Pulse	99	9800779	13573	1
Fage_P052b	237	Picture	Fixation Cross after Retrieval	9812030	0	1	112292	2	0	next	other	0
Fage_P052b	237	Pulse	99	9813179	1149	1
Fage_P052b	237	Pulse	99	9825579	13549	1
Fage_P052b	237	Pulse	99	9837979	25949	1
Fage_P052b	237	Pulse	99	9850378	38348	1
Fage_P052b	237	Pulse	99	9862778	50748	1
Fage_P052b	237	Pulse	99	9875178	63148	1
Fage_P052b	237	Pulse	99	9887578	75548	1
Fage_P052b	237	Pulse	99	9899978	87948	1
Fage_P052b	237	Pulse	99	9912377	100347	1
Fage_P052b	238	Picture	Encoding Sternberg Letters	9924322	0	1	24824	2	0	next	other	0
Fage_P052b	238	Pulse	99	9924777	455	1
Fage_P052b	238	Pulse	99	9937177	12855	1
Fage_P052b	239	Picture	Fixation Cross Sternberg Letters after Encoding	9949146	0	1	12496	2	0	next	other	0
Fage_P052b	239	Pulse	99	9949577	431	1
Fage_P052b	240	Picture	Stroop Sternberg	9961642	0	1	24824	2	0	next	incorrect	1118
Fage_P052b	240	Pulse	99	9961976	334	1
Fage_P052b	240	Response	2	9970316	8674	1
Fage_P052b	240	Pulse	99	9974376	12734	1
Fage_P052b	241	Picture	Fixation Cross Sternberg Letters after Stroop	9986466	0	1	37319	2	0	next	other	0
Fage_P052b	241	Pulse	99	9986776	310	1
Fage_P052b	241	Pulse	99	9999176	12710	1
Fage_P052b	241	Pulse	99	10011575	25109	1
Fage_P052b	242	Picture	Retrieval Sternberg Letters	10023785	0	1	24824	2	0	next	incorrect	1126
Fage_P052b	242	Pulse	99	10023975	190	1
Fage_P052b	242	Response	2	10032585	8800	1
Fage_P052b	242	Pulse	99	10036375	12590	1
Fage_P052b	243	Picture	Fixation Cross after Retrieval	10048609	0	1	137116	2	0	next	other	0
Fage_P052b	243	Pulse	99	10048775	166	1
Fage_P052b	243	Pulse	99	10061174	12565	1
Fage_P052b	243	Pulse	99	10073574	24965	1
Fage_P052b	243	Pulse	99	10085974	37365	1
Fage_P052b	243	Pulse	99	10098374	49765	1
Fage_P052b	243	Pulse	99	10110774	62165	1
Fage_P052b	243	Pulse	99	10123173	74564	1
Fage_P052b	243	Pulse	99	10135573	86964	1
Fage_P052b	243	Pulse	99	10147973	99364	1
Fage_P052b	243	Pulse	99	10160373	111764	1
Fage_P052b	243	Pulse	99	10172772	124163	1
Fage_P052b	243	Pulse	99	10185172	136563	1
Fage_P052b	244	Picture	Encoding Sternberg Letters	10185725	0	1	24824	3	0	next	other	0
Fage_P052b	244	Pulse	99	10197572	11847	1
Fage_P052b	244	Pulse	99	10209972	24247	1
Fage_P052b	245	Picture	Fixation Cross Sternberg Letters after Encoding	10210549	0	2	12496	3	0	next	other	0
Fage_P052b	245	Pulse	99	10222372	11823	1
Fage_P052b	246	Picture	Stroop Sternberg	10223045	0	1	24824	2	0	next	incorrect	1147
Fage_P052b	246	Response	2	10232151	9106	1
Fage_P052b	246	Pulse	99	10234771	11726	1
Fage_P052b	246	Pulse	99	10247171	24126	1
Fage_P052b	247	Picture	Fixation Cross Sternberg Letters after Stroop	10247869	0	1	37319	3	0	next	other	0
Fage_P052b	247	Pulse	99	10259571	11702	1
Fage_P052b	247	Pulse	99	10271971	24102	1
Fage_P052b	247	Pulse	99	10284370	36501	1
Fage_P052b	248	Picture	Retrieval Sternberg Letters	10285188	0	2	24825	3	0	next	incorrect	1155
Fage_P052b	248	Response	2	10294690	9502	1
Fage_P052b	248	Pulse	99	10296770	11582	1
Fage_P052b	248	Pulse	99	10309170	23982	1
Fage_P052b	249	Picture	Fixation Cross after Retrieval	10310013	0	1	149444	2	0	next	other	0
Fage_P052b	249	Pulse	99	10321570	11557	1
Fage_P052b	249	Pulse	99	10333969	23956	1
Fage_P052b	249	Pulse	99	10346369	36356	1
Fage_P052b	249	Pulse	99	10358769	48756	1
Fage_P052b	249	Pulse	99	10371169	61156	1
Fage_P052b	249	Pulse	99	10383568	73555	1
Fage_P052b	249	Pulse	99	10395968	85955	1
Fage_P052b	249	Pulse	99	10408368	98355	1
Fage_P052b	249	Pulse	99	10420768	110755	1
Fage_P052b	249	Pulse	99	10433167	123154	1
Fage_P052b	249	Pulse	99	10445567	135554	1
Fage_P052b	249	Pulse	99	10457967	147954	1
Fage_P052b	250	Picture	Encoding Sternberg Letters	10459457	0	1	24824	3	0	next	other	0
Fage_P052b	250	Pulse	99	10470367	10910	1
Fage_P052b	250	Pulse	99	10482767	23310	1
Fage_P052b	251	Picture	Fixation Cross Sternberg Letters after Encoding	10484281	0	2	12496	3	0	next	other	0
Fage_P052b	251	Pulse	99	10495167	10886	1
Fage_P052b	252	Picture	Stroop Sternberg	10496777	0	1	24824	2	0	next	hit	1177
Fage_P052b	252	Response	1	10506766	9989	1
Fage_P052b	252	Pulse	99	10507566	10789	1
Fage_P052b	252	Pulse	99	10519966	23189	1
Fage_P052b	253	Picture	Fixation Cross Sternberg Letters after Stroop	10521601	0	1	37320	2	0	next	other	0
Fage_P052b	253	Pulse	99	10532366	10765	1
Fage_P052b	253	Pulse	99	10544765	23164	1
Fage_P052b	253	Pulse	99	10557165	35564	1
Fage_P052b	254	Picture	Retrieval Sternberg Letters	10558921	0	1	24824	2	0	next	hit	1185
Fage_P052b	254	Response	1	10569535	10614	1
Fage_P052b	254	Pulse	99	10569565	10644	1
Fage_P052b	254	Pulse	99	10581965	23044	1
Fage_P052b	255	Picture	Fixation Cross after Retrieval	10583745	0	1	137116	2	0	next	other	0
Fage_P052b	255	Pulse	99	10594365	10620	1
Fage_P052b	255	Pulse	99	10606764	23019	1
Fage_P052b	255	Pulse	99	10619164	35419	1
Fage_P052b	255	Pulse	99	10631564	47819	1
Fage_P052b	255	Pulse	99	10643964	60219	1
Fage_P052b	255	Pulse	99	10656363	72618	1
Fage_P052b	255	Pulse	99	10668763	85018	1
Fage_P052b	255	Pulse	99	10681163	97418	1
Fage_P052b	255	Pulse	99	10693563	109818	1
Fage_P052b	255	Pulse	99	10705962	122217	1
Fage_P052b	255	Pulse	99	10718362	134617	1
Fage_P052b	256	Picture	Encoding Sternberg Letters	10720861	0	1	24824	2	0	next	other	0
Fage_P052b	256	Pulse	99	10730762	9901	1
Fage_P052b	256	Pulse	99	10743162	22301	1
Fage_P052b	257	Picture	Fixation Cross Sternberg Letters after Encoding	10745685	0	1	12495	2	0	next	other	0
Fage_P052b	257	Pulse	99	10755572	9887	1
Fage_P052b	258	Picture	Stroop Sternberg	10758180	0	1	24824	2	0	next	incorrect	1206
Fage_P052b	258	Response	2	10765001	6821	1
Fage_P052b	258	Pulse	99	10767971	9791	1
Fage_P052b	258	Pulse	99	10780371	22191	1
Fage_P052b	259	Picture	Fixation Cross Sternberg Letters after Stroop	10783004	0	1	37320	2	0	next	other	0
Fage_P052b	259	Pulse	99	10792771	9767	1
Fage_P052b	259	Pulse	99	10805171	22167	1
Fage_P052b	259	Pulse	99	10817570	34566	1
Fage_P052b	260	Picture	Retrieval Sternberg Letters	10820324	0	1	24824	2	0	next	incorrect	1215
Fage_P052b	260	Pulse	99	10829970	9646	1
Fage_P052b	260	Response	2	10832090	11766	1
Fage_P052b	260	Pulse	99	10842370	22046	1
Fage_P052b	261	Picture	Fixation Cross after Retrieval	10845148	0	1	112292	2	0	next	other	0
Fage_P052b	261	Pulse	99	10854770	9622	1
Fage_P052b	261	Pulse	99	10867169	22021	1
Fage_P052b	261	Pulse	99	10879569	34421	1
Fage_P052b	261	Pulse	99	10891969	46821	1
Fage_P052b	261	Pulse	99	10904369	59221	1
Fage_P052b	261	Pulse	99	10916768	71620	1
Fage_P052b	261	Pulse	99	10929168	84020	1
Fage_P052b	261	Pulse	99	10941568	96420	1
Fage_P052b	261	Pulse	99	10953968	108820	1
Fage_P052b	262	Picture	Encoding Sternberg Letters	10957440	0	1	24824	2	0	next	other	0
Fage_P052b	262	Pulse	99	10966368	8928	1
Fage_P052b	262	Pulse	99	10978767	21327	1
Fage_P052b	263	Picture	Fixation Cross Sternberg Letters after Encoding	10982264	0	1	12495	2	0	next	other	0
Fage_P052b	263	Pulse	99	10991167	8903	1
Fage_P052b	264	Picture	Stroop Sternberg	10994759	0	1	24824	2	0	next	incorrect	1233
Fage_P052b	264	Response	2	11001377	6618	1
Fage_P052b	264	Pulse	99	11003567	8808	1
Fage_P052b	264	Pulse	99	11015967	21208	1
Fage_P052b	265	Picture	Fixation Cross Sternberg Letters after Stroop	11019583	0	1	37320	2	0	next	other	0
Fage_P052b	265	Pulse	99	11028366	8783	1
Fage_P052b	265	Pulse	99	11040766	21183	1
Fage_P052b	265	Pulse	99	11053166	33583	1
Fage_P052b	266	Picture	Retrieval Sternberg Letters	11056903	0	1	24824	2	0	next	incorrect	1242
Fage_P052b	266	Pulse	99	11065566	8663	1
Fage_P052b	266	Response	2	11066566	9663	1
Fage_P052b	266	Pulse	99	11077965	21062	1
Fage_P052b	267	Picture	Fixation Cross after Retrieval	11081727	0	1	149445	2	0	next	other	0
Fage_P052b	267	Pulse	99	11090365	8638	1
Fage_P052b	267	Pulse	99	11102765	21038	1
Fage_P052b	267	Pulse	99	11115165	33438	1
Fage_P052b	267	Pulse	99	11127565	45838	1
Fage_P052b	267	Pulse	99	11139964	58237	1
Fage_P052b	267	Pulse	99	11152364	70637	1
Fage_P052b	267	Pulse	99	11164764	83037	1
Fage_P052b	267	Pulse	99	11177164	95437	1
Fage_P052b	267	Pulse	99	11189563	107836	1
Fage_P052b	267	Pulse	99	11201963	120236	1
Fage_P052b	267	Pulse	99	11214363	132636	1
Fage_P052b	267	Pulse	99	11226763	145036	1
Fage_P052b	268	Picture	Encoding Sternberg Letters	11231172	0	1	24824	2	0	next	other	0
Fage_P052b	268	Pulse	99	11239163	7991	1
Fage_P052b	268	Pulse	99	11251562	20390	1
Fage_P052b	269	Picture	Fixation Cross Sternberg Letters after Encoding	11255996	0	1	12495	2	0	next	other	0
Fage_P052b	269	Pulse	99	11263962	7966	1
Fage_P052b	270	Picture	Stroop Sternberg	11268491	0	1	24824	2	0	next	incorrect	1263
Fage_P052b	270	Response	2	11274692	6201	1
Fage_P052b	270	Pulse	99	11276362	7871	1
Fage_P052b	270	Pulse	99	11288761	20270	1
Fage_P052b	271	Picture	Fixation Cross Sternberg Letters after Stroop	11293315	0	1	37320	2	0	next	other	0
Fage_P052b	271	Pulse	99	11301161	7846	1
Fage_P052b	271	Pulse	99	11313561	20246	1
Fage_P052b	271	Pulse	99	11325961	32646	1
Fage_P052b	272	Picture	Retrieval Sternberg Letters	11330635	0	1	24824	2	0	next	hit	1271
Fage_P052b	272	Response	1	11338221	7586	1
Fage_P052b	272	Pulse	99	11338360	7725	1
Fage_P052b	272	Pulse	99	11350760	20125	1
Fage_P052b	273	Picture	Fixation Cross after Retrieval	11355459	0	1	124621	2	0	next	other	0
Fage_P052b	273	Pulse	99	11363160	7701	1
Fage_P052b	273	Pulse	99	11375560	20101	1
Fage_P052b	273	Pulse	99	11387960	32501	1
Fage_P052b	273	Pulse	99	11400359	44900	1
Fage_P052b	273	Pulse	99	11412759	57300	1
Fage_P052b	273	Pulse	99	11425159	69700	1
Fage_P052b	273	Pulse	99	11437559	82100	1
Fage_P052b	273	Pulse	99	11449958	94499	1
Fage_P052b	273	Pulse	99	11462358	106899	1
Fage_P052b	273	Pulse	99	11474758	119299	1
Fage_P052b	274	Picture	Encoding Sternberg Letters	11480080	0	1	24824	2	0	next	other	0
Fage_P052b	274	Pulse	99	11487158	7078	1
Fage_P052b	274	Pulse	99	11499558	19478	1
Fage_P052b	275	Picture	Fixation Cross Sternberg Letters after Encoding	11504904	0	1	12495	2	0	next	other	0
Fage_P052b	275	Pulse	99	11511957	7053	1
Fage_P052b	276	Picture	Stroop Sternberg	11517399	0	1	24824	2	0	next	incorrect	1291
Fage_P052b	276	Response	2	11523417	6018	1
Fage_P052b	276	Pulse	99	11524357	6958	1
Fage_P052b	276	Pulse	99	11536757	19358	1
Fage_P052b	277	Picture	Fixation Cross Sternberg Letters after Stroop	11542223	0	1	37320	2	0	next	other	0
Fage_P052b	277	Pulse	99	11549157	6934	1
Fage_P052b	277	Pulse	99	11561556	19333	1
Fage_P052b	277	Pulse	99	11573956	31733	1
Fage_P052b	278	Picture	Retrieval Sternberg Letters	11579543	0	1	24824	2	0	next	hit	1300
Fage_P052b	278	Pulse	99	11586356	6813	1
Fage_P052b	278	Response	1	11587346	7803	1
Fage_P052b	278	Pulse	99	11598756	19213	1
Fage_P052b	279	Picture	Fixation Cross after Retrieval	11604367	0	1	112292	2	0	next	other	0
Fage_P052b	279	Pulse	99	11611156	6789	1
Fage_P052b	279	Pulse	99	11623555	19188	1
Fage_P052b	279	Pulse	99	11635955	31588	1
Fage_P052b	279	Pulse	99	11648355	43988	1
Fage_P052b	279	Pulse	99	11660754	56387	1
Fage_P052b	279	Pulse	99	11673154	68787	1
Fage_P052b	279	Pulse	99	11685554	81187	1
Fage_P052b	279	Pulse	99	11697954	93587	1
Fage_P052b	279	Pulse	99	11710354	105987	1
Fage_P052b	280	Picture	Encoding Sternberg Letters	11716659	0	1	24824	2	0	next	other	0
Fage_P052b	280	Pulse	99	11722754	6095	1
Fage_P052b	280	Pulse	99	11735153	18494	1
Fage_P052b	281	Picture	Fixation Cross Sternberg Letters after Encoding	11741483	0	1	12495	2	0	next	other	0
Fage_P052b	281	Pulse	99	11747553	6070	1
Fage_P052b	282	Picture	Stroop Sternberg	11753978	0	1	24824	2	0	next	hit	1319
Fage_P052b	282	Pulse	99	11759953	5975	1
Fage_P052b	282	Response	1	11764582	10604	1
Fage_P052b	282	Pulse	99	11772352	18374	1
Fage_P052b	283	Picture	Fixation Cross Sternberg Letters after Stroop	11778802	0	1	37320	2	0	next	other	0
Fage_P052b	283	Pulse	99	11784752	5950	1
Fage_P052b	283	Pulse	99	11797152	18350	1
Fage_P052b	283	Pulse	99	11809552	30750	1
Fage_P052b	284	Picture	Retrieval Sternberg Letters	11816122	0	1	24824	2	0	next	hit	1328
Fage_P052b	284	Pulse	99	11821952	5830	1
Fage_P052b	284	Pulse	99	11834351	18229	1
Fage_P052b	284	Response	1	11834701	18579	1
Fage_P052b	285	Picture	Fixation Cross after Retrieval	11840946	0	1	137116	2	0	next	other	0
Fage_P052b	285	Pulse	99	11846751	5805	1
Fage_P052b	285	Pulse	99	11859151	18205	1
Fage_P052b	285	Pulse	99	11871550	30604	1
Fage_P052b	285	Pulse	99	11883950	43004	1
Fage_P052b	285	Pulse	99	11896350	55404	1
Fage_P052b	285	Pulse	99	11908750	67804	1
Fage_P052b	285	Pulse	99	11921150	80204	1
Fage_P052b	285	Pulse	99	11933549	92603	1
Fage_P052b	285	Pulse	99	11945949	105003	1
Fage_P052b	285	Pulse	99	11958349	117403	1
Fage_P052b	285	Pulse	99	11970749	129803	1
Fage_P052b	286	Picture	Encoding Sternberg Letters	11978062	0	1	24824	2	0	next	other	0
Fage_P052b	286	Pulse	99	11983149	5087	1
Fage_P052b	286	Pulse	99	11995548	17486	1
Fage_P052b	287	Picture	Fixation Cross Sternberg Letters after Encoding	12002886	0	1	12495	2	0	next	other	0
Fage_P052b	287	Pulse	99	12007948	5062	1
Fage_P052b	288	Picture	Stroop Sternberg	12015381	0	1	24825	2	0	next	hit	1348
Fage_P052b	288	Pulse	99	12020348	4967	1
Fage_P052b	288	Response	1	12023808	8427	1
Fage_P052b	288	Pulse	99	12032748	17367	1
Fage_P052b	289	Picture	Fixation Cross Sternberg Letters after Stroop	12040206	0	1	37319	2	0	next	other	0
Fage_P052b	289	Pulse	99	12045147	4941	1
Fage_P052b	289	Pulse	99	12057547	17341	1
Fage_P052b	289	Pulse	99	12069947	29741	1
Fage_P052b	290	Picture	Retrieval Sternberg Letters	12077525	0	1	24824	2	0	next	incorrect	1356
Fage_P052b	290	Pulse	99	12082347	4822	1
Fage_P052b	290	Response	2	12087686	10161	1
Fage_P052b	290	Pulse	99	12094746	17221	1
Fage_P052b	291	Picture	Fixation Cross after Retrieval	12102349	0	1	112292	2	0	next	other	0
Fage_P052b	291	Pulse	99	12107146	4797	1
Fage_P052b	291	Pulse	99	12119546	17197	1
Fage_P052b	291	Pulse	99	12131946	29597	1
Fage_P052b	291	Pulse	99	12144346	41997	1
Fage_P052b	291	Pulse	99	12156745	54396	1
Fage_P052b	291	Pulse	99	12169145	66796	1
Fage_P052b	291	Pulse	99	12181545	79196	1
Fage_P052b	291	Pulse	99	12193945	91596	1
Fage_P052b	291	Pulse	99	12206344	103995	1
Fage_P052b	292	Picture	End Sternberg	12214641	0	1	37320	2	0	next	other	0
Fage_P052b	292	Pulse	99	12218744	4103	1
Fage_P052b	292	Pulse	99	12231144	16503	1
Fage_P052b	292	Pulse	99	12243544	28903	1
Fage_P052b	293	Picture	Instruction Stroop	12251961	0	1	37319	2	0	next	other	0
Fage_P052b	293	Pulse	99	12255953	3992	1
Fage_P052b	293	Pulse	99	12268353	16392	1
Fage_P052b	293	Pulse	99	12280753	28792	1
Fage_P052b	294	Picture	stroop neutral close	12289280	0	1	24824	2	0	next	incorrect	1378
Fage_P052b	294	Pulse	99	12293153	3873	1
Fage_P052b	294	Response	2	12298423	9143	1
Fage_P052b	294	Pulse	99	12305552	16272	1
Fage_P052b	295	Picture	stroop neutral close	12314104	0	1	24824	2	0	next	hit	1382
Fage_P052b	295	Pulse	99	12317952	3848	1
Fage_P052b	295	Response	1	12322752	8648	1
Fage_P052b	295	Pulse	99	12330352	16248	1
Fage_P052b	296	Picture	stroop neutral close	12338928	0	1	24824	3	0	next	incorrect	1386
Fage_P052b	296	Pulse	99	12342752	3824	1
Fage_P052b	296	Response	2	12346402	7474	1
Fage_P052b	296	Pulse	99	12355152	16224	1
Fage_P052b	297	Picture	stroop neutral close	12363752	0	2	24825	3	0	next	incorrect	1390
Fage_P052b	297	Pulse	99	12367551	3799	1
Fage_P052b	297	Response	2	12371411	7659	1
Fage_P052b	297	Pulse	99	12379951	16199	1
Fage_P052b	298	Picture	stroop neutral close	12388577	0	1	24824	2	0	next	hit	1394
Fage_P052b	298	Pulse	99	12392351	3774	1
Fage_P052b	298	Response	1	12397431	8854	1
Fage_P052b	298	Pulse	99	12404750	16173	1
Fage_P052b	299	Picture	stroop neutral close	12413401	0	1	24824	2	0	next	incorrect	1398
Fage_P052b	299	Pulse	99	12417150	3749	1
Fage_P052b	299	Response	2	12420800	7399	1
Fage_P052b	299	Pulse	99	12429550	16149	1
Fage_P052b	300	Picture	Fixation Cross Stroop	12438225	0	1	124620	2	0	next	other	0
Fage_P052b	300	Pulse	99	12441950	3725	1
Fage_P052b	300	Pulse	99	12454350	16125	1
Fage_P052b	300	Pulse	99	12466749	28524	1
Fage_P052b	300	Pulse	99	12479149	40924	1
Fage_P052b	300	Pulse	99	12491549	53324	1
Fage_P052b	300	Pulse	99	12503949	65724	1
Fage_P052b	300	Pulse	99	12516348	78123	1
Fage_P052b	300	Pulse	99	12528748	90523	1
Fage_P052b	300	Pulse	99	12541148	102923	1
Fage_P052b	300	Pulse	99	12553548	115323	1
Fage_P052b	301	Picture	stroop neutral close	12562845	0	1	24825	2	0	next	hit	1413
Fage_P052b	301	Pulse	99	12565948	3103	1
Fage_P052b	301	Response	1	12570077	7232	1
Fage_P052b	301	Pulse	99	12578347	15502	1
Fage_P052b	302	Picture	stroop neutral close	12587670	0	1	24824	2	0	next	incorrect	1417
Fage_P052b	302	Pulse	99	12590747	3077	1
Fage_P052b	302	Response	2	12595197	7527	1
Fage_P052b	302	Pulse	99	12603147	15477	1
Fage_P052b	303	Picture	stroop neutral close	12612494	0	1	24824	2	0	next	incorrect	1421
Fage_P052b	303	Pulse	99	12615547	3053	1
Fage_P052b	303	Response	2	12620566	8072	1
Fage_P052b	303	Pulse	99	12627947	15453	1
Fage_P052b	304	Picture	stroop neutral close	12637318	0	1	24824	2	0	next	incorrect	1425
Fage_P052b	304	Pulse	99	12640346	3028	1
Fage_P052b	304	Response	2	12646066	8748	1
Fage_P052b	304	Pulse	99	12652746	15428	1
Fage_P052b	305	Picture	stroop neutral close	12662142	0	1	24824	2	0	next	hit	1429
Fage_P052b	305	Pulse	99	12665146	3004	1
Fage_P052b	305	Response	1	12670455	8313	1
Fage_P052b	305	Pulse	99	12677545	15403	1
Fage_P052b	306	Picture	stroop neutral close	12686966	0	1	24824	2	0	next	incorrect	1433
Fage_P052b	306	Pulse	99	12689945	2979	1
Fage_P052b	306	Response	2	12693765	6799	1
Fage_P052b	306	Pulse	99	12702345	15379	1
Fage_P052b	307	Picture	Fixation Cross Stroop	12711790	0	1	124621	2	0	next	other	0
Fage_P052b	307	Pulse	99	12714745	2955	1
Fage_P052b	307	Pulse	99	12727144	15354	1
Fage_P052b	307	Pulse	99	12739544	27754	1
Fage_P052b	307	Pulse	99	12751944	40154	1
Fage_P052b	307	Pulse	99	12764344	52554	1
Fage_P052b	307	Pulse	99	12776744	64954	1
Fage_P052b	307	Pulse	99	12789143	77353	1
Fage_P052b	307	Pulse	99	12801543	89753	1
Fage_P052b	307	Pulse	99	12813943	102153	1
Fage_P052b	307	Pulse	99	12826343	114553	1
Fage_P052b	308	Picture	stroop neutral close	12836411	0	1	24824	2	0	next	hit	1448
Fage_P052b	308	Pulse	99	12838742	2331	1
Fage_P052b	308	Response	1	12843742	7331	1
Fage_P052b	308	Pulse	99	12851142	14731	1
Fage_P052b	309	Picture	stroop neutral close	12861235	0	1	24824	2	0	next	incorrect	1452
Fage_P052b	309	Pulse	99	12863542	2307	1
Fage_P052b	309	Response	2	12867322	6087	1
Fage_P052b	309	Pulse	99	12875942	14707	1
Fage_P052b	310	Picture	stroop neutral close	12886059	0	1	24824	2	0	next	incorrect	1456
Fage_P052b	310	Pulse	99	12888342	2283	1
Fage_P052b	310	Response	2	12894961	8902	1
Fage_P052b	310	Pulse	99	12900741	14682	1
Fage_P052b	311	Picture	stroop neutral close	12910883	0	1	24824	3	0	next	incorrect	1460
Fage_P052b	311	Pulse	99	12913141	2258	1
Fage_P052b	311	Response	2	12918091	7208	1
Fage_P052b	311	Pulse	99	12925541	14658	1
Fage_P052b	312	Picture	stroop neutral close	12935707	0	2	24825	3	0	next	hit	1464
Fage_P052b	312	Pulse	99	12937941	2234	1
Fage_P052b	312	Response	1	12944600	8893	1
Fage_P052b	312	Pulse	99	12950340	14633	1
Fage_P052b	313	Picture	stroop neutral close	12960532	0	1	24824	2	0	next	incorrect	1468
Fage_P052b	313	Pulse	99	12962740	2208	1
Fage_P052b	313	Response	2	12967110	6578	1
Fage_P052b	313	Pulse	99	12975140	14608	1
Fage_P052b	313	Response	1	12975280	14748	1
Fage_P052b	314	Picture	Fixation Cross Stroop	12985356	0	1	124620	2	0	next	other	0
Fage_P052b	314	Pulse	99	12987540	2184	1
Fage_P052b	314	Pulse	99	12999939	14583	1
Fage_P052b	314	Pulse	99	13012339	26983	1
Fage_P052b	314	Pulse	99	13024739	39383	1
Fage_P052b	314	Pulse	99	13037139	51783	1
Fage_P052b	314	Pulse	99	13049538	64182	1
Fage_P052b	314	Pulse	99	13061938	76582	1
Fage_P052b	314	Pulse	99	13074338	88982	1
Fage_P052b	314	Pulse	99	13086738	101382	1
Fage_P052b	314	Pulse	99	13099138	113782	1
Fage_P052b	315	Picture	stroop neutral close	13109976	0	1	24824	2	0	next	incorrect	1484
Fage_P052b	315	Pulse	99	13111537	1561	1
Fage_P052b	315	Response	2	13118807	8831	1
Fage_P052b	315	Pulse	99	13123937	13961	1
Fage_P052b	316	Picture	stroop neutral close	13134800	0	1	24825	2	0	next	hit	1488
Fage_P052b	316	Pulse	99	13136337	1537	1
Fage_P052b	316	Response	1	13144987	10187	1
Fage_P052b	316	Pulse	99	13148736	13936	1
Fage_P052b	317	Picture	stroop neutral close	13159625	0	1	24824	2	0	next	incorrect	1492
Fage_P052b	317	Pulse	99	13161136	1511	1
Fage_P052b	317	Response	2	13168376	8751	1
Fage_P052b	317	Pulse	99	13173536	13911	1
Fage_P052b	318	Picture	stroop neutral close	13184449	0	1	24824	2	0	next	incorrect	1496
Fage_P052b	318	Pulse	99	13185936	1487	1
Fage_P052b	318	Response	2	13193126	8677	1
Fage_P052b	318	Pulse	99	13198336	13887	1
Fage_P052b	319	Picture	stroop neutral close	13209273	0	1	24991	2	0	next	incorrect	1500
Fage_P052b	319	Pulse	99	13210735	1462	1
Fage_P052b	319	Response	2	13218135	8862	1
Fage_P052b	319	Pulse	99	13223135	13862	1
Fage_P052b	320	Picture	stroop neutral close	13234264	0	1	24824	2	0	next	incorrect	1504
Fage_P052b	320	Pulse	99	13235535	1271	1
Fage_P052b	320	Response	2	13240515	6251	1
Fage_P052b	320	Pulse	99	13247935	13671	1
Fage_P052b	321	Picture	Fixation Cross Stroop	13259088	0	1	124620	2	0	next	other	0
Fage_P052b	321	Pulse	99	13260335	1247	1
Fage_P052b	321	Pulse	99	13272734	13646	1
Fage_P052b	321	Pulse	99	13285134	26046	1
Fage_P052b	321	Pulse	99	13297534	38446	1
Fage_P052b	321	Pulse	99	13309933	50845	1
Fage_P052b	321	Pulse	99	13322333	63245	1
Fage_P052b	321	Pulse	99	13334733	75645	1
Fage_P052b	321	Pulse	99	13347133	88045	1
Fage_P052b	321	Pulse	99	13359533	100445	1
Fage_P052b	321	Pulse	99	13371932	112844	1
Fage_P052b	322	Picture	stroop maximum incongruent	13383708	0	1	24824	2	0	next	hit	1519
Fage_P052b	322	Pulse	99	13384332	624	1
Fage_P052b	322	Response	1	13393112	9404	1
Fage_P052b	322	Pulse	99	13396732	13024	1
Fage_P052b	323	Picture	stroop maximum incongruent	13408532	0	1	24825	2	0	next	hit	1523
Fage_P052b	323	Pulse	99	13409132	600	1
Fage_P052b	323	Response	1	13420182	11650	1
Fage_P052b	323	Pulse	99	13421531	12999	1
Fage_P052b	324	Picture	stroop maximum incongruent	13433357	0	1	24824	2	0	next	hit	1528
Fage_P052b	324	Pulse	99	13433931	574	1
Fage_P052b	324	Pulse	99	13446331	12974	1
Fage_P052b	324	Response	1	13446831	13474	1
Fage_P052b	325	Picture	stroop maximum incongruent	13458181	0	1	24824	2	0	next	incorrect	1531
Fage_P052b	325	Pulse	99	13458731	550	1
Fage_P052b	325	Response	2	13468981	10800	1
Fage_P052b	325	Pulse	99	13471130	12949	1
Fage_P052b	326	Picture	stroop maximum incongruent	13483005	0	1	24824	2	0	next	hit	1535
Fage_P052b	326	Pulse	99	13483530	525	1
Fage_P052b	326	Response	1	13492340	9335	1
Fage_P052b	326	Pulse	99	13495930	12925	1
Fage_P052b	327	Picture	stroop maximum incongruent	13507829	0	1	24824	2	0	next	incorrect	1539
Fage_P052b	327	Pulse	99	13508330	501	1
Fage_P052b	327	Response	2	13517090	9261	1
Fage_P052b	327	Pulse	99	13520729	12900	1
Fage_P052b	328	Picture	Fixation Cross Stroop	13532653	0	1	124621	2	0	next	other	0
Fage_P052b	328	Pulse	99	13533129	476	1
Fage_P052b	328	Pulse	99	13545529	12876	1
Fage_P052b	328	Pulse	99	13557929	25276	1
Fage_P052b	328	Pulse	99	13570329	37676	1
Fage_P052b	328	Pulse	99	13582728	50075	1
Fage_P052b	328	Pulse	99	13595128	62475	1
Fage_P052b	328	Pulse	99	13607528	74875	1
Fage_P052b	328	Pulse	99	13619928	87275	1
Fage_P052b	328	Pulse	99	13632328	99675	1
Fage_P052b	328	Pulse	99	13644727	112074	1
Fage_P052b	328	Pulse	99	13657127	124474	1
Fage_P052b	329	Picture	stroop maximum incongruent	13657274	0	1	24824	2	0	next	incorrect	1554
Fage_P052b	329	Response	2	13667157	9883	1
Fage_P052b	329	Pulse	99	13669527	12253	1
Fage_P052b	329	Pulse	99	13681927	24653	1
Fage_P052b	330	Picture	stroop maximum incongruent	13682098	0	1	24824	2	0	next	incorrect	1558
Fage_P052b	330	Response	2	13692916	10818	1
Fage_P052b	330	Pulse	99	13694326	12228	1
Fage_P052b	330	Pulse	99	13706726	24628	1
Fage_P052b	331	Picture	stroop maximum incongruent	13706922	0	1	24824	2	0	next	hit	1562
Fage_P052b	331	Response	1	13715716	8794	1
Fage_P052b	331	Pulse	99	13719126	12204	1
Fage_P052b	331	Pulse	99	13731526	24604	1
Fage_P052b	332	Picture	stroop maximum incongruent	13731746	0	1	24824	2	0	next	hit	1566
Fage_P052b	332	Response	1	13739916	8170	1
Fage_P052b	332	Pulse	99	13743935	12189	1
Fage_P052b	332	Pulse	99	13756335	24589	1
Fage_P052b	333	Picture	stroop maximum incongruent	13756570	0	1	24824	3	0	next	hit	1570
Fage_P052b	333	Response	1	13765315	8745	1
Fage_P052b	333	Pulse	99	13768725	12155	1
Fage_P052b	333	Pulse	99	13781135	24565	1
Fage_P052b	334	Picture	stroop maximum incongruent	13781394	0	2	24825	3	0	next	incorrect	1574
Fage_P052b	334	Response	2	13789995	8601	1
Fage_P052b	334	Pulse	99	13793534	12140	1
Fage_P052b	334	Pulse	99	13805934	24540	1
Fage_P052b	335	Picture	Fixation Cross Stroop	13806219	0	1	124620	2	0	next	other	0
Fage_P052b	335	Pulse	99	13818334	12115	1
Fage_P052b	335	Pulse	99	13830734	24515	1
Fage_P052b	335	Pulse	99	13843133	36914	1
Fage_P052b	335	Pulse	99	13855533	49314	1
Fage_P052b	335	Pulse	99	13867933	61714	1
Fage_P052b	335	Pulse	99	13880333	74114	1
Fage_P052b	335	Pulse	99	13892733	86514	1
Fage_P052b	335	Pulse	99	13905132	98913	1
Fage_P052b	335	Pulse	99	13917532	111313	1
Fage_P052b	335	Pulse	99	13929932	123713	1
Fage_P052b	336	Picture	stroop maximum incongruent	13930839	0	1	24824	2	0	next	hit	1589
Fage_P052b	336	Response	1	13940082	9243	1
Fage_P052b	336	Pulse	99	13942332	11493	1
Fage_P052b	336	Pulse	99	13954732	23893	1
Fage_P052b	337	Picture	stroop maximum incongruent	13955663	0	1	24824	2	0	next	hit	1593
Fage_P052b	337	Response	1	13965651	9988	1
Fage_P052b	337	Pulse	99	13967131	11468	1
Fage_P052b	337	Pulse	99	13979531	23868	1
Fage_P052b	338	Picture	stroop maximum incongruent	13980487	0	1	24825	2	0	next	incorrect	1597
Fage_P052b	338	Response	2	13989391	8904	1
Fage_P052b	338	Pulse	99	13991931	11444	1
Fage_P052b	338	Pulse	99	14004331	23844	1
Fage_P052b	339	Picture	stroop maximum incongruent	14005312	0	1	24824	2	0	next	hit	1601
Fage_P052b	339	Response	1	14013850	8538	1
Fage_P052b	339	Pulse	99	14016730	11418	1
Fage_P052b	339	Pulse	99	14029130	23818	1
Fage_P052b	340	Picture	stroop maximum incongruent	14030136	0	1	24824	2	0	next	hit	1605
Fage_P052b	340	Response	1	14038410	8274	1
Fage_P052b	340	Pulse	99	14041530	11394	1
Fage_P052b	340	Pulse	99	14053930	23794	1
Fage_P052b	341	Picture	stroop maximum incongruent	14054960	0	1	24824	2	0	next	incorrect	1609
Fage_P052b	341	Response	2	14063679	8719	1
Fage_P052b	341	Pulse	99	14066329	11369	1
Fage_P052b	341	Pulse	99	14078729	23769	1
Fage_P052b	342	Picture	Fixation Cross Stroop	14079784	0	1	124620	3	0	next	false_alarm	1616
Fage_P052b	342	Pulse	99	14091129	11345	1
Fage_P052b	342	Pulse	99	14103529	23745	1
Fage_P052b	342	Pulse	99	14115928	36144	1
Fage_P052b	342	Response	2	14121208	41424	1
Fage_P052b	342	Pulse	99	14128328	48544	1
Fage_P052b	342	Pulse	99	14140728	60944	1
Fage_P052b	342	Pulse	99	14153128	73344	1
Fage_P052b	342	Pulse	99	14165527	85743	1
Fage_P052b	342	Pulse	99	14177927	98143	1
Fage_P052b	342	Pulse	99	14190327	110543	1
Fage_P052b	342	Pulse	99	14202727	122943	1
Fage_P052b	343	Picture	stroop maximum incongruent	14204404	0	2	24825	3	0	next	incorrect	1625
Fage_P052b	343	Response	2	14213117	8713	1
Fage_P052b	343	Pulse	99	14215126	10722	1
Fage_P052b	343	Pulse	99	14227526	23122	1
Fage_P052b	344	Picture	stroop maximum incongruent	14229229	0	1	24824	2	0	next	hit	1629
Fage_P052b	344	Response	1	14238426	9197	1
Fage_P052b	344	Pulse	99	14239926	10697	1
Fage_P052b	344	Pulse	99	14252326	23097	1
Fage_P052b	345	Picture	stroop maximum incongruent	14254053	0	1	24824	2	0	next	incorrect	1633
Fage_P052b	345	Response	2	14262806	8753	1
Fage_P052b	345	Pulse	99	14264726	10673	1
Fage_P052b	345	Pulse	99	14277125	23072	1
Fage_P052b	346	Picture	stroop maximum incongruent	14278877	0	1	24824	2	0	next	incorrect	1637
Fage_P052b	346	Response	2	14288315	9438	1
Fage_P052b	346	Pulse	99	14289525	10648	1
Fage_P052b	346	Pulse	99	14301925	23048	1
Fage_P052b	347	Picture	stroop maximum incongruent	14303701	0	1	24824	2	0	next	incorrect	1641
Fage_P052b	347	Response	2	14310275	6574	1
Fage_P052b	347	Pulse	99	14314325	10624	1
Fage_P052b	347	Pulse	99	14326725	23024	1
Fage_P052b	348	Picture	stroop maximum incongruent	14328525	0	1	24824	2	0	next	incorrect	1645
Fage_P052b	348	Response	2	14337234	8709	1
Fage_P052b	348	Pulse	99	14339124	10599	1
Fage_P052b	348	Pulse	99	14351524	22999	1
Fage_P052b	349	Picture	Fixation Cross Stroop	14353349	0	1	124621	2	0	next	other	0
Fage_P052b	349	Pulse	99	14363924	10575	1
Fage_P052b	349	Pulse	99	14376324	22975	1
Fage_P052b	349	Pulse	99	14388723	35374	1
Fage_P052b	349	Pulse	99	14401123	47774	1
Fage_P052b	349	Pulse	99	14413523	60174	1
Fage_P052b	349	Pulse	99	14425923	72574	1
Fage_P052b	349	Pulse	99	14438322	84973	1
Fage_P052b	349	Pulse	99	14450722	97373	1
Fage_P052b	349	Pulse	99	14463122	109773	1
Fage_P052b	349	Pulse	99	14475522	122173	1
Fage_P052b	350	Picture	End Stroop	14477970	0	1	43464	2	0	next	other	0
Fage_P052b	350	Pulse	99	14487921	9951	1
Fage_P052b	350	Pulse	99	14500321	22351	1
Fage_P052b	350	Pulse	99	14512721	34751	1
