# Supplementary material for: Towards clinical applicability of fMRI via systematic filtering
Source: PLoS One. 2025 May 12;20(5):e0321088. doi: 10.1371/journal.pone.0321088 (PMC12068634; doi:10.1371/journal.pone.0321088)
Supplement: S1 Code — (ZIP) [file pone.0321088.s001.zip › PLOS_DATA_CODE/Logfiles/Fage_P057a-fage.log]

Scenario - Fage Final
Logfile written - 02/25/2013 17:28:01

Subject	Trial	Event Type	Code	Time	TTime	Uncertainty	Duration	Uncertainty	ReqTime	ReqDur	Stim Type	Pair Index

Fage_P057a	1	Pulse	99	70484	80480	1
Fage_P057a	2	Picture	Instruction Sternberg Symbols	70803	0	1	37319	2	0	next	other	0
Fage_P057a	2	Pulse	99	82884	12081	1
Fage_P057a	2	Pulse	99	95284	24481	1
Fage_P057a	2	Pulse	99	107683	36880	1
Fage_P057a	3	Picture	Encoding Sternberg Symbols	108122	0	1	24824	2	0	next	other	0
Fage_P057a	3	Pulse	99	120083	11961	1
Fage_P057a	3	Pulse	99	132483	24361	1
Fage_P057a	4	Picture	Fixation Cross Sternberg Symbols after Encoding	132946	0	1	12495	2	0	next	other	0
Fage_P057a	4	Pulse	99	144883	11937	1
Fage_P057a	5	Picture	Stroop Sternberg	145441	0	1	24824	2	0	next	incorrect	12
Fage_P057a	5	Response	2	152602	7161	1
Fage_P057a	5	Pulse	99	157282	11841	1
Fage_P057a	5	Pulse	99	169682	24241	1
Fage_P057a	6	Picture	Fixation Cross Sternberg Symbols after Stroop	170265	0	1	37320	2	0	next	other	0
Fage_P057a	6	Pulse	99	182082	11817	1
Fage_P057a	6	Pulse	99	194481	24216	1
Fage_P057a	6	Pulse	99	206881	36616	1
Fage_P057a	7	Picture	Retrieval Sternberg Symbols	207585	0	1	24824	2	0	next	hit	20
Fage_P057a	7	Response	1	217641	10056	1
Fage_P057a	7	Pulse	99	219281	11696	1
Fage_P057a	7	Pulse	99	231681	24096	1
Fage_P057a	8	Picture	Fixation Cross after Retrieval	232409	0	1	112291	2	0	next	other	0
Fage_P057a	8	Pulse	99	244080	11671	1
Fage_P057a	8	Pulse	99	256480	24071	1
Fage_P057a	8	Pulse	99	268880	36471	1
Fage_P057a	8	Pulse	99	281290	48881	1
Fage_P057a	8	Pulse	99	293689	61280	1
Fage_P057a	8	Pulse	99	306089	73680	1
Fage_P057a	8	Pulse	99	318489	86080	1
Fage_P057a	8	Pulse	99	330889	98480	1
Fage_P057a	8	Pulse	99	343288	110879	1
Fage_P057a	9	Picture	Encoding Sternberg Symbols	344700	0	1	24824	2	0	next	other	0
Fage_P057a	9	Pulse	99	355688	10988	1
Fage_P057a	9	Pulse	99	368088	23388	1
Fage_P057a	10	Picture	Fixation Cross Sternberg Symbols after Encoding	369524	0	1	12496	2	0	next	other	0
Fage_P057a	10	Pulse	99	380488	10964	1
Fage_P057a	11	Picture	Stroop Sternberg	382020	0	1	24824	2	0	next	incorrect	39
Fage_P057a	11	Response	2	389287	7267	1
Fage_P057a	11	Pulse	99	392887	10867	1
Fage_P057a	11	Pulse	99	405287	23267	1
Fage_P057a	12	Picture	Fixation Cross Sternberg Symbols after Stroop	406844	0	1	37319	2	0	next	other	0
Fage_P057a	12	Pulse	99	417687	10843	1
Fage_P057a	12	Pulse	99	430086	23242	1
Fage_P057a	12	Pulse	99	442486	35642	1
Fage_P057a	13	Picture	Retrieval Sternberg Symbols	444163	0	1	24824	2	0	next	hit	48
Fage_P057a	13	Pulse	99	454886	10723	1
Fage_P057a	13	Response	1	457495	13332	1
Fage_P057a	13	Pulse	99	467285	23122	1
Fage_P057a	14	Picture	Fixation Cross after Retrieval	468987	0	1	149444	2	0	next	other	0
Fage_P057a	14	Pulse	99	479685	10698	1
Fage_P057a	14	Pulse	99	492085	23098	1
Fage_P057a	14	Pulse	99	504485	35498	1
Fage_P057a	14	Pulse	99	516884	47897	1
Fage_P057a	14	Pulse	99	529284	60297	1
Fage_P057a	14	Pulse	99	541684	72697	1
Fage_P057a	14	Pulse	99	554084	85097	1
Fage_P057a	14	Pulse	99	566483	97496	1
Fage_P057a	14	Pulse	99	578883	109896	1
Fage_P057a	14	Pulse	99	591283	122296	1
Fage_P057a	14	Pulse	99	603683	134696	1
Fage_P057a	14	Pulse	99	616082	147095	1
Fage_P057a	15	Picture	Encoding Sternberg Symbols	618431	0	1	24824	2	0	next	other	0
Fage_P057a	15	Pulse	99	628482	10051	1
Fage_P057a	15	Pulse	99	640882	22451	1
Fage_P057a	16	Picture	Fixation Cross Sternberg Symbols after Encoding	643255	0	1	12496	2	0	next	other	0
Fage_P057a	16	Pulse	99	653281	10026	1
Fage_P057a	17	Picture	Stroop Sternberg	655751	0	1	24824	2	0	next	hit	70
Fage_P057a	17	Pulse	99	665681	9930	1
Fage_P057a	17	Response	1	668341	12590	1
Fage_P057a	17	Pulse	99	678081	22330	1
Fage_P057a	18	Picture	Fixation Cross Sternberg Symbols after Stroop	680575	0	1	37319	2	0	next	other	0
Fage_P057a	18	Pulse	99	690481	9906	1
Fage_P057a	18	Pulse	99	702880	22305	1
Fage_P057a	18	Pulse	99	715280	34705	1
Fage_P057a	19	Picture	Retrieval Sternberg Symbols	717894	0	1	24824	2	0	next	hit	78
Fage_P057a	19	Pulse	99	727680	9786	1
Fage_P057a	19	Response	1	728270	10376	1
Fage_P057a	19	Pulse	99	740080	22186	1
Fage_P057a	20	Picture	Fixation Cross after Retrieval	742718	0	1	124620	2	0	next	other	0
Fage_P057a	20	Pulse	99	752479	9761	1
Fage_P057a	20	Pulse	99	764879	22161	1
Fage_P057a	20	Pulse	99	777279	34561	1
Fage_P057a	20	Pulse	99	789678	46960	1
Fage_P057a	20	Pulse	99	802078	59360	1
Fage_P057a	20	Pulse	99	814478	71760	1
Fage_P057a	20	Pulse	99	826878	84160	1
Fage_P057a	20	Pulse	99	839277	96559	1
Fage_P057a	20	Pulse	99	851677	108959	1
Fage_P057a	20	Pulse	99	864077	121359	1
Fage_P057a	21	Picture	Encoding Sternberg Symbols	867338	0	1	24824	3	0	next	other	0
Fage_P057a	21	Pulse	99	876477	9139	1
Fage_P057a	21	Pulse	99	888876	21538	1
Fage_P057a	22	Picture	Fixation Cross Sternberg Symbols after Encoding	892162	0	2	12496	3	0	next	other	0
Fage_P057a	22	Pulse	99	901276	9114	1
Fage_P057a	23	Picture	Stroop Sternberg	904658	0	1	24824	2	0	next	hit	97
Fage_P057a	23	Response	1	910696	6038	1
Fage_P057a	23	Pulse	99	913676	9018	1
Fage_P057a	23	Pulse	99	926076	21418	1
Fage_P057a	24	Picture	Fixation Cross Sternberg Symbols after Stroop	929482	0	1	37319	2	0	next	other	0
Fage_P057a	24	Pulse	99	938475	8993	1
Fage_P057a	24	Pulse	99	950875	21393	1
Fage_P057a	24	Pulse	99	963275	33793	1
Fage_P057a	25	Picture	Retrieval Sternberg Symbols	966801	0	1	24824	2	0	next	incorrect	106
Fage_P057a	25	Pulse	99	975675	8874	1
Fage_P057a	25	Response	2	976324	9523	1
Fage_P057a	25	Pulse	99	988074	21273	1
Fage_P057a	26	Picture	Fixation Cross after Retrieval	991625	0	1	136949	2	0	next	other	0
Fage_P057a	26	Pulse	99	1000474	8849	1
Fage_P057a	26	Pulse	99	1012874	21249	1
Fage_P057a	26	Pulse	99	1025273	33648	1
Fage_P057a	26	Pulse	99	1037673	46048	1
Fage_P057a	26	Pulse	99	1050073	58448	1
Fage_P057a	26	Pulse	99	1062473	70848	1
Fage_P057a	26	Pulse	99	1074872	83247	1
Fage_P057a	26	Pulse	99	1087272	95647	1
Fage_P057a	26	Pulse	99	1099672	108047	1
Fage_P057a	26	Pulse	99	1112072	120447	1
Fage_P057a	26	Pulse	99	1124471	132846	1
Fage_P057a	27	Picture	Encoding Sternberg Symbols	1128574	0	1	24824	2	0	next	other	0
Fage_P057a	27	Pulse	99	1136871	8297	1
Fage_P057a	27	Pulse	99	1149271	20697	1
Fage_P057a	28	Picture	Fixation Cross Sternberg Symbols after Encoding	1153398	0	1	12496	2	0	next	other	0
Fage_P057a	28	Pulse	99	1161670	8272	1
Fage_P057a	29	Picture	Stroop Sternberg	1165894	0	1	24824	2	0	next	incorrect	126
Fage_P057a	29	Response	2	1171390	5496	1
Fage_P057a	29	Pulse	99	1174070	8176	1
Fage_P057a	29	Pulse	99	1186470	20576	1
Fage_P057a	30	Picture	Fixation Cross Sternberg Symbols after Stroop	1190718	0	1	37319	2	0	next	other	0
Fage_P057a	30	Pulse	99	1198869	8151	1
Fage_P057a	30	Pulse	99	1211269	20551	1
Fage_P057a	30	Pulse	99	1223669	32951	1
Fage_P057a	31	Picture	Retrieval Sternberg Symbols	1228037	0	1	24824	2	0	next	hit	135
Fage_P057a	31	Pulse	99	1236069	8032	1
Fage_P057a	31	Response	1	1239238	11201	1
Fage_P057a	31	Pulse	99	1248468	20431	1
Fage_P057a	32	Picture	Fixation Cross after Retrieval	1252861	0	1	124620	2	0	next	other	0
Fage_P057a	32	Pulse	99	1260868	8007	1
Fage_P057a	32	Pulse	99	1273268	20407	1
Fage_P057a	32	Pulse	99	1285668	32807	1
Fage_P057a	32	Pulse	99	1298067	45206	1
Fage_P057a	32	Pulse	99	1310467	57606	1
Fage_P057a	32	Pulse	99	1322867	70006	1
Fage_P057a	32	Pulse	99	1335267	82406	1
Fage_P057a	32	Pulse	99	1347666	94805	1
Fage_P057a	32	Pulse	99	1360066	107205	1
Fage_P057a	32	Pulse	99	1372466	119605	1
Fage_P057a	33	Picture	Encoding Sternberg Symbols	1377481	0	1	24824	2	0	next	other	0
Fage_P057a	33	Pulse	99	1384866	7385	1
Fage_P057a	33	Pulse	99	1397265	19784	1
Fage_P057a	34	Picture	Fixation Cross Sternberg Symbols after Encoding	1402305	0	1	12496	2	0	next	other	0
Fage_P057a	34	Pulse	99	1409665	7360	1
Fage_P057a	35	Picture	Stroop Sternberg	1414801	0	1	24824	2	0	next	incorrect	154
Fage_P057a	35	Response	2	1420675	5874	1
Fage_P057a	35	Pulse	99	1422064	7263	1
Fage_P057a	35	Pulse	99	1434464	19663	1
Fage_P057a	36	Picture	Fixation Cross Sternberg Symbols after Stroop	1439625	0	1	37319	2	0	next	other	0
Fage_P057a	36	Pulse	99	1446864	7239	1
Fage_P057a	36	Pulse	99	1459264	19639	1
Fage_P057a	36	Pulse	99	1471663	32038	1
Fage_P057a	37	Picture	Retrieval Sternberg Symbols	1476944	0	1	24824	2	0	next	hit	163
Fage_P057a	37	Pulse	99	1484063	7119	1
Fage_P057a	37	Response	1	1488483	11539	1
Fage_P057a	37	Pulse	99	1496463	19519	1
Fage_P057a	38	Picture	Fixation Cross after Retrieval	1501768	0	1	112292	2	0	next	other	0
Fage_P057a	38	Pulse	99	1508863	7095	1
Fage_P057a	38	Pulse	99	1521263	19495	1
Fage_P057a	38	Pulse	99	1533662	31894	1
Fage_P057a	38	Pulse	99	1546062	44294	1
Fage_P057a	38	Pulse	99	1558462	56694	1
Fage_P057a	38	Pulse	99	1570861	69093	1
Fage_P057a	38	Pulse	99	1583261	81493	1
Fage_P057a	38	Pulse	99	1595661	93893	1
Fage_P057a	38	Pulse	99	1608060	106292	1
Fage_P057a	39	Picture	Encoding Sternberg Symbols	1614060	0	1	24824	2	0	next	other	0
Fage_P057a	39	Pulse	99	1620461	6401	1
Fage_P057a	39	Pulse	99	1632860	18800	1
Fage_P057a	40	Picture	Fixation Cross Sternberg Symbols after Encoding	1638884	0	1	12495	2	0	next	other	0
Fage_P057a	40	Pulse	99	1645270	6386	1
Fage_P057a	41	Picture	Stroop Sternberg	1651379	0	1	24824	2	0	next	hit	182
Fage_P057a	41	Pulse	99	1657670	6291	1
Fage_P057a	41	Response	1	1658969	7590	1
Fage_P057a	41	Pulse	99	1670069	18690	1
Fage_P057a	42	Picture	Fixation Cross Sternberg Symbols after Stroop	1676203	0	1	37319	3	0	next	other	0
Fage_P057a	42	Pulse	99	1682469	6266	1
Fage_P057a	42	Pulse	99	1694869	18666	1
Fage_P057a	42	Pulse	99	1707268	31065	1
Fage_P057a	43	Picture	Retrieval Sternberg Symbols	1713522	0	2	24825	3	0	next	hit	191
Fage_P057a	43	Pulse	99	1719668	6146	1
Fage_P057a	43	Pulse	99	1732068	18546	1
Fage_P057a	43	Response	1	1732148	18626	1
Fage_P057a	44	Picture	Fixation Cross after Retrieval	1738347	0	1	112291	2	0	next	other	0
Fage_P057a	44	Pulse	99	1744468	6121	1
Fage_P057a	44	Pulse	99	1756867	18520	1
Fage_P057a	44	Pulse	99	1769267	30920	1
Fage_P057a	44	Pulse	99	1781667	43320	1
Fage_P057a	44	Pulse	99	1794066	55719	1
Fage_P057a	44	Pulse	99	1806466	68119	1
Fage_P057a	44	Pulse	99	1818866	80519	1
Fage_P057a	44	Pulse	99	1831266	92919	1
Fage_P057a	44	Pulse	99	1843665	105318	1
Fage_P057a	45	Picture	Encoding Sternberg Symbols	1850638	0	1	24824	2	0	next	other	0
Fage_P057a	45	Pulse	99	1856065	5427	1
Fage_P057a	45	Pulse	99	1868465	17827	1
Fage_P057a	46	Picture	Fixation Cross Sternberg Symbols after Encoding	1875462	0	1	12495	2	0	next	other	0
Fage_P057a	46	Pulse	99	1880865	5403	1
Fage_P057a	47	Picture	Stroop Sternberg	1887957	0	1	24824	3	0	next	incorrect	209
Fage_P057a	47	Pulse	99	1893264	5307	1
Fage_P057a	47	Response	2	1893924	5967	1
Fage_P057a	47	Pulse	99	1905664	17707	1
Fage_P057a	48	Picture	Fixation Cross Sternberg Symbols after Stroop	1912781	0	2	37320	3	0	next	other	0
Fage_P057a	48	Pulse	99	1918064	5283	1
Fage_P057a	48	Pulse	99	1930464	17683	1
Fage_P057a	48	Pulse	99	1942863	30082	1
Fage_P057a	49	Picture	Retrieval Sternberg Symbols	1950101	0	1	24824	2	0	next	incorrect	217
Fage_P057a	49	Pulse	99	1955263	5162	1
Fage_P057a	49	Response	2	1965093	14992	1
Fage_P057a	49	Pulse	99	1967663	17562	1
Fage_P057a	50	Picture	Fixation Cross after Retrieval	1974925	0	1	136949	2	0	next	other	0
Fage_P057a	50	Pulse	99	1980062	5137	1
Fage_P057a	50	Pulse	99	1992462	17537	1
Fage_P057a	50	Pulse	99	2004862	29937	1
Fage_P057a	50	Pulse	99	2017262	42337	1
Fage_P057a	50	Pulse	99	2029661	54736	1
Fage_P057a	50	Pulse	99	2042061	67136	1
Fage_P057a	50	Pulse	99	2054461	79536	1
Fage_P057a	50	Pulse	99	2066861	91936	1
Fage_P057a	50	Pulse	99	2079260	104335	1
Fage_P057a	50	Pulse	99	2091660	116735	1
Fage_P057a	50	Pulse	99	2104060	129135	1
Fage_P057a	51	Picture	Encoding Sternberg Symbols	2111874	0	1	24824	2	0	next	other	0
Fage_P057a	51	Pulse	99	2116460	4586	1
Fage_P057a	51	Pulse	99	2128859	16985	1
Fage_P057a	52	Picture	Fixation Cross Sternberg Symbols after Encoding	2136698	0	1	12495	2	0	next	other	0
Fage_P057a	52	Pulse	99	2141259	4561	1
Fage_P057a	53	Picture	Stroop Sternberg	2149193	0	1	24824	2	0	next	hit	238
Fage_P057a	53	Pulse	99	2153659	4466	1
Fage_P057a	53	Response	1	2155358	6165	1
Fage_P057a	53	Pulse	99	2166058	16865	1
Fage_P057a	54	Picture	Fixation Cross Sternberg Symbols after Stroop	2174017	0	1	37320	2	0	next	other	0
Fage_P057a	54	Pulse	99	2178458	4441	1
Fage_P057a	54	Pulse	99	2190858	16841	1
Fage_P057a	54	Pulse	99	2203257	29240	1
Fage_P057a	55	Picture	Retrieval Sternberg Symbols	2211337	0	1	24824	2	0	next	incorrect	246
Fage_P057a	55	Pulse	99	2215657	4320	1
Fage_P057a	55	Response	2	2218597	7260	1
Fage_P057a	55	Pulse	99	2228057	16720	1
Fage_P057a	56	Picture	Fixation Cross after Retrieval	2236161	0	1	124620	2	0	next	other	0
Fage_P057a	56	Pulse	99	2240457	4296	1
Fage_P057a	56	Pulse	99	2252856	16695	1
Fage_P057a	56	Pulse	99	2265256	29095	1
Fage_P057a	56	Pulse	99	2277656	41495	1
Fage_P057a	56	Pulse	99	2290056	53895	1
Fage_P057a	56	Pulse	99	2302455	66294	1
Fage_P057a	56	Pulse	99	2314855	78694	1
Fage_P057a	56	Pulse	99	2327255	91094	1
Fage_P057a	56	Pulse	99	2339655	103494	1
Fage_P057a	56	Pulse	99	2352054	115893	1
Fage_P057a	57	Picture	Encoding Sternberg Symbols	2360781	0	1	24824	2	0	next	other	0
Fage_P057a	57	Pulse	99	2364454	3673	1
Fage_P057a	57	Pulse	99	2376854	16073	1
Fage_P057a	58	Picture	Fixation Cross Sternberg Symbols after Encoding	2385605	0	1	12495	2	0	next	other	0
Fage_P057a	58	Pulse	99	2389254	3649	1
Fage_P057a	59	Picture	Stroop Sternberg	2398100	0	1	24824	2	0	next	incorrect	266
Fage_P057a	59	Pulse	99	2401653	3553	1
Fage_P057a	59	Response	2	2404263	6163	1
Fage_P057a	59	Pulse	99	2414053	15953	1
Fage_P057a	60	Picture	Fixation Cross Sternberg Symbols after Stroop	2422924	0	1	37320	2	0	next	other	0
Fage_P057a	60	Pulse	99	2426452	3528	1
Fage_P057a	60	Pulse	99	2438852	15928	1
Fage_P057a	60	Pulse	99	2451252	28328	1
Fage_P057a	61	Picture	Retrieval Sternberg Symbols	2460244	0	1	24824	2	0	next	incorrect	274
Fage_P057a	61	Pulse	99	2463652	3408	1
Fage_P057a	61	Response	2	2469062	8818	1
Fage_P057a	61	Pulse	99	2476051	15807	1
Fage_P057a	62	Picture	Fixation Cross after Retrieval	2485068	0	1	149444	2	0	next	other	0
Fage_P057a	62	Pulse	99	2488451	3383	1
Fage_P057a	62	Pulse	99	2500851	15783	1
Fage_P057a	62	Pulse	99	2513251	28183	1
Fage_P057a	62	Pulse	99	2525651	40583	1
Fage_P057a	62	Pulse	99	2538050	52982	1
Fage_P057a	62	Pulse	99	2550450	65382	1
Fage_P057a	62	Pulse	99	2562850	77782	1
Fage_P057a	62	Pulse	99	2575249	90181	1
Fage_P057a	62	Pulse	99	2587649	102581	1
Fage_P057a	62	Pulse	99	2600049	114981	1
Fage_P057a	62	Pulse	99	2612449	127381	1
Fage_P057a	62	Pulse	99	2624848	139780	1
Fage_P057a	63	Picture	Encoding Sternberg Symbols	2634512	0	1	24824	2	0	next	other	0
Fage_P057a	63	Pulse	99	2637248	2736	1
Fage_P057a	63	Pulse	99	2649648	15136	1
Fage_P057a	64	Picture	Fixation Cross Sternberg Symbols after Encoding	2659336	0	1	12495	3	0	next	other	0
Fage_P057a	64	Pulse	99	2662048	2712	1
Fage_P057a	65	Picture	Stroop Sternberg	2671831	0	2	24824	4	0	next	incorrect	296
Fage_P057a	65	Pulse	99	2674447	2616	1
Fage_P057a	65	Response	2	2678607	6776	1
Fage_P057a	65	Pulse	99	2686847	15016	1
Fage_P057a	66	Picture	Fixation Cross Sternberg Symbols after Stroop	2696655	0	2	37320	3	0	next	other	0
Fage_P057a	66	Pulse	99	2699247	2592	1
Fage_P057a	66	Pulse	99	2711647	14992	1
Fage_P057a	66	Pulse	99	2724046	27391	1
Fage_P057a	67	Picture	Retrieval Sternberg Symbols	2733975	0	1	24824	2	0	next	hit	304
Fage_P057a	67	Pulse	99	2736446	2471	1
Fage_P057a	67	Response	1	2745196	11221	1
Fage_P057a	67	Pulse	99	2748845	14870	1
Fage_P057a	68	Picture	Fixation Cross after Retrieval	2758799	0	1	124620	2	0	next	other	0
Fage_P057a	68	Pulse	99	2761245	2446	1
Fage_P057a	68	Pulse	99	2773645	14846	1
Fage_P057a	68	Pulse	99	2786045	27246	1
Fage_P057a	68	Pulse	99	2798444	39645	1
Fage_P057a	68	Pulse	99	2810844	52045	1
Fage_P057a	68	Pulse	99	2823244	64445	1
Fage_P057a	68	Pulse	99	2835644	76845	1
Fage_P057a	68	Pulse	99	2848043	89244	1
Fage_P057a	68	Pulse	99	2860443	101644	1
Fage_P057a	68	Pulse	99	2872843	114044	1
Fage_P057a	69	Picture	Encoding Sternberg Symbols	2883419	0	1	24824	2	0	next	other	0
Fage_P057a	69	Pulse	99	2885243	1824	1
Fage_P057a	69	Pulse	99	2897642	14223	1
Fage_P057a	70	Picture	Fixation Cross Sternberg Symbols after Encoding	2908243	0	1	12496	2	0	next	other	0
Fage_P057a	70	Pulse	99	2910042	1799	1
Fage_P057a	71	Picture	Stroop Sternberg	2920739	0	1	24824	2	0	next	incorrect	324
Fage_P057a	71	Pulse	99	2922442	1703	1
Fage_P057a	71	Response	2	2927572	6833	1
Fage_P057a	71	Pulse	99	2934842	14103	1
Fage_P057a	72	Picture	Fixation Cross Sternberg Symbols after Stroop	2945563	0	1	37319	2	0	next	other	0
Fage_P057a	72	Pulse	99	2947241	1678	1
Fage_P057a	72	Pulse	99	2959641	14078	1
Fage_P057a	72	Pulse	99	2972041	26478	1
Fage_P057a	73	Picture	Retrieval Sternberg Symbols	2982882	0	1	24824	2	0	next	incorrect	332
Fage_P057a	73	Pulse	99	2984441	1559	1
Fage_P057a	73	Response	2	2991530	8648	1
Fage_P057a	73	Pulse	99	2996850	13968	1
Fage_P057a	74	Picture	Fixation Cross after Retrieval	3007706	0	1	112291	3	0	next	other	0
Fage_P057a	74	Pulse	99	3009250	1544	1
Fage_P057a	74	Pulse	99	3021650	13944	1
Fage_P057a	74	Pulse	99	3034049	26343	1
Fage_P057a	74	Pulse	99	3046449	38743	1
Fage_P057a	74	Pulse	99	3058849	51143	1
Fage_P057a	74	Pulse	99	3071249	63543	1
Fage_P057a	74	Pulse	99	3083648	75942	1
Fage_P057a	74	Pulse	99	3096048	88342	1
Fage_P057a	74	Pulse	99	3108448	100742	1
Fage_P057a	75	Picture	Encoding Sternberg Symbols	3119997	0	2	24825	3	0	next	other	0
Fage_P057a	75	Pulse	99	3120848	851	1
Fage_P057a	75	Pulse	99	3133247	13250	1
Fage_P057a	76	Picture	Fixation Cross Sternberg Symbols after Encoding	3144822	0	1	12495	2	0	next	other	0
Fage_P057a	76	Pulse	99	3145647	825	1
Fage_P057a	77	Picture	Stroop Sternberg	3157317	0	1	24824	2	0	next	hit	351
Fage_P057a	77	Pulse	99	3158047	730	1
Fage_P057a	77	Response	1	3164236	6919	1
Fage_P057a	77	Pulse	99	3170446	13129	1
Fage_P057a	78	Picture	Fixation Cross Sternberg Symbols after Stroop	3182141	0	1	37319	2	0	next	other	0
Fage_P057a	78	Pulse	99	3182846	705	1
Fage_P057a	78	Pulse	99	3195246	13105	1
Fage_P057a	78	Pulse	99	3207645	25504	1
Fage_P057a	79	Picture	Retrieval Sternberg Symbols	3219460	0	1	24824	3	0	next	hit	359
Fage_P057a	79	Pulse	99	3220045	585	1
Fage_P057a	79	Response	1	3229965	10505	1
Fage_P057a	79	Pulse	99	3232445	12985	1
Fage_P057a	80	Picture	Fixation Cross after Retrieval	3244284	0	2	124621	3	0	next	other	0
Fage_P057a	80	Pulse	99	3244845	561	1
Fage_P057a	80	Pulse	99	3257244	12960	1
Fage_P057a	80	Pulse	99	3269644	25360	1
Fage_P057a	80	Pulse	99	3282044	37760	1
Fage_P057a	80	Pulse	99	3294444	50160	1
Fage_P057a	80	Pulse	99	3306843	62559	1
Fage_P057a	80	Pulse	99	3319243	74959	1
Fage_P057a	80	Pulse	99	3331643	87359	1
Fage_P057a	80	Pulse	99	3344043	99759	1
Fage_P057a	80	Pulse	99	3356442	112158	1
Fage_P057a	80	Pulse	99	3368842	124558	1
Fage_P057a	81	Picture	Encoding Sternberg Symbols	3368905	0	1	24824	2	0	next	other	0
Fage_P057a	81	Pulse	99	3381242	12337	1
Fage_P057a	81	Pulse	99	3393641	24736	1
Fage_P057a	82	Picture	Fixation Cross Sternberg Symbols after Encoding	3393729	0	1	12495	2	0	next	other	0
Fage_P057a	82	Pulse	99	3406041	12312	1
Fage_P057a	83	Picture	Stroop Sternberg	3406224	0	1	24824	2	0	next	incorrect	379
Fage_P057a	83	Response	2	3412171	5947	1
Fage_P057a	83	Pulse	99	3418441	12217	1
Fage_P057a	83	Pulse	99	3430841	24617	1
Fage_P057a	84	Picture	Fixation Cross Sternberg Symbols after Stroop	3431048	0	1	37319	3	0	next	other	0
Fage_P057a	84	Pulse	99	3443240	12192	1
Fage_P057a	84	Pulse	99	3455640	24592	1
Fage_P057a	84	Pulse	99	3468040	36992	1
Fage_P057a	85	Picture	Retrieval Sternberg Symbols	3468367	0	2	24825	3	0	next	incorrect	388
Fage_P057a	85	Pulse	99	3480440	12073	1
Fage_P057a	85	Response	2	3482229	13862	1
Fage_P057a	85	Pulse	99	3492839	24472	1
Fage_P057a	86	Picture	Fixation Cross after Retrieval	3493192	0	1	124620	2	0	next	other	0
Fage_P057a	86	Pulse	99	3505239	12047	1
Fage_P057a	86	Pulse	99	3517639	24447	1
Fage_P057a	86	Pulse	99	3530038	36846	1
Fage_P057a	86	Pulse	99	3542438	49246	1
Fage_P057a	86	Pulse	99	3554838	61646	1
Fage_P057a	86	Pulse	99	3567238	74046	1
Fage_P057a	86	Pulse	99	3579637	86445	1
Fage_P057a	86	Pulse	99	3592037	98845	1
Fage_P057a	86	Pulse	99	3604437	111245	1
Fage_P057a	86	Pulse	99	3616837	123645	1
Fage_P057a	87	Picture	Encoding Sternberg Symbols	3617812	0	1	24824	2	0	next	other	0
Fage_P057a	87	Pulse	99	3629236	11424	1
Fage_P057a	87	Pulse	99	3641636	23824	1
Fage_P057a	88	Picture	Fixation Cross Sternberg Symbols after Encoding	3642636	0	1	12495	2	0	next	other	0
Fage_P057a	88	Pulse	99	3654036	11400	1
Fage_P057a	89	Picture	Stroop Sternberg	3655131	0	1	24824	2	0	next	incorrect	407
Fage_P057a	89	Response	2	3660586	5455	1
Fage_P057a	89	Pulse	99	3666435	11304	1
Fage_P057a	89	Pulse	99	3678835	23704	1
Fage_P057a	90	Picture	Fixation Cross Sternberg Symbols after Stroop	3679955	0	1	37320	2	0	next	other	0
Fage_P057a	90	Pulse	99	3691235	11280	1
Fage_P057a	90	Pulse	99	3703635	23680	1
Fage_P057a	90	Pulse	99	3716034	36079	1
Fage_P057a	91	Picture	Retrieval Sternberg Symbols	3717275	0	1	24824	2	0	next	incorrect	415
Fage_P057a	91	Response	2	3722884	5609	1
Fage_P057a	91	Pulse	99	3728434	11159	1
Fage_P057a	91	Pulse	99	3740834	23559	1
Fage_P057a	92	Picture	Fixation Cross after Retrieval	3742099	0	1	112291	2	0	next	other	0
Fage_P057a	92	Pulse	99	3753234	11135	1
Fage_P057a	92	Pulse	99	3765633	23534	1
Fage_P057a	92	Pulse	99	3778033	35934	1
Fage_P057a	92	Pulse	99	3790433	48334	1
Fage_P057a	92	Pulse	99	3802832	60733	1
Fage_P057a	92	Pulse	99	3815232	73133	1
Fage_P057a	92	Pulse	99	3827632	85533	1
Fage_P057a	92	Pulse	99	3840032	97933	1
Fage_P057a	92	Pulse	99	3852431	110332	1
Fage_P057a	93	Picture	Encoding Sternberg Symbols	3854390	0	1	24824	2	0	next	other	0
Fage_P057a	93	Pulse	99	3864831	10441	1
Fage_P057a	93	Pulse	99	3877231	22841	1
Fage_P057a	94	Picture	Fixation Cross Sternberg Symbols after Encoding	3879214	0	1	12495	3	0	next	other	0
Fage_P057a	94	Pulse	99	3889631	10417	1
Fage_P057a	95	Picture	Stroop Sternberg	3891709	0	2	24825	3	0	next	incorrect	434
Fage_P057a	95	Response	2	3897690	5981	1
Fage_P057a	95	Pulse	99	3902030	10321	1
Fage_P057a	95	Pulse	99	3914430	22721	1
Fage_P057a	96	Picture	Fixation Cross Sternberg Symbols after Stroop	3916534	0	1	37319	2	0	next	other	0
Fage_P057a	96	Pulse	99	3926830	10296	1
Fage_P057a	96	Pulse	99	3939230	22696	1
Fage_P057a	96	Pulse	99	3951629	35095	1
Fage_P057a	97	Picture	Retrieval Sternberg Symbols	3953853	0	1	24824	2	0	next	hit	442
Fage_P057a	97	Response	1	3962849	8996	1
Fage_P057a	97	Pulse	99	3964029	10176	1
Fage_P057a	97	Pulse	99	3976429	22576	1
Fage_P057a	98	Picture	Fixation Cross after Retrieval	3978677	0	1	136949	2	0	next	other	0
Fage_P057a	98	Pulse	99	3988828	10151	1
Fage_P057a	98	Pulse	99	4001228	22551	1
Fage_P057a	98	Pulse	99	4013628	34951	1
Fage_P057a	98	Pulse	99	4026028	47351	1
Fage_P057a	98	Pulse	99	4038427	59750	1
Fage_P057a	98	Pulse	99	4050827	72150	1
Fage_P057a	98	Pulse	99	4063227	84550	1
Fage_P057a	98	Pulse	99	4075627	96950	1
Fage_P057a	98	Pulse	99	4088026	109349	1
Fage_P057a	98	Pulse	99	4100426	121749	1
Fage_P057a	98	Pulse	99	4112826	134149	1
Fage_P057a	99	Picture	Encoding Sternberg Symbols	4115626	0	1	24824	2	0	next	other	0
Fage_P057a	99	Pulse	99	4125226	9600	1
Fage_P057a	99	Pulse	99	4137625	21999	1
Fage_P057a	100	Picture	Fixation Cross Sternberg Symbols after Encoding	4140450	0	1	12495	2	0	next	other	0
Fage_P057a	100	Pulse	99	4150025	9575	1
Fage_P057a	101	Picture	Stroop Sternberg	4152945	0	1	24824	2	0	next	incorrect	463
Fage_P057a	101	Response	2	4159495	6550	1
Fage_P057a	101	Pulse	99	4162425	9480	1
Fage_P057a	101	Pulse	99	4174824	21879	1
Fage_P057a	102	Picture	Fixation Cross Sternberg Symbols after Stroop	4177769	0	1	37320	2	0	next	other	0
Fage_P057a	102	Pulse	99	4187224	9455	1
Fage_P057a	102	Pulse	99	4199624	21855	1
Fage_P057a	102	Pulse	99	4212024	34255	1
Fage_P057a	103	Picture	Retrieval Sternberg Symbols	4215089	0	1	24824	2	0	next	hit	472
Fage_P057a	103	Pulse	99	4224423	9334	1
Fage_P057a	103	Response	1	4224903	9814	1
Fage_P057a	103	Pulse	99	4236823	21734	1
Fage_P057a	104	Picture	Fixation Cross after Retrieval	4239913	0	1	149444	2	0	next	other	0
Fage_P057a	104	Pulse	99	4249223	9310	1
Fage_P057a	104	Pulse	99	4261623	21710	1
Fage_P057a	104	Pulse	99	4274022	34109	1
Fage_P057a	104	Pulse	99	4286422	46509	1
Fage_P057a	104	Pulse	99	4298822	58909	1
Fage_P057a	104	Pulse	99	4311221	71308	1
Fage_P057a	104	Pulse	99	4323621	83708	1
Fage_P057a	104	Pulse	99	4336021	96108	1
Fage_P057a	104	Pulse	99	4348421	108508	1
Fage_P057a	104	Pulse	99	4360820	120907	1
Fage_P057a	104	Pulse	99	4373220	133307	1
Fage_P057a	104	Pulse	99	4385620	145707	1
Fage_P057a	105	Picture	Encoding Sternberg Symbols	4389357	0	1	24824	2	0	next	other	0
Fage_P057a	105	Pulse	99	4398020	8663	1
Fage_P057a	105	Pulse	99	4410419	21062	1
Fage_P057a	106	Picture	Fixation Cross Sternberg Symbols after Encoding	4414181	0	1	12495	3	0	next	other	0
Fage_P057a	106	Pulse	99	4422819	8638	1
Fage_P057a	107	Picture	Stroop Sternberg	4426676	0	2	24825	3	0	next	hit	493
Fage_P057a	107	Response	1	4434399	7723	1
Fage_P057a	107	Pulse	99	4435219	8543	1
Fage_P057a	107	Pulse	99	4447618	20942	1
Fage_P057a	108	Picture	Fixation Cross Sternberg Symbols after Stroop	4451501	0	1	37319	2	0	next	other	0
Fage_P057a	108	Pulse	99	4460018	8517	1
Fage_P057a	108	Pulse	99	4472428	20927	1
Fage_P057a	108	Pulse	99	4484828	33327	1
Fage_P057a	109	Picture	Retrieval Sternberg Symbols	4488820	0	1	24824	2	0	next	incorrect	501
Fage_P057a	109	Response	2	4497147	8327	1
Fage_P057a	109	Pulse	99	4497227	8407	1
Fage_P057a	109	Pulse	99	4509627	20807	1
Fage_P057a	110	Picture	Fixation Cross after Retrieval	4513644	0	1	136949	2	0	next	other	0
Fage_P057a	110	Pulse	99	4522027	8383	1
Fage_P057a	110	Pulse	99	4534427	20783	1
Fage_P057a	110	Pulse	99	4546826	33182	1
Fage_P057a	110	Pulse	99	4559226	45582	1
Fage_P057a	110	Pulse	99	4571626	57982	1
Fage_P057a	110	Pulse	99	4584025	70381	1
Fage_P057a	110	Pulse	99	4596425	82781	1
Fage_P057a	110	Pulse	99	4608825	95181	1
Fage_P057a	110	Pulse	99	4621225	107581	1
Fage_P057a	110	Pulse	99	4633624	119980	1
Fage_P057a	110	Pulse	99	4646024	132380	1
Fage_P057a	111	Picture	Encoding Sternberg Symbols	4650593	0	1	24824	2	0	next	other	0
Fage_P057a	111	Pulse	99	4658424	7831	1
Fage_P057a	111	Pulse	99	4670824	20231	1
Fage_P057a	112	Picture	Fixation Cross Sternberg Symbols after Encoding	4675417	0	1	12495	2	0	next	other	0
Fage_P057a	112	Pulse	99	4683223	7806	1
Fage_P057a	113	Picture	Stroop Sternberg	4687912	0	1	24824	2	0	next	incorrect	522
Fage_P057a	113	Response	2	4694683	6771	1
Fage_P057a	113	Pulse	99	4695623	7711	1
Fage_P057a	113	Pulse	99	4708023	20111	1
Fage_P057a	114	Picture	Fixation Cross Sternberg Symbols after Stroop	4712736	0	1	37320	2	0	next	other	0
Fage_P057a	114	Pulse	99	4720422	7686	1
Fage_P057a	114	Pulse	99	4732822	20086	1
Fage_P057a	114	Pulse	99	4745222	32486	1
Fage_P057a	115	Picture	Retrieval Sternberg Symbols	4750056	0	1	24824	2	0	next	incorrect	530
Fage_P057a	115	Response	2	4757382	7326	1
Fage_P057a	115	Pulse	99	4757621	7565	1
Fage_P057a	115	Pulse	99	4770021	19965	1
Fage_P057a	116	Picture	Fixation Cross after Retrieval	4774880	0	1	112291	2	0	next	other	0
Fage_P057a	116	Pulse	99	4782421	7541	1
Fage_P057a	116	Pulse	99	4794821	19941	1
Fage_P057a	116	Pulse	99	4807221	32341	1
Fage_P057a	116	Pulse	99	4819620	44740	1
Fage_P057a	116	Pulse	99	4832020	57140	1
Fage_P057a	116	Pulse	99	4844420	69540	1
Fage_P057a	116	Pulse	99	4856819	81939	1
Fage_P057a	116	Pulse	99	4869219	94339	1
Fage_P057a	116	Pulse	99	4881619	106739	1
Fage_P057a	117	Picture	Encoding Sternberg Symbols	4887171	0	1	24824	2	0	next	other	0
Fage_P057a	117	Pulse	99	4894019	6848	1
Fage_P057a	117	Pulse	99	4906418	19247	1
Fage_P057a	118	Picture	Fixation Cross Sternberg Symbols after Encoding	4911995	0	1	12496	2	0	next	other	0
Fage_P057a	118	Pulse	99	4918818	6823	1
Fage_P057a	119	Picture	Stroop Sternberg	4924491	0	1	24824	2	0	next	incorrect	549
Fage_P057a	119	Response	2	4930148	5657	1
Fage_P057a	119	Pulse	99	4931218	6727	1
Fage_P057a	119	Pulse	99	4943618	19127	1
Fage_P057a	120	Picture	Fixation Cross Sternberg Symbols after Stroop	4949315	0	1	37319	2	0	next	other	0
Fage_P057a	120	Pulse	99	4956017	6702	1
Fage_P057a	120	Pulse	99	4968417	19102	1
Fage_P057a	120	Pulse	99	4980817	31502	1
Fage_P057a	121	Picture	Retrieval Sternberg Symbols	4986634	0	1	24824	2	0	next	incorrect	558
Fage_P057a	121	Pulse	99	4993217	6583	1
Fage_P057a	121	Response	2	4998996	12362	1
Fage_P057a	121	Pulse	99	5005616	18982	1
Fage_P057a	122	Picture	Fixation Cross after Retrieval	5011458	0	1	149444	3	0	next	other	0
Fage_P057a	122	Pulse	99	5018016	6558	1
Fage_P057a	122	Pulse	99	5030416	18958	1
Fage_P057a	122	Pulse	99	5042816	31358	1
Fage_P057a	122	Pulse	99	5055215	43757	1
Fage_P057a	122	Pulse	99	5067615	56157	1
Fage_P057a	122	Pulse	99	5080015	68557	1
Fage_P057a	122	Pulse	99	5092414	80956	1
Fage_P057a	122	Pulse	99	5104814	93356	1
Fage_P057a	122	Pulse	99	5117214	105756	1
Fage_P057a	122	Pulse	99	5129613	118155	1
Fage_P057a	122	Pulse	99	5142013	130555	1
Fage_P057a	122	Pulse	99	5154413	142955	1
Fage_P057a	123	Picture	Encoding Sternberg Symbols	5160902	0	2	24825	3	0	next	other	0
Fage_P057a	123	Pulse	99	5166813	5911	1
Fage_P057a	123	Pulse	99	5179212	18310	1
Fage_P057a	124	Picture	Fixation Cross Sternberg Symbols after Encoding	5185727	0	1	12495	2	0	next	other	0
Fage_P057a	124	Pulse	99	5191612	5885	1
Fage_P057a	125	Picture	Stroop Sternberg	5198222	0	1	24824	2	0	next	incorrect	579
Fage_P057a	125	Response	2	5203732	5510	1
Fage_P057a	125	Pulse	99	5204012	5790	1
Fage_P057a	125	Pulse	99	5216412	18190	1
Fage_P057a	126	Picture	Fixation Cross Sternberg Symbols after Stroop	5223046	0	1	37319	2	0	next	other	0
Fage_P057a	126	Pulse	99	5228811	5765	1
Fage_P057a	126	Pulse	99	5241211	18165	1
Fage_P057a	126	Pulse	99	5253611	30565	1
Fage_P057a	127	Picture	Retrieval Sternberg Symbols	5260365	0	1	24824	3	0	next	hit	588
Fage_P057a	127	Pulse	99	5266011	5646	1
Fage_P057a	127	Response	1	5269880	9515	1
Fage_P057a	127	Pulse	99	5278410	18045	1
Fage_P057a	128	Picture	Fixation Cross after Retrieval	5285189	0	2	124621	3	0	next	other	0
Fage_P057a	128	Pulse	99	5290810	5621	1
Fage_P057a	128	Pulse	99	5303210	18021	1
Fage_P057a	128	Pulse	99	5315609	30420	1
Fage_P057a	128	Pulse	99	5328009	42820	1
Fage_P057a	128	Pulse	99	5340409	55220	1
Fage_P057a	128	Pulse	99	5352809	67620	1
Fage_P057a	128	Pulse	99	5365208	80019	1
Fage_P057a	128	Pulse	99	5377608	92419	1
Fage_P057a	128	Pulse	99	5390008	104819	1
Fage_P057a	128	Pulse	99	5402407	117218	1
Fage_P057a	129	Picture	Encoding Sternberg Symbols	5409810	0	1	24824	2	0	next	other	0
Fage_P057a	129	Pulse	99	5414807	4997	1
Fage_P057a	129	Pulse	99	5427207	17397	1
Fage_P057a	130	Picture	Fixation Cross Sternberg Symbols after Encoding	5434634	0	1	12495	2	0	next	other	0
Fage_P057a	130	Pulse	99	5439607	4973	1
Fage_P057a	131	Picture	Stroop Sternberg	5447129	0	1	24824	2	0	next	incorrect	608
Fage_P057a	131	Pulse	99	5452007	4878	1
Fage_P057a	131	Response	2	5452976	5847	1
Fage_P057a	131	Pulse	99	5464406	17277	1
Fage_P057a	132	Picture	Fixation Cross Sternberg Symbols after Stroop	5471953	0	1	37319	3	0	next	other	0
Fage_P057a	132	Pulse	99	5476806	4853	1
Fage_P057a	132	Pulse	99	5489206	17253	1
Fage_P057a	132	Pulse	99	5501605	29652	1
Fage_P057a	133	Picture	Retrieval Sternberg Symbols	5509272	0	2	24825	3	0	next	incorrect	616
Fage_P057a	133	Pulse	99	5514005	4733	1
Fage_P057a	133	Response	2	5521155	11883	1
Fage_P057a	133	Pulse	99	5526405	17133	1
Fage_P057a	134	Picture	Fixation Cross after Retrieval	5534097	0	1	112291	2	0	next	other	0
Fage_P057a	134	Pulse	99	5538805	4708	1
Fage_P057a	134	Pulse	99	5551204	17107	1
Fage_P057a	134	Pulse	99	5563604	29507	1
Fage_P057a	134	Pulse	99	5576004	41907	1
Fage_P057a	134	Pulse	99	5588403	54306	1
Fage_P057a	134	Pulse	99	5600803	66706	1
Fage_P057a	134	Pulse	99	5613203	79106	1
Fage_P057a	134	Pulse	99	5625603	91506	1
Fage_P057a	134	Pulse	99	5638003	103906	1
Fage_P057a	135	Picture	Encoding Sternberg Symbols	5646388	0	1	24824	2	0	next	other	0
Fage_P057a	135	Pulse	99	5650402	4014	1
Fage_P057a	135	Pulse	99	5662802	16414	1
Fage_P057a	136	Picture	Fixation Cross Sternberg Symbols after Encoding	5671212	0	1	12495	2	0	next	other	0
Fage_P057a	136	Pulse	99	5675202	3990	1
Fage_P057a	137	Picture	Stroop Sternberg	5683707	0	1	24824	3	0	next	hit	635
Fage_P057a	137	Pulse	99	5687601	3894	1
Fage_P057a	137	Response	1	5689461	5754	1
Fage_P057a	137	Pulse	99	5700001	16294	1
Fage_P057a	138	Picture	Fixation Cross Sternberg Symbols after Stroop	5708531	0	2	37320	3	0	next	other	0
Fage_P057a	138	Pulse	99	5712401	3870	1
Fage_P057a	138	Pulse	99	5724800	16269	1
Fage_P057a	138	Pulse	99	5737200	28669	1
Fage_P057a	139	Picture	Retrieval Sternberg Symbols	5745851	0	1	24824	2	0	next	hit	643
Fage_P057a	139	Pulse	99	5749600	3749	1
Fage_P057a	139	Response	1	5755170	9319	1
Fage_P057a	139	Pulse	99	5762000	16149	1
Fage_P057a	140	Picture	Fixation Cross after Retrieval	5770675	0	1	136949	2	0	next	other	0
Fage_P057a	140	Pulse	99	5774399	3724	1
Fage_P057a	140	Pulse	99	5786799	16124	1
Fage_P057a	140	Pulse	99	5799199	28524	1
Fage_P057a	140	Pulse	99	5811599	40924	1
Fage_P057a	140	Pulse	99	5823998	53323	1
Fage_P057a	140	Pulse	99	5836398	65723	1
Fage_P057a	140	Pulse	99	5848798	78123	1
Fage_P057a	140	Pulse	99	5861198	90523	1
Fage_P057a	140	Pulse	99	5873597	102922	1
Fage_P057a	140	Pulse	99	5885997	115322	1
Fage_P057a	140	Pulse	99	5898397	127722	1
Fage_P057a	141	Picture	Encoding Sternberg Symbols	5907624	0	1	24824	2	0	next	other	0
Fage_P057a	141	Pulse	99	5910797	3173	1
Fage_P057a	141	Pulse	99	5923196	15572	1
Fage_P057a	142	Picture	Fixation Cross Sternberg Symbols after Encoding	5932448	0	1	12495	2	0	next	other	0
Fage_P057a	142	Pulse	99	5935606	3158	1
Fage_P057a	143	Picture	Stroop Sternberg	5944943	0	1	24824	2	0	next	hit	664
Fage_P057a	143	Pulse	99	5947996	3053	1
Fage_P057a	143	Response	1	5950685	5742	1
Fage_P057a	143	Pulse	99	5960405	15462	1
Fage_P057a	144	Picture	Fixation Cross Sternberg Symbols after Stroop	5969767	0	1	37320	2	0	next	other	0
Fage_P057a	144	Pulse	99	5972805	3038	1
Fage_P057a	144	Pulse	99	5985205	15438	1
Fage_P057a	144	Pulse	99	5997604	27837	1
Fage_P057a	145	Picture	Retrieval Sternberg Symbols	6007087	0	1	24824	2	0	next	incorrect	672
Fage_P057a	145	Pulse	99	6010004	2917	1
Fage_P057a	145	Response	2	6013794	6707	1
Fage_P057a	145	Pulse	99	6022404	15317	1
Fage_P057a	146	Picture	Fixation Cross after Retrieval	6031911	0	1	112291	2	0	next	other	0
Fage_P057a	146	Pulse	99	6034804	2893	1
Fage_P057a	146	Pulse	99	6047203	15292	1
Fage_P057a	146	Pulse	99	6059603	27692	1
Fage_P057a	146	Pulse	99	6072003	40092	1
Fage_P057a	146	Pulse	99	6084403	52492	1
Fage_P057a	146	Pulse	99	6096802	64891	1
Fage_P057a	146	Pulse	99	6109202	77291	1
Fage_P057a	146	Pulse	99	6121602	89691	1
Fage_P057a	146	Pulse	99	6134002	102091	1
Fage_P057a	147	Picture	Instruction Sternberg Letters	6144202	0	1	37320	2	0	next	other	0
Fage_P057a	147	Pulse	99	6146401	2199	1
Fage_P057a	147	Pulse	99	6158801	14599	1
Fage_P057a	147	Pulse	99	6171201	26999	1
Fage_P057a	148	Picture	Encoding Sternberg Letters	6181522	0	1	24824	2	0	next	other	0
Fage_P057a	148	Pulse	99	6183601	2079	1
Fage_P057a	148	Pulse	99	6196000	14478	1
Fage_P057a	149	Picture	Fixation Cross Sternberg Letters after Encoding	6206346	0	1	12495	2	0	next	other	0
Fage_P057a	149	Pulse	99	6208400	2054	1
Fage_P057a	150	Picture	Stroop Sternberg	6218841	0	1	24824	2	0	next	incorrect	695
Fage_P057a	150	Pulse	99	6220800	1959	1
Fage_P057a	150	Response	2	6224419	5578	1
Fage_P057a	150	Pulse	99	6233199	14358	1
Fage_P057a	151	Picture	Fixation Cross Sternberg Letters after Stroop	6243665	0	1	37319	3	0	next	other	0
Fage_P057a	151	Pulse	99	6245599	1934	1
Fage_P057a	151	Pulse	99	6257999	14334	1
Fage_P057a	151	Pulse	99	6270399	26734	1
Fage_P057a	152	Picture	Retrieval Sternberg Letters	6280984	0	2	24825	3	0	next	incorrect	703
Fage_P057a	152	Pulse	99	6282798	1814	1
Fage_P057a	152	Response	2	6292148	11164	1
Fage_P057a	152	Pulse	99	6295198	14214	1
Fage_P057a	153	Picture	Fixation Cross after Retrieval	6305809	0	1	112291	2	0	next	other	0
Fage_P057a	153	Pulse	99	6307598	1789	1
Fage_P057a	153	Pulse	99	6319997	14188	1
Fage_P057a	153	Pulse	99	6332397	26588	1
Fage_P057a	153	Pulse	99	6344797	38988	1
Fage_P057a	153	Pulse	99	6357197	51388	1
Fage_P057a	153	Pulse	99	6369596	63787	1
Fage_P057a	153	Pulse	99	6381996	76187	1
Fage_P057a	153	Pulse	99	6394396	88587	1
Fage_P057a	153	Pulse	99	6406795	100986	1
Fage_P057a	154	Picture	Encoding Sternberg Letters	6418100	0	1	24824	2	0	next	other	0
Fage_P057a	154	Pulse	99	6419195	1095	1
Fage_P057a	154	Pulse	99	6431595	13495	1
Fage_P057a	155	Picture	Fixation Cross Sternberg Letters after Encoding	6442924	0	1	12495	2	0	next	other	0
Fage_P057a	155	Pulse	99	6443995	1071	1
Fage_P057a	156	Picture	Stroop Sternberg	6455419	0	1	24824	3	0	next	incorrect	722
Fage_P057a	156	Pulse	99	6456395	976	1
Fage_P057a	156	Response	2	6461614	6195	1
Fage_P057a	156	Pulse	99	6468794	13375	1
Fage_P057a	157	Picture	Fixation Cross Sternberg Letters after Stroop	6480243	0	2	37320	3	0	next	other	0
Fage_P057a	157	Pulse	99	6481194	951	1
Fage_P057a	157	Pulse	99	6493594	13351	1
Fage_P057a	157	Pulse	99	6505993	25750	1
Fage_P057a	158	Picture	Retrieval Sternberg Letters	6517563	0	1	24824	2	0	next	hit	730
Fage_P057a	158	Pulse	99	6518393	830	1
Fage_P057a	158	Response	1	6529563	12000	1
Fage_P057a	158	Pulse	99	6530793	13230	1
Fage_P057a	159	Picture	Fixation Cross after Retrieval	6542387	0	1	149444	2	0	next	other	0
Fage_P057a	159	Pulse	99	6543193	806	1
Fage_P057a	159	Pulse	99	6555592	13205	1
Fage_P057a	159	Pulse	99	6567992	25605	1
Fage_P057a	159	Pulse	99	6580392	38005	1
Fage_P057a	159	Pulse	99	6592791	50404	1
Fage_P057a	159	Pulse	99	6605191	62804	1
Fage_P057a	159	Pulse	99	6617591	75204	1
Fage_P057a	159	Pulse	99	6629991	87604	1
Fage_P057a	159	Pulse	99	6642390	100003	1
Fage_P057a	159	Pulse	99	6654790	112403	1
Fage_P057a	159	Pulse	99	6667190	124803	1
Fage_P057a	159	Pulse	99	6679590	137203	1
Fage_P057a	160	Picture	Encoding Sternberg Letters	6691831	0	1	24824	2	0	next	other	0
Fage_P057a	160	Pulse	99	6691989	158	1
Fage_P057a	160	Pulse	99	6704389	12558	1
Fage_P057a	161	Picture	Fixation Cross Sternberg Letters after Encoding	6716655	0	1	12496	2	0	next	other	0
Fage_P057a	161	Pulse	99	6716789	134	1
Fage_P057a	162	Picture	Stroop Sternberg	6729151	0	1	24824	2	0	next	hit	752
Fage_P057a	162	Pulse	99	6729189	38	1
Fage_P057a	162	Response	1	6736658	7507	1
Fage_P057a	162	Pulse	99	6741588	12437	1
Fage_P057a	163	Picture	Fixation Cross Sternberg Letters after Stroop	6753975	0	1	37319	2	0	next	other	0
Fage_P057a	163	Pulse	99	6753988	13	1
Fage_P057a	163	Pulse	99	6766388	12413	1
Fage_P057a	163	Pulse	99	6778787	24812	1
Fage_P057a	163	Pulse	99	6791187	37212	1
Fage_P057a	164	Picture	Retrieval Sternberg Letters	6791294	0	1	24824	2	0	next	hit	761
Fage_P057a	164	Pulse	99	6803587	12293	1
Fage_P057a	164	Response	1	6806417	15123	1
Fage_P057a	164	Pulse	99	6815987	24693	1
Fage_P057a	165	Picture	Fixation Cross after Retrieval	6816118	0	1	124620	2	0	next	other	0
Fage_P057a	165	Pulse	99	6828386	12268	1
Fage_P057a	165	Pulse	99	6840786	24668	1
Fage_P057a	165	Pulse	99	6853186	37068	1
Fage_P057a	165	Pulse	99	6865586	49468	1
Fage_P057a	165	Pulse	99	6877985	61867	1
Fage_P057a	165	Pulse	99	6890385	74267	1
Fage_P057a	165	Pulse	99	6902785	86667	1
Fage_P057a	165	Pulse	99	6915184	99066	1
Fage_P057a	165	Pulse	99	6927584	111466	1
Fage_P057a	165	Pulse	99	6939984	123866	1
Fage_P057a	166	Picture	Encoding Sternberg Letters	6940738	0	1	24824	2	0	next	other	0
Fage_P057a	166	Pulse	99	6952384	11646	1
Fage_P057a	166	Pulse	99	6964783	24045	1
Fage_P057a	167	Picture	Fixation Cross Sternberg Letters after Encoding	6965562	0	1	12496	2	0	next	other	0
Fage_P057a	167	Pulse	99	6977183	11621	1
Fage_P057a	168	Picture	Stroop Sternberg	6978058	0	1	24824	2	0	next	hit	780
Fage_P057a	168	Response	1	6984673	6615	1
Fage_P057a	168	Pulse	99	6989583	11525	1
Fage_P057a	168	Pulse	99	7001983	23925	1
Fage_P057a	169	Picture	Fixation Cross Sternberg Letters after Stroop	7002882	0	1	37319	2	0	next	other	0
Fage_P057a	169	Pulse	99	7014382	11500	1
Fage_P057a	169	Pulse	99	7026782	23900	1
Fage_P057a	169	Pulse	99	7039182	36300	1
Fage_P057a	170	Picture	Retrieval Sternberg Letters	7040201	0	1	24824	2	0	next	incorrect	788
Fage_P057a	170	Response	2	7048351	8150	1
Fage_P057a	170	Pulse	99	7051581	11380	1
Fage_P057a	170	Pulse	99	7063981	23780	1
Fage_P057a	171	Picture	Fixation Cross after Retrieval	7065025	0	1	137116	2	0	next	other	0
Fage_P057a	171	Pulse	99	7076381	11356	1
Fage_P057a	171	Pulse	99	7088781	23756	1
Fage_P057a	171	Pulse	99	7101180	36155	1
Fage_P057a	171	Pulse	99	7113580	48555	1
Fage_P057a	171	Pulse	99	7125980	60955	1
Fage_P057a	171	Pulse	99	7138380	73355	1
Fage_P057a	171	Pulse	99	7150779	85754	1
Fage_P057a	171	Pulse	99	7163179	98154	1
Fage_P057a	171	Pulse	99	7175579	110554	1
Fage_P057a	171	Pulse	99	7187978	122953	1
Fage_P057a	171	Pulse	99	7200378	135353	1
Fage_P057a	172	Picture	Encoding Sternberg Letters	7202141	0	1	24824	2	0	next	other	0
Fage_P057a	172	Pulse	99	7212778	10637	1
Fage_P057a	172	Pulse	99	7225178	23037	1
Fage_P057a	173	Picture	Fixation Cross Sternberg Letters after Encoding	7226965	0	1	12495	2	0	next	other	0
Fage_P057a	173	Pulse	99	7237577	10612	1
Fage_P057a	174	Picture	Stroop Sternberg	7239460	0	1	24824	2	0	next	incorrect	809
Fage_P057a	174	Response	2	7245437	5977	1
Fage_P057a	174	Pulse	99	7249977	10517	1
Fage_P057a	174	Pulse	99	7262377	22917	1
Fage_P057a	175	Picture	Fixation Cross Sternberg Letters after Stroop	7264284	0	1	37320	2	0	next	other	0
Fage_P057a	175	Pulse	99	7274776	10492	1
Fage_P057a	175	Pulse	99	7287176	22892	1
Fage_P057a	175	Pulse	99	7299576	35292	1
Fage_P057a	176	Picture	Retrieval Sternberg Letters	7301604	0	1	24824	2	0	next	hit	817
Fage_P057a	176	Response	1	7310356	8752	1
Fage_P057a	176	Pulse	99	7311976	10372	1
Fage_P057a	176	Pulse	99	7324376	22772	1
Fage_P057a	177	Picture	Fixation Cross after Retrieval	7326428	0	1	124620	2	0	next	other	0
Fage_P057a	177	Pulse	99	7336775	10347	1
Fage_P057a	177	Pulse	99	7349175	22747	1
Fage_P057a	177	Pulse	99	7361575	35147	1
Fage_P057a	177	Pulse	99	7373974	47546	1
Fage_P057a	177	Pulse	99	7386374	59946	1
Fage_P057a	177	Pulse	99	7398774	72346	1
Fage_P057a	177	Pulse	99	7411174	84746	1
Fage_P057a	177	Pulse	99	7423573	97145	1
Fage_P057a	177	Pulse	99	7435973	109545	1
Fage_P057a	177	Pulse	99	7448383	121955	1
Fage_P057a	178	Picture	Encoding Sternberg Letters	7451048	0	1	24824	2	0	next	other	0
Fage_P057a	178	Pulse	99	7460783	9735	1
Fage_P057a	178	Pulse	99	7473182	22134	1
Fage_P057a	179	Picture	Fixation Cross Sternberg Letters after Encoding	7475872	0	1	12495	2	0	next	other	0
Fage_P057a	179	Pulse	99	7485582	9710	1
Fage_P057a	180	Picture	Stroop Sternberg	7488367	0	1	24824	2	0	next	incorrect	837
Fage_P057a	180	Response	2	7495102	6735	1
Fage_P057a	180	Pulse	99	7497982	9615	1
Fage_P057a	180	Pulse	99	7510381	22014	1
Fage_P057a	181	Picture	Fixation Cross Sternberg Letters after Stroop	7513191	0	1	37320	2	0	next	other	0
Fage_P057a	181	Pulse	99	7522781	9590	1
Fage_P057a	181	Pulse	99	7535181	21990	1
Fage_P057a	181	Pulse	99	7547581	34390	1
Fage_P057a	182	Picture	Retrieval Sternberg Letters	7550511	0	1	24824	2	0	next	hit	845
Fage_P057a	182	Response	1	7559100	8589	1
Fage_P057a	182	Pulse	99	7559980	9469	1
Fage_P057a	182	Pulse	99	7572380	21869	1
Fage_P057a	183	Picture	Fixation Cross after Retrieval	7575335	0	1	112291	2	0	next	other	0
Fage_P057a	183	Pulse	99	7584780	9445	1
Fage_P057a	183	Pulse	99	7597179	21844	1
Fage_P057a	183	Pulse	99	7609579	34244	1
Fage_P057a	183	Pulse	99	7621979	46644	1
Fage_P057a	183	Pulse	99	7634379	59044	1
Fage_P057a	183	Pulse	99	7646779	71444	1
Fage_P057a	183	Pulse	99	7659178	83843	1
Fage_P057a	183	Pulse	99	7671578	96243	1
Fage_P057a	183	Pulse	99	7683978	108643	1
Fage_P057a	184	Picture	Encoding Sternberg Letters	7687626	0	1	24824	2	0	next	other	0
Fage_P057a	184	Pulse	99	7696377	8751	1
Fage_P057a	184	Pulse	99	7708777	21151	1
Fage_P057a	185	Picture	Fixation Cross Sternberg Letters after Encoding	7712450	0	1	12496	2	0	next	other	0
Fage_P057a	185	Pulse	99	7721177	8727	1
Fage_P057a	186	Picture	Stroop Sternberg	7724946	0	1	24824	2	0	next	hit	864
Fage_P057a	186	Response	1	7733267	8321	1
Fage_P057a	186	Pulse	99	7733576	8630	1
Fage_P057a	186	Pulse	99	7745976	21030	1
Fage_P057a	187	Picture	Fixation Cross Sternberg Letters after Stroop	7749770	0	1	37319	2	0	next	other	0
Fage_P057a	187	Pulse	99	7758376	8606	1
Fage_P057a	187	Pulse	99	7770776	21006	1
Fage_P057a	187	Pulse	99	7783175	33405	1
Fage_P057a	188	Picture	Retrieval Sternberg Letters	7787089	0	1	24824	2	0	next	incorrect	873
Fage_P057a	188	Pulse	99	7795575	8486	1
Fage_P057a	188	Response	2	7796385	9296	1
Fage_P057a	188	Pulse	99	7807975	20886	1
Fage_P057a	189	Picture	Fixation Cross after Retrieval	7811913	0	1	112291	3	0	next	other	0
Fage_P057a	189	Pulse	99	7820375	8462	1
Fage_P057a	189	Pulse	99	7832774	20861	1
Fage_P057a	189	Pulse	99	7845174	33261	1
Fage_P057a	189	Pulse	99	7857574	45661	1
Fage_P057a	189	Pulse	99	7869974	58061	1
Fage_P057a	189	Pulse	99	7882373	70460	1
Fage_P057a	189	Pulse	99	7894773	82860	1
Fage_P057a	189	Pulse	99	7907173	95260	1
Fage_P057a	189	Pulse	99	7919572	107659	1
Fage_P057a	190	Picture	Encoding Sternberg Letters	7924204	0	2	24825	3	0	next	other	0
Fage_P057a	190	Pulse	99	7931972	7768	1
Fage_P057a	190	Pulse	99	7944372	20168	1
Fage_P057a	191	Picture	Fixation Cross Sternberg Letters after Encoding	7949029	0	1	12495	2	0	next	other	0
Fage_P057a	191	Pulse	99	7956772	7743	1
Fage_P057a	192	Picture	Stroop Sternberg	7961524	0	1	24824	2	0	next	incorrect	891
Fage_P057a	192	Response	2	7967221	5697	1
Fage_P057a	192	Pulse	99	7969171	7647	1
Fage_P057a	192	Pulse	99	7981571	20047	1
Fage_P057a	193	Picture	Fixation Cross Sternberg Letters after Stroop	7986348	0	1	37319	2	0	next	other	0
Fage_P057a	193	Pulse	99	7993971	7623	1
Fage_P057a	193	Pulse	99	8006371	20023	1
Fage_P057a	193	Pulse	99	8018770	32422	1
Fage_P057a	194	Picture	Retrieval Sternberg Letters	8023667	0	1	24824	3	0	next	hit	900
Fage_P057a	194	Pulse	99	8031170	7503	1
Fage_P057a	194	Response	1	8038870	15203	1
Fage_P057a	194	Pulse	99	8043570	19903	1
Fage_P057a	195	Picture	Fixation Cross after Retrieval	8048491	0	2	137116	3	0	next	other	0
Fage_P057a	195	Pulse	99	8055969	7478	1
Fage_P057a	195	Pulse	99	8068369	19878	1
Fage_P057a	195	Pulse	99	8080769	32278	1
Fage_P057a	195	Pulse	99	8093169	44678	1
Fage_P057a	195	Pulse	99	8105568	57077	1
Fage_P057a	195	Pulse	99	8117968	69477	1
Fage_P057a	195	Pulse	99	8130368	81877	1
Fage_P057a	195	Pulse	99	8142768	94277	1
Fage_P057a	195	Pulse	99	8155167	106676	1
Fage_P057a	195	Pulse	99	8167567	119076	1
Fage_P057a	195	Pulse	99	8179967	131476	1
Fage_P057a	196	Picture	Encoding Sternberg Letters	8185607	0	1	24824	2	0	next	other	0
Fage_P057a	196	Pulse	99	8192367	6760	1
Fage_P057a	196	Pulse	99	8204766	19159	1
Fage_P057a	197	Picture	Fixation Cross Sternberg Letters after Encoding	8210431	0	1	12495	2	0	next	other	0
Fage_P057a	197	Pulse	99	8217166	6735	1
Fage_P057a	198	Picture	Stroop Sternberg	8222926	0	1	24824	2	0	next	hit	921
Fage_P057a	198	Pulse	99	8229566	6640	1
Fage_P057a	198	Response	1	8234625	11699	1
Fage_P057a	198	Pulse	99	8241965	19039	1
Fage_P057a	199	Picture	Fixation Cross Sternberg Letters after Stroop	8247750	0	1	37320	2	0	next	other	0
Fage_P057a	199	Pulse	99	8254365	6615	1
Fage_P057a	199	Pulse	99	8266765	19015	1
Fage_P057a	199	Pulse	99	8279165	31415	1
Fage_P057a	200	Picture	Retrieval Sternberg Letters	8285070	0	1	24824	2	0	next	incorrect	929
Fage_P057a	200	Pulse	99	8291564	6494	1
Fage_P057a	200	Response	2	8297094	12024	1
Fage_P057a	200	Pulse	99	8303964	18894	1
Fage_P057a	201	Picture	Fixation Cross after Retrieval	8309894	0	1	124620	2	0	next	other	0
Fage_P057a	201	Pulse	99	8316364	6470	1
Fage_P057a	201	Pulse	99	8328763	18869	1
Fage_P057a	201	Pulse	99	8341163	31269	1
Fage_P057a	201	Pulse	99	8353563	43669	1
Fage_P057a	201	Pulse	99	8365963	56069	1
Fage_P057a	201	Pulse	99	8378362	68468	1
Fage_P057a	201	Pulse	99	8390762	80868	1
Fage_P057a	201	Pulse	99	8403162	93268	1
Fage_P057a	201	Pulse	99	8415562	105668	1
Fage_P057a	201	Pulse	99	8427961	118067	1
Fage_P057a	202	Picture	Encoding Sternberg Letters	8434514	0	1	24824	2	0	next	other	0
Fage_P057a	202	Pulse	99	8440361	5847	1
Fage_P057a	202	Pulse	99	8452761	18247	1
Fage_P057a	203	Picture	Fixation Cross Sternberg Letters after Encoding	8459338	0	1	12495	2	0	next	other	0
Fage_P057a	203	Pulse	99	8465161	5823	1
Fage_P057a	204	Picture	Stroop Sternberg	8471833	0	1	24824	3	0	next	incorrect	949
Fage_P057a	204	Pulse	99	8477560	5727	1
Fage_P057a	204	Response	2	8478370	6537	1
Fage_P057a	204	Pulse	99	8489960	18127	1
Fage_P057a	205	Picture	Fixation Cross Sternberg Letters after Stroop	8496657	0	2	37320	3	0	next	other	0
Fage_P057a	205	Pulse	99	8502360	5703	1
Fage_P057a	205	Pulse	99	8514760	18103	1
Fage_P057a	205	Pulse	99	8527159	30502	1
Fage_P057a	206	Picture	Retrieval Sternberg Letters	8533977	0	1	24824	2	0	next	incorrect	957
Fage_P057a	206	Pulse	99	8539559	5582	1
Fage_P057a	206	Response	2	8544389	10412	1
Fage_P057a	206	Pulse	99	8551959	17982	1
Fage_P057a	207	Picture	Fixation Cross after Retrieval	8558801	0	1	149444	2	0	next	other	0
Fage_P057a	207	Pulse	99	8564358	5557	1
Fage_P057a	207	Pulse	99	8576758	17957	1
Fage_P057a	207	Pulse	99	8589158	30357	1
Fage_P057a	207	Pulse	99	8601558	42757	1
Fage_P057a	207	Pulse	99	8613957	55156	1
Fage_P057a	207	Pulse	99	8626357	67556	1
Fage_P057a	207	Pulse	99	8638757	79956	1
Fage_P057a	207	Pulse	99	8651157	92356	1
Fage_P057a	207	Pulse	99	8663556	104755	1
Fage_P057a	207	Pulse	99	8675956	117155	1
Fage_P057a	207	Pulse	99	8688356	129555	1
Fage_P057a	207	Pulse	99	8700755	141954	1
Fage_P057a	208	Picture	Encoding Sternberg Letters	8708245	0	1	24824	2	0	next	other	0
Fage_P057a	208	Pulse	99	8713155	4910	1
Fage_P057a	208	Pulse	99	8725555	17310	1
Fage_P057a	209	Picture	Fixation Cross Sternberg Letters after Encoding	8733069	0	1	12496	2	0	next	other	0
Fage_P057a	209	Pulse	99	8737955	4886	1
Fage_P057a	210	Picture	Stroop Sternberg	8745565	0	1	24824	2	0	next	incorrect	979
Fage_P057a	210	Pulse	99	8750354	4789	1
Fage_P057a	210	Response	2	8752124	6559	1
Fage_P057a	210	Pulse	99	8762754	17189	1
Fage_P057a	211	Picture	Fixation Cross Sternberg Letters after Stroop	8770389	0	1	37319	2	0	next	other	0
Fage_P057a	211	Pulse	99	8775154	4765	1
Fage_P057a	211	Pulse	99	8787553	17164	1
Fage_P057a	211	Pulse	99	8799953	29564	1
Fage_P057a	212	Picture	Retrieval Sternberg Letters	8807708	0	1	24824	2	0	next	hit	987
Fage_P057a	212	Pulse	99	8812353	4645	1
Fage_P057a	212	Response	1	8824373	16665	1
Fage_P057a	212	Pulse	99	8824752	17044	1
Fage_P057a	213	Picture	Fixation Cross after Retrieval	8832532	0	1	124620	2	0	next	other	0
Fage_P057a	213	Pulse	99	8837152	4620	1
Fage_P057a	213	Pulse	99	8849552	17020	1
Fage_P057a	213	Pulse	99	8861952	29420	1
Fage_P057a	213	Pulse	99	8874351	41819	1
Fage_P057a	213	Pulse	99	8886761	54229	1
Fage_P057a	213	Pulse	99	8899151	66619	1
Fage_P057a	213	Pulse	99	8911561	79029	1
Fage_P057a	213	Pulse	99	8923960	91428	1
Fage_P057a	213	Pulse	99	8936360	103828	1
Fage_P057a	213	Pulse	99	8948760	116228	1
Fage_P057a	214	Picture	Encoding Sternberg Letters	8957152	0	1	24824	2	0	next	other	0
Fage_P057a	214	Pulse	99	8961160	4008	1
Fage_P057a	214	Pulse	99	8973559	16407	1
Fage_P057a	215	Picture	Fixation Cross Sternberg Letters after Encoding	8981976	0	1	12496	2	0	next	other	0
Fage_P057a	215	Pulse	99	8985959	3983	1
Fage_P057a	216	Picture	Stroop Sternberg	8994472	0	1	24824	2	0	next	incorrect	1007
Fage_P057a	216	Pulse	99	8998359	3887	1
Fage_P057a	216	Response	2	9002469	7997	1
Fage_P057a	216	Pulse	99	9010759	16287	1
Fage_P057a	217	Picture	Fixation Cross Sternberg Letters after Stroop	9019296	0	1	37319	2	0	next	other	0
Fage_P057a	217	Pulse	99	9023158	3862	1
Fage_P057a	217	Pulse	99	9035558	16262	1
Fage_P057a	217	Pulse	99	9047958	28662	1
Fage_P057a	218	Picture	Retrieval Sternberg Letters	9056615	0	1	24824	2	0	next	incorrect	1016
Fage_P057a	218	Pulse	99	9060358	3743	1
Fage_P057a	218	Pulse	99	9072757	16142	1
Fage_P057a	218	Response	2	9073747	17132	1
Fage_P057a	219	Picture	Fixation Cross after Retrieval	9081439	0	1	112292	2	0	next	other	0
Fage_P057a	219	Pulse	99	9085157	3718	1
Fage_P057a	219	Pulse	99	9097557	16118	1
Fage_P057a	219	Pulse	99	9109956	28517	1
Fage_P057a	219	Pulse	99	9122356	40917	1
Fage_P057a	219	Pulse	99	9134756	53317	1
Fage_P057a	219	Pulse	99	9147156	65717	1
Fage_P057a	219	Pulse	99	9159555	78116	1
Fage_P057a	219	Pulse	99	9171955	90516	1
Fage_P057a	219	Pulse	99	9184355	102916	1
Fage_P057a	220	Picture	Encoding Sternberg Letters	9193731	0	1	24824	2	0	next	other	0
Fage_P057a	220	Pulse	99	9196755	3024	1
Fage_P057a	220	Pulse	99	9209154	15423	1
Fage_P057a	221	Picture	Fixation Cross Sternberg Letters after Encoding	9218555	0	1	12495	2	0	next	other	0
Fage_P057a	221	Pulse	99	9221554	2999	1
Fage_P057a	222	Picture	Stroop Sternberg	9231050	0	1	24824	2	0	next	hit	1034
Fage_P057a	222	Pulse	99	9233954	2904	1
Fage_P057a	222	Response	1	9238984	7934	1
Fage_P057a	222	Pulse	99	9246353	15303	1
Fage_P057a	223	Picture	Fixation Cross Sternberg Letters after Stroop	9255874	0	1	37320	2	0	next	other	0
Fage_P057a	223	Pulse	99	9258753	2879	1
Fage_P057a	223	Pulse	99	9271153	15279	1
Fage_P057a	223	Pulse	99	9283553	27679	1
Fage_P057a	224	Picture	Retrieval Sternberg Letters	9293194	0	1	24824	2	0	next	incorrect	1042
Fage_P057a	224	Pulse	99	9295952	2758	1
Fage_P057a	224	Response	2	9304792	11598	1
Fage_P057a	224	Pulse	99	9308352	15158	1
Fage_P057a	225	Picture	Fixation Cross after Retrieval	9318018	0	1	124620	2	0	next	other	0
Fage_P057a	225	Pulse	99	9320752	2734	1
Fage_P057a	225	Pulse	99	9333152	15134	1
Fage_P057a	225	Pulse	99	9345551	27533	1
Fage_P057a	225	Pulse	99	9357951	39933	1
Fage_P057a	225	Pulse	99	9370351	52333	1
Fage_P057a	225	Pulse	99	9382750	64732	1
Fage_P057a	225	Pulse	99	9395150	77132	1
Fage_P057a	225	Pulse	99	9407550	89532	1
Fage_P057a	225	Pulse	99	9419950	101932	1
Fage_P057a	225	Pulse	99	9432349	114331	1
Fage_P057a	226	Picture	Encoding Sternberg Letters	9442638	0	1	24824	2	0	next	other	0
Fage_P057a	226	Pulse	99	9444749	2111	1
Fage_P057a	226	Pulse	99	9457149	14511	1
Fage_P057a	227	Picture	Fixation Cross Sternberg Letters after Encoding	9467462	0	1	12495	2	0	next	other	0
Fage_P057a	227	Pulse	99	9469549	2087	1
Fage_P057a	228	Picture	Stroop Sternberg	9479957	0	1	24824	2	0	next	incorrect	1062
Fage_P057a	228	Pulse	99	9481948	1991	1
Fage_P057a	228	Response	2	9490818	10861	1
Fage_P057a	228	Pulse	99	9494348	14391	1
Fage_P057a	229	Picture	Fixation Cross Sternberg Letters after Stroop	9504781	0	1	37320	2	0	next	other	0
Fage_P057a	229	Pulse	99	9506748	1967	1
Fage_P057a	229	Pulse	99	9519147	14366	1
Fage_P057a	229	Pulse	99	9531547	26766	1
Fage_P057a	230	Picture	Retrieval Sternberg Letters	9542101	0	1	24824	2	0	next	incorrect	1070
Fage_P057a	230	Pulse	99	9543947	1846	1
Fage_P057a	230	Response	2	9553857	11756	1
Fage_P057a	230	Pulse	99	9556347	14246	1
Fage_P057a	231	Picture	Fixation Cross after Retrieval	9566925	0	1	124620	2	0	next	other	0
Fage_P057a	231	Pulse	99	9568746	1821	1
Fage_P057a	231	Pulse	99	9581146	14221	1
Fage_P057a	231	Pulse	99	9593546	26621	1
Fage_P057a	231	Pulse	99	9605946	39021	1
Fage_P057a	231	Pulse	99	9618345	51420	1
Fage_P057a	231	Pulse	99	9630745	63820	1
Fage_P057a	231	Pulse	99	9643145	76220	1
Fage_P057a	231	Pulse	99	9655544	88619	1
Fage_P057a	231	Pulse	99	9667944	101019	1
Fage_P057a	231	Pulse	99	9680344	113419	1
Fage_P057a	232	Picture	Encoding Sternberg Letters	9691545	0	1	24824	2	0	next	other	0
Fage_P057a	232	Pulse	99	9692744	1199	1
Fage_P057a	232	Pulse	99	9705143	13598	1
Fage_P057a	233	Picture	Fixation Cross Sternberg Letters after Encoding	9716369	0	1	12495	2	0	next	other	0
Fage_P057a	233	Pulse	99	9717543	1174	1
Fage_P057a	234	Picture	Stroop Sternberg	9728864	0	1	24824	2	0	next	incorrect	1090
Fage_P057a	234	Pulse	99	9729943	1079	1
Fage_P057a	234	Response	2	9736403	7539	1
Fage_P057a	234	Pulse	99	9742343	13479	1
Fage_P057a	235	Picture	Fixation Cross Sternberg Letters after Stroop	9753688	0	1	37320	2	0	next	other	0
Fage_P057a	235	Pulse	99	9754742	1054	1
Fage_P057a	235	Pulse	99	9767142	13454	1
Fage_P057a	235	Pulse	99	9779542	25854	1
Fage_P057a	236	Picture	Retrieval Sternberg Letters	9791008	0	1	24824	2	0	next	incorrect	1098
Fage_P057a	236	Pulse	99	9791942	934	1
Fage_P057a	236	Response	2	9799411	8403	1
Fage_P057a	236	Pulse	99	9804341	13333	1
Fage_P057a	237	Picture	Fixation Cross after Retrieval	9815832	0	1	112291	2	0	next	other	0
Fage_P057a	237	Pulse	99	9816741	909	1
Fage_P057a	237	Pulse	99	9829141	13309	1
Fage_P057a	237	Pulse	99	9841541	25709	1
Fage_P057a	237	Pulse	99	9853940	38108	1
Fage_P057a	237	Pulse	99	9866340	50508	1
Fage_P057a	237	Pulse	99	9878740	62908	1
Fage_P057a	237	Pulse	99	9891139	75307	1
Fage_P057a	237	Pulse	99	9903539	87707	1
Fage_P057a	237	Pulse	99	9915939	100107	1
Fage_P057a	238	Picture	Encoding Sternberg Letters	9928123	0	1	24824	2	0	next	other	0
Fage_P057a	238	Pulse	99	9928339	216	1
Fage_P057a	238	Pulse	99	9940738	12615	1
Fage_P057a	239	Picture	Fixation Cross Sternberg Letters after Encoding	9952947	0	1	12496	2	0	next	other	0
Fage_P057a	239	Pulse	99	9953138	191	1
Fage_P057a	240	Picture	Stroop Sternberg	9965443	0	1	24824	2	0	next	incorrect	1117
Fage_P057a	240	Pulse	99	9965538	95	1
Fage_P057a	240	Response	2	9972517	7074	1
Fage_P057a	240	Pulse	99	9977937	12494	1
Fage_P057a	241	Picture	Fixation Cross Sternberg Letters after Stroop	9990267	0	1	37319	2	0	next	other	0
Fage_P057a	241	Pulse	99	9990337	70	1
Fage_P057a	241	Pulse	99	10002737	12470	1
Fage_P057a	241	Pulse	99	10015137	24870	1
Fage_P057a	241	Pulse	99	10027536	37269	1
Fage_P057a	242	Picture	Retrieval Sternberg Letters	10027586	0	1	24824	2	0	next	incorrect	1125
Fage_P057a	242	Response	2	10036036	8450	1
Fage_P057a	242	Pulse	99	10039936	12350	1
Fage_P057a	242	Pulse	99	10052336	24750	1
Fage_P057a	243	Picture	Fixation Cross after Retrieval	10052410	0	1	137116	2	0	next	other	0
Fage_P057a	243	Pulse	99	10064736	12326	1
Fage_P057a	243	Pulse	99	10077135	24725	1
Fage_P057a	243	Pulse	99	10089535	37125	1
Fage_P057a	243	Pulse	99	10101935	49525	1
Fage_P057a	243	Pulse	99	10114334	61924	1
Fage_P057a	243	Pulse	99	10126734	74324	1
Fage_P057a	243	Pulse	99	10139134	86724	1
Fage_P057a	243	Pulse	99	10151534	99124	1
Fage_P057a	243	Pulse	99	10163933	111523	1
Fage_P057a	243	Pulse	99	10176333	123923	1
Fage_P057a	243	Pulse	99	10188733	136323	1
Fage_P057a	244	Picture	Encoding Sternberg Letters	10189526	0	1	24824	2	0	next	other	0
Fage_P057a	244	Pulse	99	10201133	11607	1
Fage_P057a	244	Pulse	99	10213532	24006	1
Fage_P057a	245	Picture	Fixation Cross Sternberg Letters after Encoding	10214350	0	1	12495	2	0	next	other	0
Fage_P057a	245	Pulse	99	10225932	11582	1
Fage_P057a	246	Picture	Stroop Sternberg	10226845	0	1	24824	2	0	next	incorrect	1146
Fage_P057a	246	Response	2	10232602	5757	1
Fage_P057a	246	Pulse	99	10238332	11487	1
Fage_P057a	246	Pulse	99	10250731	23886	1
Fage_P057a	247	Picture	Fixation Cross Sternberg Letters after Stroop	10251669	0	1	37320	2	0	next	other	0
Fage_P057a	247	Pulse	99	10263131	11462	1
Fage_P057a	247	Pulse	99	10275531	23862	1
Fage_P057a	247	Pulse	99	10287931	36262	1
Fage_P057a	248	Picture	Retrieval Sternberg Letters	10288989	0	1	24824	2	0	next	incorrect	1154
Fage_P057a	248	Response	2	10296290	7301	1
Fage_P057a	248	Pulse	99	10300330	11341	1
Fage_P057a	248	Pulse	99	10312730	23741	1
Fage_P057a	249	Picture	Fixation Cross after Retrieval	10313813	0	1	149444	2	0	next	other	0
Fage_P057a	249	Pulse	99	10325130	11317	1
Fage_P057a	249	Pulse	99	10337530	23717	1
Fage_P057a	249	Pulse	99	10349929	36116	1
Fage_P057a	249	Pulse	99	10362329	48516	1
Fage_P057a	249	Pulse	99	10374729	60916	1
Fage_P057a	249	Pulse	99	10387128	73315	1
Fage_P057a	249	Pulse	99	10399528	85715	1
Fage_P057a	249	Pulse	99	10411928	98115	1
Fage_P057a	249	Pulse	99	10424328	110515	1
Fage_P057a	249	Pulse	99	10436737	122924	1
Fage_P057a	249	Pulse	99	10449137	135324	1
Fage_P057a	249	Pulse	99	10461527	147714	1
Fage_P057a	250	Picture	Encoding Sternberg Letters	10463257	0	1	24824	2	0	next	other	0
Fage_P057a	250	Pulse	99	10473937	10680	1
Fage_P057a	250	Pulse	99	10486336	23079	1
Fage_P057a	251	Picture	Fixation Cross Sternberg Letters after Encoding	10488081	0	1	12495	2	0	next	other	0
Fage_P057a	251	Pulse	99	10498736	10655	1
Fage_P057a	252	Picture	Stroop Sternberg	10500576	0	1	24824	2	0	next	hit	1176
Fage_P057a	252	Response	1	10508016	7440	1
Fage_P057a	252	Pulse	99	10511136	10560	1
Fage_P057a	252	Pulse	99	10523535	22959	1
Fage_P057a	253	Picture	Fixation Cross Sternberg Letters after Stroop	10525400	0	1	37320	2	0	next	other	0
Fage_P057a	253	Pulse	99	10535935	10535	1
Fage_P057a	253	Pulse	99	10548335	22935	1
Fage_P057a	253	Pulse	99	10560735	35335	1
Fage_P057a	254	Picture	Retrieval Sternberg Letters	10562720	0	1	24824	2	0	next	hit	1185
Fage_P057a	254	Pulse	99	10573134	10414	1
Fage_P057a	254	Response	1	10573324	10604	1
Fage_P057a	254	Pulse	99	10585534	22814	1
Fage_P057a	255	Picture	Fixation Cross after Retrieval	10587544	0	1	137115	2	0	next	other	0
Fage_P057a	255	Pulse	99	10597934	10390	1
Fage_P057a	255	Pulse	99	10610334	22790	1
Fage_P057a	255	Pulse	99	10622733	35189	1
Fage_P057a	255	Pulse	99	10635133	47589	1
Fage_P057a	255	Pulse	99	10647533	59989	1
Fage_P057a	255	Pulse	99	10659933	72389	1
Fage_P057a	255	Pulse	99	10672332	84788	1
Fage_P057a	255	Pulse	99	10684732	97188	1
Fage_P057a	255	Pulse	99	10697132	109588	1
Fage_P057a	255	Pulse	99	10709531	121987	1
Fage_P057a	255	Pulse	99	10721931	134387	1
Fage_P057a	256	Picture	Encoding Sternberg Letters	10724659	0	1	24824	2	0	next	other	0
Fage_P057a	256	Pulse	99	10734331	9672	1
Fage_P057a	256	Pulse	99	10746731	22072	1
Fage_P057a	257	Picture	Fixation Cross Sternberg Letters after Encoding	10749483	0	1	12496	2	0	next	other	0
Fage_P057a	257	Pulse	99	10759130	9647	1
Fage_P057a	258	Picture	Stroop Sternberg	10761979	0	1	24824	2	0	next	incorrect	1205
Fage_P057a	258	Response	2	10768830	6851	1
Fage_P057a	258	Pulse	99	10771530	9551	1
Fage_P057a	258	Pulse	99	10783930	21951	1
Fage_P057a	259	Picture	Fixation Cross Sternberg Letters after Stroop	10786803	0	1	37319	2	0	next	other	0
Fage_P057a	259	Pulse	99	10796329	9526	1
Fage_P057a	259	Pulse	99	10808729	21926	1
Fage_P057a	259	Pulse	99	10821129	34326	1
Fage_P057a	260	Picture	Retrieval Sternberg Letters	10824122	0	1	24824	2	0	next	incorrect	1213
Fage_P057a	260	Response	2	10831719	7597	1
Fage_P057a	260	Pulse	99	10833529	9407	1
Fage_P057a	260	Pulse	99	10845929	21807	1
Fage_P057a	261	Picture	Fixation Cross after Retrieval	10848946	0	1	112292	2	0	next	other	0
Fage_P057a	261	Pulse	99	10858328	9382	1
Fage_P057a	261	Pulse	99	10870728	21782	1
Fage_P057a	261	Pulse	99	10883128	34182	1
Fage_P057a	261	Pulse	99	10895527	46581	1
Fage_P057a	261	Pulse	99	10907927	58981	1
Fage_P057a	261	Pulse	99	10920327	71381	1
Fage_P057a	261	Pulse	99	10932726	83780	1
Fage_P057a	261	Pulse	99	10945126	96180	1
Fage_P057a	261	Pulse	99	10957526	108580	1
Fage_P057a	262	Picture	Encoding Sternberg Letters	10961238	0	1	24824	2	0	next	other	0
Fage_P057a	262	Pulse	99	10969926	8688	1
Fage_P057a	262	Pulse	99	10982326	21088	1
Fage_P057a	263	Picture	Fixation Cross Sternberg Letters after Encoding	10986062	0	1	12495	2	0	next	other	0
Fage_P057a	263	Pulse	99	10994725	8663	1
Fage_P057a	264	Picture	Stroop Sternberg	10998557	0	1	24824	2	0	next	incorrect	1232
Fage_P057a	264	Response	2	11004085	5528	1
Fage_P057a	264	Pulse	99	11007125	8568	1
Fage_P057a	264	Pulse	99	11019525	20968	1
Fage_P057a	265	Picture	Fixation Cross Sternberg Letters after Stroop	11023381	0	1	37320	2	0	next	other	0
Fage_P057a	265	Pulse	99	11031924	8543	1
Fage_P057a	265	Pulse	99	11044324	20943	1
Fage_P057a	265	Pulse	99	11056724	33343	1
Fage_P057a	266	Picture	Retrieval Sternberg Letters	11060701	0	1	24824	2	0	next	incorrect	1240
Fage_P057a	266	Response	2	11068774	8073	1
Fage_P057a	266	Pulse	99	11069123	8422	1
Fage_P057a	266	Pulse	99	11081523	20822	1
Fage_P057a	267	Picture	Fixation Cross after Retrieval	11085525	0	1	149444	2	0	next	other	0
Fage_P057a	267	Pulse	99	11093923	8398	1
Fage_P057a	267	Pulse	99	11106323	20798	1
Fage_P057a	267	Pulse	99	11118722	33197	1
Fage_P057a	267	Pulse	99	11131122	45597	1
Fage_P057a	267	Pulse	99	11143522	57997	1
Fage_P057a	267	Pulse	99	11155922	70397	1
Fage_P057a	267	Pulse	99	11168321	82796	1
Fage_P057a	267	Pulse	99	11180721	95196	1
Fage_P057a	267	Pulse	99	11193121	107596	1
Fage_P057a	267	Pulse	99	11205520	119995	1
Fage_P057a	267	Pulse	99	11217920	132395	1
Fage_P057a	267	Pulse	99	11230320	144795	1
Fage_P057a	268	Picture	Encoding Sternberg Letters	11234969	0	1	24824	2	0	next	other	0
Fage_P057a	268	Pulse	99	11242720	7751	1
Fage_P057a	268	Pulse	99	11255119	20150	1
Fage_P057a	269	Picture	Fixation Cross Sternberg Letters after Encoding	11259793	0	1	12495	2	0	next	other	0
Fage_P057a	269	Pulse	99	11267519	7726	1
Fage_P057a	270	Picture	Stroop Sternberg	11272288	0	1	24824	2	0	next	incorrect	1262
Fage_P057a	270	Response	2	11278279	5991	1
Fage_P057a	270	Pulse	99	11279919	7631	1
Fage_P057a	270	Pulse	99	11292319	20031	1
Fage_P057a	271	Picture	Fixation Cross Sternberg Letters after Stroop	11297112	0	1	37320	2	0	next	other	0
Fage_P057a	271	Pulse	99	11304718	7606	1
Fage_P057a	271	Pulse	99	11317118	20006	1
Fage_P057a	271	Pulse	99	11329518	32406	1
Fage_P057a	272	Picture	Retrieval Sternberg Letters	11334432	0	1	24824	2	0	next	hit	1271
Fage_P057a	272	Pulse	99	11341918	7486	1
Fage_P057a	272	Response	1	11348287	13855	1
Fage_P057a	272	Pulse	99	11354317	19885	1
Fage_P057a	273	Picture	Fixation Cross after Retrieval	11359256	0	1	124620	2	0	next	other	0
Fage_P057a	273	Pulse	99	11366717	7461	1
Fage_P057a	273	Pulse	99	11379117	19861	1
Fage_P057a	273	Pulse	99	11391517	32261	1
Fage_P057a	273	Pulse	99	11403916	44660	1
Fage_P057a	273	Pulse	99	11416316	57060	1
Fage_P057a	273	Pulse	99	11428716	69460	1
Fage_P057a	273	Pulse	99	11441116	81860	1
Fage_P057a	273	Pulse	99	11453515	94259	1
Fage_P057a	273	Pulse	99	11465915	106659	1
Fage_P057a	273	Pulse	99	11478315	119059	1
Fage_P057a	274	Picture	Encoding Sternberg Letters	11483876	0	1	24824	2	0	next	other	0
Fage_P057a	274	Pulse	99	11490714	6838	1
Fage_P057a	274	Pulse	99	11503114	19238	1
Fage_P057a	275	Picture	Fixation Cross Sternberg Letters after Encoding	11508700	0	1	12495	2	0	next	other	0
Fage_P057a	275	Pulse	99	11515514	6814	1
Fage_P057a	276	Picture	Stroop Sternberg	11521195	0	1	24824	2	0	next	incorrect	1290
Fage_P057a	276	Response	2	11527514	6319	1
Fage_P057a	276	Pulse	99	11527913	6718	1
Fage_P057a	276	Pulse	99	11540313	19118	1
Fage_P057a	277	Picture	Fixation Cross Sternberg Letters after Stroop	11546019	0	1	37320	2	0	next	other	0
Fage_P057a	277	Pulse	99	11552713	6694	1
Fage_P057a	277	Pulse	99	11565113	19094	1
Fage_P057a	277	Pulse	99	11577512	31493	1
Fage_P057a	278	Picture	Retrieval Sternberg Letters	11583339	0	1	24824	2	0	next	hit	1299
Fage_P057a	278	Pulse	99	11589912	6573	1
Fage_P057a	278	Response	1	11593522	10183	1
Fage_P057a	278	Pulse	99	11602312	18973	1
Fage_P057a	279	Picture	Fixation Cross after Retrieval	11608163	0	1	112291	2	0	next	other	0
Fage_P057a	279	Pulse	99	11614712	6549	1
Fage_P057a	279	Pulse	99	11627111	18948	1
Fage_P057a	279	Pulse	99	11639511	31348	1
Fage_P057a	279	Pulse	99	11651911	43748	1
Fage_P057a	279	Pulse	99	11664311	56148	1
Fage_P057a	279	Pulse	99	11676710	68547	1
Fage_P057a	279	Pulse	99	11689110	80947	1
Fage_P057a	279	Pulse	99	11701510	93347	1
Fage_P057a	279	Pulse	99	11713909	105746	1
Fage_P057a	280	Picture	Encoding Sternberg Letters	11720454	0	1	24824	2	0	next	other	0
Fage_P057a	280	Pulse	99	11726309	5855	1
Fage_P057a	280	Pulse	99	11738709	18255	1
Fage_P057a	281	Picture	Fixation Cross Sternberg Letters after Encoding	11745278	0	1	12496	2	0	next	other	0
Fage_P057a	281	Pulse	99	11751109	5831	1
Fage_P057a	282	Picture	Stroop Sternberg	11757774	0	1	24824	2	0	next	hit	1318
Fage_P057a	282	Pulse	99	11763508	5734	1
Fage_P057a	282	Response	1	11765248	7474	1
Fage_P057a	282	Pulse	99	11775908	18134	1
Fage_P057a	283	Picture	Fixation Cross Sternberg Letters after Stroop	11782598	0	1	37319	2	0	next	other	0
Fage_P057a	283	Pulse	99	11788308	5710	1
Fage_P057a	283	Pulse	99	11800708	18110	1
Fage_P057a	283	Pulse	99	11813107	30509	1
Fage_P057a	284	Picture	Retrieval Sternberg Letters	11819917	0	1	24824	2	0	next	hit	1326
Fage_P057a	284	Pulse	99	11825507	5590	1
Fage_P057a	284	Response	1	11830287	10370	1
Fage_P057a	284	Pulse	99	11837907	17990	1
Fage_P057a	285	Picture	Fixation Cross after Retrieval	11844741	0	1	137116	2	0	next	other	0
Fage_P057a	285	Pulse	99	11850306	5565	1
Fage_P057a	285	Pulse	99	11862706	17965	1
Fage_P057a	285	Pulse	99	11875106	30365	1
Fage_P057a	285	Pulse	99	11887506	42765	1
Fage_P057a	285	Pulse	99	11899905	55164	1
Fage_P057a	285	Pulse	99	11912305	67564	1
Fage_P057a	285	Pulse	99	11924705	79964	1
Fage_P057a	285	Pulse	99	11937104	92363	1
Fage_P057a	285	Pulse	99	11949504	104763	1
Fage_P057a	285	Pulse	99	11961904	117163	1
Fage_P057a	285	Pulse	99	11974314	129573	1
Fage_P057a	286	Picture	Encoding Sternberg Letters	11981857	0	1	24824	2	0	next	other	0
Fage_P057a	286	Pulse	99	11986714	4857	1
Fage_P057a	286	Pulse	99	11999113	17256	1
Fage_P057a	287	Picture	Fixation Cross Sternberg Letters after Encoding	12006681	0	1	12495	2	0	next	other	0
Fage_P057a	287	Pulse	99	12011513	4832	1
Fage_P057a	288	Picture	Stroop Sternberg	12019176	0	1	24824	2	0	next	hit	1347
Fage_P057a	288	Pulse	99	12023913	4737	1
Fage_P057a	288	Response	1	12029102	9926	1
Fage_P057a	288	Pulse	99	12036312	17136	1
Fage_P057a	289	Picture	Fixation Cross Sternberg Letters after Stroop	12044000	0	1	37320	2	0	next	other	0
Fage_P057a	289	Pulse	99	12048712	4712	1
Fage_P057a	289	Pulse	99	12061112	17112	1
Fage_P057a	289	Pulse	99	12073511	29511	1
Fage_P057a	290	Picture	Retrieval Sternberg Letters	12081320	0	1	24824	2	0	next	incorrect	1355
Fage_P057a	290	Pulse	99	12085911	4591	1
Fage_P057a	290	Response	2	12092191	10871	1
Fage_P057a	290	Pulse	99	12098311	16991	1
Fage_P057a	291	Picture	Fixation Cross after Retrieval	12106144	0	1	112291	2	0	next	other	0
Fage_P057a	291	Pulse	99	12110711	4567	1
Fage_P057a	291	Pulse	99	12123111	16967	1
Fage_P057a	291	Pulse	99	12135510	29366	1
Fage_P057a	291	Pulse	99	12147910	41766	1
Fage_P057a	291	Pulse	99	12160310	54166	1
Fage_P057a	291	Pulse	99	12172710	66566	1
Fage_P057a	291	Pulse	99	12185109	78965	1
Fage_P057a	291	Pulse	99	12197509	91365	1
Fage_P057a	291	Pulse	99	12209909	103765	1
Fage_P057a	292	Picture	End Sternberg	12218435	0	1	37319	3	0	next	other	0
Fage_P057a	292	Pulse	99	12222308	3873	1
Fage_P057a	292	Pulse	99	12234708	16273	1
Fage_P057a	292	Pulse	99	12247108	28673	1
Fage_P057a	293	Picture	Instruction Stroop	12255754	0	2	37320	3	0	next	other	0
Fage_P057a	293	Pulse	99	12259508	3754	1
Fage_P057a	293	Pulse	99	12271907	16153	1
Fage_P057a	293	Pulse	99	12284307	28553	1
Fage_P057a	294	Picture	stroop neutral close	12293074	0	1	24824	2	0	next	incorrect	1377
Fage_P057a	294	Pulse	99	12296707	3633	1
Fage_P057a	294	Response	2	12299956	6882	1
Fage_P057a	294	Pulse	99	12309106	16032	1
Fage_P057a	295	Picture	stroop neutral close	12317898	0	1	24824	2	0	next	hit	1381
Fage_P057a	295	Pulse	99	12321506	3608	1
Fage_P057a	295	Response	1	12323716	5818	1
Fage_P057a	295	Pulse	99	12333906	16008	1
Fage_P057a	296	Picture	stroop neutral close	12342722	0	1	24824	2	0	next	hit	1385
Fage_P057a	296	Pulse	99	12346306	3584	1
Fage_P057a	296	Response	1	12350425	7703	1
Fage_P057a	296	Pulse	99	12358705	15983	1
Fage_P057a	297	Picture	stroop neutral close	12367546	0	1	24991	2	0	next	incorrect	1389
Fage_P057a	297	Pulse	99	12371105	3559	1
Fage_P057a	297	Response	2	12375635	8089	1
Fage_P057a	297	Pulse	99	12383505	15959	1
Fage_P057a	298	Picture	stroop neutral close	12392537	0	1	24824	2	0	next	hit	1393
Fage_P057a	298	Pulse	99	12395905	3368	1
Fage_P057a	298	Response	1	12398134	5597	1
Fage_P057a	298	Pulse	99	12408304	15767	1
Fage_P057a	299	Picture	stroop neutral close	12417361	0	1	24824	2	0	next	incorrect	1397
Fage_P057a	299	Pulse	99	12420704	3343	1
Fage_P057a	299	Response	2	12424384	7023	1
Fage_P057a	299	Pulse	99	12433104	15743	1
Fage_P057a	300	Picture	Fixation Cross Stroop	12442185	0	1	124620	2	0	next	other	0
Fage_P057a	300	Pulse	99	12445504	3319	1
Fage_P057a	300	Pulse	99	12457903	15718	1
Fage_P057a	300	Pulse	99	12470303	28118	1
Fage_P057a	300	Pulse	99	12482703	40518	1
Fage_P057a	300	Pulse	99	12495102	52917	1
Fage_P057a	300	Pulse	99	12507502	65317	1
Fage_P057a	300	Pulse	99	12519902	77717	1
Fage_P057a	300	Pulse	99	12532301	90116	1
Fage_P057a	300	Pulse	99	12544701	102516	1
Fage_P057a	300	Pulse	99	12557101	114916	1
Fage_P057a	301	Picture	stroop neutral close	12566805	0	1	24824	2	0	next	hit	1412
Fage_P057a	301	Pulse	99	12569501	2696	1
Fage_P057a	301	Response	1	12574651	7846	1
Fage_P057a	301	Pulse	99	12581900	15095	1
Fage_P057a	302	Picture	stroop neutral close	12591629	0	1	24824	2	0	next	incorrect	1416
Fage_P057a	302	Pulse	99	12594300	2671	1
Fage_P057a	302	Response	2	12596520	4891	1
Fage_P057a	302	Pulse	99	12606700	15071	1
Fage_P057a	303	Picture	stroop neutral close	12616453	0	1	24824	2	0	next	incorrect	1420
Fage_P057a	303	Pulse	99	12619100	2647	1
Fage_P057a	303	Response	2	12622139	5686	1
Fage_P057a	303	Pulse	99	12631499	15046	1
Fage_P057a	304	Picture	stroop neutral close	12641277	0	1	24824	2	0	next	incorrect	1424
Fage_P057a	304	Pulse	99	12643899	2622	1
Fage_P057a	304	Response	2	12648779	7502	1
Fage_P057a	304	Pulse	99	12656299	15022	1
Fage_P057a	305	Picture	stroop neutral close	12666101	0	1	24824	2	0	next	hit	1428
Fage_P057a	305	Pulse	99	12668699	2598	1
Fage_P057a	305	Response	1	12671538	5437	1
Fage_P057a	305	Pulse	99	12681098	14997	1
Fage_P057a	306	Picture	stroop neutral close	12690925	0	1	24824	3	0	next	incorrect	1432
Fage_P057a	306	Pulse	99	12693498	2573	1
Fage_P057a	306	Response	2	12696478	5553	1
Fage_P057a	306	Pulse	99	12705898	14973	1
Fage_P057a	307	Picture	Fixation Cross Stroop	12715749	0	2	124621	3	0	next	other	0
Fage_P057a	307	Pulse	99	12718297	2548	1
Fage_P057a	307	Pulse	99	12730697	14948	1
Fage_P057a	307	Pulse	99	12743097	27348	1
Fage_P057a	307	Pulse	99	12755497	39748	1
Fage_P057a	307	Pulse	99	12767896	52147	1
Fage_P057a	307	Pulse	99	12780296	64547	1
Fage_P057a	307	Pulse	99	12792696	76947	1
Fage_P057a	307	Pulse	99	12805096	89347	1
Fage_P057a	307	Pulse	99	12817495	101746	1
Fage_P057a	307	Pulse	99	12829895	114146	1
Fage_P057a	308	Picture	stroop neutral close	12840370	0	1	24824	2	0	next	hit	1447
Fage_P057a	308	Pulse	99	12842295	1925	1
Fage_P057a	308	Response	1	12847915	7545	1
Fage_P057a	308	Pulse	99	12854694	14324	1
Fage_P057a	309	Picture	stroop neutral close	12865194	0	1	24824	2	0	next	incorrect	1451
Fage_P057a	309	Pulse	99	12867094	1900	1
Fage_P057a	309	Response	2	12870364	5170	1
Fage_P057a	309	Pulse	99	12879494	14300	1
Fage_P057a	310	Picture	stroop neutral close	12890018	0	1	24824	2	0	next	incorrect	1455
Fage_P057a	310	Pulse	99	12891894	1876	1
Fage_P057a	310	Response	2	12896113	6095	1
Fage_P057a	310	Pulse	99	12904293	14275	1
Fage_P057a	311	Picture	stroop neutral close	12914842	0	1	24824	2	0	next	incorrect	1459
Fage_P057a	311	Pulse	99	12916693	1851	1
Fage_P057a	311	Response	2	12920143	5301	1
Fage_P057a	311	Pulse	99	12929093	14251	1
Fage_P057a	312	Picture	stroop neutral close	12939666	0	1	24824	2	0	next	hit	1463
Fage_P057a	312	Pulse	99	12941493	1827	1
Fage_P057a	312	Response	1	12946032	6366	1
Fage_P057a	312	Pulse	99	12953892	14226	1
Fage_P057a	313	Picture	stroop neutral close	12964490	0	1	24824	2	0	next	hit	1467
Fage_P057a	313	Pulse	99	12966292	1802	1
Fage_P057a	313	Response	1	12974642	10152	1
Fage_P057a	313	Pulse	99	12978692	14202	1
Fage_P057a	314	Picture	Fixation Cross Stroop	12989314	0	1	124620	2	0	next	other	0
Fage_P057a	314	Pulse	99	12991092	1778	1
Fage_P057a	314	Pulse	99	13003491	14177	1
Fage_P057a	314	Pulse	99	13015891	26577	1
Fage_P057a	314	Pulse	99	13028291	38977	1
Fage_P057a	314	Pulse	99	13040691	51377	1
Fage_P057a	314	Pulse	99	13053090	63776	1
Fage_P057a	314	Pulse	99	13065490	76176	1
Fage_P057a	314	Pulse	99	13077890	88576	1
Fage_P057a	314	Pulse	99	13090289	100975	1
Fage_P057a	314	Pulse	99	13102689	113375	1
Fage_P057a	315	Picture	stroop neutral close	13113934	0	1	24824	2	0	next	incorrect	1482
Fage_P057a	315	Pulse	99	13115089	1155	1
Fage_P057a	315	Response	2	13121229	7295	1
Fage_P057a	315	Pulse	99	13127488	13554	1
Fage_P057a	316	Picture	stroop neutral close	13138758	0	1	24824	2	0	next	hit	1486
Fage_P057a	316	Pulse	99	13139888	1130	1
Fage_P057a	316	Response	1	13144568	5810	1
Fage_P057a	316	Pulse	99	13152288	13530	1
Fage_P057a	317	Picture	stroop neutral close	13163582	0	1	24824	2	0	next	incorrect	1490
Fage_P057a	317	Pulse	99	13164688	1106	1
Fage_P057a	317	Response	2	13168957	5375	1
Fage_P057a	317	Pulse	99	13177087	13505	1
Fage_P057a	318	Picture	stroop neutral close	13188406	0	1	24824	2	0	next	incorrect	1494
Fage_P057a	318	Pulse	99	13189487	1081	1
Fage_P057a	318	Response	2	13193627	5221	1
Fage_P057a	318	Pulse	99	13201887	13481	1
Fage_P057a	319	Picture	stroop neutral close	13213230	0	1	24824	3	0	next	incorrect	1498
Fage_P057a	319	Pulse	99	13214287	1057	1
Fage_P057a	319	Response	2	13219846	6616	1
Fage_P057a	319	Pulse	99	13226686	13456	1
Fage_P057a	320	Picture	stroop neutral close	13238054	0	2	24825	3	0	next	incorrect	1502
Fage_P057a	320	Pulse	99	13239086	1032	1
Fage_P057a	320	Response	2	13242556	4502	1
Fage_P057a	320	Pulse	99	13251486	13432	1
Fage_P057a	321	Picture	Fixation Cross Stroop	13262879	0	1	124620	2	0	next	other	0
Fage_P057a	321	Pulse	99	13263886	1007	1
Fage_P057a	321	Pulse	99	13276285	13406	1
Fage_P057a	321	Pulse	99	13288685	25806	1
Fage_P057a	321	Pulse	99	13301085	38206	1
Fage_P057a	321	Pulse	99	13313484	50605	1
Fage_P057a	321	Pulse	99	13325884	63005	1
Fage_P057a	321	Pulse	99	13338284	75405	1
Fage_P057a	321	Pulse	99	13350684	87805	1
Fage_P057a	321	Pulse	99	13363083	100204	1
Fage_P057a	321	Pulse	99	13375483	112604	1
Fage_P057a	322	Picture	stroop maximum incongruent	13387499	0	1	24824	2	0	next	hit	1517
Fage_P057a	322	Pulse	99	13387883	384	1
Fage_P057a	322	Response	1	13394463	6964	1
Fage_P057a	322	Pulse	99	13400283	12784	1
Fage_P057a	323	Picture	stroop maximum incongruent	13412323	0	1	24824	2	0	next	incorrect	1521
Fage_P057a	323	Pulse	99	13412682	359	1
Fage_P057a	323	Response	2	13417352	5029	1
Fage_P057a	323	Pulse	99	13425082	12759	1
Fage_P057a	324	Picture	stroop maximum incongruent	13437147	0	1	24824	2	0	next	hit	1525
Fage_P057a	324	Pulse	99	13437482	335	1
Fage_P057a	324	Response	1	13442682	5535	1
Fage_P057a	324	Pulse	99	13449891	12744	1
Fage_P057a	325	Picture	stroop maximum incongruent	13461971	0	1	24824	2	0	next	incorrect	1529
Fage_P057a	325	Pulse	99	13462291	320	1
Fage_P057a	325	Response	2	13468381	6410	1
Fage_P057a	325	Pulse	99	13474681	12710	1
Fage_P057a	326	Picture	stroop maximum incongruent	13486795	0	1	24824	2	0	next	hit	1533
Fage_P057a	326	Pulse	99	13487091	296	1
Fage_P057a	326	Response	1	13492641	5846	1
Fage_P057a	326	Pulse	99	13499490	12695	1
Fage_P057a	327	Picture	stroop maximum incongruent	13511619	0	1	24824	2	0	next	incorrect	1537
Fage_P057a	327	Pulse	99	13511890	271	1
Fage_P057a	327	Response	2	13517370	5751	1
Fage_P057a	327	Pulse	99	13524290	12671	1
Fage_P057a	328	Picture	Fixation Cross Stroop	13536443	0	1	124620	2	0	next	other	0
Fage_P057a	328	Pulse	99	13536690	247	1
Fage_P057a	328	Pulse	99	13549089	12646	1
Fage_P057a	328	Pulse	99	13561489	25046	1
Fage_P057a	328	Pulse	99	13573889	37446	1
Fage_P057a	328	Pulse	99	13586288	49845	1
Fage_P057a	328	Pulse	99	13598688	62245	1
Fage_P057a	328	Pulse	99	13611088	74645	1
Fage_P057a	328	Pulse	99	13623488	87045	1
Fage_P057a	328	Pulse	99	13635887	99444	1
Fage_P057a	328	Pulse	99	13648287	111844	1
Fage_P057a	328	Pulse	99	13660687	124244	1
Fage_P057a	329	Picture	stroop maximum incongruent	13661063	0	1	24824	2	0	next	incorrect	1552
Fage_P057a	329	Response	2	13668747	7684	1
Fage_P057a	329	Pulse	99	13673086	12023	1
Fage_P057a	329	Pulse	99	13685486	24423	1
Fage_P057a	330	Picture	stroop maximum incongruent	13685887	0	1	24824	2	0	next	incorrect	1556
Fage_P057a	330	Response	2	13692916	7029	1
Fage_P057a	330	Pulse	99	13697886	11999	1
Fage_P057a	330	Pulse	99	13710286	24399	1
Fage_P057a	331	Picture	stroop maximum incongruent	13710711	0	1	24824	3	0	next	hit	1560
Fage_P057a	331	Response	1	13716836	6125	1
Fage_P057a	331	Pulse	99	13722685	11974	1
Fage_P057a	331	Pulse	99	13735085	24374	1
Fage_P057a	332	Picture	stroop maximum incongruent	13735535	0	2	24825	3	0	next	hit	1564
Fage_P057a	332	Response	1	13741615	6080	1
Fage_P057a	332	Pulse	99	13747485	11950	1
Fage_P057a	332	Pulse	99	13759885	24350	1
Fage_P057a	333	Picture	stroop maximum incongruent	13760360	0	1	24824	2	0	next	hit	1568
Fage_P057a	333	Response	1	13768534	8174	1
Fage_P057a	333	Pulse	99	13772284	11924	1
Fage_P057a	333	Pulse	99	13784684	24324	1
Fage_P057a	334	Picture	stroop maximum incongruent	13785184	0	1	24824	2	0	next	incorrect	1572
Fage_P057a	334	Response	2	13790974	5790	1
Fage_P057a	334	Pulse	99	13797084	11900	1
Fage_P057a	334	Pulse	99	13809484	24300	1
Fage_P057a	335	Picture	Fixation Cross Stroop	13810008	0	1	124620	2	0	next	other	0
Fage_P057a	335	Pulse	99	13821883	11875	1
Fage_P057a	335	Pulse	99	13834283	24275	1
Fage_P057a	335	Pulse	99	13846683	36675	1
Fage_P057a	335	Pulse	99	13859082	49074	1
Fage_P057a	335	Pulse	99	13871482	61474	1
Fage_P057a	335	Pulse	99	13883882	73874	1
Fage_P057a	335	Pulse	99	13896282	86274	1
Fage_P057a	335	Pulse	99	13908681	98673	1
Fage_P057a	335	Pulse	99	13921081	111073	1
Fage_P057a	335	Pulse	99	13933481	123473	1
Fage_P057a	336	Picture	stroop maximum incongruent	13934628	0	1	24824	2	0	next	hit	1587
Fage_P057a	336	Response	1	13941301	6673	1
Fage_P057a	336	Pulse	99	13945880	11252	1
Fage_P057a	336	Pulse	99	13958280	23652	1
Fage_P057a	337	Picture	stroop maximum incongruent	13959452	0	1	24824	2	0	next	hit	1591
Fage_P057a	337	Response	1	13965380	5928	1
Fage_P057a	337	Pulse	99	13970680	11228	1
Fage_P057a	337	Pulse	99	13983080	23628	1
Fage_P057a	338	Picture	stroop maximum incongruent	13984276	0	1	24824	2	0	next	incorrect	1595
Fage_P057a	338	Response	2	13992840	8564	1
Fage_P057a	338	Pulse	99	13995479	11203	1
Fage_P057a	338	Pulse	99	14007879	23603	1
Fage_P057a	339	Picture	stroop maximum incongruent	14009100	0	1	24824	2	0	next	hit	1599
Fage_P057a	339	Response	1	14014689	5589	1
Fage_P057a	339	Pulse	99	14020279	11179	1
Fage_P057a	339	Pulse	99	14032679	23579	1
Fage_P057a	340	Picture	stroop maximum incongruent	14033924	0	1	24824	2	0	next	hit	1603
Fage_P057a	340	Response	1	14040509	6585	1
Fage_P057a	340	Pulse	99	14045078	11154	1
Fage_P057a	340	Pulse	99	14057478	23554	1
Fage_P057a	341	Picture	stroop maximum incongruent	14058748	0	1	24824	2	0	next	incorrect	1607
Fage_P057a	341	Response	2	14066638	7890	1
Fage_P057a	341	Pulse	99	14069878	11130	1
Fage_P057a	341	Pulse	99	14082278	23530	1
Fage_P057a	342	Picture	Fixation Cross Stroop	14083572	0	1	124620	2	0	next	other	0
Fage_P057a	342	Pulse	99	14094677	11105	1
Fage_P057a	342	Pulse	99	14107077	23505	1
Fage_P057a	342	Pulse	99	14119477	35905	1
Fage_P057a	342	Pulse	99	14131877	48305	1
Fage_P057a	342	Pulse	99	14144276	60704	1
Fage_P057a	342	Pulse	99	14156676	73104	1
Fage_P057a	342	Pulse	99	14169076	85504	1
Fage_P057a	342	Pulse	99	14181475	97903	1
Fage_P057a	342	Pulse	99	14193875	110303	1
Fage_P057a	342	Pulse	99	14206275	122703	1
Fage_P057a	343	Picture	stroop maximum incongruent	14208192	0	1	24824	3	0	next	incorrect	1622
Fage_P057a	343	Response	2	14217195	9003	1
Fage_P057a	343	Pulse	99	14218674	10482	1
Fage_P057a	343	Pulse	99	14231074	22882	1
Fage_P057a	344	Picture	stroop maximum incongruent	14233016	0	2	24825	3	0	next	hit	1626
Fage_P057a	344	Response	1	14239624	6608	1
Fage_P057a	344	Pulse	99	14243474	10458	1
Fage_P057a	344	Pulse	99	14255874	22858	1
Fage_P057a	345	Picture	stroop maximum incongruent	14257841	0	1	24824	2	0	next	incorrect	1630
Fage_P057a	345	Response	2	14265234	7393	1
Fage_P057a	345	Pulse	99	14268273	10432	1
Fage_P057a	345	Pulse	99	14280673	22832	1
Fage_P057a	346	Picture	stroop maximum incongruent	14282665	0	1	24824	2	0	next	incorrect	1634
Fage_P057a	346	Response	2	14289563	6898	1
Fage_P057a	346	Pulse	99	14293073	10408	1
Fage_P057a	346	Pulse	99	14305473	22808	1
Fage_P057a	347	Picture	stroop maximum incongruent	14307489	0	1	24824	2	0	next	incorrect	1638
Fage_P057a	347	Response	2	14314783	7294	1
Fage_P057a	347	Pulse	99	14317872	10383	1
Fage_P057a	347	Pulse	99	14330272	22783	1
Fage_P057a	348	Picture	stroop maximum incongruent	14332313	0	1	24824	2	0	next	incorrect	1642
Fage_P057a	348	Response	2	14338462	6149	1
Fage_P057a	348	Pulse	99	14342672	10359	1
Fage_P057a	348	Pulse	99	14355072	22759	1
Fage_P057a	349	Picture	Fixation Cross Stroop	14357137	0	1	124620	2	0	next	other	0
Fage_P057a	349	Pulse	99	14367471	10334	1
Fage_P057a	349	Pulse	99	14379871	22734	1
Fage_P057a	349	Pulse	99	14392271	35134	1
Fage_P057a	349	Pulse	99	14404671	47534	1
Fage_P057a	349	Pulse	99	14417070	59933	1
Fage_P057a	349	Pulse	99	14429470	72333	1
Fage_P057a	349	Pulse	99	14441870	84733	1
Fage_P057a	349	Pulse	99	14454269	97132	1
Fage_P057a	349	Pulse	99	14466669	109532	1
Fage_P057a	349	Pulse	99	14479069	121932	1
Fage_P057a	350	Picture	End Stroop	14481757	0	1	43523	2	0	next	other	0
Fage_P057a	350	Pulse	99	14491469	9712	1
Fage_P057a	350	Pulse	99	14503868	22111	1
Fage_P057a	350	Pulse	99	14516268	34511	1
