# Supplementary material for: Towards clinical applicability of fMRI via systematic filtering
Source: PLoS One. 2025 May 12;20(5):e0321088. doi: 10.1371/journal.pone.0321088 (PMC12068634; doi:10.1371/journal.pone.0321088)
Supplement: S1 Code — (ZIP) [file pone.0321088.s001.zip › PLOS_DATA_CODE/Logfiles/Fage_P057b-fage.log]

Scenario - Fage Final
Logfile written - 02/25/2013 19:05:33

Subject	Trial	Event Type	Code	Time	TTime	Uncertainty	Duration	Uncertainty	ReqTime	ReqDur	Stim Type	Pair Index

Fage_P057b	1	Pulse	99	74824	84820	1
Fage_P057b	2	Picture	Instruction Sternberg Symbols	75134	0	1	37320	2	0	next	other	0
Fage_P057b	2	Pulse	99	87224	12090	1
Fage_P057b	2	Pulse	99	99623	24489	1
Fage_P057b	2	Pulse	99	112023	36889	1
Fage_P057b	3	Picture	Encoding Sternberg Symbols	112454	0	1	24824	2	0	next	other	0
Fage_P057b	3	Pulse	99	124423	11969	1
Fage_P057b	3	Pulse	99	136823	24369	1
Fage_P057b	4	Picture	Fixation Cross Sternberg Symbols after Encoding	137278	0	1	12495	2	0	next	other	0
Fage_P057b	4	Pulse	99	149222	11944	1
Fage_P057b	5	Picture	Stroop Sternberg	149773	0	1	24824	2	0	next	incorrect	12
Fage_P057b	5	Response	2	156562	6789	1
Fage_P057b	5	Pulse	99	161622	11849	1
Fage_P057b	5	Pulse	99	174022	24249	1
Fage_P057b	6	Picture	Fixation Cross Sternberg Symbols after Stroop	174597	0	1	37320	2	0	next	other	0
Fage_P057b	6	Pulse	99	186421	11824	1
Fage_P057b	6	Pulse	99	198821	24224	1
Fage_P057b	6	Pulse	99	211221	36624	1
Fage_P057b	7	Picture	Retrieval Sternberg Symbols	211917	0	1	24824	2	0	next	hit	20
Fage_P057b	7	Response	1	220551	8634	1
Fage_P057b	7	Pulse	99	223621	11704	1
Fage_P057b	7	Pulse	99	236020	24103	1
Fage_P057b	8	Picture	Fixation Cross after Retrieval	236741	0	1	112291	2	0	next	other	0
Fage_P057b	8	Pulse	99	248420	11679	1
Fage_P057b	8	Pulse	99	260820	24079	1
Fage_P057b	8	Pulse	99	273219	36478	1
Fage_P057b	8	Pulse	99	285619	48878	1
Fage_P057b	8	Pulse	99	298019	61278	1
Fage_P057b	8	Pulse	99	310419	73678	1
Fage_P057b	8	Pulse	99	322819	86078	1
Fage_P057b	8	Pulse	99	335218	98477	1
Fage_P057b	8	Pulse	99	347618	110877	1
Fage_P057b	9	Picture	Encoding Sternberg Symbols	349032	0	1	24824	2	0	next	other	0
Fage_P057b	9	Pulse	99	360018	10986	1
Fage_P057b	9	Pulse	99	372417	23385	1
Fage_P057b	10	Picture	Fixation Cross Sternberg Symbols after Encoding	373856	0	1	12496	2	0	next	other	0
Fage_P057b	10	Pulse	99	384817	10961	1
Fage_P057b	11	Picture	Stroop Sternberg	386352	0	1	24824	2	0	next	incorrect	39
Fage_P057b	11	Response	2	392257	5905	1
Fage_P057b	11	Pulse	99	397217	10865	1
Fage_P057b	11	Pulse	99	409617	23265	1
Fage_P057b	12	Picture	Fixation Cross Sternberg Symbols after Stroop	411176	0	1	37319	2	0	next	other	0
Fage_P057b	12	Pulse	99	422016	10840	1
Fage_P057b	12	Pulse	99	434416	23240	1
Fage_P057b	12	Pulse	99	446816	35640	1
Fage_P057b	13	Picture	Retrieval Sternberg Symbols	448495	0	1	24824	2	0	next	hit	48
Fage_P057b	13	Pulse	99	459215	10720	1
Fage_P057b	13	Response	1	465435	16940	1
Fage_P057b	13	Pulse	99	471615	23120	1
Fage_P057b	14	Picture	Fixation Cross after Retrieval	473319	0	1	149444	2	0	next	other	0
Fage_P057b	14	Pulse	99	484015	10696	1
Fage_P057b	14	Pulse	99	496415	23096	1
Fage_P057b	14	Pulse	99	508814	35495	1
Fage_P057b	14	Pulse	99	521214	47895	1
Fage_P057b	14	Pulse	99	533614	60295	1
Fage_P057b	14	Pulse	99	546014	72695	1
Fage_P057b	14	Pulse	99	558413	85094	1
Fage_P057b	14	Pulse	99	570813	97494	1
Fage_P057b	14	Pulse	99	583213	109894	1
Fage_P057b	14	Pulse	99	595613	122294	1
Fage_P057b	14	Pulse	99	608012	134693	1
Fage_P057b	14	Pulse	99	620412	147093	1
Fage_P057b	15	Picture	Encoding Sternberg Symbols	622763	0	1	24824	2	0	next	other	0
Fage_P057b	15	Pulse	99	632812	10049	1
Fage_P057b	15	Pulse	99	645211	22448	1
Fage_P057b	16	Picture	Fixation Cross Sternberg Symbols after Encoding	647587	0	1	12496	2	0	next	other	0
Fage_P057b	16	Pulse	99	657611	10024	1
Fage_P057b	17	Picture	Stroop Sternberg	660083	0	1	24824	2	0	next	hit	69
Fage_P057b	17	Response	1	667051	6968	1
Fage_P057b	17	Pulse	99	670011	9928	1
Fage_P057b	17	Pulse	99	682411	22328	1
Fage_P057b	18	Picture	Fixation Cross Sternberg Symbols after Stroop	684907	0	1	37319	2	0	next	other	0
Fage_P057b	18	Pulse	99	694810	9903	1
Fage_P057b	18	Pulse	99	707210	22303	1
Fage_P057b	18	Pulse	99	719610	34703	1
Fage_P057b	19	Picture	Retrieval Sternberg Symbols	722226	0	1	24824	2	0	next	hit	77
Fage_P057b	19	Response	1	730160	7934	1
Fage_P057b	19	Pulse	99	732010	9784	1
Fage_P057b	19	Pulse	99	744409	22183	1
Fage_P057b	20	Picture	Fixation Cross after Retrieval	747050	0	1	124621	2	0	next	other	0
Fage_P057b	20	Pulse	99	756809	9759	1
Fage_P057b	20	Pulse	99	769209	22159	1
Fage_P057b	20	Pulse	99	781608	34558	1
Fage_P057b	20	Pulse	99	794008	46958	1
Fage_P057b	20	Pulse	99	806408	59358	1
Fage_P057b	20	Pulse	99	818808	71758	1
Fage_P057b	20	Pulse	99	831207	84157	1
Fage_P057b	20	Pulse	99	843607	96557	1
Fage_P057b	20	Pulse	99	856007	108957	1
Fage_P057b	20	Pulse	99	868407	121357	1
Fage_P057b	21	Picture	Encoding Sternberg Symbols	871671	0	1	24824	2	0	next	other	0
Fage_P057b	21	Pulse	99	880806	9135	1
Fage_P057b	21	Pulse	99	893206	21535	1
Fage_P057b	22	Picture	Fixation Cross Sternberg Symbols after Encoding	896495	0	1	12495	2	0	next	other	0
Fage_P057b	22	Pulse	99	905606	9111	1
Fage_P057b	23	Picture	Stroop Sternberg	908990	0	1	24824	2	0	next	hit	97
Fage_P057b	23	Response	1	915816	6826	1
Fage_P057b	23	Pulse	99	918005	9015	1
Fage_P057b	23	Pulse	99	930405	21415	1
Fage_P057b	24	Picture	Fixation Cross Sternberg Symbols after Stroop	933814	0	1	37319	2	0	next	other	0
Fage_P057b	24	Pulse	99	942805	8991	1
Fage_P057b	24	Pulse	99	955205	21391	1
Fage_P057b	24	Pulse	99	967604	33790	1
Fage_P057b	25	Picture	Retrieval Sternberg Symbols	971133	0	1	24824	3	0	next	incorrect	106
Fage_P057b	25	Pulse	99	980004	8871	1
Fage_P057b	25	Response	2	981294	10161	1
Fage_P057b	25	Pulse	99	992404	21271	1
Fage_P057b	26	Picture	Fixation Cross after Retrieval	995957	0	2	136949	3	0	next	other	0
Fage_P057b	26	Pulse	99	1004804	8847	1
Fage_P057b	26	Pulse	99	1017203	21246	1
Fage_P057b	26	Pulse	99	1029603	33646	1
Fage_P057b	26	Pulse	99	1042003	46046	1
Fage_P057b	26	Pulse	99	1054403	58446	1
Fage_P057b	26	Pulse	99	1066802	70845	1
Fage_P057b	26	Pulse	99	1079202	83245	1
Fage_P057b	26	Pulse	99	1091602	95645	1
Fage_P057b	26	Pulse	99	1104001	108044	1
Fage_P057b	26	Pulse	99	1116401	120444	1
Fage_P057b	26	Pulse	99	1128801	132844	1
Fage_P057b	27	Picture	Encoding Sternberg Symbols	1132906	0	1	24824	3	0	next	other	0
Fage_P057b	27	Pulse	99	1141201	8295	1
Fage_P057b	27	Pulse	99	1153600	20694	1
Fage_P057b	28	Picture	Fixation Cross Sternberg Symbols after Encoding	1157730	0	2	12496	3	0	next	other	0
Fage_P057b	28	Pulse	99	1166000	8270	1
Fage_P057b	29	Picture	Stroop Sternberg	1170226	0	1	24824	2	0	next	incorrect	126
Fage_P057b	29	Response	2	1176820	6594	1
Fage_P057b	29	Pulse	99	1178400	8174	1
Fage_P057b	29	Pulse	99	1190800	20574	1
Fage_P057b	30	Picture	Fixation Cross Sternberg Symbols after Stroop	1195050	0	1	37319	2	0	next	other	0
Fage_P057b	30	Pulse	99	1203199	8149	1
Fage_P057b	30	Pulse	99	1215599	20549	1
Fage_P057b	30	Pulse	99	1227999	32949	1
Fage_P057b	31	Picture	Retrieval Sternberg Symbols	1232369	0	1	24824	2	0	next	hit	135
Fage_P057b	31	Pulse	99	1240398	8029	1
Fage_P057b	31	Response	1	1243118	10749	1
Fage_P057b	31	Pulse	99	1252798	20429	1
Fage_P057b	32	Picture	Fixation Cross after Retrieval	1257193	0	1	124621	2	0	next	other	0
Fage_P057b	32	Pulse	99	1265198	8005	1
Fage_P057b	32	Pulse	99	1277597	20404	1
Fage_P057b	32	Pulse	99	1289997	32804	1
Fage_P057b	32	Pulse	99	1302397	45204	1
Fage_P057b	32	Pulse	99	1314797	57604	1
Fage_P057b	32	Pulse	99	1327197	70004	1
Fage_P057b	32	Pulse	99	1339596	82403	1
Fage_P057b	32	Pulse	99	1351996	94803	1
Fage_P057b	32	Pulse	99	1364396	107203	1
Fage_P057b	32	Pulse	99	1376806	119613	1
Fage_P057b	33	Picture	Encoding Sternberg Symbols	1381814	0	1	24824	2	0	next	other	0
Fage_P057b	33	Pulse	99	1389205	7391	1
Fage_P057b	33	Pulse	99	1401595	19781	1
Fage_P057b	34	Picture	Fixation Cross Sternberg Symbols after Encoding	1406638	0	1	12495	2	0	next	other	0
Fage_P057b	34	Pulse	99	1413995	7357	1
Fage_P057b	35	Picture	Stroop Sternberg	1419133	0	1	24824	2	0	next	incorrect	154
Fage_P057b	35	Response	2	1424684	5551	1
Fage_P057b	35	Pulse	99	1426404	7271	1
Fage_P057b	35	Pulse	99	1438804	19671	1
Fage_P057b	36	Picture	Fixation Cross Sternberg Symbols after Stroop	1443957	0	1	37319	3	0	next	other	0
Fage_P057b	36	Pulse	99	1451204	7247	1
Fage_P057b	36	Pulse	99	1463603	19646	1
Fage_P057b	36	Pulse	99	1476003	32046	1
Fage_P057b	37	Picture	Retrieval Sternberg Symbols	1481276	0	2	24825	3	0	next	hit	163
Fage_P057b	37	Pulse	99	1488403	7127	1
Fage_P057b	37	Response	1	1494833	13557	1
Fage_P057b	37	Pulse	99	1500803	19527	1
Fage_P057b	38	Picture	Fixation Cross after Retrieval	1506101	0	1	112291	2	0	next	other	0
Fage_P057b	38	Pulse	99	1513202	7101	1
Fage_P057b	38	Pulse	99	1525602	19501	1
Fage_P057b	38	Pulse	99	1538002	31901	1
Fage_P057b	38	Pulse	99	1550402	44301	1
Fage_P057b	38	Pulse	99	1562801	56700	1
Fage_P057b	38	Pulse	99	1575201	69100	1
Fage_P057b	38	Pulse	99	1587601	81500	1
Fage_P057b	38	Pulse	99	1600000	93899	1
Fage_P057b	38	Pulse	99	1612400	106299	1
Fage_P057b	39	Picture	Encoding Sternberg Symbols	1618392	0	1	24824	2	0	next	other	0
Fage_P057b	39	Pulse	99	1624800	6408	1
Fage_P057b	39	Pulse	99	1637200	18808	1
Fage_P057b	40	Picture	Fixation Cross Sternberg Symbols after Encoding	1643216	0	1	12495	3	0	next	other	0
Fage_P057b	40	Pulse	99	1649599	6383	1
Fage_P057b	41	Picture	Stroop Sternberg	1655711	0	2	24825	3	0	next	hit	182
Fage_P057b	41	Pulse	99	1661999	6288	1
Fage_P057b	41	Response	1	1662539	6828	1
Fage_P057b	41	Pulse	99	1674399	18688	1
Fage_P057b	42	Picture	Fixation Cross Sternberg Symbols after Stroop	1680536	0	1	37319	2	0	next	other	0
Fage_P057b	42	Pulse	99	1686799	6263	1
Fage_P057b	42	Pulse	99	1699198	18662	1
Fage_P057b	42	Pulse	99	1711598	31062	1
Fage_P057b	43	Picture	Retrieval Sternberg Symbols	1717855	0	1	24824	2	0	next	hit	191
Fage_P057b	43	Pulse	99	1723998	6143	1
Fage_P057b	43	Pulse	99	1736398	18543	1
Fage_P057b	43	Response	1	1737607	19752	1
Fage_P057b	44	Picture	Fixation Cross after Retrieval	1742679	0	1	112291	3	0	next	other	0
Fage_P057b	44	Pulse	99	1748797	6118	1
Fage_P057b	44	Pulse	99	1761197	18518	1
Fage_P057b	44	Pulse	99	1773597	30918	1
Fage_P057b	44	Pulse	99	1785996	43317	1
Fage_P057b	44	Pulse	99	1798396	55717	1
Fage_P057b	44	Pulse	99	1810796	68117	1
Fage_P057b	44	Pulse	99	1823196	80517	1
Fage_P057b	44	Pulse	99	1835595	92916	1
Fage_P057b	44	Pulse	99	1847995	105316	1
Fage_P057b	45	Picture	Encoding Sternberg Symbols	1854970	0	2	24825	3	0	next	other	0
Fage_P057b	45	Pulse	99	1860395	5425	1
Fage_P057b	45	Pulse	99	1872795	17825	1
Fage_P057b	46	Picture	Fixation Cross Sternberg Symbols after Encoding	1879795	0	1	12495	2	0	next	other	0
Fage_P057b	46	Pulse	99	1885194	5399	1
Fage_P057b	47	Picture	Stroop Sternberg	1892290	0	1	24824	2	0	next	incorrect	209
Fage_P057b	47	Pulse	99	1897594	5304	1
Fage_P057b	47	Response	2	1902234	9944	1
Fage_P057b	47	Pulse	99	1909994	17704	1
Fage_P057b	48	Picture	Fixation Cross Sternberg Symbols after Stroop	1917114	0	1	37319	2	0	next	other	0
Fage_P057b	48	Pulse	99	1922393	5279	1
Fage_P057b	48	Pulse	99	1934793	17679	1
Fage_P057b	48	Pulse	99	1947193	30079	1
Fage_P057b	49	Picture	Retrieval Sternberg Symbols	1954433	0	1	24824	3	0	next	incorrect	217
Fage_P057b	49	Pulse	99	1959593	5160	1
Fage_P057b	49	Response	2	1965253	10820	1
Fage_P057b	49	Pulse	99	1971992	17559	1
Fage_P057b	50	Picture	Fixation Cross after Retrieval	1979257	0	2	136949	3	0	next	other	0
Fage_P057b	50	Pulse	99	1984392	5135	1
Fage_P057b	50	Pulse	99	1996792	17535	1
Fage_P057b	50	Pulse	99	2009191	29934	1
Fage_P057b	50	Pulse	99	2021591	42334	1
Fage_P057b	50	Pulse	99	2033991	54734	1
Fage_P057b	50	Pulse	99	2046391	67134	1
Fage_P057b	50	Pulse	99	2058791	79534	1
Fage_P057b	50	Pulse	99	2071190	91933	1
Fage_P057b	50	Pulse	99	2083590	104333	1
Fage_P057b	50	Pulse	99	2095990	116733	1
Fage_P057b	50	Pulse	99	2108390	129133	1
Fage_P057b	51	Picture	Encoding Sternberg Symbols	2116206	0	1	24824	3	0	next	other	0
Fage_P057b	51	Pulse	99	2120789	4583	1
Fage_P057b	51	Pulse	99	2133189	16983	1
Fage_P057b	52	Picture	Fixation Cross Sternberg Symbols after Encoding	2141030	0	2	12496	3	0	next	other	0
Fage_P057b	52	Pulse	99	2145589	4559	1
Fage_P057b	53	Picture	Stroop Sternberg	2153526	0	1	24824	2	0	next	hit	238
Fage_P057b	53	Pulse	99	2157988	4462	1
Fage_P057b	53	Response	1	2160428	6902	1
Fage_P057b	53	Pulse	99	2170388	16862	1
Fage_P057b	54	Picture	Fixation Cross Sternberg Symbols after Stroop	2178350	0	1	37319	2	0	next	other	0
Fage_P057b	54	Pulse	99	2182788	4438	1
Fage_P057b	54	Pulse	99	2195188	16838	1
Fage_P057b	54	Pulse	99	2207587	29237	1
Fage_P057b	55	Picture	Retrieval Sternberg Symbols	2215669	0	1	24824	2	0	next	incorrect	246
Fage_P057b	55	Pulse	99	2219987	4318	1
Fage_P057b	55	Response	2	2224857	9188	1
Fage_P057b	55	Pulse	99	2232386	16717	1
Fage_P057b	56	Picture	Fixation Cross after Retrieval	2240493	0	1	124621	2	0	next	other	0
Fage_P057b	56	Pulse	99	2244786	4293	1
Fage_P057b	56	Pulse	99	2257186	16693	1
Fage_P057b	56	Pulse	99	2269586	29093	1
Fage_P057b	56	Pulse	99	2281986	41493	1
Fage_P057b	56	Pulse	99	2294385	53892	1
Fage_P057b	56	Pulse	99	2306785	66292	1
Fage_P057b	56	Pulse	99	2319185	78692	1
Fage_P057b	56	Pulse	99	2331584	91091	1
Fage_P057b	56	Pulse	99	2343984	103491	1
Fage_P057b	56	Pulse	99	2356384	115891	1
Fage_P057b	57	Picture	Encoding Sternberg Symbols	2365114	0	1	24824	2	0	next	other	0
Fage_P057b	57	Pulse	99	2368784	3670	1
Fage_P057b	57	Pulse	99	2381183	16069	1
Fage_P057b	58	Picture	Fixation Cross Sternberg Symbols after Encoding	2389938	0	1	12495	2	0	next	other	0
Fage_P057b	58	Pulse	99	2393583	3645	1
Fage_P057b	59	Picture	Stroop Sternberg	2402433	0	1	24824	2	0	next	incorrect	266
Fage_P057b	59	Pulse	99	2405983	3550	1
Fage_P057b	59	Response	2	2407873	5440	1
Fage_P057b	59	Pulse	99	2418383	15950	1
Fage_P057b	60	Picture	Fixation Cross Sternberg Symbols after Stroop	2427257	0	1	37319	3	0	next	other	0
Fage_P057b	60	Pulse	99	2430782	3525	1
Fage_P057b	60	Pulse	99	2443182	15925	1
Fage_P057b	60	Pulse	99	2455582	28325	1
Fage_P057b	61	Picture	Retrieval Sternberg Symbols	2464576	0	2	24825	3	0	next	incorrect	274
Fage_P057b	61	Pulse	99	2467982	3406	1
Fage_P057b	61	Response	2	2474551	9975	1
Fage_P057b	61	Pulse	99	2480381	15805	1
Fage_P057b	62	Picture	Fixation Cross after Retrieval	2489401	0	1	149444	2	0	next	other	0
Fage_P057b	62	Pulse	99	2492781	3380	1
Fage_P057b	62	Pulse	99	2505181	15780	1
Fage_P057b	62	Pulse	99	2517580	28179	1
Fage_P057b	62	Pulse	99	2529980	40579	1
Fage_P057b	62	Pulse	99	2542380	52979	1
Fage_P057b	62	Pulse	99	2554780	65379	1
Fage_P057b	62	Pulse	99	2567179	77778	1
Fage_P057b	62	Pulse	99	2579579	90178	1
Fage_P057b	62	Pulse	99	2591979	102578	1
Fage_P057b	62	Pulse	99	2604379	114978	1
Fage_P057b	62	Pulse	99	2616778	127377	1
Fage_P057b	62	Pulse	99	2629178	139777	1
Fage_P057b	63	Picture	Encoding Sternberg Symbols	2638845	0	1	24824	2	0	next	other	0
Fage_P057b	63	Pulse	99	2641578	2733	1
Fage_P057b	63	Pulse	99	2653978	15133	1
Fage_P057b	64	Picture	Fixation Cross Sternberg Symbols after Encoding	2663669	0	1	12495	2	0	next	other	0
Fage_P057b	64	Pulse	99	2666377	2708	1
Fage_P057b	65	Picture	Stroop Sternberg	2676164	0	1	24824	2	0	next	incorrect	296
Fage_P057b	65	Pulse	99	2678777	2613	1
Fage_P057b	65	Response	2	2683447	7283	1
Fage_P057b	65	Pulse	99	2691177	15013	1
Fage_P057b	66	Picture	Fixation Cross Sternberg Symbols after Stroop	2700988	0	1	37320	2	0	next	other	0
Fage_P057b	66	Pulse	99	2703576	2588	1
Fage_P057b	66	Pulse	99	2715976	14988	1
Fage_P057b	66	Pulse	99	2728376	27388	1
Fage_P057b	67	Picture	Retrieval Sternberg Symbols	2738308	0	1	24824	2	0	next	hit	304
Fage_P057b	67	Pulse	99	2740776	2468	1
Fage_P057b	67	Response	1	2751485	13177	1
Fage_P057b	67	Pulse	99	2753175	14867	1
Fage_P057b	68	Picture	Fixation Cross after Retrieval	2763132	0	1	124620	2	0	next	other	0
Fage_P057b	68	Pulse	99	2765575	2443	1
Fage_P057b	68	Pulse	99	2777975	14843	1
Fage_P057b	68	Pulse	99	2790384	27252	1
Fage_P057b	68	Pulse	99	2802774	39642	1
Fage_P057b	68	Pulse	99	2815174	52042	1
Fage_P057b	68	Pulse	99	2827584	64452	1
Fage_P057b	68	Pulse	99	2839983	76851	1
Fage_P057b	68	Pulse	99	2852383	89251	1
Fage_P057b	68	Pulse	99	2864783	101651	1
Fage_P057b	68	Pulse	99	2877183	114051	1
Fage_P057b	69	Picture	Encoding Sternberg Symbols	2887752	0	1	24824	2	0	next	other	0
Fage_P057b	69	Pulse	99	2889582	1830	1
Fage_P057b	69	Pulse	99	2901982	14230	1
Fage_P057b	70	Picture	Fixation Cross Sternberg Symbols after Encoding	2912576	0	1	12495	2	0	next	other	0
Fage_P057b	70	Pulse	99	2914382	1806	1
Fage_P057b	71	Picture	Stroop Sternberg	2925071	0	1	24824	3	0	next	incorrect	325
Fage_P057b	71	Pulse	99	2926782	1711	1
Fage_P057b	71	Pulse	99	2939181	14110	1
Fage_P057b	71	Response	2	2940551	15480	1
Fage_P057b	72	Picture	Fixation Cross Sternberg Symbols after Stroop	2949895	0	2	37320	3	0	next	other	0
Fage_P057b	72	Pulse	99	2951581	1686	1
Fage_P057b	72	Pulse	99	2963981	14086	1
Fage_P057b	72	Pulse	99	2976381	26486	1
Fage_P057b	73	Picture	Retrieval Sternberg Symbols	2987215	0	1	24824	2	0	next	incorrect	332
Fage_P057b	73	Pulse	99	2988780	1565	1
Fage_P057b	73	Response	2	2992900	5685	1
Fage_P057b	73	Pulse	99	3001180	13965	1
Fage_P057b	74	Picture	Fixation Cross after Retrieval	3012039	0	1	112291	2	0	next	other	0
Fage_P057b	74	Pulse	99	3013580	1541	1
Fage_P057b	74	Pulse	99	3025979	13940	1
Fage_P057b	74	Pulse	99	3038379	26340	1
Fage_P057b	74	Pulse	99	3050779	38740	1
Fage_P057b	74	Pulse	99	3063179	51140	1
Fage_P057b	74	Pulse	99	3075578	63539	1
Fage_P057b	74	Pulse	99	3087978	75939	1
Fage_P057b	74	Pulse	99	3100378	88339	1
Fage_P057b	74	Pulse	99	3112777	100738	1
Fage_P057b	75	Picture	Encoding Sternberg Symbols	3124330	0	1	24825	2	0	next	other	0
Fage_P057b	75	Pulse	99	3125177	847	1
Fage_P057b	75	Pulse	99	3137577	13247	1
Fage_P057b	76	Picture	Fixation Cross Sternberg Symbols after Encoding	3149155	0	1	12495	2	0	next	other	0
Fage_P057b	76	Pulse	99	3149977	822	1
Fage_P057b	77	Picture	Stroop Sternberg	3161650	0	1	24824	2	0	next	hit	351
Fage_P057b	77	Pulse	99	3162376	726	1
Fage_P057b	77	Response	1	3168606	6956	1
Fage_P057b	77	Pulse	99	3174776	13126	1
Fage_P057b	78	Picture	Fixation Cross Sternberg Symbols after Stroop	3186474	0	1	37319	2	0	next	other	0
Fage_P057b	78	Pulse	99	3187176	702	1
Fage_P057b	78	Pulse	99	3199575	13101	1
Fage_P057b	78	Pulse	99	3211975	25501	1
Fage_P057b	79	Picture	Retrieval Sternberg Symbols	3223793	0	1	24824	3	0	next	hit	359
Fage_P057b	79	Pulse	99	3224375	582	1
Fage_P057b	79	Response	1	3233365	9572	1
Fage_P057b	79	Pulse	99	3236775	12982	1
Fage_P057b	80	Picture	Fixation Cross after Retrieval	3248617	0	2	124621	3	0	next	other	0
Fage_P057b	80	Pulse	99	3249175	558	1
Fage_P057b	80	Pulse	99	3261574	12957	1
Fage_P057b	80	Pulse	99	3273974	25357	1
Fage_P057b	80	Pulse	99	3286374	37757	1
Fage_P057b	80	Pulse	99	3298773	50156	1
Fage_P057b	80	Pulse	99	3311173	62556	1
Fage_P057b	80	Pulse	99	3323573	74956	1
Fage_P057b	80	Pulse	99	3335972	87355	1
Fage_P057b	80	Pulse	99	3348372	99755	1
Fage_P057b	80	Pulse	99	3360772	112155	1
Fage_P057b	80	Pulse	99	3373172	124555	1
Fage_P057b	81	Picture	Encoding Sternberg Symbols	3373238	0	1	24824	2	0	next	other	0
Fage_P057b	81	Pulse	99	3385571	12333	1
Fage_P057b	81	Pulse	99	3397971	24733	1
Fage_P057b	82	Picture	Fixation Cross Sternberg Symbols after Encoding	3398062	0	1	12495	2	0	next	other	0
Fage_P057b	82	Pulse	99	3410371	12309	1
Fage_P057b	83	Picture	Stroop Sternberg	3410557	0	1	24824	2	0	next	incorrect	379
Fage_P057b	83	Response	2	3418021	7464	1
Fage_P057b	83	Pulse	99	3422771	12214	1
Fage_P057b	83	Pulse	99	3435170	24613	1
Fage_P057b	84	Picture	Fixation Cross Sternberg Symbols after Stroop	3435381	0	1	37320	2	0	next	other	0
Fage_P057b	84	Pulse	99	3447570	12189	1
Fage_P057b	84	Pulse	99	3459970	24589	1
Fage_P057b	84	Pulse	99	3472370	36989	1
Fage_P057b	85	Picture	Retrieval Sternberg Symbols	3472701	0	1	24824	2	0	next	incorrect	387
Fage_P057b	85	Response	2	3484089	11388	1
Fage_P057b	85	Pulse	99	3484769	12068	1
Fage_P057b	85	Pulse	99	3497169	24468	1
Fage_P057b	86	Picture	Fixation Cross after Retrieval	3497525	0	1	124620	2	0	next	other	0
Fage_P057b	86	Pulse	99	3509569	12044	1
Fage_P057b	86	Pulse	99	3521968	24443	1
Fage_P057b	86	Pulse	99	3534368	36843	1
Fage_P057b	86	Pulse	99	3546768	49243	1
Fage_P057b	86	Pulse	99	3559168	61643	1
Fage_P057b	86	Pulse	99	3571567	74042	1
Fage_P057b	86	Pulse	99	3583967	86442	1
Fage_P057b	86	Pulse	99	3596367	98842	1
Fage_P057b	86	Pulse	99	3608766	111241	1
Fage_P057b	86	Pulse	99	3621166	123641	1
Fage_P057b	87	Picture	Encoding Sternberg Symbols	3622145	0	1	24824	2	0	next	other	0
Fage_P057b	87	Pulse	99	3633566	11421	1
Fage_P057b	87	Pulse	99	3645966	23821	1
Fage_P057b	88	Picture	Fixation Cross Sternberg Symbols after Encoding	3646969	0	1	12495	2	0	next	other	0
Fage_P057b	88	Pulse	99	3658365	11396	1
Fage_P057b	89	Picture	Stroop Sternberg	3659464	0	1	24824	2	0	next	incorrect	407
Fage_P057b	89	Response	2	3664695	5231	1
Fage_P057b	89	Pulse	99	3670765	11301	1
Fage_P057b	89	Pulse	99	3683165	23701	1
Fage_P057b	90	Picture	Fixation Cross Sternberg Symbols after Stroop	3684288	0	1	37320	2	0	next	other	0
Fage_P057b	90	Pulse	99	3695565	11277	1
Fage_P057b	90	Pulse	99	3707964	23676	1
Fage_P057b	90	Pulse	99	3720364	36076	1
Fage_P057b	91	Picture	Retrieval Sternberg Symbols	3721608	0	1	24824	2	0	next	incorrect	415
Fage_P057b	91	Response	2	3728774	7166	1
Fage_P057b	91	Pulse	99	3732764	11156	1
Fage_P057b	91	Pulse	99	3745164	23556	1
Fage_P057b	92	Picture	Fixation Cross after Retrieval	3746432	0	1	112291	2	0	next	other	0
Fage_P057b	92	Pulse	99	3757563	11131	1
Fage_P057b	92	Pulse	99	3769963	23531	1
Fage_P057b	92	Pulse	99	3782363	35931	1
Fage_P057b	92	Pulse	99	3794763	48331	1
Fage_P057b	92	Pulse	99	3807162	60730	1
Fage_P057b	92	Pulse	99	3819562	73130	1
Fage_P057b	92	Pulse	99	3831962	85530	1
Fage_P057b	92	Pulse	99	3844362	97930	1
Fage_P057b	92	Pulse	99	3856761	110329	1
Fage_P057b	93	Picture	Encoding Sternberg Symbols	3858723	0	1	24824	2	0	next	other	0
Fage_P057b	93	Pulse	99	3869161	10438	1
Fage_P057b	93	Pulse	99	3881560	22837	1
Fage_P057b	94	Picture	Fixation Cross Sternberg Symbols after Encoding	3883547	0	1	12496	2	0	next	other	0
Fage_P057b	94	Pulse	99	3893960	10413	1
Fage_P057b	95	Picture	Stroop Sternberg	3896043	0	1	24824	2	0	next	incorrect	434
Fage_P057b	95	Response	2	3902590	6547	1
Fage_P057b	95	Pulse	99	3906360	10317	1
Fage_P057b	95	Pulse	99	3918760	22717	1
Fage_P057b	96	Picture	Fixation Cross Sternberg Symbols after Stroop	3920867	0	1	37319	2	0	next	other	0
Fage_P057b	96	Pulse	99	3931160	10293	1
Fage_P057b	96	Pulse	99	3943559	22692	1
Fage_P057b	96	Pulse	99	3955959	35092	1
Fage_P057b	97	Picture	Retrieval Sternberg Symbols	3958186	0	1	24824	2	0	next	hit	442
Fage_P057b	97	Response	1	3967479	9293	1
Fage_P057b	97	Pulse	99	3968359	10173	1
Fage_P057b	97	Pulse	99	3980758	22572	1
Fage_P057b	98	Picture	Fixation Cross after Retrieval	3983010	0	1	136949	2	0	next	other	0
Fage_P057b	98	Pulse	99	3993158	10148	1
Fage_P057b	98	Pulse	99	4005558	22548	1
Fage_P057b	98	Pulse	99	4017958	34948	1
Fage_P057b	98	Pulse	99	4030357	47347	1
Fage_P057b	98	Pulse	99	4042757	59747	1
Fage_P057b	98	Pulse	99	4055157	72147	1
Fage_P057b	98	Pulse	99	4067557	84547	1
Fage_P057b	98	Pulse	99	4079956	96946	1
Fage_P057b	98	Pulse	99	4092356	109346	1
Fage_P057b	98	Pulse	99	4104756	121746	1
Fage_P057b	98	Pulse	99	4117155	134145	1
Fage_P057b	99	Picture	Encoding Sternberg Symbols	4119959	0	1	24824	2	0	next	other	0
Fage_P057b	99	Pulse	99	4129555	9596	1
Fage_P057b	99	Pulse	99	4141955	21996	1
Fage_P057b	100	Picture	Fixation Cross Sternberg Symbols after Encoding	4144783	0	1	12496	2	0	next	other	0
Fage_P057b	100	Pulse	99	4154355	9572	1
Fage_P057b	101	Picture	Stroop Sternberg	4157279	0	1	24824	2	0	next	incorrect	463
Fage_P057b	101	Response	2	4163935	6656	1
Fage_P057b	101	Pulse	99	4166754	9475	1
Fage_P057b	101	Pulse	99	4179154	21875	1
Fage_P057b	102	Picture	Fixation Cross Sternberg Symbols after Stroop	4182103	0	1	37319	2	0	next	other	0
Fage_P057b	102	Pulse	99	4191554	9451	1
Fage_P057b	102	Pulse	99	4203954	21851	1
Fage_P057b	102	Pulse	99	4216353	34250	1
Fage_P057b	103	Picture	Retrieval Sternberg Symbols	4219422	0	1	24824	2	0	next	hit	472
Fage_P057b	103	Pulse	99	4228753	9331	1
Fage_P057b	103	Response	1	4230933	11511	1
Fage_P057b	103	Pulse	99	4241153	21731	1
Fage_P057b	104	Picture	Fixation Cross after Retrieval	4244246	0	1	149444	3	0	next	other	0
Fage_P057b	104	Pulse	99	4253552	9306	1
Fage_P057b	104	Pulse	99	4265952	21706	1
Fage_P057b	104	Pulse	99	4278362	34116	1
Fage_P057b	104	Pulse	99	4290762	46516	1
Fage_P057b	104	Pulse	99	4303161	58915	1
Fage_P057b	104	Pulse	99	4315561	71315	1
Fage_P057b	104	Pulse	99	4327961	83715	1
Fage_P057b	104	Pulse	99	4340361	96115	1
Fage_P057b	104	Pulse	99	4352760	108514	1
Fage_P057b	104	Pulse	99	4365160	120914	1
Fage_P057b	104	Pulse	99	4377560	133314	1
Fage_P057b	104	Pulse	99	4389959	145713	1
Fage_P057b	105	Picture	Encoding Sternberg Symbols	4393690	0	2	24825	3	0	next	other	0
Fage_P057b	105	Pulse	99	4402359	8669	1
Fage_P057b	105	Pulse	99	4414759	21069	1
Fage_P057b	106	Picture	Fixation Cross Sternberg Symbols after Encoding	4418515	0	1	12495	2	0	next	other	0
Fage_P057b	106	Pulse	99	4427159	8644	1
Fage_P057b	107	Picture	Stroop Sternberg	4431010	0	1	24824	2	0	next	hit	493
Fage_P057b	107	Response	1	4437488	6478	1
Fage_P057b	107	Pulse	99	4439558	8548	1
Fage_P057b	107	Pulse	99	4451958	20948	1
Fage_P057b	108	Picture	Fixation Cross Sternberg Symbols after Stroop	4455834	0	1	37319	2	0	next	other	0
Fage_P057b	108	Pulse	99	4464358	8524	1
Fage_P057b	108	Pulse	99	4476758	20924	1
Fage_P057b	108	Pulse	99	4489157	33323	1
Fage_P057b	109	Picture	Retrieval Sternberg Symbols	4493153	0	1	24824	2	0	next	incorrect	502
Fage_P057b	109	Pulse	99	4501557	8404	1
Fage_P057b	109	Response	2	4506377	13224	1
Fage_P057b	109	Pulse	99	4513957	20804	1
Fage_P057b	110	Picture	Fixation Cross after Retrieval	4517977	0	1	136949	2	0	next	other	0
Fage_P057b	110	Pulse	99	4526357	8380	1
Fage_P057b	110	Pulse	99	4538756	20779	1
Fage_P057b	110	Pulse	99	4551156	33179	1
Fage_P057b	110	Pulse	99	4563556	45579	1
Fage_P057b	110	Pulse	99	4575955	57978	1
Fage_P057b	110	Pulse	99	4588355	70378	1
Fage_P057b	110	Pulse	99	4600755	82778	1
Fage_P057b	110	Pulse	99	4613155	95178	1
Fage_P057b	110	Pulse	99	4625554	107577	1
Fage_P057b	110	Pulse	99	4637954	119977	1
Fage_P057b	110	Pulse	99	4650354	132377	1
Fage_P057b	111	Picture	Encoding Sternberg Symbols	4654926	0	1	24824	3	0	next	other	0
Fage_P057b	111	Pulse	99	4662754	7828	1
Fage_P057b	111	Pulse	99	4675153	20227	1
Fage_P057b	112	Picture	Fixation Cross Sternberg Symbols after Encoding	4679750	0	2	12496	3	0	next	other	0
Fage_P057b	112	Pulse	99	4687553	7803	1
Fage_P057b	113	Picture	Stroop Sternberg	4692246	0	1	24824	2	0	next	incorrect	522
Fage_P057b	113	Response	2	4699153	6907	1
Fage_P057b	113	Pulse	99	4699953	7707	1
Fage_P057b	113	Pulse	99	4712352	20106	1
Fage_P057b	114	Picture	Fixation Cross Sternberg Symbols after Stroop	4717070	0	1	37319	2	0	next	other	0
Fage_P057b	114	Pulse	99	4724752	7682	1
Fage_P057b	114	Pulse	99	4737152	20082	1
Fage_P057b	114	Pulse	99	4749552	32482	1
Fage_P057b	115	Picture	Retrieval Sternberg Symbols	4754389	0	1	24824	2	0	next	incorrect	531
Fage_P057b	115	Pulse	99	4761951	7562	1
Fage_P057b	115	Response	2	4764111	9722	1
Fage_P057b	115	Pulse	99	4774351	19962	1
Fage_P057b	116	Picture	Fixation Cross after Retrieval	4779213	0	1	112292	2	0	next	other	0
Fage_P057b	116	Pulse	99	4786751	7538	1
Fage_P057b	116	Pulse	99	4799151	19938	1
Fage_P057b	116	Pulse	99	4811550	32337	1
Fage_P057b	116	Pulse	99	4823950	44737	1
Fage_P057b	116	Pulse	99	4836350	57137	1
Fage_P057b	116	Pulse	99	4848749	69536	1
Fage_P057b	116	Pulse	99	4861149	81936	1
Fage_P057b	116	Pulse	99	4873549	94336	1
Fage_P057b	116	Pulse	99	4885949	106736	1
Fage_P057b	117	Picture	Encoding Sternberg Symbols	4891505	0	1	24824	2	0	next	other	0
Fage_P057b	117	Pulse	99	4898348	6843	1
Fage_P057b	117	Pulse	99	4910748	19243	1
Fage_P057b	118	Picture	Fixation Cross Sternberg Symbols after Encoding	4916329	0	1	12495	2	0	next	other	0
Fage_P057b	118	Pulse	99	4923148	6819	1
Fage_P057b	119	Picture	Stroop Sternberg	4928824	0	1	24824	2	0	next	incorrect	549
Fage_P057b	119	Response	2	4932928	4104	1
Fage_P057b	119	Pulse	99	4935548	6724	1
Fage_P057b	119	Pulse	99	4947947	19123	1
Fage_P057b	120	Picture	Fixation Cross Sternberg Symbols after Stroop	4953648	0	1	37320	2	0	next	other	0
Fage_P057b	120	Pulse	99	4960347	6699	1
Fage_P057b	120	Pulse	99	4972747	19099	1
Fage_P057b	120	Pulse	99	4985147	31499	1
Fage_P057b	121	Picture	Retrieval Sternberg Symbols	4990968	0	1	24824	2	0	next	incorrect	558
Fage_P057b	121	Pulse	99	4997546	6578	1
Fage_P057b	121	Response	2	5000396	9428	1
Fage_P057b	121	Pulse	99	5009946	18978	1
Fage_P057b	122	Picture	Fixation Cross after Retrieval	5015792	0	1	149444	2	0	next	other	0
Fage_P057b	122	Pulse	99	5022346	6554	1
Fage_P057b	122	Pulse	99	5034745	18953	1
Fage_P057b	122	Pulse	99	5047145	31353	1
Fage_P057b	122	Pulse	99	5059545	43753	1
Fage_P057b	122	Pulse	99	5071944	56152	1
Fage_P057b	122	Pulse	99	5084344	68552	1
Fage_P057b	122	Pulse	99	5096744	80952	1
Fage_P057b	122	Pulse	99	5109144	93352	1
Fage_P057b	122	Pulse	99	5121543	105751	1
Fage_P057b	122	Pulse	99	5133943	118151	1
Fage_P057b	122	Pulse	99	5146343	130551	1
Fage_P057b	122	Pulse	99	5158743	142951	1
Fage_P057b	123	Picture	Encoding Sternberg Symbols	5165236	0	1	24824	2	0	next	other	0
Fage_P057b	123	Pulse	99	5171143	5907	1
Fage_P057b	123	Pulse	99	5183542	18306	1
Fage_P057b	124	Picture	Fixation Cross Sternberg Symbols after Encoding	5190060	0	1	12495	3	0	next	other	0
Fage_P057b	124	Pulse	99	5195942	5882	1
Fage_P057b	125	Picture	Stroop Sternberg	5202555	0	2	24825	3	0	next	incorrect	580
Fage_P057b	125	Pulse	99	5208342	5787	1
Fage_P057b	125	Response	2	5208501	5946	1
Fage_P057b	125	Pulse	99	5220741	18186	1
Fage_P057b	126	Picture	Fixation Cross Sternberg Symbols after Stroop	5227380	0	1	37319	2	0	next	other	0
Fage_P057b	126	Pulse	99	5233141	5761	1
Fage_P057b	126	Pulse	99	5245541	18161	1
Fage_P057b	126	Pulse	99	5257941	30561	1
Fage_P057b	127	Picture	Retrieval Sternberg Symbols	5264699	0	1	24824	2	0	next	hit	588
Fage_P057b	127	Pulse	99	5270340	5641	1
Fage_P057b	127	Response	1	5280060	15361	1
Fage_P057b	127	Pulse	99	5282740	18041	1
Fage_P057b	128	Picture	Fixation Cross after Retrieval	5289523	0	1	124620	2	0	next	other	0
Fage_P057b	128	Pulse	99	5295140	5617	1
Fage_P057b	128	Pulse	99	5307539	18016	1
Fage_P057b	128	Pulse	99	5319939	30416	1
Fage_P057b	128	Pulse	99	5332339	42816	1
Fage_P057b	128	Pulse	99	5344739	55216	1
Fage_P057b	128	Pulse	99	5357138	67615	1
Fage_P057b	128	Pulse	99	5369538	80015	1
Fage_P057b	128	Pulse	99	5381938	92415	1
Fage_P057b	128	Pulse	99	5394337	104814	1
Fage_P057b	128	Pulse	99	5406737	117214	1
Fage_P057b	129	Picture	Encoding Sternberg Symbols	5414143	0	1	24824	2	0	next	other	0
Fage_P057b	129	Pulse	99	5419137	4994	1
Fage_P057b	129	Pulse	99	5431537	17394	1
Fage_P057b	130	Picture	Fixation Cross Sternberg Symbols after Encoding	5438967	0	1	12496	2	0	next	other	0
Fage_P057b	130	Pulse	99	5443937	4970	1
Fage_P057b	131	Picture	Stroop Sternberg	5451463	0	1	24824	2	0	next	incorrect	608
Fage_P057b	131	Pulse	99	5456336	4873	1
Fage_P057b	131	Response	2	5457556	6093	1
Fage_P057b	131	Pulse	99	5468736	17273	1
Fage_P057b	132	Picture	Fixation Cross Sternberg Symbols after Stroop	5476287	0	1	37319	2	0	next	other	0
Fage_P057b	132	Pulse	99	5481136	4849	1
Fage_P057b	132	Pulse	99	5493535	17248	1
Fage_P057b	132	Pulse	99	5505935	29648	1
Fage_P057b	133	Picture	Retrieval Sternberg Symbols	5513606	0	1	24824	2	0	next	hit	616
Fage_P057b	133	Pulse	99	5518335	4729	1
Fage_P057b	133	Response	1	5530135	16529	1
Fage_P057b	133	Pulse	99	5530734	17128	1
Fage_P057b	134	Picture	Fixation Cross after Retrieval	5538430	0	1	112292	2	0	next	other	0
Fage_P057b	134	Pulse	99	5543134	4704	1
Fage_P057b	134	Pulse	99	5555534	17104	1
Fage_P057b	134	Pulse	99	5567934	29504	1
Fage_P057b	134	Pulse	99	5580333	41903	1
Fage_P057b	134	Pulse	99	5592733	54303	1
Fage_P057b	134	Pulse	99	5605133	66703	1
Fage_P057b	134	Pulse	99	5617533	79103	1
Fage_P057b	134	Pulse	99	5629932	91502	1
Fage_P057b	134	Pulse	99	5642332	103902	1
Fage_P057b	135	Picture	Encoding Sternberg Symbols	5650722	0	1	24824	2	0	next	other	0
Fage_P057b	135	Pulse	99	5654732	4010	1
Fage_P057b	135	Pulse	99	5667132	16410	1
Fage_P057b	136	Picture	Fixation Cross Sternberg Symbols after Encoding	5675546	0	1	12495	2	0	next	other	0
Fage_P057b	136	Pulse	99	5679531	3985	1
Fage_P057b	137	Picture	Stroop Sternberg	5688041	0	1	24824	2	0	next	hit	635
Fage_P057b	137	Pulse	99	5691931	3890	1
Fage_P057b	137	Response	1	5695331	7290	1
Fage_P057b	137	Pulse	99	5704331	16290	1
Fage_P057b	138	Picture	Fixation Cross Sternberg Symbols after Stroop	5712865	0	1	37320	2	0	next	other	0
Fage_P057b	138	Pulse	99	5716730	3865	1
Fage_P057b	138	Pulse	99	5729130	16265	1
Fage_P057b	138	Pulse	99	5741530	28665	1
Fage_P057b	139	Picture	Retrieval Sternberg Symbols	5750185	0	1	24824	2	0	next	hit	643
Fage_P057b	139	Pulse	99	5753930	3745	1
Fage_P057b	139	Response	1	5759490	9305	1
Fage_P057b	139	Pulse	99	5766329	16144	1
Fage_P057b	140	Picture	Fixation Cross after Retrieval	5775009	0	1	136949	2	0	next	other	0
Fage_P057b	140	Pulse	99	5778739	3730	1
Fage_P057b	140	Pulse	99	5791139	16130	1
Fage_P057b	140	Pulse	99	5803539	28530	1
Fage_P057b	140	Pulse	99	5815938	40929	1
Fage_P057b	140	Pulse	99	5828338	53329	1
Fage_P057b	140	Pulse	99	5840738	65729	1
Fage_P057b	140	Pulse	99	5853138	78129	1
Fage_P057b	140	Pulse	99	5865537	90528	1
Fage_P057b	140	Pulse	99	5877937	102928	1
Fage_P057b	140	Pulse	99	5890337	115328	1
Fage_P057b	140	Pulse	99	5902736	127727	1
Fage_P057b	141	Picture	Encoding Sternberg Symbols	5911958	0	1	24824	2	0	next	other	0
Fage_P057b	141	Pulse	99	5915136	3178	1
Fage_P057b	141	Pulse	99	5927536	15578	1
Fage_P057b	142	Picture	Fixation Cross Sternberg Symbols after Encoding	5936782	0	1	12495	2	0	next	other	0
Fage_P057b	142	Pulse	99	5939936	3154	1
Fage_P057b	143	Picture	Stroop Sternberg	5949277	0	1	24824	2	0	next	hit	664
Fage_P057b	143	Pulse	99	5952335	3058	1
Fage_P057b	143	Response	1	5960475	11198	1
Fage_P057b	143	Pulse	99	5964735	15458	1
Fage_P057b	144	Picture	Fixation Cross Sternberg Symbols after Stroop	5974101	0	1	37320	2	0	next	other	0
Fage_P057b	144	Pulse	99	5977135	3034	1
Fage_P057b	144	Pulse	99	5989535	15434	1
Fage_P057b	144	Pulse	99	6001934	27833	1
Fage_P057b	145	Picture	Retrieval Sternberg Symbols	6011421	0	1	24824	2	0	next	incorrect	672
Fage_P057b	145	Pulse	99	6014334	2913	1
Fage_P057b	145	Response	2	6018844	7423	1
Fage_P057b	145	Pulse	99	6026734	15313	1
Fage_P057b	146	Picture	Fixation Cross after Retrieval	6036245	0	1	112291	2	0	next	other	0
Fage_P057b	146	Pulse	99	6039133	2888	1
Fage_P057b	146	Pulse	99	6051533	15288	1
Fage_P057b	146	Pulse	99	6063933	27688	1
Fage_P057b	146	Pulse	99	6076333	40088	1
Fage_P057b	146	Pulse	99	6088732	52487	1
Fage_P057b	146	Pulse	99	6101132	64887	1
Fage_P057b	146	Pulse	99	6113532	77287	1
Fage_P057b	146	Pulse	99	6125932	89687	1
Fage_P057b	146	Pulse	99	6138331	102086	1
Fage_P057b	147	Picture	Instruction Sternberg Letters	6148536	0	1	37319	3	0	next	other	0
Fage_P057b	147	Pulse	99	6150731	2195	1
Fage_P057b	147	Pulse	99	6163131	14595	1
Fage_P057b	147	Pulse	99	6175530	26994	1
Fage_P057b	148	Picture	Encoding Sternberg Letters	6185855	0	2	24825	3	0	next	other	0
Fage_P057b	148	Pulse	99	6187930	2075	1
Fage_P057b	148	Pulse	99	6200330	14475	1
Fage_P057b	149	Picture	Fixation Cross Sternberg Letters after Encoding	6210680	0	1	12495	2	0	next	other	0
Fage_P057b	149	Pulse	99	6212730	2050	1
Fage_P057b	150	Picture	Stroop Sternberg	6223175	0	1	24824	2	0	next	incorrect	695
Fage_P057b	150	Pulse	99	6225129	1954	1
Fage_P057b	150	Response	2	6229089	5914	1
Fage_P057b	150	Pulse	99	6237529	14354	1
Fage_P057b	151	Picture	Fixation Cross Sternberg Letters after Stroop	6247999	0	1	37319	2	0	next	other	0
Fage_P057b	151	Pulse	99	6249929	1930	1
Fage_P057b	151	Pulse	99	6262329	14330	1
Fage_P057b	151	Pulse	99	6274728	26729	1
Fage_P057b	152	Picture	Retrieval Sternberg Letters	6285318	0	1	24824	3	0	next	incorrect	703
Fage_P057b	152	Pulse	99	6287128	1810	1
Fage_P057b	152	Response	2	6290788	5470	1
Fage_P057b	152	Pulse	99	6299528	14210	1
Fage_P057b	153	Picture	Fixation Cross after Retrieval	6310142	0	2	112292	3	0	next	other	0
Fage_P057b	153	Pulse	99	6311927	1785	1
Fage_P057b	153	Pulse	99	6324327	14185	1
Fage_P057b	153	Pulse	99	6336727	26585	1
Fage_P057b	153	Pulse	99	6349127	38985	1
Fage_P057b	153	Pulse	99	6361526	51384	1
Fage_P057b	153	Pulse	99	6373926	63784	1
Fage_P057b	153	Pulse	99	6386326	76184	1
Fage_P057b	153	Pulse	99	6398726	88584	1
Fage_P057b	153	Pulse	99	6411125	100983	1
Fage_P057b	154	Picture	Encoding Sternberg Letters	6422434	0	1	24824	2	0	next	other	0
Fage_P057b	154	Pulse	99	6423525	1091	1
Fage_P057b	154	Pulse	99	6435925	13491	1
Fage_P057b	155	Picture	Fixation Cross Sternberg Letters after Encoding	6447258	0	1	12495	2	0	next	other	0
Fage_P057b	155	Pulse	99	6448324	1066	1
Fage_P057b	156	Picture	Stroop Sternberg	6459753	0	1	24824	2	0	next	incorrect	722
Fage_P057b	156	Pulse	99	6460724	971	1
Fage_P057b	156	Response	2	6467124	7371	1
Fage_P057b	156	Pulse	99	6473124	13371	1
Fage_P057b	157	Picture	Fixation Cross Sternberg Letters after Stroop	6484577	0	1	37320	2	0	next	other	0
Fage_P057b	157	Pulse	99	6485524	947	1
Fage_P057b	157	Pulse	99	6497923	13346	1
Fage_P057b	157	Pulse	99	6510323	25746	1
Fage_P057b	158	Picture	Retrieval Sternberg Letters	6521897	0	1	24824	2	0	next	hit	730
Fage_P057b	158	Pulse	99	6522723	826	1
Fage_P057b	158	Response	1	6530313	8416	1
Fage_P057b	158	Pulse	99	6535123	13226	1
Fage_P057b	159	Picture	Fixation Cross after Retrieval	6546721	0	1	149444	2	0	next	other	0
Fage_P057b	159	Pulse	99	6547522	801	1
Fage_P057b	159	Pulse	99	6559922	13201	1
Fage_P057b	159	Pulse	99	6572322	25601	1
Fage_P057b	159	Pulse	99	6584722	38001	1
Fage_P057b	159	Pulse	99	6597121	50400	1
Fage_P057b	159	Pulse	99	6609521	62800	1
Fage_P057b	159	Pulse	99	6621921	75200	1
Fage_P057b	159	Pulse	99	6634320	87599	1
Fage_P057b	159	Pulse	99	6646720	99999	1
Fage_P057b	159	Pulse	99	6659120	112399	1
Fage_P057b	159	Pulse	99	6671520	124799	1
Fage_P057b	159	Pulse	99	6683919	137198	1
Fage_P057b	160	Picture	Encoding Sternberg Letters	6696165	0	1	24824	2	0	next	other	0
Fage_P057b	160	Pulse	99	6696319	154	1
Fage_P057b	160	Pulse	99	6708719	12554	1
Fage_P057b	161	Picture	Fixation Cross Sternberg Letters after Encoding	6720989	0	1	12496	2	0	next	other	0
Fage_P057b	161	Pulse	99	6721119	130	1
Fage_P057b	162	Picture	Stroop Sternberg	6733485	0	1	24824	2	0	next	hit	752
Fage_P057b	162	Pulse	99	6733518	33	1
Fage_P057b	162	Response	1	6740158	6673	1
Fage_P057b	162	Pulse	99	6745918	12433	1
Fage_P057b	163	Picture	Fixation Cross Sternberg Letters after Stroop	6758309	0	1	37319	2	0	next	other	0
Fage_P057b	163	Pulse	99	6758318	9	1
Fage_P057b	163	Pulse	99	6770717	12408	1
Fage_P057b	163	Pulse	99	6783117	24808	1
Fage_P057b	163	Pulse	99	6795516	37207	2
Fage_P057b	164	Picture	Retrieval Sternberg Letters	6795628	0	1	24824	2	0	next	hit	760
Fage_P057b	164	Response	1	6806437	10809	1
Fage_P057b	164	Pulse	99	6807917	12289	1
Fage_P057b	164	Pulse	99	6820316	24688	1
Fage_P057b	165	Picture	Fixation Cross after Retrieval	6820452	0	1	124620	2	0	next	other	0
Fage_P057b	165	Pulse	99	6832716	12264	1
Fage_P057b	165	Pulse	99	6845116	24664	1
Fage_P057b	165	Pulse	99	6857516	37064	1
Fage_P057b	165	Pulse	99	6869915	49463	1
Fage_P057b	165	Pulse	99	6882315	61863	1
Fage_P057b	165	Pulse	99	6894715	74263	1
Fage_P057b	165	Pulse	99	6907114	86662	1
Fage_P057b	165	Pulse	99	6919514	99062	1
Fage_P057b	165	Pulse	99	6931914	111462	1
Fage_P057b	165	Pulse	99	6944314	123862	1
Fage_P057b	166	Picture	Encoding Sternberg Letters	6945072	0	1	24824	2	0	next	other	0
Fage_P057b	166	Pulse	99	6956713	11641	1
Fage_P057b	166	Pulse	99	6969113	24041	1
Fage_P057b	167	Picture	Fixation Cross Sternberg Letters after Encoding	6969896	0	1	12496	2	0	next	other	0
Fage_P057b	167	Pulse	99	6981513	11617	1
Fage_P057b	168	Picture	Stroop Sternberg	6982392	0	1	24824	2	0	next	hit	780
Fage_P057b	168	Response	1	6991252	8860	1
Fage_P057b	168	Pulse	99	6993913	11521	1
Fage_P057b	168	Pulse	99	7006312	23920	1
Fage_P057b	169	Picture	Fixation Cross Sternberg Letters after Stroop	7007216	0	1	37319	2	0	next	other	0
Fage_P057b	169	Pulse	99	7018712	11496	1
Fage_P057b	169	Pulse	99	7031112	23896	1
Fage_P057b	169	Pulse	99	7043512	36296	1
Fage_P057b	170	Picture	Retrieval Sternberg Letters	7044535	0	1	24824	2	0	next	incorrect	788
Fage_P057b	170	Response	2	7051511	6976	1
Fage_P057b	170	Pulse	99	7055911	11376	1
Fage_P057b	170	Pulse	99	7068311	23776	1
Fage_P057b	171	Picture	Fixation Cross after Retrieval	7069359	0	1	137116	2	0	next	other	0
Fage_P057b	171	Pulse	99	7080711	11352	1
Fage_P057b	171	Pulse	99	7093110	23751	1
Fage_P057b	171	Pulse	99	7105510	36151	1
Fage_P057b	171	Pulse	99	7117910	48551	1
Fage_P057b	171	Pulse	99	7130310	60951	1
Fage_P057b	171	Pulse	99	7142709	73350	1
Fage_P057b	171	Pulse	99	7155109	85750	1
Fage_P057b	171	Pulse	99	7167509	98150	1
Fage_P057b	171	Pulse	99	7179908	110549	1
Fage_P057b	171	Pulse	99	7192308	122949	1
Fage_P057b	171	Pulse	99	7204708	135349	1
Fage_P057b	172	Picture	Encoding Sternberg Letters	7206475	0	1	24824	2	0	next	other	0
Fage_P057b	172	Pulse	99	7217108	10633	1
Fage_P057b	172	Pulse	99	7229507	23032	1
Fage_P057b	173	Picture	Fixation Cross Sternberg Letters after Encoding	7231299	0	1	12495	2	0	next	other	0
Fage_P057b	173	Pulse	99	7241907	10608	1
Fage_P057b	174	Picture	Stroop Sternberg	7243794	0	1	24824	2	0	next	incorrect	809
Fage_P057b	174	Response	2	7249687	5893	1
Fage_P057b	174	Pulse	99	7254307	10513	1
Fage_P057b	174	Pulse	99	7266717	22923	1
Fage_P057b	175	Picture	Fixation Cross Sternberg Letters after Stroop	7268618	0	1	37320	2	0	next	other	0
Fage_P057b	175	Pulse	99	7279116	10498	1
Fage_P057b	175	Pulse	99	7291516	22898	1
Fage_P057b	175	Pulse	99	7303906	35288	1
Fage_P057b	176	Picture	Retrieval Sternberg Letters	7305938	0	1	24824	2	0	next	hit	818
Fage_P057b	176	Pulse	99	7316315	10377	1
Fage_P057b	176	Response	1	7318735	12797	1
Fage_P057b	176	Pulse	99	7328715	22777	1
Fage_P057b	177	Picture	Fixation Cross after Retrieval	7330762	0	1	124620	2	0	next	other	0
Fage_P057b	177	Pulse	99	7341115	10353	1
Fage_P057b	177	Pulse	99	7353515	22753	1
Fage_P057b	177	Pulse	99	7365914	35152	1
Fage_P057b	177	Pulse	99	7378314	47552	1
Fage_P057b	177	Pulse	99	7390714	59952	1
Fage_P057b	177	Pulse	99	7403114	72352	1
Fage_P057b	177	Pulse	99	7415513	84751	1
Fage_P057b	177	Pulse	99	7427913	97151	1
Fage_P057b	177	Pulse	99	7440313	109551	1
Fage_P057b	177	Pulse	99	7452713	121951	1
Fage_P057b	178	Picture	Encoding Sternberg Letters	7455382	0	1	24824	2	0	next	other	0
Fage_P057b	178	Pulse	99	7465112	9730	1
Fage_P057b	178	Pulse	99	7477512	22130	1
Fage_P057b	179	Picture	Fixation Cross Sternberg Letters after Encoding	7480206	0	1	12495	3	0	next	other	0
Fage_P057b	179	Pulse	99	7489912	9706	1
Fage_P057b	180	Picture	Stroop Sternberg	7492701	0	2	24825	3	0	next	incorrect	837
Fage_P057b	180	Response	2	7498762	6061	1
Fage_P057b	180	Pulse	99	7502311	9610	1
Fage_P057b	180	Pulse	99	7514711	22010	1
Fage_P057b	181	Picture	Fixation Cross Sternberg Letters after Stroop	7517526	0	1	37319	2	0	next	other	0
Fage_P057b	181	Pulse	99	7527111	9585	1
Fage_P057b	181	Pulse	99	7539511	21985	1
Fage_P057b	181	Pulse	99	7551910	34384	1
Fage_P057b	182	Picture	Retrieval Sternberg Letters	7554845	0	1	24824	2	0	next	hit	845
Fage_P057b	182	Response	1	7562460	7615	1
Fage_P057b	182	Pulse	99	7564310	9465	1
Fage_P057b	182	Pulse	99	7576710	21865	1
Fage_P057b	183	Picture	Fixation Cross after Retrieval	7579669	0	1	112291	3	0	next	other	0
Fage_P057b	183	Pulse	99	7589110	9441	1
Fage_P057b	183	Pulse	99	7601509	21840	1
Fage_P057b	183	Pulse	99	7613909	34240	1
Fage_P057b	183	Pulse	99	7626309	46640	1
Fage_P057b	183	Pulse	99	7638708	59039	1
Fage_P057b	183	Pulse	99	7651108	71439	1
Fage_P057b	183	Pulse	99	7663508	83839	1
Fage_P057b	183	Pulse	99	7675908	96239	1
Fage_P057b	183	Pulse	99	7688307	108638	1
Fage_P057b	184	Picture	Encoding Sternberg Letters	7691960	0	2	24825	3	0	next	other	0
Fage_P057b	184	Pulse	99	7700707	8747	1
Fage_P057b	184	Pulse	99	7713107	21147	1
Fage_P057b	185	Picture	Fixation Cross Sternberg Letters after Encoding	7716785	0	1	12495	2	0	next	other	0
Fage_P057b	185	Pulse	99	7725507	8722	1
Fage_P057b	186	Picture	Stroop Sternberg	7729280	0	1	24824	2	0	next	hit	865
Fage_P057b	186	Pulse	99	7737906	8626	1
Fage_P057b	186	Response	1	7742296	13016	1
Fage_P057b	186	Pulse	99	7750306	21026	1
Fage_P057b	187	Picture	Fixation Cross Sternberg Letters after Stroop	7754104	0	1	37319	2	0	next	other	0
Fage_P057b	187	Pulse	99	7762706	8602	1
Fage_P057b	187	Pulse	99	7775105	21001	1
Fage_P057b	187	Pulse	99	7787505	33401	1
Fage_P057b	188	Picture	Retrieval Sternberg Letters	7791423	0	1	24824	3	0	next	incorrect	872
Fage_P057b	188	Response	2	7798755	7332	1
Fage_P057b	188	Pulse	99	7799905	8482	1
Fage_P057b	188	Pulse	99	7812305	20882	1
Fage_P057b	189	Picture	Fixation Cross after Retrieval	7816247	0	2	112292	3	0	next	other	0
Fage_P057b	189	Pulse	99	7824704	8457	1
Fage_P057b	189	Pulse	99	7837104	20857	1
Fage_P057b	189	Pulse	99	7849504	33257	1
Fage_P057b	189	Pulse	99	7861903	45656	1
Fage_P057b	189	Pulse	99	7874303	58056	1
Fage_P057b	189	Pulse	99	7886703	70456	1
Fage_P057b	189	Pulse	99	7899103	82856	1
Fage_P057b	189	Pulse	99	7911502	95255	1
Fage_P057b	189	Pulse	99	7923902	107655	1
Fage_P057b	190	Picture	Encoding Sternberg Letters	7928539	0	1	24824	2	0	next	other	0
Fage_P057b	190	Pulse	99	7936302	7763	1
Fage_P057b	190	Pulse	99	7948701	20162	1
Fage_P057b	191	Picture	Fixation Cross Sternberg Letters after Encoding	7953363	0	1	12495	2	0	next	other	0
Fage_P057b	191	Pulse	99	7961101	7738	1
Fage_P057b	192	Picture	Stroop Sternberg	7965858	0	1	24824	2	0	next	incorrect	892
Fage_P057b	192	Pulse	99	7973501	7643	1
Fage_P057b	192	Response	2	7975011	9153	1
Fage_P057b	192	Pulse	99	7985901	20043	1
Fage_P057b	193	Picture	Fixation Cross Sternberg Letters after Stroop	7990682	0	1	37320	2	0	next	other	0
Fage_P057b	193	Pulse	99	7998301	7619	1
Fage_P057b	193	Pulse	99	8010700	20018	1
Fage_P057b	193	Pulse	99	8023100	32418	1
Fage_P057b	194	Picture	Retrieval Sternberg Letters	8028002	0	1	24824	2	0	next	hit	900
Fage_P057b	194	Pulse	99	8035500	7498	1
Fage_P057b	194	Response	1	8038430	10428	1
Fage_P057b	194	Pulse	99	8047900	19898	1
Fage_P057b	195	Picture	Fixation Cross after Retrieval	8052826	0	1	136949	2	0	next	other	0
Fage_P057b	195	Pulse	99	8060299	7473	1
Fage_P057b	195	Pulse	99	8072699	19873	1
Fage_P057b	195	Pulse	99	8085099	32273	1
Fage_P057b	195	Pulse	99	8097498	44672	1
Fage_P057b	195	Pulse	99	8109898	57072	1
Fage_P057b	195	Pulse	99	8122298	69472	1
Fage_P057b	195	Pulse	99	8134698	81872	1
Fage_P057b	195	Pulse	99	8147097	94271	1
Fage_P057b	195	Pulse	99	8159497	106671	1
Fage_P057b	195	Pulse	99	8171897	119071	1
Fage_P057b	195	Pulse	99	8184296	131470	1
Fage_P057b	196	Picture	Encoding Sternberg Letters	8189775	0	1	24824	2	0	next	other	0
Fage_P057b	196	Pulse	99	8196696	6921	1
Fage_P057b	196	Pulse	99	8209096	19321	1
Fage_P057b	197	Picture	Fixation Cross Sternberg Letters after Encoding	8214599	0	1	12495	2	0	next	other	0
Fage_P057b	197	Pulse	99	8221496	6897	1
Fage_P057b	198	Picture	Stroop Sternberg	8227094	0	1	24824	2	0	next	hit	920
Fage_P057b	198	Response	1	8233695	6601	1
Fage_P057b	198	Pulse	99	8233895	6801	1
Fage_P057b	198	Pulse	99	8246295	19201	1
Fage_P057b	199	Picture	Fixation Cross Sternberg Letters after Stroop	8251918	0	1	37320	2	0	next	other	0
Fage_P057b	199	Pulse	99	8258695	6777	1
Fage_P057b	199	Pulse	99	8271095	19177	1
Fage_P057b	199	Pulse	99	8283494	31576	1
Fage_P057b	200	Picture	Retrieval Sternberg Letters	8289238	0	1	24824	2	0	next	incorrect	929
Fage_P057b	200	Pulse	99	8295894	6656	1
Fage_P057b	200	Response	2	8297214	7976	1
Fage_P057b	200	Pulse	99	8308294	19056	1
Fage_P057b	201	Picture	Fixation Cross after Retrieval	8314062	0	1	124620	2	0	next	other	0
Fage_P057b	201	Pulse	99	8320694	6632	1
Fage_P057b	201	Pulse	99	8333093	19031	1
Fage_P057b	201	Pulse	99	8345493	31431	1
Fage_P057b	201	Pulse	99	8357893	43831	1
Fage_P057b	201	Pulse	99	8370292	56230	1
Fage_P057b	201	Pulse	99	8382692	68630	1
Fage_P057b	201	Pulse	99	8395092	81030	1
Fage_P057b	201	Pulse	99	8407492	93430	1
Fage_P057b	201	Pulse	99	8419891	105829	1
Fage_P057b	201	Pulse	99	8432291	118229	1
Fage_P057b	202	Picture	Encoding Sternberg Letters	8438682	0	1	24824	2	0	next	other	0
Fage_P057b	202	Pulse	99	8444691	6009	1
Fage_P057b	202	Pulse	99	8457091	18409	1
Fage_P057b	203	Picture	Fixation Cross Sternberg Letters after Encoding	8463506	0	1	12495	3	0	next	other	0
Fage_P057b	203	Pulse	99	8469490	5984	1
Fage_P057b	204	Picture	Stroop Sternberg	8476001	0	2	24825	3	0	next	incorrect	949
Fage_P057b	204	Pulse	99	8481890	5889	1
Fage_P057b	204	Response	2	8482910	6909	1
Fage_P057b	204	Pulse	99	8494290	18289	1
Fage_P057b	205	Picture	Fixation Cross Sternberg Letters after Stroop	8500826	0	1	37319	2	0	next	other	0
Fage_P057b	205	Pulse	99	8506689	5863	1
Fage_P057b	205	Pulse	99	8519089	18263	1
Fage_P057b	205	Pulse	99	8531489	30663	1
Fage_P057b	206	Picture	Retrieval Sternberg Letters	8538145	0	1	24824	2	0	next	incorrect	957
Fage_P057b	206	Pulse	99	8543889	5744	1
Fage_P057b	206	Response	2	8544488	6343	1
Fage_P057b	206	Pulse	99	8556288	18143	1
Fage_P057b	207	Picture	Fixation Cross after Retrieval	8562969	0	1	149444	2	0	next	other	0
Fage_P057b	207	Pulse	99	8568688	5719	1
Fage_P057b	207	Pulse	99	8581088	18119	1
Fage_P057b	207	Pulse	99	8593488	30519	1
Fage_P057b	207	Pulse	99	8605887	42918	1
Fage_P057b	207	Pulse	99	8618287	55318	1
Fage_P057b	207	Pulse	99	8630687	67718	1
Fage_P057b	207	Pulse	99	8643086	80117	1
Fage_P057b	207	Pulse	99	8655486	92517	1
Fage_P057b	207	Pulse	99	8667886	104917	1
Fage_P057b	207	Pulse	99	8680286	117317	1
Fage_P057b	207	Pulse	99	8692685	129716	1
Fage_P057b	207	Pulse	99	8705085	142116	1
Fage_P057b	208	Picture	Encoding Sternberg Letters	8712413	0	1	24824	2	0	next	other	0
Fage_P057b	208	Pulse	99	8717485	5072	1
Fage_P057b	208	Pulse	99	8729885	17472	1
Fage_P057b	209	Picture	Fixation Cross Sternberg Letters after Encoding	8737237	0	1	12496	2	0	next	other	0
Fage_P057b	209	Pulse	99	8742284	5047	1
Fage_P057b	210	Picture	Stroop Sternberg	8749733	0	1	24824	2	0	next	incorrect	979
Fage_P057b	210	Pulse	99	8754684	4951	1
Fage_P057b	210	Response	2	8756844	7111	1
Fage_P057b	210	Pulse	99	8767094	17361	1
Fage_P057b	211	Picture	Fixation Cross Sternberg Letters after Stroop	8774557	0	1	37319	2	0	next	other	0
Fage_P057b	211	Pulse	99	8779483	4926	1
Fage_P057b	211	Pulse	99	8791883	17326	1
Fage_P057b	211	Pulse	99	8804283	29726	1
Fage_P057b	212	Picture	Retrieval Sternberg Letters	8811876	0	1	24824	2	0	next	hit	987
Fage_P057b	212	Pulse	99	8816693	4817	1
Fage_P057b	212	Response	1	8819533	7657	1
Fage_P057b	212	Pulse	99	8829082	17206	1
Fage_P057b	213	Picture	Fixation Cross after Retrieval	8836700	0	1	124620	3	0	next	other	0
Fage_P057b	213	Pulse	99	8841492	4792	1
Fage_P057b	213	Pulse	99	8853892	17192	1
Fage_P057b	213	Pulse	99	8866292	29592	1
Fage_P057b	213	Pulse	99	8878691	41991	1
Fage_P057b	213	Pulse	99	8891091	54391	1
Fage_P057b	213	Pulse	99	8903491	66791	1
Fage_P057b	213	Pulse	99	8915891	79191	1
Fage_P057b	213	Pulse	99	8928290	91590	1
Fage_P057b	213	Pulse	99	8940690	103990	1
Fage_P057b	213	Pulse	99	8953090	116390	1
Fage_P057b	214	Picture	Encoding Sternberg Letters	8961320	0	2	24825	3	0	next	other	0
Fage_P057b	214	Pulse	99	8965489	4169	1
Fage_P057b	214	Pulse	99	8977889	16569	1
Fage_P057b	215	Picture	Fixation Cross Sternberg Letters after Encoding	8986145	0	1	12495	2	0	next	other	0
Fage_P057b	215	Pulse	99	8990289	4144	1
Fage_P057b	216	Picture	Stroop Sternberg	8998640	0	1	24824	2	0	next	incorrect	1007
Fage_P057b	216	Pulse	99	9002689	4049	1
Fage_P057b	216	Response	2	9004369	5729	1
Fage_P057b	216	Pulse	99	9015088	16448	1
Fage_P057b	217	Picture	Fixation Cross Sternberg Letters after Stroop	9023464	0	1	37319	2	0	next	other	0
Fage_P057b	217	Pulse	99	9027488	4024	1
Fage_P057b	217	Pulse	99	9039888	16424	1
Fage_P057b	217	Pulse	99	9052288	28824	1
Fage_P057b	218	Picture	Retrieval Sternberg Letters	9060783	0	1	24824	3	0	next	incorrect	1015
Fage_P057b	218	Pulse	99	9064687	3904	1
Fage_P057b	218	Response	2	9068837	8054	1
Fage_P057b	218	Pulse	99	9077087	16304	1
Fage_P057b	219	Picture	Fixation Cross after Retrieval	9085607	0	2	112292	3	0	next	other	0
Fage_P057b	219	Pulse	99	9089487	3880	1
Fage_P057b	219	Pulse	99	9101886	16279	1
Fage_P057b	219	Pulse	99	9114286	28679	1
Fage_P057b	219	Pulse	99	9126686	41079	1
Fage_P057b	219	Pulse	99	9139086	53479	1
Fage_P057b	219	Pulse	99	9151485	65878	1
Fage_P057b	219	Pulse	99	9163885	78278	1
Fage_P057b	219	Pulse	99	9176285	90678	1
Fage_P057b	219	Pulse	99	9188685	103078	1
Fage_P057b	220	Picture	Encoding Sternberg Letters	9197899	0	1	24824	2	0	next	other	0
Fage_P057b	220	Pulse	99	9201084	3185	1
Fage_P057b	220	Pulse	99	9213484	15585	1
Fage_P057b	221	Picture	Fixation Cross Sternberg Letters after Encoding	9222723	0	1	12495	2	0	next	other	0
Fage_P057b	221	Pulse	99	9225884	3161	1
Fage_P057b	222	Picture	Stroop Sternberg	9235218	0	1	24824	2	0	next	hit	1034
Fage_P057b	222	Pulse	99	9238283	3065	1
Fage_P057b	222	Response	1	9242633	7415	1
Fage_P057b	222	Pulse	99	9250683	15465	1
Fage_P057b	223	Picture	Fixation Cross Sternberg Letters after Stroop	9260042	0	1	37320	2	0	next	other	0
Fage_P057b	223	Pulse	99	9263083	3041	1
Fage_P057b	223	Pulse	99	9275483	15441	1
Fage_P057b	223	Pulse	99	9287882	27840	1
Fage_P057b	224	Picture	Retrieval Sternberg Letters	9297362	0	1	24824	2	0	next	incorrect	1042
Fage_P057b	224	Pulse	99	9300282	2920	1
Fage_P057b	224	Response	2	9306532	9170	1
Fage_P057b	224	Pulse	99	9312682	15320	1
Fage_P057b	225	Picture	Fixation Cross after Retrieval	9322186	0	1	124620	2	0	next	other	0
Fage_P057b	225	Pulse	99	9325082	2896	1
Fage_P057b	225	Pulse	99	9337481	15295	1
Fage_P057b	225	Pulse	99	9349881	27695	1
Fage_P057b	225	Pulse	99	9362281	40095	1
Fage_P057b	225	Pulse	99	9374680	52494	1
Fage_P057b	225	Pulse	99	9387080	64894	1
Fage_P057b	225	Pulse	99	9399480	77294	1
Fage_P057b	225	Pulse	99	9411880	89694	1
Fage_P057b	225	Pulse	99	9424279	102093	1
Fage_P057b	225	Pulse	99	9436679	114493	1
Fage_P057b	226	Picture	Encoding Sternberg Letters	9446806	0	1	24824	2	0	next	other	0
Fage_P057b	226	Pulse	99	9449079	2273	1
Fage_P057b	226	Pulse	99	9461479	14673	1
Fage_P057b	227	Picture	Fixation Cross Sternberg Letters after Encoding	9471630	0	1	12496	2	0	next	other	0
Fage_P057b	227	Pulse	99	9473878	2248	1
Fage_P057b	228	Picture	Stroop Sternberg	9484126	0	1	24824	2	0	next	incorrect	1062
Fage_P057b	228	Pulse	99	9486278	2152	1
Fage_P057b	228	Response	2	9491458	7332	1
Fage_P057b	228	Pulse	99	9498678	14552	1
Fage_P057b	229	Picture	Fixation Cross Sternberg Letters after Stroop	9508950	0	1	37319	2	0	next	other	0
Fage_P057b	229	Pulse	99	9511077	2127	1
Fage_P057b	229	Pulse	99	9523477	14527	1
Fage_P057b	229	Pulse	99	9535877	26927	1
Fage_P057b	230	Picture	Retrieval Sternberg Letters	9546269	0	1	24824	2	0	next	incorrect	1070
Fage_P057b	230	Pulse	99	9548277	2008	1
Fage_P057b	230	Response	2	9552967	6698	1
Fage_P057b	230	Pulse	99	9560676	14407	1
Fage_P057b	231	Picture	Fixation Cross after Retrieval	9571093	0	1	124620	2	0	next	other	0
Fage_P057b	231	Pulse	99	9573076	1983	1
Fage_P057b	231	Pulse	99	9585476	14383	1
Fage_P057b	231	Pulse	99	9597876	26783	1
Fage_P057b	231	Pulse	99	9610275	39182	1
Fage_P057b	231	Pulse	99	9622675	51582	1
Fage_P057b	231	Pulse	99	9635075	63982	1
Fage_P057b	231	Pulse	99	9647475	76382	1
Fage_P057b	231	Pulse	99	9659874	88781	1
Fage_P057b	231	Pulse	99	9672274	101181	1
Fage_P057b	231	Pulse	99	9684674	113581	1
Fage_P057b	232	Picture	Encoding Sternberg Letters	9695713	0	1	24824	2	0	next	other	0
Fage_P057b	232	Pulse	99	9697073	1360	1
Fage_P057b	232	Pulse	99	9709473	13760	1
Fage_P057b	233	Picture	Fixation Cross Sternberg Letters after Encoding	9720537	0	1	12496	2	0	next	other	0
Fage_P057b	233	Pulse	99	9721873	1336	1
Fage_P057b	234	Picture	Stroop Sternberg	9733033	0	1	24824	2	0	next	incorrect	1090
Fage_P057b	234	Pulse	99	9734273	1240	1
Fage_P057b	234	Response	2	9740122	7089	1
Fage_P057b	234	Pulse	99	9746672	13639	1
Fage_P057b	235	Picture	Fixation Cross Sternberg Letters after Stroop	9757857	0	1	37319	2	0	next	other	0
Fage_P057b	235	Pulse	99	9759072	1215	1
Fage_P057b	235	Pulse	99	9771472	13615	1
Fage_P057b	235	Pulse	99	9783872	26015	1
Fage_P057b	236	Picture	Retrieval Sternberg Letters	9795176	0	1	24824	2	0	next	incorrect	1098
Fage_P057b	236	Pulse	99	9796271	1095	1
Fage_P057b	236	Response	2	9806001	10825	1
Fage_P057b	236	Pulse	99	9808671	13495	1
Fage_P057b	237	Picture	Fixation Cross after Retrieval	9820000	0	1	112292	2	0	next	other	0
Fage_P057b	237	Pulse	99	9821071	1071	1
Fage_P057b	237	Pulse	99	9833470	13470	1
Fage_P057b	237	Pulse	99	9845870	25870	1
Fage_P057b	237	Pulse	99	9858270	38270	1
Fage_P057b	237	Pulse	99	9870670	50670	1
Fage_P057b	237	Pulse	99	9883069	63069	1
Fage_P057b	237	Pulse	99	9895469	75469	1
Fage_P057b	237	Pulse	99	9907869	87869	1
Fage_P057b	237	Pulse	99	9920269	100269	1
Fage_P057b	238	Picture	Encoding Sternberg Letters	9932292	0	1	24824	2	0	next	other	0
Fage_P057b	238	Pulse	99	9932668	376	1
Fage_P057b	238	Pulse	99	9945068	12776	1
Fage_P057b	239	Picture	Fixation Cross Sternberg Letters after Encoding	9957116	0	1	12495	2	0	next	other	0
Fage_P057b	239	Pulse	99	9957468	352	1
Fage_P057b	240	Picture	Stroop Sternberg	9969611	0	1	24824	2	0	next	incorrect	1117
Fage_P057b	240	Pulse	99	9969867	256	1
Fage_P057b	240	Response	2	9975427	5816	1
Fage_P057b	240	Pulse	99	9982267	12656	1
Fage_P057b	241	Picture	Fixation Cross Sternberg Letters after Stroop	9994435	0	1	37320	2	0	next	other	0
Fage_P057b	241	Pulse	99	9994667	232	1
Fage_P057b	241	Pulse	99	10007067	12632	1
Fage_P057b	241	Pulse	99	10019466	25031	1
Fage_P057b	242	Picture	Retrieval Sternberg Letters	10031755	0	1	24824	2	0	next	incorrect	1125
Fage_P057b	242	Pulse	99	10031866	111	1
Fage_P057b	242	Response	2	10040426	8671	1
Fage_P057b	242	Pulse	99	10044266	12511	1
Fage_P057b	243	Picture	Fixation Cross after Retrieval	10056579	0	1	137115	2	0	next	other	0
Fage_P057b	243	Pulse	99	10056666	87	1
Fage_P057b	243	Pulse	99	10069065	12486	1
Fage_P057b	243	Pulse	99	10081465	24886	1
Fage_P057b	243	Pulse	99	10093865	37286	1
Fage_P057b	243	Pulse	99	10106265	49686	1
Fage_P057b	243	Pulse	99	10118664	62085	1
Fage_P057b	243	Pulse	99	10131064	74485	1
Fage_P057b	243	Pulse	99	10143464	86885	1
Fage_P057b	243	Pulse	99	10155863	99284	1
Fage_P057b	243	Pulse	99	10168263	111684	1
Fage_P057b	243	Pulse	99	10180662	124083	1
Fage_P057b	243	Pulse	99	10193063	136484	1
Fage_P057b	244	Picture	Encoding Sternberg Letters	10193694	0	1	24824	2	0	next	other	0
Fage_P057b	244	Pulse	99	10205462	11768	1
Fage_P057b	244	Pulse	99	10217862	24168	1
Fage_P057b	245	Picture	Fixation Cross Sternberg Letters after Encoding	10218518	0	1	12496	2	0	next	other	0
Fage_P057b	245	Pulse	99	10230262	11744	1
Fage_P057b	246	Picture	Stroop Sternberg	10231014	0	1	24824	2	0	next	incorrect	1146
Fage_P057b	246	Response	2	10239622	8608	1
Fage_P057b	246	Pulse	99	10242662	11648	1
Fage_P057b	246	Pulse	99	10255061	24047	1
Fage_P057b	247	Picture	Fixation Cross Sternberg Letters after Stroop	10255838	0	1	37319	2	0	next	other	0
Fage_P057b	247	Pulse	99	10267461	11623	1
Fage_P057b	247	Pulse	99	10279861	24023	1
Fage_P057b	247	Pulse	99	10292260	36422	1
Fage_P057b	248	Picture	Retrieval Sternberg Letters	10293157	0	1	24824	2	0	next	incorrect	1155
Fage_P057b	248	Pulse	99	10304660	11503	1
Fage_P057b	248	Response	2	10306570	13413	1
Fage_P057b	248	Pulse	99	10317060	23903	1
Fage_P057b	249	Picture	Fixation Cross after Retrieval	10317981	0	1	149444	3	0	next	other	0
Fage_P057b	249	Pulse	99	10329460	11479	1
Fage_P057b	249	Pulse	99	10341859	23878	1
Fage_P057b	249	Pulse	99	10354269	36288	1
Fage_P057b	249	Pulse	99	10366669	48688	1
Fage_P057b	249	Pulse	99	10379068	61087	1
Fage_P057b	249	Pulse	99	10391468	73487	1
Fage_P057b	249	Pulse	99	10403868	85887	1
Fage_P057b	249	Pulse	99	10416268	98287	1
Fage_P057b	249	Pulse	99	10428667	110686	1
Fage_P057b	249	Pulse	99	10441067	123086	1
Fage_P057b	249	Pulse	99	10453467	135486	1
Fage_P057b	249	Pulse	99	10465867	147886	1
Fage_P057b	250	Picture	Encoding Sternberg Letters	10467425	0	2	24825	3	0	next	other	0
Fage_P057b	250	Pulse	99	10478266	10841	1
Fage_P057b	250	Pulse	99	10490666	23241	1
Fage_P057b	251	Picture	Fixation Cross Sternberg Letters after Encoding	10492250	0	1	12495	2	0	next	other	0
Fage_P057b	251	Pulse	99	10503066	10816	1
Fage_P057b	252	Picture	Stroop Sternberg	10504745	0	1	24824	2	0	next	hit	1176
Fage_P057b	252	Response	1	10513476	8731	1
Fage_P057b	252	Pulse	99	10515466	10721	1
Fage_P057b	252	Pulse	99	10527865	23120	1
Fage_P057b	253	Picture	Fixation Cross Sternberg Letters after Stroop	10529569	0	1	37319	2	0	next	other	0
Fage_P057b	253	Pulse	99	10540265	10696	1
Fage_P057b	253	Pulse	99	10552665	23096	1
Fage_P057b	253	Pulse	99	10565064	35495	1
Fage_P057b	254	Picture	Retrieval Sternberg Letters	10566888	0	1	24824	3	0	next	hit	1185
Fage_P057b	254	Pulse	99	10577464	10576	1
Fage_P057b	254	Response	1	10577694	10806	1
Fage_P057b	254	Pulse	99	10589864	22976	1
Fage_P057b	255	Picture	Fixation Cross after Retrieval	10591712	0	2	137116	3	0	next	other	0
Fage_P057b	255	Pulse	99	10602264	10552	1
Fage_P057b	255	Pulse	99	10614663	22951	1
Fage_P057b	255	Pulse	99	10627063	35351	1
Fage_P057b	255	Pulse	99	10639463	47751	1
Fage_P057b	255	Pulse	99	10651863	60151	1
Fage_P057b	255	Pulse	99	10664262	72550	1
Fage_P057b	255	Pulse	99	10676662	84950	1
Fage_P057b	255	Pulse	99	10689062	97350	1
Fage_P057b	255	Pulse	99	10701461	109749	1
Fage_P057b	255	Pulse	99	10713861	122149	1
Fage_P057b	255	Pulse	99	10726261	134549	1
Fage_P057b	256	Picture	Encoding Sternberg Letters	10728828	0	1	24824	2	0	next	other	0
Fage_P057b	256	Pulse	99	10738661	9833	1
Fage_P057b	256	Pulse	99	10751060	22232	1
Fage_P057b	257	Picture	Fixation Cross Sternberg Letters after Encoding	10753652	0	1	12495	2	0	next	other	0
Fage_P057b	257	Pulse	99	10763460	9808	1
Fage_P057b	258	Picture	Stroop Sternberg	10766147	0	1	24825	2	0	next	incorrect	1205
Fage_P057b	258	Response	2	10771970	5823	1
Fage_P057b	258	Pulse	99	10775860	9713	1
Fage_P057b	258	Pulse	99	10788260	22113	1
Fage_P057b	259	Picture	Fixation Cross Sternberg Letters after Stroop	10790972	0	1	37319	2	0	next	other	0
Fage_P057b	259	Pulse	99	10800659	9687	1
Fage_P057b	259	Pulse	99	10813059	22087	1
Fage_P057b	259	Pulse	99	10825459	34487	1
Fage_P057b	260	Picture	Retrieval Sternberg Letters	10828291	0	1	24824	2	0	next	incorrect	1214
Fage_P057b	260	Pulse	99	10837859	9568	1
Fage_P057b	260	Response	2	10839888	11597	1
Fage_P057b	260	Pulse	99	10850258	21967	1
Fage_P057b	261	Picture	Fixation Cross after Retrieval	10853115	0	1	112291	3	0	next	other	0
Fage_P057b	261	Pulse	99	10862658	9543	1
Fage_P057b	261	Pulse	99	10875058	21943	1
Fage_P057b	261	Pulse	99	10887457	34342	1
Fage_P057b	261	Pulse	99	10899857	46742	1
Fage_P057b	261	Pulse	99	10912257	59142	1
Fage_P057b	261	Pulse	99	10924657	71542	1
Fage_P057b	261	Pulse	99	10937056	83941	1
Fage_P057b	261	Pulse	99	10949456	96341	1
Fage_P057b	261	Pulse	99	10961856	108741	1
Fage_P057b	262	Picture	Encoding Sternberg Letters	10965406	0	2	24825	3	0	next	other	0
Fage_P057b	262	Pulse	99	10974256	8850	1
Fage_P057b	262	Pulse	99	10986655	21249	1
Fage_P057b	263	Picture	Fixation Cross Sternberg Letters after Encoding	10990231	0	1	12495	2	0	next	other	0
Fage_P057b	263	Pulse	99	10999055	8824	1
Fage_P057b	264	Picture	Stroop Sternberg	11002726	0	1	24824	2	0	next	incorrect	1233
Fage_P057b	264	Pulse	99	11011455	8729	1
Fage_P057b	264	Response	2	11011814	9088	1
Fage_P057b	264	Pulse	99	11023854	21128	1
Fage_P057b	265	Picture	Fixation Cross Sternberg Letters after Stroop	11027550	0	1	37319	2	0	next	other	0
Fage_P057b	265	Pulse	99	11036254	8704	1
Fage_P057b	265	Pulse	99	11048654	21104	1
Fage_P057b	265	Pulse	99	11061054	33504	1
Fage_P057b	266	Picture	Retrieval Sternberg Letters	11064869	0	1	24824	3	0	next	incorrect	1240
Fage_P057b	266	Response	2	11071503	6634	1
Fage_P057b	266	Pulse	99	11073453	8584	1
Fage_P057b	266	Pulse	99	11085853	20984	1
Fage_P057b	267	Picture	Fixation Cross after Retrieval	11089693	0	2	149445	3	0	next	other	0
Fage_P057b	267	Pulse	99	11098253	8560	1
Fage_P057b	267	Pulse	99	11110653	20960	1
Fage_P057b	267	Pulse	99	11123052	33359	1
Fage_P057b	267	Pulse	99	11135452	45759	1
Fage_P057b	267	Pulse	99	11147852	58159	1
Fage_P057b	267	Pulse	99	11160251	70558	1
Fage_P057b	267	Pulse	99	11172651	82958	1
Fage_P057b	267	Pulse	99	11185051	95358	1
Fage_P057b	267	Pulse	99	11197451	107758	1
Fage_P057b	267	Pulse	99	11209850	120157	1
Fage_P057b	267	Pulse	99	11222250	132557	1
Fage_P057b	267	Pulse	99	11234650	144957	1
Fage_P057b	268	Picture	Encoding Sternberg Letters	11239138	0	1	24824	2	0	next	other	0
Fage_P057b	268	Pulse	99	11247050	7912	1
Fage_P057b	268	Pulse	99	11259449	20311	1
Fage_P057b	269	Picture	Fixation Cross Sternberg Letters after Encoding	11263962	0	1	12495	2	0	next	other	0
Fage_P057b	269	Pulse	99	11271849	7887	1
Fage_P057b	270	Picture	Stroop Sternberg	11276457	0	1	24824	2	0	next	incorrect	1263
Fage_P057b	270	Pulse	99	11284249	7792	1
Fage_P057b	270	Response	2	11286439	9982	1
Fage_P057b	270	Pulse	99	11296648	20191	1
Fage_P057b	271	Picture	Fixation Cross Sternberg Letters after Stroop	11301281	0	1	37320	2	0	next	other	0
Fage_P057b	271	Pulse	99	11309048	7767	1
Fage_P057b	271	Pulse	99	11321448	20167	1
Fage_P057b	271	Pulse	99	11333848	32567	1
Fage_P057b	272	Picture	Retrieval Sternberg Letters	11338601	0	1	24824	2	0	next	hit	1271
Fage_P057b	272	Pulse	99	11346247	7646	1
Fage_P057b	272	Response	1	11348637	10036	1
Fage_P057b	272	Pulse	99	11358647	20046	1
Fage_P057b	273	Picture	Fixation Cross after Retrieval	11363425	0	1	124620	2	0	next	other	0
Fage_P057b	273	Pulse	99	11371047	7622	1
Fage_P057b	273	Pulse	99	11383447	20022	1
Fage_P057b	273	Pulse	99	11395846	32421	1
Fage_P057b	273	Pulse	99	11408246	44821	1
Fage_P057b	273	Pulse	99	11420646	57221	1
Fage_P057b	273	Pulse	99	11433045	69620	1
Fage_P057b	273	Pulse	99	11445445	82020	1
Fage_P057b	273	Pulse	99	11457845	94420	1
Fage_P057b	273	Pulse	99	11470245	106820	1
Fage_P057b	273	Pulse	99	11482644	119219	1
Fage_P057b	274	Picture	Encoding Sternberg Letters	11488045	0	1	24824	2	0	next	other	0
Fage_P057b	274	Pulse	99	11495044	6999	1
Fage_P057b	274	Pulse	99	11507444	19399	1
Fage_P057b	275	Picture	Fixation Cross Sternberg Letters after Encoding	11512869	0	1	12495	2	0	next	other	0
Fage_P057b	275	Pulse	99	11519844	6975	1
Fage_P057b	276	Picture	Stroop Sternberg	11525364	0	1	24824	2	0	next	incorrect	1291
Fage_P057b	276	Pulse	99	11532243	6879	1
Fage_P057b	276	Response	2	11534293	8929	1
Fage_P057b	276	Pulse	99	11544643	19279	1
Fage_P057b	277	Picture	Fixation Cross Sternberg Letters after Stroop	11550188	0	1	37320	2	0	next	other	0
Fage_P057b	277	Pulse	99	11557043	6855	1
Fage_P057b	277	Pulse	99	11569442	19254	1
Fage_P057b	277	Pulse	99	11581842	31654	1
Fage_P057b	278	Picture	Retrieval Sternberg Letters	11587508	0	1	24824	2	0	next	hit	1299
Fage_P057b	278	Pulse	99	11594242	6734	1
Fage_P057b	278	Response	1	11597092	9584	1
Fage_P057b	278	Pulse	99	11606642	19134	1
Fage_P057b	279	Picture	Fixation Cross after Retrieval	11612332	0	1	112291	2	0	next	other	0
Fage_P057b	279	Pulse	99	11619041	6709	1
Fage_P057b	279	Pulse	99	11631441	19109	1
Fage_P057b	279	Pulse	99	11643841	31509	1
Fage_P057b	279	Pulse	99	11656241	43909	1
Fage_P057b	279	Pulse	99	11668640	56308	1
Fage_P057b	279	Pulse	99	11681040	68708	1
Fage_P057b	279	Pulse	99	11693440	81108	1
Fage_P057b	279	Pulse	99	11705840	93508	1
Fage_P057b	279	Pulse	99	11718240	105908	1
Fage_P057b	280	Picture	Encoding Sternberg Letters	11724623	0	1	24824	2	0	next	other	0
Fage_P057b	280	Pulse	99	11730639	6016	1
Fage_P057b	280	Pulse	99	11743039	18416	1
Fage_P057b	281	Picture	Fixation Cross Sternberg Letters after Encoding	11749447	0	1	12496	2	0	next	other	0
Fage_P057b	281	Pulse	99	11755438	5991	1
Fage_P057b	282	Picture	Stroop Sternberg	11761943	0	1	24824	2	0	next	hit	1318
Fage_P057b	282	Pulse	99	11767838	5895	1
Fage_P057b	282	Response	1	11768808	6865	1
Fage_P057b	282	Pulse	99	11780238	18295	1
Fage_P057b	283	Picture	Fixation Cross Sternberg Letters after Stroop	11786767	0	1	37319	2	0	next	other	0
Fage_P057b	283	Pulse	99	11792637	5870	1
Fage_P057b	283	Pulse	99	11805038	18271	1
Fage_P057b	283	Pulse	99	11817437	30670	1
Fage_P057b	284	Picture	Retrieval Sternberg Letters	11824086	0	1	24824	2	0	next	hit	1326
Fage_P057b	284	Pulse	99	11829838	5752	1
Fage_P057b	284	Response	1	11838147	14061	1
Fage_P057b	284	Pulse	99	11842238	18152	1
Fage_P057b	285	Picture	Fixation Cross after Retrieval	11848910	0	1	137116	2	0	next	other	0
Fage_P057b	285	Pulse	99	11854636	5726	1
Fage_P057b	285	Pulse	99	11867036	18126	1
Fage_P057b	285	Pulse	99	11879436	30526	1
Fage_P057b	285	Pulse	99	11891835	42925	1
Fage_P057b	285	Pulse	99	11904245	55335	1
Fage_P057b	285	Pulse	99	11916645	67735	1
Fage_P057b	285	Pulse	99	11929045	80135	1
Fage_P057b	285	Pulse	99	11941444	92534	1
Fage_P057b	285	Pulse	99	11953844	104934	1
Fage_P057b	285	Pulse	99	11966244	117334	1
Fage_P057b	285	Pulse	99	11978644	129734	1
Fage_P057b	286	Picture	Encoding Sternberg Letters	11986026	0	1	24824	2	0	next	other	0
Fage_P057b	286	Pulse	99	11991043	5017	1
Fage_P057b	286	Pulse	99	12003443	17417	1
Fage_P057b	287	Picture	Fixation Cross Sternberg Letters after Encoding	12010850	0	1	12495	2	0	next	other	0
Fage_P057b	287	Pulse	99	12015842	4992	1
Fage_P057b	288	Picture	Stroop Sternberg	12023345	0	1	24824	2	0	next	hit	1347
Fage_P057b	288	Pulse	99	12028242	4897	1
Fage_P057b	288	Response	1	12032122	8777	1
Fage_P057b	288	Pulse	99	12040642	17297	1
Fage_P057b	289	Picture	Fixation Cross Sternberg Letters after Stroop	12048169	0	1	37320	2	0	next	other	0
Fage_P057b	289	Pulse	99	12053042	4873	1
Fage_P057b	289	Pulse	99	12065442	17273	1
Fage_P057b	289	Pulse	99	12077841	29672	1
Fage_P057b	290	Picture	Retrieval Sternberg Letters	12085489	0	1	24824	2	0	next	incorrect	1355
Fage_P057b	290	Pulse	99	12090241	4752	1
Fage_P057b	290	Response	2	12093781	8292	1
Fage_P057b	290	Pulse	99	12102641	17152	1
Fage_P057b	291	Picture	Fixation Cross after Retrieval	12110313	0	1	112291	2	0	next	other	0
Fage_P057b	291	Pulse	99	12115041	4728	1
Fage_P057b	291	Pulse	99	12127440	17127	1
Fage_P057b	291	Pulse	99	12139840	29527	1
Fage_P057b	291	Pulse	99	12152240	41927	1
Fage_P057b	291	Pulse	99	12164639	54326	1
Fage_P057b	291	Pulse	99	12177039	66726	1
Fage_P057b	291	Pulse	99	12189439	79126	1
Fage_P057b	291	Pulse	99	12201839	91526	1
Fage_P057b	291	Pulse	99	12214238	103925	1
Fage_P057b	292	Picture	End Sternberg	12222604	0	1	37320	2	0	next	other	0
Fage_P057b	292	Pulse	99	12226638	4034	1
Fage_P057b	292	Pulse	99	12239038	16434	1
Fage_P057b	292	Pulse	99	12251438	28834	1
Fage_P057b	293	Picture	Instruction Stroop	12259924	0	1	37319	2	0	next	other	0
Fage_P057b	293	Pulse	99	12263837	3913	1
Fage_P057b	293	Pulse	99	12276237	16313	1
Fage_P057b	293	Pulse	99	12288637	28713	1
Fage_P057b	294	Picture	stroop neutral close	12297243	0	1	24824	2	0	next	incorrect	1377
Fage_P057b	294	Pulse	99	12301036	3793	1
Fage_P057b	294	Response	2	12303186	5943	1
Fage_P057b	294	Pulse	99	12313436	16193	1
Fage_P057b	295	Picture	stroop neutral close	12322067	0	1	24824	2	0	next	hit	1381
Fage_P057b	295	Pulse	99	12325836	3769	1
Fage_P057b	295	Response	1	12328776	6709	1
Fage_P057b	295	Pulse	99	12338236	16169	1
Fage_P057b	296	Picture	stroop neutral close	12346891	0	1	24824	2	0	next	incorrect	1385
Fage_P057b	296	Pulse	99	12350635	3744	1
Fage_P057b	296	Response	2	12352075	5184	1
Fage_P057b	296	Pulse	99	12363035	16144	1
Fage_P057b	297	Picture	stroop neutral close	12371715	0	1	24824	3	0	next	incorrect	1389
Fage_P057b	297	Pulse	99	12375435	3720	1
Fage_P057b	297	Response	2	12378865	7150	1
Fage_P057b	297	Pulse	99	12387835	16120	1
Fage_P057b	298	Picture	stroop neutral close	12396539	0	2	24825	3	0	next	hit	1393
Fage_P057b	298	Pulse	99	12400234	3695	1
Fage_P057b	298	Response	1	12403174	6635	1
Fage_P057b	298	Pulse	99	12412634	16095	1
Fage_P057b	299	Picture	stroop neutral close	12421364	0	1	24824	2	0	next	incorrect	1397
Fage_P057b	299	Pulse	99	12425034	3670	1
Fage_P057b	299	Response	2	12427694	6330	1
Fage_P057b	299	Pulse	99	12437433	16069	1
Fage_P057b	300	Picture	Fixation Cross Stroop	12446188	0	1	124620	2	0	next	other	0
Fage_P057b	300	Pulse	99	12449833	3645	1
Fage_P057b	300	Pulse	99	12462233	16045	1
Fage_P057b	300	Pulse	99	12474633	28445	1
Fage_P057b	300	Pulse	99	12487032	40844	1
Fage_P057b	300	Pulse	99	12499432	53244	1
Fage_P057b	300	Pulse	99	12511832	65644	1
Fage_P057b	300	Pulse	99	12524232	78044	1
Fage_P057b	300	Pulse	99	12536631	90443	1
Fage_P057b	300	Pulse	99	12549031	102843	1
Fage_P057b	300	Pulse	99	12561431	115243	1
Fage_P057b	301	Picture	stroop neutral close	12570808	0	1	24991	2	0	next	hit	1412
Fage_P057b	301	Pulse	99	12573831	3023	1
Fage_P057b	301	Response	1	12581580	10772	1
Fage_P057b	301	Pulse	99	12586230	15422	1
Fage_P057b	302	Picture	stroop neutral close	12595799	0	1	24824	2	0	next	incorrect	1416
Fage_P057b	302	Pulse	99	12598630	2831	1
Fage_P057b	302	Response	2	12601890	6091	1
Fage_P057b	302	Pulse	99	12611030	15231	1
Fage_P057b	303	Picture	stroop neutral close	12620623	0	1	24824	2	0	next	incorrect	1420
Fage_P057b	303	Pulse	99	12623429	2806	1
Fage_P057b	303	Response	2	12626079	5456	1
Fage_P057b	303	Pulse	99	12635829	15206	1
Fage_P057b	304	Picture	stroop neutral close	12645447	0	1	24824	2	0	next	incorrect	1424
Fage_P057b	304	Pulse	99	12648229	2782	1
Fage_P057b	304	Response	2	12650479	5032	1
Fage_P057b	304	Pulse	99	12660629	15182	1
Fage_P057b	305	Picture	stroop neutral close	12670271	0	1	24824	2	0	next	hit	1428
Fage_P057b	305	Pulse	99	12673028	2757	1
Fage_P057b	305	Response	1	12679728	9457	1
Fage_P057b	305	Pulse	99	12685428	15157	1
Fage_P057b	306	Picture	stroop neutral close	12695095	0	1	24824	2	0	next	incorrect	1432
Fage_P057b	306	Pulse	99	12697828	2733	1
Fage_P057b	306	Response	2	12701598	6503	1
Fage_P057b	306	Pulse	99	12710227	15132	1
Fage_P057b	307	Picture	Fixation Cross Stroop	12719919	0	1	124620	2	0	next	other	0
Fage_P057b	307	Pulse	99	12722629	2710	1
Fage_P057b	307	Pulse	99	12735027	15108	1
Fage_P057b	307	Pulse	99	12747427	27508	1
Fage_P057b	307	Pulse	99	12759826	39907	1
Fage_P057b	307	Pulse	99	12772226	52307	1
Fage_P057b	307	Pulse	99	12784626	64707	1
Fage_P057b	307	Pulse	99	12797026	77107	1
Fage_P057b	307	Pulse	99	12809425	89506	1
Fage_P057b	307	Pulse	99	12821825	101906	1
Fage_P057b	307	Pulse	99	12834225	114306	1
Fage_P057b	308	Picture	stroop neutral close	12844539	0	1	24824	2	0	next	hit	1447
Fage_P057b	308	Pulse	99	12846625	2086	1
Fage_P057b	308	Response	1	12850874	6335	1
Fage_P057b	308	Pulse	99	12859024	14485	1
Fage_P057b	309	Picture	stroop neutral close	12869363	0	1	24824	2	0	next	incorrect	1451
Fage_P057b	309	Pulse	99	12871424	2061	1
Fage_P057b	309	Response	2	12874594	5231	1
Fage_P057b	309	Pulse	99	12883824	14461	1
Fage_P057b	310	Picture	stroop neutral close	12894187	0	1	24824	2	0	next	incorrect	1455
Fage_P057b	310	Pulse	99	12896225	2038	1
Fage_P057b	310	Response	2	12900943	6756	1
Fage_P057b	310	Pulse	99	12908623	14436	1
Fage_P057b	311	Picture	stroop neutral close	12919011	0	1	24824	2	0	next	incorrect	1459
Fage_P057b	311	Pulse	99	12921023	2012	1
Fage_P057b	311	Response	2	12926023	7012	1
Fage_P057b	311	Pulse	99	12933423	14412	1
Fage_P057b	312	Picture	stroop neutral close	12943835	0	1	24824	3	0	next	hit	1463
Fage_P057b	312	Pulse	99	12945823	1988	1
Fage_P057b	312	Response	1	12951562	7727	1
Fage_P057b	312	Pulse	99	12958222	14387	1
Fage_P057b	313	Picture	stroop neutral close	12968659	0	2	24825	3	0	next	hit	1467
Fage_P057b	313	Pulse	99	12970622	1963	1
Fage_P057b	313	Response	1	12978342	9683	1
Fage_P057b	313	Pulse	99	12983022	14363	1
Fage_P057b	314	Picture	Fixation Cross Stroop	12993484	0	1	124620	2	0	next	other	0
Fage_P057b	314	Pulse	99	12995422	1938	1
Fage_P057b	314	Pulse	99	13007821	14337	1
Fage_P057b	314	Pulse	99	13020221	26737	1
Fage_P057b	314	Pulse	99	13032621	39137	1
Fage_P057b	314	Pulse	99	13045020	51536	1
Fage_P057b	314	Pulse	99	13057420	63936	1
Fage_P057b	314	Pulse	99	13069820	76336	1
Fage_P057b	314	Pulse	99	13082220	88736	1
Fage_P057b	314	Pulse	99	13094621	101137	1
Fage_P057b	314	Pulse	99	13107019	113535	1
Fage_P057b	315	Picture	stroop neutral close	13118104	0	1	24824	2	0	next	incorrect	1482
Fage_P057b	315	Pulse	99	13119419	1315	1
Fage_P057b	315	Response	2	13125078	6974	1
Fage_P057b	315	Pulse	99	13131818	13714	1
Fage_P057b	316	Picture	stroop neutral close	13142928	0	1	24991	2	0	next	hit	1486
Fage_P057b	316	Pulse	99	13144220	1292	1
Fage_P057b	316	Response	1	13149718	6790	1
Fage_P057b	316	Pulse	99	13156618	13690	1
Fage_P057b	317	Picture	stroop neutral close	13167919	0	1	24990	2	0	next	incorrect	1490
Fage_P057b	317	Pulse	99	13169018	1099	1
Fage_P057b	317	Response	2	13174517	6598	1
Fage_P057b	317	Pulse	99	13181417	13498	1
Fage_P057b	318	Picture	stroop neutral close	13192909	0	1	24824	2	0	next	incorrect	1494
Fage_P057b	318	Pulse	99	13193817	908	1
Fage_P057b	318	Response	2	13200547	7638	1
Fage_P057b	318	Pulse	99	13206217	13308	1
Fage_P057b	319	Picture	stroop neutral close	13217733	0	1	24991	2	0	next	incorrect	1498
Fage_P057b	319	Pulse	99	13218616	883	1
Fage_P057b	319	Response	2	13223717	5984	1
Fage_P057b	319	Pulse	99	13231016	13283	1
Fage_P057b	320	Picture	stroop neutral close	13242724	0	1	24824	2	0	next	incorrect	1502
Fage_P057b	320	Pulse	99	13243416	692	1
Fage_P057b	320	Response	2	13248936	6212	1
Fage_P057b	320	Pulse	99	13255815	13091	1
Fage_P057b	321	Picture	Fixation Cross Stroop	13267548	0	1	124620	2	0	next	other	0
Fage_P057b	321	Pulse	99	13268215	667	1
Fage_P057b	321	Pulse	99	13280615	13067	1
Fage_P057b	321	Pulse	99	13293015	25467	1
Fage_P057b	321	Pulse	99	13305415	37867	1
Fage_P057b	321	Pulse	99	13317814	50266	1
Fage_P057b	321	Pulse	99	13330214	62666	1
Fage_P057b	321	Pulse	99	13342614	75066	1
Fage_P057b	321	Pulse	99	13355013	87465	1
Fage_P057b	321	Pulse	99	13367423	99875	1
Fage_P057b	321	Pulse	99	13379823	112275	1
Fage_P057b	322	Picture	stroop maximum incongruent	13392168	0	1	24824	2	0	next	hit	1517
Fage_P057b	322	Pulse	99	13392223	55	1
Fage_P057b	322	Response	1	13398892	6724	1
Fage_P057b	322	Pulse	99	13404622	12454	1
Fage_P057b	323	Picture	stroop maximum incongruent	13416992	0	1	24824	2	0	next	hit	1521
Fage_P057b	323	Pulse	99	13417022	30	1
Fage_P057b	323	Response	1	13425112	8120	1
Fage_P057b	323	Pulse	99	13429422	12430	1
Fage_P057b	324	Picture	stroop maximum incongruent	13441816	0	1	24991	2	0	next	hit	1526
Fage_P057b	324	Pulse	99	13441822	6	1
Fage_P057b	324	Pulse	99	13454221	12405	1
Fage_P057b	324	Response	1	13456141	14325	1
Fage_P057b	324	Pulse	99	13466616	24800	6
Fage_P057b	325	Picture	stroop maximum incongruent	13466807	0	1	24824	2	0	next	incorrect	1529
Fage_P057b	325	Response	2	13473801	6994	1
Fage_P057b	325	Pulse	99	13479021	12214	1
Fage_P057b	325	Pulse	99	13491420	24613	1
Fage_P057b	326	Picture	stroop maximum incongruent	13491631	0	1	24824	2	0	next	hit	1533
Fage_P057b	326	Response	1	13497470	5839	1
Fage_P057b	326	Pulse	99	13503820	12189	1
Fage_P057b	326	Pulse	99	13516220	24589	1
Fage_P057b	327	Picture	stroop maximum incongruent	13516455	0	1	24824	2	0	next	incorrect	1537
Fage_P057b	327	Response	2	13523670	7215	1
Fage_P057b	327	Pulse	99	13528620	12165	1
Fage_P057b	327	Pulse	99	13541019	24564	1
Fage_P057b	328	Picture	Fixation Cross Stroop	13541279	0	1	124621	2	0	next	other	0
Fage_P057b	328	Pulse	99	13553419	12140	1
Fage_P057b	328	Pulse	99	13565819	24540	1
Fage_P057b	328	Pulse	99	13578219	36940	1
Fage_P057b	328	Pulse	99	13590618	49339	1
Fage_P057b	328	Pulse	99	13603018	61739	1
Fage_P057b	328	Pulse	99	13615418	74139	1
Fage_P057b	328	Pulse	99	13627817	86538	1
Fage_P057b	328	Pulse	99	13640217	98938	1
Fage_P057b	328	Pulse	99	13652619	111340	1
Fage_P057b	328	Pulse	99	13665017	123738	1
Fage_P057b	329	Picture	stroop maximum incongruent	13665900	0	1	24824	2	0	next	incorrect	1552
Fage_P057b	329	Response	2	13672566	6666	1
Fage_P057b	329	Pulse	99	13677416	11516	1
Fage_P057b	329	Pulse	99	13689816	23916	1
Fage_P057b	330	Picture	stroop maximum incongruent	13690724	0	1	24990	2	0	next	incorrect	1556
Fage_P057b	330	Response	2	13698226	7502	1
Fage_P057b	330	Pulse	99	13702216	11492	1
Fage_P057b	330	Response	2	13708336	17612	1
Fage_P057b	330	Pulse	99	13714616	23892	1
Fage_P057b	331	Picture	stroop maximum incongruent	13715714	0	1	24824	2	0	next	hit	1561
Fage_P057b	331	Response	1	13721735	6021	1
Fage_P057b	331	Pulse	99	13727015	11301	1
Fage_P057b	331	Pulse	99	13739415	23701	1
Fage_P057b	332	Picture	stroop maximum incongruent	13740538	0	1	24824	2	0	next	hit	1565
Fage_P057b	332	Response	1	13745795	5257	1
Fage_P057b	332	Pulse	99	13751815	11277	1
Fage_P057b	332	Pulse	99	13764214	23676	1
Fage_P057b	333	Picture	stroop maximum incongruent	13765362	0	1	24825	2	0	next	hit	1569
Fage_P057b	333	Response	1	13773744	8382	1
Fage_P057b	333	Pulse	99	13776614	11252	1
Fage_P057b	333	Pulse	99	13789014	23652	1
Fage_P057b	334	Picture	stroop maximum incongruent	13790187	0	1	24824	2	0	next	incorrect	1574
Fage_P057b	334	Pulse	99	13801414	11227	1
Fage_P057b	334	Response	2	13810233	20046	1
Fage_P057b	334	Pulse	99	13813813	23626	1
Fage_P057b	335	Picture	Fixation Cross Stroop	13815011	0	1	124620	2	0	next	other	0
Fage_P057b	335	Pulse	99	13826213	11202	1
Fage_P057b	335	Pulse	99	13838613	23602	1
Fage_P057b	335	Pulse	99	13851013	36002	1
Fage_P057b	335	Pulse	99	13863412	48401	1
Fage_P057b	335	Pulse	99	13875812	60801	1
Fage_P057b	335	Pulse	99	13888212	73201	1
Fage_P057b	335	Pulse	99	13900611	85600	1
Fage_P057b	335	Pulse	99	13913011	98000	1
Fage_P057b	335	Pulse	99	13925411	110400	1
Fage_P057b	335	Pulse	99	13937811	122800	1
Fage_P057b	336	Picture	stroop maximum incongruent	13939631	0	1	24824	2	0	next	hit	1588
Fage_P057b	336	Response	1	13946201	6570	1
Fage_P057b	336	Pulse	99	13950210	10579	1
Fage_P057b	336	Pulse	99	13962610	22979	1
Fage_P057b	337	Picture	stroop maximum incongruent	13964455	0	1	24824	2	0	next	hit	1592
Fage_P057b	337	Response	1	13970070	5615	1
Fage_P057b	337	Pulse	99	13975010	10555	1
Fage_P057b	337	Pulse	99	13987410	22955	1
Fage_P057b	338	Picture	stroop maximum incongruent	13989279	0	1	24824	2	0	next	incorrect	1596
Fage_P057b	338	Response	2	13996419	7140	1
Fage_P057b	338	Pulse	99	13999809	10530	1
Fage_P057b	338	Pulse	99	14012209	22930	1
Fage_P057b	339	Picture	stroop maximum incongruent	14014103	0	1	24824	2	0	next	hit	1600
Fage_P057b	339	Response	1	14020399	6296	1
Fage_P057b	339	Pulse	99	14024609	10506	1
Fage_P057b	339	Pulse	99	14037009	22906	1
Fage_P057b	340	Picture	stroop maximum incongruent	14038927	0	1	24824	2	0	next	hit	1604
Fage_P057b	340	Response	1	14047308	8381	1
Fage_P057b	340	Pulse	99	14049408	10481	1
Fage_P057b	340	Pulse	99	14061808	22881	1
Fage_P057b	341	Picture	stroop maximum incongruent	14063751	0	1	24824	2	0	next	incorrect	1608
Fage_P057b	341	Response	2	14069018	5267	1
Fage_P057b	341	Pulse	99	14074208	10457	1
Fage_P057b	341	Pulse	99	14086607	22856	1
Fage_P057b	342	Picture	Fixation Cross Stroop	14088575	0	1	124620	3	0	next	other	0
Fage_P057b	342	Pulse	99	14099007	10432	1
Fage_P057b	342	Pulse	99	14111407	22832	1
Fage_P057b	342	Pulse	99	14123806	35231	1
Fage_P057b	342	Pulse	99	14136206	47631	1
Fage_P057b	342	Pulse	99	14148606	60031	1
Fage_P057b	342	Pulse	99	14161006	72431	1
Fage_P057b	342	Pulse	99	14173406	84831	1
Fage_P057b	342	Pulse	99	14185806	97231	1
Fage_P057b	342	Pulse	99	14198205	109630	1
Fage_P057b	342	Pulse	99	14210605	122030	1
Fage_P057b	343	Picture	stroop maximum incongruent	14213195	0	2	24825	3	0	next	incorrect	1623
Fage_P057b	343	Response	2	14219094	5899	1
Fage_P057b	343	Pulse	99	14223005	9810	1
Fage_P057b	343	Pulse	99	14235404	22209	1
Fage_P057b	344	Picture	stroop maximum incongruent	14238020	0	1	24824	2	0	next	hit	1627
Fage_P057b	344	Response	1	14244724	6704	1
Fage_P057b	344	Pulse	99	14247804	9784	1
Fage_P057b	344	Pulse	99	14260204	22184	1
Fage_P057b	345	Picture	stroop maximum incongruent	14262844	0	1	24824	2	0	next	incorrect	1631
Fage_P057b	345	Response	2	14269793	6949	1
Fage_P057b	345	Pulse	99	14272604	9760	1
Fage_P057b	345	Pulse	99	14285003	22159	1
Fage_P057b	346	Picture	stroop maximum incongruent	14287668	0	1	24824	2	0	next	incorrect	1635
Fage_P057b	346	Response	2	14293653	5985	1
Fage_P057b	346	Pulse	99	14297403	9735	1
Fage_P057b	346	Pulse	99	14309803	22135	1
Fage_P057b	347	Picture	stroop maximum incongruent	14312492	0	1	24824	2	0	next	incorrect	1639
Fage_P057b	347	Response	2	14317512	5020	1
Fage_P057b	347	Pulse	99	14322202	9710	1
Fage_P057b	347	Pulse	99	14334602	22110	1
Fage_P057b	348	Picture	stroop maximum incongruent	14337316	0	1	24824	2	0	next	incorrect	1643
Fage_P057b	348	Response	2	14342702	5386	1
Fage_P057b	348	Pulse	99	14347002	9686	1
Fage_P057b	348	Pulse	99	14359401	22085	1
Fage_P057b	349	Picture	Fixation Cross Stroop	14362140	0	1	124620	2	0	next	other	0
Fage_P057b	349	Pulse	99	14371801	9661	1
Fage_P057b	349	Pulse	99	14384200	22060	2
Fage_P057b	349	Pulse	99	14396601	34461	1
Fage_P057b	349	Pulse	99	14409000	46860	1
Fage_P057b	349	Pulse	99	14421400	59260	1
Fage_P057b	349	Pulse	99	14433800	71660	1
Fage_P057b	349	Pulse	99	14446200	84060	1
Fage_P057b	349	Pulse	99	14458599	96459	1
Fage_P057b	349	Pulse	99	14470999	108859	1
Fage_P057b	349	Pulse	99	14483399	121259	1
Fage_P057b	350	Picture	End Stroop	14486760	0	1	43863	2	0	next	other	0
Fage_P057b	350	Pulse	99	14495799	9039	1
Fage_P057b	350	Pulse	99	14508199	21439	1
Fage_P057b	350	Pulse	99	14520598	33838	1
