# Supplementary material for: Towards clinical applicability of fMRI via systematic filtering
Source: PLoS One. 2025 May 12;20(5):e0321088. doi: 10.1371/journal.pone.0321088 (PMC12068634; doi:10.1371/journal.pone.0321088)
Supplement: S1 Code — (ZIP) [file pone.0321088.s001.zip › PLOS_DATA_CODE/Logfiles/Fage_P060b-fage.log]

Scenario - Fage Final
Logfile written - 03/22/2013 15:29:16

Subject	Trial	Event Type	Code	Time	TTime	Uncertainty	Duration	Uncertainty	ReqTime	ReqDur	Stim Type	Pair Index

Fage_P060b	1	Pulse	99	70381	80377	1
Fage_P060b	2	Picture	Instruction Sternberg Symbols	70635	0	1	37320	2	0	next	other	0
Fage_P060b	2	Pulse	99	82781	12146	1
Fage_P060b	2	Pulse	99	95180	24545	1
Fage_P060b	2	Pulse	99	107580	36945	1
Fage_P060b	3	Picture	Encoding Sternberg Symbols	107955	0	1	24824	2	0	next	other	0
Fage_P060b	3	Pulse	99	119980	12025	1
Fage_P060b	3	Pulse	99	132379	24424	1
Fage_P060b	4	Picture	Fixation Cross Sternberg Symbols after Encoding	132779	0	1	12495	2	0	next	other	0
Fage_P060b	4	Pulse	99	144779	12000	1
Fage_P060b	5	Picture	Stroop Sternberg	145274	0	1	24824	2	0	next	incorrect	12
Fage_P060b	5	Response	2	151419	6145	1
Fage_P060b	5	Pulse	99	157179	11905	1
Fage_P060b	5	Pulse	99	169578	24304	1
Fage_P060b	6	Picture	Fixation Cross Sternberg Symbols after Stroop	170098	0	1	37319	2	0	next	other	0
Fage_P060b	6	Pulse	99	181978	11880	1
Fage_P060b	6	Pulse	99	194378	24280	1
Fage_P060b	6	Pulse	99	206777	36679	1
Fage_P060b	7	Picture	Retrieval Sternberg Symbols	207417	0	1	24824	2	0	next	hit	20
Fage_P060b	7	Response	1	214427	7010	1
Fage_P060b	7	Pulse	99	219177	11760	1
Fage_P060b	7	Pulse	99	231577	24160	1
Fage_P060b	8	Picture	Fixation Cross after Retrieval	232241	0	1	112290	3	0	next	other	0
Fage_P060b	8	Pulse	99	243976	11735	1
Fage_P060b	8	Pulse	99	256376	24135	1
Fage_P060b	8	Pulse	99	268786	36545	1
Fage_P060b	8	Pulse	99	281185	48944	1
Fage_P060b	8	Pulse	99	293585	61344	1
Fage_P060b	8	Pulse	99	305985	73744	1
Fage_P060b	8	Pulse	99	318384	86143	1
Fage_P060b	8	Pulse	99	330784	98543	1
Fage_P060b	8	Pulse	99	343184	110943	1
Fage_P060b	9	Picture	Encoding Sternberg Symbols	344531	0	2	24824	4	0	next	other	0
Fage_P060b	9	Pulse	99	355583	11052	1
Fage_P060b	9	Pulse	99	367983	23452	1
Fage_P060b	10	Picture	Fixation Cross Sternberg Symbols after Encoding	369355	0	2	12496	3	0	next	other	0
Fage_P060b	10	Pulse	99	380383	11028	1
Fage_P060b	11	Picture	Stroop Sternberg	381851	0	1	24990	2	0	next	incorrect	39
Fage_P060b	11	Response	2	389272	7421	1
Fage_P060b	11	Pulse	99	392782	10931	1
Fage_P060b	11	Pulse	99	405182	23331	1
Fage_P060b	12	Picture	Fixation Cross Sternberg Symbols after Stroop	406841	0	1	37319	2	0	next	other	0
Fage_P060b	12	Pulse	99	417582	10741	1
Fage_P060b	12	Pulse	99	429981	23140	1
Fage_P060b	12	Pulse	99	442381	35540	1
Fage_P060b	13	Picture	Retrieval Sternberg Symbols	444160	0	1	24824	2	0	next	hit	47
Fage_P060b	13	Response	1	454201	10041	1
Fage_P060b	13	Pulse	99	454780	10620	1
Fage_P060b	13	Pulse	99	467180	23020	1
Fage_P060b	14	Picture	Fixation Cross after Retrieval	468984	0	1	149444	2	0	next	other	0
Fage_P060b	14	Pulse	99	479580	10596	1
Fage_P060b	14	Pulse	99	491979	22995	1
Fage_P060b	14	Pulse	99	504379	35395	1
Fage_P060b	14	Pulse	99	516779	47795	1
Fage_P060b	14	Pulse	99	529179	60195	1
Fage_P060b	14	Pulse	99	541578	72594	1
Fage_P060b	14	Pulse	99	553978	84994	1
Fage_P060b	14	Pulse	99	566378	97394	1
Fage_P060b	14	Pulse	99	578777	109793	1
Fage_P060b	14	Pulse	99	591177	122193	1
Fage_P060b	14	Pulse	99	603576	134592	1
Fage_P060b	14	Pulse	99	615976	146992	1
Fage_P060b	15	Picture	Encoding Sternberg Symbols	618428	0	1	24824	2	0	next	other	0
Fage_P060b	15	Pulse	99	628376	9948	1
Fage_P060b	15	Pulse	99	640775	22347	1
Fage_P060b	16	Picture	Fixation Cross Sternberg Symbols after Encoding	643252	0	1	12495	2	0	next	other	0
Fage_P060b	16	Pulse	99	653175	9923	1
Fage_P060b	17	Picture	Stroop Sternberg	655747	0	1	24824	2	0	next	hit	70
Fage_P060b	17	Pulse	99	665575	9828	1
Fage_P060b	17	Response	1	665794	10047	1
Fage_P060b	17	Pulse	99	677974	22227	1
Fage_P060b	18	Picture	Fixation Cross Sternberg Symbols after Stroop	680571	0	1	37319	2	0	next	other	0
Fage_P060b	18	Pulse	99	690374	9803	1
Fage_P060b	18	Pulse	99	702774	22203	1
Fage_P060b	18	Pulse	99	715173	34602	1
Fage_P060b	19	Picture	Retrieval Sternberg Symbols	717890	0	1	24824	2	0	next	hit	77
Fage_P060b	19	Response	1	722933	5043	1
Fage_P060b	19	Pulse	99	727573	9683	1
Fage_P060b	19	Pulse	99	739973	22083	1
Fage_P060b	20	Picture	Fixation Cross after Retrieval	742714	0	1	124619	2	0	next	other	0
Fage_P060b	20	Pulse	99	752372	9658	1
Fage_P060b	20	Pulse	99	764772	22058	1
Fage_P060b	20	Pulse	99	777172	34458	1
Fage_P060b	20	Pulse	99	789571	46857	1
Fage_P060b	20	Pulse	99	801971	59257	1
Fage_P060b	20	Pulse	99	814371	71657	1
Fage_P060b	20	Pulse	99	826770	84056	1
Fage_P060b	20	Pulse	99	839170	96456	1
Fage_P060b	20	Pulse	99	851569	108855	1
Fage_P060b	20	Pulse	99	863969	121255	1
Fage_P060b	21	Picture	Encoding Sternberg Symbols	867333	0	1	24824	2	0	next	other	0
Fage_P060b	21	Pulse	99	876369	9036	1
Fage_P060b	21	Pulse	99	888768	21435	1
Fage_P060b	22	Picture	Fixation Cross Sternberg Symbols after Encoding	892157	0	1	12495	2	0	next	other	0
Fage_P060b	22	Pulse	99	901168	9011	1
Fage_P060b	23	Picture	Stroop Sternberg	904652	0	1	24824	2	0	next	hit	97
Fage_P060b	23	Response	1	912188	7536	1
Fage_P060b	23	Pulse	99	913568	8916	1
Fage_P060b	23	Pulse	99	925967	21315	1
Fage_P060b	24	Picture	Fixation Cross Sternberg Symbols after Stroop	929476	0	1	37319	3	0	next	other	0
Fage_P060b	24	Pulse	99	938367	8891	1
Fage_P060b	24	Pulse	99	950767	21291	1
Fage_P060b	24	Pulse	99	963166	33690	1
Fage_P060b	25	Picture	Retrieval Sternberg Symbols	966795	0	2	24824	3	0	next	incorrect	105
Fage_P060b	25	Response	2	974946	8151	1
Fage_P060b	25	Pulse	99	975566	8771	1
Fage_P060b	25	Pulse	99	987966	21171	1
Fage_P060b	26	Picture	Fixation Cross after Retrieval	991619	0	1	136948	2	0	next	other	0
Fage_P060b	26	Pulse	99	1000365	8746	1
Fage_P060b	26	Pulse	99	1012765	21146	1
Fage_P060b	26	Pulse	99	1025165	33546	1
Fage_P060b	26	Pulse	99	1037564	45945	1
Fage_P060b	26	Pulse	99	1049964	58345	1
Fage_P060b	26	Pulse	99	1062364	70745	1
Fage_P060b	26	Pulse	99	1074763	83144	1
Fage_P060b	26	Pulse	99	1087163	95544	1
Fage_P060b	26	Pulse	99	1099563	107944	1
Fage_P060b	26	Pulse	99	1111962	120343	1
Fage_P060b	26	Pulse	99	1124362	132743	1
Fage_P060b	27	Picture	Encoding Sternberg Symbols	1128567	0	1	24824	2	0	next	other	0
Fage_P060b	27	Pulse	99	1136762	8195	1
Fage_P060b	27	Pulse	99	1149161	20594	1
Fage_P060b	28	Picture	Fixation Cross Sternberg Symbols after Encoding	1153391	0	1	12496	2	0	next	other	0
Fage_P060b	28	Pulse	99	1161561	8170	1
Fage_P060b	29	Picture	Stroop Sternberg	1165887	0	1	24823	3	0	next	incorrect	127
Fage_P060b	29	Pulse	99	1173961	8074	1
Fage_P060b	29	Response	2	1176100	10213	1
Fage_P060b	29	Pulse	99	1186360	20473	1
Fage_P060b	30	Picture	Fixation Cross Sternberg Symbols after Stroop	1190710	0	2	37320	3	0	next	other	0
Fage_P060b	30	Pulse	99	1198760	8050	1
Fage_P060b	30	Pulse	99	1211160	20450	1
Fage_P060b	30	Pulse	99	1223559	32849	1
Fage_P060b	31	Picture	Retrieval Sternberg Symbols	1228030	0	1	24824	2	0	next	hit	135
Fage_P060b	31	Pulse	99	1235959	7929	1
Fage_P060b	31	Response	1	1239899	11869	1
Fage_P060b	31	Pulse	99	1248358	20328	1
Fage_P060b	32	Picture	Fixation Cross after Retrieval	1252854	0	1	124619	2	0	next	other	0
Fage_P060b	32	Pulse	99	1260758	7904	1
Fage_P060b	32	Pulse	99	1273158	20304	1
Fage_P060b	32	Pulse	99	1285557	32703	1
Fage_P060b	32	Pulse	99	1297957	45103	1
Fage_P060b	32	Pulse	99	1310357	57503	1
Fage_P060b	32	Pulse	99	1322756	69902	1
Fage_P060b	32	Pulse	99	1335156	82302	1
Fage_P060b	32	Pulse	99	1347556	94702	1
Fage_P060b	32	Pulse	99	1359955	107101	1
Fage_P060b	32	Pulse	99	1372355	119501	1
Fage_P060b	33	Picture	Encoding Sternberg Symbols	1377473	0	1	24824	2	0	next	other	0
Fage_P060b	33	Pulse	99	1384755	7282	1
Fage_P060b	33	Pulse	99	1397155	19682	1
Fage_P060b	34	Picture	Fixation Cross Sternberg Symbols after Encoding	1402297	0	1	12495	2	0	next	other	0
Fage_P060b	34	Pulse	99	1409554	7257	1
Fage_P060b	35	Picture	Stroop Sternberg	1414792	0	1	24824	2	0	next	incorrect	155
Fage_P060b	35	Pulse	99	1421954	7162	1
Fage_P060b	35	Response	2	1422773	7981	1
Fage_P060b	35	Pulse	99	1434353	19561	1
Fage_P060b	36	Picture	Fixation Cross Sternberg Symbols after Stroop	1439616	0	1	37319	2	0	next	other	0
Fage_P060b	36	Pulse	99	1446753	7137	1
Fage_P060b	36	Pulse	99	1459153	19537	1
Fage_P060b	36	Pulse	99	1471552	31936	1
Fage_P060b	37	Picture	Retrieval Sternberg Symbols	1476935	0	1	24824	2	0	next	hit	163
Fage_P060b	37	Pulse	99	1483952	7017	1
Fage_P060b	37	Response	1	1485132	8197	1
Fage_P060b	37	Pulse	99	1496352	19417	1
Fage_P060b	38	Picture	Fixation Cross after Retrieval	1501759	0	1	112291	2	0	next	other	0
Fage_P060b	38	Pulse	99	1508751	6992	1
Fage_P060b	38	Pulse	99	1521151	19392	1
Fage_P060b	38	Pulse	99	1533551	31792	1
Fage_P060b	38	Pulse	99	1545950	44191	1
Fage_P060b	38	Pulse	99	1558350	56591	1
Fage_P060b	38	Pulse	99	1570749	68990	1
Fage_P060b	38	Pulse	99	1583149	81390	1
Fage_P060b	38	Pulse	99	1595549	93790	1
Fage_P060b	38	Pulse	99	1607949	106190	1
Fage_P060b	39	Picture	Encoding Sternberg Symbols	1614050	0	1	24824	2	0	next	other	0
Fage_P060b	39	Pulse	99	1620358	6308	1
Fage_P060b	39	Pulse	99	1632748	18698	1
Fage_P060b	40	Picture	Fixation Cross Sternberg Symbols after Encoding	1638874	0	1	12495	2	0	next	other	0
Fage_P060b	40	Pulse	99	1645147	6273	1
Fage_P060b	41	Picture	Stroop Sternberg	1651369	0	1	24824	2	0	next	hit	182
Fage_P060b	41	Pulse	99	1657557	6188	1
Fage_P060b	41	Response	1	1658407	7038	1
Fage_P060b	41	Pulse	99	1669957	18588	1
Fage_P060b	42	Picture	Fixation Cross Sternberg Symbols after Stroop	1676193	0	1	37319	2	0	next	other	0
Fage_P060b	42	Pulse	99	1682356	6163	1
Fage_P060b	42	Pulse	99	1694756	18563	1
Fage_P060b	42	Pulse	99	1707156	30963	1
Fage_P060b	43	Picture	Retrieval Sternberg Symbols	1713512	0	1	24824	2	0	next	incorrect	190
Fage_P060b	43	Pulse	99	1719556	6044	1
Fage_P060b	43	Response	2	1720685	7173	1
Fage_P060b	43	Pulse	99	1731955	18443	1
Fage_P060b	44	Picture	Fixation Cross after Retrieval	1738336	0	1	112291	2	0	next	other	0
Fage_P060b	44	Pulse	99	1744355	6019	1
Fage_P060b	44	Pulse	99	1756754	18418	1
Fage_P060b	44	Pulse	99	1769154	30818	1
Fage_P060b	44	Pulse	99	1781554	43218	1
Fage_P060b	44	Pulse	99	1793953	55617	1
Fage_P060b	44	Pulse	99	1806353	68017	1
Fage_P060b	44	Pulse	99	1818753	80417	1
Fage_P060b	44	Pulse	99	1831152	92816	1
Fage_P060b	44	Pulse	99	1843552	105216	1
Fage_P060b	45	Picture	Encoding Sternberg Symbols	1850627	0	1	24824	2	0	next	other	0
Fage_P060b	45	Pulse	99	1855952	5325	1
Fage_P060b	45	Pulse	99	1868351	17724	1
Fage_P060b	46	Picture	Fixation Cross Sternberg Symbols after Encoding	1875451	0	1	12495	2	0	next	other	0
Fage_P060b	46	Pulse	99	1880751	5300	1
Fage_P060b	47	Picture	Stroop Sternberg	1887946	0	1	24824	2	0	next	incorrect	209
Fage_P060b	47	Pulse	99	1893151	5205	1
Fage_P060b	47	Response	2	1895450	7504	1
Fage_P060b	47	Pulse	99	1905550	17604	1
Fage_P060b	48	Picture	Fixation Cross Sternberg Symbols after Stroop	1912770	0	1	37319	2	0	next	other	0
Fage_P060b	48	Pulse	99	1917950	5180	1
Fage_P060b	48	Pulse	99	1930349	17579	1
Fage_P060b	48	Pulse	99	1942749	29979	1
Fage_P060b	49	Picture	Retrieval Sternberg Symbols	1950089	0	1	24824	2	0	next	hit	217
Fage_P060b	49	Pulse	99	1955149	5060	1
Fage_P060b	49	Response	1	1957699	7610	1
Fage_P060b	49	Pulse	99	1967548	17459	1
Fage_P060b	50	Picture	Fixation Cross after Retrieval	1974913	0	1	136948	2	0	next	other	0
Fage_P060b	50	Pulse	99	1979948	5035	1
Fage_P060b	50	Pulse	99	1992348	17435	1
Fage_P060b	50	Pulse	99	2004747	29834	1
Fage_P060b	50	Pulse	99	2017147	42234	1
Fage_P060b	50	Pulse	99	2029547	54634	1
Fage_P060b	50	Pulse	99	2041946	67033	1
Fage_P060b	50	Pulse	99	2054346	79433	1
Fage_P060b	50	Pulse	99	2066746	91833	1
Fage_P060b	50	Pulse	99	2079145	104232	1
Fage_P060b	50	Pulse	99	2091545	116632	1
Fage_P060b	50	Pulse	99	2103945	129032	1
Fage_P060b	51	Picture	Encoding Sternberg Symbols	2111861	0	1	24824	2	0	next	other	0
Fage_P060b	51	Pulse	99	2116344	4483	1
Fage_P060b	51	Pulse	99	2128744	16883	1
Fage_P060b	52	Picture	Fixation Cross Sternberg Symbols after Encoding	2136685	0	1	12495	2	0	next	other	0
Fage_P060b	52	Pulse	99	2141144	4459	1
Fage_P060b	53	Picture	Stroop Sternberg	2149180	0	1	24824	2	0	next	hit	238
Fage_P060b	53	Pulse	99	2153543	4363	1
Fage_P060b	53	Response	1	2156613	7433	1
Fage_P060b	53	Pulse	99	2165943	16763	1
Fage_P060b	54	Picture	Fixation Cross Sternberg Symbols after Stroop	2174004	0	1	37319	2	0	next	other	0
Fage_P060b	54	Pulse	99	2178343	4339	1
Fage_P060b	54	Pulse	99	2190742	16738	1
Fage_P060b	54	Pulse	99	2203142	29138	1
Fage_P060b	55	Picture	Retrieval Sternberg Symbols	2211323	0	1	24824	2	0	next	incorrect	246
Fage_P060b	55	Pulse	99	2215542	4219	1
Fage_P060b	55	Response	2	2217851	6528	1
Fage_P060b	55	Pulse	99	2227941	16618	1
Fage_P060b	56	Picture	Fixation Cross after Retrieval	2236147	0	1	124620	2	0	next	other	0
Fage_P060b	56	Pulse	99	2240341	4194	1
Fage_P060b	56	Pulse	99	2252740	16593	1
Fage_P060b	56	Pulse	99	2265140	28993	1
Fage_P060b	56	Pulse	99	2277540	41393	1
Fage_P060b	56	Pulse	99	2289939	53792	1
Fage_P060b	56	Pulse	99	2302339	66192	1
Fage_P060b	56	Pulse	99	2314739	78592	1
Fage_P060b	56	Pulse	99	2327139	90992	1
Fage_P060b	56	Pulse	99	2339538	103391	1
Fage_P060b	56	Pulse	99	2351938	115791	1
Fage_P060b	57	Picture	Encoding Sternberg Symbols	2360767	0	1	24824	2	0	next	other	0
Fage_P060b	57	Pulse	99	2364338	3571	1
Fage_P060b	57	Pulse	99	2376737	15970	1
Fage_P060b	58	Picture	Fixation Cross Sternberg Symbols after Encoding	2385591	0	1	12495	2	0	next	other	0
Fage_P060b	58	Pulse	99	2389137	3546	1
Fage_P060b	59	Picture	Stroop Sternberg	2398086	0	1	24824	2	0	next	incorrect	266
Fage_P060b	59	Pulse	99	2401536	3450	1
Fage_P060b	59	Response	2	2405026	6940	1
Fage_P060b	59	Pulse	99	2413936	15850	1
Fage_P060b	60	Picture	Fixation Cross Sternberg Symbols after Stroop	2422910	0	1	37319	2	0	next	other	0
Fage_P060b	60	Pulse	99	2426336	3426	1
Fage_P060b	60	Pulse	99	2438735	15825	1
Fage_P060b	60	Pulse	99	2451135	28225	1
Fage_P060b	61	Picture	Retrieval Sternberg Symbols	2460229	0	1	24824	2	0	next	incorrect	274
Fage_P060b	61	Pulse	99	2463535	3306	1
Fage_P060b	61	Response	2	2473144	12915	1
Fage_P060b	61	Pulse	99	2475934	15705	1
Fage_P060b	62	Picture	Fixation Cross after Retrieval	2485053	0	1	149443	2	0	next	other	0
Fage_P060b	62	Pulse	99	2488334	3281	1
Fage_P060b	62	Pulse	99	2500734	15681	1
Fage_P060b	62	Pulse	99	2513133	28080	1
Fage_P060b	62	Pulse	99	2525533	40480	1
Fage_P060b	62	Pulse	99	2537933	52880	1
Fage_P060b	62	Pulse	99	2550332	65279	1
Fage_P060b	62	Pulse	99	2562732	77679	1
Fage_P060b	62	Pulse	99	2575132	90079	1
Fage_P060b	62	Pulse	99	2587531	102478	1
Fage_P060b	62	Pulse	99	2599931	114878	1
Fage_P060b	62	Pulse	99	2612331	127278	1
Fage_P060b	62	Pulse	99	2624730	139677	1
Fage_P060b	63	Picture	Encoding Sternberg Symbols	2634496	0	1	24824	2	0	next	other	0
Fage_P060b	63	Pulse	99	2637130	2634	1
Fage_P060b	63	Pulse	99	2649529	15033	1
Fage_P060b	64	Picture	Fixation Cross Sternberg Symbols after Encoding	2659320	0	1	12495	3	0	next	other	0
Fage_P060b	64	Pulse	99	2661929	2609	1
Fage_P060b	65	Picture	Stroop Sternberg	2671815	0	2	24824	3	0	next	incorrect	296
Fage_P060b	65	Pulse	99	2674329	2514	1
Fage_P060b	65	Response	2	2678629	6814	1
Fage_P060b	65	Pulse	99	2686728	14913	1
Fage_P060b	66	Picture	Fixation Cross Sternberg Symbols after Stroop	2696639	0	1	37320	2	0	next	other	0
Fage_P060b	66	Pulse	99	2699128	2489	1
Fage_P060b	66	Pulse	99	2711528	14889	1
Fage_P060b	66	Pulse	99	2723927	27288	1
Fage_P060b	67	Picture	Retrieval Sternberg Symbols	2733959	0	1	24823	3	0	next	hit	304
Fage_P060b	67	Pulse	99	2736327	2368	1
Fage_P060b	67	Response	1	2743967	10008	1
Fage_P060b	67	Pulse	99	2748727	14768	1
Fage_P060b	68	Picture	Fixation Cross after Retrieval	2758782	0	2	124620	3	0	next	other	0
Fage_P060b	68	Pulse	99	2761126	2344	1
Fage_P060b	68	Pulse	99	2773526	14744	1
Fage_P060b	68	Pulse	99	2785926	27144	1
Fage_P060b	68	Pulse	99	2798325	39543	1
Fage_P060b	68	Pulse	99	2810725	51943	1
Fage_P060b	68	Pulse	99	2823125	64343	1
Fage_P060b	68	Pulse	99	2835524	76742	1
Fage_P060b	68	Pulse	99	2847924	89142	1
Fage_P060b	68	Pulse	99	2860324	101542	1
Fage_P060b	68	Pulse	99	2872723	113941	1
Fage_P060b	69	Picture	Encoding Sternberg Symbols	2883402	0	1	24824	2	0	next	other	0
Fage_P060b	69	Pulse	99	2885123	1721	1
Fage_P060b	69	Pulse	99	2897523	14121	1
Fage_P060b	70	Picture	Fixation Cross Sternberg Symbols after Encoding	2908226	0	1	12495	2	0	next	other	0
Fage_P060b	70	Pulse	99	2909922	1696	1
Fage_P060b	71	Picture	Stroop Sternberg	2920721	0	1	24824	2	0	next	incorrect	324
Fage_P060b	71	Pulse	99	2922322	1601	1
Fage_P060b	71	Response	2	2928482	7761	1
Fage_P060b	71	Pulse	99	2934721	14000	1
Fage_P060b	72	Picture	Fixation Cross Sternberg Symbols after Stroop	2945545	0	1	37319	2	0	next	other	0
Fage_P060b	72	Pulse	99	2947121	1576	1
Fage_P060b	72	Pulse	99	2959521	13976	1
Fage_P060b	72	Pulse	99	2971921	26376	1
Fage_P060b	73	Picture	Retrieval Sternberg Symbols	2982864	0	1	24824	2	0	next	incorrect	332
Fage_P060b	73	Pulse	99	2984320	1456	1
Fage_P060b	73	Response	2	2991420	8556	1
Fage_P060b	73	Pulse	99	2996720	13856	1
Fage_P060b	74	Picture	Fixation Cross after Retrieval	3007688	0	1	112291	2	0	next	other	0
Fage_P060b	74	Pulse	99	3009120	1432	1
Fage_P060b	74	Pulse	99	3021519	13831	1
Fage_P060b	74	Pulse	99	3033919	26231	1
Fage_P060b	74	Pulse	99	3046319	38631	1
Fage_P060b	74	Pulse	99	3058718	51030	1
Fage_P060b	74	Pulse	99	3071118	63430	1
Fage_P060b	74	Pulse	99	3083527	75839	1
Fage_P060b	74	Pulse	99	3095927	88239	1
Fage_P060b	74	Pulse	99	3108327	100639	1
Fage_P060b	75	Picture	Encoding Sternberg Symbols	3119979	0	1	24824	2	0	next	other	0
Fage_P060b	75	Pulse	99	3120727	748	1
Fage_P060b	75	Pulse	99	3133126	13147	1
Fage_P060b	76	Picture	Fixation Cross Sternberg Symbols after Encoding	3144803	0	1	12495	2	0	next	other	0
Fage_P060b	76	Pulse	99	3145526	723	1
Fage_P060b	77	Picture	Stroop Sternberg	3157298	0	1	24824	2	0	next	hit	351
Fage_P060b	77	Pulse	99	3157925	627	1
Fage_P060b	77	Response	1	3164175	6877	1
Fage_P060b	77	Pulse	99	3170325	13027	1
Fage_P060b	78	Picture	Fixation Cross Sternberg Symbols after Stroop	3182122	0	1	37319	2	0	next	other	0
Fage_P060b	78	Pulse	99	3182725	603	1
Fage_P060b	78	Pulse	99	3195124	13002	1
Fage_P060b	78	Pulse	99	3207524	25402	1
Fage_P060b	79	Picture	Retrieval Sternberg Symbols	3219441	0	1	24824	2	0	next	incorrect	360
Fage_P060b	79	Pulse	99	3219924	483	1
Fage_P060b	79	Pulse	99	3232323	12882	1
Fage_P060b	79	Response	2	3233673	14232	1
Fage_P060b	80	Picture	Fixation Cross after Retrieval	3244265	0	1	124619	3	0	next	other	0
Fage_P060b	80	Pulse	99	3244723	458	1
Fage_P060b	80	Pulse	99	3257123	12858	1
Fage_P060b	80	Pulse	99	3269522	25257	1
Fage_P060b	80	Pulse	99	3281922	37657	1
Fage_P060b	80	Pulse	99	3294322	50057	1
Fage_P060b	80	Pulse	99	3306721	62456	1
Fage_P060b	80	Pulse	99	3319121	74856	1
Fage_P060b	80	Pulse	99	3331521	87256	1
Fage_P060b	80	Pulse	99	3343920	99655	1
Fage_P060b	80	Pulse	99	3356320	112055	1
Fage_P060b	80	Pulse	99	3368719	124454	1
Fage_P060b	81	Picture	Encoding Sternberg Symbols	3368884	0	2	24824	3	0	next	other	0
Fage_P060b	81	Pulse	99	3381119	12235	1
Fage_P060b	81	Pulse	99	3393519	24635	1
Fage_P060b	82	Picture	Fixation Cross Sternberg Symbols after Encoding	3393708	0	1	12496	2	0	next	other	0
Fage_P060b	82	Pulse	99	3405919	12211	1
Fage_P060b	83	Picture	Stroop Sternberg	3406204	0	1	24824	2	0	next	incorrect	379
Fage_P060b	83	Response	2	3415988	9784	1
Fage_P060b	83	Pulse	99	3418318	12114	1
Fage_P060b	83	Pulse	99	3430718	24514	1
Fage_P060b	84	Picture	Fixation Cross Sternberg Symbols after Stroop	3431028	0	1	37319	2	0	next	other	0
Fage_P060b	84	Pulse	99	3443117	12089	1
Fage_P060b	84	Pulse	99	3455517	24489	1
Fage_P060b	84	Pulse	99	3467917	36889	1
Fage_P060b	85	Picture	Retrieval Sternberg Symbols	3468347	0	1	24824	2	0	next	incorrect	387
Fage_P060b	85	Response	2	3477166	8819	1
Fage_P060b	85	Pulse	99	3480316	11969	1
Fage_P060b	85	Pulse	99	3492716	24369	1
Fage_P060b	86	Picture	Fixation Cross after Retrieval	3493171	0	1	124619	2	0	next	other	0
Fage_P060b	86	Pulse	99	3505116	11945	1
Fage_P060b	86	Pulse	99	3517515	24344	1
Fage_P060b	86	Pulse	99	3529915	36744	1
Fage_P060b	86	Pulse	99	3542315	49144	1
Fage_P060b	86	Pulse	99	3554714	61543	1
Fage_P060b	86	Pulse	99	3567114	73943	1
Fage_P060b	86	Pulse	99	3579514	86343	1
Fage_P060b	86	Pulse	99	3591913	98742	1
Fage_P060b	86	Pulse	99	3604313	111142	1
Fage_P060b	86	Pulse	99	3616713	123542	1
Fage_P060b	87	Picture	Encoding Sternberg Symbols	3617790	0	1	24824	2	0	next	other	0
Fage_P060b	87	Pulse	99	3629112	11322	1
Fage_P060b	87	Pulse	99	3641512	23722	1
Fage_P060b	88	Picture	Fixation Cross Sternberg Symbols after Encoding	3642614	0	1	12495	2	0	next	other	0
Fage_P060b	88	Pulse	99	3653912	11298	1
Fage_P060b	89	Picture	Stroop Sternberg	3655109	0	1	24824	2	0	next	incorrect	407
Fage_P060b	89	Response	2	3662551	7442	1
Fage_P060b	89	Pulse	99	3666311	11202	1
Fage_P060b	89	Pulse	99	3678711	23602	1
Fage_P060b	90	Picture	Fixation Cross Sternberg Symbols after Stroop	3679933	0	1	37319	2	0	next	other	0
Fage_P060b	90	Pulse	99	3691111	11178	1
Fage_P060b	90	Pulse	99	3703510	23577	1
Fage_P060b	90	Pulse	99	3715910	35977	1
Fage_P060b	91	Picture	Retrieval Sternberg Symbols	3717252	0	1	24824	2	0	next	incorrect	415
Fage_P060b	91	Response	2	3724360	7108	1
Fage_P060b	91	Pulse	99	3728309	11057	1
Fage_P060b	91	Pulse	99	3740709	23457	1
Fage_P060b	92	Picture	Fixation Cross after Retrieval	3742076	0	1	112291	2	0	next	other	0
Fage_P060b	92	Pulse	99	3753109	11033	1
Fage_P060b	92	Pulse	99	3765508	23432	1
Fage_P060b	92	Pulse	99	3777908	35832	1
Fage_P060b	92	Pulse	99	3790308	48232	1
Fage_P060b	92	Pulse	99	3802707	60631	1
Fage_P060b	92	Pulse	99	3815107	73031	1
Fage_P060b	92	Pulse	99	3827507	85431	1
Fage_P060b	92	Pulse	99	3839906	97830	1
Fage_P060b	92	Pulse	99	3852306	110230	1
Fage_P060b	93	Picture	Encoding Sternberg Symbols	3854367	0	1	24824	2	0	next	other	0
Fage_P060b	93	Pulse	99	3864706	10339	1
Fage_P060b	93	Pulse	99	3877105	22738	1
Fage_P060b	94	Picture	Fixation Cross Sternberg Symbols after Encoding	3879191	0	1	12495	2	0	next	other	0
Fage_P060b	94	Pulse	99	3889505	10314	1
Fage_P060b	95	Picture	Stroop Sternberg	3891686	0	1	24824	2	0	next	incorrect	434
Fage_P060b	95	Response	2	3899045	7359	1
Fage_P060b	95	Pulse	99	3901905	10219	1
Fage_P060b	95	Pulse	99	3914304	22618	1
Fage_P060b	96	Picture	Fixation Cross Sternberg Symbols after Stroop	3916510	0	1	37319	2	0	next	other	0
Fage_P060b	96	Pulse	99	3926704	10194	1
Fage_P060b	96	Pulse	99	3939104	22594	1
Fage_P060b	96	Pulse	99	3951503	34993	1
Fage_P060b	97	Picture	Retrieval Sternberg Symbols	3953829	0	1	24824	2	0	next	hit	442
Fage_P060b	97	Response	1	3961363	7534	1
Fage_P060b	97	Pulse	99	3963903	10074	1
Fage_P060b	97	Pulse	99	3976303	22474	1
Fage_P060b	98	Picture	Fixation Cross after Retrieval	3978653	0	1	136948	2	0	next	other	0
Fage_P060b	98	Pulse	99	3988702	10049	1
Fage_P060b	98	Pulse	99	4001102	22449	1
Fage_P060b	98	Pulse	99	4013502	34849	1
Fage_P060b	98	Pulse	99	4025901	47248	1
Fage_P060b	98	Pulse	99	4038301	59648	1
Fage_P060b	98	Pulse	99	4050701	72048	1
Fage_P060b	98	Pulse	99	4063100	84447	1
Fage_P060b	98	Pulse	99	4075500	96847	1
Fage_P060b	98	Pulse	99	4087899	109246	1
Fage_P060b	98	Pulse	99	4100299	121646	1
Fage_P060b	98	Pulse	99	4112699	134046	1
Fage_P060b	99	Picture	Encoding Sternberg Symbols	4115601	0	1	24824	2	0	next	other	0
Fage_P060b	99	Pulse	99	4125099	9498	1
Fage_P060b	99	Pulse	99	4137498	21897	1
Fage_P060b	100	Picture	Fixation Cross Sternberg Symbols after Encoding	4140425	0	1	12496	2	0	next	other	0
Fage_P060b	100	Pulse	99	4149898	9473	1
Fage_P060b	101	Picture	Stroop Sternberg	4152921	0	1	24823	3	0	next	incorrect	463
Fage_P060b	101	Response	2	4160198	7277	1
Fage_P060b	101	Pulse	99	4162297	9376	1
Fage_P060b	101	Pulse	99	4174697	21776	1
Fage_P060b	102	Picture	Fixation Cross Sternberg Symbols after Stroop	4177744	0	2	37320	3	0	next	other	0
Fage_P060b	102	Pulse	99	4187097	9353	1
Fage_P060b	102	Pulse	99	4199496	21752	1
Fage_P060b	102	Pulse	99	4211896	34152	1
Fage_P060b	103	Picture	Retrieval Sternberg Symbols	4215064	0	1	24824	2	0	next	hit	472
Fage_P060b	103	Pulse	99	4224296	9232	1
Fage_P060b	103	Response	1	4224945	9881	1
Fage_P060b	103	Pulse	99	4236695	21631	1
Fage_P060b	104	Picture	Fixation Cross after Retrieval	4239888	0	1	149443	2	0	next	other	0
Fage_P060b	104	Pulse	99	4249095	9207	1
Fage_P060b	104	Pulse	99	4261495	21607	1
Fage_P060b	104	Pulse	99	4273894	34006	1
Fage_P060b	104	Pulse	99	4286294	46406	1
Fage_P060b	104	Pulse	99	4298694	58806	1
Fage_P060b	104	Pulse	99	4311093	71205	1
Fage_P060b	104	Pulse	99	4323493	83605	1
Fage_P060b	104	Pulse	99	4335893	96005	1
Fage_P060b	104	Pulse	99	4348292	108404	1
Fage_P060b	104	Pulse	99	4360692	120804	1
Fage_P060b	104	Pulse	99	4373092	133204	1
Fage_P060b	104	Pulse	99	4385491	145603	1
Fage_P060b	105	Picture	Encoding Sternberg Symbols	4389331	0	1	24824	2	0	next	other	0
Fage_P060b	105	Pulse	99	4397891	8560	1
Fage_P060b	105	Pulse	99	4410291	20960	1
Fage_P060b	106	Picture	Fixation Cross Sternberg Symbols after Encoding	4414155	0	1	12495	2	0	next	other	0
Fage_P060b	106	Pulse	99	4422690	8535	1
Fage_P060b	107	Picture	Stroop Sternberg	4426650	0	1	24824	2	0	next	hit	493
Fage_P060b	107	Response	1	4434410	7760	1
Fage_P060b	107	Pulse	99	4435090	8440	1
Fage_P060b	107	Pulse	99	4447490	20840	1
Fage_P060b	108	Picture	Fixation Cross Sternberg Symbols after Stroop	4451474	0	1	37319	2	0	next	other	0
Fage_P060b	108	Pulse	99	4459889	8415	1
Fage_P060b	108	Pulse	99	4472289	20815	1
Fage_P060b	108	Pulse	99	4484688	33214	1
Fage_P060b	109	Picture	Retrieval Sternberg Symbols	4488793	0	1	24824	2	0	next	incorrect	501
Fage_P060b	109	Response	2	4495728	6935	1
Fage_P060b	109	Pulse	99	4497088	8295	1
Fage_P060b	109	Pulse	99	4509488	20695	1
Fage_P060b	110	Picture	Fixation Cross after Retrieval	4513617	0	1	136948	2	0	next	other	0
Fage_P060b	110	Pulse	99	4521888	8271	1
Fage_P060b	110	Pulse	99	4534297	20680	1
Fage_P060b	110	Pulse	99	4546697	33080	1
Fage_P060b	110	Pulse	99	4559096	45479	1
Fage_P060b	110	Pulse	99	4571496	57879	1
Fage_P060b	110	Pulse	99	4583896	70279	1
Fage_P060b	110	Pulse	99	4596295	82678	1
Fage_P060b	110	Pulse	99	4608695	95078	1
Fage_P060b	110	Pulse	99	4621095	107478	1
Fage_P060b	110	Pulse	99	4633494	119877	1
Fage_P060b	110	Pulse	99	4645894	132277	1
Fage_P060b	111	Picture	Encoding Sternberg Symbols	4650565	0	1	24824	2	0	next	other	0
Fage_P060b	111	Pulse	99	4658294	7729	1
Fage_P060b	111	Pulse	99	4670693	20128	1
Fage_P060b	112	Picture	Fixation Cross Sternberg Symbols after Encoding	4675389	0	1	12495	2	0	next	other	0
Fage_P060b	112	Pulse	99	4683093	7704	1
Fage_P060b	113	Picture	Stroop Sternberg	4687884	0	1	24824	2	0	next	incorrect	523
Fage_P060b	113	Pulse	99	4695493	7609	1
Fage_P060b	113	Response	2	4697132	9248	1
Fage_P060b	113	Pulse	99	4707892	20008	1
Fage_P060b	114	Picture	Fixation Cross Sternberg Symbols after Stroop	4712708	0	1	37319	3	0	next	other	0
Fage_P060b	114	Pulse	99	4720292	7584	1
Fage_P060b	114	Pulse	99	4732692	19984	1
Fage_P060b	114	Pulse	99	4745091	32383	1
Fage_P060b	115	Picture	Retrieval Sternberg Symbols	4750027	0	2	24824	3	0	next	incorrect	531
Fage_P060b	115	Pulse	99	4757491	7464	1
Fage_P060b	115	Response	2	4768491	18464	1
Fage_P060b	115	Pulse	99	4769890	19863	1
Fage_P060b	116	Picture	Fixation Cross after Retrieval	4774851	0	1	112291	2	0	next	other	0
Fage_P060b	116	Pulse	99	4782290	7439	1
Fage_P060b	116	Pulse	99	4794690	19839	1
Fage_P060b	116	Pulse	99	4807090	32239	1
Fage_P060b	116	Pulse	99	4819489	44638	1
Fage_P060b	116	Pulse	99	4831889	57038	1
Fage_P060b	116	Pulse	99	4844289	69438	1
Fage_P060b	116	Pulse	99	4856688	81837	1
Fage_P060b	116	Pulse	99	4869088	94237	1
Fage_P060b	116	Pulse	99	4881487	106636	1
Fage_P060b	117	Picture	Encoding Sternberg Symbols	4887142	0	1	24824	2	0	next	other	0
Fage_P060b	117	Pulse	99	4893887	6745	1
Fage_P060b	117	Pulse	99	4906287	19145	1
Fage_P060b	118	Picture	Fixation Cross Sternberg Symbols after Encoding	4911966	0	1	12495	2	0	next	other	0
Fage_P060b	118	Pulse	99	4918687	6721	1
Fage_P060b	119	Picture	Stroop Sternberg	4924461	0	1	24824	2	0	next	incorrect	550
Fage_P060b	119	Pulse	99	4931086	6625	1
Fage_P060b	119	Response	2	4932376	7915	1
Fage_P060b	119	Pulse	99	4943486	19025	1
Fage_P060b	120	Picture	Fixation Cross Sternberg Symbols after Stroop	4949285	0	1	37319	3	0	next	other	0
Fage_P060b	120	Pulse	99	4955885	6600	1
Fage_P060b	120	Pulse	99	4968285	19000	1
Fage_P060b	120	Pulse	99	4980685	31400	1
Fage_P060b	121	Picture	Retrieval Sternberg Symbols	4986604	0	2	24824	3	0	next	incorrect	558
Fage_P060b	121	Pulse	99	4993084	6480	1
Fage_P060b	121	Response	2	5001764	15160	1
Fage_P060b	121	Pulse	99	5005484	18880	1
Fage_P060b	122	Picture	Fixation Cross after Retrieval	5011428	0	1	149444	2	0	next	other	0
Fage_P060b	122	Pulse	99	5017884	6456	1
Fage_P060b	122	Pulse	99	5030283	18855	1
Fage_P060b	122	Pulse	99	5042683	31255	1
Fage_P060b	122	Pulse	99	5055083	43655	1
Fage_P060b	122	Pulse	99	5067482	56054	1
Fage_P060b	122	Pulse	99	5079882	68454	1
Fage_P060b	122	Pulse	99	5092282	80854	1
Fage_P060b	122	Pulse	99	5104681	93253	1
Fage_P060b	122	Pulse	99	5117081	105653	1
Fage_P060b	122	Pulse	99	5129481	118053	1
Fage_P060b	122	Pulse	99	5141880	130452	1
Fage_P060b	122	Pulse	99	5154280	142852	1
Fage_P060b	123	Picture	Encoding Sternberg Symbols	5160872	0	1	24824	2	0	next	other	0
Fage_P060b	123	Pulse	99	5166680	5808	1
Fage_P060b	123	Pulse	99	5179079	18207	1
Fage_P060b	124	Picture	Fixation Cross Sternberg Symbols after Encoding	5185696	0	1	12495	2	0	next	other	0
Fage_P060b	124	Pulse	99	5191479	5783	1
Fage_P060b	125	Picture	Stroop Sternberg	5198191	0	1	24824	2	0	next	incorrect	580
Fage_P060b	125	Pulse	99	5203879	5688	1
Fage_P060b	125	Response	2	5206528	8337	1
Fage_P060b	125	Pulse	99	5216278	18087	1
Fage_P060b	126	Picture	Fixation Cross Sternberg Symbols after Stroop	5223015	0	1	37319	2	0	next	other	0
Fage_P060b	126	Pulse	99	5228678	5663	1
Fage_P060b	126	Pulse	99	5241077	18062	1
Fage_P060b	126	Pulse	99	5253477	30462	1
Fage_P060b	127	Picture	Retrieval Sternberg Symbols	5260334	0	1	24824	2	0	next	hit	588
Fage_P060b	127	Pulse	99	5265877	5543	1
Fage_P060b	127	Response	1	5269637	9303	1
Fage_P060b	127	Pulse	99	5278276	17942	1
Fage_P060b	128	Picture	Fixation Cross after Retrieval	5285158	0	1	124619	2	0	next	other	0
Fage_P060b	128	Pulse	99	5290676	5518	1
Fage_P060b	128	Pulse	99	5303076	17918	1
Fage_P060b	128	Pulse	99	5315475	30317	1
Fage_P060b	128	Pulse	99	5327875	42717	1
Fage_P060b	128	Pulse	99	5340275	55117	1
Fage_P060b	128	Pulse	99	5352674	67516	1
Fage_P060b	128	Pulse	99	5365074	79916	1
Fage_P060b	128	Pulse	99	5377474	92316	1
Fage_P060b	128	Pulse	99	5389873	104715	1
Fage_P060b	128	Pulse	99	5402273	117115	1
Fage_P060b	129	Picture	Encoding Sternberg Symbols	5409777	0	1	24824	2	0	next	other	0
Fage_P060b	129	Pulse	99	5414673	4896	1
Fage_P060b	129	Pulse	99	5427072	17295	1
Fage_P060b	130	Picture	Fixation Cross Sternberg Symbols after Encoding	5434601	0	1	12495	3	0	next	other	0
Fage_P060b	130	Pulse	99	5439472	4871	1
Fage_P060b	131	Picture	Stroop Sternberg	5447096	0	2	24824	4	0	next	incorrect	608
Fage_P060b	131	Pulse	99	5451872	4776	1
Fage_P060b	131	Response	2	5453831	6735	1
Fage_P060b	131	Pulse	99	5464271	17175	1
Fage_P060b	132	Picture	Fixation Cross Sternberg Symbols after Stroop	5471920	0	2	37320	3	0	next	other	0
Fage_P060b	132	Pulse	99	5476671	4751	1
Fage_P060b	132	Pulse	99	5489071	17151	1
Fage_P060b	132	Pulse	99	5501470	29550	1
Fage_P060b	133	Picture	Retrieval Sternberg Symbols	5509240	0	1	24824	2	0	next	hit	616
Fage_P060b	133	Pulse	99	5513870	4630	1
Fage_P060b	133	Response	1	5515730	6490	1
Fage_P060b	133	Pulse	99	5526270	17030	1
Fage_P060b	134	Picture	Fixation Cross after Retrieval	5534064	0	1	112290	2	0	next	other	0
Fage_P060b	134	Pulse	99	5538669	4605	1
Fage_P060b	134	Pulse	99	5551069	17005	1
Fage_P060b	134	Pulse	99	5563469	29405	1
Fage_P060b	134	Pulse	99	5575868	41804	1
Fage_P060b	134	Pulse	99	5588268	54204	1
Fage_P060b	134	Pulse	99	5600667	66603	1
Fage_P060b	134	Pulse	99	5613067	79003	1
Fage_P060b	134	Pulse	99	5625467	91403	1
Fage_P060b	134	Pulse	99	5637867	103803	1
Fage_P060b	135	Picture	Encoding Sternberg Symbols	5646354	0	1	24824	2	0	next	other	0
Fage_P060b	135	Pulse	99	5650266	3912	1
Fage_P060b	135	Pulse	99	5662666	16312	1
Fage_P060b	136	Picture	Fixation Cross Sternberg Symbols after Encoding	5671178	0	1	12495	3	0	next	other	0
Fage_P060b	136	Pulse	99	5675065	3887	1
Fage_P060b	137	Picture	Stroop Sternberg	5683673	0	2	24824	3	0	next	hit	635
Fage_P060b	137	Pulse	99	5687465	3792	1
Fage_P060b	137	Response	1	5692315	8642	1
Fage_P060b	137	Pulse	99	5699865	16192	1
Fage_P060b	138	Picture	Fixation Cross Sternberg Symbols after Stroop	5708497	0	1	37320	2	0	next	other	0
Fage_P060b	138	Pulse	99	5712264	3767	1
Fage_P060b	138	Pulse	99	5724664	16167	1
Fage_P060b	138	Pulse	99	5737064	28567	1
Fage_P060b	139	Picture	Retrieval Sternberg Symbols	5745817	0	1	24824	2	0	next	hit	643
Fage_P060b	139	Pulse	99	5749463	3646	1
Fage_P060b	139	Response	1	5751633	5816	1
Fage_P060b	139	Pulse	99	5761863	16046	1
Fage_P060b	140	Picture	Fixation Cross after Retrieval	5770641	0	1	136948	2	0	next	other	0
Fage_P060b	140	Pulse	99	5774263	3622	1
Fage_P060b	140	Pulse	99	5786662	16021	1
Fage_P060b	140	Pulse	99	5799062	28421	1
Fage_P060b	140	Pulse	99	5811462	40821	1
Fage_P060b	140	Pulse	99	5823861	53220	1
Fage_P060b	140	Pulse	99	5836261	65620	1
Fage_P060b	140	Pulse	99	5848661	78020	1
Fage_P060b	140	Pulse	99	5861060	90419	1
Fage_P060b	140	Pulse	99	5873460	102819	1
Fage_P060b	140	Pulse	99	5885860	115219	1
Fage_P060b	140	Pulse	99	5898259	127618	1
Fage_P060b	141	Picture	Encoding Sternberg Symbols	5907589	0	1	24823	3	0	next	other	0
Fage_P060b	141	Pulse	99	5910659	3070	1
Fage_P060b	141	Pulse	99	5923059	15470	1
Fage_P060b	142	Picture	Fixation Cross Sternberg Symbols after Encoding	5932412	0	2	12496	3	0	next	other	0
Fage_P060b	142	Pulse	99	5935458	3046	1
Fage_P060b	143	Picture	Stroop Sternberg	5944908	0	1	24824	2	0	next	hit	664
Fage_P060b	143	Pulse	99	5947858	2950	1
Fage_P060b	143	Response	1	5951168	6260	1
Fage_P060b	143	Pulse	99	5960257	15349	1
Fage_P060b	144	Picture	Fixation Cross Sternberg Symbols after Stroop	5969732	0	1	37319	2	0	next	other	0
Fage_P060b	144	Pulse	99	5972667	2935	1
Fage_P060b	144	Pulse	99	5985067	15335	1
Fage_P060b	144	Pulse	99	5997466	27734	1
Fage_P060b	145	Picture	Retrieval Sternberg Symbols	6007051	0	1	24824	2	0	next	incorrect	672
Fage_P060b	145	Pulse	99	6009866	2815	1
Fage_P060b	145	Response	2	6013436	6385	1
Fage_P060b	145	Pulse	99	6022266	15215	1
Fage_P060b	146	Picture	Fixation Cross after Retrieval	6031875	0	1	112291	2	0	next	other	0
Fage_P060b	146	Pulse	99	6034666	2791	1
Fage_P060b	146	Pulse	99	6047065	15190	1
Fage_P060b	146	Pulse	99	6059465	27590	1
Fage_P060b	146	Pulse	99	6071865	39990	1
Fage_P060b	146	Pulse	99	6084264	52389	1
Fage_P060b	146	Pulse	99	6096664	64789	1
Fage_P060b	146	Pulse	99	6109063	77188	1
Fage_P060b	146	Pulse	99	6121463	89588	1
Fage_P060b	146	Pulse	99	6133863	101988	1
Fage_P060b	147	Picture	Instruction Sternberg Letters	6144166	0	1	37319	2	0	next	other	0
Fage_P060b	147	Pulse	99	6146262	2096	1
Fage_P060b	147	Pulse	99	6158662	14496	1
Fage_P060b	147	Pulse	99	6171062	26896	1
Fage_P060b	148	Picture	Encoding Sternberg Letters	6181485	0	1	24824	2	0	next	other	0
Fage_P060b	148	Pulse	99	6183461	1976	1
Fage_P060b	148	Pulse	99	6195861	14376	1
Fage_P060b	149	Picture	Fixation Cross Sternberg Letters after Encoding	6206309	0	1	12495	2	0	next	other	0
Fage_P060b	149	Pulse	99	6208261	1952	1
Fage_P060b	150	Picture	Stroop Sternberg	6218804	0	1	24824	2	0	next	incorrect	695
Fage_P060b	150	Pulse	99	6220660	1856	1
Fage_P060b	150	Response	2	6226920	8116	1
Fage_P060b	150	Pulse	99	6233060	14256	1
Fage_P060b	151	Picture	Fixation Cross Sternberg Letters after Stroop	6243628	0	1	37319	2	0	next	other	0
Fage_P060b	151	Pulse	99	6245460	1832	1
Fage_P060b	151	Pulse	99	6257859	14231	1
Fage_P060b	151	Pulse	99	6270259	26631	1
Fage_P060b	152	Picture	Retrieval Sternberg Letters	6280947	0	1	24824	2	0	next	incorrect	703
Fage_P060b	152	Pulse	99	6282659	1712	1
Fage_P060b	152	Response	2	6288888	7941	1
Fage_P060b	152	Pulse	99	6295058	14111	1
Fage_P060b	153	Picture	Fixation Cross after Retrieval	6305771	0	1	112291	2	0	next	other	0
Fage_P060b	153	Pulse	99	6307458	1687	1
Fage_P060b	153	Pulse	99	6319858	14087	1
Fage_P060b	153	Pulse	99	6332257	26486	1
Fage_P060b	153	Pulse	99	6344657	38886	1
Fage_P060b	153	Pulse	99	6357056	51285	1
Fage_P060b	153	Pulse	99	6369456	63685	1
Fage_P060b	153	Pulse	99	6381856	76085	1
Fage_P060b	153	Pulse	99	6394255	88484	1
Fage_P060b	153	Pulse	99	6406655	100884	1
Fage_P060b	154	Picture	Encoding Sternberg Letters	6418062	0	1	24824	2	0	next	other	0
Fage_P060b	154	Pulse	99	6419055	993	1
Fage_P060b	154	Pulse	99	6431454	13392	1
Fage_P060b	155	Picture	Fixation Cross Sternberg Letters after Encoding	6442886	0	1	12495	2	0	next	other	0
Fage_P060b	155	Pulse	99	6443854	968	1
Fage_P060b	156	Picture	Stroop Sternberg	6455381	0	1	24824	2	0	next	incorrect	722
Fage_P060b	156	Pulse	99	6456254	873	1
Fage_P060b	156	Response	2	6462503	7122	1
Fage_P060b	156	Pulse	99	6468653	13272	1
Fage_P060b	157	Picture	Fixation Cross Sternberg Letters after Stroop	6480205	0	1	37319	2	0	next	other	0
Fage_P060b	157	Pulse	99	6481053	848	1
Fage_P060b	157	Pulse	99	6493453	13248	1
Fage_P060b	157	Pulse	99	6505852	25647	1
Fage_P060b	158	Picture	Retrieval Sternberg Letters	6517524	0	1	24824	2	0	next	hit	730
Fage_P060b	158	Pulse	99	6518252	728	1
Fage_P060b	158	Response	1	6523702	6178	1
Fage_P060b	158	Pulse	99	6530652	13128	1
Fage_P060b	159	Picture	Fixation Cross after Retrieval	6542348	0	1	149443	2	0	next	other	0
Fage_P060b	159	Pulse	99	6543051	703	1
Fage_P060b	159	Pulse	99	6555451	13103	1
Fage_P060b	159	Pulse	99	6567851	25503	1
Fage_P060b	159	Pulse	99	6580250	37902	1
Fage_P060b	159	Pulse	99	6592650	50302	1
Fage_P060b	159	Pulse	99	6605050	62702	1
Fage_P060b	159	Pulse	99	6617449	75101	1
Fage_P060b	159	Pulse	99	6629849	87501	1
Fage_P060b	159	Pulse	99	6642249	99901	1
Fage_P060b	159	Pulse	99	6654648	112300	1
Fage_P060b	159	Pulse	99	6667048	124700	1
Fage_P060b	159	Pulse	99	6679448	137100	1
Fage_P060b	160	Picture	Encoding Sternberg Letters	6691791	0	1	24824	2	0	next	other	0
Fage_P060b	160	Pulse	99	6691847	56	1
Fage_P060b	160	Pulse	99	6704247	12456	1
Fage_P060b	161	Picture	Fixation Cross Sternberg Letters after Encoding	6716615	0	1	12495	3	0	next	other	0
Fage_P060b	161	Pulse	99	6716647	32	1
Fage_P060b	161	Pulse	99	6729046	12431	1
Fage_P060b	162	Picture	Stroop Sternberg	6729110	0	2	24824	3	0	next	hit	752
Fage_P060b	162	Response	1	6737626	8516	1
Fage_P060b	162	Pulse	99	6741446	12336	1
Fage_P060b	162	Pulse	99	6753845	24735	1
Fage_P060b	163	Picture	Fixation Cross Sternberg Letters after Stroop	6753934	0	1	37320	2	0	next	other	0
Fage_P060b	163	Pulse	99	6766245	12311	1
Fage_P060b	163	Pulse	99	6778645	24711	1
Fage_P060b	163	Pulse	99	6791044	37110	1
Fage_P060b	164	Picture	Retrieval Sternberg Letters	6791254	0	1	24823	3	0	next	hit	760
Fage_P060b	164	Response	1	6800064	8810	1
Fage_P060b	164	Pulse	99	6803444	12190	1
Fage_P060b	164	Pulse	99	6815844	24590	1
Fage_P060b	165	Picture	Fixation Cross after Retrieval	6816077	0	2	124620	3	0	next	other	0
Fage_P060b	165	Pulse	99	6828244	12167	1
Fage_P060b	165	Pulse	99	6840643	24566	1
Fage_P060b	165	Pulse	99	6853043	36966	1
Fage_P060b	165	Pulse	99	6865442	49365	1
Fage_P060b	165	Pulse	99	6877842	61765	1
Fage_P060b	165	Pulse	99	6890242	74165	1
Fage_P060b	165	Pulse	99	6902641	86564	1
Fage_P060b	165	Pulse	99	6915041	98964	1
Fage_P060b	165	Pulse	99	6927441	111364	1
Fage_P060b	165	Pulse	99	6939840	123763	1
Fage_P060b	166	Picture	Encoding Sternberg Letters	6940697	0	1	24824	2	0	next	other	0
Fage_P060b	166	Pulse	99	6952240	11543	1
Fage_P060b	166	Pulse	99	6964640	23943	1
Fage_P060b	167	Picture	Fixation Cross Sternberg Letters after Encoding	6965521	0	1	12495	2	0	next	other	0
Fage_P060b	167	Pulse	99	6977039	11518	1
Fage_P060b	168	Picture	Stroop Sternberg	6978016	0	1	24824	2	0	next	hit	780
Fage_P060b	168	Response	1	6986499	8483	1
Fage_P060b	168	Pulse	99	6989439	11423	1
Fage_P060b	168	Pulse	99	7001839	23823	1
Fage_P060b	169	Picture	Fixation Cross Sternberg Letters after Stroop	7002840	0	1	37319	2	0	next	other	0
Fage_P060b	169	Pulse	99	7014238	11398	1
Fage_P060b	169	Pulse	99	7026638	23798	1
Fage_P060b	169	Pulse	99	7039037	36197	1
Fage_P060b	170	Picture	Retrieval Sternberg Letters	7040159	0	1	24824	2	0	next	incorrect	788
Fage_P060b	170	Response	2	7049047	8888	1
Fage_P060b	170	Pulse	99	7051437	11278	1
Fage_P060b	170	Pulse	99	7063837	23678	1
Fage_P060b	171	Picture	Fixation Cross after Retrieval	7064983	0	1	137115	2	0	next	other	0
Fage_P060b	171	Pulse	99	7076237	11254	1
Fage_P060b	171	Pulse	99	7088636	23653	1
Fage_P060b	171	Pulse	99	7101036	36053	1
Fage_P060b	171	Pulse	99	7113436	48453	1
Fage_P060b	171	Pulse	99	7125835	60852	1
Fage_P060b	171	Pulse	99	7138235	73252	1
Fage_P060b	171	Pulse	99	7150634	85651	1
Fage_P060b	171	Pulse	99	7163034	98051	1
Fage_P060b	171	Pulse	99	7175434	110451	1
Fage_P060b	171	Pulse	99	7187833	122850	1
Fage_P060b	171	Pulse	99	7200233	135250	1
Fage_P060b	172	Picture	Encoding Sternberg Letters	7202098	0	1	24824	2	0	next	other	0
Fage_P060b	172	Pulse	99	7212633	10535	1
Fage_P060b	172	Pulse	99	7225032	22934	1
Fage_P060b	173	Picture	Fixation Cross Sternberg Letters after Encoding	7226922	0	1	12495	2	0	next	other	0
Fage_P060b	173	Pulse	99	7237432	10510	1
Fage_P060b	174	Picture	Stroop Sternberg	7239417	0	1	24824	2	0	next	incorrect	809
Fage_P060b	174	Response	2	7249402	9985	1
Fage_P060b	174	Pulse	99	7249832	10415	1
Fage_P060b	174	Pulse	99	7262231	22814	1
Fage_P060b	175	Picture	Fixation Cross Sternberg Letters after Stroop	7264241	0	1	37319	2	0	next	other	0
Fage_P060b	175	Pulse	99	7274631	10390	1
Fage_P060b	175	Pulse	99	7287031	22790	1
Fage_P060b	175	Pulse	99	7299430	35189	1
Fage_P060b	176	Picture	Retrieval Sternberg Letters	7301560	0	1	24824	2	0	next	hit	818
Fage_P060b	176	Pulse	99	7311830	10270	1
Fage_P060b	176	Response	1	7313110	11550	1
Fage_P060b	176	Pulse	99	7324230	22670	1
Fage_P060b	177	Picture	Fixation Cross after Retrieval	7326384	0	1	124619	2	0	next	other	0
Fage_P060b	177	Pulse	99	7336629	10245	1
Fage_P060b	177	Pulse	99	7349029	22645	1
Fage_P060b	177	Pulse	99	7361429	35045	1
Fage_P060b	177	Pulse	99	7373828	47444	1
Fage_P060b	177	Pulse	99	7386228	59844	1
Fage_P060b	177	Pulse	99	7398627	72243	1
Fage_P060b	177	Pulse	99	7411027	84643	1
Fage_P060b	177	Pulse	99	7423427	97043	1
Fage_P060b	177	Pulse	99	7435827	109443	1
Fage_P060b	177	Pulse	99	7448226	121842	1
Fage_P060b	178	Picture	Encoding Sternberg Letters	7451003	0	1	24824	2	0	next	other	0
Fage_P060b	178	Pulse	99	7460626	9623	1
Fage_P060b	178	Pulse	99	7473025	22022	1
Fage_P060b	179	Picture	Fixation Cross Sternberg Letters after Encoding	7475827	0	1	12496	2	0	next	other	0
Fage_P060b	179	Pulse	99	7485425	9598	1
Fage_P060b	180	Picture	Stroop Sternberg	7488323	0	1	24824	2	0	next	incorrect	838
Fage_P060b	180	Pulse	99	7497825	9502	1
Fage_P060b	180	Response	2	7501965	13642	1
Fage_P060b	180	Pulse	99	7510234	21911	1
Fage_P060b	181	Picture	Fixation Cross Sternberg Letters after Stroop	7513147	0	1	37319	2	0	next	other	0
Fage_P060b	181	Pulse	99	7522634	9487	1
Fage_P060b	181	Pulse	99	7535034	21887	1
Fage_P060b	181	Pulse	99	7547433	34286	1
Fage_P060b	182	Picture	Retrieval Sternberg Letters	7550466	0	1	24824	2	0	next	hit	846
Fage_P060b	182	Pulse	99	7559833	9367	1
Fage_P060b	182	Response	1	7561013	10547	1
Fage_P060b	182	Pulse	99	7572233	21767	1
Fage_P060b	183	Picture	Fixation Cross after Retrieval	7575290	0	1	112290	2	0	next	other	0
Fage_P060b	183	Pulse	99	7584632	9342	1
Fage_P060b	183	Pulse	99	7597032	21742	1
Fage_P060b	183	Pulse	99	7609432	34142	1
Fage_P060b	183	Pulse	99	7621831	46541	1
Fage_P060b	183	Pulse	99	7634231	58941	1
Fage_P060b	183	Pulse	99	7646631	71341	1
Fage_P060b	183	Pulse	99	7659030	83740	1
Fage_P060b	183	Pulse	99	7671430	96140	1
Fage_P060b	183	Pulse	99	7683830	108540	1
Fage_P060b	184	Picture	Encoding Sternberg Letters	7687580	0	1	24824	2	0	next	other	0
Fage_P060b	184	Pulse	99	7696229	8649	1
Fage_P060b	184	Pulse	99	7708629	21049	1
Fage_P060b	185	Picture	Fixation Cross Sternberg Letters after Encoding	7712404	0	1	12496	2	0	next	other	0
Fage_P060b	185	Pulse	99	7721029	8625	1
Fage_P060b	186	Picture	Stroop Sternberg	7724900	0	1	24824	2	0	next	hit	865
Fage_P060b	186	Pulse	99	7733428	8528	1
Fage_P060b	186	Response	1	7734478	9578	1
Fage_P060b	186	Pulse	99	7745828	20928	1
Fage_P060b	187	Picture	Fixation Cross Sternberg Letters after Stroop	7749724	0	1	37319	2	0	next	other	0
Fage_P060b	187	Pulse	99	7758228	8504	1
Fage_P060b	187	Pulse	99	7770627	20903	1
Fage_P060b	187	Pulse	99	7783027	33303	1
Fage_P060b	188	Picture	Retrieval Sternberg Letters	7787043	0	1	24824	2	0	next	incorrect	872
Fage_P060b	188	Response	2	7793607	6564	1
Fage_P060b	188	Pulse	99	7795426	8383	1
Fage_P060b	188	Pulse	99	7807826	20783	1
Fage_P060b	189	Picture	Fixation Cross after Retrieval	7811867	0	1	112290	2	0	next	other	0
Fage_P060b	189	Pulse	99	7820226	8359	1
Fage_P060b	189	Pulse	99	7832625	20758	1
Fage_P060b	189	Pulse	99	7845025	33158	1
Fage_P060b	189	Pulse	99	7857425	45558	1
Fage_P060b	189	Pulse	99	7869824	57957	1
Fage_P060b	189	Pulse	99	7882224	70357	1
Fage_P060b	189	Pulse	99	7894624	82757	1
Fage_P060b	189	Pulse	99	7907023	95156	1
Fage_P060b	189	Pulse	99	7919423	107556	1
Fage_P060b	190	Picture	Encoding Sternberg Letters	7924157	0	1	24824	2	0	next	other	0
Fage_P060b	190	Pulse	99	7931823	7666	1
Fage_P060b	190	Pulse	99	7944222	20065	1
Fage_P060b	191	Picture	Fixation Cross Sternberg Letters after Encoding	7948981	0	1	12496	2	0	next	other	0
Fage_P060b	191	Pulse	99	7956622	7641	1
Fage_P060b	192	Picture	Stroop Sternberg	7961477	0	1	24823	3	0	next	incorrect	892
Fage_P060b	192	Pulse	99	7969022	7545	1
Fage_P060b	192	Response	2	7969892	8415	1
Fage_P060b	192	Pulse	99	7981421	19944	1
Fage_P060b	193	Picture	Fixation Cross Sternberg Letters after Stroop	7986300	0	2	37320	3	0	next	other	0
Fage_P060b	193	Pulse	99	7993821	7521	1
Fage_P060b	193	Pulse	99	8006221	19921	1
Fage_P060b	193	Pulse	99	8018620	32320	1
Fage_P060b	194	Picture	Retrieval Sternberg Letters	8023620	0	1	24824	2	0	next	hit	900
Fage_P060b	194	Pulse	99	8031020	7400	1
Fage_P060b	194	Response	1	8033960	10340	1
Fage_P060b	194	Pulse	99	8043420	19800	1
Fage_P060b	195	Picture	Fixation Cross after Retrieval	8048444	0	1	137114	2	0	next	other	0
Fage_P060b	195	Pulse	99	8055819	7375	1
Fage_P060b	195	Pulse	99	8068219	19775	1
Fage_P060b	195	Pulse	99	8080619	32175	1
Fage_P060b	195	Pulse	99	8093018	44574	1
Fage_P060b	195	Pulse	99	8105418	56974	1
Fage_P060b	195	Pulse	99	8117818	69374	1
Fage_P060b	195	Pulse	99	8130217	81773	1
Fage_P060b	195	Pulse	99	8142617	94173	1
Fage_P060b	195	Pulse	99	8155016	106572	1
Fage_P060b	195	Pulse	99	8167416	118972	1
Fage_P060b	195	Pulse	99	8179816	131372	1
Fage_P060b	196	Picture	Encoding Sternberg Letters	8185558	0	1	24824	2	0	next	other	0
Fage_P060b	196	Pulse	99	8192216	6658	1
Fage_P060b	196	Pulse	99	8204615	19057	1
Fage_P060b	197	Picture	Fixation Cross Sternberg Letters after Encoding	8210382	0	1	12495	3	0	next	other	0
Fage_P060b	197	Pulse	99	8217015	6633	1
Fage_P060b	198	Picture	Stroop Sternberg	8222877	0	2	24824	3	0	next	hit	921
Fage_P060b	198	Pulse	99	8229415	6538	1
Fage_P060b	198	Response	1	8231254	8377	1
Fage_P060b	198	Pulse	99	8241814	18937	1
Fage_P060b	199	Picture	Fixation Cross Sternberg Letters after Stroop	8247701	0	1	37320	2	0	next	other	0
Fage_P060b	199	Pulse	99	8254214	6513	1
Fage_P060b	199	Pulse	99	8266613	18912	1
Fage_P060b	199	Pulse	99	8279013	31312	1
Fage_P060b	200	Picture	Retrieval Sternberg Letters	8285021	0	1	24823	3	0	next	incorrect	929
Fage_P060b	200	Pulse	99	8291413	6392	1
Fage_P060b	200	Response	2	8292683	7662	1
Fage_P060b	200	Pulse	99	8303812	18791	1
Fage_P060b	201	Picture	Fixation Cross after Retrieval	8309844	0	2	124620	3	0	next	other	0
Fage_P060b	201	Pulse	99	8316212	6368	1
Fage_P060b	201	Pulse	99	8328612	18768	1
Fage_P060b	201	Pulse	99	8341011	31167	1
Fage_P060b	201	Pulse	99	8353411	43567	1
Fage_P060b	201	Pulse	99	8365811	55967	1
Fage_P060b	201	Pulse	99	8378210	68366	1
Fage_P060b	201	Pulse	99	8390610	80766	1
Fage_P060b	201	Pulse	99	8403010	93166	1
Fage_P060b	201	Pulse	99	8415409	105565	1
Fage_P060b	201	Pulse	99	8427809	117965	1
Fage_P060b	202	Picture	Encoding Sternberg Letters	8434464	0	1	24824	2	0	next	other	0
Fage_P060b	202	Pulse	99	8440209	5745	1
Fage_P060b	202	Pulse	99	8452608	18144	1
Fage_P060b	203	Picture	Fixation Cross Sternberg Letters after Encoding	8459288	0	1	12495	2	0	next	other	0
Fage_P060b	203	Pulse	99	8465008	5720	1
Fage_P060b	204	Picture	Stroop Sternberg	8471783	0	1	24824	2	0	next	incorrect	949
Fage_P060b	204	Pulse	99	8477408	5625	1
Fage_P060b	204	Response	2	8481537	9754	1
Fage_P060b	204	Pulse	99	8489807	18024	1
Fage_P060b	205	Picture	Fixation Cross Sternberg Letters after Stroop	8496607	0	1	37319	2	0	next	other	0
Fage_P060b	205	Pulse	99	8502207	5600	1
Fage_P060b	205	Pulse	99	8514607	18000	1
Fage_P060b	205	Pulse	99	8527006	30399	1
Fage_P060b	206	Picture	Retrieval Sternberg Letters	8533926	0	1	24824	2	0	next	incorrect	957
Fage_P060b	206	Pulse	99	8539406	5480	1
Fage_P060b	206	Response	2	8541656	7730	1
Fage_P060b	206	Pulse	99	8551805	17879	1
Fage_P060b	207	Picture	Fixation Cross after Retrieval	8558750	0	1	149443	3	0	next	other	0
Fage_P060b	207	Pulse	99	8564205	5455	1
Fage_P060b	207	Pulse	99	8576605	17855	1
Fage_P060b	207	Pulse	99	8589004	30254	1
Fage_P060b	207	Pulse	99	8601404	42654	1
Fage_P060b	207	Pulse	99	8613804	55054	1
Fage_P060b	207	Pulse	99	8626203	67453	1
Fage_P060b	207	Pulse	99	8638603	79853	1
Fage_P060b	207	Pulse	99	8651003	92253	1
Fage_P060b	207	Pulse	99	8663402	104652	1
Fage_P060b	207	Pulse	99	8675802	117052	1
Fage_P060b	207	Pulse	99	8688202	129452	1
Fage_P060b	207	Pulse	99	8700601	141851	1
Fage_P060b	208	Picture	Encoding Sternberg Letters	8708193	0	2	24824	3	0	next	other	0
Fage_P060b	208	Pulse	99	8713001	4808	1
Fage_P060b	208	Pulse	99	8725401	17208	1
Fage_P060b	209	Picture	Fixation Cross Sternberg Letters after Encoding	8733017	0	1	12496	2	0	next	other	0
Fage_P060b	209	Pulse	99	8737800	4783	1
Fage_P060b	210	Picture	Stroop Sternberg	8745513	0	1	24824	2	0	next	incorrect	979
Fage_P060b	210	Pulse	99	8750200	4687	1
Fage_P060b	210	Response	2	8756620	11107	1
Fage_P060b	210	Pulse	99	8762600	17087	1
Fage_P060b	211	Picture	Fixation Cross Sternberg Letters after Stroop	8770337	0	1	37319	2	0	next	other	0
Fage_P060b	211	Pulse	99	8774999	4662	1
Fage_P060b	211	Pulse	99	8787399	17062	1
Fage_P060b	211	Pulse	99	8799799	29462	1
Fage_P060b	212	Picture	Retrieval Sternberg Letters	8807656	0	1	24824	2	0	next	hit	987
Fage_P060b	212	Pulse	99	8812198	4542	1
Fage_P060b	212	Response	1	8816458	8802	1
Fage_P060b	212	Pulse	99	8824598	16942	1
Fage_P060b	213	Picture	Fixation Cross after Retrieval	8832480	0	1	124619	2	0	next	other	0
Fage_P060b	213	Pulse	99	8836998	4518	1
Fage_P060b	213	Pulse	99	8849397	16917	1
Fage_P060b	213	Pulse	99	8861797	29317	1
Fage_P060b	213	Pulse	99	8874196	41716	1
Fage_P060b	213	Pulse	99	8886596	54116	1
Fage_P060b	213	Pulse	99	8898996	66516	1
Fage_P060b	213	Pulse	99	8911395	78915	1
Fage_P060b	213	Pulse	99	8923795	91315	1
Fage_P060b	213	Pulse	99	8936195	103715	1
Fage_P060b	213	Pulse	99	8948594	116114	1
Fage_P060b	214	Picture	Encoding Sternberg Letters	8957099	0	1	24824	2	0	next	other	0
Fage_P060b	214	Pulse	99	8961004	3905	1
Fage_P060b	214	Pulse	99	8973404	16305	1
Fage_P060b	215	Picture	Fixation Cross Sternberg Letters after Encoding	8981923	0	1	12495	2	0	next	other	0
Fage_P060b	215	Pulse	99	8985803	3880	1
Fage_P060b	216	Picture	Stroop Sternberg	8994418	0	1	24824	2	0	next	incorrect	1007
Fage_P060b	216	Pulse	99	8998203	3785	1
Fage_P060b	216	Response	2	9004183	9765	1
Fage_P060b	216	Pulse	99	9010603	16185	1
Fage_P060b	217	Picture	Fixation Cross Sternberg Letters after Stroop	9019242	0	1	37319	2	0	next	other	0
Fage_P060b	217	Pulse	99	9023003	3761	1
Fage_P060b	217	Pulse	99	9035402	16160	1
Fage_P060b	217	Pulse	99	9047802	28560	1
Fage_P060b	218	Picture	Retrieval Sternberg Letters	9056561	0	1	24824	2	0	next	miss	0
Fage_P060b	218	Pulse	99	9060202	3641	1
Fage_P060b	218	Pulse	99	9072601	16040	1
Fage_P060b	219	Picture	Fixation Cross after Retrieval	9081385	0	1	112291	2	0	next	other	0
Fage_P060b	219	Pulse	99	9085001	3616	1
Fage_P060b	219	Pulse	99	9097400	16015	1
Fage_P060b	219	Pulse	99	9109800	28415	1
Fage_P060b	219	Pulse	99	9122200	40815	1
Fage_P060b	219	Pulse	99	9134599	53214	1
Fage_P060b	219	Pulse	99	9146999	65614	1
Fage_P060b	219	Pulse	99	9159399	78014	1
Fage_P060b	219	Pulse	99	9171798	90413	1
Fage_P060b	219	Pulse	99	9184198	102813	1
Fage_P060b	220	Picture	Encoding Sternberg Letters	9193676	0	1	24824	2	0	next	other	0
Fage_P060b	220	Pulse	99	9196598	2922	1
Fage_P060b	220	Pulse	99	9208997	15321	1
Fage_P060b	221	Picture	Fixation Cross Sternberg Letters after Encoding	9218500	0	1	12495	2	0	next	other	0
Fage_P060b	221	Pulse	99	9221397	2897	1
Fage_P060b	222	Picture	Stroop Sternberg	9230995	0	1	24824	2	0	next	hit	1033
Fage_P060b	222	Pulse	99	9233797	2802	1
Fage_P060b	222	Response	1	9238346	7351	1
Fage_P060b	222	Pulse	99	9246196	15201	1
Fage_P060b	223	Picture	Fixation Cross Sternberg Letters after Stroop	9255819	0	1	37319	2	0	next	other	0
Fage_P060b	223	Pulse	99	9258596	2777	1
Fage_P060b	223	Pulse	99	9270996	15177	1
Fage_P060b	223	Pulse	99	9283395	27576	1
Fage_P060b	224	Picture	Retrieval Sternberg Letters	9293138	0	1	24824	2	0	next	incorrect	1042
Fage_P060b	224	Pulse	99	9295795	2657	1
Fage_P060b	224	Pulse	99	9308194	15056	1
Fage_P060b	224	Response	2	9308974	15836	1
Fage_P060b	225	Picture	Fixation Cross after Retrieval	9317962	0	1	124620	2	0	next	other	0
Fage_P060b	225	Pulse	99	9320594	2632	1
Fage_P060b	225	Pulse	99	9332994	15032	1
Fage_P060b	225	Pulse	99	9345393	27431	1
Fage_P060b	225	Pulse	99	9357793	39831	1
Fage_P060b	225	Pulse	99	9370193	52231	1
Fage_P060b	225	Pulse	99	9382592	64630	1
Fage_P060b	225	Pulse	99	9394992	77030	1
Fage_P060b	225	Pulse	99	9407392	89430	1
Fage_P060b	225	Pulse	99	9419791	101829	1
Fage_P060b	225	Pulse	99	9432191	114229	1
Fage_P060b	226	Picture	Encoding Sternberg Letters	9442582	0	1	24824	2	0	next	other	0
Fage_P060b	226	Pulse	99	9444591	2009	1
Fage_P060b	226	Pulse	99	9456990	14408	1
Fage_P060b	227	Picture	Fixation Cross Sternberg Letters after Encoding	9467406	0	1	12495	2	0	next	other	0
Fage_P060b	227	Pulse	99	9469390	1984	1
Fage_P060b	228	Picture	Stroop Sternberg	9479901	0	1	24824	2	0	next	incorrect	1061
Fage_P060b	228	Pulse	99	9481790	1889	1
Fage_P060b	228	Response	2	9491499	11598	1
Fage_P060b	228	Pulse	99	9494189	14288	1
Fage_P060b	229	Picture	Fixation Cross Sternberg Letters after Stroop	9504725	0	1	37319	2	0	next	other	0
Fage_P060b	229	Pulse	99	9506589	1864	1
Fage_P060b	229	Pulse	99	9518989	14264	1
Fage_P060b	229	Pulse	99	9531388	26663	1
Fage_P060b	230	Picture	Retrieval Sternberg Letters	9542044	0	1	24824	2	0	next	incorrect	1069
Fage_P060b	230	Pulse	99	9543788	1744	1
Fage_P060b	230	Response	2	9549448	7404	1
Fage_P060b	230	Pulse	99	9556187	14143	1
Fage_P060b	231	Picture	Fixation Cross after Retrieval	9566868	0	1	124619	2	0	next	other	0
Fage_P060b	231	Pulse	99	9568587	1719	1
Fage_P060b	231	Pulse	99	9580987	14119	1
Fage_P060b	231	Pulse	99	9593386	26518	1
Fage_P060b	231	Pulse	99	9605786	38918	1
Fage_P060b	231	Pulse	99	9618186	51318	1
Fage_P060b	231	Pulse	99	9630586	63718	1
Fage_P060b	231	Pulse	99	9642985	76117	1
Fage_P060b	231	Pulse	99	9655385	88517	1
Fage_P060b	231	Pulse	99	9667785	100917	1
Fage_P060b	231	Pulse	99	9680184	113316	1
Fage_P060b	232	Picture	Encoding Sternberg Letters	9691487	0	1	24824	2	0	next	other	0
Fage_P060b	232	Pulse	99	9692584	1097	1
Fage_P060b	232	Pulse	99	9704983	13496	1
Fage_P060b	233	Picture	Fixation Cross Sternberg Letters after Encoding	9716311	0	1	12495	3	0	next	other	0
Fage_P060b	233	Pulse	99	9717383	1072	1
Fage_P060b	234	Picture	Stroop Sternberg	9728806	0	2	24824	3	0	next	incorrect	1089
Fage_P060b	234	Pulse	99	9729783	977	1
Fage_P060b	234	Response	2	9733873	5067	1
Fage_P060b	234	Pulse	99	9742182	13376	1
Fage_P060b	235	Picture	Fixation Cross Sternberg Letters after Stroop	9753630	0	1	37320	2	0	next	other	0
Fage_P060b	235	Pulse	99	9754582	952	1
Fage_P060b	235	Pulse	99	9766982	13352	1
Fage_P060b	235	Pulse	99	9779381	25751	1
Fage_P060b	236	Picture	Retrieval Sternberg Letters	9790950	0	1	24824	2	0	next	incorrect	1097
Fage_P060b	236	Pulse	99	9791781	831	1
Fage_P060b	236	Response	2	9799941	8991	1
Fage_P060b	236	Pulse	99	9804181	13231	1
Fage_P060b	237	Picture	Fixation Cross after Retrieval	9815774	0	1	112290	2	0	next	other	0
Fage_P060b	237	Pulse	99	9816580	806	1
Fage_P060b	237	Pulse	99	9828980	13206	1
Fage_P060b	237	Pulse	99	9841380	25606	1
Fage_P060b	237	Pulse	99	9853779	38005	1
Fage_P060b	237	Pulse	99	9866179	50405	1
Fage_P060b	237	Pulse	99	9878579	62805	1
Fage_P060b	237	Pulse	99	9890978	75204	1
Fage_P060b	237	Pulse	99	9903378	87604	1
Fage_P060b	237	Pulse	99	9915778	100004	1
Fage_P060b	238	Picture	Encoding Sternberg Letters	9928064	0	1	24824	2	0	next	other	0
Fage_P060b	238	Pulse	99	9928177	113	1
Fage_P060b	238	Pulse	99	9940577	12513	1
Fage_P060b	239	Picture	Fixation Cross Sternberg Letters after Encoding	9952888	0	1	12495	3	0	next	other	0
Fage_P060b	239	Pulse	99	9952977	89	1
Fage_P060b	239	Pulse	99	9965376	12488	1
Fage_P060b	240	Picture	Stroop Sternberg	9965383	0	2	24824	3	0	next	incorrect	1116
Fage_P060b	240	Response	2	9972936	7553	1
Fage_P060b	240	Pulse	99	9977776	12393	1
Fage_P060b	240	Pulse	99	9990176	24793	1
Fage_P060b	241	Picture	Fixation Cross Sternberg Letters after Stroop	9990207	0	1	37320	2	0	next	other	0
Fage_P060b	241	Pulse	99	10002575	12368	1
Fage_P060b	241	Pulse	99	10014975	24768	1
Fage_P060b	241	Pulse	99	10027375	37168	1
Fage_P060b	242	Picture	Retrieval Sternberg Letters	10027527	0	1	24823	3	0	next	incorrect	1124
Fage_P060b	242	Response	2	10036874	9347	1
Fage_P060b	242	Pulse	99	10039774	12247	1
Fage_P060b	242	Pulse	99	10052174	24647	1
Fage_P060b	243	Picture	Fixation Cross after Retrieval	10052350	0	2	137115	3	0	next	other	0
Fage_P060b	243	Pulse	99	10064573	12223	1
Fage_P060b	243	Pulse	99	10076973	24623	1
Fage_P060b	243	Pulse	99	10089373	37023	1
Fage_P060b	243	Pulse	99	10101772	49422	1
Fage_P060b	243	Pulse	99	10114172	61822	1
Fage_P060b	243	Pulse	99	10126572	74222	1
Fage_P060b	243	Pulse	99	10138971	86621	1
Fage_P060b	243	Pulse	99	10151371	99021	1
Fage_P060b	243	Pulse	99	10163771	111421	1
Fage_P060b	243	Pulse	99	10176170	123820	1
Fage_P060b	243	Pulse	99	10188570	136220	1
Fage_P060b	244	Picture	Encoding Sternberg Letters	10189465	0	1	24824	2	0	next	other	0
Fage_P060b	244	Pulse	99	10200970	11505	1
Fage_P060b	244	Pulse	99	10213369	23904	1
Fage_P060b	245	Picture	Fixation Cross Sternberg Letters after Encoding	10214289	0	1	12495	2	0	next	other	0
Fage_P060b	245	Pulse	99	10225769	11480	1
Fage_P060b	246	Picture	Stroop Sternberg	10226784	0	1	24824	2	0	next	incorrect	1145
Fage_P060b	246	Response	2	10236479	9695	1
Fage_P060b	246	Pulse	99	10238169	11385	1
Fage_P060b	246	Pulse	99	10250568	23784	1
Fage_P060b	247	Picture	Fixation Cross Sternberg Letters after Stroop	10251608	0	1	37319	3	0	next	other	0
Fage_P060b	247	Pulse	99	10262968	11360	1
Fage_P060b	247	Pulse	99	10275368	23760	1
Fage_P060b	247	Pulse	99	10287767	36159	1
Fage_P060b	248	Picture	Retrieval Sternberg Letters	10288927	0	2	24824	3	0	next	incorrect	1154
Fage_P060b	248	Pulse	99	10300167	11240	1
Fage_P060b	248	Response	2	10301517	12590	1
Fage_P060b	248	Pulse	99	10312566	23639	1
Fage_P060b	249	Picture	Fixation Cross after Retrieval	10313751	0	1	149444	2	0	next	other	0
Fage_P060b	249	Pulse	99	10324966	11215	1
Fage_P060b	249	Pulse	99	10337366	23615	1
Fage_P060b	249	Pulse	99	10349766	36015	1
Fage_P060b	249	Pulse	99	10362165	48414	1
Fage_P060b	249	Pulse	99	10374565	60814	1
Fage_P060b	249	Pulse	99	10386964	73213	1
Fage_P060b	249	Pulse	99	10399364	85613	1
Fage_P060b	249	Pulse	99	10411764	98013	1
Fage_P060b	249	Pulse	99	10424164	110413	1
Fage_P060b	249	Pulse	99	10436563	122812	1
Fage_P060b	249	Pulse	99	10448963	135212	1
Fage_P060b	249	Pulse	99	10461362	147611	1
Fage_P060b	250	Picture	Encoding Sternberg Letters	10463195	0	1	24824	2	0	next	other	0
Fage_P060b	250	Pulse	99	10473762	10567	1
Fage_P060b	250	Pulse	99	10486162	22967	1
Fage_P060b	251	Picture	Fixation Cross Sternberg Letters after Encoding	10488019	0	1	12495	2	0	next	other	0
Fage_P060b	251	Pulse	99	10498572	10553	1
Fage_P060b	252	Picture	Stroop Sternberg	10500514	0	1	24824	2	0	next	hit	1175
Fage_P060b	252	Response	1	10507901	7387	1
Fage_P060b	252	Pulse	99	10510961	10447	1
Fage_P060b	252	Pulse	99	10523371	22857	1
Fage_P060b	253	Picture	Fixation Cross Sternberg Letters after Stroop	10525338	0	1	37319	2	0	next	other	0
Fage_P060b	253	Pulse	99	10535770	10432	1
Fage_P060b	253	Pulse	99	10548170	22832	1
Fage_P060b	253	Pulse	99	10560570	35232	1
Fage_P060b	254	Picture	Retrieval Sternberg Letters	10562657	0	1	24824	2	0	next	hit	1184
Fage_P060b	254	Pulse	99	10572969	10312	1
Fage_P060b	254	Response	1	10573639	10982	1
Fage_P060b	254	Pulse	99	10585369	22712	1
Fage_P060b	255	Picture	Fixation Cross after Retrieval	10587481	0	1	137115	2	0	next	other	0
Fage_P060b	255	Pulse	99	10597769	10288	1
Fage_P060b	255	Pulse	99	10610168	22687	1
Fage_P060b	255	Pulse	99	10622568	35087	1
Fage_P060b	255	Pulse	99	10634968	47487	1
Fage_P060b	255	Pulse	99	10647367	59886	1
Fage_P060b	255	Pulse	99	10659767	72286	1
Fage_P060b	255	Pulse	99	10672167	84686	1
Fage_P060b	255	Pulse	99	10684566	97085	1
Fage_P060b	255	Pulse	99	10696966	109485	1
Fage_P060b	255	Pulse	99	10709366	121885	1
Fage_P060b	255	Pulse	99	10721765	134284	1
Fage_P060b	256	Picture	Encoding Sternberg Letters	10724596	0	1	24824	2	0	next	other	0
Fage_P060b	256	Pulse	99	10734165	9569	1
Fage_P060b	256	Pulse	99	10746565	21969	1
Fage_P060b	257	Picture	Fixation Cross Sternberg Letters after Encoding	10749420	0	1	12495	2	0	next	other	0
Fage_P060b	257	Pulse	99	10758964	9544	1
Fage_P060b	258	Picture	Stroop Sternberg	10761915	0	1	24824	2	0	next	incorrect	1204
Fage_P060b	258	Response	2	10768684	6769	1
Fage_P060b	258	Pulse	99	10771364	9449	1
Fage_P060b	258	Pulse	99	10783763	21848	1
Fage_P060b	259	Picture	Fixation Cross Sternberg Letters after Stroop	10786739	0	1	37319	2	0	next	other	0
Fage_P060b	259	Pulse	99	10796163	9424	1
Fage_P060b	259	Pulse	99	10808563	21824	1
Fage_P060b	259	Pulse	99	10820963	34224	1
Fage_P060b	260	Picture	Retrieval Sternberg Letters	10824058	0	1	24824	2	0	next	incorrect	1213
Fage_P060b	260	Pulse	99	10833362	9304	1
Fage_P060b	260	Response	2	10835172	11114	1
Fage_P060b	260	Pulse	99	10845762	21704	1
Fage_P060b	261	Picture	Fixation Cross after Retrieval	10848882	0	1	112291	2	0	next	other	0
Fage_P060b	261	Pulse	99	10858161	9279	1
Fage_P060b	261	Pulse	99	10870561	21679	1
Fage_P060b	261	Pulse	99	10882961	34079	1
Fage_P060b	261	Pulse	99	10895360	46478	1
Fage_P060b	261	Pulse	99	10907760	58878	1
Fage_P060b	261	Pulse	99	10920160	71278	1
Fage_P060b	261	Pulse	99	10932559	83677	1
Fage_P060b	261	Pulse	99	10944959	96077	1
Fage_P060b	261	Pulse	99	10957359	108477	1
Fage_P060b	262	Picture	Encoding Sternberg Letters	10961173	0	1	24823	3	0	next	other	0
Fage_P060b	262	Pulse	99	10969758	8585	1
Fage_P060b	262	Pulse	99	10982158	20985	1
Fage_P060b	263	Picture	Fixation Cross Sternberg Letters after Encoding	10985996	0	2	12496	3	0	next	other	0
Fage_P060b	263	Pulse	99	10994558	8562	1
Fage_P060b	264	Picture	Stroop Sternberg	10998492	0	1	24824	2	0	next	incorrect	1231
Fage_P060b	264	Response	2	11005507	7015	1
Fage_P060b	264	Pulse	99	11006957	8465	1
Fage_P060b	264	Pulse	99	11019357	20865	1
Fage_P060b	265	Picture	Fixation Cross Sternberg Letters after Stroop	11023316	0	1	37319	2	0	next	other	0
Fage_P060b	265	Pulse	99	11031757	8441	1
Fage_P060b	265	Pulse	99	11044156	20840	1
Fage_P060b	265	Pulse	99	11056556	33240	1
Fage_P060b	266	Picture	Retrieval Sternberg Letters	11060635	0	1	24824	2	0	next	incorrect	1240
Fage_P060b	266	Pulse	99	11068956	8321	1
Fage_P060b	266	Response	2	11072725	12090	1
Fage_P060b	266	Pulse	99	11081355	20720	1
Fage_P060b	267	Picture	Fixation Cross after Retrieval	11085459	0	1	149443	2	0	next	other	0
Fage_P060b	267	Pulse	99	11093755	8296	1
Fage_P060b	267	Pulse	99	11106154	20695	1
Fage_P060b	267	Pulse	99	11118554	33095	1
Fage_P060b	267	Pulse	99	11130954	45495	1
Fage_P060b	267	Pulse	99	11143353	57894	1
Fage_P060b	267	Pulse	99	11155753	70294	1
Fage_P060b	267	Pulse	99	11168153	82694	1
Fage_P060b	267	Pulse	99	11180552	95093	1
Fage_P060b	267	Pulse	99	11192952	107493	1
Fage_P060b	267	Pulse	99	11205352	119893	1
Fage_P060b	267	Pulse	99	11217752	132293	1
Fage_P060b	267	Pulse	99	11230151	144692	1
Fage_P060b	268	Picture	Encoding Sternberg Letters	11234902	0	1	24824	2	0	next	other	0
Fage_P060b	268	Pulse	99	11242551	7649	1
Fage_P060b	268	Pulse	99	11254950	20048	1
Fage_P060b	269	Picture	Fixation Cross Sternberg Letters after Encoding	11259726	0	1	12495	2	0	next	other	0
Fage_P060b	269	Pulse	99	11267350	7624	1
Fage_P060b	270	Picture	Stroop Sternberg	11272221	0	1	24824	2	0	next	incorrect	1261
Fage_P060b	270	Response	2	11279080	6859	1
Fage_P060b	270	Pulse	99	11279750	7529	1
Fage_P060b	270	Pulse	99	11292149	19928	1
Fage_P060b	271	Picture	Fixation Cross Sternberg Letters after Stroop	11297045	0	1	37319	2	0	next	other	0
Fage_P060b	271	Pulse	99	11304549	7504	1
Fage_P060b	271	Pulse	99	11316949	19904	1
Fage_P060b	271	Pulse	99	11329348	32303	1
Fage_P060b	272	Picture	Retrieval Sternberg Letters	11334364	0	1	24824	2	0	next	hit	1270
Fage_P060b	272	Pulse	99	11341748	7384	1
Fage_P060b	272	Response	1	11345478	11114	1
Fage_P060b	272	Pulse	99	11354148	19784	1
Fage_P060b	273	Picture	Fixation Cross after Retrieval	11359188	0	1	124620	2	0	next	other	0
Fage_P060b	273	Pulse	99	11366547	7359	1
Fage_P060b	273	Pulse	99	11378947	19759	1
Fage_P060b	273	Pulse	99	11391347	32159	1
Fage_P060b	273	Pulse	99	11403746	44558	1
Fage_P060b	273	Pulse	99	11416146	56958	1
Fage_P060b	273	Pulse	99	11428546	69358	1
Fage_P060b	273	Pulse	99	11440945	81757	1
Fage_P060b	273	Pulse	99	11453345	94157	1
Fage_P060b	273	Pulse	99	11465745	106557	1
Fage_P060b	273	Pulse	99	11478144	118956	1
Fage_P060b	274	Picture	Encoding Sternberg Letters	11483808	0	1	24824	2	0	next	other	0
Fage_P060b	274	Pulse	99	11490544	6736	1
Fage_P060b	274	Pulse	99	11502943	19135	1
Fage_P060b	275	Picture	Fixation Cross Sternberg Letters after Encoding	11508632	0	1	12495	2	0	next	other	0
Fage_P060b	275	Pulse	99	11515343	6711	1
Fage_P060b	276	Picture	Stroop Sternberg	11521127	0	1	24824	2	0	next	incorrect	1289
Fage_P060b	276	Response	2	11526063	4936	1
Fage_P060b	276	Pulse	99	11527743	6616	1
Fage_P060b	276	Pulse	99	11540143	19016	1
Fage_P060b	277	Picture	Fixation Cross Sternberg Letters after Stroop	11545951	0	1	37319	2	0	next	other	0
Fage_P060b	277	Pulse	99	11552542	6591	1
Fage_P060b	277	Pulse	99	11564942	18991	1
Fage_P060b	277	Pulse	99	11577342	31391	1
Fage_P060b	278	Picture	Retrieval Sternberg Letters	11583270	0	1	24824	2	0	next	hit	1298
Fage_P060b	278	Pulse	99	11589741	6471	1
Fage_P060b	278	Response	1	11592221	8951	1
Fage_P060b	278	Pulse	99	11602141	18871	1
Fage_P060b	279	Picture	Fixation Cross after Retrieval	11608094	0	1	112291	2	0	next	other	0
Fage_P060b	279	Pulse	99	11614540	6446	1
Fage_P060b	279	Pulse	99	11626940	18846	1
Fage_P060b	279	Pulse	99	11639340	31246	1
Fage_P060b	279	Pulse	99	11651739	43645	1
Fage_P060b	279	Pulse	99	11664139	56045	1
Fage_P060b	279	Pulse	99	11676539	68445	1
Fage_P060b	279	Pulse	99	11688938	80844	1
Fage_P060b	279	Pulse	99	11701338	93244	1
Fage_P060b	279	Pulse	99	11713738	105644	1
Fage_P060b	280	Picture	Encoding Sternberg Letters	11720385	0	1	24824	2	0	next	false_alarm	1312
Fage_P060b	280	Pulse	99	11726137	5752	1
Fage_P060b	280	Response	1	11733677	13292	1
Fage_P060b	280	Pulse	99	11738537	18152	1
Fage_P060b	281	Picture	Fixation Cross Sternberg Letters after Encoding	11745209	0	1	12495	2	0	next	other	0
Fage_P060b	281	Pulse	99	11750937	5728	1
Fage_P060b	282	Picture	Stroop Sternberg	11757704	0	1	24824	2	0	next	hit	1318
Fage_P060b	282	Pulse	99	11763336	5632	1
Fage_P060b	282	Response	1	11766796	9092	1
Fage_P060b	282	Pulse	99	11775736	18032	1
Fage_P060b	283	Picture	Fixation Cross Sternberg Letters after Stroop	11782528	0	1	37319	2	0	next	other	0
Fage_P060b	283	Pulse	99	11788136	5608	1
Fage_P060b	283	Pulse	99	11800535	18007	1
Fage_P060b	283	Pulse	99	11812935	30407	1
Fage_P060b	284	Picture	Retrieval Sternberg Letters	11819847	0	1	24824	2	0	next	hit	1326
Fage_P060b	284	Pulse	99	11825335	5488	1
Fage_P060b	284	Response	1	11832624	12777	1
Fage_P060b	284	Pulse	99	11837734	17887	1
Fage_P060b	285	Picture	Fixation Cross after Retrieval	11844671	0	1	137115	2	0	next	other	0
Fage_P060b	285	Pulse	99	11850134	5463	1
Fage_P060b	285	Pulse	99	11862534	17863	1
Fage_P060b	285	Pulse	99	11874933	30262	1
Fage_P060b	285	Pulse	99	11887333	42662	1
Fage_P060b	285	Pulse	99	11899732	55061	1
Fage_P060b	285	Pulse	99	11912132	67461	1
Fage_P060b	285	Pulse	99	11924532	79861	1
Fage_P060b	285	Pulse	99	11936932	92261	1
Fage_P060b	285	Pulse	99	11949331	104660	1
Fage_P060b	285	Pulse	99	11961731	117060	1
Fage_P060b	285	Pulse	99	11974130	129459	1
Fage_P060b	286	Picture	Encoding Sternberg Letters	11981786	0	1	24824	2	0	next	other	0
Fage_P060b	286	Pulse	99	11986530	4744	1
Fage_P060b	286	Pulse	99	11998930	17144	1
Fage_P060b	287	Picture	Fixation Cross Sternberg Letters after Encoding	12006610	0	1	12495	2	0	next	other	0
Fage_P060b	287	Pulse	99	12011329	4719	1
Fage_P060b	288	Picture	Stroop Sternberg	12019105	0	1	24824	2	0	next	hit	1347
Fage_P060b	288	Pulse	99	12023729	4624	1
Fage_P060b	288	Response	1	12032239	13134	1
Fage_P060b	288	Pulse	99	12036129	17024	1
Fage_P060b	289	Picture	Fixation Cross Sternberg Letters after Stroop	12043929	0	1	37319	2	0	next	other	0
Fage_P060b	289	Pulse	99	12048528	4599	1
Fage_P060b	289	Pulse	99	12060938	17009	1
Fage_P060b	289	Pulse	99	12073337	29408	1
Fage_P060b	290	Picture	Retrieval Sternberg Letters	12081248	0	1	24824	2	0	next	incorrect	1355
Fage_P060b	290	Pulse	99	12085737	4489	1
Fage_P060b	290	Response	2	12088767	7519	1
Fage_P060b	290	Pulse	99	12098137	16889	1
Fage_P060b	291	Picture	Fixation Cross after Retrieval	12106072	0	1	112291	2	0	next	other	0
Fage_P060b	291	Pulse	99	12110537	4465	1
Fage_P060b	291	Pulse	99	12122936	16864	1
Fage_P060b	291	Pulse	99	12135336	29264	1
Fage_P060b	291	Pulse	99	12147736	41664	1
Fage_P060b	291	Pulse	99	12160135	54063	1
Fage_P060b	291	Pulse	99	12172535	66463	1
Fage_P060b	291	Pulse	99	12184934	78862	1
Fage_P060b	291	Pulse	99	12197334	91262	1
Fage_P060b	291	Pulse	99	12209734	103662	1
Fage_P060b	292	Picture	End Sternberg	12218363	0	1	37319	2	0	next	other	0
Fage_P060b	292	Pulse	99	12222134	3771	1
Fage_P060b	292	Pulse	99	12234533	16170	1
Fage_P060b	292	Pulse	99	12246933	28570	1
Fage_P060b	293	Picture	Instruction Stroop	12255682	0	1	37319	2	0	next	other	0
Fage_P060b	293	Pulse	99	12259333	3651	1
Fage_P060b	293	Pulse	99	12271732	16050	1
Fage_P060b	293	Pulse	99	12284132	28450	1
Fage_P060b	294	Picture	stroop neutral close	12293001	0	1	24824	2	0	next	incorrect	1377
Fage_P060b	294	Pulse	99	12296532	3531	1
Fage_P060b	294	Response	2	12300241	7240	1
Fage_P060b	294	Pulse	99	12308931	15930	1
Fage_P060b	295	Picture	stroop neutral close	12317825	0	1	24824	2	0	next	hit	1381
Fage_P060b	295	Pulse	99	12321331	3506	1
Fage_P060b	295	Response	1	12324721	6896	1
Fage_P060b	295	Pulse	99	12333730	15905	1
Fage_P060b	296	Picture	stroop neutral close	12342649	0	1	24824	2	0	next	incorrect	1385
Fage_P060b	296	Pulse	99	12346130	3481	1
Fage_P060b	296	Response	2	12350760	8111	1
Fage_P060b	296	Pulse	99	12358530	15881	1
Fage_P060b	297	Picture	stroop neutral close	12367473	0	1	24824	2	0	next	incorrect	1389
Fage_P060b	297	Pulse	99	12370929	3456	1
Fage_P060b	297	Response	2	12374849	7376	1
Fage_P060b	297	Pulse	99	12383329	15856	1
Fage_P060b	298	Picture	stroop neutral close	12392297	0	1	24824	2	0	next	hit	1393
Fage_P060b	298	Pulse	99	12395729	3432	1
Fage_P060b	298	Response	1	12398018	5721	1
Fage_P060b	298	Pulse	99	12408128	15831	1
Fage_P060b	299	Picture	stroop neutral close	12417121	0	1	24823	3	0	next	incorrect	1397
Fage_P060b	299	Pulse	99	12420528	3407	1
Fage_P060b	299	Response	2	12424268	7147	1
Fage_P060b	299	Pulse	99	12432928	15807	1
Fage_P060b	300	Picture	Fixation Cross Stroop	12441944	0	2	124620	3	0	next	other	0
Fage_P060b	300	Pulse	99	12445328	3384	1
Fage_P060b	300	Pulse	99	12457727	15783	1
Fage_P060b	300	Pulse	99	12470127	28183	1
Fage_P060b	300	Pulse	99	12482526	40582	1
Fage_P060b	300	Pulse	99	12494926	52982	1
Fage_P060b	300	Pulse	99	12507326	65382	1
Fage_P060b	300	Pulse	99	12519725	77781	1
Fage_P060b	300	Pulse	99	12532125	90181	1
Fage_P060b	300	Pulse	99	12544525	102581	1
Fage_P060b	300	Pulse	99	12556924	114980	1
Fage_P060b	301	Picture	stroop neutral close	12566564	0	1	24824	2	0	next	hit	1412
Fage_P060b	301	Pulse	99	12569324	2760	1
Fage_P060b	301	Response	1	12573784	7220	1
Fage_P060b	301	Pulse	99	12581723	15159	1
Fage_P060b	302	Picture	stroop neutral close	12591388	0	1	24990	2	0	next	incorrect	1416
Fage_P060b	302	Pulse	99	12594123	2735	1
Fage_P060b	302	Response	2	12599933	8545	1
Fage_P060b	302	Pulse	99	12606523	15135	1
Fage_P060b	303	Picture	stroop neutral close	12616378	0	1	24824	2	0	next	incorrect	1420
Fage_P060b	303	Pulse	99	12618923	2545	1
Fage_P060b	303	Response	2	12624662	8284	1
Fage_P060b	303	Pulse	99	12631322	14944	1
Fage_P060b	304	Picture	stroop neutral close	12641202	0	1	24824	2	0	next	incorrect	1424
Fage_P060b	304	Pulse	99	12643722	2520	1
Fage_P060b	304	Response	2	12647642	6440	1
Fage_P060b	304	Pulse	99	12656121	14919	1
Fage_P060b	305	Picture	stroop neutral close	12666026	0	1	24824	2	0	next	hit	1428
Fage_P060b	305	Pulse	99	12668521	2495	1
Fage_P060b	305	Response	1	12673431	7405	1
Fage_P060b	305	Pulse	99	12680921	14895	1
Fage_P060b	306	Picture	stroop neutral close	12690850	0	1	24824	2	0	next	incorrect	1432
Fage_P060b	306	Pulse	99	12693320	2470	1
Fage_P060b	306	Response	2	12699290	8440	1
Fage_P060b	306	Pulse	99	12705720	14870	1
Fage_P060b	307	Picture	Fixation Cross Stroop	12715674	0	1	124619	3	0	next	other	0
Fage_P060b	307	Pulse	99	12718120	2446	1
Fage_P060b	307	Pulse	99	12730519	14845	1
Fage_P060b	307	Pulse	99	12742919	27245	1
Fage_P060b	307	Pulse	99	12755319	39645	1
Fage_P060b	307	Pulse	99	12767718	52044	1
Fage_P060b	307	Pulse	99	12780118	64444	1
Fage_P060b	307	Pulse	99	12792518	76844	1
Fage_P060b	307	Pulse	99	12804917	89243	1
Fage_P060b	307	Pulse	99	12817317	101643	1
Fage_P060b	307	Pulse	99	12829717	114043	1
Fage_P060b	308	Picture	stroop neutral close	12840293	0	2	24824	3	0	next	hit	1447
Fage_P060b	308	Pulse	99	12842116	1823	1
Fage_P060b	308	Response	1	12848236	7943	1
Fage_P060b	308	Pulse	99	12854516	14223	1
Fage_P060b	309	Picture	stroop neutral close	12865117	0	1	24824	2	0	next	incorrect	1451
Fage_P060b	309	Pulse	99	12866916	1799	1
Fage_P060b	309	Response	2	12871095	5978	1
Fage_P060b	309	Pulse	99	12879315	14198	1
Fage_P060b	310	Picture	stroop neutral close	12889941	0	1	24824	2	0	next	incorrect	1455
Fage_P060b	310	Pulse	99	12891715	1774	1
Fage_P060b	310	Response	2	12896575	6634	1
Fage_P060b	310	Pulse	99	12904114	14173	1
Fage_P060b	311	Picture	stroop neutral close	12914765	0	1	24824	2	0	next	incorrect	1459
Fage_P060b	311	Pulse	99	12916514	1749	1
Fage_P060b	311	Response	2	12921184	6419	1
Fage_P060b	311	Pulse	99	12928914	14149	1
Fage_P060b	312	Picture	stroop neutral close	12939589	0	1	24824	2	0	next	hit	1463
Fage_P060b	312	Pulse	99	12941314	1725	1
Fage_P060b	312	Response	1	12945563	5974	1
Fage_P060b	312	Pulse	99	12953713	14124	1
Fage_P060b	313	Picture	stroop neutral close	12964413	0	1	24824	2	0	next	hit	1467
Fage_P060b	313	Pulse	99	12966113	1700	1
Fage_P060b	313	Response	1	12970463	6050	1
Fage_P060b	313	Pulse	99	12978513	14100	1
Fage_P060b	314	Picture	Fixation Cross Stroop	12989237	0	1	124619	2	0	next	other	0
Fage_P060b	314	Pulse	99	12990912	1675	1
Fage_P060b	314	Pulse	99	13003312	14075	1
Fage_P060b	314	Pulse	99	13015711	26474	1
Fage_P060b	314	Pulse	99	13028111	38874	1
Fage_P060b	314	Pulse	99	13040511	51274	1
Fage_P060b	314	Pulse	99	13052910	63673	1
Fage_P060b	314	Pulse	99	13065310	76073	1
Fage_P060b	314	Pulse	99	13077710	88473	1
Fage_P060b	314	Pulse	99	13090109	100872	1
Fage_P060b	314	Pulse	99	13102509	113272	1
Fage_P060b	315	Picture	stroop neutral close	13113856	0	1	24824	2	0	next	incorrect	1482
Fage_P060b	315	Pulse	99	13114909	1053	1
Fage_P060b	315	Response	2	13124589	10733	1
Fage_P060b	315	Pulse	99	13127308	13452	1
Fage_P060b	316	Picture	stroop neutral close	13138680	0	1	24824	2	0	next	hit	1486
Fage_P060b	316	Pulse	99	13139708	1028	1
Fage_P060b	316	Response	1	13146778	8098	1
Fage_P060b	316	Pulse	99	13152108	13428	1
Fage_P060b	317	Picture	stroop neutral close	13163504	0	1	24824	2	0	next	incorrect	1490
Fage_P060b	317	Pulse	99	13164507	1003	1
Fage_P060b	317	Response	2	13169537	6033	1
Fage_P060b	317	Pulse	99	13176907	13403	1
Fage_P060b	318	Picture	stroop neutral close	13188328	0	1	24824	2	0	next	incorrect	1494
Fage_P060b	318	Pulse	99	13189307	979	1
Fage_P060b	318	Response	2	13194666	6338	1
Fage_P060b	318	Pulse	99	13201706	13378	1
Fage_P060b	319	Picture	stroop neutral close	13213152	0	1	24824	2	0	next	incorrect	1498
Fage_P060b	319	Pulse	99	13214106	954	1
Fage_P060b	319	Response	2	13222376	9224	1
Fage_P060b	319	Pulse	99	13226505	13353	1
Fage_P060b	320	Picture	stroop neutral close	13237976	0	1	24824	2	0	next	incorrect	1502
Fage_P060b	320	Pulse	99	13238905	929	1
Fage_P060b	320	Response	2	13243345	5369	1
Fage_P060b	320	Pulse	99	13251305	13329	1
Fage_P060b	321	Picture	Fixation Cross Stroop	13262800	0	1	124619	2	0	next	other	0
Fage_P060b	321	Pulse	99	13263705	905	1
Fage_P060b	321	Pulse	99	13276104	13304	1
Fage_P060b	321	Pulse	99	13288504	25704	1
Fage_P060b	321	Pulse	99	13300903	38103	1
Fage_P060b	321	Pulse	99	13313303	50503	1
Fage_P060b	321	Pulse	99	13325703	62903	1
Fage_P060b	321	Pulse	99	13338102	75302	1
Fage_P060b	321	Pulse	99	13350502	87702	1
Fage_P060b	321	Pulse	99	13362902	100102	1
Fage_P060b	321	Pulse	99	13375301	112501	1
Fage_P060b	322	Picture	stroop maximum incongruent	13387419	0	1	24824	2	0	next	incorrect	1517
Fage_P060b	322	Pulse	99	13387701	282	1
Fage_P060b	322	Response	2	13393481	6062	1
Fage_P060b	322	Pulse	99	13400101	12682	1
Fage_P060b	323	Picture	stroop maximum incongruent	13412243	0	1	24824	2	0	next	hit	1521
Fage_P060b	323	Pulse	99	13412501	258	1
Fage_P060b	323	Response	1	13423050	10807	1
Fage_P060b	323	Pulse	99	13424900	12657	1
Fage_P060b	324	Picture	stroop maximum incongruent	13437067	0	1	24824	2	0	next	hit	1525
Fage_P060b	324	Pulse	99	13437300	233	1
Fage_P060b	324	Response	1	13446500	9433	1
Fage_P060b	324	Pulse	99	13449699	12632	1
Fage_P060b	325	Picture	stroop maximum incongruent	13461891	0	1	24824	2	0	next	incorrect	1529
Fage_P060b	325	Pulse	99	13462099	208	1
Fage_P060b	325	Response	2	13469689	7798	1
Fage_P060b	325	Pulse	99	13474499	12608	1
Fage_P060b	326	Picture	stroop maximum incongruent	13486715	0	1	24824	2	0	next	hit	1533
Fage_P060b	326	Pulse	99	13486898	183	1
Fage_P060b	326	Response	1	13495418	8703	1
Fage_P060b	326	Pulse	99	13499298	12583	1
Fage_P060b	327	Picture	stroop maximum incongruent	13511539	0	1	24824	2	0	next	incorrect	1537
Fage_P060b	327	Pulse	99	13511698	159	1
Fage_P060b	327	Response	2	13517817	6278	1
Fage_P060b	327	Pulse	99	13524097	12558	1
Fage_P060b	328	Picture	Fixation Cross Stroop	13536363	0	1	124619	2	0	next	other	0
Fage_P060b	328	Pulse	99	13536497	134	1
Fage_P060b	328	Pulse	99	13548897	12534	1
Fage_P060b	328	Pulse	99	13561296	24933	1
Fage_P060b	328	Pulse	99	13573696	37333	1
Fage_P060b	328	Pulse	99	13586106	49743	1
Fage_P060b	328	Pulse	99	13598505	62142	1
Fage_P060b	328	Pulse	99	13610905	74542	1
Fage_P060b	328	Pulse	99	13623305	86942	1
Fage_P060b	328	Pulse	99	13635704	99341	1
Fage_P060b	328	Pulse	99	13648104	111741	1
Fage_P060b	328	Pulse	99	13660504	124141	1
Fage_P060b	329	Picture	stroop maximum incongruent	13660982	0	1	24824	2	0	next	incorrect	1552
Fage_P060b	329	Response	2	13670394	9412	1
Fage_P060b	329	Pulse	99	13672903	11921	1
Fage_P060b	329	Pulse	99	13685303	24321	1
Fage_P060b	330	Picture	stroop maximum incongruent	13685806	0	1	24824	2	0	next	incorrect	1556
Fage_P060b	330	Response	2	13696743	10937	1
Fage_P060b	330	Pulse	99	13697702	11896	1
Fage_P060b	330	Pulse	99	13710102	24296	1
Fage_P060b	331	Picture	stroop maximum incongruent	13710630	0	1	24824	2	0	next	hit	1560
Fage_P060b	331	Response	1	13718602	7972	1
Fage_P060b	331	Pulse	99	13722502	11872	1
Fage_P060b	331	Pulse	99	13734902	24272	1
Fage_P060b	332	Picture	stroop maximum incongruent	13735454	0	1	24824	2	0	next	hit	1564
Fage_P060b	332	Response	1	13744181	8727	1
Fage_P060b	332	Pulse	99	13747301	11847	1
Fage_P060b	332	Pulse	99	13759701	24247	1
Fage_P060b	333	Picture	stroop maximum incongruent	13760278	0	1	24824	2	0	next	hit	1568
Fage_P060b	333	Response	1	13768961	8683	1
Fage_P060b	333	Pulse	99	13772100	11822	1
Fage_P060b	333	Pulse	99	13784500	24222	1
Fage_P060b	334	Picture	stroop maximum incongruent	13785102	0	1	24824	2	0	next	incorrect	1572
Fage_P060b	334	Response	2	13792060	6958	1
Fage_P060b	334	Pulse	99	13796900	11798	1
Fage_P060b	334	Pulse	99	13809299	24197	1
Fage_P060b	335	Picture	Fixation Cross Stroop	13809926	0	1	124619	2	0	next	other	0
Fage_P060b	335	Pulse	99	13821699	11773	1
Fage_P060b	335	Pulse	99	13834099	24173	1
Fage_P060b	335	Pulse	99	13846499	36573	1
Fage_P060b	335	Pulse	99	13858898	48972	1
Fage_P060b	335	Pulse	99	13871298	61372	1
Fage_P060b	335	Pulse	99	13883697	73771	1
Fage_P060b	335	Pulse	99	13896097	86171	1
Fage_P060b	335	Pulse	99	13908497	98571	1
Fage_P060b	335	Pulse	99	13920896	110970	1
Fage_P060b	335	Pulse	99	13933296	123370	1
Fage_P060b	336	Picture	stroop maximum incongruent	13934545	0	1	24824	2	0	next	hit	1587
Fage_P060b	336	Response	1	13944026	9481	1
Fage_P060b	336	Pulse	99	13945696	11151	1
Fage_P060b	336	Pulse	99	13958095	23550	1
Fage_P060b	337	Picture	stroop maximum incongruent	13959369	0	1	24824	2	0	next	hit	1592
Fage_P060b	337	Pulse	99	13970495	11126	1
Fage_P060b	337	Response	1	13972425	13056	1
Fage_P060b	337	Pulse	99	13982895	23526	1
Fage_P060b	338	Picture	stroop maximum incongruent	13984193	0	1	24824	2	0	next	incorrect	1595
Fage_P060b	338	Response	2	13991724	7531	1
Fage_P060b	338	Pulse	99	13995294	11101	1
Fage_P060b	338	Pulse	99	14007694	23501	1
Fage_P060b	339	Picture	stroop maximum incongruent	14009017	0	1	24824	2	0	next	hit	1599
Fage_P060b	339	Response	1	14019304	10287	1
Fage_P060b	339	Pulse	99	14020093	11076	1
Fage_P060b	339	Pulse	99	14032493	23476	1
Fage_P060b	340	Picture	stroop maximum incongruent	14033841	0	1	24824	2	0	next	hit	1603
Fage_P060b	340	Response	1	14044283	10442	1
Fage_P060b	340	Pulse	99	14044893	11052	1
Fage_P060b	340	Pulse	99	14057292	23451	1
Fage_P060b	341	Picture	stroop maximum incongruent	14058665	0	1	24824	2	0	next	incorrect	1607
Fage_P060b	341	Response	2	14068302	9637	1
Fage_P060b	341	Pulse	99	14069692	11027	1
Fage_P060b	341	Pulse	99	14082092	23427	1
Fage_P060b	342	Picture	Fixation Cross Stroop	14083489	0	1	124619	2	0	next	other	0
Fage_P060b	342	Pulse	99	14094492	11003	1
Fage_P060b	342	Pulse	99	14106891	23402	1
Fage_P060b	342	Pulse	99	14119291	35802	1
Fage_P060b	342	Pulse	99	14131690	48201	1
Fage_P060b	342	Pulse	99	14144090	60601	1
Fage_P060b	342	Pulse	99	14156490	73001	1
Fage_P060b	342	Pulse	99	14168889	85400	1
Fage_P060b	342	Pulse	99	14181289	97800	1
Fage_P060b	342	Pulse	99	14193689	110200	1
Fage_P060b	342	Pulse	99	14206088	122599	1
Fage_P060b	343	Picture	stroop maximum incongruent	14208108	0	1	24824	2	0	next	incorrect	1622
Fage_P060b	343	Response	2	14217988	9880	1
Fage_P060b	343	Pulse	99	14218488	10380	1
Fage_P060b	343	Pulse	99	14230888	22780	1
Fage_P060b	344	Picture	stroop maximum incongruent	14232932	0	1	24824	2	0	next	hit	1626
Fage_P060b	344	Response	1	14241038	8106	1
Fage_P060b	344	Pulse	99	14243287	10355	1
Fage_P060b	344	Pulse	99	14255687	22755	1
Fage_P060b	345	Picture	stroop maximum incongruent	14257756	0	1	24824	2	0	next	incorrect	1630
Fage_P060b	345	Response	2	14265417	7661	1
Fage_P060b	345	Pulse	99	14268087	10331	1
Fage_P060b	345	Pulse	99	14280486	22730	1
Fage_P060b	346	Picture	stroop maximum incongruent	14282580	0	1	24824	2	0	next	incorrect	1635
Fage_P060b	346	Pulse	99	14292886	10306	1
Fage_P060b	346	Response	2	14293086	10506	1
Fage_P060b	346	Pulse	99	14305286	22706	1
Fage_P060b	347	Picture	stroop maximum incongruent	14307404	0	1	24824	2	0	next	incorrect	1639
Fage_P060b	347	Pulse	99	14317685	10281	1
Fage_P060b	347	Response	2	14318085	10681	1
Fage_P060b	347	Pulse	99	14330085	22681	1
Fage_P060b	348	Picture	stroop maximum incongruent	14332228	0	1	24824	2	0	next	incorrect	1643
Fage_P060b	348	Pulse	99	14342485	10257	1
Fage_P060b	348	Response	2	14342494	10266	1
Fage_P060b	348	Pulse	99	14354884	22656	1
Fage_P060b	349	Picture	Fixation Cross Stroop	14357052	0	1	124619	2	0	next	other	0
Fage_P060b	349	Pulse	99	14367284	10232	1
Fage_P060b	349	Pulse	99	14379684	22632	1
Fage_P060b	349	Pulse	99	14392083	35031	1
Fage_P060b	349	Pulse	99	14404483	47431	1
Fage_P060b	349	Pulse	99	14416883	59831	1
Fage_P060b	349	Pulse	99	14429282	72230	1
Fage_P060b	349	Pulse	99	14441682	84630	1
Fage_P060b	349	Pulse	99	14454081	97029	1
Fage_P060b	349	Pulse	99	14466481	109429	1
Fage_P060b	349	Pulse	99	14478881	121829	1
Fage_P060b	350	Picture	End Stroop	14481671	0	1	43947	2	0	next	other	0
Fage_P060b	350	Pulse	99	14491280	9609	1
Fage_P060b	350	Pulse	99	14503680	22009	1
Fage_P060b	350	Pulse	99	14516080	34409	1
