# Supplementary material for: Towards clinical applicability of fMRI via systematic filtering
Source: PLoS One. 2025 May 12;20(5):e0321088. doi: 10.1371/journal.pone.0321088 (PMC12068634; doi:10.1371/journal.pone.0321088)
Supplement: S1 Code — (ZIP) [file pone.0321088.s001.zip › PLOS_DATA_CODE/Logfiles/Fage_P062a-fage.log]

Scenario - Fage Final
Logfile written - 04/22/2013 10:17:57

Subject	Trial	Event Type	Code	Time	TTime	Uncertainty	Duration	Uncertainty	ReqTime	ReqDur	Stim Type	Pair Index

Fage_P062a	1	Pulse	99	70212	80208	1
Fage_P062a	2	Picture	Instruction Sternberg Symbols	70469	0	1	37319	2	0	next	other	0
Fage_P062a	2	Pulse	99	82612	12143	1
Fage_P062a	2	Pulse	99	95012	24543	1
Fage_P062a	2	Pulse	99	107411	36942	1
Fage_P062a	3	Picture	Encoding Sternberg Symbols	107788	0	1	24824	2	0	next	other	0
Fage_P062a	3	Pulse	99	119811	12023	1
Fage_P062a	3	Pulse	99	132211	24423	1
Fage_P062a	4	Picture	Fixation Cross Sternberg Symbols after Encoding	132612	0	1	12496	2	0	next	other	0
Fage_P062a	4	Pulse	99	144611	11999	1
Fage_P062a	5	Picture	Stroop Sternberg	145108	0	1	24824	2	0	next	incorrect	13
Fage_P062a	5	Pulse	99	157010	11902	1
Fage_P062a	5	Response	2	159170	14062	1
Fage_P062a	5	Pulse	99	169410	24302	1
Fage_P062a	6	Picture	Fixation Cross Sternberg Symbols after Stroop	169932	0	1	37319	2	0	next	other	0
Fage_P062a	6	Pulse	99	181820	11888	1
Fage_P062a	6	Pulse	99	194209	24277	1
Fage_P062a	6	Pulse	99	206619	36687	1
Fage_P062a	7	Picture	Retrieval Sternberg Symbols	207251	0	1	24824	2	0	next	incorrect	21
Fage_P062a	7	Pulse	99	219019	11768	1
Fage_P062a	7	Response	2	225538	18287	1
Fage_P062a	7	Pulse	99	231418	24167	1
Fage_P062a	8	Picture	Fixation Cross after Retrieval	232075	0	1	112291	2	0	next	false_alarm	31
Fage_P062a	8	Pulse	99	243818	11743	1
Fage_P062a	8	Pulse	99	256218	24143	1
Fage_P062a	8	Pulse	99	268617	36542	1
Fage_P062a	8	Pulse	99	281017	48942	1
Fage_P062a	8	Pulse	99	293417	61342	1
Fage_P062a	8	Pulse	99	305817	73742	1
Fage_P062a	8	Pulse	99	318216	86141	1
Fage_P062a	8	Response	2	323746	91671	1
Fage_P062a	8	Pulse	99	330616	98541	1
Fage_P062a	8	Pulse	99	343016	110941	1
Fage_P062a	9	Picture	Encoding Sternberg Symbols	344366	0	1	24824	2	0	next	other	0
Fage_P062a	9	Pulse	99	355415	11049	1
Fage_P062a	9	Pulse	99	367815	23449	1
Fage_P062a	10	Picture	Fixation Cross Sternberg Symbols after Encoding	369190	0	1	12495	2	0	next	other	0
Fage_P062a	10	Pulse	99	380215	11025	1
Fage_P062a	11	Picture	Stroop Sternberg	381685	0	1	24824	2	0	next	incorrect	40
Fage_P062a	11	Response	2	389464	7779	1
Fage_P062a	11	Pulse	99	392614	10929	1
Fage_P062a	11	Pulse	99	405014	23329	1
Fage_P062a	12	Picture	Fixation Cross Sternberg Symbols after Stroop	406509	0	1	37319	3	0	next	other	0
Fage_P062a	12	Pulse	99	417414	10905	1
Fage_P062a	12	Pulse	99	429813	23304	1
Fage_P062a	12	Pulse	99	442213	35704	1
Fage_P062a	13	Picture	Retrieval Sternberg Symbols	443828	0	2	24824	4	0	next	hit	49
Fage_P062a	13	Pulse	99	454613	10785	1
Fage_P062a	13	Response	1	463303	19475	1
Fage_P062a	13	Pulse	99	467012	23184	1
Fage_P062a	14	Picture	Fixation Cross after Retrieval	468652	0	2	149444	3	0	next	other	0
Fage_P062a	14	Pulse	99	479412	10760	1
Fage_P062a	14	Pulse	99	491812	23160	1
Fage_P062a	14	Pulse	99	504212	35560	1
Fage_P062a	14	Pulse	99	516611	47959	1
Fage_P062a	14	Pulse	99	529011	60359	1
Fage_P062a	14	Pulse	99	541411	72759	1
Fage_P062a	14	Pulse	99	553810	85158	1
Fage_P062a	14	Pulse	99	566210	97558	1
Fage_P062a	14	Pulse	99	578610	109958	1
Fage_P062a	14	Pulse	99	591009	122357	1
Fage_P062a	14	Pulse	99	603409	134757	1
Fage_P062a	14	Pulse	99	615809	147157	1
Fage_P062a	15	Picture	Encoding Sternberg Symbols	618096	0	1	24824	2	0	next	other	0
Fage_P062a	15	Pulse	99	628209	10113	1
Fage_P062a	15	Pulse	99	640608	22512	1
Fage_P062a	16	Picture	Fixation Cross Sternberg Symbols after Encoding	642920	0	1	12496	2	0	next	other	0
Fage_P062a	16	Pulse	99	653008	10088	1
Fage_P062a	17	Picture	Stroop Sternberg	655416	0	1	24823	3	0	next	hit	71
Fage_P062a	17	Pulse	99	665408	9992	1
Fage_P062a	17	Response	1	669467	14051	1
Fage_P062a	17	Pulse	99	677807	22391	1
Fage_P062a	18	Picture	Fixation Cross Sternberg Symbols after Stroop	680239	0	2	37320	3	0	next	other	0
Fage_P062a	18	Pulse	99	690207	9968	1
Fage_P062a	18	Pulse	99	702607	22368	1
Fage_P062a	18	Pulse	99	715006	34767	1
Fage_P062a	19	Picture	Retrieval Sternberg Symbols	717559	0	1	24824	2	0	next	hit	79
Fage_P062a	19	Pulse	99	727406	9847	1
Fage_P062a	19	Response	1	730656	13097	1
Fage_P062a	19	Pulse	99	739806	22247	1
Fage_P062a	20	Picture	Fixation Cross after Retrieval	742383	0	1	124620	2	0	next	other	0
Fage_P062a	20	Pulse	99	752205	9822	1
Fage_P062a	20	Pulse	99	764605	22222	1
Fage_P062a	20	Pulse	99	777005	34622	1
Fage_P062a	20	Pulse	99	789404	47021	1
Fage_P062a	20	Pulse	99	801804	59421	1
Fage_P062a	20	Pulse	99	814204	71821	1
Fage_P062a	20	Pulse	99	826603	84220	1
Fage_P062a	20	Pulse	99	839003	96620	1
Fage_P062a	20	Pulse	99	851403	109020	1
Fage_P062a	20	Pulse	99	863802	121419	1
Fage_P062a	21	Picture	Encoding Sternberg Symbols	867003	0	1	24824	2	0	next	other	0
Fage_P062a	21	Pulse	99	876202	9199	1
Fage_P062a	21	Pulse	99	888602	21599	1
Fage_P062a	22	Picture	Fixation Cross Sternberg Symbols after Encoding	891827	0	1	12495	2	0	next	other	0
Fage_P062a	22	Pulse	99	901002	9175	1
Fage_P062a	23	Picture	Stroop Sternberg	904322	0	1	24824	2	0	next	hit	99
Fage_P062a	23	Pulse	99	913401	9079	1
Fage_P062a	23	Response	1	914311	9989	1
Fage_P062a	23	Pulse	99	925801	21479	1
Fage_P062a	24	Picture	Fixation Cross Sternberg Symbols after Stroop	929146	0	1	37319	2	0	next	other	0
Fage_P062a	24	Pulse	99	938201	9055	1
Fage_P062a	24	Pulse	99	950600	21454	1
Fage_P062a	24	Pulse	99	963000	33854	1
Fage_P062a	25	Picture	Retrieval Sternberg Symbols	966465	0	1	24824	2	0	next	incorrect	106
Fage_P062a	25	Response	2	974560	8095	1
Fage_P062a	25	Pulse	99	975400	8935	1
Fage_P062a	25	Pulse	99	987799	21334	1
Fage_P062a	26	Picture	Fixation Cross after Retrieval	991289	0	1	136949	2	0	next	other	0
Fage_P062a	26	Pulse	99	1000199	8910	1
Fage_P062a	26	Pulse	99	1012599	21310	1
Fage_P062a	26	Pulse	99	1024998	33709	1
Fage_P062a	26	Pulse	99	1037398	46109	1
Fage_P062a	26	Pulse	99	1049798	58509	1
Fage_P062a	26	Pulse	99	1062198	70909	1
Fage_P062a	26	Pulse	99	1074597	83308	1
Fage_P062a	26	Pulse	99	1086997	95708	1
Fage_P062a	26	Pulse	99	1099397	108108	1
Fage_P062a	26	Pulse	99	1111796	120507	1
Fage_P062a	26	Pulse	99	1124196	132907	1
Fage_P062a	27	Picture	Encoding Sternberg Symbols	1128238	0	1	24824	2	0	next	other	0
Fage_P062a	27	Pulse	99	1136596	8358	1
Fage_P062a	27	Pulse	99	1148995	20757	1
Fage_P062a	28	Picture	Fixation Cross Sternberg Symbols after Encoding	1153062	0	1	12495	2	0	next	other	0
Fage_P062a	28	Pulse	99	1161395	8333	1
Fage_P062a	29	Picture	Stroop Sternberg	1165557	0	1	24824	2	0	next	incorrect	128
Fage_P062a	29	Pulse	99	1173795	8238	1
Fage_P062a	29	Response	2	1176205	10648	1
Fage_P062a	29	Pulse	99	1186194	20637	1
Fage_P062a	30	Picture	Fixation Cross Sternberg Symbols after Stroop	1190381	0	1	37319	2	0	next	other	0
Fage_P062a	30	Pulse	99	1198594	8213	1
Fage_P062a	30	Pulse	99	1210994	20613	1
Fage_P062a	30	Pulse	99	1223394	33013	1
Fage_P062a	31	Picture	Retrieval Sternberg Symbols	1227700	0	1	24824	2	0	next	hit	136
Fage_P062a	31	Pulse	99	1235793	8093	1
Fage_P062a	31	Response	1	1241253	13553	1
Fage_P062a	31	Pulse	99	1248193	20493	1
Fage_P062a	32	Picture	Fixation Cross after Retrieval	1252524	0	1	124620	2	0	next	other	0
Fage_P062a	32	Pulse	99	1260593	8069	1
Fage_P062a	32	Pulse	99	1272992	20468	1
Fage_P062a	32	Pulse	99	1285392	32868	1
Fage_P062a	32	Pulse	99	1297792	45268	1
Fage_P062a	32	Pulse	99	1310191	57667	1
Fage_P062a	32	Pulse	99	1322591	70067	1
Fage_P062a	32	Pulse	99	1334991	82467	1
Fage_P062a	32	Pulse	99	1347390	94866	1
Fage_P062a	32	Pulse	99	1359790	107266	1
Fage_P062a	32	Pulse	99	1372190	119666	1
Fage_P062a	33	Picture	Encoding Sternberg Symbols	1377144	0	1	24824	2	0	next	other	0
Fage_P062a	33	Pulse	99	1384590	7446	1
Fage_P062a	33	Pulse	99	1396989	19845	1
Fage_P062a	34	Picture	Fixation Cross Sternberg Symbols after Encoding	1401968	0	1	12495	2	0	next	other	0
Fage_P062a	34	Pulse	99	1409389	7421	1
Fage_P062a	35	Picture	Stroop Sternberg	1414463	0	1	24824	2	0	next	incorrect	156
Fage_P062a	35	Pulse	99	1421789	7326	1
Fage_P062a	35	Response	2	1425448	10985	1
Fage_P062a	35	Pulse	99	1434188	19725	1
Fage_P062a	36	Picture	Fixation Cross Sternberg Symbols after Stroop	1439287	0	1	37319	3	0	next	other	0
Fage_P062a	36	Pulse	99	1446588	7301	1
Fage_P062a	36	Pulse	99	1458988	19701	1
Fage_P062a	36	Pulse	99	1471387	32100	1
Fage_P062a	37	Picture	Retrieval Sternberg Symbols	1476606	0	2	24824	4	0	next	hit	164
Fage_P062a	37	Pulse	99	1483787	7181	1
Fage_P062a	37	Response	1	1490697	14091	1
Fage_P062a	37	Pulse	99	1496187	19581	1
Fage_P062a	38	Picture	Fixation Cross after Retrieval	1501430	0	2	112292	3	0	next	other	0
Fage_P062a	38	Pulse	99	1508587	7157	1
Fage_P062a	38	Pulse	99	1520986	19556	1
Fage_P062a	38	Pulse	99	1533386	31956	1
Fage_P062a	38	Pulse	99	1545785	44355	1
Fage_P062a	38	Pulse	99	1558185	56755	1
Fage_P062a	38	Pulse	99	1570585	69155	1
Fage_P062a	38	Pulse	99	1582985	81555	1
Fage_P062a	38	Pulse	99	1595384	93954	1
Fage_P062a	38	Pulse	99	1607784	106354	1
Fage_P062a	39	Picture	Encoding Sternberg Symbols	1613722	0	1	24824	2	0	next	other	0
Fage_P062a	39	Pulse	99	1620194	6472	1
Fage_P062a	39	Pulse	99	1632593	18871	1
Fage_P062a	40	Picture	Fixation Cross Sternberg Symbols after Encoding	1638546	0	1	12495	2	0	next	other	0
Fage_P062a	40	Pulse	99	1644993	6447	1
Fage_P062a	41	Picture	Stroop Sternberg	1651041	0	1	24824	2	0	next	hit	183
Fage_P062a	41	Pulse	99	1657393	6352	1
Fage_P062a	41	Response	1	1666732	15691	1
Fage_P062a	41	Pulse	99	1669792	18751	1
Fage_P062a	42	Picture	Fixation Cross Sternberg Symbols after Stroop	1675865	0	1	37319	2	0	next	other	0
Fage_P062a	42	Pulse	99	1682192	6327	1
Fage_P062a	42	Pulse	99	1694592	18727	1
Fage_P062a	42	Pulse	99	1706992	31127	1
Fage_P062a	43	Picture	Retrieval Sternberg Symbols	1713184	0	1	24824	2	0	next	hit	191
Fage_P062a	43	Pulse	99	1719391	6207	1
Fage_P062a	43	Response	1	1729951	16767	1
Fage_P062a	43	Pulse	99	1731791	18607	1
Fage_P062a	44	Picture	Fixation Cross after Retrieval	1738008	0	1	112291	2	0	next	other	0
Fage_P062a	44	Pulse	99	1744191	6183	1
Fage_P062a	44	Pulse	99	1756590	18582	1
Fage_P062a	44	Pulse	99	1768990	30982	1
Fage_P062a	44	Pulse	99	1781390	43382	1
Fage_P062a	44	Pulse	99	1793789	55781	1
Fage_P062a	44	Pulse	99	1806189	68181	1
Fage_P062a	44	Pulse	99	1818589	80581	1
Fage_P062a	44	Pulse	99	1830988	92980	1
Fage_P062a	44	Pulse	99	1843388	105380	1
Fage_P062a	45	Picture	Encoding Sternberg Symbols	1850299	0	1	24824	2	0	next	other	0
Fage_P062a	45	Pulse	99	1855788	5489	1
Fage_P062a	45	Pulse	99	1868187	17888	1
Fage_P062a	46	Picture	Fixation Cross Sternberg Symbols after Encoding	1875123	0	1	12495	3	0	next	other	0
Fage_P062a	46	Pulse	99	1880587	5464	1
Fage_P062a	47	Picture	Stroop Sternberg	1887618	0	2	24824	4	0	next	incorrect	210
Fage_P062a	47	Pulse	99	1892987	5369	1
Fage_P062a	47	Response	2	1896537	8919	1
Fage_P062a	47	Pulse	99	1905387	17769	1
Fage_P062a	48	Picture	Fixation Cross Sternberg Symbols after Stroop	1912442	0	2	37320	3	0	next	other	0
Fage_P062a	48	Pulse	99	1917786	5344	1
Fage_P062a	48	Pulse	99	1930186	17744	1
Fage_P062a	48	Pulse	99	1942586	30144	1
Fage_P062a	49	Picture	Retrieval Sternberg Symbols	1949762	0	1	24824	2	0	next	incorrect	219
Fage_P062a	49	Pulse	99	1954985	5223	1
Fage_P062a	49	Pulse	99	1967385	17623	1
Fage_P062a	49	Response	2	1967705	17943	1
Fage_P062a	50	Picture	Fixation Cross after Retrieval	1974586	0	1	136948	2	0	next	other	0
Fage_P062a	50	Pulse	99	1979785	5199	1
Fage_P062a	50	Pulse	99	1992184	17598	1
Fage_P062a	50	Pulse	99	2004584	29998	1
Fage_P062a	50	Pulse	99	2016984	42398	1
Fage_P062a	50	Pulse	99	2029383	54797	1
Fage_P062a	50	Pulse	99	2041783	67197	1
Fage_P062a	50	Pulse	99	2054183	79597	1
Fage_P062a	50	Pulse	99	2066582	91996	1
Fage_P062a	50	Pulse	99	2078982	104396	1
Fage_P062a	50	Pulse	99	2091382	116796	1
Fage_P062a	50	Pulse	99	2103781	129195	1
Fage_P062a	51	Picture	Encoding Sternberg Symbols	2111534	0	1	24824	2	0	next	other	0
Fage_P062a	51	Pulse	99	2116181	4647	1
Fage_P062a	51	Pulse	99	2128581	17047	1
Fage_P062a	52	Picture	Fixation Cross Sternberg Symbols after Encoding	2136358	0	1	12496	2	0	next	other	0
Fage_P062a	52	Pulse	99	2140981	4623	1
Fage_P062a	53	Picture	Stroop Sternberg	2148854	0	1	24823	3	0	next	hit	239
Fage_P062a	53	Pulse	99	2153380	4526	1
Fage_P062a	53	Response	1	2161690	12836	1
Fage_P062a	53	Pulse	99	2165780	16926	1
Fage_P062a	54	Picture	Fixation Cross Sternberg Symbols after Stroop	2173677	0	2	37320	3	0	next	other	0
Fage_P062a	54	Pulse	99	2178180	4503	1
Fage_P062a	54	Pulse	99	2190579	16902	1
Fage_P062a	54	Pulse	99	2202979	29302	1
Fage_P062a	55	Picture	Retrieval Sternberg Symbols	2210997	0	1	24824	2	0	next	incorrect	247
Fage_P062a	55	Pulse	99	2215379	4382	1
Fage_P062a	55	Response	2	2219409	8412	1
Fage_P062a	55	Pulse	99	2227778	16781	1
Fage_P062a	56	Picture	Fixation Cross after Retrieval	2235821	0	1	124620	2	0	next	other	0
Fage_P062a	56	Pulse	99	2240178	4357	1
Fage_P062a	56	Pulse	99	2252578	16757	1
Fage_P062a	56	Pulse	99	2264977	29156	1
Fage_P062a	56	Pulse	99	2277377	41556	1
Fage_P062a	56	Pulse	99	2289777	53956	1
Fage_P062a	56	Pulse	99	2302177	66356	1
Fage_P062a	56	Pulse	99	2314576	78755	1
Fage_P062a	56	Pulse	99	2326976	91155	1
Fage_P062a	56	Pulse	99	2339376	103555	1
Fage_P062a	56	Pulse	99	2351775	115954	1
Fage_P062a	57	Picture	Encoding Sternberg Symbols	2360441	0	1	24824	2	0	next	other	0
Fage_P062a	57	Pulse	99	2364175	3734	1
Fage_P062a	57	Pulse	99	2376575	16134	1
Fage_P062a	58	Picture	Fixation Cross Sternberg Symbols after Encoding	2385265	0	1	12495	2	0	next	other	0
Fage_P062a	58	Pulse	99	2388974	3709	1
Fage_P062a	59	Picture	Stroop Sternberg	2397760	0	1	24824	2	0	next	incorrect	267
Fage_P062a	59	Pulse	99	2401374	3614	1
Fage_P062a	59	Response	2	2407824	10064	1
Fage_P062a	59	Pulse	99	2413774	16014	1
Fage_P062a	60	Picture	Fixation Cross Sternberg Symbols after Stroop	2422584	0	1	37319	2	0	next	other	0
Fage_P062a	60	Pulse	99	2426174	3590	1
Fage_P062a	60	Pulse	99	2438573	15989	1
Fage_P062a	60	Pulse	99	2450973	28389	1
Fage_P062a	61	Picture	Retrieval Sternberg Symbols	2459903	0	1	24824	2	0	next	incorrect	275
Fage_P062a	61	Pulse	99	2463373	3470	1
Fage_P062a	61	Response	2	2470462	10559	1
Fage_P062a	61	Pulse	99	2475772	15869	1
Fage_P062a	62	Picture	Fixation Cross after Retrieval	2484727	0	1	149444	2	0	next	other	0
Fage_P062a	62	Pulse	99	2488172	3445	1
Fage_P062a	62	Pulse	99	2500572	15845	1
Fage_P062a	62	Pulse	99	2512971	28244	1
Fage_P062a	62	Pulse	99	2525371	40644	1
Fage_P062a	62	Pulse	99	2537771	53044	1
Fage_P062a	62	Pulse	99	2550170	65443	1
Fage_P062a	62	Pulse	99	2562570	77843	1
Fage_P062a	62	Pulse	99	2574970	90243	1
Fage_P062a	62	Pulse	99	2587369	102642	1
Fage_P062a	62	Pulse	99	2599769	115042	1
Fage_P062a	62	Pulse	99	2612169	127442	1
Fage_P062a	62	Pulse	99	2624569	139842	1
Fage_P062a	63	Picture	Encoding Sternberg Symbols	2634171	0	1	24824	2	0	next	other	0
Fage_P062a	63	Pulse	99	2636968	2797	1
Fage_P062a	63	Pulse	99	2649368	15197	1
Fage_P062a	64	Picture	Fixation Cross Sternberg Symbols after Encoding	2658995	0	1	12495	2	0	next	other	0
Fage_P062a	64	Pulse	99	2661768	2773	1
Fage_P062a	65	Picture	Stroop Sternberg	2671490	0	1	24824	2	0	next	incorrect	297
Fage_P062a	65	Pulse	99	2674167	2677	1
Fage_P062a	65	Response	2	2681247	9757	1
Fage_P062a	65	Pulse	99	2686567	15077	1
Fage_P062a	66	Picture	Fixation Cross Sternberg Symbols after Stroop	2696314	0	1	37319	3	0	next	other	0
Fage_P062a	66	Pulse	99	2698967	2653	1
Fage_P062a	66	Pulse	99	2711366	15052	1
Fage_P062a	66	Pulse	99	2723766	27452	1
Fage_P062a	67	Picture	Retrieval Sternberg Symbols	2733633	0	2	24824	4	0	next	hit	306
Fage_P062a	67	Pulse	99	2736166	2533	1
Fage_P062a	67	Pulse	99	2748565	14932	1
Fage_P062a	67	Response	1	2757285	23652	1
Fage_P062a	68	Picture	Fixation Cross after Retrieval	2758457	0	2	124620	3	0	next	other	0
Fage_P062a	68	Pulse	99	2760965	2508	1
Fage_P062a	68	Pulse	99	2773365	14908	1
Fage_P062a	68	Pulse	99	2785765	27308	1
Fage_P062a	68	Pulse	99	2798164	39707	1
Fage_P062a	68	Pulse	99	2810564	52107	1
Fage_P062a	68	Pulse	99	2822964	64507	1
Fage_P062a	68	Pulse	99	2835363	76906	1
Fage_P062a	68	Pulse	99	2847763	89306	1
Fage_P062a	68	Pulse	99	2860163	101706	1
Fage_P062a	68	Pulse	99	2872562	114105	1
Fage_P062a	69	Picture	Encoding Sternberg Symbols	2883077	0	1	24824	2	0	next	other	0
Fage_P062a	69	Pulse	99	2884962	1885	1
Fage_P062a	69	Pulse	99	2897362	14285	1
Fage_P062a	70	Picture	Fixation Cross Sternberg Symbols after Encoding	2907901	0	1	12496	2	0	next	other	0
Fage_P062a	70	Pulse	99	2909761	1860	1
Fage_P062a	71	Picture	Stroop Sternberg	2920397	0	1	24824	2	0	next	incorrect	325
Fage_P062a	71	Pulse	99	2922161	1764	1
Fage_P062a	71	Response	2	2931471	11074	1
Fage_P062a	71	Pulse	99	2934561	14164	1
Fage_P062a	72	Picture	Fixation Cross Sternberg Symbols after Stroop	2945221	0	1	37319	2	0	next	other	0
Fage_P062a	72	Pulse	99	2946961	1740	1
Fage_P062a	72	Pulse	99	2959360	14139	1
Fage_P062a	72	Pulse	99	2971760	26539	1
Fage_P062a	73	Picture	Retrieval Sternberg Symbols	2982540	0	1	24824	2	0	next	incorrect	333
Fage_P062a	73	Pulse	99	2984160	1620	1
Fage_P062a	73	Response	2	2991299	8759	1
Fage_P062a	73	Pulse	99	2996559	14019	1
Fage_P062a	74	Picture	Fixation Cross after Retrieval	3007364	0	1	112291	2	0	next	other	0
Fage_P062a	74	Pulse	99	3008959	1595	1
Fage_P062a	74	Pulse	99	3021359	13995	1
Fage_P062a	74	Pulse	99	3033758	26394	1
Fage_P062a	74	Pulse	99	3046158	38794	1
Fage_P062a	74	Pulse	99	3058558	51194	1
Fage_P062a	74	Pulse	99	3070957	63593	1
Fage_P062a	74	Pulse	99	3083357	75993	1
Fage_P062a	74	Pulse	99	3095757	88393	1
Fage_P062a	74	Pulse	99	3108166	100802	1
Fage_P062a	75	Picture	Encoding Sternberg Symbols	3119655	0	1	24824	2	0	next	other	0
Fage_P062a	75	Pulse	99	3120566	911	1
Fage_P062a	75	Pulse	99	3132966	13311	1
Fage_P062a	76	Picture	Fixation Cross Sternberg Symbols after Encoding	3144479	0	1	12495	2	0	next	other	0
Fage_P062a	76	Pulse	99	3145366	887	1
Fage_P062a	77	Picture	Stroop Sternberg	3156974	0	1	24824	2	0	next	hit	352
Fage_P062a	77	Pulse	99	3157765	791	1
Fage_P062a	77	Response	1	3166195	9221	1
Fage_P062a	77	Pulse	99	3170165	13191	1
Fage_P062a	78	Picture	Fixation Cross Sternberg Symbols after Stroop	3181798	0	1	37319	3	0	next	other	0
Fage_P062a	78	Pulse	99	3182565	767	1
Fage_P062a	78	Pulse	99	3194964	13166	1
Fage_P062a	78	Pulse	99	3207364	25566	1
Fage_P062a	79	Picture	Retrieval Sternberg Symbols	3219117	0	2	24825	3	0	next	hit	361
Fage_P062a	79	Pulse	99	3219764	647	1
Fage_P062a	79	Pulse	99	3232163	13046	1
Fage_P062a	79	Response	1	3233693	14576	1
Fage_P062a	80	Picture	Fixation Cross after Retrieval	3243942	0	1	124619	2	0	next	other	0
Fage_P062a	80	Pulse	99	3244563	621	1
Fage_P062a	80	Pulse	99	3256963	13021	1
Fage_P062a	80	Pulse	99	3269362	25420	1
Fage_P062a	80	Pulse	99	3281762	37820	1
Fage_P062a	80	Pulse	99	3294162	50220	1
Fage_P062a	80	Pulse	99	3306562	62620	1
Fage_P062a	80	Pulse	99	3318961	75019	1
Fage_P062a	80	Pulse	99	3331361	87419	1
Fage_P062a	80	Pulse	99	3343761	99819	1
Fage_P062a	80	Pulse	99	3356160	112218	1
Fage_P062a	80	Pulse	99	3368560	124618	1
Fage_P062a	81	Picture	Encoding Sternberg Symbols	3368561	0	1	24824	2	0	next	other	0
Fage_P062a	81	Pulse	99	3380960	12399	1
Fage_P062a	81	Pulse	99	3393359	24798	1
Fage_P062a	82	Picture	Fixation Cross Sternberg Symbols after Encoding	3393385	0	1	12496	2	0	next	other	0
Fage_P062a	82	Pulse	99	3405759	12374	1
Fage_P062a	83	Picture	Stroop Sternberg	3405881	0	1	24824	2	0	next	incorrect	380
Fage_P062a	83	Response	2	3415529	9648	1
Fage_P062a	83	Pulse	99	3418159	12278	1
Fage_P062a	83	Pulse	99	3430558	24677	1
Fage_P062a	84	Picture	Fixation Cross Sternberg Symbols after Stroop	3430705	0	1	37319	2	0	next	other	0
Fage_P062a	84	Pulse	99	3442958	12253	1
Fage_P062a	84	Pulse	99	3455358	24653	1
Fage_P062a	84	Pulse	99	3467757	37052	1
Fage_P062a	85	Picture	Retrieval Sternberg Symbols	3468024	0	1	24824	2	0	next	incorrect	388
Fage_P062a	85	Response	2	3478437	10413	1
Fage_P062a	85	Pulse	99	3480157	12133	1
Fage_P062a	85	Pulse	99	3492557	24533	1
Fage_P062a	86	Picture	Fixation Cross after Retrieval	3492848	0	1	124620	2	0	next	other	0
Fage_P062a	86	Pulse	99	3504957	12109	1
Fage_P062a	86	Pulse	99	3517356	24508	1
Fage_P062a	86	Pulse	99	3529756	36908	1
Fage_P062a	86	Pulse	99	3542156	49308	1
Fage_P062a	86	Pulse	99	3554555	61707	1
Fage_P062a	86	Pulse	99	3566955	74107	1
Fage_P062a	86	Pulse	99	3579355	86507	1
Fage_P062a	86	Pulse	99	3591754	98906	1
Fage_P062a	86	Pulse	99	3604154	111306	1
Fage_P062a	86	Pulse	99	3616554	123706	1
Fage_P062a	87	Picture	Encoding Sternberg Symbols	3617468	0	1	24824	2	0	next	other	0
Fage_P062a	87	Pulse	99	3628954	11486	1
Fage_P062a	87	Pulse	99	3641353	23885	1
Fage_P062a	88	Picture	Fixation Cross Sternberg Symbols after Encoding	3642292	0	1	12495	2	0	next	other	0
Fage_P062a	88	Pulse	99	3653753	11461	1
Fage_P062a	89	Picture	Stroop Sternberg	3654787	0	1	24824	2	0	next	incorrect	408
Fage_P062a	89	Response	2	3661263	6476	1
Fage_P062a	89	Pulse	99	3666152	11365	1
Fage_P062a	89	Pulse	99	3678552	23765	1
Fage_P062a	90	Picture	Fixation Cross Sternberg Symbols after Stroop	3679611	0	1	37319	2	0	next	other	0
Fage_P062a	90	Pulse	99	3690952	11341	1
Fage_P062a	90	Pulse	99	3703352	23741	1
Fage_P062a	90	Pulse	99	3715751	36140	1
Fage_P062a	91	Picture	Retrieval Sternberg Symbols	3716930	0	1	24824	2	0	next	incorrect	416
Fage_P062a	91	Response	2	3723351	6421	1
Fage_P062a	91	Pulse	99	3728151	11221	1
Fage_P062a	91	Pulse	99	3740551	23621	1
Fage_P062a	92	Picture	Fixation Cross after Retrieval	3741754	0	1	112291	2	0	next	other	0
Fage_P062a	92	Pulse	99	3752950	11196	1
Fage_P062a	92	Pulse	99	3765350	23596	1
Fage_P062a	92	Pulse	99	3777750	35996	1
Fage_P062a	92	Pulse	99	3790149	48395	1
Fage_P062a	92	Pulse	99	3802549	60795	1
Fage_P062a	92	Pulse	99	3814949	73195	1
Fage_P062a	92	Pulse	99	3827348	85594	1
Fage_P062a	92	Pulse	99	3839748	97994	1
Fage_P062a	92	Pulse	99	3852148	110394	1
Fage_P062a	93	Picture	Encoding Sternberg Symbols	3854045	0	1	24824	2	0	next	other	0
Fage_P062a	93	Pulse	99	3864548	10503	1
Fage_P062a	93	Pulse	99	3876947	22902	1
Fage_P062a	94	Picture	Fixation Cross Sternberg Symbols after Encoding	3878869	0	1	12496	2	0	next	other	0
Fage_P062a	94	Pulse	99	3889347	10478	1
Fage_P062a	95	Picture	Stroop Sternberg	3891365	0	1	24824	2	0	next	incorrect	435
Fage_P062a	95	Response	2	3901517	10152	1
Fage_P062a	95	Pulse	99	3901746	10381	1
Fage_P062a	95	Pulse	99	3914146	22781	1
Fage_P062a	96	Picture	Fixation Cross Sternberg Symbols after Stroop	3916189	0	1	37319	2	0	next	other	0
Fage_P062a	96	Pulse	99	3926546	10357	1
Fage_P062a	96	Pulse	99	3938946	22757	1
Fage_P062a	96	Pulse	99	3951345	35156	1
Fage_P062a	97	Picture	Retrieval Sternberg Symbols	3953508	0	1	24824	2	0	next	hit	444
Fage_P062a	97	Pulse	99	3963745	10237	1
Fage_P062a	97	Response	1	3966195	12687	1
Fage_P062a	97	Pulse	99	3976145	22637	1
Fage_P062a	98	Picture	Fixation Cross after Retrieval	3978332	0	1	136948	2	0	next	other	0
Fage_P062a	98	Pulse	99	3988544	10212	1
Fage_P062a	98	Pulse	99	4000944	22612	1
Fage_P062a	98	Pulse	99	4013344	35012	1
Fage_P062a	98	Pulse	99	4025743	47411	1
Fage_P062a	98	Pulse	99	4038143	59811	1
Fage_P062a	98	Pulse	99	4050543	72211	1
Fage_P062a	98	Pulse	99	4062943	84611	1
Fage_P062a	98	Pulse	99	4075342	97010	1
Fage_P062a	98	Pulse	99	4087742	109410	1
Fage_P062a	98	Pulse	99	4100142	121810	1
Fage_P062a	98	Pulse	99	4112541	134209	1
Fage_P062a	99	Picture	Encoding Sternberg Symbols	4115280	0	1	24824	2	0	next	other	0
Fage_P062a	99	Pulse	99	4124941	9661	1
Fage_P062a	99	Pulse	99	4137341	22061	1
Fage_P062a	100	Picture	Fixation Cross Sternberg Symbols after Encoding	4140104	0	1	12496	2	0	next	other	0
Fage_P062a	100	Pulse	99	4149740	9636	1
Fage_P062a	101	Picture	Stroop Sternberg	4152600	0	1	24824	2	0	next	incorrect	465
Fage_P062a	101	Pulse	99	4162140	9540	1
Fage_P062a	101	Response	2	4164590	11990	1
Fage_P062a	101	Pulse	99	4174540	21940	1
Fage_P062a	102	Picture	Fixation Cross Sternberg Symbols after Stroop	4177424	0	1	37319	2	0	next	other	0
Fage_P062a	102	Pulse	99	4186940	9516	1
Fage_P062a	102	Pulse	99	4199339	21915	1
Fage_P062a	102	Pulse	99	4211739	34315	1
Fage_P062a	103	Picture	Retrieval Sternberg Symbols	4214743	0	1	24824	2	0	next	miss	0
Fage_P062a	103	Pulse	99	4224139	9396	1
Fage_P062a	103	Pulse	99	4236538	21795	1
Fage_P062a	104	Picture	Fixation Cross after Retrieval	4239567	0	1	149444	2	0	next	other	0
Fage_P062a	104	Pulse	99	4248938	9371	1
Fage_P062a	104	Pulse	99	4261338	21771	1
Fage_P062a	104	Pulse	99	4273737	34170	1
Fage_P062a	104	Pulse	99	4286137	46570	1
Fage_P062a	104	Pulse	99	4298537	58970	1
Fage_P062a	104	Pulse	99	4310936	71369	1
Fage_P062a	104	Pulse	99	4323336	83769	1
Fage_P062a	104	Pulse	99	4335736	96169	1
Fage_P062a	104	Pulse	99	4348135	108568	1
Fage_P062a	104	Pulse	99	4360535	120968	1
Fage_P062a	104	Pulse	99	4372935	133368	1
Fage_P062a	104	Pulse	99	4385335	145768	1
Fage_P062a	105	Picture	Encoding Sternberg Symbols	4389011	0	1	24824	2	0	next	other	0
Fage_P062a	105	Pulse	99	4397734	8723	1
Fage_P062a	105	Pulse	99	4410134	21123	1
Fage_P062a	106	Picture	Fixation Cross Sternberg Symbols after Encoding	4413835	0	1	12495	2	0	next	other	0
Fage_P062a	106	Pulse	99	4422534	8699	1
Fage_P062a	107	Picture	Stroop Sternberg	4426330	0	1	24824	2	0	next	hit	494
Fage_P062a	107	Pulse	99	4434933	8603	1
Fage_P062a	107	Response	1	4439883	13553	1
Fage_P062a	107	Pulse	99	4447333	21003	1
Fage_P062a	108	Picture	Fixation Cross Sternberg Symbols after Stroop	4451154	0	1	37319	2	0	next	other	0
Fage_P062a	108	Pulse	99	4459733	8579	1
Fage_P062a	108	Pulse	99	4472132	20978	1
Fage_P062a	108	Pulse	99	4484532	33378	1
Fage_P062a	109	Picture	Retrieval Sternberg Symbols	4488473	0	1	24824	2	0	next	incorrect	502
Fage_P062a	109	Pulse	99	4496932	8459	1
Fage_P062a	109	Response	2	4499131	10658	1
Fage_P062a	109	Pulse	99	4509331	20858	1
Fage_P062a	110	Picture	Fixation Cross after Retrieval	4513297	0	1	136949	2	0	next	other	0
Fage_P062a	110	Pulse	99	4521731	8434	1
Fage_P062a	110	Pulse	99	4534131	20834	1
Fage_P062a	110	Pulse	99	4546531	33234	1
Fage_P062a	110	Pulse	99	4558930	45633	1
Fage_P062a	110	Pulse	99	4571330	58033	1
Fage_P062a	110	Pulse	99	4583730	70433	1
Fage_P062a	110	Pulse	99	4596129	82832	1
Fage_P062a	110	Pulse	99	4608529	95232	1
Fage_P062a	110	Pulse	99	4620929	107632	1
Fage_P062a	110	Pulse	99	4633328	120031	1
Fage_P062a	110	Pulse	99	4645728	132431	1
Fage_P062a	111	Picture	Encoding Sternberg Symbols	4650246	0	1	24824	2	0	next	other	0
Fage_P062a	111	Pulse	99	4658138	7892	1
Fage_P062a	111	Pulse	99	4670537	20291	1
Fage_P062a	112	Picture	Fixation Cross Sternberg Symbols after Encoding	4675070	0	1	12495	2	0	next	other	0
Fage_P062a	112	Pulse	99	4682937	7867	1
Fage_P062a	113	Picture	Stroop Sternberg	4687565	0	1	24824	2	0	next	incorrect	523
Fage_P062a	113	Pulse	99	4695337	7772	1
Fage_P062a	113	Response	2	4697337	9772	1
Fage_P062a	113	Pulse	99	4707737	20172	1
Fage_P062a	114	Picture	Fixation Cross Sternberg Symbols after Stroop	4712389	0	1	37319	2	0	next	other	0
Fage_P062a	114	Pulse	99	4720136	7747	1
Fage_P062a	114	Pulse	99	4732536	20147	1
Fage_P062a	114	Pulse	99	4744936	32547	1
Fage_P062a	115	Picture	Retrieval Sternberg Symbols	4749708	0	1	24824	2	0	next	incorrect	531
Fage_P062a	115	Pulse	99	4757335	7627	1
Fage_P062a	115	Response	2	4759845	10137	1
Fage_P062a	115	Pulse	99	4769735	20027	1
Fage_P062a	116	Picture	Fixation Cross after Retrieval	4774532	0	1	112291	3	0	next	other	0
Fage_P062a	116	Pulse	99	4782135	7603	1
Fage_P062a	116	Pulse	99	4794534	20002	1
Fage_P062a	116	Pulse	99	4806934	32402	1
Fage_P062a	116	Pulse	99	4819334	44802	1
Fage_P062a	116	Pulse	99	4831733	57201	1
Fage_P062a	116	Pulse	99	4844133	69601	1
Fage_P062a	116	Pulse	99	4856533	82001	1
Fage_P062a	116	Pulse	99	4868932	94400	1
Fage_P062a	116	Pulse	99	4881332	106800	1
Fage_P062a	117	Picture	Encoding Sternberg Symbols	4886823	0	2	24824	4	0	next	other	0
Fage_P062a	117	Pulse	99	4893732	6909	1
Fage_P062a	117	Pulse	99	4906132	19309	1
Fage_P062a	118	Picture	Fixation Cross Sternberg Symbols after Encoding	4911647	0	2	12496	3	0	next	other	0
Fage_P062a	118	Pulse	99	4918531	6884	1
Fage_P062a	119	Picture	Stroop Sternberg	4924143	0	1	24824	2	0	next	incorrect	550
Fage_P062a	119	Pulse	99	4930931	6788	1
Fage_P062a	119	Response	2	4932781	8638	1
Fage_P062a	119	Pulse	99	4943331	19188	1
Fage_P062a	120	Picture	Fixation Cross Sternberg Symbols after Stroop	4948967	0	1	37319	2	0	next	other	0
Fage_P062a	120	Pulse	99	4955730	6763	1
Fage_P062a	120	Pulse	99	4968130	19163	1
Fage_P062a	120	Pulse	99	4980530	31563	1
Fage_P062a	121	Picture	Retrieval Sternberg Symbols	4986286	0	1	24824	2	0	next	miss	0
Fage_P062a	121	Pulse	99	4992929	6643	1
Fage_P062a	121	Pulse	99	5005329	19043	1
Fage_P062a	122	Picture	Fixation Cross after Retrieval	5011110	0	1	149444	2	0	next	false_alarm	560
Fage_P062a	122	Response	1	5014269	3159	1
Fage_P062a	122	Pulse	99	5017729	6619	1
Fage_P062a	122	Pulse	99	5030128	19018	1
Fage_P062a	122	Pulse	99	5042528	31418	1
Fage_P062a	122	Pulse	99	5054928	43818	1
Fage_P062a	122	Pulse	99	5067327	56217	1
Fage_P062a	122	Pulse	99	5079727	68617	1
Fage_P062a	122	Pulse	99	5092127	81017	1
Fage_P062a	122	Pulse	99	5104527	93417	1
Fage_P062a	122	Pulse	99	5116926	105816	1
Fage_P062a	122	Pulse	99	5129326	118216	1
Fage_P062a	122	Pulse	99	5141726	130616	1
Fage_P062a	122	Pulse	99	5154125	143015	1
Fage_P062a	123	Picture	Encoding Sternberg Symbols	5160554	0	1	24824	2	0	next	other	0
Fage_P062a	123	Pulse	99	5166525	5971	1
Fage_P062a	123	Pulse	99	5178925	18371	1
Fage_P062a	124	Picture	Fixation Cross Sternberg Symbols after Encoding	5185378	0	1	12495	2	0	next	other	0
Fage_P062a	124	Pulse	99	5191325	5947	1
Fage_P062a	125	Picture	Stroop Sternberg	5197873	0	1	24824	2	0	next	incorrect	580
Fage_P062a	125	Pulse	99	5203724	5851	1
Fage_P062a	125	Response	2	5207684	9811	1
Fage_P062a	125	Pulse	99	5216124	18251	1
Fage_P062a	126	Picture	Fixation Cross Sternberg Symbols after Stroop	5222697	0	1	37319	3	0	next	other	0
Fage_P062a	126	Pulse	99	5228523	5826	1
Fage_P062a	126	Pulse	99	5240923	18226	1
Fage_P062a	126	Pulse	99	5253323	30626	1
Fage_P062a	127	Picture	Retrieval Sternberg Symbols	5260016	0	2	24824	4	0	next	hit	588
Fage_P062a	127	Pulse	99	5265723	5707	1
Fage_P062a	127	Response	1	5271012	10996	1
Fage_P062a	127	Pulse	99	5278122	18106	1
Fage_P062a	128	Picture	Fixation Cross after Retrieval	5284840	0	2	124620	3	0	next	other	0
Fage_P062a	128	Pulse	99	5290522	5682	1
Fage_P062a	128	Pulse	99	5302922	18082	1
Fage_P062a	128	Pulse	99	5315321	30481	1
Fage_P062a	128	Pulse	99	5327721	42881	1
Fage_P062a	128	Pulse	99	5340121	55281	1
Fage_P062a	128	Pulse	99	5352520	67680	1
Fage_P062a	128	Pulse	99	5364920	80080	1
Fage_P062a	128	Pulse	99	5377320	92480	1
Fage_P062a	128	Pulse	99	5389719	104879	1
Fage_P062a	128	Pulse	99	5402119	117279	1
Fage_P062a	129	Picture	Encoding Sternberg Symbols	5409460	0	1	24824	2	0	next	other	0
Fage_P062a	129	Pulse	99	5414519	5059	1
Fage_P062a	129	Pulse	99	5426918	17458	1
Fage_P062a	130	Picture	Fixation Cross Sternberg Symbols after Encoding	5434284	0	1	12496	2	0	next	other	0
Fage_P062a	130	Pulse	99	5439318	5034	1
Fage_P062a	131	Picture	Stroop Sternberg	5446780	0	1	24824	2	0	next	incorrect	608
Fage_P062a	131	Pulse	99	5451718	4938	1
Fage_P062a	131	Response	2	5458008	11228	1
Fage_P062a	131	Pulse	99	5464118	17338	1
Fage_P062a	132	Picture	Fixation Cross Sternberg Symbols after Stroop	5471604	0	1	37319	2	0	next	other	0
Fage_P062a	132	Pulse	99	5476517	4913	1
Fage_P062a	132	Pulse	99	5488917	17313	1
Fage_P062a	132	Pulse	99	5501317	29713	1
Fage_P062a	133	Picture	Retrieval Sternberg Symbols	5508923	0	1	24824	2	0	next	hit	617
Fage_P062a	133	Pulse	99	5513716	4793	1
Fage_P062a	133	Pulse	99	5526116	17193	1
Fage_P062a	133	Response	1	5529936	21013	1
Fage_P062a	134	Picture	Fixation Cross after Retrieval	5533747	0	1	112291	2	0	next	other	0
Fage_P062a	134	Pulse	99	5538516	4769	1
Fage_P062a	134	Pulse	99	5550916	17169	1
Fage_P062a	134	Pulse	99	5563315	29568	1
Fage_P062a	134	Pulse	99	5575715	41968	1
Fage_P062a	134	Pulse	99	5588115	54368	1
Fage_P062a	134	Pulse	99	5600514	66767	1
Fage_P062a	134	Pulse	99	5612914	79167	1
Fage_P062a	134	Pulse	99	5625314	91567	1
Fage_P062a	134	Pulse	99	5637713	103966	1
Fage_P062a	135	Picture	Encoding Sternberg Symbols	5646038	0	1	24824	2	0	next	other	0
Fage_P062a	135	Pulse	99	5650113	4075	1
Fage_P062a	135	Pulse	99	5662513	16475	1
Fage_P062a	136	Picture	Fixation Cross Sternberg Symbols after Encoding	5670862	0	1	12495	2	0	next	other	0
Fage_P062a	136	Pulse	99	5674912	4050	1
Fage_P062a	137	Picture	Stroop Sternberg	5683357	0	1	24824	2	0	next	hit	635
Fage_P062a	137	Pulse	99	5687312	3955	1
Fage_P062a	137	Response	1	5693632	10275	1
Fage_P062a	137	Pulse	99	5699712	16355	1
Fage_P062a	138	Picture	Fixation Cross Sternberg Symbols after Stroop	5708181	0	1	37319	3	0	next	other	0
Fage_P062a	138	Pulse	99	5712111	3930	1
Fage_P062a	138	Pulse	99	5724511	16330	1
Fage_P062a	138	Pulse	99	5736911	28730	1
Fage_P062a	139	Picture	Retrieval Sternberg Symbols	5745500	0	2	24824	4	0	next	hit	643
Fage_P062a	139	Pulse	99	5749310	3810	1
Fage_P062a	139	Response	1	5754560	9060	1
Fage_P062a	139	Pulse	99	5761710	16210	1
Fage_P062a	140	Picture	Fixation Cross after Retrieval	5770324	0	2	136949	3	0	next	other	0
Fage_P062a	140	Pulse	99	5774110	3786	1
Fage_P062a	140	Pulse	99	5786510	16186	1
Fage_P062a	140	Pulse	99	5798909	28585	1
Fage_P062a	140	Pulse	99	5811309	40985	1
Fage_P062a	140	Pulse	99	5823709	53385	1
Fage_P062a	140	Pulse	99	5836108	65784	1
Fage_P062a	140	Pulse	99	5848508	78184	1
Fage_P062a	140	Pulse	99	5860908	90584	1
Fage_P062a	140	Pulse	99	5873307	102983	1
Fage_P062a	140	Pulse	99	5885707	115383	1
Fage_P062a	140	Pulse	99	5898107	127783	1
Fage_P062a	141	Picture	Encoding Sternberg Symbols	5907273	0	1	24824	2	0	next	other	0
Fage_P062a	141	Pulse	99	5910507	3234	1
Fage_P062a	141	Pulse	99	5922906	15633	1
Fage_P062a	142	Picture	Fixation Cross Sternberg Symbols after Encoding	5932097	0	1	12495	2	0	next	other	0
Fage_P062a	142	Pulse	99	5935306	3209	1
Fage_P062a	143	Picture	Stroop Sternberg	5944592	0	1	24824	2	0	next	hit	664
Fage_P062a	143	Pulse	99	5947706	3114	1
Fage_P062a	143	Response	1	5955905	11313	1
Fage_P062a	143	Pulse	99	5960105	15513	1
Fage_P062a	144	Picture	Fixation Cross Sternberg Symbols after Stroop	5969416	0	1	37320	2	0	next	other	0
Fage_P062a	144	Pulse	99	5972505	3089	1
Fage_P062a	144	Pulse	99	5984905	15489	1
Fage_P062a	144	Pulse	99	5997304	27888	1
Fage_P062a	145	Picture	Retrieval Sternberg Symbols	6006736	0	1	24824	2	0	next	incorrect	672
Fage_P062a	145	Pulse	99	6009704	2968	1
Fage_P062a	145	Response	2	6015984	9248	1
Fage_P062a	145	Pulse	99	6022104	15368	1
Fage_P062a	146	Picture	Fixation Cross after Retrieval	6031560	0	1	112291	2	0	next	other	0
Fage_P062a	146	Pulse	99	6034503	2943	1
Fage_P062a	146	Pulse	99	6046903	15343	1
Fage_P062a	146	Pulse	99	6059303	27743	1
Fage_P062a	146	Pulse	99	6071702	40142	1
Fage_P062a	146	Pulse	99	6084102	52542	1
Fage_P062a	146	Pulse	99	6096502	64942	1
Fage_P062a	146	Pulse	99	6108902	77342	1
Fage_P062a	146	Pulse	99	6121301	89741	1
Fage_P062a	146	Pulse	99	6133701	102141	1
Fage_P062a	147	Picture	Instruction Sternberg Letters	6143851	0	1	37319	2	0	next	other	0
Fage_P062a	147	Pulse	99	6146101	2250	1
Fage_P062a	147	Pulse	99	6158500	14649	1
Fage_P062a	147	Pulse	99	6170900	27049	1
Fage_P062a	148	Picture	Encoding Sternberg Letters	6181170	0	1	24824	2	0	next	other	0
Fage_P062a	148	Pulse	99	6183300	2130	1
Fage_P062a	148	Pulse	99	6195699	14529	1
Fage_P062a	149	Picture	Fixation Cross Sternberg Letters after Encoding	6205994	0	1	12495	2	0	next	other	0
Fage_P062a	149	Pulse	99	6208099	2105	1
Fage_P062a	150	Picture	Stroop Sternberg	6218489	0	1	24824	2	0	next	incorrect	695
Fage_P062a	150	Pulse	99	6220509	2020	1
Fage_P062a	150	Response	2	6230868	12379	1
Fage_P062a	150	Pulse	99	6232908	14419	1
Fage_P062a	151	Picture	Fixation Cross Sternberg Letters after Stroop	6243313	0	1	37319	3	0	next	other	0
Fage_P062a	151	Pulse	99	6245308	1995	1
Fage_P062a	151	Pulse	99	6257708	14395	1
Fage_P062a	151	Pulse	99	6270107	26794	1
Fage_P062a	152	Picture	Retrieval Sternberg Letters	6280632	0	2	24824	4	0	next	incorrect	703
Fage_P062a	152	Pulse	99	6282507	1875	1
Fage_P062a	152	Response	2	6290817	10185	1
Fage_P062a	152	Pulse	99	6294907	14275	1
Fage_P062a	153	Picture	Fixation Cross after Retrieval	6305456	0	2	112292	3	0	next	other	0
Fage_P062a	153	Pulse	99	6307307	1851	1
Fage_P062a	153	Pulse	99	6319706	14250	1
Fage_P062a	153	Pulse	99	6332106	26650	1
Fage_P062a	153	Pulse	99	6344506	39050	1
Fage_P062a	153	Pulse	99	6356905	51449	1
Fage_P062a	153	Pulse	99	6369305	63849	1
Fage_P062a	153	Pulse	99	6381705	76249	1
Fage_P062a	153	Pulse	99	6394104	88648	1
Fage_P062a	153	Pulse	99	6406504	101048	1
Fage_P062a	154	Picture	Encoding Sternberg Letters	6417748	0	1	24824	2	0	next	other	0
Fage_P062a	154	Pulse	99	6418904	1156	1
Fage_P062a	154	Pulse	99	6431303	13555	1
Fage_P062a	155	Picture	Fixation Cross Sternberg Letters after Encoding	6442572	0	1	12495	2	0	next	other	0
Fage_P062a	155	Pulse	99	6443703	1131	1
Fage_P062a	156	Picture	Stroop Sternberg	6455067	0	1	24824	2	0	next	incorrect	722
Fage_P062a	156	Pulse	99	6456103	1036	1
Fage_P062a	156	Response	2	6463673	8606	1
Fage_P062a	156	Pulse	99	6468502	13435	1
Fage_P062a	157	Picture	Fixation Cross Sternberg Letters after Stroop	6479891	0	1	37319	2	0	next	other	0
Fage_P062a	157	Pulse	99	6480902	1011	1
Fage_P062a	157	Pulse	99	6493302	13411	1
Fage_P062a	157	Pulse	99	6505702	25811	1
Fage_P062a	158	Picture	Retrieval Sternberg Letters	6517210	0	1	24824	2	0	next	incorrect	730
Fage_P062a	158	Pulse	99	6518101	891	1
Fage_P062a	158	Response	2	6525511	8301	1
Fage_P062a	158	Pulse	99	6530501	13291	1
Fage_P062a	158	Response	1	6539221	22011	1
Fage_P062a	159	Picture	Fixation Cross after Retrieval	6542034	0	1	149444	2	0	next	false_alarm	736
Fage_P062a	159	Pulse	99	6542901	867	1
Fage_P062a	159	Pulse	99	6555300	13266	1
Fage_P062a	159	Response	1	6558490	16456	1
Fage_P062a	159	Pulse	99	6567700	25666	1
Fage_P062a	159	Pulse	99	6580100	38066	1
Fage_P062a	159	Pulse	99	6592499	50465	1
Fage_P062a	159	Pulse	99	6604899	62865	1
Fage_P062a	159	Pulse	99	6617299	75265	1
Fage_P062a	159	Pulse	99	6629698	87664	1
Fage_P062a	159	Pulse	99	6642098	100064	1
Fage_P062a	159	Pulse	99	6654498	112464	1
Fage_P062a	159	Pulse	99	6666897	124863	1
Fage_P062a	159	Pulse	99	6679297	137263	1
Fage_P062a	160	Picture	Encoding Sternberg Letters	6691478	0	1	24824	2	0	next	other	0
Fage_P062a	160	Pulse	99	6691697	219	1
Fage_P062a	160	Pulse	99	6704097	12619	1
Fage_P062a	161	Picture	Fixation Cross Sternberg Letters after Encoding	6716302	0	1	12495	2	0	next	other	0
Fage_P062a	161	Pulse	99	6716496	194	1
Fage_P062a	162	Picture	Stroop Sternberg	6728797	0	1	24824	2	0	next	hit	754
Fage_P062a	162	Pulse	99	6728896	99	1
Fage_P062a	162	Response	1	6739056	10259	1
Fage_P062a	162	Pulse	99	6741296	12499	1
Fage_P062a	163	Picture	Fixation Cross Sternberg Letters after Stroop	6753621	0	1	37320	2	0	next	other	0
Fage_P062a	163	Pulse	99	6753695	74	1
Fage_P062a	163	Pulse	99	6766095	12474	1
Fage_P062a	163	Pulse	99	6778495	24874	1
Fage_P062a	163	Pulse	99	6790894	37273	1
Fage_P062a	164	Picture	Retrieval Sternberg Letters	6790941	0	1	24824	2	0	next	hit	762
Fage_P062a	164	Response	1	6799924	8983	1
Fage_P062a	164	Pulse	99	6803294	12353	1
Fage_P062a	164	Pulse	99	6815694	24753	1
Fage_P062a	165	Picture	Fixation Cross after Retrieval	6815765	0	1	124619	2	0	next	other	0
Fage_P062a	165	Pulse	99	6828093	12328	1
Fage_P062a	165	Pulse	99	6840493	24728	1
Fage_P062a	165	Pulse	99	6852893	37128	1
Fage_P062a	165	Pulse	99	6865293	49528	1
Fage_P062a	165	Pulse	99	6877692	61927	1
Fage_P062a	165	Pulse	99	6890092	74327	1
Fage_P062a	165	Pulse	99	6902492	86727	1
Fage_P062a	165	Pulse	99	6914891	99126	1
Fage_P062a	165	Pulse	99	6927291	111526	1
Fage_P062a	165	Pulse	99	6939691	123926	1
Fage_P062a	166	Picture	Encoding Sternberg Letters	6940384	0	1	24824	2	0	next	other	0
Fage_P062a	166	Pulse	99	6952090	11706	1
Fage_P062a	166	Pulse	99	6964490	24106	1
Fage_P062a	167	Picture	Fixation Cross Sternberg Letters after Encoding	6965208	0	1	12496	2	0	next	other	0
Fage_P062a	167	Pulse	99	6976890	11682	1
Fage_P062a	168	Picture	Stroop Sternberg	6977704	0	1	24824	2	0	next	hit	782
Fage_P062a	168	Response	1	6987460	9756	1
Fage_P062a	168	Pulse	99	6989289	11585	1
Fage_P062a	168	Pulse	99	7001689	23985	1
Fage_P062a	169	Picture	Fixation Cross Sternberg Letters after Stroop	7002528	0	1	37319	2	0	next	other	0
Fage_P062a	169	Pulse	99	7014089	11561	1
Fage_P062a	169	Pulse	99	7026489	23961	1
Fage_P062a	169	Pulse	99	7038888	36360	1
Fage_P062a	170	Picture	Retrieval Sternberg Letters	7039847	0	1	24824	2	0	next	incorrect	791
Fage_P062a	170	Pulse	99	7051288	11441	1
Fage_P062a	170	Response	2	7056928	17081	1
Fage_P062a	170	Pulse	99	7063688	23841	1
Fage_P062a	171	Picture	Fixation Cross after Retrieval	7064671	0	1	137115	2	0	next	other	0
Fage_P062a	171	Pulse	99	7076087	11416	1
Fage_P062a	171	Pulse	99	7088487	23816	1
Fage_P062a	171	Pulse	99	7100887	36216	1
Fage_P062a	171	Pulse	99	7113286	48615	1
Fage_P062a	171	Pulse	99	7125686	61015	1
Fage_P062a	171	Pulse	99	7138086	73415	1
Fage_P062a	171	Pulse	99	7150485	85814	1
Fage_P062a	171	Pulse	99	7162885	98214	1
Fage_P062a	171	Pulse	99	7175285	110614	1
Fage_P062a	171	Pulse	99	7187685	123014	1
Fage_P062a	171	Pulse	99	7200084	135413	1
Fage_P062a	172	Picture	Encoding Sternberg Letters	7201786	0	1	24824	2	0	next	other	0
Fage_P062a	172	Pulse	99	7212484	10698	1
Fage_P062a	172	Pulse	99	7224884	23098	1
Fage_P062a	173	Picture	Fixation Cross Sternberg Letters after Encoding	7226610	0	1	12495	2	0	next	other	0
Fage_P062a	173	Pulse	99	7237283	10673	1
Fage_P062a	174	Picture	Stroop Sternberg	7239105	0	1	24824	2	0	next	incorrect	812
Fage_P062a	174	Pulse	99	7249683	10578	1
Fage_P062a	174	Response	2	7250633	11528	1
Fage_P062a	174	Pulse	99	7262083	22978	1
Fage_P062a	175	Picture	Fixation Cross Sternberg Letters after Stroop	7263929	0	1	37320	2	0	next	other	0
Fage_P062a	175	Pulse	99	7274482	10553	1
Fage_P062a	175	Pulse	99	7286882	22953	1
Fage_P062a	175	Pulse	99	7299282	35353	1
Fage_P062a	176	Picture	Retrieval Sternberg Letters	7301249	0	1	24824	2	0	next	hit	820
Fage_P062a	176	Pulse	99	7311682	10433	1
Fage_P062a	176	Response	1	7313871	12622	1
Fage_P062a	176	Pulse	99	7324081	22832	1
Fage_P062a	177	Picture	Fixation Cross after Retrieval	7326073	0	1	124619	2	0	next	other	0
Fage_P062a	177	Pulse	99	7336481	10408	1
Fage_P062a	177	Pulse	99	7348880	22807	1
Fage_P062a	177	Pulse	99	7361280	35207	1
Fage_P062a	177	Pulse	99	7373680	47607	1
Fage_P062a	177	Pulse	99	7386080	60007	1
Fage_P062a	177	Pulse	99	7398479	72406	1
Fage_P062a	177	Pulse	99	7410879	84806	1
Fage_P062a	177	Pulse	99	7423279	97206	1
Fage_P062a	177	Pulse	99	7435678	109605	1
Fage_P062a	177	Pulse	99	7448078	122005	1
Fage_P062a	178	Picture	Encoding Sternberg Letters	7450692	0	1	24824	2	0	next	other	0
Fage_P062a	178	Pulse	99	7460478	9786	1
Fage_P062a	178	Pulse	99	7472877	22185	1
Fage_P062a	179	Picture	Fixation Cross Sternberg Letters after Encoding	7475516	0	1	12496	2	0	next	other	0
Fage_P062a	179	Pulse	99	7485277	9761	1
Fage_P062a	180	Picture	Stroop Sternberg	7488012	0	1	24824	2	0	next	incorrect	840
Fage_P062a	180	Pulse	99	7497677	9665	1
Fage_P062a	180	Response	2	7499197	11185	1
Fage_P062a	180	Pulse	99	7510076	22064	1
Fage_P062a	181	Picture	Fixation Cross Sternberg Letters after Stroop	7512836	0	1	37319	2	0	next	other	0
Fage_P062a	181	Pulse	99	7522476	9640	1
Fage_P062a	181	Pulse	99	7534876	22040	1
Fage_P062a	181	Pulse	99	7547276	34440	1
Fage_P062a	182	Picture	Retrieval Sternberg Letters	7550155	0	1	24824	2	0	next	hit	848
Fage_P062a	182	Pulse	99	7559675	9520	1
Fage_P062a	182	Response	1	7560485	10330	1
Fage_P062a	182	Pulse	99	7572075	21920	1
Fage_P062a	183	Picture	Fixation Cross after Retrieval	7574979	0	1	112291	2	0	next	other	0
Fage_P062a	183	Pulse	99	7584475	9496	1
Fage_P062a	183	Pulse	99	7596874	21895	1
Fage_P062a	183	Pulse	99	7609274	34295	1
Fage_P062a	183	Pulse	99	7621674	46695	1
Fage_P062a	183	Pulse	99	7634073	59094	1
Fage_P062a	183	Pulse	99	7646473	71494	1
Fage_P062a	183	Pulse	99	7658873	83894	1
Fage_P062a	183	Pulse	99	7671272	96293	1
Fage_P062a	183	Pulse	99	7683672	108693	1
Fage_P062a	184	Picture	Encoding Sternberg Letters	7687270	0	1	24824	2	0	next	other	0
Fage_P062a	184	Pulse	99	7696072	8802	1
Fage_P062a	184	Pulse	99	7708472	21202	1
Fage_P062a	185	Picture	Fixation Cross Sternberg Letters after Encoding	7712094	0	1	12495	2	0	next	other	0
Fage_P062a	185	Pulse	99	7720871	8777	1
Fage_P062a	186	Picture	Stroop Sternberg	7724589	0	1	24824	2	0	next	hit	866
Fage_P062a	186	Response	1	7732391	7802	1
Fage_P062a	186	Pulse	99	7733271	8682	1
Fage_P062a	186	Pulse	99	7745671	21082	1
Fage_P062a	187	Picture	Fixation Cross Sternberg Letters after Stroop	7749413	0	1	37320	2	0	next	other	0
Fage_P062a	187	Pulse	99	7758070	8657	1
Fage_P062a	187	Pulse	99	7770470	21057	1
Fage_P062a	187	Pulse	99	7782870	33457	1
Fage_P062a	188	Picture	Retrieval Sternberg Letters	7786733	0	1	24824	2	0	next	incorrect	875
Fage_P062a	188	Pulse	99	7795269	8536	1
Fage_P062a	188	Response	2	7801309	14576	1
Fage_P062a	188	Pulse	99	7807679	20946	1
Fage_P062a	189	Picture	Fixation Cross after Retrieval	7811557	0	1	112291	2	0	next	other	0
Fage_P062a	189	Pulse	99	7820079	8522	1
Fage_P062a	189	Pulse	99	7832478	20921	1
Fage_P062a	189	Pulse	99	7844878	33321	1
Fage_P062a	189	Pulse	99	7857278	45721	1
Fage_P062a	189	Pulse	99	7869677	58120	1
Fage_P062a	189	Pulse	99	7882077	70520	1
Fage_P062a	189	Pulse	99	7894477	82920	1
Fage_P062a	189	Pulse	99	7906877	95320	1
Fage_P062a	189	Pulse	99	7919276	107719	1
Fage_P062a	190	Picture	Encoding Sternberg Letters	7923848	0	1	24824	2	0	next	other	0
Fage_P062a	190	Pulse	99	7931676	7828	1
Fage_P062a	190	Pulse	99	7944076	20228	1
Fage_P062a	191	Picture	Fixation Cross Sternberg Letters after Encoding	7948672	0	1	12495	2	0	next	other	0
Fage_P062a	191	Pulse	99	7956475	7803	1
Fage_P062a	192	Picture	Stroop Sternberg	7961167	0	1	24824	2	0	next	incorrect	894
Fage_P062a	192	Pulse	99	7968875	7708	1
Fage_P062a	192	Response	2	7970465	9298	1
Fage_P062a	192	Pulse	99	7981275	20108	1
Fage_P062a	193	Picture	Fixation Cross Sternberg Letters after Stroop	7985991	0	1	37319	2	0	next	other	0
Fage_P062a	193	Pulse	99	7993674	7683	1
Fage_P062a	193	Pulse	99	8006074	20083	1
Fage_P062a	193	Pulse	99	8018474	32483	1
Fage_P062a	194	Picture	Retrieval Sternberg Letters	8023310	0	1	24824	2	0	next	hit	902
Fage_P062a	194	Pulse	99	8030874	7564	1
Fage_P062a	194	Response	1	8034893	11583	1
Fage_P062a	194	Pulse	99	8043273	19963	1
Fage_P062a	195	Picture	Fixation Cross after Retrieval	8048134	0	1	137115	2	0	next	other	0
Fage_P062a	195	Pulse	99	8055673	7539	1
Fage_P062a	195	Pulse	99	8068073	19939	1
Fage_P062a	195	Pulse	99	8080472	32338	1
Fage_P062a	195	Pulse	99	8092872	44738	1
Fage_P062a	195	Pulse	99	8105272	57138	1
Fage_P062a	195	Pulse	99	8117671	69537	1
Fage_P062a	195	Pulse	99	8130071	81937	1
Fage_P062a	195	Pulse	99	8142471	94337	1
Fage_P062a	195	Pulse	99	8154870	106736	1
Fage_P062a	195	Pulse	99	8167270	119136	1
Fage_P062a	195	Pulse	99	8179670	131536	1
Fage_P062a	196	Picture	Encoding Sternberg Letters	8185249	0	1	24824	2	0	next	other	0
Fage_P062a	196	Pulse	99	8192069	6820	1
Fage_P062a	196	Pulse	99	8204469	19220	1
Fage_P062a	197	Picture	Fixation Cross Sternberg Letters after Encoding	8210073	0	1	12496	2	0	next	other	0
Fage_P062a	197	Pulse	99	8216869	6796	1
Fage_P062a	198	Picture	Stroop Sternberg	8222569	0	1	24824	2	0	next	hit	923
Fage_P062a	198	Pulse	99	8229269	6700	1
Fage_P062a	198	Response	1	8235358	12789	1
Fage_P062a	198	Pulse	99	8241668	19099	1
Fage_P062a	199	Picture	Fixation Cross Sternberg Letters after Stroop	8247393	0	1	37319	2	0	next	other	0
Fage_P062a	199	Pulse	99	8254068	6675	1
Fage_P062a	199	Pulse	99	8266467	19074	1
Fage_P062a	199	Pulse	99	8278867	31474	1
Fage_P062a	200	Picture	Retrieval Sternberg Letters	8284712	0	1	24824	2	0	next	incorrect	931
Fage_P062a	200	Pulse	99	8291267	6555	1
Fage_P062a	200	Response	2	8298747	14035	1
Fage_P062a	200	Pulse	99	8303667	18955	1
Fage_P062a	201	Picture	Fixation Cross after Retrieval	8309536	0	1	124620	2	0	next	other	0
Fage_P062a	201	Pulse	99	8316066	6530	1
Fage_P062a	201	Pulse	99	8328466	18930	1
Fage_P062a	201	Pulse	99	8340866	31330	1
Fage_P062a	201	Pulse	99	8353265	43729	1
Fage_P062a	201	Pulse	99	8365665	56129	1
Fage_P062a	201	Pulse	99	8378065	68529	1
Fage_P062a	201	Pulse	99	8390464	80928	1
Fage_P062a	201	Pulse	99	8402864	93328	1
Fage_P062a	201	Pulse	99	8415264	105728	1
Fage_P062a	201	Pulse	99	8427663	118127	1
Fage_P062a	202	Picture	Encoding Sternberg Letters	8434156	0	1	24824	2	0	next	other	0
Fage_P062a	202	Pulse	99	8440063	5907	1
Fage_P062a	202	Pulse	99	8452463	18307	1
Fage_P062a	203	Picture	Fixation Cross Sternberg Letters after Encoding	8458980	0	1	12495	2	0	next	other	0
Fage_P062a	203	Pulse	99	8464863	5883	1
Fage_P062a	204	Picture	Stroop Sternberg	8471475	0	1	24824	2	0	next	incorrect	951
Fage_P062a	204	Pulse	99	8477262	5787	1
Fage_P062a	204	Response	2	8482032	10557	1
Fage_P062a	204	Pulse	99	8489662	18187	1
Fage_P062a	205	Picture	Fixation Cross Sternberg Letters after Stroop	8496299	0	1	37319	2	0	next	other	0
Fage_P062a	205	Pulse	99	8502062	5763	1
Fage_P062a	205	Pulse	99	8514461	18162	1
Fage_P062a	205	Pulse	99	8526861	30562	1
Fage_P062a	206	Picture	Retrieval Sternberg Letters	8533618	0	1	24824	2	0	next	incorrect	959
Fage_P062a	206	Pulse	99	8539261	5643	1
Fage_P062a	206	Response	2	8542181	8563	1
Fage_P062a	206	Pulse	99	8551660	18042	1
Fage_P062a	207	Picture	Fixation Cross after Retrieval	8558442	0	1	149444	2	0	next	other	0
Fage_P062a	207	Pulse	99	8564060	5618	1
Fage_P062a	207	Pulse	99	8576460	18018	1
Fage_P062a	207	Pulse	99	8588860	30418	1
Fage_P062a	207	Pulse	99	8601259	42817	1
Fage_P062a	207	Pulse	99	8613659	55217	1
Fage_P062a	207	Pulse	99	8626059	67617	1
Fage_P062a	207	Pulse	99	8638458	80016	1
Fage_P062a	207	Pulse	99	8650858	92416	1
Fage_P062a	207	Pulse	99	8663258	104816	1
Fage_P062a	207	Pulse	99	8675657	117215	1
Fage_P062a	207	Pulse	99	8688057	129615	1
Fage_P062a	207	Pulse	99	8700457	142015	1
Fage_P062a	208	Picture	Encoding Sternberg Letters	8707886	0	1	24824	2	0	next	other	0
Fage_P062a	208	Pulse	99	8712857	4971	1
Fage_P062a	208	Pulse	99	8725256	17370	1
Fage_P062a	209	Picture	Fixation Cross Sternberg Letters after Encoding	8732710	0	1	12495	2	0	next	other	0
Fage_P062a	209	Pulse	99	8737656	4946	1
Fage_P062a	210	Picture	Stroop Sternberg	8745205	0	1	24824	3	0	next	incorrect	981
Fage_P062a	210	Pulse	99	8750056	4851	1
Fage_P062a	210	Response	2	8754845	9640	1
Fage_P062a	210	Pulse	99	8762455	17250	1
Fage_P062a	211	Picture	Fixation Cross Sternberg Letters after Stroop	8770029	0	2	37320	3	0	next	other	0
Fage_P062a	211	Pulse	99	8774855	4826	1
Fage_P062a	211	Pulse	99	8787255	17226	1
Fage_P062a	211	Pulse	99	8799654	29625	1
Fage_P062a	212	Picture	Retrieval Sternberg Letters	8807349	0	1	24824	2	0	next	hit	989
Fage_P062a	212	Pulse	99	8812054	4705	1
Fage_P062a	212	Response	1	8816374	9025	1
Fage_P062a	212	Pulse	99	8824454	17105	1
Fage_P062a	213	Picture	Fixation Cross after Retrieval	8832173	0	1	124619	3	0	next	other	0
Fage_P062a	213	Pulse	99	8836853	4680	1
Fage_P062a	213	Pulse	99	8849253	17080	1
Fage_P062a	213	Pulse	99	8861653	29480	1
Fage_P062a	213	Pulse	99	8874052	41879	1
Fage_P062a	213	Pulse	99	8886452	54279	1
Fage_P062a	213	Pulse	99	8898852	66679	1
Fage_P062a	213	Pulse	99	8911252	79079	1
Fage_P062a	213	Pulse	99	8923651	91478	1
Fage_P062a	213	Pulse	99	8936051	103878	1
Fage_P062a	213	Pulse	99	8948450	116277	1
Fage_P062a	214	Picture	Encoding Sternberg Letters	8956792	0	2	24824	4	0	next	other	0
Fage_P062a	214	Pulse	99	8960850	4058	1
Fage_P062a	214	Pulse	99	8973250	16458	1
Fage_P062a	215	Picture	Fixation Cross Sternberg Letters after Encoding	8981616	0	2	12496	3	0	next	other	0
Fage_P062a	215	Pulse	99	8985650	4034	1
Fage_P062a	216	Picture	Stroop Sternberg	8994112	0	1	24824	2	0	next	incorrect	1009
Fage_P062a	216	Pulse	99	8998049	3937	1
Fage_P062a	216	Response	2	9005259	11147	1
Fage_P062a	216	Pulse	99	9010449	16337	1
Fage_P062a	217	Picture	Fixation Cross Sternberg Letters after Stroop	9018936	0	1	37319	2	0	next	other	0
Fage_P062a	217	Pulse	99	9022849	3913	1
Fage_P062a	217	Pulse	99	9035248	16312	1
Fage_P062a	217	Pulse	99	9047648	28712	1
Fage_P062a	218	Picture	Retrieval Sternberg Letters	9056255	0	1	24824	2	0	next	incorrect	1017
Fage_P062a	218	Pulse	99	9060048	3793	1
Fage_P062a	218	Response	2	9066647	10392	1
Fage_P062a	218	Pulse	99	9072447	16192	1
Fage_P062a	219	Picture	Fixation Cross after Retrieval	9081079	0	1	112291	2	0	next	other	0
Fage_P062a	219	Pulse	99	9084847	3768	1
Fage_P062a	219	Pulse	99	9097247	16168	1
Fage_P062a	219	Pulse	99	9109646	28567	1
Fage_P062a	219	Pulse	99	9122046	40967	1
Fage_P062a	219	Pulse	99	9134446	53367	1
Fage_P062a	219	Pulse	99	9146846	65767	1
Fage_P062a	219	Pulse	99	9159245	78166	1
Fage_P062a	219	Pulse	99	9171645	90566	1
Fage_P062a	219	Pulse	99	9184045	102966	1
Fage_P062a	220	Picture	Encoding Sternberg Letters	9193370	0	1	24824	2	0	next	other	0
Fage_P062a	220	Pulse	99	9196444	3074	1
Fage_P062a	220	Pulse	99	9208844	15474	1
Fage_P062a	221	Picture	Fixation Cross Sternberg Letters after Encoding	9218194	0	1	12495	3	0	next	other	0
Fage_P062a	221	Pulse	99	9221244	3050	1
Fage_P062a	222	Picture	Stroop Sternberg	9230689	0	2	24824	3	0	next	hit	1036
Fage_P062a	222	Pulse	99	9233643	2954	1
Fage_P062a	222	Response	1	9239903	9214	1
Fage_P062a	222	Pulse	99	9246043	15354	1
Fage_P062a	223	Picture	Fixation Cross Sternberg Letters after Stroop	9255513	0	1	37320	2	0	next	other	0
Fage_P062a	223	Pulse	99	9258443	2930	1
Fage_P062a	223	Pulse	99	9270842	15329	1
Fage_P062a	223	Pulse	99	9283242	27729	1
Fage_P062a	224	Picture	Retrieval Sternberg Letters	9292833	0	1	24824	2	0	next	incorrect	1044
Fage_P062a	224	Pulse	99	9295642	2809	1
Fage_P062a	224	Response	2	9302532	9699	1
Fage_P062a	224	Pulse	99	9308041	15208	1
Fage_P062a	225	Picture	Fixation Cross after Retrieval	9317657	0	1	124620	2	0	next	other	0
Fage_P062a	225	Pulse	99	9320441	2784	1
Fage_P062a	225	Pulse	99	9332841	15184	1
Fage_P062a	225	Pulse	99	9345241	27584	1
Fage_P062a	225	Pulse	99	9357640	39983	1
Fage_P062a	225	Pulse	99	9370050	52393	1
Fage_P062a	225	Pulse	99	9382440	64783	1
Fage_P062a	225	Pulse	99	9394839	77182	1
Fage_P062a	225	Pulse	99	9407249	89592	1
Fage_P062a	225	Pulse	99	9419649	101992	1
Fage_P062a	225	Pulse	99	9432048	114391	1
Fage_P062a	226	Picture	Encoding Sternberg Letters	9442277	0	1	24823	3	0	next	other	0
Fage_P062a	226	Pulse	99	9444448	2171	1
Fage_P062a	226	Pulse	99	9456848	14571	1
Fage_P062a	227	Picture	Fixation Cross Sternberg Letters after Encoding	9467100	0	2	12496	3	0	next	other	0
Fage_P062a	227	Pulse	99	9469248	2148	1
Fage_P062a	228	Picture	Stroop Sternberg	9479596	0	1	24824	2	0	next	incorrect	1064
Fage_P062a	228	Pulse	99	9481647	2051	1
Fage_P062a	228	Response	2	9487897	8301	1
Fage_P062a	228	Pulse	99	9494047	14451	1
Fage_P062a	229	Picture	Fixation Cross Sternberg Letters after Stroop	9504420	0	1	37319	2	0	next	other	0
Fage_P062a	229	Pulse	99	9506447	2027	1
Fage_P062a	229	Pulse	99	9518846	14426	1
Fage_P062a	229	Pulse	99	9531246	26826	1
Fage_P062a	230	Picture	Retrieval Sternberg Letters	9541739	0	1	24824	2	0	next	incorrect	1072
Fage_P062a	230	Pulse	99	9543646	1907	1
Fage_P062a	230	Response	2	9551605	9866	1
Fage_P062a	230	Pulse	99	9556045	14306	1
Fage_P062a	231	Picture	Fixation Cross after Retrieval	9566563	0	1	124620	2	0	next	other	0
Fage_P062a	231	Pulse	99	9568445	1882	1
Fage_P062a	231	Pulse	99	9580845	14282	1
Fage_P062a	231	Pulse	99	9593244	26681	1
Fage_P062a	231	Pulse	99	9605644	39081	1
Fage_P062a	231	Pulse	99	9618044	51481	1
Fage_P062a	231	Pulse	99	9630443	63880	1
Fage_P062a	231	Pulse	99	9642843	76280	1
Fage_P062a	231	Pulse	99	9655243	88680	1
Fage_P062a	231	Pulse	99	9667642	101079	1
Fage_P062a	231	Pulse	99	9680042	113479	1
Fage_P062a	232	Picture	Encoding Sternberg Letters	9691183	0	1	24824	2	0	next	other	0
Fage_P062a	232	Pulse	99	9692442	1259	1
Fage_P062a	232	Pulse	99	9704842	13659	1
Fage_P062a	233	Picture	Fixation Cross Sternberg Letters after Encoding	9716007	0	1	12495	2	0	next	other	0
Fage_P062a	233	Pulse	99	9717241	1234	1
Fage_P062a	234	Picture	Stroop Sternberg	9728502	0	1	24824	2	0	next	incorrect	1092
Fage_P062a	234	Pulse	99	9729641	1139	1
Fage_P062a	234	Response	2	9735071	6569	1
Fage_P062a	234	Pulse	99	9742041	13539	1
Fage_P062a	235	Picture	Fixation Cross Sternberg Letters after Stroop	9753326	0	1	37319	3	0	next	other	0
Fage_P062a	235	Pulse	99	9754440	1114	1
Fage_P062a	235	Pulse	99	9766840	13514	1
Fage_P062a	235	Pulse	99	9779240	25914	1
Fage_P062a	236	Picture	Retrieval Sternberg Letters	9790645	0	2	24824	4	0	next	incorrect	1100
Fage_P062a	236	Pulse	99	9791640	995	1
Fage_P062a	236	Response	2	9800259	9614	1
Fage_P062a	236	Pulse	99	9804039	13394	1
Fage_P062a	237	Picture	Fixation Cross after Retrieval	9815469	0	2	112292	3	0	next	other	0
Fage_P062a	237	Pulse	99	9816439	970	1
Fage_P062a	237	Pulse	99	9828839	13370	1
Fage_P062a	237	Pulse	99	9841238	25769	1
Fage_P062a	237	Pulse	99	9853638	38169	1
Fage_P062a	237	Pulse	99	9866037	50568	1
Fage_P062a	237	Pulse	99	9878437	62968	1
Fage_P062a	237	Pulse	99	9890837	75368	1
Fage_P062a	237	Pulse	99	9903237	87768	1
Fage_P062a	237	Pulse	99	9915636	100167	1
Fage_P062a	238	Picture	Encoding Sternberg Letters	9927761	0	1	24823	3	0	next	other	0
Fage_P062a	238	Pulse	99	9928036	275	1
Fage_P062a	238	Pulse	99	9940435	12674	2
Fage_P062a	239	Picture	Fixation Cross Sternberg Letters after Encoding	9952584	0	2	12496	3	0	next	other	0
Fage_P062a	239	Pulse	99	9952835	251	1
Fage_P062a	240	Picture	Stroop Sternberg	9965080	0	1	24824	2	0	next	incorrect	1119
Fage_P062a	240	Pulse	99	9965235	155	1
Fage_P062a	240	Response	2	9971095	6015	1
Fage_P062a	240	Pulse	99	9977635	12555	1
Fage_P062a	241	Picture	Fixation Cross Sternberg Letters after Stroop	9989904	0	1	37319	2	0	next	other	0
Fage_P062a	241	Pulse	99	9990035	131	1
Fage_P062a	241	Pulse	99	10002434	12530	1
Fage_P062a	241	Pulse	99	10014834	24930	1
Fage_P062a	242	Picture	Retrieval Sternberg Letters	10027223	0	1	24824	3	0	next	incorrect	1127
Fage_P062a	242	Pulse	99	10027234	11	1
Fage_P062a	242	Response	2	10038913	11690	1
Fage_P062a	242	Pulse	99	10039633	12410	1
Fage_P062a	242	Pulse	99	10052033	24810	1
Fage_P062a	243	Picture	Fixation Cross after Retrieval	10052047	0	2	137115	3	0	next	other	0
Fage_P062a	243	Pulse	99	10064433	12386	1
Fage_P062a	243	Pulse	99	10076832	24785	1
Fage_P062a	243	Pulse	99	10089232	37185	1
Fage_P062a	243	Pulse	99	10101632	49585	1
Fage_P062a	243	Pulse	99	10114031	61984	1
Fage_P062a	243	Pulse	99	10126431	74384	1
Fage_P062a	243	Pulse	99	10138831	86784	1
Fage_P062a	243	Pulse	99	10151230	99183	1
Fage_P062a	243	Pulse	99	10163630	111583	1
Fage_P062a	243	Pulse	99	10176030	123983	1
Fage_P062a	243	Pulse	99	10188429	136382	1
Fage_P062a	244	Picture	Encoding Sternberg Letters	10189162	0	1	24824	2	0	next	other	0
Fage_P062a	244	Pulse	99	10200829	11667	1
Fage_P062a	244	Pulse	99	10213229	24067	1
Fage_P062a	245	Picture	Fixation Cross Sternberg Letters after Encoding	10213986	0	1	12495	3	0	next	other	0
Fage_P062a	245	Pulse	99	10225629	11643	1
Fage_P062a	246	Picture	Stroop Sternberg	10226481	0	2	24824	4	0	next	incorrect	1148
Fage_P062a	246	Response	2	10233228	6747	1
Fage_P062a	246	Pulse	99	10238028	11547	1
Fage_P062a	246	Pulse	99	10250428	23947	1
Fage_P062a	247	Picture	Fixation Cross Sternberg Letters after Stroop	10251305	0	2	37320	3	0	next	other	0
Fage_P062a	247	Pulse	99	10262828	11523	1
Fage_P062a	247	Pulse	99	10275227	23922	1
Fage_P062a	247	Pulse	99	10287627	36322	1
Fage_P062a	248	Picture	Retrieval Sternberg Letters	10288625	0	1	24824	2	0	next	incorrect	1156
Fage_P062a	248	Response	2	10297517	8892	1
Fage_P062a	248	Pulse	99	10300027	11402	1
Fage_P062a	248	Pulse	99	10312426	23801	1
Fage_P062a	249	Picture	Fixation Cross after Retrieval	10313449	0	1	149443	3	0	next	other	0
Fage_P062a	249	Pulse	99	10324826	11377	1
Fage_P062a	249	Pulse	99	10337226	23777	1
Fage_P062a	249	Pulse	99	10349625	36176	1
Fage_P062a	249	Pulse	99	10362025	48576	1
Fage_P062a	249	Pulse	99	10374425	60976	1
Fage_P062a	249	Pulse	99	10386825	73376	1
Fage_P062a	249	Pulse	99	10399224	85775	1
Fage_P062a	249	Pulse	99	10411624	98175	1
Fage_P062a	249	Pulse	99	10424024	110575	1
Fage_P062a	249	Pulse	99	10436423	122974	1
Fage_P062a	249	Pulse	99	10448823	135374	1
Fage_P062a	249	Pulse	99	10461223	147774	1
Fage_P062a	250	Picture	Encoding Sternberg Letters	10462892	0	2	24824	4	0	next	other	0
Fage_P062a	250	Pulse	99	10473622	10730	1
Fage_P062a	250	Pulse	99	10486022	23130	1
Fage_P062a	251	Picture	Fixation Cross Sternberg Letters after Encoding	10487716	0	2	12496	3	0	next	other	0
Fage_P062a	251	Pulse	99	10498422	10706	1
Fage_P062a	252	Picture	Stroop Sternberg	10500212	0	1	24824	2	0	next	hit	1179
Fage_P062a	252	Pulse	99	10510822	10610	1
Fage_P062a	252	Response	1	10511551	11339	1
Fage_P062a	252	Pulse	99	10523221	23009	1
Fage_P062a	253	Picture	Fixation Cross Sternberg Letters after Stroop	10525036	0	1	37319	2	0	next	other	0
Fage_P062a	253	Pulse	99	10535621	10585	1
Fage_P062a	253	Pulse	99	10548021	22985	1
Fage_P062a	253	Pulse	99	10560420	35384	1
Fage_P062a	254	Picture	Retrieval Sternberg Letters	10562355	0	1	24824	2	0	next	hit	1187
Fage_P062a	254	Pulse	99	10572820	10465	1
Fage_P062a	254	Response	1	10575740	13385	1
Fage_P062a	254	Pulse	99	10585220	22865	1
Fage_P062a	255	Picture	Fixation Cross after Retrieval	10587179	0	1	137115	2	0	next	other	0
Fage_P062a	255	Pulse	99	10597619	10440	1
Fage_P062a	255	Pulse	99	10610019	22840	1
Fage_P062a	255	Pulse	99	10622419	35240	1
Fage_P062a	255	Pulse	99	10634818	47639	1
Fage_P062a	255	Pulse	99	10647218	60039	1
Fage_P062a	255	Pulse	99	10659618	72439	1
Fage_P062a	255	Pulse	99	10672017	84838	1
Fage_P062a	255	Pulse	99	10684417	97238	1
Fage_P062a	255	Pulse	99	10696817	109638	1
Fage_P062a	255	Pulse	99	10709217	122038	1
Fage_P062a	255	Pulse	99	10721616	134437	1
Fage_P062a	256	Picture	Encoding Sternberg Letters	10724294	0	1	24824	2	0	next	other	0
Fage_P062a	256	Pulse	99	10734016	9722	1
Fage_P062a	256	Pulse	99	10746416	22122	1
Fage_P062a	257	Picture	Fixation Cross Sternberg Letters after Encoding	10749118	0	1	12495	3	0	next	other	0
Fage_P062a	257	Pulse	99	10758815	9697	1
Fage_P062a	258	Picture	Stroop Sternberg	10761613	0	2	24824	4	0	next	incorrect	1208
Fage_P062a	258	Pulse	99	10771215	9602	1
Fage_P062a	258	Response	2	10776035	14422	1
Fage_P062a	258	Pulse	99	10783615	22002	1
Fage_P062a	259	Picture	Fixation Cross Sternberg Letters after Stroop	10786437	0	2	37320	3	0	next	other	0
Fage_P062a	259	Pulse	99	10796014	9577	1
Fage_P062a	259	Pulse	99	10808414	21977	1
Fage_P062a	259	Pulse	99	10820814	34377	1
Fage_P062a	260	Picture	Retrieval Sternberg Letters	10823757	0	1	24824	2	0	next	incorrect	1216
Fage_P062a	260	Pulse	99	10833213	9456	1
Fage_P062a	260	Response	2	10841613	17856	1
Fage_P062a	260	Pulse	99	10845613	21856	1
Fage_P062a	261	Picture	Fixation Cross after Retrieval	10848581	0	1	112291	2	0	next	other	0
Fage_P062a	261	Pulse	99	10858013	9432	1
Fage_P062a	261	Pulse	99	10870412	21831	1
Fage_P062a	261	Pulse	99	10882812	34231	1
Fage_P062a	261	Pulse	99	10895212	46631	1
Fage_P062a	261	Pulse	99	10907612	59031	1
Fage_P062a	261	Pulse	99	10920011	71430	1
Fage_P062a	261	Pulse	99	10932411	83830	1
Fage_P062a	261	Pulse	99	10944821	96240	1
Fage_P062a	261	Pulse	99	10957220	108639	1
Fage_P062a	262	Picture	Encoding Sternberg Letters	10960872	0	1	24824	2	0	next	other	0
Fage_P062a	262	Pulse	99	10969620	8748	1
Fage_P062a	262	Pulse	99	10982010	21138	1
Fage_P062a	263	Picture	Fixation Cross Sternberg Letters after Encoding	10985696	0	1	12495	2	0	next	other	0
Fage_P062a	263	Pulse	99	10994419	8723	1
Fage_P062a	264	Picture	Stroop Sternberg	10998191	0	1	24824	2	0	next	incorrect	1235
Fage_P062a	264	Pulse	99	11006819	8628	1
Fage_P062a	264	Response	2	11008109	9918	1
Fage_P062a	264	Pulse	99	11019219	21028	1
Fage_P062a	265	Picture	Fixation Cross Sternberg Letters after Stroop	11023015	0	1	37319	2	0	next	other	0
Fage_P062a	265	Pulse	99	11031618	8603	1
Fage_P062a	265	Pulse	99	11044018	21003	1
Fage_P062a	265	Pulse	99	11056418	33403	1
Fage_P062a	266	Picture	Retrieval Sternberg Letters	11060334	0	1	24824	3	0	next	incorrect	1243
Fage_P062a	266	Pulse	99	11068818	8484	1
Fage_P062a	266	Response	2	11074827	14493	1
Fage_P062a	266	Pulse	99	11081217	20883	1
Fage_P062a	267	Picture	Fixation Cross after Retrieval	11085158	0	2	149444	3	0	next	other	0
Fage_P062a	267	Pulse	99	11093617	8459	1
Fage_P062a	267	Pulse	99	11106017	20859	1
Fage_P062a	267	Pulse	99	11118416	33258	1
Fage_P062a	267	Pulse	99	11130816	45658	1
Fage_P062a	267	Pulse	99	11143216	58058	1
Fage_P062a	267	Pulse	99	11155615	70457	1
Fage_P062a	267	Pulse	99	11168015	82857	1
Fage_P062a	267	Pulse	99	11180415	95257	1
Fage_P062a	267	Pulse	99	11192814	107656	1
Fage_P062a	267	Pulse	99	11205214	120056	1
Fage_P062a	267	Pulse	99	11217614	132456	1
Fage_P062a	267	Pulse	99	11230013	144855	1
Fage_P062a	268	Picture	Encoding Sternberg Letters	11234602	0	1	24824	2	0	next	other	0
Fage_P062a	268	Pulse	99	11242413	7811	1
Fage_P062a	268	Pulse	99	11254813	20211	1
Fage_P062a	269	Picture	Fixation Cross Sternberg Letters after Encoding	11259426	0	1	12495	3	0	next	other	0
Fage_P062a	269	Pulse	99	11267213	7787	1
Fage_P062a	270	Picture	Stroop Sternberg	11271921	0	2	24824	4	0	next	incorrect	1264
Fage_P062a	270	Response	2	11277852	5931	1
Fage_P062a	270	Pulse	99	11279612	7691	1
Fage_P062a	270	Pulse	99	11292012	20091	1
Fage_P062a	271	Picture	Fixation Cross Sternberg Letters after Stroop	11296745	0	2	37320	4	0	next	other	0
Fage_P062a	271	Pulse	99	11304412	7667	1
Fage_P062a	271	Pulse	99	11316811	20066	1
Fage_P062a	271	Pulse	99	11329211	32466	1
Fage_P062a	272	Picture	Retrieval Sternberg Letters	11334065	0	2	24824	3	0	next	hit	1273
Fage_P062a	272	Pulse	99	11341611	7546	1
Fage_P062a	272	Response	1	11347480	13415	1
Fage_P062a	272	Pulse	99	11354010	19945	1
Fage_P062a	273	Picture	Fixation Cross after Retrieval	11358889	0	1	124620	2	0	next	other	0
Fage_P062a	273	Pulse	99	11366410	7521	1
Fage_P062a	273	Pulse	99	11378810	19921	1
Fage_P062a	273	Pulse	99	11391209	32320	1
Fage_P062a	273	Pulse	99	11403609	44720	1
Fage_P062a	273	Pulse	99	11416009	57120	1
Fage_P062a	273	Pulse	99	11428408	69519	1
Fage_P062a	273	Pulse	99	11440808	81919	1
Fage_P062a	273	Pulse	99	11453208	94319	1
Fage_P062a	273	Pulse	99	11465608	106719	1
Fage_P062a	273	Pulse	99	11478007	119118	1
Fage_P062a	274	Picture	Encoding Sternberg Letters	11483509	0	1	24824	2	0	next	other	0
Fage_P062a	274	Pulse	99	11490407	6898	1
Fage_P062a	274	Pulse	99	11502807	19298	1
Fage_P062a	275	Picture	Fixation Cross Sternberg Letters after Encoding	11508333	0	1	12495	2	0	next	other	0
Fage_P062a	275	Pulse	99	11515206	6873	1
Fage_P062a	276	Picture	Stroop Sternberg	11520828	0	1	24824	2	0	next	incorrect	1293
Fage_P062a	276	Pulse	99	11527606	6778	1
Fage_P062a	276	Response	2	11529136	8308	1
Fage_P062a	276	Pulse	99	11540006	19178	1
Fage_P062a	277	Picture	Fixation Cross Sternberg Letters after Stroop	11545652	0	1	37319	2	0	next	other	0
Fage_P062a	277	Pulse	99	11552405	6753	1
Fage_P062a	277	Pulse	99	11564805	19153	1
Fage_P062a	277	Pulse	99	11577205	31553	1
Fage_P062a	278	Picture	Retrieval Sternberg Letters	11582971	0	1	24824	2	0	next	hit	1301
Fage_P062a	278	Pulse	99	11589605	6634	1
Fage_P062a	278	Response	1	11592964	9993	1
Fage_P062a	278	Pulse	99	11602004	19033	1
Fage_P062a	279	Picture	Fixation Cross after Retrieval	11607795	0	1	112291	2	0	next	other	0
Fage_P062a	279	Pulse	99	11614404	6609	1
Fage_P062a	279	Pulse	99	11626804	19009	1
Fage_P062a	279	Pulse	99	11639203	31408	1
Fage_P062a	279	Pulse	99	11651603	43808	1
Fage_P062a	279	Pulse	99	11664003	56208	1
Fage_P062a	279	Pulse	99	11676402	68607	1
Fage_P062a	279	Pulse	99	11688802	81007	1
Fage_P062a	279	Pulse	99	11701202	93407	1
Fage_P062a	279	Pulse	99	11713601	105806	1
Fage_P062a	280	Picture	Encoding Sternberg Letters	11720086	0	1	24824	2	0	next	other	0
Fage_P062a	280	Pulse	99	11726001	5915	1
Fage_P062a	280	Pulse	99	11738401	18315	1
Fage_P062a	281	Picture	Fixation Cross Sternberg Letters after Encoding	11744910	0	1	12496	2	0	next	other	0
Fage_P062a	281	Pulse	99	11750801	5891	1
Fage_P062a	282	Picture	Stroop Sternberg	11757406	0	1	24824	2	0	next	hit	1320
Fage_P062a	282	Pulse	99	11763200	5794	1
Fage_P062a	282	Response	1	11767540	10134	1
Fage_P062a	282	Pulse	99	11775600	18194	1
Fage_P062a	283	Picture	Fixation Cross Sternberg Letters after Stroop	11782230	0	1	37319	2	0	next	other	0
Fage_P062a	283	Pulse	99	11788000	5770	1
Fage_P062a	283	Pulse	99	11800399	18169	1
Fage_P062a	283	Pulse	99	11812799	30569	1
Fage_P062a	284	Picture	Retrieval Sternberg Letters	11819549	0	1	24824	2	0	next	hit	1328
Fage_P062a	284	Pulse	99	11825199	5650	1
Fage_P062a	284	Response	1	11831618	12069	1
Fage_P062a	284	Pulse	99	11837598	18049	1
Fage_P062a	285	Picture	Fixation Cross after Retrieval	11844373	0	1	137115	2	0	next	other	0
Fage_P062a	285	Pulse	99	11849998	5625	1
Fage_P062a	285	Pulse	99	11862398	18025	1
Fage_P062a	285	Pulse	99	11874797	30424	1
Fage_P062a	285	Pulse	99	11887197	42824	1
Fage_P062a	285	Pulse	99	11899597	55224	1
Fage_P062a	285	Pulse	99	11911997	67624	1
Fage_P062a	285	Pulse	99	11924396	80023	1
Fage_P062a	285	Pulse	99	11936796	92423	1
Fage_P062a	285	Pulse	99	11949196	104823	1
Fage_P062a	285	Pulse	99	11961595	117222	1
Fage_P062a	285	Pulse	99	11973995	129622	1
Fage_P062a	286	Picture	Encoding Sternberg Letters	11981488	0	1	24824	2	0	next	other	0
Fage_P062a	286	Pulse	99	11986395	4907	1
Fage_P062a	286	Pulse	99	11998794	17306	1
Fage_P062a	287	Picture	Fixation Cross Sternberg Letters after Encoding	12006312	0	1	12495	2	0	next	other	0
Fage_P062a	287	Pulse	99	12011194	4882	1
Fage_P062a	288	Picture	Stroop Sternberg	12018807	0	1	24824	2	0	next	hit	1349
Fage_P062a	288	Pulse	99	12023594	4787	1
Fage_P062a	288	Response	1	12026423	7616	1
Fage_P062a	288	Pulse	99	12035993	17186	1
Fage_P062a	289	Picture	Fixation Cross Sternberg Letters after Stroop	12043631	0	1	37319	3	0	next	other	0
Fage_P062a	289	Pulse	99	12048393	4762	1
Fage_P062a	289	Pulse	99	12060793	17162	1
Fage_P062a	289	Pulse	99	12073192	29561	1
Fage_P062a	290	Picture	Retrieval Sternberg Letters	12080950	0	2	24824	4	0	next	incorrect	1357
Fage_P062a	290	Pulse	99	12085592	4642	1
Fage_P062a	290	Response	2	12093612	12662	1
Fage_P062a	290	Pulse	99	12097992	17042	1
Fage_P062a	291	Picture	Fixation Cross after Retrieval	12105774	0	2	112292	3	0	next	other	0
Fage_P062a	291	Pulse	99	12110392	4618	1
Fage_P062a	291	Pulse	99	12122791	17017	1
Fage_P062a	291	Pulse	99	12135191	29417	1
Fage_P062a	291	Pulse	99	12147591	41817	1
Fage_P062a	291	Pulse	99	12159990	54216	1
Fage_P062a	291	Pulse	99	12172390	66616	1
Fage_P062a	291	Pulse	99	12184790	79016	1
Fage_P062a	291	Pulse	99	12197189	91415	1
Fage_P062a	291	Pulse	99	12209589	103815	1
Fage_P062a	292	Picture	End Sternberg	12218066	0	1	37319	2	0	next	other	0
Fage_P062a	292	Pulse	99	12221989	3923	1
Fage_P062a	292	Pulse	99	12234388	16322	1
Fage_P062a	292	Pulse	99	12246788	28722	1
Fage_P062a	293	Picture	Instruction Stroop	12255385	0	1	37319	2	0	next	other	0
Fage_P062a	293	Pulse	99	12259188	3803	1
Fage_P062a	293	Pulse	99	12271587	16202	1
Fage_P062a	293	Pulse	99	12283987	28602	1
Fage_P062a	294	Picture	stroop neutral close	12292704	0	1	24824	2	0	next	incorrect	1380
Fage_P062a	294	Pulse	99	12296387	3683	1
Fage_P062a	294	Pulse	99	12308787	16083	1
Fage_P062a	294	Response	2	12309176	16472	1
Fage_P062a	295	Picture	stroop neutral close	12317528	0	1	24991	2	0	next	hit	1383
Fage_P062a	295	Pulse	99	12321186	3658	1
Fage_P062a	295	Response	1	12329916	12388	1
Fage_P062a	295	Pulse	99	12333586	16058	1
Fage_P062a	296	Picture	stroop neutral close	12342519	0	1	24824	2	0	next	incorrect	1387
Fage_P062a	296	Pulse	99	12345986	3467	1
Fage_P062a	296	Response	2	12351535	9016	1
Fage_P062a	296	Pulse	99	12358385	15866	1
Fage_P062a	297	Picture	stroop neutral close	12367343	0	1	24824	2	0	next	incorrect	1391
Fage_P062a	297	Pulse	99	12370785	3442	1
Fage_P062a	297	Response	2	12377465	10122	1
Fage_P062a	297	Pulse	99	12383185	15842	1
Fage_P062a	298	Picture	stroop neutral close	12392167	0	1	24990	2	0	next	hit	1395
Fage_P062a	298	Pulse	99	12395584	3417	1
Fage_P062a	298	Response	1	12401224	9057	1
Fage_P062a	298	Pulse	99	12407984	15817	1
Fage_P062a	299	Picture	stroop neutral close	12417157	0	1	24824	2	0	next	incorrect	1399
Fage_P062a	299	Pulse	99	12420384	3227	1
Fage_P062a	299	Response	2	12426253	9096	1
Fage_P062a	299	Pulse	99	12432783	15626	1
Fage_P062a	300	Picture	Fixation Cross Stroop	12441981	0	1	124620	2	0	next	other	0
Fage_P062a	300	Pulse	99	12445183	3202	1
Fage_P062a	300	Pulse	99	12457583	15602	1
Fage_P062a	300	Pulse	99	12469982	28001	1
Fage_P062a	300	Pulse	99	12482382	40401	1
Fage_P062a	300	Pulse	99	12494782	52801	1
Fage_P062a	300	Pulse	99	12507182	65201	1
Fage_P062a	300	Pulse	99	12519591	77610	1
Fage_P062a	300	Pulse	99	12531991	90010	1
Fage_P062a	300	Pulse	99	12544391	102410	1
Fage_P062a	300	Pulse	99	12556790	114809	1
Fage_P062a	301	Picture	stroop neutral close	12566601	0	1	24824	2	0	next	hit	1414
Fage_P062a	301	Pulse	99	12569190	2589	1
Fage_P062a	301	Response	1	12577340	10739	1
Fage_P062a	301	Pulse	99	12581590	14989	1
Fage_P062a	302	Picture	stroop neutral close	12591425	0	1	24824	2	0	next	incorrect	1418
Fage_P062a	302	Pulse	99	12593989	2564	1
Fage_P062a	302	Response	2	12598069	6644	1
Fage_P062a	302	Pulse	99	12606389	14964	1
Fage_P062a	303	Picture	stroop neutral close	12616249	0	1	24824	2	0	next	incorrect	1422
Fage_P062a	303	Pulse	99	12618789	2540	1
Fage_P062a	303	Response	2	12624549	8300	1
Fage_P062a	303	Pulse	99	12631188	14939	1
Fage_P062a	304	Picture	stroop neutral close	12641073	0	1	24824	2	0	next	incorrect	1426
Fage_P062a	304	Pulse	99	12643588	2515	1
Fage_P062a	304	Response	2	12650628	9555	1
Fage_P062a	304	Pulse	99	12655988	14915	1
Fage_P062a	305	Picture	stroop neutral close	12665897	0	1	24824	2	0	next	hit	1430
Fage_P062a	305	Pulse	99	12668388	2491	1
Fage_P062a	305	Response	1	12674337	8440	1
Fage_P062a	305	Pulse	99	12680787	14890	1
Fage_P062a	306	Picture	stroop neutral close	12690721	0	1	24824	2	0	next	incorrect	1434
Fage_P062a	306	Pulse	99	12693187	2466	1
Fage_P062a	306	Response	2	12698907	8186	1
Fage_P062a	306	Pulse	99	12705587	14866	1
Fage_P062a	307	Picture	Fixation Cross Stroop	12715545	0	1	124620	2	0	next	other	0
Fage_P062a	307	Pulse	99	12717986	2441	1
Fage_P062a	307	Pulse	99	12730386	14841	1
Fage_P062a	307	Pulse	99	12742786	27241	1
Fage_P062a	307	Pulse	99	12755185	39640	1
Fage_P062a	307	Pulse	99	12767585	52040	1
Fage_P062a	307	Pulse	99	12779985	64440	1
Fage_P062a	307	Pulse	99	12792384	76839	1
Fage_P062a	307	Pulse	99	12804784	89239	1
Fage_P062a	307	Pulse	99	12817184	101639	1
Fage_P062a	307	Pulse	99	12829584	114039	1
Fage_P062a	308	Picture	stroop neutral close	12840165	0	1	24824	2	0	next	hit	1449
Fage_P062a	308	Pulse	99	12841983	1818	1
Fage_P062a	308	Response	1	12849693	9528	1
Fage_P062a	308	Pulse	99	12854383	14218	1
Fage_P062a	309	Picture	stroop neutral close	12864989	0	1	24824	2	0	next	incorrect	1453
Fage_P062a	309	Pulse	99	12866783	1794	1
Fage_P062a	309	Response	2	12874722	9733	1
Fage_P062a	309	Pulse	99	12879182	14193	1
Fage_P062a	310	Picture	stroop neutral close	12889813	0	1	24824	2	0	next	incorrect	1457
Fage_P062a	310	Pulse	99	12891582	1769	1
Fage_P062a	310	Response	2	12897702	7889	1
Fage_P062a	310	Pulse	99	12903982	14169	1
Fage_P062a	311	Picture	stroop neutral close	12914637	0	1	24824	2	0	next	incorrect	1461
Fage_P062a	311	Pulse	99	12916381	1744	1
Fage_P062a	311	Response	2	12923671	9034	1
Fage_P062a	311	Pulse	99	12928781	14144	1
Fage_P062a	312	Picture	stroop neutral close	12939461	0	1	24824	2	0	next	hit	1465
Fage_P062a	312	Pulse	99	12941181	1720	1
Fage_P062a	312	Response	1	12949030	9569	1
Fage_P062a	312	Pulse	99	12953580	14119	1
Fage_P062a	313	Picture	stroop neutral close	12964285	0	1	24824	2	0	next	hit	1469
Fage_P062a	313	Pulse	99	12965980	1695	1
Fage_P062a	313	Response	1	12977970	13685	1
Fage_P062a	313	Pulse	99	12978380	14095	1
Fage_P062a	314	Picture	Fixation Cross Stroop	12989109	0	1	124620	2	0	next	other	0
Fage_P062a	314	Pulse	99	12990780	1671	1
Fage_P062a	314	Pulse	99	13003179	14070	1
Fage_P062a	314	Pulse	99	13015579	26470	1
Fage_P062a	314	Pulse	99	13027979	38870	1
Fage_P062a	314	Pulse	99	13040378	51269	1
Fage_P062a	314	Pulse	99	13052778	63669	1
Fage_P062a	314	Pulse	99	13065178	76069	1
Fage_P062a	314	Pulse	99	13077577	88468	1
Fage_P062a	314	Pulse	99	13089977	100868	1
Fage_P062a	314	Pulse	99	13102377	113268	1
Fage_P062a	315	Picture	stroop neutral close	13113729	0	1	24990	2	0	next	incorrect	1484
Fage_P062a	315	Pulse	99	13114777	1048	1
Fage_P062a	315	Response	2	13123276	9547	1
Fage_P062a	315	Pulse	99	13127176	13447	1
Fage_P062a	316	Picture	stroop neutral close	13138719	0	1	24991	2	0	next	hit	1488
Fage_P062a	316	Pulse	99	13139576	857	1
Fage_P062a	316	Response	1	13148026	9307	1
Fage_P062a	316	Pulse	99	13151975	13256	1
Fage_P062a	317	Picture	stroop neutral close	13163710	0	1	24824	2	0	next	incorrect	1492
Fage_P062a	317	Pulse	99	13164375	665	1
Fage_P062a	317	Response	2	13172795	9085	1
Fage_P062a	317	Pulse	99	13176775	13065	1
Fage_P062a	318	Picture	stroop neutral close	13188534	0	1	24824	2	0	next	incorrect	1496
Fage_P062a	318	Pulse	99	13189175	641	1
Fage_P062a	318	Response	2	13199564	11030	1
Fage_P062a	318	Pulse	99	13201574	13040	1
Fage_P062a	319	Picture	stroop neutral close	13213358	0	1	24824	2	0	next	incorrect	1500
Fage_P062a	319	Pulse	99	13213974	616	1
Fage_P062a	319	Response	2	13222704	9346	1
Fage_P062a	319	Pulse	99	13226373	13015	1
Fage_P062a	320	Picture	stroop neutral close	13238182	0	1	24824	2	0	next	incorrect	1504
Fage_P062a	320	Pulse	99	13238773	591	1
Fage_P062a	320	Response	2	13246493	8311	1
Fage_P062a	320	Pulse	99	13251173	12991	1
Fage_P062a	321	Picture	Fixation Cross Stroop	13263006	0	1	124620	2	0	next	other	0
Fage_P062a	321	Pulse	99	13263573	567	1
Fage_P062a	321	Pulse	99	13275972	12966	1
Fage_P062a	321	Pulse	99	13288372	25366	1
Fage_P062a	321	Pulse	99	13300772	37766	1
Fage_P062a	321	Pulse	99	13313172	50166	1
Fage_P062a	321	Pulse	99	13325571	62565	1
Fage_P062a	321	Pulse	99	13337971	74965	1
Fage_P062a	321	Pulse	99	13350371	87365	1
Fage_P062a	321	Pulse	99	13362770	99764	1
Fage_P062a	321	Pulse	99	13375170	112164	1
Fage_P062a	321	Pulse	99	13387570	124564	1
Fage_P062a	322	Picture	stroop maximum incongruent	13387626	0	1	24824	2	0	next	hit	1520
Fage_P062a	322	Pulse	99	13399969	12343	1
Fage_P062a	322	Response	1	13404009	16383	1
Fage_P062a	322	Pulse	99	13412369	24743	1
Fage_P062a	323	Picture	stroop maximum incongruent	13412450	0	1	24823	3	0	next	hit	1524
Fage_P062a	323	Pulse	99	13424769	12319	1
Fage_P062a	323	Response	1	13426268	13818	1
Fage_P062a	323	Pulse	99	13437168	24718	1
Fage_P062a	324	Picture	stroop maximum incongruent	13437273	0	2	24824	4	0	next	hit	1528
Fage_P062a	324	Pulse	99	13449568	12295	1
Fage_P062a	324	Response	1	13450628	13355	1
Fage_P062a	324	Pulse	99	13461968	24695	1
Fage_P062a	325	Picture	stroop maximum incongruent	13462097	0	2	24825	3	0	next	incorrect	1531
Fage_P062a	325	Response	2	13474187	12090	1
Fage_P062a	325	Pulse	99	13474367	12270	1
Fage_P062a	325	Pulse	99	13486767	24670	1
Fage_P062a	326	Picture	stroop maximum incongruent	13486922	0	1	24823	3	0	next	hit	1535
Fage_P062a	326	Response	1	13496777	9855	1
Fage_P062a	326	Pulse	99	13499167	12245	1
Fage_P062a	326	Pulse	99	13511567	24645	1
Fage_P062a	327	Picture	stroop maximum incongruent	13511745	0	2	24824	4	0	next	incorrect	1540
Fage_P062a	327	Pulse	99	13523966	12221	1
Fage_P062a	327	Response	2	13525026	13281	1
Fage_P062a	327	Pulse	99	13536366	24621	1
Fage_P062a	328	Picture	Fixation Cross Stroop	13536569	0	2	124620	3	0	next	other	0
Fage_P062a	328	Pulse	99	13548766	12197	1
Fage_P062a	328	Pulse	99	13561165	24596	1
Fage_P062a	328	Pulse	99	13573565	36996	1
Fage_P062a	328	Pulse	99	13585965	49396	1
Fage_P062a	328	Pulse	99	13598364	61795	1
Fage_P062a	328	Pulse	99	13610764	74195	1
Fage_P062a	328	Pulse	99	13623164	86595	1
Fage_P062a	328	Pulse	99	13635564	98995	1
Fage_P062a	328	Pulse	99	13647963	111394	1
Fage_P062a	328	Pulse	99	13660363	123794	1
Fage_P062a	329	Picture	stroop maximum incongruent	13661189	0	1	24824	2	0	next	incorrect	1555
Fage_P062a	329	Pulse	99	13672763	11574	1
Fage_P062a	329	Response	2	13672802	11613	1
Fage_P062a	329	Pulse	99	13685162	23973	1
Fage_P062a	330	Picture	stroop maximum incongruent	13686013	0	1	24824	2	0	next	incorrect	1559
Fage_P062a	330	Pulse	99	13697562	11549	1
Fage_P062a	330	Response	2	13697652	11639	1
Fage_P062a	330	Pulse	99	13709962	23949	1
Fage_P062a	331	Picture	stroop maximum incongruent	13710837	0	1	24824	2	0	next	hit	1562
Fage_P062a	331	Response	1	13720831	9994	1
Fage_P062a	331	Pulse	99	13722361	11524	1
Fage_P062a	331	Pulse	99	13734761	23924	1
Fage_P062a	332	Picture	stroop maximum incongruent	13735661	0	1	24824	2	0	next	hit	1567
Fage_P062a	332	Pulse	99	13747161	11500	1
Fage_P062a	332	Response	1	13747800	12139	1
Fage_P062a	332	Pulse	99	13759560	23899	1
Fage_P062a	333	Picture	stroop maximum incongruent	13760485	0	1	24824	2	0	next	hit	1570
Fage_P062a	333	Response	1	13770670	10185	1
Fage_P062a	333	Pulse	99	13771960	11475	1
Fage_P062a	333	Pulse	99	13784360	23875	1
Fage_P062a	334	Picture	stroop maximum incongruent	13785309	0	1	24824	2	0	next	incorrect	1574
Fage_P062a	334	Response	2	13795109	9800	1
Fage_P062a	334	Pulse	99	13796759	11450	1
Fage_P062a	334	Pulse	99	13809159	23850	1
Fage_P062a	335	Picture	Fixation Cross Stroop	13810133	0	1	124620	2	0	next	other	0
Fage_P062a	335	Pulse	99	13821559	11426	1
Fage_P062a	335	Pulse	99	13833958	23825	1
Fage_P062a	335	Pulse	99	13846358	36225	1
Fage_P062a	335	Pulse	99	13858758	48625	1
Fage_P062a	335	Pulse	99	13871157	61024	1
Fage_P062a	335	Pulse	99	13883557	73424	1
Fage_P062a	335	Pulse	99	13895957	85824	1
Fage_P062a	335	Pulse	99	13908357	98224	1
Fage_P062a	335	Pulse	99	13920756	110623	1
Fage_P062a	335	Pulse	99	13933156	123023	1
Fage_P062a	336	Picture	stroop maximum incongruent	13934753	0	1	24824	2	0	next	hit	1590
Fage_P062a	336	Pulse	99	13945556	10803	1
Fage_P062a	336	Response	1	13948845	14092	1
Fage_P062a	336	Pulse	99	13957955	23202	1
Fage_P062a	337	Picture	stroop maximum incongruent	13959577	0	1	24824	2	0	next	hit	1593
Fage_P062a	337	Response	1	13969515	9938	1
Fage_P062a	337	Pulse	99	13970355	10778	1
Fage_P062a	337	Pulse	99	13982755	23178	1
Fage_P062a	338	Picture	stroop maximum incongruent	13984401	0	1	24824	2	0	next	incorrect	1598
Fage_P062a	338	Pulse	99	13995154	10753	1
Fage_P062a	338	Response	2	14004434	20033	1
Fage_P062a	338	Pulse	99	14007554	23153	1
Fage_P062a	339	Picture	stroop maximum incongruent	14009225	0	1	24824	2	0	next	hit	1601
Fage_P062a	339	Response	1	14018174	8949	1
Fage_P062a	339	Pulse	99	14019954	10729	1
Fage_P062a	339	Pulse	99	14032353	23128	1
Fage_P062a	340	Picture	stroop maximum incongruent	14034049	0	1	24824	2	0	next	hit	1605
Fage_P062a	340	Response	1	14044633	10584	1
Fage_P062a	340	Pulse	99	14044753	10704	1
Fage_P062a	340	Pulse	99	14057153	23104	1
Fage_P062a	341	Picture	stroop maximum incongruent	14058873	0	1	24824	2	0	next	incorrect	1609
Fage_P062a	341	Response	2	14068873	10000	1
Fage_P062a	341	Pulse	99	14069552	10679	1
Fage_P062a	341	Pulse	99	14081952	23079	1
Fage_P062a	342	Picture	Fixation Cross Stroop	14083697	0	1	124620	2	0	next	other	0
Fage_P062a	342	Pulse	99	14094352	10655	1
Fage_P062a	342	Pulse	99	14106752	23055	1
Fage_P062a	342	Pulse	99	14119151	35454	1
Fage_P062a	342	Pulse	99	14131551	47854	1
Fage_P062a	342	Pulse	99	14143951	60254	1
Fage_P062a	342	Pulse	99	14156350	72653	1
Fage_P062a	342	Pulse	99	14168750	85053	1
Fage_P062a	342	Pulse	99	14181160	97463	1
Fage_P062a	342	Pulse	99	14193549	109852	1
Fage_P062a	342	Pulse	99	14205949	122252	1
Fage_P062a	343	Picture	stroop maximum incongruent	14208317	0	1	24824	2	0	next	incorrect	1625
Fage_P062a	343	Pulse	99	14218359	10042	1
Fage_P062a	343	Response	2	14222459	14142	1
Fage_P062a	343	Pulse	99	14230758	22441	1
Fage_P062a	344	Picture	stroop maximum incongruent	14233141	0	1	24990	2	0	next	hit	1629
Fage_P062a	344	Pulse	99	14243158	10017	1
Fage_P062a	344	Response	1	14245358	12217	1
Fage_P062a	344	Pulse	99	14255558	22417	1
Fage_P062a	345	Picture	stroop maximum incongruent	14258131	0	1	24824	2	0	next	incorrect	1633
Fage_P062a	345	Pulse	99	14267958	9827	1
Fage_P062a	345	Response	2	14268557	10426	1
Fage_P062a	345	Pulse	99	14280357	22226	1
Fage_P062a	346	Picture	stroop maximum incongruent	14282955	0	1	24991	2	0	next	incorrect	1637
Fage_P062a	346	Pulse	99	14292757	9802	1
Fage_P062a	346	Response	2	14293767	10812	1
Fage_P062a	346	Pulse	99	14305157	22202	1
Fage_P062a	347	Picture	stroop maximum incongruent	14307946	0	1	24824	2	0	next	incorrect	1641
Fage_P062a	347	Pulse	99	14317556	9610	1
Fage_P062a	347	Response	2	14320146	12200	1
Fage_P062a	347	Pulse	99	14329956	22010	1
Fage_P062a	348	Picture	stroop maximum incongruent	14332770	0	1	24824	2	0	next	incorrect	1645
Fage_P062a	348	Pulse	99	14342356	9586	1
Fage_P062a	348	Response	2	14342396	9626	1
Fage_P062a	348	Pulse	99	14354755	21985	1
Fage_P062a	349	Picture	Fixation Cross Stroop	14357594	0	1	124620	2	0	next	other	0
Fage_P062a	349	Pulse	99	14367155	9561	1
Fage_P062a	349	Pulse	99	14379555	21961	1
Fage_P062a	349	Pulse	99	14391954	34360	1
Fage_P062a	349	Pulse	99	14404354	46760	1
Fage_P062a	349	Pulse	99	14416754	59160	1
Fage_P062a	349	Pulse	99	14429154	71560	1
Fage_P062a	349	Pulse	99	14441553	83959	1
Fage_P062a	349	Pulse	99	14453953	96359	1
Fage_P062a	349	Pulse	99	14466353	108759	1
Fage_P062a	349	Pulse	99	14478752	121158	1
Fage_P062a	350	Picture	End Stroop	14482214	0	1	46911	2	0	next	other	0
Fage_P062a	350	Pulse	99	14491152	8938	1
Fage_P062a	350	Pulse	99	14503552	21338	1
Fage_P062a	350	Pulse	99	14515951	33737	1
