# Supplementary material for: Towards clinical applicability of fMRI via systematic filtering
Source: PLoS One. 2025 May 12;20(5):e0321088. doi: 10.1371/journal.pone.0321088 (PMC12068634; doi:10.1371/journal.pone.0321088)
Supplement: S1 Code — (ZIP) [file pone.0321088.s001.zip › PLOS_DATA_CODE/Logfiles/Fage_P063a-fage.log]

Scenario - Fage Final
Logfile written - 04/26/2013 13:38:28

Subject	Trial	Event Type	Code	Time	TTime	Uncertainty	Duration	Uncertainty	ReqTime	ReqDur	Stim Type	Pair Index

Fage_P063a	1	Pulse	99	78078	88074	1
Fage_P063a	2	Picture	Instruction Sternberg Symbols	78299	0	1	37319	2	0	next	other	0
Fage_P063a	2	Pulse	99	90478	12179	1
Fage_P063a	2	Pulse	99	102877	24578	1
Fage_P063a	2	Pulse	99	115277	36978	1
Fage_P063a	3	Picture	Encoding Sternberg Symbols	115618	0	1	24824	2	0	next	other	0
Fage_P063a	3	Pulse	99	127677	12059	1
Fage_P063a	3	Pulse	99	140076	24458	1
Fage_P063a	4	Picture	Fixation Cross Sternberg Symbols after Encoding	140442	0	1	12495	3	0	next	other	0
Fage_P063a	4	Pulse	99	152476	12034	1
Fage_P063a	5	Picture	Stroop Sternberg	152937	0	2	24824	3	0	next	incorrect	12
Fage_P063a	5	Response	2	163846	10909	1
Fage_P063a	5	Pulse	99	164875	11938	1
Fage_P063a	5	Pulse	99	177275	24338	1
Fage_P063a	6	Picture	Fixation Cross Sternberg Symbols after Stroop	177761	0	1	37320	2	0	next	other	0
Fage_P063a	6	Pulse	99	189675	11914	1
Fage_P063a	6	Pulse	99	202074	24313	1
Fage_P063a	6	Pulse	99	214474	36713	1
Fage_P063a	7	Picture	Retrieval Sternberg Symbols	215081	0	1	24824	2	0	next	incorrect	21
Fage_P063a	7	Pulse	99	226874	11793	1
Fage_P063a	7	Response	2	229503	14422	1
Fage_P063a	7	Pulse	99	239273	24192	1
Fage_P063a	8	Picture	Fixation Cross after Retrieval	239905	0	1	112290	2	0	next	other	0
Fage_P063a	8	Pulse	99	251673	11768	1
Fage_P063a	8	Pulse	99	264073	24168	1
Fage_P063a	8	Pulse	99	276472	36567	1
Fage_P063a	8	Pulse	99	288872	48967	1
Fage_P063a	8	Pulse	99	301272	61367	1
Fage_P063a	8	Pulse	99	313671	73766	1
Fage_P063a	8	Pulse	99	326071	86166	1
Fage_P063a	8	Pulse	99	338471	98566	1
Fage_P063a	8	Pulse	99	350870	110965	1
Fage_P063a	9	Picture	Encoding Sternberg Symbols	352195	0	1	24824	2	0	next	other	0
Fage_P063a	9	Pulse	99	363270	11075	1
Fage_P063a	9	Pulse	99	375670	23475	1
Fage_P063a	10	Picture	Fixation Cross Sternberg Symbols after Encoding	377019	0	1	12495	3	0	next	other	0
Fage_P063a	10	Pulse	99	388069	11050	1
Fage_P063a	11	Picture	Stroop Sternberg	389514	0	2	24824	3	0	next	incorrect	39
Fage_P063a	11	Response	2	397179	7665	1
Fage_P063a	11	Pulse	99	400469	10955	1
Fage_P063a	11	Pulse	99	412869	23355	1
Fage_P063a	12	Picture	Fixation Cross Sternberg Symbols after Stroop	414338	0	1	37320	2	0	next	other	0
Fage_P063a	12	Pulse	99	425268	10930	1
Fage_P063a	12	Pulse	99	437668	23330	1
Fage_P063a	12	Pulse	99	450068	35730	1
Fage_P063a	13	Picture	Retrieval Sternberg Symbols	451658	0	1	24823	3	0	next	hit	48
Fage_P063a	13	Pulse	99	462467	10809	1
Fage_P063a	13	Response	1	465218	13560	1
Fage_P063a	13	Pulse	99	474867	23209	1
Fage_P063a	14	Picture	Fixation Cross after Retrieval	476481	0	2	149444	3	0	next	other	0
Fage_P063a	14	Pulse	99	487267	10786	1
Fage_P063a	14	Pulse	99	499666	23185	1
Fage_P063a	14	Pulse	99	512066	35585	1
Fage_P063a	14	Pulse	99	524466	47985	1
Fage_P063a	14	Pulse	99	536865	60384	1
Fage_P063a	14	Pulse	99	549265	72784	1
Fage_P063a	14	Pulse	99	561664	85183	1
Fage_P063a	14	Pulse	99	574064	97583	1
Fage_P063a	14	Pulse	99	586464	109983	1
Fage_P063a	14	Pulse	99	598863	122382	1
Fage_P063a	14	Pulse	99	611263	134782	1
Fage_P063a	14	Pulse	99	623663	147182	1
Fage_P063a	15	Picture	Encoding Sternberg Symbols	625925	0	1	24824	2	0	next	other	0
Fage_P063a	15	Pulse	99	636062	10137	1
Fage_P063a	15	Pulse	99	648462	22537	1
Fage_P063a	16	Picture	Fixation Cross Sternberg Symbols after Encoding	650749	0	1	12495	2	0	next	other	0
Fage_P063a	16	Pulse	99	660862	10113	1
Fage_P063a	17	Picture	Stroop Sternberg	663244	0	1	24824	2	0	next	hit	69
Fage_P063a	17	Response	1	672591	9347	1
Fage_P063a	17	Pulse	99	673261	10017	1
Fage_P063a	17	Pulse	99	685661	22417	1
Fage_P063a	18	Picture	Fixation Cross Sternberg Symbols after Stroop	688068	0	1	37319	2	0	next	other	0
Fage_P063a	18	Pulse	99	698061	9993	1
Fage_P063a	18	Pulse	99	710460	22392	1
Fage_P063a	18	Pulse	99	722860	34792	1
Fage_P063a	19	Picture	Retrieval Sternberg Symbols	725387	0	1	24824	2	0	next	hit	78
Fage_P063a	19	Pulse	99	735260	9873	1
Fage_P063a	19	Response	1	736919	11532	1
Fage_P063a	19	Pulse	99	747659	22272	1
Fage_P063a	20	Picture	Fixation Cross after Retrieval	750211	0	1	124619	3	0	next	other	0
Fage_P063a	20	Pulse	99	760059	9848	1
Fage_P063a	20	Pulse	99	772458	22247	1
Fage_P063a	20	Pulse	99	784858	34647	1
Fage_P063a	20	Pulse	99	797258	47047	1
Fage_P063a	20	Pulse	99	809658	59447	1
Fage_P063a	20	Pulse	99	822057	71846	1
Fage_P063a	20	Pulse	99	834457	84246	1
Fage_P063a	20	Pulse	99	846857	96646	1
Fage_P063a	20	Pulse	99	859256	109045	1
Fage_P063a	20	Pulse	99	871656	121445	1
Fage_P063a	21	Picture	Encoding Sternberg Symbols	874830	0	2	24824	3	0	next	other	0
Fage_P063a	21	Pulse	99	884056	9226	1
Fage_P063a	21	Pulse	99	896455	21625	1
Fage_P063a	22	Picture	Fixation Cross Sternberg Symbols after Encoding	899654	0	1	12496	2	0	next	other	0
Fage_P063a	22	Pulse	99	908855	9201	1
Fage_P063a	23	Picture	Stroop Sternberg	912150	0	1	24824	2	0	next	hit	97
Fage_P063a	23	Response	1	920624	8474	1
Fage_P063a	23	Pulse	99	921254	9104	1
Fage_P063a	23	Pulse	99	933654	21504	1
Fage_P063a	24	Picture	Fixation Cross Sternberg Symbols after Stroop	936974	0	1	37319	2	0	next	other	0
Fage_P063a	24	Pulse	99	946054	9080	1
Fage_P063a	24	Pulse	99	958453	21479	1
Fage_P063a	24	Pulse	99	970853	33879	1
Fage_P063a	25	Picture	Retrieval Sternberg Symbols	974293	0	1	24824	2	0	next	incorrect	106
Fage_P063a	25	Pulse	99	983253	8960	1
Fage_P063a	25	Response	2	983603	9310	1
Fage_P063a	25	Pulse	99	995652	21359	1
Fage_P063a	26	Picture	Fixation Cross after Retrieval	999117	0	1	136948	2	0	next	other	0
Fage_P063a	26	Pulse	99	1008052	8935	1
Fage_P063a	26	Pulse	99	1020452	21335	1
Fage_P063a	26	Pulse	99	1032851	33734	1
Fage_P063a	26	Pulse	99	1045251	46134	1
Fage_P063a	26	Pulse	99	1057651	58534	1
Fage_P063a	26	Pulse	99	1070050	70933	1
Fage_P063a	26	Pulse	99	1082450	83333	1
Fage_P063a	26	Pulse	99	1094850	95733	1
Fage_P063a	26	Pulse	99	1107249	108132	1
Fage_P063a	26	Pulse	99	1119649	120532	1
Fage_P063a	26	Pulse	99	1132049	132932	1
Fage_P063a	27	Picture	Encoding Sternberg Symbols	1136065	0	1	24824	2	0	next	other	0
Fage_P063a	27	Pulse	99	1144448	8383	1
Fage_P063a	27	Pulse	99	1156848	20783	1
Fage_P063a	28	Picture	Fixation Cross Sternberg Symbols after Encoding	1160889	0	1	12495	2	0	next	other	0
Fage_P063a	28	Pulse	99	1169258	8369	1
Fage_P063a	29	Picture	Stroop Sternberg	1173384	0	1	24824	2	0	next	incorrect	126
Fage_P063a	29	Response	2	1180787	7403	1
Fage_P063a	29	Pulse	99	1181657	8273	1
Fage_P063a	29	Pulse	99	1194057	20673	1
Fage_P063a	30	Picture	Fixation Cross Sternberg Symbols after Stroop	1198208	0	1	37319	2	0	next	other	0
Fage_P063a	30	Pulse	99	1206457	8249	1
Fage_P063a	30	Pulse	99	1218856	20648	1
Fage_P063a	30	Pulse	99	1231256	33048	1
Fage_P063a	31	Picture	Retrieval Sternberg Symbols	1235527	0	1	24824	2	0	next	hit	135
Fage_P063a	31	Pulse	99	1243656	8129	1
Fage_P063a	31	Response	1	1249765	14238	1
Fage_P063a	31	Pulse	99	1256055	20528	1
Fage_P063a	32	Picture	Fixation Cross after Retrieval	1260351	0	1	124619	3	0	next	other	0
Fage_P063a	32	Pulse	99	1268455	8104	1
Fage_P063a	32	Pulse	99	1280854	20503	1
Fage_P063a	32	Pulse	99	1293254	32903	1
Fage_P063a	32	Pulse	99	1305654	45303	1
Fage_P063a	32	Pulse	99	1318053	57702	1
Fage_P063a	32	Pulse	99	1330453	70102	1
Fage_P063a	32	Pulse	99	1342853	82502	1
Fage_P063a	32	Pulse	99	1355252	94901	1
Fage_P063a	32	Pulse	99	1367652	107301	1
Fage_P063a	32	Pulse	99	1380052	119701	1
Fage_P063a	33	Picture	Encoding Sternberg Symbols	1384970	0	2	24824	3	0	next	other	0
Fage_P063a	33	Pulse	99	1392451	7481	1
Fage_P063a	33	Pulse	99	1404851	19881	1
Fage_P063a	34	Picture	Fixation Cross Sternberg Symbols after Encoding	1409794	0	1	12496	2	0	next	other	0
Fage_P063a	34	Pulse	99	1417251	7457	1
Fage_P063a	35	Picture	Stroop Sternberg	1422290	0	1	24823	3	0	next	incorrect	155
Fage_P063a	35	Pulse	99	1429650	7360	1
Fage_P063a	35	Response	2	1430450	8160	1
Fage_P063a	35	Pulse	99	1442050	19760	1
Fage_P063a	36	Picture	Fixation Cross Sternberg Symbols after Stroop	1447113	0	2	37320	3	0	next	other	0
Fage_P063a	36	Pulse	99	1454450	7337	1
Fage_P063a	36	Pulse	99	1466849	19736	1
Fage_P063a	36	Pulse	99	1479249	32136	1
Fage_P063a	37	Picture	Retrieval Sternberg Symbols	1484433	0	1	24824	2	0	next	hit	163
Fage_P063a	37	Pulse	99	1491649	7216	1
Fage_P063a	37	Response	1	1496638	12205	1
Fage_P063a	37	Pulse	99	1504048	19615	1
Fage_P063a	38	Picture	Fixation Cross after Retrieval	1509257	0	1	112290	2	0	next	other	0
Fage_P063a	38	Pulse	99	1516448	7191	1
Fage_P063a	38	Pulse	99	1528847	19590	1
Fage_P063a	38	Pulse	99	1541247	31990	1
Fage_P063a	38	Pulse	99	1553647	44390	1
Fage_P063a	38	Pulse	99	1566047	56790	1
Fage_P063a	38	Pulse	99	1578446	69189	1
Fage_P063a	38	Pulse	99	1590846	81589	1
Fage_P063a	38	Pulse	99	1603246	93989	1
Fage_P063a	38	Pulse	99	1615645	106388	1
Fage_P063a	39	Picture	Encoding Sternberg Symbols	1621547	0	1	24824	2	0	next	other	0
Fage_P063a	39	Pulse	99	1628045	6498	1
Fage_P063a	39	Pulse	99	1640444	18897	1
Fage_P063a	40	Picture	Fixation Cross Sternberg Symbols after Encoding	1646371	0	1	12495	3	0	next	other	0
Fage_P063a	40	Pulse	99	1652844	6473	1
Fage_P063a	41	Picture	Stroop Sternberg	1658866	0	2	24824	3	0	next	hit	182
Fage_P063a	41	Pulse	99	1665244	6378	1
Fage_P063a	41	Response	1	1667653	8787	1
Fage_P063a	41	Pulse	99	1677643	18777	1
Fage_P063a	42	Picture	Fixation Cross Sternberg Symbols after Stroop	1683690	0	1	37320	2	0	next	other	0
Fage_P063a	42	Pulse	99	1690043	6353	1
Fage_P063a	42	Pulse	99	1702443	18753	1
Fage_P063a	42	Pulse	99	1714842	31152	1
Fage_P063a	43	Picture	Retrieval Sternberg Symbols	1721010	0	1	24824	2	0	next	incorrect	190
Fage_P063a	43	Pulse	99	1727242	6232	1
Fage_P063a	43	Response	2	1737482	16472	1
Fage_P063a	43	Pulse	99	1739642	18632	1
Fage_P063a	44	Picture	Fixation Cross after Retrieval	1745834	0	1	112290	2	0	next	other	0
Fage_P063a	44	Pulse	99	1752041	6207	1
Fage_P063a	44	Pulse	99	1764441	18607	1
Fage_P063a	44	Pulse	99	1776841	31007	1
Fage_P063a	44	Pulse	99	1789240	43406	1
Fage_P063a	44	Pulse	99	1801640	55806	1
Fage_P063a	44	Pulse	99	1814040	68206	1
Fage_P063a	44	Pulse	99	1826439	80605	1
Fage_P063a	44	Pulse	99	1838839	93005	1
Fage_P063a	44	Pulse	99	1851239	105405	1
Fage_P063a	45	Picture	Encoding Sternberg Symbols	1858124	0	1	24824	2	0	next	other	0
Fage_P063a	45	Pulse	99	1863638	5514	1
Fage_P063a	45	Pulse	99	1876038	17914	1
Fage_P063a	46	Picture	Fixation Cross Sternberg Symbols after Encoding	1882948	0	1	12495	3	0	next	other	0
Fage_P063a	46	Pulse	99	1888438	5490	1
Fage_P063a	47	Picture	Stroop Sternberg	1895443	0	2	24824	3	0	next	incorrect	209
Fage_P063a	47	Pulse	99	1900837	5394	1
Fage_P063a	47	Response	2	1904217	8774	1
Fage_P063a	47	Pulse	99	1913237	17794	1
Fage_P063a	48	Picture	Fixation Cross Sternberg Symbols after Stroop	1920267	0	1	37320	2	0	next	other	0
Fage_P063a	48	Pulse	99	1925637	5370	1
Fage_P063a	48	Pulse	99	1938036	17769	1
Fage_P063a	48	Pulse	99	1950436	30169	1
Fage_P063a	49	Picture	Retrieval Sternberg Symbols	1957587	0	1	24823	3	0	next	incorrect	217
Fage_P063a	49	Pulse	99	1962836	5249	1
Fage_P063a	49	Response	2	1969025	11438	1
Fage_P063a	49	Pulse	99	1975235	17648	1
Fage_P063a	50	Picture	Fixation Cross after Retrieval	1982410	0	2	136949	3	0	next	other	0
Fage_P063a	50	Pulse	99	1987635	5225	1
Fage_P063a	50	Pulse	99	2000035	17625	1
Fage_P063a	50	Pulse	99	2012434	30024	1
Fage_P063a	50	Pulse	99	2024834	42424	1
Fage_P063a	50	Pulse	99	2037233	54823	1
Fage_P063a	50	Pulse	99	2049633	67223	1
Fage_P063a	50	Pulse	99	2062033	79623	1
Fage_P063a	50	Pulse	99	2074432	92022	1
Fage_P063a	50	Pulse	99	2086832	104422	1
Fage_P063a	50	Pulse	99	2099232	116822	1
Fage_P063a	50	Pulse	99	2111631	129221	1
Fage_P063a	51	Picture	Encoding Sternberg Symbols	2119359	0	1	24824	2	0	next	other	0
Fage_P063a	51	Pulse	99	2124031	4672	1
Fage_P063a	51	Pulse	99	2136431	17072	1
Fage_P063a	52	Picture	Fixation Cross Sternberg Symbols after Encoding	2144183	0	1	12495	2	0	next	other	0
Fage_P063a	52	Pulse	99	2148830	4647	1
Fage_P063a	53	Picture	Stroop Sternberg	2156678	0	1	24824	2	0	next	hit	238
Fage_P063a	53	Pulse	99	2161230	4552	1
Fage_P063a	53	Response	1	2164540	7862	1
Fage_P063a	53	Pulse	99	2173630	16952	1
Fage_P063a	54	Picture	Fixation Cross Sternberg Symbols after Stroop	2181502	0	1	37319	2	0	next	other	0
Fage_P063a	54	Pulse	99	2186029	4527	1
Fage_P063a	54	Pulse	99	2198429	16927	1
Fage_P063a	54	Pulse	99	2210829	29327	1
Fage_P063a	55	Picture	Retrieval Sternberg Symbols	2218821	0	1	24824	2	0	next	incorrect	246
Fage_P063a	55	Pulse	99	2223228	4407	1
Fage_P063a	55	Response	2	2225828	7007	1
Fage_P063a	55	Pulse	99	2235628	16807	1
Fage_P063a	56	Picture	Fixation Cross after Retrieval	2243645	0	1	124619	2	0	next	other	0
Fage_P063a	56	Pulse	99	2248028	4383	1
Fage_P063a	56	Pulse	99	2260427	16782	1
Fage_P063a	56	Pulse	99	2272827	29182	1
Fage_P063a	56	Pulse	99	2285227	41582	1
Fage_P063a	56	Pulse	99	2297626	53981	1
Fage_P063a	56	Pulse	99	2310026	66381	1
Fage_P063a	56	Pulse	99	2322425	78780	1
Fage_P063a	56	Pulse	99	2334825	91180	1
Fage_P063a	56	Pulse	99	2347225	103580	1
Fage_P063a	56	Pulse	99	2359624	115979	1
Fage_P063a	57	Picture	Encoding Sternberg Symbols	2368264	0	1	24824	2	0	next	other	0
Fage_P063a	57	Pulse	99	2372024	3760	1
Fage_P063a	57	Pulse	99	2384424	16160	1
Fage_P063a	58	Picture	Fixation Cross Sternberg Symbols after Encoding	2393088	0	1	12495	3	0	next	other	0
Fage_P063a	58	Pulse	99	2396824	3736	1
Fage_P063a	59	Picture	Stroop Sternberg	2405583	0	2	24824	3	0	next	incorrect	266
Fage_P063a	59	Pulse	99	2409223	3640	1
Fage_P063a	59	Response	2	2412913	7330	1
Fage_P063a	59	Pulse	99	2421623	16040	1
Fage_P063a	60	Picture	Fixation Cross Sternberg Symbols after Stroop	2430407	0	1	37320	2	0	next	other	0
Fage_P063a	60	Pulse	99	2434022	3615	1
Fage_P063a	60	Pulse	99	2446422	16015	1
Fage_P063a	60	Pulse	99	2458822	28415	1
Fage_P063a	61	Picture	Retrieval Sternberg Symbols	2467727	0	1	24823	3	0	next	incorrect	274
Fage_P063a	61	Pulse	99	2471221	3494	1
Fage_P063a	61	Response	2	2477651	9924	1
Fage_P063a	61	Pulse	99	2483621	15894	1
Fage_P063a	62	Picture	Fixation Cross after Retrieval	2492550	0	2	149444	3	0	next	other	0
Fage_P063a	62	Pulse	99	2496021	3471	1
Fage_P063a	62	Pulse	99	2508420	15870	1
Fage_P063a	62	Pulse	99	2520820	28270	1
Fage_P063a	62	Pulse	99	2533220	40670	1
Fage_P063a	62	Pulse	99	2545619	53069	1
Fage_P063a	62	Pulse	99	2558019	65469	1
Fage_P063a	62	Pulse	99	2570419	77869	1
Fage_P063a	62	Pulse	99	2582818	90268	1
Fage_P063a	62	Pulse	99	2595218	102668	1
Fage_P063a	62	Pulse	99	2607618	115068	1
Fage_P063a	62	Pulse	99	2620017	127467	1
Fage_P063a	62	Pulse	99	2632427	139877	1
Fage_P063a	63	Picture	Encoding Sternberg Symbols	2641994	0	1	24824	2	0	next	other	0
Fage_P063a	63	Pulse	99	2644827	2833	1
Fage_P063a	63	Pulse	99	2657226	15232	1
Fage_P063a	64	Picture	Fixation Cross Sternberg Symbols after Encoding	2666818	0	1	12495	2	0	next	other	0
Fage_P063a	64	Pulse	99	2669626	2808	1
Fage_P063a	65	Picture	Stroop Sternberg	2679313	0	1	24824	2	0	next	incorrect	296
Fage_P063a	65	Pulse	99	2682026	2713	1
Fage_P063a	65	Response	2	2687005	7692	1
Fage_P063a	65	Pulse	99	2694425	15112	1
Fage_P063a	66	Picture	Fixation Cross Sternberg Symbols after Stroop	2704137	0	1	37319	2	0	next	other	0
Fage_P063a	66	Pulse	99	2706825	2688	1
Fage_P063a	66	Pulse	99	2719224	15087	1
Fage_P063a	66	Pulse	99	2731624	27487	1
Fage_P063a	67	Picture	Retrieval Sternberg Symbols	2741456	0	1	24824	2	0	next	hit	304
Fage_P063a	67	Pulse	99	2744024	2568	1
Fage_P063a	67	Response	1	2755433	13977	1
Fage_P063a	67	Pulse	99	2756423	14967	1
Fage_P063a	68	Picture	Fixation Cross after Retrieval	2766280	0	1	124619	3	0	next	other	0
Fage_P063a	68	Pulse	99	2768823	2543	1
Fage_P063a	68	Pulse	99	2781223	14943	1
Fage_P063a	68	Pulse	99	2793622	27342	1
Fage_P063a	68	Pulse	99	2806022	39742	1
Fage_P063a	68	Pulse	99	2818422	52142	1
Fage_P063a	68	Pulse	99	2830821	64541	1
Fage_P063a	68	Pulse	99	2843221	76941	1
Fage_P063a	68	Pulse	99	2855621	89341	1
Fage_P063a	68	Pulse	99	2868020	101740	1
Fage_P063a	68	Pulse	99	2880420	114140	1
Fage_P063a	69	Picture	Encoding Sternberg Symbols	2890899	0	2	24824	3	0	next	other	0
Fage_P063a	69	Pulse	99	2892820	1921	1
Fage_P063a	69	Pulse	99	2905219	14320	1
Fage_P063a	70	Picture	Fixation Cross Sternberg Symbols after Encoding	2915723	0	1	12496	2	0	next	other	0
Fage_P063a	70	Pulse	99	2917619	1896	1
Fage_P063a	71	Picture	Stroop Sternberg	2928219	0	1	24824	2	0	next	incorrect	324
Fage_P063a	71	Pulse	99	2930019	1800	1
Fage_P063a	71	Response	2	2936078	7859	1
Fage_P063a	71	Pulse	99	2942418	14199	1
Fage_P063a	72	Picture	Fixation Cross Sternberg Symbols after Stroop	2953043	0	1	37319	2	0	next	other	0
Fage_P063a	72	Pulse	99	2954818	1775	1
Fage_P063a	72	Pulse	99	2967218	14175	1
Fage_P063a	72	Pulse	99	2979617	26574	1
Fage_P063a	73	Picture	Retrieval Sternberg Symbols	2990362	0	1	24824	2	0	next	incorrect	332
Fage_P063a	73	Pulse	99	2992017	1655	1
Fage_P063a	73	Response	2	3000237	9875	1
Fage_P063a	73	Pulse	99	3004416	14054	1
Fage_P063a	74	Picture	Fixation Cross after Retrieval	3015186	0	1	112290	3	0	next	other	0
Fage_P063a	74	Pulse	99	3016816	1630	1
Fage_P063a	74	Pulse	99	3029216	14030	1
Fage_P063a	74	Pulse	99	3041616	26430	1
Fage_P063a	74	Pulse	99	3054015	38829	1
Fage_P063a	74	Pulse	99	3066415	51229	1
Fage_P063a	74	Pulse	99	3078814	63628	1
Fage_P063a	74	Pulse	99	3091214	76028	1
Fage_P063a	74	Pulse	99	3103614	88428	1
Fage_P063a	74	Pulse	99	3116013	100827	1
Fage_P063a	75	Picture	Encoding Sternberg Symbols	3127476	0	2	24824	3	0	next	other	0
Fage_P063a	75	Pulse	99	3128413	937	1
Fage_P063a	75	Pulse	99	3140813	13337	1
Fage_P063a	76	Picture	Fixation Cross Sternberg Symbols after Encoding	3152300	0	1	12496	2	0	next	other	0
Fage_P063a	76	Pulse	99	3153212	912	1
Fage_P063a	77	Picture	Stroop Sternberg	3164796	0	1	24824	2	0	next	hit	351
Fage_P063a	77	Pulse	99	3165612	816	1
Fage_P063a	77	Response	1	3173742	8946	1
Fage_P063a	77	Pulse	99	3178012	13216	1
Fage_P063a	78	Picture	Fixation Cross Sternberg Symbols after Stroop	3189620	0	1	37319	2	0	next	other	0
Fage_P063a	78	Pulse	99	3190411	791	1
Fage_P063a	78	Pulse	99	3202811	13191	1
Fage_P063a	78	Pulse	99	3215211	25591	1
Fage_P063a	79	Picture	Retrieval Sternberg Symbols	3226939	0	1	24824	2	0	next	hit	359
Fage_P063a	79	Pulse	99	3227610	671	1
Fage_P063a	79	Response	1	3236470	9531	1
Fage_P063a	79	Pulse	99	3240010	13071	1
Fage_P063a	80	Picture	Fixation Cross after Retrieval	3251763	0	1	124619	2	0	next	other	0
Fage_P063a	80	Pulse	99	3252410	647	1
Fage_P063a	80	Pulse	99	3264809	13046	1
Fage_P063a	80	Pulse	99	3277209	25446	1
Fage_P063a	80	Pulse	99	3289609	37846	1
Fage_P063a	80	Pulse	99	3302008	50245	1
Fage_P063a	80	Pulse	99	3314408	62645	1
Fage_P063a	80	Pulse	99	3326808	75045	1
Fage_P063a	80	Pulse	99	3339207	87444	1
Fage_P063a	80	Pulse	99	3351607	99844	1
Fage_P063a	80	Pulse	99	3364007	112244	1
Fage_P063a	81	Picture	Encoding Sternberg Symbols	3376382	0	1	24824	2	0	next	other	0
Fage_P063a	81	Pulse	99	3376406	24	1
Fage_P063a	81	Pulse	99	3388806	12424	1
Fage_P063a	82	Picture	Fixation Cross Sternberg Symbols after Encoding	3401206	0	1	12495	2	0	next	other	0
Fage_P063a	82	Pulse	99	3401206	0	1
Fage_P063a	82	Pulse	99	3413605	12399	1
Fage_P063a	83	Picture	Stroop Sternberg	3413701	0	1	24824	2	0	next	incorrect	379
Fage_P063a	83	Response	2	3421285	7584	1
Fage_P063a	83	Pulse	99	3426005	12304	1
Fage_P063a	83	Pulse	99	3438404	24703	1
Fage_P063a	84	Picture	Fixation Cross Sternberg Symbols after Stroop	3438525	0	1	37319	3	0	next	other	0
Fage_P063a	84	Pulse	99	3450804	12279	1
Fage_P063a	84	Pulse	99	3463204	24679	1
Fage_P063a	84	Pulse	99	3475603	37078	1
Fage_P063a	85	Picture	Retrieval Sternberg Symbols	3475844	0	2	24824	3	0	next	incorrect	387
Fage_P063a	85	Response	2	3484853	9009	1
Fage_P063a	85	Pulse	99	3488003	12159	1
Fage_P063a	85	Pulse	99	3500403	24559	1
Fage_P063a	86	Picture	Fixation Cross after Retrieval	3500668	0	1	124620	2	0	next	other	0
Fage_P063a	86	Pulse	99	3512802	12134	1
Fage_P063a	86	Pulse	99	3525202	24534	1
Fage_P063a	86	Pulse	99	3537602	36934	1
Fage_P063a	86	Pulse	99	3550001	49333	1
Fage_P063a	86	Pulse	99	3562401	61733	1
Fage_P063a	86	Pulse	99	3574801	74133	1
Fage_P063a	86	Pulse	99	3587200	86532	1
Fage_P063a	86	Pulse	99	3599600	98932	1
Fage_P063a	86	Pulse	99	3612000	111332	1
Fage_P063a	86	Pulse	99	3624399	123731	1
Fage_P063a	87	Picture	Encoding Sternberg Symbols	3625288	0	1	24824	2	0	next	other	0
Fage_P063a	87	Pulse	99	3636799	11511	1
Fage_P063a	87	Pulse	99	3649199	23911	1
Fage_P063a	88	Picture	Fixation Cross Sternberg Symbols after Encoding	3650112	0	1	12495	2	0	next	other	0
Fage_P063a	88	Pulse	99	3661598	11486	1
Fage_P063a	89	Picture	Stroop Sternberg	3662607	0	1	24824	2	0	next	incorrect	407
Fage_P063a	89	Response	2	3672238	9631	1
Fage_P063a	89	Pulse	99	3673998	11391	1
Fage_P063a	89	Pulse	99	3686398	23791	1
Fage_P063a	90	Picture	Fixation Cross Sternberg Symbols after Stroop	3687431	0	1	37319	2	0	next	other	0
Fage_P063a	90	Pulse	99	3698797	11366	1
Fage_P063a	90	Pulse	99	3711197	23766	1
Fage_P063a	90	Pulse	99	3723597	36166	1
Fage_P063a	91	Picture	Retrieval Sternberg Symbols	3724750	0	1	24824	2	0	next	incorrect	415
Fage_P063a	91	Response	2	3733406	8656	1
Fage_P063a	91	Pulse	99	3735996	11246	1
Fage_P063a	91	Pulse	99	3748396	23646	1
Fage_P063a	92	Picture	Fixation Cross after Retrieval	3749574	0	1	112291	2	0	next	other	0
Fage_P063a	92	Pulse	99	3760796	11222	1
Fage_P063a	92	Pulse	99	3773195	23621	1
Fage_P063a	92	Pulse	99	3785595	36021	1
Fage_P063a	92	Pulse	99	3797995	48421	1
Fage_P063a	92	Pulse	99	3810394	60820	1
Fage_P063a	92	Pulse	99	3822794	73220	1
Fage_P063a	92	Pulse	99	3835193	85619	1
Fage_P063a	92	Pulse	99	3847593	98019	1
Fage_P063a	92	Pulse	99	3859993	110419	1
Fage_P063a	93	Picture	Encoding Sternberg Symbols	3861865	0	1	24824	2	0	next	other	0
Fage_P063a	93	Pulse	99	3872392	10527	1
Fage_P063a	93	Pulse	99	3884792	22927	1
Fage_P063a	94	Picture	Fixation Cross Sternberg Symbols after Encoding	3886689	0	1	12495	2	0	next	other	0
Fage_P063a	94	Pulse	99	3897192	10503	1
Fage_P063a	95	Picture	Stroop Sternberg	3899184	0	1	24824	2	0	next	incorrect	434
Fage_P063a	95	Response	2	3907102	7918	1
Fage_P063a	95	Pulse	99	3909591	10407	1
Fage_P063a	95	Pulse	99	3921991	22807	1
Fage_P063a	96	Picture	Fixation Cross Sternberg Symbols after Stroop	3924008	0	1	37319	2	0	next	other	0
Fage_P063a	96	Pulse	99	3934391	10383	1
Fage_P063a	96	Pulse	99	3946790	22782	1
Fage_P063a	96	Pulse	99	3959190	35182	1
Fage_P063a	97	Picture	Retrieval Sternberg Symbols	3961327	0	1	24824	2	0	next	hit	443
Fage_P063a	97	Pulse	99	3971590	10263	1
Fage_P063a	97	Response	1	3971930	10603	1
Fage_P063a	97	Pulse	99	3983989	22662	1
Fage_P063a	98	Picture	Fixation Cross after Retrieval	3986151	0	1	136948	2	0	next	other	0
Fage_P063a	98	Pulse	99	3996389	10238	1
Fage_P063a	98	Pulse	99	4008789	22638	1
Fage_P063a	98	Pulse	99	4021188	35037	1
Fage_P063a	98	Pulse	99	4033588	47437	1
Fage_P063a	98	Pulse	99	4045988	59837	1
Fage_P063a	98	Pulse	99	4058387	72236	1
Fage_P063a	98	Pulse	99	4070787	84636	1
Fage_P063a	98	Pulse	99	4083187	97036	1
Fage_P063a	98	Pulse	99	4095586	109435	1
Fage_P063a	98	Pulse	99	4107986	121835	1
Fage_P063a	98	Pulse	99	4120386	134235	1
Fage_P063a	99	Picture	Encoding Sternberg Symbols	4123099	0	1	24824	2	0	next	other	0
Fage_P063a	99	Pulse	99	4132785	9686	1
Fage_P063a	99	Pulse	99	4145195	22096	1
Fage_P063a	100	Picture	Fixation Cross Sternberg Symbols after Encoding	4147923	0	1	12495	3	0	next	other	0
Fage_P063a	100	Pulse	99	4157585	9662	1
Fage_P063a	101	Picture	Stroop Sternberg	4160418	0	2	24824	3	0	next	incorrect	463
Fage_P063a	101	Response	2	4169704	9286	1
Fage_P063a	101	Pulse	99	4169994	9576	1
Fage_P063a	101	Pulse	99	4182394	21976	1
Fage_P063a	102	Picture	Fixation Cross Sternberg Symbols after Stroop	4185242	0	1	37319	2	0	next	other	0
Fage_P063a	102	Pulse	99	4194793	9551	1
Fage_P063a	102	Pulse	99	4207183	21941	1
Fage_P063a	102	Pulse	99	4219593	34351	1
Fage_P063a	103	Picture	Retrieval Sternberg Symbols	4222561	0	1	24824	2	0	next	hit	471
Fage_P063a	103	Response	1	4231522	8961	1
Fage_P063a	103	Pulse	99	4231992	9431	1
Fage_P063a	103	Pulse	99	4244392	21831	1
Fage_P063a	104	Picture	Fixation Cross after Retrieval	4247385	0	1	149444	2	0	next	other	0
Fage_P063a	104	Pulse	99	4256792	9407	1
Fage_P063a	104	Pulse	99	4269191	21806	1
Fage_P063a	104	Pulse	99	4281591	34206	1
Fage_P063a	104	Pulse	99	4293991	46606	1
Fage_P063a	104	Pulse	99	4306390	59005	1
Fage_P063a	104	Pulse	99	4318790	71405	1
Fage_P063a	104	Pulse	99	4331190	83805	1
Fage_P063a	104	Pulse	99	4343589	96204	1
Fage_P063a	104	Pulse	99	4355989	108604	1
Fage_P063a	104	Pulse	99	4368389	121004	1
Fage_P063a	104	Pulse	99	4380788	133403	1
Fage_P063a	104	Pulse	99	4393188	145803	1
Fage_P063a	105	Picture	Encoding Sternberg Symbols	4396829	0	1	24824	2	0	next	other	0
Fage_P063a	105	Pulse	99	4405588	8759	1
Fage_P063a	105	Pulse	99	4417987	21158	1
Fage_P063a	106	Picture	Fixation Cross Sternberg Symbols after Encoding	4421653	0	1	12495	2	0	next	other	0
Fage_P063a	106	Pulse	99	4430387	8734	1
Fage_P063a	107	Picture	Stroop Sternberg	4434148	0	1	24824	2	0	next	hit	493
Fage_P063a	107	Response	1	4441787	7639	1
Fage_P063a	107	Pulse	99	4442786	8638	1
Fage_P063a	107	Pulse	99	4455186	21038	1
Fage_P063a	108	Picture	Fixation Cross Sternberg Symbols after Stroop	4458972	0	1	37319	2	0	next	other	0
Fage_P063a	108	Pulse	99	4467586	8614	1
Fage_P063a	108	Pulse	99	4479986	21014	1
Fage_P063a	108	Pulse	99	4492385	33413	1
Fage_P063a	109	Picture	Retrieval Sternberg Symbols	4496291	0	1	24824	2	0	next	incorrect	501
Fage_P063a	109	Response	2	4503215	6924	1
Fage_P063a	109	Pulse	99	4504785	8494	1
Fage_P063a	109	Pulse	99	4517185	20894	1
Fage_P063a	110	Picture	Fixation Cross after Retrieval	4521115	0	1	136948	2	0	next	other	0
Fage_P063a	110	Pulse	99	4529584	8469	1
Fage_P063a	110	Pulse	99	4541984	20869	1
Fage_P063a	110	Pulse	99	4554383	33268	1
Fage_P063a	110	Pulse	99	4566783	45668	1
Fage_P063a	110	Pulse	99	4579183	58068	1
Fage_P063a	110	Pulse	99	4591582	70467	1
Fage_P063a	110	Pulse	99	4603982	82867	1
Fage_P063a	110	Pulse	99	4616382	95267	1
Fage_P063a	110	Pulse	99	4628781	107666	1
Fage_P063a	110	Pulse	99	4641181	120066	1
Fage_P063a	110	Pulse	99	4653581	132466	1
Fage_P063a	111	Picture	Encoding Sternberg Symbols	4658063	0	1	24824	2	0	next	other	0
Fage_P063a	111	Pulse	99	4665980	7917	1
Fage_P063a	111	Pulse	99	4678380	20317	1
Fage_P063a	112	Picture	Fixation Cross Sternberg Symbols after Encoding	4682887	0	1	12495	2	0	next	other	0
Fage_P063a	112	Pulse	99	4690780	7893	1
Fage_P063a	113	Picture	Stroop Sternberg	4695382	0	1	24824	2	0	next	incorrect	522
Fage_P063a	113	Response	2	4702699	7317	1
Fage_P063a	113	Pulse	99	4703179	7797	1
Fage_P063a	113	Pulse	99	4715579	20197	1
Fage_P063a	114	Picture	Fixation Cross Sternberg Symbols after Stroop	4720206	0	1	37319	2	0	next	other	0
Fage_P063a	114	Pulse	99	4727979	7773	1
Fage_P063a	114	Pulse	99	4740378	20172	1
Fage_P063a	114	Pulse	99	4752778	32572	1
Fage_P063a	115	Picture	Retrieval Sternberg Symbols	4757525	0	1	24824	2	0	next	incorrect	531
Fage_P063a	115	Pulse	99	4765178	7653	1
Fage_P063a	115	Response	2	4773627	16102	1
Fage_P063a	115	Pulse	99	4777577	20052	1
Fage_P063a	116	Picture	Fixation Cross after Retrieval	4782349	0	1	112291	2	0	next	other	0
Fage_P063a	116	Pulse	99	4789977	7628	1
Fage_P063a	116	Pulse	99	4802377	20028	1
Fage_P063a	116	Pulse	99	4814776	32427	1
Fage_P063a	116	Pulse	99	4827176	44827	1
Fage_P063a	116	Pulse	99	4839576	57227	1
Fage_P063a	116	Pulse	99	4851975	69626	1
Fage_P063a	116	Pulse	99	4864375	82026	1
Fage_P063a	116	Pulse	99	4876775	94426	1
Fage_P063a	116	Pulse	99	4889174	106825	1
Fage_P063a	117	Picture	Encoding Sternberg Symbols	4894640	0	1	24824	2	0	next	other	0
Fage_P063a	117	Pulse	99	4901574	6934	1
Fage_P063a	117	Pulse	99	4913973	19333	1
Fage_P063a	118	Picture	Fixation Cross Sternberg Symbols after Encoding	4919464	0	1	12495	2	0	next	other	0
Fage_P063a	118	Pulse	99	4926373	6909	1
Fage_P063a	119	Picture	Stroop Sternberg	4931959	0	1	24824	2	0	next	incorrect	550
Fage_P063a	119	Pulse	99	4938773	6814	1
Fage_P063a	119	Response	2	4939183	7224	1
Fage_P063a	119	Pulse	99	4951172	19213	1
Fage_P063a	120	Picture	Fixation Cross Sternberg Symbols after Stroop	4956783	0	1	37319	2	0	next	other	0
Fage_P063a	120	Pulse	99	4963572	6789	1
Fage_P063a	120	Pulse	99	4975972	19189	1
Fage_P063a	120	Pulse	99	4988371	31588	1
Fage_P063a	121	Picture	Retrieval Sternberg Symbols	4994102	0	1	24824	2	0	next	hit	559
Fage_P063a	121	Pulse	99	5000771	6669	1
Fage_P063a	121	Pulse	99	5013171	19069	1
Fage_P063a	121	Response	1	5016661	22559	1
Fage_P063a	122	Picture	Fixation Cross after Retrieval	5018926	0	1	149444	2	0	next	other	0
Fage_P063a	122	Pulse	99	5025570	6644	1
Fage_P063a	122	Pulse	99	5037970	19044	1
Fage_P063a	122	Pulse	99	5050370	31444	1
Fage_P063a	122	Pulse	99	5062769	43843	1
Fage_P063a	122	Pulse	99	5075169	56243	1
Fage_P063a	122	Pulse	99	5087569	68643	1
Fage_P063a	122	Pulse	99	5099968	81042	1
Fage_P063a	122	Pulse	99	5112368	93442	1
Fage_P063a	122	Pulse	99	5124768	105842	1
Fage_P063a	122	Pulse	99	5137167	118241	1
Fage_P063a	122	Pulse	99	5149567	130641	1
Fage_P063a	122	Pulse	99	5161967	143041	1
Fage_P063a	123	Picture	Encoding Sternberg Symbols	5168370	0	1	24824	2	0	next	other	0
Fage_P063a	123	Pulse	99	5174366	5996	1
Fage_P063a	123	Pulse	99	5186766	18396	1
Fage_P063a	124	Picture	Fixation Cross Sternberg Symbols after Encoding	5193194	0	1	12495	2	0	next	other	0
Fage_P063a	124	Pulse	99	5199165	5971	1
Fage_P063a	125	Picture	Stroop Sternberg	5205689	0	1	24824	2	0	next	incorrect	580
Fage_P063a	125	Pulse	99	5211565	5876	1
Fage_P063a	125	Response	2	5212955	7266	1
Fage_P063a	125	Pulse	99	5223965	18276	1
Fage_P063a	126	Picture	Fixation Cross Sternberg Symbols after Stroop	5230513	0	1	37319	2	0	next	other	0
Fage_P063a	126	Pulse	99	5236364	5851	1
Fage_P063a	126	Pulse	99	5248764	18251	1
Fage_P063a	126	Pulse	99	5261164	30651	1
Fage_P063a	127	Picture	Retrieval Sternberg Symbols	5267832	0	1	24824	2	0	next	hit	588
Fage_P063a	127	Pulse	99	5273564	5732	1
Fage_P063a	127	Response	1	5276573	8741	1
Fage_P063a	127	Pulse	99	5285963	18131	1
Fage_P063a	128	Picture	Fixation Cross after Retrieval	5292656	0	1	124619	2	0	next	other	0
Fage_P063a	128	Pulse	99	5298363	5707	1
Fage_P063a	128	Pulse	99	5310763	18107	1
Fage_P063a	128	Pulse	99	5323162	30506	1
Fage_P063a	128	Pulse	99	5335562	42906	1
Fage_P063a	128	Pulse	99	5347961	55305	1
Fage_P063a	128	Pulse	99	5360361	67705	1
Fage_P063a	128	Pulse	99	5372761	80105	1
Fage_P063a	128	Pulse	99	5385160	92504	1
Fage_P063a	128	Pulse	99	5397560	104904	1
Fage_P063a	128	Pulse	99	5409960	117304	1
Fage_P063a	129	Picture	Encoding Sternberg Symbols	5417275	0	1	24824	2	0	next	other	0
Fage_P063a	129	Pulse	99	5422359	5084	1
Fage_P063a	129	Pulse	99	5434759	17484	1
Fage_P063a	130	Picture	Fixation Cross Sternberg Symbols after Encoding	5442099	0	1	12495	3	0	next	other	0
Fage_P063a	130	Pulse	99	5447159	5060	1
Fage_P063a	131	Picture	Stroop Sternberg	5454594	0	2	24824	3	0	next	incorrect	608
Fage_P063a	131	Pulse	99	5459558	4964	1
Fage_P063a	131	Response	2	5462628	8034	1
Fage_P063a	131	Pulse	99	5471958	17364	1
Fage_P063a	132	Picture	Fixation Cross Sternberg Symbols after Stroop	5479418	0	1	37320	2	0	next	other	0
Fage_P063a	132	Pulse	99	5484358	4940	1
Fage_P063a	132	Pulse	99	5496757	17339	1
Fage_P063a	132	Pulse	99	5509157	29739	1
Fage_P063a	133	Picture	Retrieval Sternberg Symbols	5516738	0	1	24823	3	0	next	hit	616
Fage_P063a	133	Pulse	99	5521557	4819	1
Fage_P063a	133	Response	1	5526776	10038	1
Fage_P063a	133	Pulse	99	5533956	17218	1
Fage_P063a	134	Picture	Fixation Cross after Retrieval	5541561	0	2	112291	3	0	next	other	0
Fage_P063a	134	Pulse	99	5546356	4795	1
Fage_P063a	134	Pulse	99	5558756	17195	1
Fage_P063a	134	Pulse	99	5571155	29594	1
Fage_P063a	134	Pulse	99	5583555	41994	1
Fage_P063a	134	Pulse	99	5595955	54394	1
Fage_P063a	134	Pulse	99	5608354	66793	1
Fage_P063a	134	Pulse	99	5620754	79193	1
Fage_P063a	134	Pulse	99	5633153	91592	1
Fage_P063a	134	Pulse	99	5645553	103992	1
Fage_P063a	135	Picture	Encoding Sternberg Symbols	5653852	0	1	24824	3	0	next	other	0
Fage_P063a	135	Pulse	99	5657953	4101	1
Fage_P063a	135	Pulse	99	5670353	16501	1
Fage_P063a	136	Picture	Fixation Cross Sternberg Symbols after Encoding	5678676	0	2	12495	4	0	next	other	0
Fage_P063a	136	Pulse	99	5682752	4076	1
Fage_P063a	137	Picture	Stroop Sternberg	5691171	0	2	24824	3	0	next	hit	635
Fage_P063a	137	Pulse	99	5695152	3981	1
Fage_P063a	137	Response	1	5699352	8181	1
Fage_P063a	137	Pulse	99	5707551	16380	1
Fage_P063a	138	Picture	Fixation Cross Sternberg Symbols after Stroop	5715995	0	1	37320	2	0	next	other	0
Fage_P063a	138	Pulse	99	5719951	3956	1
Fage_P063a	138	Pulse	99	5732351	16356	1
Fage_P063a	138	Pulse	99	5744750	28755	1
Fage_P063a	139	Picture	Retrieval Sternberg Symbols	5753315	0	1	24823	3	0	next	hit	643
Fage_P063a	139	Pulse	99	5757150	3835	1
Fage_P063a	139	Response	1	5762390	9075	1
Fage_P063a	139	Pulse	99	5769560	16245	1
Fage_P063a	140	Picture	Fixation Cross after Retrieval	5778138	0	2	136949	3	0	next	other	0
Fage_P063a	140	Pulse	99	5781959	3821	1
Fage_P063a	140	Pulse	99	5794359	16221	1
Fage_P063a	140	Pulse	99	5806759	28621	1
Fage_P063a	140	Pulse	99	5819158	41020	1
Fage_P063a	140	Pulse	99	5831558	53420	1
Fage_P063a	140	Pulse	99	5843958	65820	1
Fage_P063a	140	Pulse	99	5856357	78219	1
Fage_P063a	140	Pulse	99	5868757	90619	1
Fage_P063a	140	Pulse	99	5881157	103019	1
Fage_P063a	140	Pulse	99	5893556	115418	1
Fage_P063a	140	Pulse	99	5905956	127818	1
Fage_P063a	141	Picture	Encoding Sternberg Symbols	5915087	0	1	24824	2	0	next	other	0
Fage_P063a	141	Pulse	99	5918356	3269	1
Fage_P063a	141	Pulse	99	5930755	15668	1
Fage_P063a	142	Picture	Fixation Cross Sternberg Symbols after Encoding	5939911	0	1	12495	2	0	next	other	0
Fage_P063a	142	Pulse	99	5943155	3244	1
Fage_P063a	143	Picture	Stroop Sternberg	5952406	0	1	24824	2	0	next	hit	664
Fage_P063a	143	Pulse	99	5955555	3149	1
Fage_P063a	143	Response	1	5959744	7338	1
Fage_P063a	143	Pulse	99	5967954	15548	1
Fage_P063a	144	Picture	Fixation Cross Sternberg Symbols after Stroop	5977230	0	1	37319	2	0	next	other	0
Fage_P063a	144	Pulse	99	5980354	3124	1
Fage_P063a	144	Pulse	99	5992753	15523	1
Fage_P063a	144	Pulse	99	6005153	27923	1
Fage_P063a	145	Picture	Retrieval Sternberg Symbols	6014549	0	1	24824	2	0	next	incorrect	672
Fage_P063a	145	Pulse	99	6017553	3004	1
Fage_P063a	145	Response	2	6024163	9614	1
Fage_P063a	145	Pulse	99	6029952	15403	1
Fage_P063a	146	Picture	Fixation Cross after Retrieval	6039373	0	1	112290	3	0	next	other	0
Fage_P063a	146	Pulse	99	6042352	2979	1
Fage_P063a	146	Pulse	99	6054752	15379	1
Fage_P063a	146	Pulse	99	6067151	27778	1
Fage_P063a	146	Pulse	99	6079551	40178	1
Fage_P063a	146	Pulse	99	6091951	52578	1
Fage_P063a	146	Pulse	99	6104350	64977	1
Fage_P063a	146	Pulse	99	6116750	77377	1
Fage_P063a	146	Pulse	99	6129150	89777	1
Fage_P063a	146	Pulse	99	6141549	102176	1
Fage_P063a	147	Picture	Instruction Sternberg Letters	6151663	0	2	37320	3	0	next	other	0
Fage_P063a	147	Pulse	99	6153949	2286	1
Fage_P063a	147	Pulse	99	6166349	14686	1
Fage_P063a	147	Pulse	99	6178748	27085	1
Fage_P063a	148	Picture	Encoding Sternberg Letters	6188983	0	1	24824	2	0	next	other	0
Fage_P063a	148	Pulse	99	6191148	2165	1
Fage_P063a	148	Pulse	99	6203548	14565	1
Fage_P063a	149	Picture	Fixation Cross Sternberg Letters after Encoding	6213807	0	1	12495	2	0	next	other	0
Fage_P063a	149	Pulse	99	6215947	2140	1
Fage_P063a	150	Picture	Stroop Sternberg	6226302	0	1	24824	2	0	next	incorrect	695
Fage_P063a	150	Pulse	99	6228347	2045	1
Fage_P063a	150	Response	2	6238677	12375	1
Fage_P063a	150	Pulse	99	6240746	14444	1
Fage_P063a	151	Picture	Fixation Cross Sternberg Letters after Stroop	6251126	0	1	37319	2	0	next	other	0
Fage_P063a	151	Pulse	99	6253146	2020	1
Fage_P063a	151	Pulse	99	6265546	14420	1
Fage_P063a	151	Pulse	99	6277946	26820	1
Fage_P063a	152	Picture	Retrieval Sternberg Letters	6288445	0	1	24824	2	0	next	incorrect	703
Fage_P063a	152	Pulse	99	6290345	1900	1
Fage_P063a	152	Response	2	6298955	10510	1
Fage_P063a	152	Pulse	99	6302745	14300	1
Fage_P063a	153	Picture	Fixation Cross after Retrieval	6313269	0	1	112291	2	0	next	other	0
Fage_P063a	153	Pulse	99	6315145	1876	1
Fage_P063a	153	Pulse	99	6327544	14275	1
Fage_P063a	153	Pulse	99	6339944	26675	1
Fage_P063a	153	Pulse	99	6352344	39075	1
Fage_P063a	153	Pulse	99	6364743	51474	1
Fage_P063a	153	Pulse	99	6377143	63874	1
Fage_P063a	153	Pulse	99	6389542	76273	1
Fage_P063a	153	Pulse	99	6401942	88673	1
Fage_P063a	153	Pulse	99	6414342	101073	1
Fage_P063a	154	Picture	Encoding Sternberg Letters	6425560	0	1	24824	2	0	next	other	0
Fage_P063a	154	Pulse	99	6426741	1181	1
Fage_P063a	154	Pulse	99	6439141	13581	1
Fage_P063a	155	Picture	Fixation Cross Sternberg Letters after Encoding	6450384	0	1	12495	2	0	next	other	0
Fage_P063a	155	Pulse	99	6451541	1157	1
Fage_P063a	156	Picture	Stroop Sternberg	6462879	0	1	24824	2	0	next	incorrect	722
Fage_P063a	156	Pulse	99	6463940	1061	1
Fage_P063a	156	Response	2	6469840	6961	1
Fage_P063a	156	Pulse	99	6476340	13461	1
Fage_P063a	157	Picture	Fixation Cross Sternberg Letters after Stroop	6487703	0	1	37319	2	0	next	other	0
Fage_P063a	157	Pulse	99	6488740	1037	1
Fage_P063a	157	Pulse	99	6501139	13436	1
Fage_P063a	157	Pulse	99	6513539	25836	1
Fage_P063a	158	Picture	Retrieval Sternberg Letters	6525022	0	1	24824	2	0	next	hit	731
Fage_P063a	158	Pulse	99	6525939	917	1
Fage_P063a	158	Pulse	99	6538338	13316	1
Fage_P063a	158	Response	1	6541888	16866	1
Fage_P063a	159	Picture	Fixation Cross after Retrieval	6549846	0	1	149443	2	0	next	other	0
Fage_P063a	159	Pulse	99	6550738	892	1
Fage_P063a	159	Pulse	99	6563138	13292	1
Fage_P063a	159	Pulse	99	6575537	25691	1
Fage_P063a	159	Pulse	99	6587937	38091	1
Fage_P063a	159	Pulse	99	6600337	50491	1
Fage_P063a	159	Pulse	99	6612736	62890	1
Fage_P063a	159	Pulse	99	6625136	75290	1
Fage_P063a	159	Pulse	99	6637536	87690	1
Fage_P063a	159	Pulse	99	6649935	100089	1
Fage_P063a	159	Pulse	99	6662335	112489	1
Fage_P063a	159	Pulse	99	6674735	124889	1
Fage_P063a	159	Pulse	99	6687134	137288	1
Fage_P063a	160	Picture	Encoding Sternberg Letters	6699289	0	1	24824	2	0	next	other	0
Fage_P063a	160	Pulse	99	6699534	245	1
Fage_P063a	160	Pulse	99	6711934	12645	1
Fage_P063a	161	Picture	Fixation Cross Sternberg Letters after Encoding	6724113	0	1	12496	2	0	next	other	0
Fage_P063a	161	Pulse	99	6724333	220	1
Fage_P063a	162	Picture	Stroop Sternberg	6736609	0	1	24824	2	0	next	hit	752
Fage_P063a	162	Pulse	99	6736733	124	1
Fage_P063a	162	Response	1	6744353	7744	1
Fage_P063a	162	Pulse	99	6749132	12523	1
Fage_P063a	163	Picture	Fixation Cross Sternberg Letters after Stroop	6761433	0	1	37319	2	0	next	other	0
Fage_P063a	163	Pulse	99	6761532	99	1
Fage_P063a	163	Pulse	99	6773932	12499	1
Fage_P063a	163	Pulse	99	6786331	24898	1
Fage_P063a	163	Pulse	99	6798731	37298	1
Fage_P063a	164	Picture	Retrieval Sternberg Letters	6798752	0	1	24824	2	0	next	hit	760
Fage_P063a	164	Response	1	6809581	10829	1
Fage_P063a	164	Pulse	99	6811131	12379	1
Fage_P063a	164	Pulse	99	6823530	24778	1
Fage_P063a	165	Picture	Fixation Cross after Retrieval	6823576	0	1	124619	2	0	next	other	0
Fage_P063a	165	Pulse	99	6835930	12354	1
Fage_P063a	165	Pulse	99	6848330	24754	1
Fage_P063a	165	Pulse	99	6860729	37153	1
Fage_P063a	165	Pulse	99	6873129	49553	1
Fage_P063a	165	Pulse	99	6885529	61953	1
Fage_P063a	165	Pulse	99	6897928	74352	1
Fage_P063a	165	Pulse	99	6910328	86752	1
Fage_P063a	165	Pulse	99	6922728	99152	1
Fage_P063a	165	Pulse	99	6935127	111551	1
Fage_P063a	165	Pulse	99	6947527	123951	1
Fage_P063a	166	Picture	Encoding Sternberg Letters	6948195	0	1	24824	2	0	next	other	0
Fage_P063a	166	Pulse	99	6959927	11732	1
Fage_P063a	166	Pulse	99	6972326	24131	1
Fage_P063a	167	Picture	Fixation Cross Sternberg Letters after Encoding	6973019	0	1	12495	2	0	next	other	0
Fage_P063a	167	Pulse	99	6984726	11707	1
Fage_P063a	168	Picture	Stroop Sternberg	6985514	0	1	24824	2	0	next	hit	780
Fage_P063a	168	Response	1	6992966	7452	1
Fage_P063a	168	Pulse	99	6997125	11611	1
Fage_P063a	168	Pulse	99	7009525	24011	1
Fage_P063a	169	Picture	Fixation Cross Sternberg Letters after Stroop	7010338	0	1	37319	2	0	next	other	0
Fage_P063a	169	Pulse	99	7021925	11587	1
Fage_P063a	169	Pulse	99	7034325	23987	1
Fage_P063a	169	Pulse	99	7046724	36386	1
Fage_P063a	170	Picture	Retrieval Sternberg Letters	7047657	0	1	24824	2	0	next	incorrect	788
Fage_P063a	170	Response	2	7056274	8617	1
Fage_P063a	170	Pulse	99	7059124	11467	1
Fage_P063a	170	Pulse	99	7071524	23867	1
Fage_P063a	171	Picture	Fixation Cross after Retrieval	7072481	0	1	137115	2	0	next	other	0
Fage_P063a	171	Pulse	99	7083923	11442	1
Fage_P063a	171	Pulse	99	7096323	23842	1
Fage_P063a	171	Pulse	99	7108723	36242	1
Fage_P063a	171	Pulse	99	7121122	48641	1
Fage_P063a	171	Pulse	99	7133522	61041	1
Fage_P063a	171	Pulse	99	7145922	73441	1
Fage_P063a	171	Pulse	99	7158321	85840	1
Fage_P063a	171	Pulse	99	7170721	98240	1
Fage_P063a	171	Pulse	99	7183120	110639	1
Fage_P063a	171	Pulse	99	7195520	123039	1
Fage_P063a	171	Pulse	99	7207920	135439	1
Fage_P063a	172	Picture	Encoding Sternberg Letters	7209596	0	1	24824	2	0	next	other	0
Fage_P063a	172	Pulse	99	7220319	10723	1
Fage_P063a	172	Pulse	99	7232719	23123	1
Fage_P063a	173	Picture	Fixation Cross Sternberg Letters after Encoding	7234420	0	1	12495	2	0	next	other	0
Fage_P063a	173	Pulse	99	7245119	10699	1
Fage_P063a	174	Picture	Stroop Sternberg	7246915	0	1	24824	2	0	next	incorrect	809
Fage_P063a	174	Response	2	7256588	9673	1
Fage_P063a	174	Pulse	99	7257518	10603	1
Fage_P063a	174	Pulse	99	7269918	23003	1
Fage_P063a	175	Picture	Fixation Cross Sternberg Letters after Stroop	7271739	0	1	37319	2	0	next	other	0
Fage_P063a	175	Pulse	99	7282318	10579	1
Fage_P063a	175	Pulse	99	7294717	22978	1
Fage_P063a	175	Pulse	99	7307117	35378	1
Fage_P063a	176	Picture	Retrieval Sternberg Letters	7309058	0	1	24824	2	0	next	hit	817
Fage_P063a	176	Response	1	7318867	9809	1
Fage_P063a	176	Pulse	99	7319516	10458	1
Fage_P063a	176	Pulse	99	7331916	22858	1
Fage_P063a	177	Picture	Fixation Cross after Retrieval	7333882	0	1	124620	2	0	next	other	0
Fage_P063a	177	Pulse	99	7344316	10434	1
Fage_P063a	177	Pulse	99	7356716	22834	1
Fage_P063a	177	Pulse	99	7369125	35243	1
Fage_P063a	177	Pulse	99	7381525	47643	1
Fage_P063a	177	Pulse	99	7393925	60043	1
Fage_P063a	177	Pulse	99	7406324	72442	1
Fage_P063a	177	Pulse	99	7418724	84842	1
Fage_P063a	177	Pulse	99	7431124	97242	1
Fage_P063a	177	Pulse	99	7443523	109641	1
Fage_P063a	177	Pulse	99	7455923	122041	1
Fage_P063a	178	Picture	Encoding Sternberg Letters	7458502	0	1	24824	2	0	next	other	0
Fage_P063a	178	Pulse	99	7468323	9821	1
Fage_P063a	178	Pulse	99	7480722	22220	1
Fage_P063a	179	Picture	Fixation Cross Sternberg Letters after Encoding	7483326	0	1	12495	2	0	next	other	0
Fage_P063a	179	Pulse	99	7493122	9796	1
Fage_P063a	180	Picture	Stroop Sternberg	7495821	0	1	24824	2	0	next	incorrect	837
Fage_P063a	180	Response	2	7503212	7391	1
Fage_P063a	180	Pulse	99	7505521	9700	1
Fage_P063a	180	Pulse	99	7517921	22100	1
Fage_P063a	181	Picture	Fixation Cross Sternberg Letters after Stroop	7520645	0	1	37319	2	0	next	other	0
Fage_P063a	181	Pulse	99	7530321	9676	1
Fage_P063a	181	Pulse	99	7542720	22075	1
Fage_P063a	181	Pulse	99	7555120	34475	1
Fage_P063a	182	Picture	Retrieval Sternberg Letters	7557964	0	1	24824	2	0	next	hit	846
Fage_P063a	182	Pulse	99	7567520	9556	1
Fage_P063a	182	Response	1	7568090	10126	1
Fage_P063a	182	Pulse	99	7579919	21955	1
Fage_P063a	183	Picture	Fixation Cross after Retrieval	7582788	0	1	112291	2	0	next	other	0
Fage_P063a	183	Pulse	99	7592319	9531	1
Fage_P063a	183	Pulse	99	7604719	21931	1
Fage_P063a	183	Pulse	99	7617118	34330	1
Fage_P063a	183	Pulse	99	7629518	46730	1
Fage_P063a	183	Pulse	99	7641918	59130	1
Fage_P063a	183	Pulse	99	7654317	71529	1
Fage_P063a	183	Pulse	99	7666717	83929	1
Fage_P063a	183	Pulse	99	7679117	96329	1
Fage_P063a	183	Pulse	99	7691516	108728	1
Fage_P063a	184	Picture	Encoding Sternberg Letters	7695079	0	1	24824	2	0	next	other	0
Fage_P063a	184	Pulse	99	7703916	8837	1
Fage_P063a	184	Pulse	99	7716315	21236	1
Fage_P063a	185	Picture	Fixation Cross Sternberg Letters after Encoding	7719903	0	1	12495	2	0	next	other	0
Fage_P063a	185	Pulse	99	7728715	8812	1
Fage_P063a	186	Picture	Stroop Sternberg	7732398	0	1	24824	2	0	next	hit	864
Fage_P063a	186	Response	1	7738955	6557	1
Fage_P063a	186	Pulse	99	7741115	8717	1
Fage_P063a	186	Pulse	99	7753515	21117	1
Fage_P063a	187	Picture	Fixation Cross Sternberg Letters after Stroop	7757222	0	1	37319	2	0	next	other	0
Fage_P063a	187	Pulse	99	7765914	8692	1
Fage_P063a	187	Pulse	99	7778314	21092	1
Fage_P063a	187	Pulse	99	7790714	33492	1
Fage_P063a	188	Picture	Retrieval Sternberg Letters	7794541	0	1	24824	2	0	next	incorrect	872
Fage_P063a	188	Response	2	7801773	7232	1
Fage_P063a	188	Pulse	99	7803113	8572	1
Fage_P063a	188	Pulse	99	7815513	20972	1
Fage_P063a	189	Picture	Fixation Cross after Retrieval	7819365	0	1	112291	2	0	next	other	0
Fage_P063a	189	Pulse	99	7827913	8548	1
Fage_P063a	189	Pulse	99	7840312	20947	1
Fage_P063a	189	Pulse	99	7852712	33347	1
Fage_P063a	189	Pulse	99	7865112	45747	1
Fage_P063a	189	Pulse	99	7877511	58146	1
Fage_P063a	189	Pulse	99	7889911	70546	1
Fage_P063a	189	Pulse	99	7902311	82946	1
Fage_P063a	189	Pulse	99	7914710	95345	1
Fage_P063a	189	Pulse	99	7927110	107745	1
Fage_P063a	190	Picture	Encoding Sternberg Letters	7931656	0	1	24824	2	0	next	other	0
Fage_P063a	190	Pulse	99	7939509	7853	1
Fage_P063a	190	Pulse	99	7951909	20253	1
Fage_P063a	191	Picture	Fixation Cross Sternberg Letters after Encoding	7956480	0	1	12495	2	0	next	other	0
Fage_P063a	191	Pulse	99	7964309	7829	1
Fage_P063a	192	Picture	Stroop Sternberg	7968975	0	1	24824	2	0	next	incorrect	891
Fage_P063a	192	Response	2	7975958	6983	1
Fage_P063a	192	Pulse	99	7976708	7733	1
Fage_P063a	192	Pulse	99	7989108	20133	1
Fage_P063a	193	Picture	Fixation Cross Sternberg Letters after Stroop	7993799	0	1	37319	2	0	next	other	0
Fage_P063a	193	Pulse	99	8001508	7709	1
Fage_P063a	193	Pulse	99	8013907	20108	1
Fage_P063a	193	Pulse	99	8026307	32508	1
Fage_P063a	194	Picture	Retrieval Sternberg Letters	8031118	0	1	24824	2	0	next	hit	900
Fage_P063a	194	Pulse	99	8038707	7589	1
Fage_P063a	194	Response	1	8040136	9018	1
Fage_P063a	194	Pulse	99	8051106	19988	1
Fage_P063a	195	Picture	Fixation Cross after Retrieval	8055942	0	1	137114	3	0	next	other	0
Fage_P063a	195	Pulse	99	8063506	7564	1
Fage_P063a	195	Pulse	99	8075906	19964	1
Fage_P063a	195	Pulse	99	8088305	32363	1
Fage_P063a	195	Pulse	99	8100705	44763	1
Fage_P063a	195	Pulse	99	8113105	57163	1
Fage_P063a	195	Pulse	99	8125504	69562	1
Fage_P063a	195	Pulse	99	8137904	81962	1
Fage_P063a	195	Pulse	99	8150304	94362	1
Fage_P063a	195	Pulse	99	8162703	106761	1
Fage_P063a	195	Pulse	99	8175103	119161	1
Fage_P063a	195	Pulse	99	8187502	131560	1
Fage_P063a	196	Picture	Encoding Sternberg Letters	8193056	0	2	24824	4	0	next	other	0
Fage_P063a	196	Pulse	99	8199902	6846	1
Fage_P063a	196	Pulse	99	8212302	19246	1
Fage_P063a	197	Picture	Fixation Cross Sternberg Letters after Encoding	8217880	0	2	12496	3	0	next	other	0
Fage_P063a	197	Pulse	99	8224701	6821	1
Fage_P063a	198	Picture	Stroop Sternberg	8230376	0	1	24824	2	0	next	hit	921
Fage_P063a	198	Pulse	99	8237101	6725	1
Fage_P063a	198	Response	1	8237621	7245	1
Fage_P063a	198	Pulse	99	8249501	19125	1
Fage_P063a	199	Picture	Fixation Cross Sternberg Letters after Stroop	8255200	0	1	37319	2	0	next	other	0
Fage_P063a	199	Pulse	99	8261900	6700	1
Fage_P063a	199	Pulse	99	8274300	19100	1
Fage_P063a	199	Pulse	99	8286700	31500	1
Fage_P063a	200	Picture	Retrieval Sternberg Letters	8292519	0	1	24824	2	0	next	incorrect	929
Fage_P063a	200	Pulse	99	8299099	6580	1
Fage_P063a	200	Response	2	8302649	10130	1
Fage_P063a	200	Pulse	99	8311499	18980	1
Fage_P063a	201	Picture	Fixation Cross after Retrieval	8317343	0	1	124619	2	0	next	other	0
Fage_P063a	201	Pulse	99	8323899	6556	1
Fage_P063a	201	Pulse	99	8336298	18955	1
Fage_P063a	201	Pulse	99	8348698	31355	1
Fage_P063a	201	Pulse	99	8361098	43755	1
Fage_P063a	201	Pulse	99	8373497	56154	1
Fage_P063a	201	Pulse	99	8385897	68554	1
Fage_P063a	201	Pulse	99	8398297	80954	1
Fage_P063a	201	Pulse	99	8410696	93353	1
Fage_P063a	201	Pulse	99	8423096	105753	1
Fage_P063a	201	Pulse	99	8435496	118153	1
Fage_P063a	202	Picture	Encoding Sternberg Letters	8441962	0	1	24824	2	0	next	other	0
Fage_P063a	202	Pulse	99	8447895	5933	1
Fage_P063a	202	Pulse	99	8460295	18333	1
Fage_P063a	203	Picture	Fixation Cross Sternberg Letters after Encoding	8466786	0	1	12495	3	0	next	other	0
Fage_P063a	203	Pulse	99	8472695	5909	1
Fage_P063a	204	Picture	Stroop Sternberg	8479281	0	2	24824	3	0	next	incorrect	949
Fage_P063a	204	Pulse	99	8485094	5813	1
Fage_P063a	204	Response	2	8486254	6973	1
Fage_P063a	204	Pulse	99	8497494	18213	1
Fage_P063a	205	Picture	Fixation Cross Sternberg Letters after Stroop	8504105	0	1	37320	2	0	next	other	0
Fage_P063a	205	Pulse	99	8509894	5789	1
Fage_P063a	205	Pulse	99	8522293	18188	1
Fage_P063a	205	Pulse	99	8534693	30588	1
Fage_P063a	206	Picture	Retrieval Sternberg Letters	8541425	0	1	24824	2	0	next	incorrect	957
Fage_P063a	206	Pulse	99	8547093	5668	1
Fage_P063a	206	Response	2	8548122	6697	1
Fage_P063a	206	Pulse	99	8559492	18067	1
Fage_P063a	207	Picture	Fixation Cross after Retrieval	8566249	0	1	149443	2	0	next	other	0
Fage_P063a	207	Pulse	99	8571892	5643	1
Fage_P063a	207	Pulse	99	8584291	18042	1
Fage_P063a	207	Pulse	99	8596691	30442	1
Fage_P063a	207	Pulse	99	8609091	42842	1
Fage_P063a	207	Pulse	99	8621491	55242	1
Fage_P063a	207	Pulse	99	8633890	67641	1
Fage_P063a	207	Pulse	99	8646290	80041	1
Fage_P063a	207	Pulse	99	8658689	92440	1
Fage_P063a	207	Pulse	99	8671089	104840	1
Fage_P063a	207	Pulse	99	8683489	117240	1
Fage_P063a	207	Pulse	99	8695888	129639	1
Fage_P063a	207	Pulse	99	8708288	142039	1
Fage_P063a	208	Picture	Encoding Sternberg Letters	8715692	0	1	24824	2	0	next	other	0
Fage_P063a	208	Pulse	99	8720688	4996	1
Fage_P063a	208	Pulse	99	8733087	17395	1
Fage_P063a	209	Picture	Fixation Cross Sternberg Letters after Encoding	8740516	0	1	12495	2	0	next	other	0
Fage_P063a	209	Pulse	99	8745487	4971	1
Fage_P063a	210	Picture	Stroop Sternberg	8753011	0	1	24824	2	0	next	incorrect	979
Fage_P063a	210	Pulse	99	8757887	4876	1
Fage_P063a	210	Response	2	8759246	6235	1
Fage_P063a	210	Pulse	99	8770286	17275	1
Fage_P063a	211	Picture	Fixation Cross Sternberg Letters after Stroop	8777835	0	1	37319	2	0	next	other	0
Fage_P063a	211	Pulse	99	8782686	4851	1
Fage_P063a	211	Pulse	99	8795086	17251	1
Fage_P063a	211	Pulse	99	8807485	29650	1
Fage_P063a	212	Picture	Retrieval Sternberg Letters	8815154	0	1	24824	2	0	next	hit	987
Fage_P063a	212	Pulse	99	8819885	4731	1
Fage_P063a	212	Response	1	8826815	11661	1
Fage_P063a	212	Pulse	99	8832284	17130	1
Fage_P063a	213	Picture	Fixation Cross after Retrieval	8839978	0	1	124620	2	0	next	other	0
Fage_P063a	213	Pulse	99	8844684	4706	1
Fage_P063a	213	Pulse	99	8857084	17106	1
Fage_P063a	213	Pulse	99	8869484	29506	1
Fage_P063a	213	Pulse	99	8881883	41905	1
Fage_P063a	213	Pulse	99	8894283	54305	1
Fage_P063a	213	Pulse	99	8906683	66705	1
Fage_P063a	213	Pulse	99	8919092	79114	1
Fage_P063a	213	Pulse	99	8931482	91504	1
Fage_P063a	213	Pulse	99	8943882	103904	1
Fage_P063a	213	Pulse	99	8956281	116303	1
Fage_P063a	214	Picture	Encoding Sternberg Letters	8964598	0	1	24824	2	0	next	other	0
Fage_P063a	214	Pulse	99	8968691	4093	1
Fage_P063a	214	Pulse	99	8981090	16492	1
Fage_P063a	215	Picture	Fixation Cross Sternberg Letters after Encoding	8989422	0	1	12495	2	0	next	other	0
Fage_P063a	215	Pulse	99	8993490	4068	1
Fage_P063a	216	Picture	Stroop Sternberg	9001917	0	1	24824	2	0	next	incorrect	1007
Fage_P063a	216	Pulse	99	9005890	3973	1
Fage_P063a	216	Response	2	9008760	6843	1
Fage_P063a	216	Pulse	99	9018289	16372	1
Fage_P063a	217	Picture	Fixation Cross Sternberg Letters after Stroop	9026741	0	1	37319	2	0	next	other	0
Fage_P063a	217	Pulse	99	9030689	3948	1
Fage_P063a	217	Pulse	99	9043089	16348	1
Fage_P063a	217	Pulse	99	9055488	28747	1
Fage_P063a	218	Picture	Retrieval Sternberg Letters	9064060	0	1	24824	2	0	next	incorrect	1015
Fage_P063a	218	Pulse	99	9067888	3828	1
Fage_P063a	218	Response	2	9072618	8558	1
Fage_P063a	218	Pulse	99	9080288	16228	1
Fage_P063a	219	Picture	Fixation Cross after Retrieval	9088884	0	1	112291	2	0	next	other	0
Fage_P063a	219	Pulse	99	9092687	3803	1
Fage_P063a	219	Pulse	99	9105087	16203	1
Fage_P063a	219	Pulse	99	9117487	28603	1
Fage_P063a	219	Pulse	99	9129886	41002	1
Fage_P063a	219	Pulse	99	9142286	53402	1
Fage_P063a	219	Pulse	99	9154686	65802	1
Fage_P063a	219	Pulse	99	9167085	78201	1
Fage_P063a	219	Pulse	99	9179485	90601	1
Fage_P063a	219	Pulse	99	9191885	103001	1
Fage_P063a	220	Picture	Encoding Sternberg Letters	9201175	0	1	24824	2	0	next	other	0
Fage_P063a	220	Pulse	99	9204284	3109	1
Fage_P063a	220	Pulse	99	9216684	15509	1
Fage_P063a	221	Picture	Fixation Cross Sternberg Letters after Encoding	9225999	0	1	12495	2	0	next	other	0
Fage_P063a	221	Pulse	99	9229084	3085	1
Fage_P063a	222	Picture	Stroop Sternberg	9238494	0	1	24824	2	0	next	hit	1034
Fage_P063a	222	Pulse	99	9241483	2989	1
Fage_P063a	222	Response	1	9246063	7569	1
Fage_P063a	222	Pulse	99	9253883	15389	1
Fage_P063a	223	Picture	Fixation Cross Sternberg Letters after Stroop	9263318	0	1	37319	2	0	next	other	0
Fage_P063a	223	Pulse	99	9266282	2964	1
Fage_P063a	223	Pulse	99	9278682	15364	1
Fage_P063a	223	Pulse	99	9291082	27764	1
Fage_P063a	224	Picture	Retrieval Sternberg Letters	9300637	0	1	24824	2	0	next	incorrect	1042
Fage_P063a	224	Pulse	99	9303482	2845	1
Fage_P063a	224	Response	2	9309111	8474	1
Fage_P063a	224	Pulse	99	9315881	15244	1
Fage_P063a	225	Picture	Fixation Cross after Retrieval	9325461	0	1	124619	2	0	next	other	0
Fage_P063a	225	Pulse	99	9328281	2820	1
Fage_P063a	225	Pulse	99	9340680	15219	1
Fage_P063a	225	Pulse	99	9353080	27619	1
Fage_P063a	225	Pulse	99	9365480	40019	1
Fage_P063a	225	Pulse	99	9377879	52418	1
Fage_P063a	225	Pulse	99	9390279	64818	1
Fage_P063a	225	Pulse	99	9402679	77218	1
Fage_P063a	225	Pulse	99	9415078	89617	1
Fage_P063a	225	Pulse	99	9427478	102017	1
Fage_P063a	225	Pulse	99	9439878	114417	1
Fage_P063a	226	Picture	Encoding Sternberg Letters	9450080	0	1	24824	2	0	next	other	0
Fage_P063a	226	Pulse	99	9452277	2197	1
Fage_P063a	226	Pulse	99	9464677	14597	1
Fage_P063a	227	Picture	Fixation Cross Sternberg Letters after Encoding	9474904	0	1	12495	3	0	next	other	0
Fage_P063a	227	Pulse	99	9477077	2173	1
Fage_P063a	228	Picture	Stroop Sternberg	9487399	0	2	24824	3	0	next	incorrect	1062
Fage_P063a	228	Pulse	99	9489476	2077	1
Fage_P063a	228	Response	2	9493986	6587	1
Fage_P063a	228	Pulse	99	9501876	14477	1
Fage_P063a	229	Picture	Fixation Cross Sternberg Letters after Stroop	9512223	0	1	37320	2	0	next	other	0
Fage_P063a	229	Pulse	99	9514276	2053	1
Fage_P063a	229	Pulse	99	9526675	14452	1
Fage_P063a	229	Pulse	99	9539075	26852	1
Fage_P063a	230	Picture	Retrieval Sternberg Letters	9549543	0	1	24823	3	0	next	incorrect	1070
Fage_P063a	230	Pulse	99	9551475	1932	1
Fage_P063a	230	Response	2	9559194	9651	1
Fage_P063a	230	Pulse	99	9563874	14331	1
Fage_P063a	231	Picture	Fixation Cross after Retrieval	9574366	0	2	124620	3	0	next	other	0
Fage_P063a	231	Pulse	99	9576274	1908	1
Fage_P063a	231	Pulse	99	9588674	14308	1
Fage_P063a	231	Pulse	99	9601073	26707	1
Fage_P063a	231	Pulse	99	9613473	39107	1
Fage_P063a	231	Pulse	99	9625873	51507	1
Fage_P063a	231	Pulse	99	9638272	63906	1
Fage_P063a	231	Pulse	99	9650672	76306	1
Fage_P063a	231	Pulse	99	9663072	88706	1
Fage_P063a	231	Pulse	99	9675471	101105	1
Fage_P063a	231	Pulse	99	9687871	113505	1
Fage_P063a	232	Picture	Encoding Sternberg Letters	9698986	0	1	24824	2	0	next	other	0
Fage_P063a	232	Pulse	99	9700270	1284	1
Fage_P063a	232	Pulse	99	9712670	13684	1
Fage_P063a	233	Picture	Fixation Cross Sternberg Letters after Encoding	9723810	0	1	12495	2	0	next	other	0
Fage_P063a	233	Pulse	99	9725070	1260	1
Fage_P063a	234	Picture	Stroop Sternberg	9736305	0	1	24824	2	0	next	incorrect	1090
Fage_P063a	234	Pulse	99	9737469	1164	1
Fage_P063a	234	Response	2	9743089	6784	1
Fage_P063a	234	Pulse	99	9749869	13564	1
Fage_P063a	235	Picture	Fixation Cross Sternberg Letters after Stroop	9761129	0	1	37319	2	0	next	other	0
Fage_P063a	235	Pulse	99	9762269	1140	1
Fage_P063a	235	Pulse	99	9774668	13539	1
Fage_P063a	235	Pulse	99	9787068	25939	1
Fage_P063a	236	Picture	Retrieval Sternberg Letters	9798448	0	1	24824	2	0	next	incorrect	1098
Fage_P063a	236	Pulse	99	9799468	1020	1
Fage_P063a	236	Response	2	9806128	7680	1
Fage_P063a	236	Pulse	99	9811867	13419	1
Fage_P063a	237	Picture	Fixation Cross after Retrieval	9823272	0	1	112291	2	0	next	other	0
Fage_P063a	237	Pulse	99	9824267	995	1
Fage_P063a	237	Pulse	99	9836667	13395	1
Fage_P063a	237	Pulse	99	9849066	25794	1
Fage_P063a	237	Pulse	99	9861466	38194	1
Fage_P063a	237	Pulse	99	9873866	50594	1
Fage_P063a	237	Pulse	99	9886265	62993	1
Fage_P063a	237	Pulse	99	9898665	75393	1
Fage_P063a	237	Pulse	99	9911065	87793	1
Fage_P063a	237	Pulse	99	9923464	100192	1
Fage_P063a	238	Picture	Encoding Sternberg Letters	9935563	0	1	24824	2	0	next	other	0
Fage_P063a	238	Pulse	99	9935864	301	1
Fage_P063a	238	Pulse	99	9948264	12701	1
Fage_P063a	239	Picture	Fixation Cross Sternberg Letters after Encoding	9960387	0	1	12495	2	0	next	other	0
Fage_P063a	239	Pulse	99	9960663	276	1
Fage_P063a	240	Picture	Stroop Sternberg	9972882	0	1	24824	3	0	next	incorrect	1117
Fage_P063a	240	Pulse	99	9973063	181	1
Fage_P063a	240	Response	2	9979633	6751	1
Fage_P063a	240	Pulse	99	9985462	12580	1
Fage_P063a	241	Picture	Fixation Cross Sternberg Letters after Stroop	9997706	0	2	37319	3	0	next	other	0
Fage_P063a	241	Pulse	99	9997862	156	1
Fage_P063a	241	Pulse	99	10010262	12556	1
Fage_P063a	241	Pulse	99	10022661	24955	1
Fage_P063a	242	Picture	Retrieval Sternberg Letters	10035025	0	1	24824	2	0	next	incorrect	1125
Fage_P063a	242	Pulse	99	10035061	36	1
Fage_P063a	242	Response	2	10043251	8226	1
Fage_P063a	242	Pulse	99	10047461	12436	1
Fage_P063a	243	Picture	Fixation Cross after Retrieval	10059849	0	1	137115	2	0	next	other	0
Fage_P063a	243	Pulse	99	10059861	12	1
Fage_P063a	243	Pulse	99	10072260	12411	1
Fage_P063a	243	Pulse	99	10084660	24811	1
Fage_P063a	243	Pulse	99	10097059	37210	1
Fage_P063a	243	Pulse	99	10109459	49610	1
Fage_P063a	243	Pulse	99	10121859	62010	1
Fage_P063a	243	Pulse	99	10134258	74409	1
Fage_P063a	243	Pulse	99	10146658	86809	1
Fage_P063a	243	Pulse	99	10159058	99209	1
Fage_P063a	243	Pulse	99	10171457	111608	1
Fage_P063a	243	Pulse	99	10183857	124008	1
Fage_P063a	243	Pulse	99	10196257	136408	1
Fage_P063a	244	Picture	Encoding Sternberg Letters	10196964	0	1	24824	2	0	next	other	0
Fage_P063a	244	Pulse	99	10208656	11692	1
Fage_P063a	244	Pulse	99	10221056	24092	1
Fage_P063a	245	Picture	Fixation Cross Sternberg Letters after Encoding	10221788	0	1	12495	2	0	next	other	0
Fage_P063a	245	Pulse	99	10233455	11667	1
Fage_P063a	246	Picture	Stroop Sternberg	10234283	0	1	24824	2	0	next	incorrect	1146
Fage_P063a	246	Response	2	10240056	5773	1
Fage_P063a	246	Pulse	99	10245855	11572	1
Fage_P063a	246	Pulse	99	10258255	23972	1
Fage_P063a	247	Picture	Fixation Cross Sternberg Letters after Stroop	10259107	0	1	37319	2	0	next	other	0
Fage_P063a	247	Pulse	99	10270655	11548	1
Fage_P063a	247	Pulse	99	10283054	23947	1
Fage_P063a	247	Pulse	99	10295454	36347	1
Fage_P063a	248	Picture	Retrieval Sternberg Letters	10296426	0	1	24824	2	0	next	incorrect	1154
Fage_P063a	248	Response	2	10305534	9108	1
Fage_P063a	248	Pulse	99	10307853	11427	1
Fage_P063a	248	Pulse	99	10320253	23827	1
Fage_P063a	249	Picture	Fixation Cross after Retrieval	10321250	0	1	149443	3	0	next	other	0
Fage_P063a	249	Pulse	99	10332653	11403	1
Fage_P063a	249	Pulse	99	10345053	23803	1
Fage_P063a	249	Pulse	99	10357452	36202	1
Fage_P063a	249	Pulse	99	10369852	48602	1
Fage_P063a	249	Pulse	99	10382251	61001	1
Fage_P063a	249	Pulse	99	10394651	73401	1
Fage_P063a	249	Pulse	99	10407051	85801	1
Fage_P063a	249	Pulse	99	10419450	98200	1
Fage_P063a	249	Pulse	99	10431850	110600	1
Fage_P063a	249	Pulse	99	10444250	123000	1
Fage_P063a	249	Pulse	99	10456649	135399	1
Fage_P063a	249	Pulse	99	10469049	147799	1
Fage_P063a	250	Picture	Encoding Sternberg Letters	10470693	0	2	24824	3	0	next	other	0
Fage_P063a	250	Pulse	99	10481449	10756	1
Fage_P063a	250	Pulse	99	10493848	23155	1
Fage_P063a	251	Picture	Fixation Cross Sternberg Letters after Encoding	10495517	0	1	12496	2	0	next	other	0
Fage_P063a	251	Pulse	99	10506248	10731	1
Fage_P063a	252	Picture	Stroop Sternberg	10508013	0	1	24824	2	0	next	hit	1176
Fage_P063a	252	Response	1	10515498	7485	1
Fage_P063a	252	Pulse	99	10518648	10635	1
Fage_P063a	252	Pulse	99	10531057	23044	1
Fage_P063a	253	Picture	Fixation Cross Sternberg Letters after Stroop	10532837	0	1	37319	2	0	next	other	0
Fage_P063a	253	Pulse	99	10543457	10620	1
Fage_P063a	253	Pulse	99	10555857	23020	1
Fage_P063a	253	Pulse	99	10568256	35419	1
Fage_P063a	254	Picture	Retrieval Sternberg Letters	10570156	0	1	24824	2	0	next	hit	1184
Fage_P063a	254	Response	1	10580496	10340	1
Fage_P063a	254	Pulse	99	10580656	10500	1
Fage_P063a	254	Pulse	99	10593056	22900	1
Fage_P063a	255	Picture	Fixation Cross after Retrieval	10594980	0	1	137114	3	0	next	other	0
Fage_P063a	255	Pulse	99	10605455	10475	1
Fage_P063a	255	Pulse	99	10617855	22875	1
Fage_P063a	255	Pulse	99	10630255	35275	1
Fage_P063a	255	Pulse	99	10642654	47674	1
Fage_P063a	255	Pulse	99	10655054	60074	1
Fage_P063a	255	Pulse	99	10667454	72474	1
Fage_P063a	255	Pulse	99	10679853	84873	1
Fage_P063a	255	Pulse	99	10692253	97273	1
Fage_P063a	255	Pulse	99	10704653	109673	1
Fage_P063a	255	Pulse	99	10717052	122072	1
Fage_P063a	255	Pulse	99	10729452	134472	1
Fage_P063a	256	Picture	Encoding Sternberg Letters	10732094	0	2	24824	3	0	next	other	0
Fage_P063a	256	Pulse	99	10741852	9758	1
Fage_P063a	256	Pulse	99	10754251	22157	1
Fage_P063a	257	Picture	Fixation Cross Sternberg Letters after Encoding	10756918	0	1	12496	2	0	next	other	0
Fage_P063a	257	Pulse	99	10766651	9733	1
Fage_P063a	258	Picture	Stroop Sternberg	10769414	0	1	24824	2	0	next	incorrect	1205
Fage_P063a	258	Response	2	10777351	7937	1
Fage_P063a	258	Pulse	99	10779050	9636	1
Fage_P063a	258	Pulse	99	10791450	22036	1
Fage_P063a	259	Picture	Fixation Cross Sternberg Letters after Stroop	10794238	0	1	37319	2	0	next	other	0
Fage_P063a	259	Pulse	99	10803850	9612	1
Fage_P063a	259	Pulse	99	10816249	22011	1
Fage_P063a	259	Pulse	99	10828649	34411	1
Fage_P063a	260	Picture	Retrieval Sternberg Letters	10831557	0	1	24824	2	0	next	incorrect	1213
Fage_P063a	260	Response	2	10839989	8432	1
Fage_P063a	260	Pulse	99	10841049	9492	1
Fage_P063a	260	Pulse	99	10853448	21891	1
Fage_P063a	261	Picture	Fixation Cross after Retrieval	10856381	0	1	112290	2	0	next	other	0
Fage_P063a	261	Pulse	99	10865848	9467	1
Fage_P063a	261	Pulse	99	10878248	21867	1
Fage_P063a	261	Pulse	99	10890647	34266	1
Fage_P063a	261	Pulse	99	10903047	46666	1
Fage_P063a	261	Pulse	99	10915447	59066	1
Fage_P063a	261	Pulse	99	10927846	71465	1
Fage_P063a	261	Pulse	99	10940246	83865	1
Fage_P063a	261	Pulse	99	10952646	96265	1
Fage_P063a	261	Pulse	99	10965045	108664	1
Fage_P063a	262	Picture	Encoding Sternberg Letters	10968671	0	1	24824	2	0	next	other	0
Fage_P063a	262	Pulse	99	10977445	8774	1
Fage_P063a	262	Pulse	99	10989845	21174	1
Fage_P063a	263	Picture	Fixation Cross Sternberg Letters after Encoding	10993495	0	1	12496	2	0	next	other	0
Fage_P063a	263	Pulse	99	11002244	8749	1
Fage_P063a	264	Picture	Stroop Sternberg	11005991	0	1	24824	2	0	next	incorrect	1232
Fage_P063a	264	Response	2	11012454	6463	1
Fage_P063a	264	Pulse	99	11014644	8653	1
Fage_P063a	264	Pulse	99	11027044	21053	1
Fage_P063a	265	Picture	Fixation Cross Sternberg Letters after Stroop	11030815	0	1	37319	2	0	next	other	0
Fage_P063a	265	Pulse	99	11039443	8628	1
Fage_P063a	265	Pulse	99	11051843	21028	1
Fage_P063a	265	Pulse	99	11064243	33428	1
Fage_P063a	266	Picture	Retrieval Sternberg Letters	11068134	0	1	24824	2	0	next	incorrect	1240
Fage_P063a	266	Response	2	11076452	8318	1
Fage_P063a	266	Pulse	99	11076642	8508	1
Fage_P063a	266	Pulse	99	11089042	20908	1
Fage_P063a	267	Picture	Fixation Cross after Retrieval	11092958	0	1	149443	2	0	next	other	0
Fage_P063a	267	Pulse	99	11101442	8484	1
Fage_P063a	267	Pulse	99	11113841	20883	1
Fage_P063a	267	Pulse	99	11126241	33283	1
Fage_P063a	267	Pulse	99	11138640	45682	1
Fage_P063a	267	Pulse	99	11151040	58082	1
Fage_P063a	267	Pulse	99	11163440	70482	1
Fage_P063a	267	Pulse	99	11175839	82881	1
Fage_P063a	267	Pulse	99	11188239	95281	1
Fage_P063a	267	Pulse	99	11200639	107681	1
Fage_P063a	267	Pulse	99	11213038	120080	1
Fage_P063a	267	Pulse	99	11225438	132480	1
Fage_P063a	267	Pulse	99	11237838	144880	1
Fage_P063a	268	Picture	Encoding Sternberg Letters	11242401	0	1	24824	2	0	next	other	0
Fage_P063a	268	Pulse	99	11250237	7836	1
Fage_P063a	268	Pulse	99	11262637	20236	1
Fage_P063a	269	Picture	Fixation Cross Sternberg Letters after Encoding	11267225	0	1	12495	2	0	next	other	0
Fage_P063a	269	Pulse	99	11275037	7812	1
Fage_P063a	270	Picture	Stroop Sternberg	11279720	0	1	24824	2	0	next	incorrect	1262
Fage_P063a	270	Response	2	11285716	5996	1
Fage_P063a	270	Pulse	99	11287436	7716	1
Fage_P063a	270	Pulse	99	11299836	20116	1
Fage_P063a	271	Picture	Fixation Cross Sternberg Letters after Stroop	11304544	0	1	37319	2	0	next	other	0
Fage_P063a	271	Pulse	99	11312236	7692	1
Fage_P063a	271	Pulse	99	11324635	20091	1
Fage_P063a	271	Pulse	99	11337035	32491	1
Fage_P063a	272	Picture	Retrieval Sternberg Letters	11341863	0	1	24824	2	0	next	hit	1271
Fage_P063a	272	Pulse	99	11349435	7572	1
Fage_P063a	272	Response	1	11351204	9341	1
Fage_P063a	272	Pulse	99	11361834	19971	1
Fage_P063a	273	Picture	Fixation Cross after Retrieval	11366687	0	1	124620	2	0	next	other	0
Fage_P063a	273	Pulse	99	11374234	7547	1
Fage_P063a	273	Pulse	99	11386634	19947	1
Fage_P063a	273	Pulse	99	11399033	32346	1
Fage_P063a	273	Pulse	99	11411433	44746	1
Fage_P063a	273	Pulse	99	11423833	57146	1
Fage_P063a	273	Pulse	99	11436232	69545	1
Fage_P063a	273	Pulse	99	11448632	81945	1
Fage_P063a	273	Pulse	99	11461032	94345	1
Fage_P063a	273	Pulse	99	11473431	106744	1
Fage_P063a	273	Pulse	99	11485831	119144	1
Fage_P063a	274	Picture	Encoding Sternberg Letters	11491307	0	1	24824	2	0	next	other	0
Fage_P063a	274	Pulse	99	11498231	6924	1
Fage_P063a	274	Pulse	99	11510630	19323	1
Fage_P063a	275	Picture	Fixation Cross Sternberg Letters after Encoding	11516131	0	1	12495	2	0	next	other	0
Fage_P063a	275	Pulse	99	11523030	6899	1
Fage_P063a	276	Picture	Stroop Sternberg	11528626	0	1	24824	2	0	next	incorrect	1291
Fage_P063a	276	Pulse	99	11535430	6804	1
Fage_P063a	276	Response	2	11535919	7293	1
Fage_P063a	276	Pulse	99	11547829	19203	1
Fage_P063a	277	Picture	Fixation Cross Sternberg Letters after Stroop	11553450	0	1	37319	2	0	next	other	0
Fage_P063a	277	Pulse	99	11560229	6779	1
Fage_P063a	277	Pulse	99	11572628	19178	1
Fage_P063a	277	Pulse	99	11585028	31578	1
Fage_P063a	278	Picture	Retrieval Sternberg Letters	11590769	0	1	24824	2	0	next	hit	1299
Fage_P063a	278	Pulse	99	11597428	6659	1
Fage_P063a	278	Response	1	11599298	8529	1
Fage_P063a	278	Pulse	99	11609827	19058	1
Fage_P063a	279	Picture	Fixation Cross after Retrieval	11615593	0	1	112291	2	0	next	other	0
Fage_P063a	279	Pulse	99	11622227	6634	1
Fage_P063a	279	Pulse	99	11634627	19034	1
Fage_P063a	279	Pulse	99	11647026	31433	1
Fage_P063a	279	Pulse	99	11659426	43833	1
Fage_P063a	279	Pulse	99	11671826	56233	1
Fage_P063a	279	Pulse	99	11684225	68632	1
Fage_P063a	279	Pulse	99	11696625	81032	1
Fage_P063a	279	Pulse	99	11709025	93432	1
Fage_P063a	279	Pulse	99	11721424	105831	1
Fage_P063a	280	Picture	Encoding Sternberg Letters	11727884	0	1	24823	3	0	next	other	0
Fage_P063a	280	Pulse	99	11733824	5940	1
Fage_P063a	280	Pulse	99	11746224	18340	1
Fage_P063a	281	Picture	Fixation Cross Sternberg Letters after Encoding	11752707	0	2	12496	3	0	next	other	0
Fage_P063a	281	Pulse	99	11758623	5916	1
Fage_P063a	282	Picture	Stroop Sternberg	11765203	0	1	24824	2	0	next	hit	1318
Fage_P063a	282	Pulse	99	11771023	5820	1
Fage_P063a	282	Response	1	11773273	8070	1
Fage_P063a	282	Pulse	99	11783423	18220	1
Fage_P063a	283	Picture	Fixation Cross Sternberg Letters after Stroop	11790027	0	1	37319	2	0	next	other	0
Fage_P063a	283	Pulse	99	11795822	5795	1
Fage_P063a	283	Pulse	99	11808222	18195	1
Fage_P063a	283	Pulse	99	11820622	30595	1
Fage_P063a	284	Picture	Retrieval Sternberg Letters	11827346	0	1	24824	2	0	next	hit	1326
Fage_P063a	284	Pulse	99	11833021	5675	1
Fage_P063a	284	Response	1	11836371	9025	1
Fage_P063a	284	Pulse	99	11845421	18075	1
Fage_P063a	285	Picture	Fixation Cross after Retrieval	11852170	0	1	137115	2	0	next	other	0
Fage_P063a	285	Pulse	99	11857821	5651	1
Fage_P063a	285	Pulse	99	11870220	18050	1
Fage_P063a	285	Pulse	99	11882620	30450	1
Fage_P063a	285	Pulse	99	11895020	42850	1
Fage_P063a	285	Pulse	99	11907419	55249	1
Fage_P063a	285	Pulse	99	11919819	67649	1
Fage_P063a	285	Pulse	99	11932218	80048	1
Fage_P063a	285	Pulse	99	11944618	92448	1
Fage_P063a	285	Pulse	99	11957018	104848	1
Fage_P063a	285	Pulse	99	11969417	117247	1
Fage_P063a	285	Pulse	99	11981817	129647	1
Fage_P063a	286	Picture	Encoding Sternberg Letters	11989285	0	1	24824	2	0	next	other	0
Fage_P063a	286	Pulse	99	11994217	4932	1
Fage_P063a	286	Pulse	99	12006616	17331	1
Fage_P063a	287	Picture	Fixation Cross Sternberg Letters after Encoding	12014109	0	1	12495	2	0	next	other	0
Fage_P063a	287	Pulse	99	12019016	4907	1
Fage_P063a	288	Picture	Stroop Sternberg	12026604	0	1	24824	2	0	next	hit	1347
Fage_P063a	288	Pulse	99	12031416	4812	1
Fage_P063a	288	Response	1	12033725	7121	1
Fage_P063a	288	Pulse	99	12043815	17211	1
Fage_P063a	289	Picture	Fixation Cross Sternberg Letters after Stroop	12051428	0	1	37319	2	0	next	other	0
Fage_P063a	289	Pulse	99	12056215	4787	1
Fage_P063a	289	Pulse	99	12068615	17187	1
Fage_P063a	289	Pulse	99	12081014	29586	1
Fage_P063a	290	Picture	Retrieval Sternberg Letters	12088747	0	1	24824	2	0	next	incorrect	1355
Fage_P063a	290	Pulse	99	12093414	4667	1
Fage_P063a	290	Response	2	12095034	6287	1
Fage_P063a	290	Pulse	99	12105814	17067	1
Fage_P063a	291	Picture	Fixation Cross after Retrieval	12113571	0	1	112291	2	0	next	other	0
Fage_P063a	291	Pulse	99	12118213	4642	1
Fage_P063a	291	Pulse	99	12130613	17042	1
Fage_P063a	291	Pulse	99	12143023	29452	1
Fage_P063a	291	Pulse	99	12155422	41851	1
Fage_P063a	291	Pulse	99	12167822	54251	1
Fage_P063a	291	Pulse	99	12180222	66651	1
Fage_P063a	291	Pulse	99	12192621	79050	1
Fage_P063a	291	Pulse	99	12205021	91450	1
Fage_P063a	291	Pulse	99	12217421	103850	1
Fage_P063a	292	Picture	End Sternberg	12225862	0	1	37319	2	0	next	other	0
Fage_P063a	292	Pulse	99	12229820	3958	1
Fage_P063a	292	Pulse	99	12242220	16358	1
Fage_P063a	292	Pulse	99	12254620	28758	1
Fage_P063a	293	Picture	Instruction Stroop	12263181	0	1	37319	2	0	next	other	0
Fage_P063a	293	Pulse	99	12267019	3838	1
Fage_P063a	293	Pulse	99	12279419	16238	1
Fage_P063a	293	Pulse	99	12291818	28637	1
Fage_P063a	294	Picture	stroop neutral close	12300500	0	1	24824	2	0	next	incorrect	1377
Fage_P063a	294	Pulse	99	12304218	3718	1
Fage_P063a	294	Response	2	12307948	7448	1
Fage_P063a	294	Pulse	99	12316618	16118	1
Fage_P063a	295	Picture	stroop neutral close	12325324	0	1	24824	2	0	next	hit	1381
Fage_P063a	295	Pulse	99	12329017	3693	1
Fage_P063a	295	Response	1	12333617	8293	1
Fage_P063a	295	Pulse	99	12341417	16093	1
Fage_P063a	296	Picture	stroop neutral close	12350148	0	1	24824	2	0	next	incorrect	1385
Fage_P063a	296	Pulse	99	12353817	3669	1
Fage_P063a	296	Response	2	12355957	5809	1
Fage_P063a	296	Pulse	99	12366216	16068	1
Fage_P063a	297	Picture	stroop neutral close	12374972	0	1	24824	2	0	next	incorrect	1389
Fage_P063a	297	Pulse	99	12378616	3644	1
Fage_P063a	297	Response	2	12382326	7354	1
Fage_P063a	297	Pulse	99	12391016	16044	1
Fage_P063a	298	Picture	stroop neutral close	12399796	0	1	24824	2	0	next	hit	1393
Fage_P063a	298	Pulse	99	12403415	3619	1
Fage_P063a	298	Response	1	12406045	6249	1
Fage_P063a	298	Pulse	99	12415815	16019	1
Fage_P063a	299	Picture	stroop neutral close	12424620	0	1	24824	2	0	next	incorrect	1397
Fage_P063a	299	Pulse	99	12428215	3595	1
Fage_P063a	299	Response	2	12430154	5534	1
Fage_P063a	299	Pulse	99	12440614	15994	1
Fage_P063a	300	Picture	Fixation Cross Stroop	12449444	0	1	124619	2	0	next	other	0
Fage_P063a	300	Pulse	99	12453014	3570	1
Fage_P063a	300	Pulse	99	12465414	15970	1
Fage_P063a	300	Pulse	99	12477813	28369	1
Fage_P063a	300	Pulse	99	12490213	40769	1
Fage_P063a	300	Pulse	99	12502613	53169	1
Fage_P063a	300	Pulse	99	12515012	65568	1
Fage_P063a	300	Pulse	99	12527412	77968	1
Fage_P063a	300	Pulse	99	12539812	90368	1
Fage_P063a	300	Pulse	99	12552211	102767	1
Fage_P063a	300	Pulse	99	12564611	115167	1
Fage_P063a	301	Picture	stroop neutral close	12574063	0	1	24824	2	0	next	hit	1412
Fage_P063a	301	Pulse	99	12577011	2948	1
Fage_P063a	301	Response	1	12581280	7217	1
Fage_P063a	301	Pulse	99	12589410	15347	1
Fage_P063a	302	Picture	stroop neutral close	12598887	0	1	24824	2	0	next	incorrect	1416
Fage_P063a	302	Pulse	99	12601810	2923	1
Fage_P063a	302	Response	2	12605290	6403	1
Fage_P063a	302	Pulse	99	12614209	15322	1
Fage_P063a	303	Picture	stroop neutral close	12623711	0	1	24824	2	0	next	incorrect	1420
Fage_P063a	303	Pulse	99	12626609	2898	1
Fage_P063a	303	Response	2	12630339	6628	1
Fage_P063a	303	Pulse	99	12639009	15298	1
Fage_P063a	304	Picture	stroop neutral close	12648535	0	1	24824	2	0	next	incorrect	1424
Fage_P063a	304	Pulse	99	12651409	2874	1
Fage_P063a	304	Response	2	12654048	5513	1
Fage_P063a	304	Pulse	99	12663808	15273	1
Fage_P063a	305	Picture	stroop neutral close	12673359	0	1	24990	2	0	next	hit	1428
Fage_P063a	305	Pulse	99	12676208	2849	1
Fage_P063a	305	Response	1	12680948	7589	1
Fage_P063a	305	Pulse	99	12688607	15248	1
Fage_P063a	306	Picture	stroop neutral close	12698349	0	1	24824	2	0	next	incorrect	1432
Fage_P063a	306	Pulse	99	12701007	2658	1
Fage_P063a	306	Response	2	12705467	7118	1
Fage_P063a	306	Pulse	99	12713407	15058	1
Fage_P063a	307	Picture	Fixation Cross Stroop	12723173	0	1	124620	2	0	next	other	0
Fage_P063a	307	Pulse	99	12725806	2633	1
Fage_P063a	307	Pulse	99	12738206	15033	1
Fage_P063a	307	Pulse	99	12750606	27433	1
Fage_P063a	307	Pulse	99	12763005	39832	1
Fage_P063a	307	Pulse	99	12775405	52232	1
Fage_P063a	307	Pulse	99	12787805	64632	1
Fage_P063a	307	Pulse	99	12800204	77031	1
Fage_P063a	307	Pulse	99	12812604	89431	1
Fage_P063a	307	Pulse	99	12825004	101831	1
Fage_P063a	307	Pulse	99	12837403	114230	1
Fage_P063a	308	Picture	stroop neutral close	12847793	0	1	24990	2	0	next	hit	1447
Fage_P063a	308	Pulse	99	12849803	2010	1
Fage_P063a	308	Response	1	12855023	7230	1
Fage_P063a	308	Pulse	99	12862203	14410	1
Fage_P063a	309	Picture	stroop neutral close	12872783	0	1	24824	2	0	next	incorrect	1451
Fage_P063a	309	Pulse	99	12874602	1819	1
Fage_P063a	309	Response	2	12878382	5599	1
Fage_P063a	309	Pulse	99	12887002	14219	1
Fage_P063a	310	Picture	stroop neutral close	12897607	0	1	24824	2	0	next	incorrect	1455
Fage_P063a	310	Pulse	99	12899401	1794	1
Fage_P063a	310	Response	2	12903661	6054	1
Fage_P063a	310	Pulse	99	12911801	14194	1
Fage_P063a	311	Picture	stroop neutral close	12922431	0	1	24824	2	0	next	incorrect	1459
Fage_P063a	311	Pulse	99	12924201	1770	1
Fage_P063a	311	Response	2	12928041	5610	1
Fage_P063a	311	Pulse	99	12936601	14170	1
Fage_P063a	312	Picture	stroop neutral close	12947255	0	1	24824	2	0	next	hit	1463
Fage_P063a	312	Pulse	99	12949000	1745	1
Fage_P063a	312	Response	1	12953680	6425	1
Fage_P063a	312	Pulse	99	12961400	14145	1
Fage_P063a	313	Picture	stroop neutral close	12972079	0	1	24824	2	0	next	hit	1467
Fage_P063a	313	Pulse	99	12973800	1721	1
Fage_P063a	313	Response	1	12978419	6340	1
Fage_P063a	313	Pulse	99	12986199	14120	1
Fage_P063a	314	Picture	Fixation Cross Stroop	12996903	0	1	124619	2	0	next	other	0
Fage_P063a	314	Pulse	99	12998599	1696	1
Fage_P063a	314	Pulse	99	13010999	14096	1
Fage_P063a	314	Pulse	99	13023398	26495	1
Fage_P063a	314	Pulse	99	13035798	38895	1
Fage_P063a	314	Pulse	99	13048197	51294	1
Fage_P063a	314	Pulse	99	13060597	63694	1
Fage_P063a	314	Pulse	99	13072997	76094	1
Fage_P063a	314	Pulse	99	13085396	88493	1
Fage_P063a	314	Pulse	99	13097796	100893	1
Fage_P063a	314	Pulse	99	13110196	113293	1
Fage_P063a	315	Picture	stroop neutral close	13121522	0	1	24824	2	0	next	incorrect	1482
Fage_P063a	315	Pulse	99	13122595	1073	1
Fage_P063a	315	Response	2	13127785	6263	1
Fage_P063a	315	Pulse	99	13134995	13473	1
Fage_P063a	316	Picture	stroop neutral close	13146346	0	1	24824	2	0	next	hit	1486
Fage_P063a	316	Pulse	99	13147395	1049	1
Fage_P063a	316	Response	1	13152954	6608	1
Fage_P063a	316	Pulse	99	13159794	13448	1
Fage_P063a	317	Picture	stroop neutral close	13171170	0	1	24824	2	0	next	incorrect	1490
Fage_P063a	317	Pulse	99	13172194	1024	1
Fage_P063a	317	Response	2	13176764	5594	1
Fage_P063a	317	Pulse	99	13184594	13424	1
Fage_P063a	318	Picture	stroop neutral close	13195994	0	1	24824	2	0	next	incorrect	1494
Fage_P063a	318	Pulse	99	13196993	999	1
Fage_P063a	318	Response	2	13201343	5349	1
Fage_P063a	318	Pulse	99	13209393	13399	1
Fage_P063a	319	Picture	stroop neutral close	13220818	0	1	24990	3	0	next	incorrect	1498
Fage_P063a	319	Pulse	99	13221793	975	1
Fage_P063a	319	Response	2	13226602	5784	1
Fage_P063a	319	Pulse	99	13234192	13374	1
Fage_P063a	320	Picture	stroop neutral close	13245808	0	2	24824	3	0	next	incorrect	1502
Fage_P063a	320	Pulse	99	13246592	784	1
Fage_P063a	320	Response	2	13250722	4914	1
Fage_P063a	320	Pulse	99	13258992	13184	1
Fage_P063a	321	Picture	Fixation Cross Stroop	13270632	0	1	124620	2	0	next	other	0
Fage_P063a	321	Pulse	99	13271391	759	1
Fage_P063a	321	Pulse	99	13283791	13159	1
Fage_P063a	321	Pulse	99	13296190	25558	1
Fage_P063a	321	Pulse	99	13308590	37958	1
Fage_P063a	321	Pulse	99	13320990	50358	1
Fage_P063a	321	Pulse	99	13333389	62757	1
Fage_P063a	321	Pulse	99	13345789	75157	1
Fage_P063a	321	Pulse	99	13358189	87557	1
Fage_P063a	321	Pulse	99	13370589	99957	1
Fage_P063a	321	Pulse	99	13382988	112356	1
Fage_P063a	322	Picture	stroop maximum incongruent	13395252	0	1	24824	2	0	next	hit	1517
Fage_P063a	322	Pulse	99	13395388	136	1
Fage_P063a	322	Response	1	13402427	7175	1
Fage_P063a	322	Pulse	99	13407787	12535	1
Fage_P063a	323	Picture	stroop maximum incongruent	13420076	0	1	24824	2	0	next	hit	1521
Fage_P063a	323	Pulse	99	13420187	111	1
Fage_P063a	323	Response	1	13430107	10031	1
Fage_P063a	323	Pulse	99	13432587	12511	1
Fage_P063a	324	Picture	stroop maximum incongruent	13444900	0	1	24824	2	0	next	hit	1525
Fage_P063a	324	Pulse	99	13444986	86	1
Fage_P063a	324	Response	1	13451526	6626	1
Fage_P063a	324	Pulse	99	13457386	12486	1
Fage_P063a	325	Picture	stroop maximum incongruent	13469724	0	1	24990	2	0	next	incorrect	1529
Fage_P063a	325	Pulse	99	13469786	62	1
Fage_P063a	325	Response	2	13476675	6951	1
Fage_P063a	325	Pulse	99	13482185	12461	1
Fage_P063a	325	Pulse	99	13494585	24861	1
Fage_P063a	326	Picture	stroop maximum incongruent	13494714	0	1	24824	2	0	next	hit	1533
Fage_P063a	326	Response	1	13502955	8241	1
Fage_P063a	326	Pulse	99	13506985	12271	1
Fage_P063a	326	Pulse	99	13519384	24670	1
Fage_P063a	327	Picture	stroop maximum incongruent	13519538	0	1	24824	2	0	next	incorrect	1537
Fage_P063a	327	Response	2	13526064	6526	1
Fage_P063a	327	Pulse	99	13531784	12246	1
Fage_P063a	327	Pulse	99	13544184	24646	1
Fage_P063a	328	Picture	Fixation Cross Stroop	13544362	0	1	124619	2	0	next	other	0
Fage_P063a	328	Pulse	99	13556583	12221	1
Fage_P063a	328	Pulse	99	13568983	24621	1
Fage_P063a	328	Pulse	99	13581383	37021	1
Fage_P063a	328	Pulse	99	13593782	49420	1
Fage_P063a	328	Pulse	99	13606182	61820	1
Fage_P063a	328	Pulse	99	13618582	74220	1
Fage_P063a	328	Pulse	99	13630981	86619	1
Fage_P063a	328	Pulse	99	13643381	99019	1
Fage_P063a	328	Pulse	99	13655781	111419	1
Fage_P063a	328	Pulse	99	13668180	123818	1
Fage_P063a	329	Picture	stroop maximum incongruent	13668981	0	1	24824	2	0	next	incorrect	1552
Fage_P063a	329	Response	2	13676800	7819	1
Fage_P063a	329	Pulse	99	13680580	11599	1
Fage_P063a	329	Pulse	99	13692980	23999	1
Fage_P063a	330	Picture	stroop maximum incongruent	13693805	0	1	24824	2	0	next	incorrect	1556
Fage_P063a	330	Response	2	13701069	7264	1
Fage_P063a	330	Pulse	99	13705389	11584	1
Fage_P063a	330	Pulse	99	13717789	23984	1
Fage_P063a	331	Picture	stroop maximum incongruent	13718629	0	1	24824	2	0	next	hit	1560
Fage_P063a	331	Response	1	13726759	8130	1
Fage_P063a	331	Pulse	99	13730178	11549	1
Fage_P063a	331	Pulse	99	13742588	23959	1
Fage_P063a	332	Picture	stroop maximum incongruent	13743453	0	1	24824	2	0	next	hit	1564
Fage_P063a	332	Response	1	13750938	7485	1
Fage_P063a	332	Pulse	99	13754988	11535	1
Fage_P063a	332	Pulse	99	13767387	23934	1
Fage_P063a	333	Picture	stroop maximum incongruent	13768277	0	1	24824	2	0	next	hit	1568
Fage_P063a	333	Response	1	13774787	6510	1
Fage_P063a	333	Pulse	99	13779787	11510	1
Fage_P063a	333	Pulse	99	13792187	23910	1
Fage_P063a	334	Picture	stroop maximum incongruent	13793101	0	1	24824	2	0	next	incorrect	1572
Fage_P063a	334	Response	2	13799197	6096	1
Fage_P063a	334	Pulse	99	13804586	11485	1
Fage_P063a	334	Pulse	99	13816986	23885	1
Fage_P063a	335	Picture	Fixation Cross Stroop	13817925	0	1	124619	2	0	next	other	0
Fage_P063a	335	Pulse	99	13829386	11461	1
Fage_P063a	335	Pulse	99	13841785	23860	1
Fage_P063a	335	Pulse	99	13854185	36260	1
Fage_P063a	335	Pulse	99	13866585	48660	1
Fage_P063a	335	Pulse	99	13878984	61059	1
Fage_P063a	335	Pulse	99	13891384	73459	1
Fage_P063a	335	Pulse	99	13903784	85859	1
Fage_P063a	335	Pulse	99	13916183	98258	1
Fage_P063a	335	Pulse	99	13928583	110658	1
Fage_P063a	335	Pulse	99	13940983	123058	1
Fage_P063a	336	Picture	stroop maximum incongruent	13942544	0	1	24824	2	0	next	hit	1587
Fage_P063a	336	Response	1	13949992	7448	1
Fage_P063a	336	Pulse	99	13953382	10838	1
Fage_P063a	336	Pulse	99	13965782	23238	1
Fage_P063a	337	Picture	stroop maximum incongruent	13967368	0	1	24824	2	0	next	hit	1591
Fage_P063a	337	Response	1	13974122	6754	1
Fage_P063a	337	Pulse	99	13978182	10814	1
Fage_P063a	337	Pulse	99	13990581	23213	1
Fage_P063a	338	Picture	stroop maximum incongruent	13992192	0	1	24824	2	0	next	incorrect	1595
Fage_P063a	338	Response	2	13998471	6279	1
Fage_P063a	338	Pulse	99	14002981	10789	1
Fage_P063a	338	Pulse	99	14015381	23189	1
Fage_P063a	339	Picture	stroop maximum incongruent	14017016	0	1	24824	2	0	next	hit	1599
Fage_P063a	339	Response	1	14023620	6604	1
Fage_P063a	339	Pulse	99	14027780	10764	1
Fage_P063a	339	Pulse	99	14040180	23164	1
Fage_P063a	340	Picture	stroop maximum incongruent	14041840	0	1	24991	2	0	next	hit	1603
Fage_P063a	340	Response	1	14047760	5920	1
Fage_P063a	340	Pulse	99	14052579	10739	1
Fage_P063a	340	Pulse	99	14064979	23139	1
Fage_P063a	341	Picture	stroop maximum incongruent	14066831	0	1	24824	2	0	next	incorrect	1607
Fage_P063a	341	Response	2	14075249	8418	1
Fage_P063a	341	Pulse	99	14077379	10548	1
Fage_P063a	341	Pulse	99	14089778	22947	1
Fage_P063a	342	Picture	Fixation Cross Stroop	14091655	0	1	124619	2	0	next	other	0
Fage_P063a	342	Pulse	99	14102178	10523	1
Fage_P063a	342	Pulse	99	14114578	22923	1
Fage_P063a	342	Pulse	99	14126977	35322	1
Fage_P063a	342	Pulse	99	14139377	47722	1
Fage_P063a	342	Pulse	99	14151777	60122	1
Fage_P063a	342	Pulse	99	14164176	72521	1
Fage_P063a	342	Pulse	99	14176576	84921	1
Fage_P063a	342	Pulse	99	14188976	97321	1
Fage_P063a	342	Pulse	99	14201375	109720	1
Fage_P063a	342	Pulse	99	14213775	122120	1
Fage_P063a	343	Picture	stroop maximum incongruent	14216274	0	1	24824	2	0	next	incorrect	1622
Fage_P063a	343	Response	2	14221945	5671	1
Fage_P063a	343	Pulse	99	14226174	9900	1
Fage_P063a	343	Pulse	99	14238574	22300	1
Fage_P063a	344	Picture	stroop maximum incongruent	14241098	0	1	24824	2	0	next	hit	1626
Fage_P063a	344	Response	1	14249084	7986	1
Fage_P063a	344	Pulse	99	14250974	9876	1
Fage_P063a	344	Pulse	99	14263374	22276	1
Fage_P063a	345	Picture	stroop maximum incongruent	14265922	0	1	24824	2	0	next	incorrect	1630
Fage_P063a	345	Response	2	14272743	6821	1
Fage_P063a	345	Pulse	99	14275773	9851	1
Fage_P063a	345	Pulse	99	14288173	22251	1
Fage_P063a	346	Picture	stroop maximum incongruent	14290746	0	1	24990	3	0	next	incorrect	1634
Fage_P063a	346	Response	2	14300413	9667	1
Fage_P063a	346	Pulse	99	14300572	9826	1
Fage_P063a	346	Pulse	99	14312972	22226	1
Fage_P063a	347	Picture	stroop maximum incongruent	14315736	0	2	24824	3	0	next	incorrect	1639
Fage_P063a	347	Pulse	99	14325372	9636	1
Fage_P063a	347	Response	2	14325642	9906	1
Fage_P063a	347	Pulse	99	14337772	22036	1
Fage_P063a	348	Picture	stroop maximum incongruent	14340560	0	1	24824	2	0	next	incorrect	1643
Fage_P063a	348	Pulse	99	14350171	9611	1
Fage_P063a	348	Response	2	14350701	10141	1
Fage_P063a	348	Pulse	99	14362571	22011	1
Fage_P063a	349	Picture	Fixation Cross Stroop	14365384	0	1	124620	2	0	next	other	0
Fage_P063a	349	Pulse	99	14374970	9586	1
Fage_P063a	349	Pulse	99	14387370	21986	1
Fage_P063a	349	Pulse	99	14399770	34386	1
Fage_P063a	349	Pulse	99	14412170	46786	1
Fage_P063a	349	Pulse	99	14424569	59185	1
Fage_P063a	349	Pulse	99	14436969	71585	1
Fage_P063a	349	Pulse	99	14449369	83985	1
Fage_P063a	349	Pulse	99	14461768	96384	1
Fage_P063a	349	Pulse	99	14474168	108784	1
Fage_P063a	349	Pulse	99	14486567	121183	1
Fage_P063a	350	Picture	End Stroop	14490004	0	1	47334	2	0	next	other	0
Fage_P063a	350	Pulse	99	14498967	8963	1
Fage_P063a	350	Pulse	99	14511367	21363	1
Fage_P063a	350	Pulse	99	14523766	33762	1
