# Supplementary material for: Towards clinical applicability of fMRI via systematic filtering
Source: PLoS One. 2025 May 12;20(5):e0321088. doi: 10.1371/journal.pone.0321088 (PMC12068634; doi:10.1371/journal.pone.0321088)
Supplement: S1 Code — (ZIP) [file pone.0321088.s001.zip › PLOS_DATA_CODE/Logfiles/Fage_P063b-fage.log]

Scenario - Fage Final
Logfile written - 04/26/2013 15:13:34

Subject	Trial	Event Type	Code	Time	TTime	Uncertainty	Duration	Uncertainty	ReqTime	ReqDur	Stim Type	Pair Index

Fage_P063b	1	Pulse	99	77644	87640	1
Fage_P063b	2	Picture	Instruction Sternberg Symbols	77966	0	1	37319	2	0	next	other	0
Fage_P063b	2	Pulse	99	90044	12078	1
Fage_P063b	2	Pulse	99	102444	24478	1
Fage_P063b	2	Pulse	99	114843	36877	1
Fage_P063b	3	Picture	Encoding Sternberg Symbols	115285	0	1	24824	2	0	next	other	0
Fage_P063b	3	Pulse	99	127243	11958	1
Fage_P063b	3	Pulse	99	139643	24358	1
Fage_P063b	4	Picture	Fixation Cross Sternberg Symbols after Encoding	140109	0	1	12495	2	0	next	other	0
Fage_P063b	4	Pulse	99	152042	11933	1
Fage_P063b	5	Picture	Stroop Sternberg	152604	0	1	24824	2	0	next	incorrect	12
Fage_P063b	5	Response	2	160212	7608	1
Fage_P063b	5	Pulse	99	164442	11838	1
Fage_P063b	5	Pulse	99	176842	24238	1
Fage_P063b	6	Picture	Fixation Cross Sternberg Symbols after Stroop	177428	0	1	37319	2	0	next	other	0
Fage_P063b	6	Pulse	99	189241	11813	1
Fage_P063b	6	Pulse	99	201641	24213	1
Fage_P063b	6	Pulse	99	214041	36613	1
Fage_P063b	7	Picture	Retrieval Sternberg Symbols	214747	0	1	24824	2	0	next	hit	21
Fage_P063b	7	Pulse	99	226440	11693	1
Fage_P063b	7	Response	1	232280	17533	1
Fage_P063b	7	Pulse	99	238840	24093	1
Fage_P063b	8	Picture	Fixation Cross after Retrieval	239571	0	1	112291	2	0	next	other	0
Fage_P063b	8	Pulse	99	251239	11668	1
Fage_P063b	8	Pulse	99	263639	24068	1
Fage_P063b	8	Pulse	99	276039	36468	1
Fage_P063b	8	Pulse	99	288439	48868	1
Fage_P063b	8	Pulse	99	300838	61267	1
Fage_P063b	8	Pulse	99	313238	73667	1
Fage_P063b	8	Pulse	99	325637	86066	1
Fage_P063b	8	Pulse	99	338037	98466	1
Fage_P063b	8	Pulse	99	350437	110866	1
Fage_P063b	9	Picture	Encoding Sternberg Symbols	351862	0	1	24824	2	0	next	other	0
Fage_P063b	9	Pulse	99	362836	10974	1
Fage_P063b	9	Pulse	99	375236	23374	1
Fage_P063b	10	Picture	Fixation Cross Sternberg Symbols after Encoding	376686	0	1	12495	2	0	next	other	0
Fage_P063b	10	Pulse	99	387636	10950	1
Fage_P063b	11	Picture	Stroop Sternberg	389181	0	1	24824	2	0	next	incorrect	39
Fage_P063b	11	Response	2	396675	7494	1
Fage_P063b	11	Pulse	99	400035	10854	1
Fage_P063b	11	Pulse	99	412435	23254	1
Fage_P063b	12	Picture	Fixation Cross Sternberg Symbols after Stroop	414005	0	1	37319	2	0	next	other	0
Fage_P063b	12	Pulse	99	424835	10830	1
Fage_P063b	12	Pulse	99	437234	23229	1
Fage_P063b	12	Pulse	99	449634	35629	1
Fage_P063b	13	Picture	Retrieval Sternberg Symbols	451324	0	1	24824	2	0	next	hit	48
Fage_P063b	13	Pulse	99	462034	10710	1
Fage_P063b	13	Response	1	462433	11109	1
Fage_P063b	13	Pulse	99	474433	23109	1
Fage_P063b	14	Picture	Fixation Cross after Retrieval	476148	0	1	149444	2	0	next	other	0
Fage_P063b	14	Pulse	99	486833	10685	1
Fage_P063b	14	Pulse	99	499233	23085	1
Fage_P063b	14	Pulse	99	511632	35484	1
Fage_P063b	14	Pulse	99	524032	47884	1
Fage_P063b	14	Pulse	99	536432	60284	1
Fage_P063b	14	Pulse	99	548831	72683	1
Fage_P063b	14	Pulse	99	561231	85083	1
Fage_P063b	14	Pulse	99	573631	97483	1
Fage_P063b	14	Pulse	99	586030	109882	1
Fage_P063b	14	Pulse	99	598430	122282	1
Fage_P063b	14	Pulse	99	610830	134682	1
Fage_P063b	14	Pulse	99	623229	147081	1
Fage_P063b	15	Picture	Encoding Sternberg Symbols	625592	0	1	24823	3	0	next	other	0
Fage_P063b	15	Pulse	99	635629	10037	1
Fage_P063b	15	Pulse	99	648028	22436	1
Fage_P063b	16	Picture	Fixation Cross Sternberg Symbols after Encoding	650415	0	2	12496	3	0	next	other	0
Fage_P063b	16	Pulse	99	660428	10013	1
Fage_P063b	17	Picture	Stroop Sternberg	662911	0	1	24824	2	0	next	hit	69
Fage_P063b	17	Response	1	672538	9627	1
Fage_P063b	17	Pulse	99	672828	9917	1
Fage_P063b	17	Pulse	99	685227	22316	1
Fage_P063b	18	Picture	Fixation Cross Sternberg Symbols after Stroop	687735	0	1	37319	2	0	next	other	0
Fage_P063b	18	Pulse	99	697627	9892	1
Fage_P063b	18	Pulse	99	710027	22292	1
Fage_P063b	18	Pulse	99	722426	34691	1
Fage_P063b	19	Picture	Retrieval Sternberg Symbols	725054	0	1	24824	2	0	next	hit	78
Fage_P063b	19	Pulse	99	734826	9772	1
Fage_P063b	19	Response	1	735076	10022	1
Fage_P063b	19	Pulse	99	747226	22172	1
Fage_P063b	20	Picture	Fixation Cross after Retrieval	749878	0	1	124619	2	0	next	other	0
Fage_P063b	20	Pulse	99	759625	9747	1
Fage_P063b	20	Pulse	99	772025	22147	1
Fage_P063b	20	Pulse	99	784425	34547	1
Fage_P063b	20	Pulse	99	796824	46946	1
Fage_P063b	20	Pulse	99	809224	59346	1
Fage_P063b	20	Pulse	99	821624	71746	1
Fage_P063b	20	Pulse	99	834023	84145	1
Fage_P063b	20	Pulse	99	846423	96545	1
Fage_P063b	20	Pulse	99	858823	108945	1
Fage_P063b	20	Pulse	99	871222	121344	1
Fage_P063b	21	Picture	Encoding Sternberg Symbols	874497	0	1	24824	2	0	next	other	0
Fage_P063b	21	Pulse	99	883622	9125	1
Fage_P063b	21	Pulse	99	896022	21525	1
Fage_P063b	22	Picture	Fixation Cross Sternberg Symbols after Encoding	899321	0	1	12495	2	0	next	other	0
Fage_P063b	22	Pulse	99	908421	9100	1
Fage_P063b	23	Picture	Stroop Sternberg	911816	0	1	24824	2	0	next	hit	97
Fage_P063b	23	Response	1	918711	6895	1
Fage_P063b	23	Pulse	99	920821	9005	1
Fage_P063b	23	Pulse	99	933221	21405	1
Fage_P063b	24	Picture	Fixation Cross Sternberg Symbols after Stroop	936640	0	1	37319	3	0	next	other	0
Fage_P063b	24	Pulse	99	945620	8980	1
Fage_P063b	24	Pulse	99	958020	21380	1
Fage_P063b	24	Pulse	99	970419	33779	1
Fage_P063b	25	Picture	Retrieval Sternberg Symbols	973959	0	2	24824	3	0	next	incorrect	105
Fage_P063b	25	Response	2	981269	7310	1
Fage_P063b	25	Pulse	99	982819	8860	1
Fage_P063b	25	Pulse	99	995219	21260	1
Fage_P063b	26	Picture	Fixation Cross after Retrieval	998783	0	1	136948	3	0	next	other	0
Fage_P063b	26	Pulse	99	1007618	8835	1
Fage_P063b	26	Pulse	99	1020018	21235	1
Fage_P063b	26	Pulse	99	1032418	33635	1
Fage_P063b	26	Pulse	99	1044817	46034	1
Fage_P063b	26	Pulse	99	1057217	58434	1
Fage_P063b	26	Pulse	99	1069627	70844	1
Fage_P063b	26	Pulse	99	1082026	83243	1
Fage_P063b	26	Pulse	99	1094426	95643	1
Fage_P063b	26	Pulse	99	1106826	108043	1
Fage_P063b	26	Pulse	99	1119225	120442	1
Fage_P063b	26	Pulse	99	1131625	132842	1
Fage_P063b	27	Picture	Encoding Sternberg Symbols	1135731	0	2	24824	3	0	next	other	0
Fage_P063b	27	Pulse	99	1144025	8294	1
Fage_P063b	27	Pulse	99	1156424	20693	1
Fage_P063b	28	Picture	Fixation Cross Sternberg Symbols after Encoding	1160555	0	1	12496	2	0	next	other	0
Fage_P063b	28	Pulse	99	1168824	8269	1
Fage_P063b	29	Picture	Stroop Sternberg	1173051	0	1	24824	2	0	next	incorrect	126
Fage_P063b	29	Response	2	1180434	7383	1
Fage_P063b	29	Pulse	99	1181223	8172	1
Fage_P063b	29	Pulse	99	1193623	20572	1
Fage_P063b	30	Picture	Fixation Cross Sternberg Symbols after Stroop	1197875	0	1	37319	2	0	next	other	0
Fage_P063b	30	Pulse	99	1206023	8148	1
Fage_P063b	30	Pulse	99	1218423	20548	1
Fage_P063b	30	Pulse	99	1230822	32947	1
Fage_P063b	31	Picture	Retrieval Sternberg Symbols	1235194	0	1	24824	2	0	next	hit	135
Fage_P063b	31	Pulse	99	1243222	8028	1
Fage_P063b	31	Response	1	1244102	8908	1
Fage_P063b	31	Pulse	99	1255622	20428	1
Fage_P063b	32	Picture	Fixation Cross after Retrieval	1260018	0	1	124619	2	0	next	other	0
Fage_P063b	32	Pulse	99	1268021	8003	1
Fage_P063b	32	Pulse	99	1280421	20403	1
Fage_P063b	32	Pulse	99	1292821	32803	1
Fage_P063b	32	Pulse	99	1305220	45202	1
Fage_P063b	32	Pulse	99	1317620	57602	1
Fage_P063b	32	Pulse	99	1330020	70002	1
Fage_P063b	32	Pulse	99	1342419	82401	1
Fage_P063b	32	Pulse	99	1354819	94801	1
Fage_P063b	32	Pulse	99	1367218	107200	1
Fage_P063b	32	Pulse	99	1379618	119600	1
Fage_P063b	33	Picture	Encoding Sternberg Symbols	1384637	0	1	24824	2	0	next	other	0
Fage_P063b	33	Pulse	99	1392018	7381	1
Fage_P063b	33	Pulse	99	1404417	19780	1
Fage_P063b	34	Picture	Fixation Cross Sternberg Symbols after Encoding	1409461	0	1	12495	2	0	next	other	0
Fage_P063b	34	Pulse	99	1416817	7356	1
Fage_P063b	35	Picture	Stroop Sternberg	1421956	0	1	24824	2	0	next	incorrect	154
Fage_P063b	35	Response	2	1428997	7041	1
Fage_P063b	35	Pulse	99	1429217	7261	1
Fage_P063b	35	Pulse	99	1441616	19660	1
Fage_P063b	36	Picture	Fixation Cross Sternberg Symbols after Stroop	1446780	0	1	37319	3	0	next	other	0
Fage_P063b	36	Pulse	99	1454016	7236	1
Fage_P063b	36	Pulse	99	1466416	19636	1
Fage_P063b	36	Pulse	99	1478815	32035	1
Fage_P063b	37	Picture	Retrieval Sternberg Symbols	1484099	0	2	24824	4	0	next	hit	163
Fage_P063b	37	Pulse	99	1491215	7116	1
Fage_P063b	37	Response	1	1492755	8656	1
Fage_P063b	37	Pulse	99	1503615	19516	1
Fage_P063b	38	Picture	Fixation Cross after Retrieval	1508923	0	2	112291	3	0	next	other	0
Fage_P063b	38	Pulse	99	1516014	7091	1
Fage_P063b	38	Pulse	99	1528414	19491	1
Fage_P063b	38	Pulse	99	1540814	31891	1
Fage_P063b	38	Pulse	99	1553213	44290	1
Fage_P063b	38	Pulse	99	1565613	56690	1
Fage_P063b	38	Pulse	99	1578013	69090	1
Fage_P063b	38	Pulse	99	1590412	81489	1
Fage_P063b	38	Pulse	99	1602812	93889	1
Fage_P063b	38	Pulse	99	1615212	106289	1
Fage_P063b	39	Picture	Encoding Sternberg Symbols	1621214	0	1	24824	2	0	next	other	0
Fage_P063b	39	Pulse	99	1627611	6397	1
Fage_P063b	39	Pulse	99	1640011	18797	1
Fage_P063b	40	Picture	Fixation Cross Sternberg Symbols after Encoding	1646038	0	1	12495	2	0	next	other	0
Fage_P063b	40	Pulse	99	1652411	6373	1
Fage_P063b	41	Picture	Stroop Sternberg	1658533	0	1	24824	2	0	next	hit	182
Fage_P063b	41	Pulse	99	1664810	6277	1
Fage_P063b	41	Response	1	1667060	8527	1
Fage_P063b	41	Pulse	99	1677210	18677	1
Fage_P063b	42	Picture	Fixation Cross Sternberg Symbols after Stroop	1683357	0	1	37319	2	0	next	other	0
Fage_P063b	42	Pulse	99	1689610	6253	1
Fage_P063b	42	Pulse	99	1702009	18652	1
Fage_P063b	42	Pulse	99	1714409	31052	1
Fage_P063b	43	Picture	Retrieval Sternberg Symbols	1720676	0	1	24824	2	0	next	hit	190
Fage_P063b	43	Pulse	99	1726809	6133	1
Fage_P063b	43	Response	1	1733198	12522	1
Fage_P063b	43	Pulse	99	1739208	18532	1
Fage_P063b	44	Picture	Fixation Cross after Retrieval	1745500	0	1	112291	2	0	next	other	0
Fage_P063b	44	Pulse	99	1751608	6108	1
Fage_P063b	44	Pulse	99	1764007	18507	1
Fage_P063b	44	Pulse	99	1776407	30907	1
Fage_P063b	44	Pulse	99	1788807	43307	1
Fage_P063b	44	Pulse	99	1801206	55706	1
Fage_P063b	44	Pulse	99	1813606	68106	1
Fage_P063b	44	Pulse	99	1826006	80506	1
Fage_P063b	44	Pulse	99	1838405	92905	1
Fage_P063b	44	Pulse	99	1850805	105305	1
Fage_P063b	45	Picture	Encoding Sternberg Symbols	1857791	0	1	24824	2	0	next	other	0
Fage_P063b	45	Pulse	99	1863205	5414	1
Fage_P063b	45	Pulse	99	1875604	17813	1
Fage_P063b	46	Picture	Fixation Cross Sternberg Symbols after Encoding	1882615	0	1	12495	2	0	next	other	0
Fage_P063b	46	Pulse	99	1888004	5389	1
Fage_P063b	47	Picture	Stroop Sternberg	1895110	0	1	24824	2	0	next	incorrect	209
Fage_P063b	47	Pulse	99	1900404	5294	1
Fage_P063b	47	Response	2	1901973	6863	1
Fage_P063b	47	Pulse	99	1912803	17693	1
Fage_P063b	48	Picture	Fixation Cross Sternberg Symbols after Stroop	1919934	0	1	37319	2	0	next	other	0
Fage_P063b	48	Pulse	99	1925203	5269	1
Fage_P063b	48	Pulse	99	1937603	17669	1
Fage_P063b	48	Pulse	99	1950002	30068	1
Fage_P063b	49	Picture	Retrieval Sternberg Symbols	1957253	0	1	24824	2	0	next	incorrect	217
Fage_P063b	49	Pulse	99	1962402	5149	1
Fage_P063b	49	Response	2	1968532	11279	1
Fage_P063b	49	Pulse	99	1974802	17549	1
Fage_P063b	50	Picture	Fixation Cross after Retrieval	1982077	0	1	136948	2	0	next	other	0
Fage_P063b	50	Pulse	99	1987201	5124	1
Fage_P063b	50	Pulse	99	1999601	17524	1
Fage_P063b	50	Pulse	99	2012001	29924	1
Fage_P063b	50	Pulse	99	2024400	42323	1
Fage_P063b	50	Pulse	99	2036800	54723	1
Fage_P063b	50	Pulse	99	2049199	67122	1
Fage_P063b	50	Pulse	99	2061599	79522	1
Fage_P063b	50	Pulse	99	2073999	91922	1
Fage_P063b	50	Pulse	99	2086398	104321	1
Fage_P063b	50	Pulse	99	2098798	116721	1
Fage_P063b	50	Pulse	99	2111198	129121	1
Fage_P063b	51	Picture	Encoding Sternberg Symbols	2119025	0	1	24824	2	0	next	other	0
Fage_P063b	51	Pulse	99	2123597	4572	1
Fage_P063b	51	Pulse	99	2135997	16972	1
Fage_P063b	52	Picture	Fixation Cross Sternberg Symbols after Encoding	2143849	0	1	12496	2	0	next	other	0
Fage_P063b	52	Pulse	99	2148397	4548	1
Fage_P063b	53	Picture	Stroop Sternberg	2156345	0	1	24823	3	0	next	hit	238
Fage_P063b	53	Pulse	99	2160796	4451	1
Fage_P063b	53	Response	1	2164626	8281	1
Fage_P063b	53	Pulse	99	2173196	16851	1
Fage_P063b	54	Picture	Fixation Cross Sternberg Symbols after Stroop	2181168	0	2	37320	3	0	next	other	0
Fage_P063b	54	Pulse	99	2185596	4428	1
Fage_P063b	54	Pulse	99	2197995	16827	1
Fage_P063b	54	Pulse	99	2210395	29227	1
Fage_P063b	55	Picture	Retrieval Sternberg Symbols	2218488	0	1	24824	2	0	next	incorrect	246
Fage_P063b	55	Pulse	99	2222795	4307	1
Fage_P063b	55	Response	2	2226064	7576	1
Fage_P063b	55	Pulse	99	2235194	16706	1
Fage_P063b	56	Picture	Fixation Cross after Retrieval	2243312	0	1	124619	2	0	next	other	0
Fage_P063b	56	Pulse	99	2247594	4282	1
Fage_P063b	56	Pulse	99	2259994	16682	1
Fage_P063b	56	Pulse	99	2272393	29081	1
Fage_P063b	56	Pulse	99	2284793	41481	1
Fage_P063b	56	Pulse	99	2297193	53881	1
Fage_P063b	56	Pulse	99	2309592	66280	1
Fage_P063b	56	Pulse	99	2321992	78680	1
Fage_P063b	56	Pulse	99	2334392	91080	1
Fage_P063b	56	Pulse	99	2346791	103479	1
Fage_P063b	56	Pulse	99	2359191	115879	1
Fage_P063b	57	Picture	Encoding Sternberg Symbols	2367931	0	1	24824	2	0	next	other	0
Fage_P063b	57	Pulse	99	2371591	3660	1
Fage_P063b	57	Pulse	99	2383990	16059	1
Fage_P063b	58	Picture	Fixation Cross Sternberg Symbols after Encoding	2392755	0	1	12495	2	0	next	other	0
Fage_P063b	58	Pulse	99	2396390	3635	1
Fage_P063b	59	Picture	Stroop Sternberg	2405250	0	1	24824	2	0	next	incorrect	266
Fage_P063b	59	Pulse	99	2408790	3540	1
Fage_P063b	59	Response	2	2411729	6479	1
Fage_P063b	59	Pulse	99	2421189	15939	1
Fage_P063b	60	Picture	Fixation Cross Sternberg Symbols after Stroop	2430074	0	1	37319	2	0	next	other	0
Fage_P063b	60	Pulse	99	2433589	3515	1
Fage_P063b	60	Pulse	99	2445988	15914	1
Fage_P063b	60	Pulse	99	2458388	28314	1
Fage_P063b	61	Picture	Retrieval Sternberg Symbols	2467393	0	1	24824	2	0	next	incorrect	274
Fage_P063b	61	Pulse	99	2470788	3395	1
Fage_P063b	61	Response	2	2475888	8495	1
Fage_P063b	61	Pulse	99	2483187	15794	1
Fage_P063b	62	Picture	Fixation Cross after Retrieval	2492217	0	1	149444	2	0	next	other	0
Fage_P063b	62	Pulse	99	2495587	3370	1
Fage_P063b	62	Pulse	99	2507997	15780	1
Fage_P063b	62	Pulse	99	2520396	28179	1
Fage_P063b	62	Pulse	99	2532796	40579	1
Fage_P063b	62	Pulse	99	2545196	52979	1
Fage_P063b	62	Pulse	99	2557595	65378	1
Fage_P063b	62	Pulse	99	2569995	77778	1
Fage_P063b	62	Pulse	99	2582395	90178	1
Fage_P063b	62	Pulse	99	2594794	102577	1
Fage_P063b	62	Pulse	99	2607194	114977	1
Fage_P063b	62	Pulse	99	2619594	127377	1
Fage_P063b	62	Pulse	99	2631993	139776	1
Fage_P063b	63	Picture	Encoding Sternberg Symbols	2641661	0	1	24824	2	0	next	other	0
Fage_P063b	63	Pulse	99	2644393	2732	1
Fage_P063b	63	Pulse	99	2656793	15132	1
Fage_P063b	64	Picture	Fixation Cross Sternberg Symbols after Encoding	2666485	0	1	12495	2	0	next	other	0
Fage_P063b	64	Pulse	99	2669192	2707	1
Fage_P063b	65	Picture	Stroop Sternberg	2678980	0	1	24824	2	0	next	incorrect	296
Fage_P063b	65	Pulse	99	2681592	2612	1
Fage_P063b	65	Response	2	2686162	7182	1
Fage_P063b	65	Pulse	99	2693992	15012	1
Fage_P063b	66	Picture	Fixation Cross Sternberg Symbols after Stroop	2703804	0	1	37319	2	0	next	other	0
Fage_P063b	66	Pulse	99	2706391	2587	1
Fage_P063b	66	Pulse	99	2718791	14987	1
Fage_P063b	66	Pulse	99	2731190	27386	1
Fage_P063b	67	Picture	Retrieval Sternberg Symbols	2741123	0	1	24824	2	0	next	hit	304
Fage_P063b	67	Pulse	99	2743590	2467	1
Fage_P063b	67	Response	1	2752140	11017	1
Fage_P063b	67	Pulse	99	2755990	14867	1
Fage_P063b	68	Picture	Fixation Cross after Retrieval	2765947	0	1	124619	2	0	next	other	0
Fage_P063b	68	Pulse	99	2768390	2443	1
Fage_P063b	68	Pulse	99	2780789	14842	1
Fage_P063b	68	Pulse	99	2793189	27242	1
Fage_P063b	68	Pulse	99	2805588	39641	1
Fage_P063b	68	Pulse	99	2817988	52041	1
Fage_P063b	68	Pulse	99	2830388	64441	1
Fage_P063b	68	Pulse	99	2842787	76840	1
Fage_P063b	68	Pulse	99	2855187	89240	1
Fage_P063b	68	Pulse	99	2867587	101640	1
Fage_P063b	68	Pulse	99	2879986	114039	1
Fage_P063b	69	Picture	Encoding Sternberg Symbols	2890566	0	1	24824	2	0	next	other	0
Fage_P063b	69	Pulse	99	2892386	1820	1
Fage_P063b	69	Pulse	99	2904786	14220	1
Fage_P063b	70	Picture	Fixation Cross Sternberg Symbols after Encoding	2915390	0	1	12495	3	0	next	other	0
Fage_P063b	70	Pulse	99	2917185	1795	1
Fage_P063b	71	Picture	Stroop Sternberg	2927885	0	2	24824	4	0	next	incorrect	324
Fage_P063b	71	Pulse	99	2929585	1700	1
Fage_P063b	71	Response	2	2934925	7040	1
Fage_P063b	71	Pulse	99	2941985	14100	1
Fage_P063b	72	Picture	Fixation Cross Sternberg Symbols after Stroop	2952709	0	2	37320	3	0	next	other	0
Fage_P063b	72	Pulse	99	2954384	1675	1
Fage_P063b	72	Pulse	99	2966784	14075	1
Fage_P063b	72	Pulse	99	2979184	26475	1
Fage_P063b	73	Picture	Retrieval Sternberg Symbols	2990029	0	1	24824	2	0	next	incorrect	332
Fage_P063b	73	Pulse	99	2991583	1554	1
Fage_P063b	73	Response	2	2997483	7454	1
Fage_P063b	73	Pulse	99	3003983	13954	1
Fage_P063b	74	Picture	Fixation Cross after Retrieval	3014853	0	1	112290	3	0	next	other	0
Fage_P063b	74	Pulse	99	3016383	1530	1
Fage_P063b	74	Pulse	99	3028782	13929	1
Fage_P063b	74	Pulse	99	3041182	26329	1
Fage_P063b	74	Pulse	99	3053582	38729	1
Fage_P063b	74	Pulse	99	3065981	51128	1
Fage_P063b	74	Pulse	99	3078381	63528	1
Fage_P063b	74	Pulse	99	3090781	75928	1
Fage_P063b	74	Pulse	99	3103180	88327	1
Fage_P063b	74	Pulse	99	3115580	100727	1
Fage_P063b	75	Picture	Encoding Sternberg Symbols	3127143	0	2	24824	3	0	next	other	0
Fage_P063b	75	Pulse	99	3127980	837	1
Fage_P063b	75	Pulse	99	3140379	13236	1
Fage_P063b	76	Picture	Fixation Cross Sternberg Symbols after Encoding	3151967	0	1	12495	3	0	next	other	0
Fage_P063b	76	Pulse	99	3152779	812	1
Fage_P063b	77	Picture	Stroop Sternberg	3164462	0	2	24824	3	0	next	hit	351
Fage_P063b	77	Pulse	99	3165179	717	1
Fage_P063b	77	Response	1	3172148	7686	1
Fage_P063b	77	Pulse	99	3177578	13116	1
Fage_P063b	78	Picture	Fixation Cross Sternberg Symbols after Stroop	3189286	0	1	37320	2	0	next	other	0
Fage_P063b	78	Pulse	99	3189978	692	1
Fage_P063b	78	Pulse	99	3202377	13091	1
Fage_P063b	78	Pulse	99	3214777	25491	1
Fage_P063b	79	Picture	Retrieval Sternberg Symbols	3226606	0	1	24824	2	0	next	hit	359
Fage_P063b	79	Pulse	99	3227177	571	1
Fage_P063b	79	Response	1	3238086	11480	1
Fage_P063b	79	Pulse	99	3239576	12970	1
Fage_P063b	80	Picture	Fixation Cross after Retrieval	3251430	0	1	124619	2	0	next	other	0
Fage_P063b	80	Pulse	99	3251976	546	1
Fage_P063b	80	Pulse	99	3264376	12946	1
Fage_P063b	80	Pulse	99	3276775	25345	1
Fage_P063b	80	Pulse	99	3289175	37745	1
Fage_P063b	80	Pulse	99	3301575	50145	1
Fage_P063b	80	Pulse	99	3313974	62544	1
Fage_P063b	80	Pulse	99	3326374	74944	1
Fage_P063b	80	Pulse	99	3338774	87344	1
Fage_P063b	80	Pulse	99	3351173	99743	1
Fage_P063b	80	Pulse	99	3363573	112143	1
Fage_P063b	80	Pulse	99	3375973	124543	1
Fage_P063b	81	Picture	Encoding Sternberg Symbols	3376049	0	1	24824	2	0	next	other	0
Fage_P063b	81	Pulse	99	3388372	12323	1
Fage_P063b	81	Pulse	99	3400772	24723	1
Fage_P063b	82	Picture	Fixation Cross Sternberg Symbols after Encoding	3400873	0	1	12495	2	0	next	other	0
Fage_P063b	82	Pulse	99	3413172	12299	1
Fage_P063b	83	Picture	Stroop Sternberg	3413368	0	1	24824	2	0	next	incorrect	379
Fage_P063b	83	Response	2	3420861	7493	1
Fage_P063b	83	Pulse	99	3425571	12203	1
Fage_P063b	83	Pulse	99	3437971	24603	1
Fage_P063b	84	Picture	Fixation Cross Sternberg Symbols after Stroop	3438192	0	1	37319	2	0	next	other	0
Fage_P063b	84	Pulse	99	3450371	12179	1
Fage_P063b	84	Pulse	99	3462770	24578	1
Fage_P063b	84	Pulse	99	3475170	36978	1
Fage_P063b	85	Picture	Retrieval Sternberg Symbols	3475511	0	1	24824	2	0	next	incorrect	387
Fage_P063b	85	Response	2	3485420	9909	1
Fage_P063b	85	Pulse	99	3487569	12058	1
Fage_P063b	85	Pulse	99	3499969	24458	1
Fage_P063b	86	Picture	Fixation Cross after Retrieval	3500335	0	1	124619	3	0	next	other	0
Fage_P063b	86	Pulse	99	3512369	12034	1
Fage_P063b	86	Pulse	99	3524768	24433	1
Fage_P063b	86	Pulse	99	3537168	36833	1
Fage_P063b	86	Pulse	99	3549568	49233	1
Fage_P063b	86	Pulse	99	3561967	61632	1
Fage_P063b	86	Pulse	99	3574367	74032	1
Fage_P063b	86	Pulse	99	3586767	86432	1
Fage_P063b	86	Pulse	99	3599166	98831	1
Fage_P063b	86	Pulse	99	3611566	111231	1
Fage_P063b	86	Pulse	99	3623966	123631	1
Fage_P063b	87	Picture	Encoding Sternberg Symbols	3624954	0	2	24825	3	0	next	other	0
Fage_P063b	87	Pulse	99	3636365	11411	1
Fage_P063b	87	Pulse	99	3648765	23811	1
Fage_P063b	88	Picture	Fixation Cross Sternberg Symbols after Encoding	3649779	0	1	12495	2	0	next	other	0
Fage_P063b	88	Pulse	99	3661165	11386	1
Fage_P063b	89	Picture	Stroop Sternberg	3662274	0	1	24824	2	0	next	incorrect	407
Fage_P063b	89	Response	2	3669435	7161	1
Fage_P063b	89	Pulse	99	3673564	11290	1
Fage_P063b	89	Pulse	99	3685964	23690	1
Fage_P063b	90	Picture	Fixation Cross Sternberg Symbols after Stroop	3687098	0	1	37319	2	0	next	other	0
Fage_P063b	90	Pulse	99	3698364	11266	1
Fage_P063b	90	Pulse	99	3710763	23665	1
Fage_P063b	90	Pulse	99	3723163	36065	1
Fage_P063b	91	Picture	Retrieval Sternberg Symbols	3724417	0	1	24824	2	0	next	incorrect	415
Fage_P063b	91	Response	2	3733393	8976	1
Fage_P063b	91	Pulse	99	3735562	11145	1
Fage_P063b	91	Pulse	99	3747962	23545	1
Fage_P063b	92	Picture	Fixation Cross after Retrieval	3749241	0	1	112291	2	0	next	other	0
Fage_P063b	92	Pulse	99	3760362	11121	1
Fage_P063b	92	Pulse	99	3772762	23521	1
Fage_P063b	92	Pulse	99	3785161	35920	1
Fage_P063b	92	Pulse	99	3797561	48320	1
Fage_P063b	92	Pulse	99	3809961	60720	1
Fage_P063b	92	Pulse	99	3822360	73119	1
Fage_P063b	92	Pulse	99	3834760	85519	1
Fage_P063b	92	Pulse	99	3847160	97919	1
Fage_P063b	92	Pulse	99	3859559	110318	1
Fage_P063b	93	Picture	Encoding Sternberg Symbols	3861532	0	1	24824	2	0	next	other	0
Fage_P063b	93	Pulse	99	3871959	10427	1
Fage_P063b	93	Pulse	99	3884359	22827	1
Fage_P063b	94	Picture	Fixation Cross Sternberg Symbols after Encoding	3886356	0	1	12495	2	0	next	other	0
Fage_P063b	94	Pulse	99	3896758	10402	1
Fage_P063b	95	Picture	Stroop Sternberg	3898851	0	1	24824	2	0	next	incorrect	434
Fage_P063b	95	Response	2	3906028	7177	1
Fage_P063b	95	Pulse	99	3909158	10307	1
Fage_P063b	95	Pulse	99	3921557	22706	1
Fage_P063b	96	Picture	Fixation Cross Sternberg Symbols after Stroop	3923675	0	1	37319	2	0	next	other	0
Fage_P063b	96	Pulse	99	3933957	10282	1
Fage_P063b	96	Pulse	99	3946357	22682	1
Fage_P063b	96	Pulse	99	3958756	35081	1
Fage_P063b	97	Picture	Retrieval Sternberg Symbols	3960994	0	1	24824	2	0	next	hit	442
Fage_P063b	97	Response	1	3970566	9572	1
Fage_P063b	97	Pulse	99	3971156	10162	1
Fage_P063b	97	Pulse	99	3983556	22562	1
Fage_P063b	98	Picture	Fixation Cross after Retrieval	3985818	0	1	136948	2	0	next	other	0
Fage_P063b	98	Pulse	99	3995955	10137	1
Fage_P063b	98	Pulse	99	4008365	22547	1
Fage_P063b	98	Pulse	99	4020765	34947	1
Fage_P063b	98	Pulse	99	4033164	47346	1
Fage_P063b	98	Pulse	99	4045564	59746	1
Fage_P063b	98	Pulse	99	4057964	72146	1
Fage_P063b	98	Pulse	99	4070363	84545	1
Fage_P063b	98	Pulse	99	4082763	96945	1
Fage_P063b	98	Pulse	99	4095163	109345	1
Fage_P063b	98	Pulse	99	4107562	121744	1
Fage_P063b	98	Pulse	99	4119962	134144	1
Fage_P063b	99	Picture	Encoding Sternberg Symbols	4122766	0	1	24824	2	0	next	other	0
Fage_P063b	99	Pulse	99	4132362	9596	1
Fage_P063b	99	Pulse	99	4144761	21995	1
Fage_P063b	100	Picture	Fixation Cross Sternberg Symbols after Encoding	4147590	0	1	12495	2	0	next	other	0
Fage_P063b	100	Pulse	99	4157161	9571	1
Fage_P063b	101	Picture	Stroop Sternberg	4160085	0	1	24824	2	0	next	incorrect	463
Fage_P063b	101	Response	2	4167001	6916	1
Fage_P063b	101	Pulse	99	4169560	9475	1
Fage_P063b	101	Pulse	99	4181960	21875	1
Fage_P063b	102	Picture	Fixation Cross Sternberg Symbols after Stroop	4184909	0	1	37319	2	0	next	other	0
Fage_P063b	102	Pulse	99	4194360	9451	1
Fage_P063b	102	Pulse	99	4206760	21851	1
Fage_P063b	102	Pulse	99	4219159	34250	1
Fage_P063b	103	Picture	Retrieval Sternberg Symbols	4222228	0	1	24824	2	0	next	hit	472
Fage_P063b	103	Pulse	99	4231559	9331	1
Fage_P063b	103	Response	1	4233389	11161	1
Fage_P063b	103	Pulse	99	4243958	21730	1
Fage_P063b	104	Picture	Fixation Cross after Retrieval	4247052	0	1	149444	2	0	next	other	0
Fage_P063b	104	Pulse	99	4256358	9306	1
Fage_P063b	104	Pulse	99	4268758	21706	1
Fage_P063b	104	Pulse	99	4281157	34105	1
Fage_P063b	104	Pulse	99	4293557	46505	1
Fage_P063b	104	Pulse	99	4305957	58905	1
Fage_P063b	104	Pulse	99	4318356	71304	1
Fage_P063b	104	Pulse	99	4330756	83704	1
Fage_P063b	104	Pulse	99	4343156	96104	1
Fage_P063b	104	Pulse	99	4355555	108503	1
Fage_P063b	104	Pulse	99	4367955	120903	1
Fage_P063b	104	Pulse	99	4380355	133303	1
Fage_P063b	104	Pulse	99	4392754	145702	1
Fage_P063b	105	Picture	Encoding Sternberg Symbols	4396496	0	1	24824	2	0	next	other	0
Fage_P063b	105	Pulse	99	4405154	8658	1
Fage_P063b	105	Pulse	99	4417554	21058	1
Fage_P063b	106	Picture	Fixation Cross Sternberg Symbols after Encoding	4421320	0	1	12495	2	0	next	other	0
Fage_P063b	106	Pulse	99	4429953	8633	1
Fage_P063b	107	Picture	Stroop Sternberg	4433815	0	1	24824	2	0	next	hit	494
Fage_P063b	107	Pulse	99	4442353	8538	1
Fage_P063b	107	Response	1	4444493	10678	1
Fage_P063b	107	Pulse	99	4454753	20938	1
Fage_P063b	108	Picture	Fixation Cross Sternberg Symbols after Stroop	4458639	0	1	37319	2	0	next	other	0
Fage_P063b	108	Pulse	99	4467152	8513	1
Fage_P063b	108	Pulse	99	4479552	20913	1
Fage_P063b	108	Pulse	99	4491952	33313	1
Fage_P063b	109	Picture	Retrieval Sternberg Symbols	4495958	0	1	24824	2	0	next	incorrect	502
Fage_P063b	109	Pulse	99	4504351	8393	1
Fage_P063b	109	Response	2	4507141	11183	1
Fage_P063b	109	Pulse	99	4516751	20793	1
Fage_P063b	110	Picture	Fixation Cross after Retrieval	4520782	0	1	136948	2	0	next	other	0
Fage_P063b	110	Pulse	99	4529151	8369	1
Fage_P063b	110	Pulse	99	4541550	20768	1
Fage_P063b	110	Pulse	99	4553950	33168	1
Fage_P063b	110	Pulse	99	4566350	45568	1
Fage_P063b	110	Pulse	99	4578749	57967	1
Fage_P063b	110	Pulse	99	4591149	70367	1
Fage_P063b	110	Pulse	99	4603549	82767	1
Fage_P063b	110	Pulse	99	4615948	95166	1
Fage_P063b	110	Pulse	99	4628348	107566	1
Fage_P063b	110	Pulse	99	4640747	119965	1
Fage_P063b	110	Pulse	99	4653147	132365	1
Fage_P063b	111	Picture	Encoding Sternberg Symbols	4657730	0	1	24824	2	0	next	other	0
Fage_P063b	111	Pulse	99	4665547	7817	1
Fage_P063b	111	Pulse	99	4677946	20216	1
Fage_P063b	112	Picture	Fixation Cross Sternberg Symbols after Encoding	4682554	0	1	12495	2	0	next	other	0
Fage_P063b	112	Pulse	99	4690346	7792	1
Fage_P063b	113	Picture	Stroop Sternberg	4695049	0	1	24824	2	0	next	incorrect	522
Fage_P063b	113	Response	2	4701466	6417	1
Fage_P063b	113	Pulse	99	4702746	7697	1
Fage_P063b	113	Pulse	99	4715145	20096	1
Fage_P063b	114	Picture	Fixation Cross Sternberg Symbols after Stroop	4719873	0	1	37319	2	0	next	other	0
Fage_P063b	114	Pulse	99	4727545	7672	1
Fage_P063b	114	Pulse	99	4739945	20072	1
Fage_P063b	114	Pulse	99	4752344	32471	1
Fage_P063b	115	Picture	Retrieval Sternberg Symbols	4757192	0	1	24824	2	0	next	incorrect	531
Fage_P063b	115	Pulse	99	4764744	7552	1
Fage_P063b	115	Response	2	4765394	8202	1
Fage_P063b	115	Pulse	99	4777144	19952	1
Fage_P063b	116	Picture	Fixation Cross after Retrieval	4782016	0	1	112291	2	0	next	other	0
Fage_P063b	116	Pulse	99	4789543	7527	1
Fage_P063b	116	Pulse	99	4801943	19927	1
Fage_P063b	116	Pulse	99	4814343	32327	1
Fage_P063b	116	Pulse	99	4826742	44726	1
Fage_P063b	116	Pulse	99	4839142	57126	1
Fage_P063b	116	Pulse	99	4851542	69526	1
Fage_P063b	116	Pulse	99	4863941	81925	1
Fage_P063b	116	Pulse	99	4876341	94325	1
Fage_P063b	116	Pulse	99	4888741	106725	1
Fage_P063b	117	Picture	Encoding Sternberg Symbols	4894307	0	1	24824	2	0	next	other	0
Fage_P063b	117	Pulse	99	4901140	6833	1
Fage_P063b	117	Pulse	99	4913540	19233	1
Fage_P063b	118	Picture	Fixation Cross Sternberg Symbols after Encoding	4919131	0	1	12495	2	0	next	other	0
Fage_P063b	118	Pulse	99	4925940	6809	1
Fage_P063b	119	Picture	Stroop Sternberg	4931626	0	1	24824	2	0	next	incorrect	549
Fage_P063b	119	Response	2	4938019	6393	1
Fage_P063b	119	Pulse	99	4938339	6713	1
Fage_P063b	119	Pulse	99	4950739	19113	1
Fage_P063b	120	Picture	Fixation Cross Sternberg Symbols after Stroop	4956450	0	1	37319	2	0	next	other	0
Fage_P063b	120	Pulse	99	4963138	6688	1
Fage_P063b	120	Pulse	99	4975538	19088	1
Fage_P063b	120	Pulse	99	4987938	31488	1
Fage_P063b	121	Picture	Retrieval Sternberg Symbols	4993769	0	1	24824	2	0	next	incorrect	558
Fage_P063b	121	Pulse	99	5000338	6569	1
Fage_P063b	121	Response	2	5005497	11728	1
Fage_P063b	121	Pulse	99	5012737	18968	1
Fage_P063b	122	Picture	Fixation Cross after Retrieval	5018593	0	1	149444	2	0	next	other	0
Fage_P063b	122	Pulse	99	5025137	6544	1
Fage_P063b	122	Pulse	99	5037536	18943	1
Fage_P063b	122	Pulse	99	5049936	31343	1
Fage_P063b	122	Pulse	99	5062336	43743	1
Fage_P063b	122	Pulse	99	5074735	56142	1
Fage_P063b	122	Pulse	99	5087135	68542	1
Fage_P063b	122	Pulse	99	5099535	80942	1
Fage_P063b	122	Pulse	99	5111934	93341	1
Fage_P063b	122	Pulse	99	5124334	105741	1
Fage_P063b	122	Pulse	99	5136734	118141	1
Fage_P063b	122	Pulse	99	5149133	130540	1
Fage_P063b	122	Pulse	99	5161533	142940	1
Fage_P063b	123	Picture	Encoding Sternberg Symbols	5168037	0	1	24823	3	0	next	other	0
Fage_P063b	123	Pulse	99	5173933	5896	1
Fage_P063b	123	Pulse	99	5186332	18295	1
Fage_P063b	124	Picture	Fixation Cross Sternberg Symbols after Encoding	5192860	0	2	12496	3	0	next	other	0
Fage_P063b	124	Pulse	99	5198732	5872	1
Fage_P063b	125	Picture	Stroop Sternberg	5205356	0	1	24824	2	0	next	incorrect	580
Fage_P063b	125	Pulse	99	5211132	5776	1
Fage_P063b	125	Response	2	5214041	8685	1
Fage_P063b	125	Pulse	99	5223531	18175	1
Fage_P063b	126	Picture	Fixation Cross Sternberg Symbols after Stroop	5230180	0	1	37319	2	0	next	other	0
Fage_P063b	126	Pulse	99	5235931	5751	1
Fage_P063b	126	Pulse	99	5248331	18151	1
Fage_P063b	126	Pulse	99	5260730	30550	1
Fage_P063b	127	Picture	Retrieval Sternberg Symbols	5267499	0	1	24824	2	0	next	hit	588
Fage_P063b	127	Pulse	99	5273130	5631	1
Fage_P063b	127	Response	1	5275250	7751	1
Fage_P063b	127	Pulse	99	5285530	18031	1
Fage_P063b	128	Picture	Fixation Cross after Retrieval	5292323	0	1	124619	2	0	next	other	0
Fage_P063b	128	Pulse	99	5297929	5606	1
Fage_P063b	128	Pulse	99	5310329	18006	1
Fage_P063b	128	Pulse	99	5322729	30406	1
Fage_P063b	128	Pulse	99	5335128	42805	1
Fage_P063b	128	Pulse	99	5347528	55205	1
Fage_P063b	128	Pulse	99	5359928	67605	1
Fage_P063b	128	Pulse	99	5372327	80004	1
Fage_P063b	128	Pulse	99	5384727	92404	1
Fage_P063b	128	Pulse	99	5397126	104803	1
Fage_P063b	128	Pulse	99	5409526	117203	1
Fage_P063b	129	Picture	Encoding Sternberg Symbols	5416942	0	1	24824	2	0	next	other	0
Fage_P063b	129	Pulse	99	5421926	4984	1
Fage_P063b	129	Pulse	99	5434325	17383	1
Fage_P063b	130	Picture	Fixation Cross Sternberg Symbols after Encoding	5441766	0	1	12495	2	0	next	other	0
Fage_P063b	130	Pulse	99	5446725	4959	1
Fage_P063b	131	Picture	Stroop Sternberg	5454261	0	1	24824	2	0	next	incorrect	608
Fage_P063b	131	Pulse	99	5459125	4864	1
Fage_P063b	131	Response	2	5462665	8404	1
Fage_P063b	131	Pulse	99	5471524	17263	1
Fage_P063b	132	Picture	Fixation Cross Sternberg Symbols after Stroop	5479085	0	1	37320	2	0	next	other	0
Fage_P063b	132	Pulse	99	5483924	4839	1
Fage_P063b	132	Pulse	99	5496334	17249	1
Fage_P063b	132	Pulse	99	5508733	29648	1
Fage_P063b	133	Picture	Retrieval Sternberg Symbols	5516405	0	1	24823	3	0	next	hit	616
Fage_P063b	133	Pulse	99	5521123	4718	1
Fage_P063b	133	Response	1	5524323	7918	1
Fage_P063b	133	Pulse	99	5533533	17128	1
Fage_P063b	134	Picture	Fixation Cross after Retrieval	5541228	0	2	112291	3	0	next	other	0
Fage_P063b	134	Pulse	99	5545932	4704	1
Fage_P063b	134	Pulse	99	5558332	17104	1
Fage_P063b	134	Pulse	99	5570732	29504	1
Fage_P063b	134	Pulse	99	5583131	41903	1
Fage_P063b	134	Pulse	99	5595531	54303	1
Fage_P063b	134	Pulse	99	5607931	66703	1
Fage_P063b	134	Pulse	99	5620330	79102	1
Fage_P063b	134	Pulse	99	5632730	91502	1
Fage_P063b	134	Pulse	99	5645130	103902	1
Fage_P063b	135	Picture	Encoding Sternberg Symbols	5653519	0	1	24824	2	0	next	other	0
Fage_P063b	135	Pulse	99	5657529	4010	1
Fage_P063b	135	Pulse	99	5669929	16410	1
Fage_P063b	136	Picture	Fixation Cross Sternberg Symbols after Encoding	5678343	0	1	12495	3	0	next	other	0
Fage_P063b	136	Pulse	99	5682329	3986	1
Fage_P063b	137	Picture	Stroop Sternberg	5690838	0	2	24824	3	0	next	hit	635
Fage_P063b	137	Pulse	99	5694728	3890	1
Fage_P063b	137	Response	1	5701708	10870	1
Fage_P063b	137	Pulse	99	5707128	16290	1
Fage_P063b	138	Picture	Fixation Cross Sternberg Symbols after Stroop	5715662	0	1	37320	2	0	next	other	0
Fage_P063b	138	Pulse	99	5719528	3866	1
Fage_P063b	138	Pulse	99	5731927	16265	1
Fage_P063b	138	Pulse	99	5744327	28665	1
Fage_P063b	139	Picture	Retrieval Sternberg Symbols	5752982	0	1	24823	3	0	next	hit	643
Fage_P063b	139	Pulse	99	5756727	3745	1
Fage_P063b	139	Response	1	5760326	7344	1
Fage_P063b	139	Pulse	99	5769126	16144	1
Fage_P063b	140	Picture	Fixation Cross after Retrieval	5777805	0	2	136949	3	0	next	other	0
Fage_P063b	140	Pulse	99	5781526	3721	1
Fage_P063b	140	Pulse	99	5793925	16120	1
Fage_P063b	140	Pulse	99	5806325	28520	1
Fage_P063b	140	Pulse	99	5818725	40920	1
Fage_P063b	140	Pulse	99	5831124	53319	1
Fage_P063b	140	Pulse	99	5843524	65719	1
Fage_P063b	140	Pulse	99	5855924	78119	1
Fage_P063b	140	Pulse	99	5868323	90518	1
Fage_P063b	140	Pulse	99	5880723	102918	1
Fage_P063b	140	Pulse	99	5893123	115318	1
Fage_P063b	140	Pulse	99	5905522	127717	1
Fage_P063b	141	Picture	Encoding Sternberg Symbols	5914754	0	1	24824	2	0	next	other	0
Fage_P063b	141	Pulse	99	5917922	3168	1
Fage_P063b	141	Pulse	99	5930322	15568	1
Fage_P063b	142	Picture	Fixation Cross Sternberg Symbols after Encoding	5939578	0	1	12495	2	0	next	other	0
Fage_P063b	142	Pulse	99	5942721	3143	1
Fage_P063b	143	Picture	Stroop Sternberg	5952073	0	1	24824	2	0	next	hit	664
Fage_P063b	143	Pulse	99	5955121	3048	1
Fage_P063b	143	Response	1	5959511	7438	1
Fage_P063b	143	Pulse	99	5967521	15448	1
Fage_P063b	144	Picture	Fixation Cross Sternberg Symbols after Stroop	5976897	0	1	37319	2	0	next	other	0
Fage_P063b	144	Pulse	99	5979920	3023	1
Fage_P063b	144	Pulse	99	5992320	15423	1
Fage_P063b	144	Pulse	99	6004720	27823	1
Fage_P063b	145	Picture	Retrieval Sternberg Symbols	6014216	0	1	24824	2	0	next	incorrect	672
Fage_P063b	145	Pulse	99	6017119	2903	1
Fage_P063b	145	Response	2	6020639	6423	1
Fage_P063b	145	Pulse	99	6029519	15303	1
Fage_P063b	146	Picture	Fixation Cross after Retrieval	6039040	0	1	112291	2	0	next	other	0
Fage_P063b	146	Pulse	99	6041919	2879	1
Fage_P063b	146	Pulse	99	6054318	15278	1
Fage_P063b	146	Pulse	99	6066718	27678	1
Fage_P063b	146	Pulse	99	6079118	40078	1
Fage_P063b	146	Pulse	99	6091517	52477	1
Fage_P063b	146	Pulse	99	6103917	64877	1
Fage_P063b	146	Pulse	99	6116317	77277	1
Fage_P063b	146	Pulse	99	6128716	89676	1
Fage_P063b	146	Pulse	99	6141116	102076	1
Fage_P063b	147	Picture	Instruction Sternberg Letters	6151331	0	1	37319	2	0	next	other	0
Fage_P063b	147	Pulse	99	6153516	2185	1
Fage_P063b	147	Pulse	99	6165915	14584	1
Fage_P063b	147	Pulse	99	6178315	26984	1
Fage_P063b	148	Picture	Encoding Sternberg Letters	6188650	0	1	24824	2	0	next	other	0
Fage_P063b	148	Pulse	99	6190714	2064	1
Fage_P063b	148	Pulse	99	6203114	14464	1
Fage_P063b	149	Picture	Fixation Cross Sternberg Letters after Encoding	6213474	0	1	12495	2	0	next	other	0
Fage_P063b	149	Pulse	99	6215514	2040	1
Fage_P063b	150	Picture	Stroop Sternberg	6225969	0	1	24824	2	0	next	incorrect	695
Fage_P063b	150	Pulse	99	6227913	1944	1
Fage_P063b	150	Response	2	6235743	9774	1
Fage_P063b	150	Pulse	99	6240313	14344	1
Fage_P063b	151	Picture	Fixation Cross Sternberg Letters after Stroop	6250793	0	1	37319	2	0	next	other	0
Fage_P063b	151	Pulse	99	6252713	1920	1
Fage_P063b	151	Pulse	99	6265112	14319	1
Fage_P063b	151	Pulse	99	6277512	26719	1
Fage_P063b	152	Picture	Retrieval Sternberg Letters	6288112	0	1	24824	2	0	next	incorrect	703
Fage_P063b	152	Pulse	99	6289912	1800	1
Fage_P063b	152	Response	2	6294711	6599	1
Fage_P063b	152	Pulse	99	6302311	14199	1
Fage_P063b	153	Picture	Fixation Cross after Retrieval	6312936	0	1	112291	2	0	next	other	0
Fage_P063b	153	Pulse	99	6314711	1775	1
Fage_P063b	153	Pulse	99	6327111	14175	1
Fage_P063b	153	Pulse	99	6339510	26574	1
Fage_P063b	153	Pulse	99	6351910	38974	1
Fage_P063b	153	Pulse	99	6364310	51374	1
Fage_P063b	153	Pulse	99	6376709	63773	1
Fage_P063b	153	Pulse	99	6389109	76173	1
Fage_P063b	153	Pulse	99	6401509	88573	1
Fage_P063b	153	Pulse	99	6413908	100972	1
Fage_P063b	154	Picture	Encoding Sternberg Letters	6425227	0	1	24824	2	0	next	other	0
Fage_P063b	154	Pulse	99	6426308	1081	1
Fage_P063b	154	Pulse	99	6438708	13481	1
Fage_P063b	155	Picture	Fixation Cross Sternberg Letters after Encoding	6450051	0	1	12495	2	0	next	other	0
Fage_P063b	155	Pulse	99	6451107	1056	1
Fage_P063b	156	Picture	Stroop Sternberg	6462546	0	1	24824	2	0	next	incorrect	722
Fage_P063b	156	Pulse	99	6463507	961	1
Fage_P063b	156	Response	2	6469687	7141	1
Fage_P063b	156	Pulse	99	6475906	13360	1
Fage_P063b	157	Picture	Fixation Cross Sternberg Letters after Stroop	6487370	0	1	37319	2	0	next	other	0
Fage_P063b	157	Pulse	99	6488306	936	1
Fage_P063b	157	Pulse	99	6500706	13336	1
Fage_P063b	157	Pulse	99	6513105	25735	1
Fage_P063b	158	Picture	Retrieval Sternberg Letters	6524689	0	1	24824	2	0	next	hit	730
Fage_P063b	158	Pulse	99	6525505	816	1
Fage_P063b	158	Response	1	6531735	7046	1
Fage_P063b	158	Pulse	99	6537905	13216	1
Fage_P063b	159	Picture	Fixation Cross after Retrieval	6549513	0	1	149443	3	0	next	other	0
Fage_P063b	159	Pulse	99	6550304	791	1
Fage_P063b	159	Pulse	99	6562704	13191	1
Fage_P063b	159	Pulse	99	6575104	25591	1
Fage_P063b	159	Pulse	99	6587503	37990	1
Fage_P063b	159	Pulse	99	6599903	50390	1
Fage_P063b	159	Pulse	99	6612303	62790	1
Fage_P063b	159	Pulse	99	6624702	75189	1
Fage_P063b	159	Pulse	99	6637102	87589	1
Fage_P063b	159	Pulse	99	6649502	99989	1
Fage_P063b	159	Pulse	99	6661901	112388	1
Fage_P063b	159	Pulse	99	6674301	124788	1
Fage_P063b	159	Pulse	99	6686701	137188	1
Fage_P063b	160	Picture	Encoding Sternberg Letters	6698956	0	2	24824	3	0	next	other	0
Fage_P063b	160	Pulse	99	6699100	144	1
Fage_P063b	160	Pulse	99	6711500	12544	1
Fage_P063b	161	Picture	Fixation Cross Sternberg Letters after Encoding	6723780	0	1	12496	2	0	next	other	0
Fage_P063b	161	Pulse	99	6723900	120	1
Fage_P063b	162	Picture	Stroop Sternberg	6736276	0	1	24824	2	0	next	hit	752
Fage_P063b	162	Pulse	99	6736299	23	1
Fage_P063b	162	Response	1	6745839	9563	1
Fage_P063b	162	Pulse	99	6748699	12423	1
Fage_P063b	162	Pulse	99	6761098	24822	1
Fage_P063b	163	Picture	Fixation Cross Sternberg Letters after Stroop	6761100	0	1	37319	2	0	next	other	0
Fage_P063b	163	Pulse	99	6773498	12398	1
Fage_P063b	163	Pulse	99	6785898	24798	1
Fage_P063b	163	Pulse	99	6798298	37198	1
Fage_P063b	164	Picture	Retrieval Sternberg Letters	6798419	0	1	24824	2	0	next	hit	760
Fage_P063b	164	Response	1	6805477	7058	1
Fage_P063b	164	Pulse	99	6810697	12278	1
Fage_P063b	164	Pulse	99	6823097	24678	1
Fage_P063b	165	Picture	Fixation Cross after Retrieval	6823243	0	1	124619	2	0	next	other	0
Fage_P063b	165	Pulse	99	6835497	12254	1
Fage_P063b	165	Pulse	99	6847896	24653	1
Fage_P063b	165	Pulse	99	6860296	37053	1
Fage_P063b	165	Pulse	99	6872696	49453	1
Fage_P063b	165	Pulse	99	6885095	61852	1
Fage_P063b	165	Pulse	99	6897495	74252	1
Fage_P063b	165	Pulse	99	6909895	86652	1
Fage_P063b	165	Pulse	99	6922294	99051	1
Fage_P063b	165	Pulse	99	6934694	111451	1
Fage_P063b	165	Pulse	99	6947093	123850	1
Fage_P063b	166	Picture	Encoding Sternberg Letters	6947862	0	1	24824	2	0	next	other	0
Fage_P063b	166	Pulse	99	6959493	11631	1
Fage_P063b	166	Pulse	99	6971893	24031	1
Fage_P063b	167	Picture	Fixation Cross Sternberg Letters after Encoding	6972686	0	1	12495	2	0	next	other	0
Fage_P063b	167	Pulse	99	6984292	11606	1
Fage_P063b	168	Picture	Stroop Sternberg	6985181	0	1	24824	2	0	next	hit	780
Fage_P063b	168	Response	1	6993182	8001	1
Fage_P063b	168	Pulse	99	6996692	11511	1
Fage_P063b	168	Pulse	99	7009092	23911	1
Fage_P063b	169	Picture	Fixation Cross Sternberg Letters after Stroop	7010005	0	1	37319	3	0	next	other	0
Fage_P063b	169	Pulse	99	7021491	11486	1
Fage_P063b	169	Pulse	99	7033891	23886	1
Fage_P063b	169	Pulse	99	7046291	36286	1
Fage_P063b	170	Picture	Retrieval Sternberg Letters	7047324	0	2	24824	3	0	next	incorrect	788
Fage_P063b	170	Response	2	7056540	9216	1
Fage_P063b	170	Pulse	99	7058690	11366	1
Fage_P063b	170	Pulse	99	7071090	23766	1
Fage_P063b	171	Picture	Fixation Cross after Retrieval	7072148	0	1	137115	2	0	next	other	0
Fage_P063b	171	Pulse	99	7083490	11342	1
Fage_P063b	171	Pulse	99	7095889	23741	1
Fage_P063b	171	Pulse	99	7108289	36141	1
Fage_P063b	171	Pulse	99	7120689	48541	1
Fage_P063b	171	Pulse	99	7133098	60950	1
Fage_P063b	171	Pulse	99	7145498	73350	1
Fage_P063b	171	Pulse	99	7157898	85750	1
Fage_P063b	171	Pulse	99	7170297	98149	1
Fage_P063b	171	Pulse	99	7182697	110549	1
Fage_P063b	171	Pulse	99	7195097	122949	1
Fage_P063b	171	Pulse	99	7207496	135348	1
Fage_P063b	172	Picture	Encoding Sternberg Letters	7209263	0	1	24824	2	0	next	other	0
Fage_P063b	172	Pulse	99	7219896	10633	1
Fage_P063b	172	Pulse	99	7232296	23033	1
Fage_P063b	173	Picture	Fixation Cross Sternberg Letters after Encoding	7234087	0	1	12495	2	0	next	other	0
Fage_P063b	173	Pulse	99	7244695	10608	1
Fage_P063b	174	Picture	Stroop Sternberg	7246582	0	1	24824	2	0	next	incorrect	809
Fage_P063b	174	Response	2	7254375	7793	1
Fage_P063b	174	Pulse	99	7257095	10513	1
Fage_P063b	174	Pulse	99	7269494	22912	1
Fage_P063b	175	Picture	Fixation Cross Sternberg Letters after Stroop	7271406	0	1	37319	2	0	next	other	0
Fage_P063b	175	Pulse	99	7281894	10488	1
Fage_P063b	175	Pulse	99	7294294	22888	1
Fage_P063b	175	Pulse	99	7306693	35287	1
Fage_P063b	176	Picture	Retrieval Sternberg Letters	7308725	0	1	24824	2	0	next	hit	817
Fage_P063b	176	Response	1	7319073	10348	1
Fage_P063b	176	Pulse	99	7319093	10368	1
Fage_P063b	176	Pulse	99	7331493	22768	1
Fage_P063b	177	Picture	Fixation Cross after Retrieval	7333549	0	1	124620	2	0	next	other	0
Fage_P063b	177	Pulse	99	7343892	10343	1
Fage_P063b	177	Pulse	99	7356292	22743	1
Fage_P063b	177	Pulse	99	7368692	35143	1
Fage_P063b	177	Pulse	99	7381091	47542	1
Fage_P063b	177	Pulse	99	7393491	59942	1
Fage_P063b	177	Pulse	99	7405891	72342	1
Fage_P063b	177	Pulse	99	7418290	84741	1
Fage_P063b	177	Pulse	99	7430690	97141	1
Fage_P063b	177	Pulse	99	7443089	109540	1
Fage_P063b	177	Pulse	99	7455489	121940	1
Fage_P063b	178	Picture	Encoding Sternberg Letters	7458169	0	1	24824	2	0	next	other	0
Fage_P063b	178	Pulse	99	7467889	9720	1
Fage_P063b	178	Pulse	99	7480289	22120	1
Fage_P063b	179	Picture	Fixation Cross Sternberg Letters after Encoding	7482993	0	1	12495	2	0	next	other	0
Fage_P063b	179	Pulse	99	7492688	9695	1
Fage_P063b	180	Picture	Stroop Sternberg	7495488	0	1	24824	2	0	next	incorrect	837
Fage_P063b	180	Response	2	7502598	7110	1
Fage_P063b	180	Pulse	99	7505088	9600	1
Fage_P063b	180	Pulse	99	7517488	22000	1
Fage_P063b	181	Picture	Fixation Cross Sternberg Letters after Stroop	7520312	0	1	37319	2	0	next	other	0
Fage_P063b	181	Pulse	99	7529887	9575	1
Fage_P063b	181	Pulse	99	7542287	21975	1
Fage_P063b	181	Pulse	99	7554687	34375	1
Fage_P063b	182	Picture	Retrieval Sternberg Letters	7557631	0	1	24824	2	0	next	hit	846
Fage_P063b	182	Pulse	99	7567086	9455	1
Fage_P063b	182	Response	1	7567856	10225	1
Fage_P063b	182	Pulse	99	7579486	21855	1
Fage_P063b	183	Picture	Fixation Cross after Retrieval	7582455	0	1	112291	2	0	next	other	0
Fage_P063b	183	Pulse	99	7591886	9431	1
Fage_P063b	183	Pulse	99	7604285	21830	1
Fage_P063b	183	Pulse	99	7616685	34230	1
Fage_P063b	183	Pulse	99	7629084	46629	1
Fage_P063b	183	Pulse	99	7641484	59029	1
Fage_P063b	183	Pulse	99	7653884	71429	1
Fage_P063b	183	Pulse	99	7666283	83828	1
Fage_P063b	183	Pulse	99	7678683	96228	1
Fage_P063b	183	Pulse	99	7691083	108628	1
Fage_P063b	184	Picture	Encoding Sternberg Letters	7694746	0	1	24824	2	0	next	other	0
Fage_P063b	184	Pulse	99	7703482	8736	1
Fage_P063b	184	Pulse	99	7715882	21136	1
Fage_P063b	185	Picture	Fixation Cross Sternberg Letters after Encoding	7719570	0	1	12495	2	0	next	other	0
Fage_P063b	185	Pulse	99	7728282	8712	1
Fage_P063b	186	Picture	Stroop Sternberg	7732065	0	1	24824	2	0	next	hit	864
Fage_P063b	186	Response	1	7739941	7876	1
Fage_P063b	186	Pulse	99	7740681	8616	1
Fage_P063b	186	Pulse	99	7753081	21016	1
Fage_P063b	187	Picture	Fixation Cross Sternberg Letters after Stroop	7756889	0	1	37319	2	0	next	other	0
Fage_P063b	187	Pulse	99	7765481	8592	1
Fage_P063b	187	Pulse	99	7777880	20991	1
Fage_P063b	187	Pulse	99	7790280	33391	1
Fage_P063b	188	Picture	Retrieval Sternberg Letters	7794208	0	1	24824	2	0	next	incorrect	872
Fage_P063b	188	Response	2	7802580	8372	1
Fage_P063b	188	Pulse	99	7802679	8471	1
Fage_P063b	188	Pulse	99	7815079	20871	1
Fage_P063b	189	Picture	Fixation Cross after Retrieval	7819032	0	1	112291	2	0	next	other	0
Fage_P063b	189	Pulse	99	7827479	8447	1
Fage_P063b	189	Pulse	99	7839879	20847	1
Fage_P063b	189	Pulse	99	7852278	33246	1
Fage_P063b	189	Pulse	99	7864678	45646	1
Fage_P063b	189	Pulse	99	7877078	58046	1
Fage_P063b	189	Pulse	99	7889477	70445	1
Fage_P063b	189	Pulse	99	7901877	82845	1
Fage_P063b	189	Pulse	99	7914277	95245	1
Fage_P063b	189	Pulse	99	7926676	107644	1
Fage_P063b	190	Picture	Encoding Sternberg Letters	7931323	0	1	24824	2	0	next	other	0
Fage_P063b	190	Pulse	99	7939076	7753	1
Fage_P063b	190	Pulse	99	7951476	20153	1
Fage_P063b	191	Picture	Fixation Cross Sternberg Letters after Encoding	7956147	0	1	12495	2	0	next	other	0
Fage_P063b	191	Pulse	99	7963875	7728	1
Fage_P063b	192	Picture	Stroop Sternberg	7968642	0	1	24824	2	0	next	incorrect	892
Fage_P063b	192	Pulse	99	7976275	7633	1
Fage_P063b	192	Response	2	7980605	11963	1
Fage_P063b	192	Pulse	99	7988675	20033	1
Fage_P063b	193	Picture	Fixation Cross Sternberg Letters after Stroop	7993466	0	1	37319	2	0	next	other	0
Fage_P063b	193	Pulse	99	8001074	7608	1
Fage_P063b	193	Pulse	99	8013474	20008	1
Fage_P063b	193	Pulse	99	8025873	32407	1
Fage_P063b	194	Picture	Retrieval Sternberg Letters	8030785	0	1	24824	2	0	next	hit	900
Fage_P063b	194	Pulse	99	8038273	7488	1
Fage_P063b	194	Response	1	8047053	16268	1
Fage_P063b	194	Pulse	99	8050673	19888	1
Fage_P063b	195	Picture	Fixation Cross after Retrieval	8055609	0	1	137115	2	0	next	other	0
Fage_P063b	195	Pulse	99	8063072	7463	1
Fage_P063b	195	Pulse	99	8075472	19863	1
Fage_P063b	195	Pulse	99	8087872	32263	1
Fage_P063b	195	Pulse	99	8100271	44662	1
Fage_P063b	195	Pulse	99	8112671	57062	1
Fage_P063b	195	Pulse	99	8125071	69462	1
Fage_P063b	195	Pulse	99	8137470	81861	1
Fage_P063b	195	Pulse	99	8149870	94261	1
Fage_P063b	195	Pulse	99	8162270	106661	1
Fage_P063b	195	Pulse	99	8174669	119060	1
Fage_P063b	195	Pulse	99	8187069	131460	1
Fage_P063b	196	Picture	Encoding Sternberg Letters	8192724	0	1	24824	2	0	next	other	0
Fage_P063b	196	Pulse	99	8199469	6745	1
Fage_P063b	196	Pulse	99	8211868	19144	1
Fage_P063b	197	Picture	Fixation Cross Sternberg Letters after Encoding	8217548	0	1	12495	2	0	next	other	0
Fage_P063b	197	Pulse	99	8224268	6720	1
Fage_P063b	198	Picture	Stroop Sternberg	8230043	0	1	24824	2	0	next	hit	921
Fage_P063b	198	Pulse	99	8236668	6625	1
Fage_P063b	198	Response	1	8238177	8134	1
Fage_P063b	198	Pulse	99	8249067	19024	1
Fage_P063b	199	Picture	Fixation Cross Sternberg Letters after Stroop	8254867	0	1	37319	2	0	next	other	0
Fage_P063b	199	Pulse	99	8261467	6600	1
Fage_P063b	199	Pulse	99	8273867	19000	1
Fage_P063b	199	Pulse	99	8286266	31399	1
Fage_P063b	200	Picture	Retrieval Sternberg Letters	8292186	0	1	24824	2	0	next	incorrect	929
Fage_P063b	200	Pulse	99	8298666	6480	1
Fage_P063b	200	Response	2	8301316	9130	1
Fage_P063b	200	Pulse	99	8311066	18880	1
Fage_P063b	201	Picture	Fixation Cross after Retrieval	8317010	0	1	124619	3	0	next	other	0
Fage_P063b	201	Pulse	99	8323465	6455	1
Fage_P063b	201	Pulse	99	8335865	18855	1
Fage_P063b	201	Pulse	99	8348264	31254	1
Fage_P063b	201	Pulse	99	8360664	43654	1
Fage_P063b	201	Pulse	99	8373064	56054	1
Fage_P063b	201	Pulse	99	8385464	68454	1
Fage_P063b	201	Pulse	99	8397863	80853	1
Fage_P063b	201	Pulse	99	8410263	93253	1
Fage_P063b	201	Pulse	99	8422662	105652	1
Fage_P063b	201	Pulse	99	8435062	118052	1
Fage_P063b	202	Picture	Encoding Sternberg Letters	8441629	0	2	24824	3	0	next	other	0
Fage_P063b	202	Pulse	99	8447462	5833	1
Fage_P063b	202	Pulse	99	8459861	18232	1
Fage_P063b	203	Picture	Fixation Cross Sternberg Letters after Encoding	8466453	0	1	12495	3	0	next	other	0
Fage_P063b	203	Pulse	99	8472261	5808	1
Fage_P063b	204	Picture	Stroop Sternberg	8478948	0	2	24825	3	0	next	incorrect	949
Fage_P063b	204	Pulse	99	8484661	5713	1
Fage_P063b	204	Response	2	8487151	8203	1
Fage_P063b	204	Pulse	99	8497060	18112	1
Fage_P063b	205	Picture	Fixation Cross Sternberg Letters after Stroop	8503773	0	1	37319	2	0	next	other	0
Fage_P063b	205	Pulse	99	8509460	5687	1
Fage_P063b	205	Pulse	99	8521860	18087	1
Fage_P063b	205	Pulse	99	8534259	30486	1
Fage_P063b	206	Picture	Retrieval Sternberg Letters	8541092	0	1	24824	2	0	next	miss	0
Fage_P063b	206	Pulse	99	8546659	5567	1
Fage_P063b	206	Pulse	99	8559059	17967	1
Fage_P063b	207	Picture	Fixation Cross after Retrieval	8565916	0	1	149443	2	0	next	other	0
Fage_P063b	207	Pulse	99	8571458	5542	1
Fage_P063b	207	Pulse	99	8583858	17942	1
Fage_P063b	207	Pulse	99	8596258	30342	1
Fage_P063b	207	Pulse	99	8608657	42741	1
Fage_P063b	207	Pulse	99	8621057	55141	1
Fage_P063b	207	Pulse	99	8633457	67541	1
Fage_P063b	207	Pulse	99	8645856	79940	1
Fage_P063b	207	Pulse	99	8658256	92340	1
Fage_P063b	207	Pulse	99	8670655	104739	1
Fage_P063b	207	Pulse	99	8683055	117139	1
Fage_P063b	207	Pulse	99	8695455	129539	1
Fage_P063b	207	Pulse	99	8707854	141938	1
Fage_P063b	208	Picture	Encoding Sternberg Letters	8715359	0	1	24824	2	0	next	other	0
Fage_P063b	208	Pulse	99	8720264	4905	1
Fage_P063b	208	Pulse	99	8732664	17305	1
Fage_P063b	209	Picture	Fixation Cross Sternberg Letters after Encoding	8740183	0	1	12495	2	0	next	other	0
Fage_P063b	209	Pulse	99	8745063	4880	1
Fage_P063b	210	Picture	Stroop Sternberg	8752678	0	1	24824	2	0	next	incorrect	978
Fage_P063b	210	Pulse	99	8757463	4785	1
Fage_P063b	210	Response	2	8759183	6505	1
Fage_P063b	210	Pulse	99	8769863	17185	1
Fage_P063b	211	Picture	Fixation Cross Sternberg Letters after Stroop	8777502	0	1	37319	2	0	next	other	0
Fage_P063b	211	Pulse	99	8782262	4760	1
Fage_P063b	211	Pulse	99	8794662	17160	1
Fage_P063b	211	Pulse	99	8807062	29560	1
Fage_P063b	212	Picture	Retrieval Sternberg Letters	8814821	0	1	24824	2	0	next	hit	986
Fage_P063b	212	Pulse	99	8819461	4640	1
Fage_P063b	212	Response	1	8824551	9730	1
Fage_P063b	212	Pulse	99	8831861	17040	1
Fage_P063b	213	Picture	Fixation Cross after Retrieval	8839645	0	1	124620	2	0	next	other	0
Fage_P063b	213	Pulse	99	8844261	4616	1
Fage_P063b	213	Pulse	99	8856660	17015	1
Fage_P063b	213	Pulse	99	8869060	29415	1
Fage_P063b	213	Pulse	99	8881460	41815	1
Fage_P063b	213	Pulse	99	8893859	54214	1
Fage_P063b	213	Pulse	99	8906259	66614	1
Fage_P063b	213	Pulse	99	8918659	79014	1
Fage_P063b	213	Pulse	99	8931058	91413	1
Fage_P063b	213	Pulse	99	8943458	103813	1
Fage_P063b	213	Pulse	99	8955858	116213	1
Fage_P063b	214	Picture	Encoding Sternberg Letters	8964265	0	1	24824	2	0	next	other	0
Fage_P063b	214	Pulse	99	8968257	3992	1
Fage_P063b	214	Pulse	99	8980657	16392	1
Fage_P063b	215	Picture	Fixation Cross Sternberg Letters after Encoding	8989089	0	1	12495	2	0	next	other	0
Fage_P063b	215	Pulse	99	8993057	3968	1
Fage_P063b	216	Picture	Stroop Sternberg	9001584	0	1	24824	2	0	next	incorrect	1006
Fage_P063b	216	Pulse	99	9005456	3872	1
Fage_P063b	216	Response	2	9008316	6732	1
Fage_P063b	216	Pulse	99	9017856	16272	1
Fage_P063b	217	Picture	Fixation Cross Sternberg Letters after Stroop	9026408	0	1	37319	2	0	next	other	0
Fage_P063b	217	Pulse	99	9030256	3848	1
Fage_P063b	217	Pulse	99	9042655	16247	1
Fage_P063b	217	Pulse	99	9055055	28647	1
Fage_P063b	218	Picture	Retrieval Sternberg Letters	9063727	0	1	24824	2	0	next	incorrect	1014
Fage_P063b	218	Pulse	99	9067455	3728	1
Fage_P063b	218	Response	2	9071894	8167	1
Fage_P063b	218	Pulse	99	9079854	16127	1
Fage_P063b	219	Picture	Fixation Cross after Retrieval	9088551	0	1	112291	2	0	next	other	0
Fage_P063b	219	Pulse	99	9092254	3703	1
Fage_P063b	219	Pulse	99	9104653	16102	1
Fage_P063b	219	Pulse	99	9117053	28502	1
Fage_P063b	219	Pulse	99	9129453	40902	1
Fage_P063b	219	Pulse	99	9141852	53301	1
Fage_P063b	219	Pulse	99	9154252	65701	1
Fage_P063b	219	Pulse	99	9166652	78101	1
Fage_P063b	219	Pulse	99	9179051	90500	1
Fage_P063b	219	Pulse	99	9191451	102900	1
Fage_P063b	220	Picture	Encoding Sternberg Letters	9200842	0	1	24824	2	0	next	other	0
Fage_P063b	220	Pulse	99	9203851	3009	1
Fage_P063b	220	Pulse	99	9216250	15408	1
Fage_P063b	221	Picture	Fixation Cross Sternberg Letters after Encoding	9225666	0	1	12495	2	0	next	other	0
Fage_P063b	221	Pulse	99	9228650	2984	1
Fage_P063b	222	Picture	Stroop Sternberg	9238161	0	1	24824	2	0	next	hit	1033
Fage_P063b	222	Pulse	99	9241050	2889	1
Fage_P063b	222	Response	1	9247419	9258	1
Fage_P063b	222	Pulse	99	9253449	15288	1
Fage_P063b	223	Picture	Fixation Cross Sternberg Letters after Stroop	9262985	0	1	37319	2	0	next	other	0
Fage_P063b	223	Pulse	99	9265849	2864	1
Fage_P063b	223	Pulse	99	9278249	15264	1
Fage_P063b	223	Pulse	99	9290648	27663	1
Fage_P063b	224	Picture	Retrieval Sternberg Letters	9300304	0	1	24824	2	0	next	incorrect	1041
Fage_P063b	224	Pulse	99	9303048	2744	1
Fage_P063b	224	Response	2	9308288	7984	1
Fage_P063b	224	Pulse	99	9315448	15144	1
Fage_P063b	225	Picture	Fixation Cross after Retrieval	9325128	0	1	124619	2	0	next	other	0
Fage_P063b	225	Pulse	99	9327847	2719	1
Fage_P063b	225	Pulse	99	9340247	15119	1
Fage_P063b	225	Pulse	99	9352647	27519	1
Fage_P063b	225	Pulse	99	9365046	39918	1
Fage_P063b	225	Pulse	99	9377446	52318	1
Fage_P063b	225	Pulse	99	9389846	64718	1
Fage_P063b	225	Pulse	99	9402245	77117	1
Fage_P063b	225	Pulse	99	9414645	89517	1
Fage_P063b	225	Pulse	99	9427044	101916	1
Fage_P063b	225	Pulse	99	9439444	114316	1
Fage_P063b	226	Picture	Encoding Sternberg Letters	9449747	0	1	24824	2	0	next	other	0
Fage_P063b	226	Pulse	99	9451844	2097	1
Fage_P063b	226	Pulse	99	9464243	14496	1
Fage_P063b	227	Picture	Fixation Cross Sternberg Letters after Encoding	9474571	0	1	12496	2	0	next	other	0
Fage_P063b	227	Pulse	99	9476643	2072	1
Fage_P063b	228	Picture	Stroop Sternberg	9487067	0	1	24824	2	0	next	incorrect	1061
Fage_P063b	228	Pulse	99	9489043	1976	1
Fage_P063b	228	Response	2	9493313	6246	1
Fage_P063b	228	Pulse	99	9501442	14375	1
Fage_P063b	229	Picture	Fixation Cross Sternberg Letters after Stroop	9511891	0	1	37319	2	0	next	other	0
Fage_P063b	229	Pulse	99	9513842	1951	1
Fage_P063b	229	Pulse	99	9526242	14351	1
Fage_P063b	229	Pulse	99	9538641	26750	1
Fage_P063b	230	Picture	Retrieval Sternberg Letters	9549210	0	1	24824	2	0	next	incorrect	1069
Fage_P063b	230	Pulse	99	9551041	1831	1
Fage_P063b	230	Response	2	9556281	7071	1
Fage_P063b	230	Pulse	99	9563441	14231	1
Fage_P063b	231	Picture	Fixation Cross after Retrieval	9574034	0	1	124619	2	0	next	other	0
Fage_P063b	231	Pulse	99	9575840	1806	1
Fage_P063b	231	Pulse	99	9588240	14206	1
Fage_P063b	231	Pulse	99	9600640	26606	1
Fage_P063b	231	Pulse	99	9613039	39005	1
Fage_P063b	231	Pulse	99	9625439	51405	1
Fage_P063b	231	Pulse	99	9637839	63805	1
Fage_P063b	231	Pulse	99	9650238	76204	1
Fage_P063b	231	Pulse	99	9662638	88604	1
Fage_P063b	231	Pulse	99	9675038	101004	1
Fage_P063b	231	Pulse	99	9687437	113403	1
Fage_P063b	232	Picture	Encoding Sternberg Letters	9698653	0	1	24824	2	0	next	other	0
Fage_P063b	232	Pulse	99	9699837	1184	1
Fage_P063b	232	Pulse	99	9712237	13584	1
Fage_P063b	233	Picture	Fixation Cross Sternberg Letters after Encoding	9723477	0	1	12495	2	0	next	other	0
Fage_P063b	233	Pulse	99	9724636	1159	1
Fage_P063b	234	Picture	Stroop Sternberg	9735972	0	1	24824	2	0	next	incorrect	1089
Fage_P063b	234	Pulse	99	9737036	1064	1
Fage_P063b	234	Response	2	9743816	7844	1
Fage_P063b	234	Pulse	99	9749435	13463	1
Fage_P063b	235	Picture	Fixation Cross Sternberg Letters after Stroop	9760796	0	1	37319	3	0	next	other	0
Fage_P063b	235	Pulse	99	9761835	1039	1
Fage_P063b	235	Pulse	99	9774235	13439	1
Fage_P063b	235	Pulse	99	9786635	25839	1
Fage_P063b	236	Picture	Retrieval Sternberg Letters	9798115	0	2	24824	3	0	next	incorrect	1097
Fage_P063b	236	Pulse	99	9799034	919	1
Fage_P063b	236	Response	2	9804584	6469	1
Fage_P063b	236	Pulse	99	9811434	13319	1
Fage_P063b	237	Picture	Fixation Cross after Retrieval	9822939	0	1	112291	2	0	next	other	0
Fage_P063b	237	Pulse	99	9823833	894	1
Fage_P063b	237	Pulse	99	9836233	13294	1
Fage_P063b	237	Pulse	99	9848633	25694	1
Fage_P063b	237	Pulse	99	9861032	38093	1
Fage_P063b	237	Pulse	99	9873432	50493	1
Fage_P063b	237	Pulse	99	9885832	62893	1
Fage_P063b	237	Pulse	99	9898231	75292	1
Fage_P063b	237	Pulse	99	9910631	87692	1
Fage_P063b	237	Pulse	99	9923031	100092	1
Fage_P063b	238	Picture	Encoding Sternberg Letters	9935230	0	1	24824	2	0	next	other	0
Fage_P063b	238	Pulse	99	9935430	200	1
Fage_P063b	238	Pulse	99	9947830	12600	1
Fage_P063b	239	Picture	Fixation Cross Sternberg Letters after Encoding	9960054	0	1	12495	2	0	next	other	0
Fage_P063b	239	Pulse	99	9960230	176	1
Fage_P063b	240	Picture	Stroop Sternberg	9972549	0	1	24824	2	0	next	incorrect	1116
Fage_P063b	240	Pulse	99	9972629	80	1
Fage_P063b	240	Response	2	9980219	7670	1
Fage_P063b	240	Pulse	99	9985029	12480	1
Fage_P063b	241	Picture	Fixation Cross Sternberg Letters after Stroop	9997373	0	1	37319	2	0	next	other	0
Fage_P063b	241	Pulse	99	9997429	56	1
Fage_P063b	241	Pulse	99	10009828	12455	1
Fage_P063b	241	Pulse	99	10022228	24855	1
Fage_P063b	241	Pulse	99	10034628	37255	1
Fage_P063b	242	Picture	Retrieval Sternberg Letters	10034692	0	1	24824	2	0	next	incorrect	1124
Fage_P063b	242	Response	2	10044747	10055	1
Fage_P063b	242	Pulse	99	10047027	12335	1
Fage_P063b	242	Pulse	99	10059427	24735	1
Fage_P063b	243	Picture	Fixation Cross after Retrieval	10059516	0	1	137115	2	0	next	other	0
Fage_P063b	243	Pulse	99	10071827	12311	1
Fage_P063b	243	Pulse	99	10084226	24710	1
Fage_P063b	243	Pulse	99	10096626	37110	1
Fage_P063b	243	Pulse	99	10109026	49510	1
Fage_P063b	243	Pulse	99	10121425	61909	1
Fage_P063b	243	Pulse	99	10133825	74309	1
Fage_P063b	243	Pulse	99	10146224	86708	1
Fage_P063b	243	Pulse	99	10158624	99108	1
Fage_P063b	243	Pulse	99	10171024	111508	1
Fage_P063b	243	Pulse	99	10183424	123908	1
Fage_P063b	243	Pulse	99	10195823	136307	1
Fage_P063b	244	Picture	Encoding Sternberg Letters	10196631	0	1	24824	2	0	next	other	0
Fage_P063b	244	Pulse	99	10208223	11592	1
Fage_P063b	244	Pulse	99	10220622	23991	1
Fage_P063b	245	Picture	Fixation Cross Sternberg Letters after Encoding	10221455	0	1	12495	2	0	next	other	0
Fage_P063b	245	Pulse	99	10233022	11567	1
Fage_P063b	246	Picture	Stroop Sternberg	10233950	0	1	24824	2	0	next	incorrect	1145
Fage_P063b	246	Response	2	10240602	6652	1
Fage_P063b	246	Pulse	99	10245422	11472	1
Fage_P063b	246	Pulse	99	10257821	23871	1
Fage_P063b	247	Picture	Fixation Cross Sternberg Letters after Stroop	10258774	0	1	37319	2	0	next	other	0
Fage_P063b	247	Pulse	99	10270221	11447	1
Fage_P063b	247	Pulse	99	10282621	23847	1
Fage_P063b	247	Pulse	99	10295020	36246	1
Fage_P063b	248	Picture	Retrieval Sternberg Letters	10296093	0	1	24824	2	0	next	incorrect	1153
Fage_P063b	248	Response	2	10305260	9167	1
Fage_P063b	248	Pulse	99	10307420	11327	1
Fage_P063b	248	Pulse	99	10319820	23727	1
Fage_P063b	249	Picture	Fixation Cross after Retrieval	10320917	0	1	149444	2	0	next	other	0
Fage_P063b	249	Pulse	99	10332219	11302	1
Fage_P063b	249	Pulse	99	10344629	23712	1
Fage_P063b	249	Pulse	99	10357029	36112	1
Fage_P063b	249	Pulse	99	10369428	48511	1
Fage_P063b	249	Pulse	99	10381828	60911	1
Fage_P063b	249	Pulse	99	10394228	73311	1
Fage_P063b	249	Pulse	99	10406627	85710	1
Fage_P063b	249	Pulse	99	10419027	98110	1
Fage_P063b	249	Pulse	99	10431427	110510	1
Fage_P063b	249	Pulse	99	10443826	122909	1
Fage_P063b	249	Pulse	99	10456226	135309	1
Fage_P063b	249	Pulse	99	10468626	147709	1
Fage_P063b	250	Picture	Encoding Sternberg Letters	10470361	0	1	24824	2	0	next	other	0
Fage_P063b	250	Pulse	99	10481025	10664	1
Fage_P063b	250	Pulse	99	10493425	23064	1
Fage_P063b	251	Picture	Fixation Cross Sternberg Letters after Encoding	10495185	0	1	12495	2	0	next	other	0
Fage_P063b	251	Pulse	99	10505825	10640	1
Fage_P063b	252	Picture	Stroop Sternberg	10507680	0	1	24824	2	0	next	hit	1175
Fage_P063b	252	Response	1	10514914	7234	1
Fage_P063b	252	Pulse	99	10518224	10544	1
Fage_P063b	252	Pulse	99	10530624	22944	1
Fage_P063b	253	Picture	Fixation Cross Sternberg Letters after Stroop	10532504	0	1	37319	2	0	next	other	0
Fage_P063b	253	Pulse	99	10543023	10519	1
Fage_P063b	253	Pulse	99	10555423	22919	1
Fage_P063b	253	Pulse	99	10567823	35319	1
Fage_P063b	254	Picture	Retrieval Sternberg Letters	10569823	0	1	24824	2	0	next	hit	1184
Fage_P063b	254	Pulse	99	10580223	10400	1
Fage_P063b	254	Response	1	10581062	11239	1
Fage_P063b	254	Pulse	99	10592622	22799	1
Fage_P063b	255	Picture	Fixation Cross after Retrieval	10594647	0	1	137115	2	0	next	other	0
Fage_P063b	255	Pulse	99	10605022	10375	1
Fage_P063b	255	Pulse	99	10617421	22774	1
Fage_P063b	255	Pulse	99	10629821	35174	1
Fage_P063b	255	Pulse	99	10642221	47574	1
Fage_P063b	255	Pulse	99	10654620	59973	1
Fage_P063b	255	Pulse	99	10667020	72373	1
Fage_P063b	255	Pulse	99	10679420	84773	1
Fage_P063b	255	Pulse	99	10691819	97172	1
Fage_P063b	255	Pulse	99	10704219	109572	1
Fage_P063b	255	Pulse	99	10716619	121972	1
Fage_P063b	255	Pulse	99	10729018	134371	1
Fage_P063b	256	Picture	Encoding Sternberg Letters	10731762	0	1	24824	2	0	next	other	0
Fage_P063b	256	Pulse	99	10741418	9656	1
Fage_P063b	256	Pulse	99	10753818	22056	1
Fage_P063b	257	Picture	Fixation Cross Sternberg Letters after Encoding	10756586	0	1	12495	2	0	next	other	0
Fage_P063b	257	Pulse	99	10766217	9631	1
Fage_P063b	258	Picture	Stroop Sternberg	10769081	0	1	24824	2	0	next	incorrect	1204
Fage_P063b	258	Response	2	10776367	7286	1
Fage_P063b	258	Pulse	99	10778617	9536	1
Fage_P063b	258	Pulse	99	10791017	21936	1
Fage_P063b	259	Picture	Fixation Cross Sternberg Letters after Stroop	10793905	0	1	37319	2	0	next	other	0
Fage_P063b	259	Pulse	99	10803416	9511	1
Fage_P063b	259	Pulse	99	10815816	21911	1
Fage_P063b	259	Pulse	99	10828216	34311	1
Fage_P063b	260	Picture	Retrieval Sternberg Letters	10831224	0	1	24824	2	0	next	incorrect	1212
Fage_P063b	260	Response	2	10840095	8871	1
Fage_P063b	260	Pulse	99	10840615	9391	1
Fage_P063b	260	Pulse	99	10853015	21791	1
Fage_P063b	261	Picture	Fixation Cross after Retrieval	10856048	0	1	112291	2	0	next	other	0
Fage_P063b	261	Pulse	99	10865415	9367	1
Fage_P063b	261	Pulse	99	10877814	21766	1
Fage_P063b	261	Pulse	99	10890214	34166	1
Fage_P063b	261	Pulse	99	10902613	46565	1
Fage_P063b	261	Pulse	99	10915013	58965	1
Fage_P063b	261	Pulse	99	10927413	71365	1
Fage_P063b	261	Pulse	99	10939812	83764	1
Fage_P063b	261	Pulse	99	10952212	96164	1
Fage_P063b	261	Pulse	99	10964612	108564	1
Fage_P063b	262	Picture	Encoding Sternberg Letters	10968339	0	1	24824	2	0	next	other	0
Fage_P063b	262	Pulse	99	10977011	8672	1
Fage_P063b	262	Pulse	99	10989411	21072	1
Fage_P063b	263	Picture	Fixation Cross Sternberg Letters after Encoding	10993163	0	1	12495	2	0	next	other	0
Fage_P063b	263	Pulse	99	11001811	8648	1
Fage_P063b	264	Picture	Stroop Sternberg	11005658	0	1	24824	2	0	next	incorrect	1231
Fage_P063b	264	Response	2	11011570	5912	1
Fage_P063b	264	Pulse	99	11014210	8552	1
Fage_P063b	264	Pulse	99	11026610	20952	1
Fage_P063b	265	Picture	Fixation Cross Sternberg Letters after Stroop	11030482	0	1	37319	2	0	next	other	0
Fage_P063b	265	Pulse	99	11039010	8528	1
Fage_P063b	265	Pulse	99	11051409	20927	1
Fage_P063b	265	Pulse	99	11063809	33327	1
Fage_P063b	266	Picture	Retrieval Sternberg Letters	11067801	0	1	24824	2	0	next	incorrect	1239
Fage_P063b	266	Response	2	11075399	7598	1
Fage_P063b	266	Pulse	99	11076208	8407	1
Fage_P063b	266	Pulse	99	11088608	20807	1
Fage_P063b	267	Picture	Fixation Cross after Retrieval	11092625	0	1	149443	2	0	next	other	0
Fage_P063b	267	Pulse	99	11101008	8383	1
Fage_P063b	267	Pulse	99	11113408	20783	1
Fage_P063b	267	Pulse	99	11125807	33182	1
Fage_P063b	267	Pulse	99	11138207	45582	1
Fage_P063b	267	Pulse	99	11150607	57982	1
Fage_P063b	267	Pulse	99	11163006	70381	1
Fage_P063b	267	Pulse	99	11175406	82781	1
Fage_P063b	267	Pulse	99	11187806	95181	1
Fage_P063b	267	Pulse	99	11200205	107580	1
Fage_P063b	267	Pulse	99	11212605	119980	1
Fage_P063b	267	Pulse	99	11225004	132379	1
Fage_P063b	267	Pulse	99	11237404	144779	1
Fage_P063b	268	Picture	Encoding Sternberg Letters	11242068	0	1	24824	2	0	next	other	0
Fage_P063b	268	Pulse	99	11249804	7736	1
Fage_P063b	268	Pulse	99	11262203	20135	1
Fage_P063b	269	Picture	Fixation Cross Sternberg Letters after Encoding	11266892	0	1	12495	3	0	next	other	0
Fage_P063b	269	Pulse	99	11274603	7711	1
Fage_P063b	270	Picture	Stroop Sternberg	11279387	0	2	24824	3	0	next	incorrect	1261
Fage_P063b	270	Response	2	11285613	6226	1
Fage_P063b	270	Pulse	99	11287003	7616	1
Fage_P063b	270	Pulse	99	11299402	20015	1
Fage_P063b	271	Picture	Fixation Cross Sternberg Letters after Stroop	11304211	0	1	37320	2	0	next	other	0
Fage_P063b	271	Pulse	99	11311802	7591	1
Fage_P063b	271	Pulse	99	11324202	19991	1
Fage_P063b	271	Pulse	99	11336601	32390	1
Fage_P063b	272	Picture	Retrieval Sternberg Letters	11341531	0	1	24823	3	0	next	hit	1270
Fage_P063b	272	Pulse	99	11349001	7470	1
Fage_P063b	272	Response	1	11351351	9820	1
Fage_P063b	272	Pulse	99	11361401	19870	1
Fage_P063b	273	Picture	Fixation Cross after Retrieval	11366354	0	2	124620	3	0	next	other	0
Fage_P063b	273	Pulse	99	11373800	7446	1
Fage_P063b	273	Pulse	99	11386200	19846	1
Fage_P063b	273	Pulse	99	11398600	32246	1
Fage_P063b	273	Pulse	99	11410999	44645	1
Fage_P063b	273	Pulse	99	11423399	57045	1
Fage_P063b	273	Pulse	99	11435799	69445	1
Fage_P063b	273	Pulse	99	11448198	81844	1
Fage_P063b	273	Pulse	99	11460598	94244	1
Fage_P063b	273	Pulse	99	11472998	106644	1
Fage_P063b	273	Pulse	99	11485397	119043	1
Fage_P063b	274	Picture	Encoding Sternberg Letters	11490974	0	1	24824	2	0	next	other	0
Fage_P063b	274	Pulse	99	11497797	6823	1
Fage_P063b	274	Pulse	99	11510197	19223	1
Fage_P063b	275	Picture	Fixation Cross Sternberg Letters after Encoding	11515798	0	1	12495	2	0	next	other	0
Fage_P063b	275	Pulse	99	11522596	6798	1
Fage_P063b	276	Picture	Stroop Sternberg	11528293	0	1	24824	2	0	next	incorrect	1290
Fage_P063b	276	Pulse	99	11534996	6703	1
Fage_P063b	276	Response	2	11536396	8103	1
Fage_P063b	276	Pulse	99	11547396	19103	1
Fage_P063b	277	Picture	Fixation Cross Sternberg Letters after Stroop	11553117	0	1	37319	2	0	next	other	0
Fage_P063b	277	Pulse	99	11559795	6678	1
Fage_P063b	277	Pulse	99	11572195	19078	1
Fage_P063b	277	Pulse	99	11584595	31478	1
Fage_P063b	278	Picture	Retrieval Sternberg Letters	11590436	0	1	24824	2	0	next	hit	1298
Fage_P063b	278	Pulse	99	11596994	6558	1
Fage_P063b	278	Response	1	11598404	7968	1
Fage_P063b	278	Pulse	99	11609394	18958	1
Fage_P063b	279	Picture	Fixation Cross after Retrieval	11615260	0	1	112291	2	0	next	other	0
Fage_P063b	279	Pulse	99	11621794	6534	1
Fage_P063b	279	Pulse	99	11634193	18933	1
Fage_P063b	279	Pulse	99	11646593	31333	1
Fage_P063b	279	Pulse	99	11658992	43732	1
Fage_P063b	279	Pulse	99	11671392	56132	1
Fage_P063b	279	Pulse	99	11683792	68532	1
Fage_P063b	279	Pulse	99	11696192	80932	1
Fage_P063b	279	Pulse	99	11708591	93331	1
Fage_P063b	279	Pulse	99	11720991	105731	1
Fage_P063b	280	Picture	Encoding Sternberg Letters	11727551	0	1	24824	2	0	next	other	0
Fage_P063b	280	Pulse	99	11733390	5839	1
Fage_P063b	280	Pulse	99	11745790	18239	1
Fage_P063b	281	Picture	Fixation Cross Sternberg Letters after Encoding	11752375	0	1	12495	2	0	next	other	0
Fage_P063b	281	Pulse	99	11758190	5815	1
Fage_P063b	282	Picture	Stroop Sternberg	11764870	0	1	24824	2	0	next	hit	1317
Fage_P063b	282	Pulse	99	11770589	5719	1
Fage_P063b	282	Response	1	11771759	6889	1
Fage_P063b	282	Pulse	99	11782989	18119	1
Fage_P063b	283	Picture	Fixation Cross Sternberg Letters after Stroop	11789694	0	1	37319	2	0	next	other	0
Fage_P063b	283	Pulse	99	11795389	5695	1
Fage_P063b	283	Pulse	99	11807788	18094	1
Fage_P063b	283	Pulse	99	11820188	30494	1
Fage_P063b	284	Picture	Retrieval Sternberg Letters	11827013	0	1	24824	2	0	next	hit	1325
Fage_P063b	284	Pulse	99	11832588	5575	1
Fage_P063b	284	Response	1	11839197	12184	1
Fage_P063b	284	Pulse	99	11844987	17974	1
Fage_P063b	285	Picture	Fixation Cross after Retrieval	11851837	0	1	137115	2	0	next	other	0
Fage_P063b	285	Pulse	99	11857387	5550	1
Fage_P063b	285	Pulse	99	11869797	17960	1
Fage_P063b	285	Pulse	99	11882196	30359	1
Fage_P063b	285	Pulse	99	11894586	42749	1
Fage_P063b	285	Pulse	99	11906986	55149	1
Fage_P063b	285	Pulse	99	11919385	67548	1
Fage_P063b	285	Pulse	99	11931795	79958	1
Fage_P063b	285	Pulse	99	11944195	92358	1
Fage_P063b	285	Pulse	99	11956594	104757	1
Fage_P063b	285	Pulse	99	11968994	117157	1
Fage_P063b	285	Pulse	99	11981394	129557	1
Fage_P063b	286	Picture	Encoding Sternberg Letters	11988952	0	1	24824	2	0	next	other	0
Fage_P063b	286	Pulse	99	11993793	4841	1
Fage_P063b	286	Pulse	99	12006193	17241	1
Fage_P063b	287	Picture	Fixation Cross Sternberg Letters after Encoding	12013776	0	1	12495	2	0	next	other	0
Fage_P063b	287	Pulse	99	12018593	4817	1
Fage_P063b	288	Picture	Stroop Sternberg	12026271	0	1	24824	2	0	next	hit	1346
Fage_P063b	288	Pulse	99	12030992	4721	1
Fage_P063b	288	Response	1	12034282	8011	1
Fage_P063b	288	Pulse	99	12043392	17121	1
Fage_P063b	289	Picture	Fixation Cross Sternberg Letters after Stroop	12051095	0	1	37319	2	0	next	other	0
Fage_P063b	289	Pulse	99	12055791	4696	1
Fage_P063b	289	Pulse	99	12068191	17096	1
Fage_P063b	289	Pulse	99	12080591	29496	1
Fage_P063b	290	Picture	Retrieval Sternberg Letters	12088414	0	1	24824	2	0	next	incorrect	1354
Fage_P063b	290	Pulse	99	12092991	4577	1
Fage_P063b	290	Response	2	12096430	8016	1
Fage_P063b	290	Pulse	99	12105390	16976	1
Fage_P063b	291	Picture	Fixation Cross after Retrieval	12113238	0	1	112291	2	0	next	other	0
Fage_P063b	291	Pulse	99	12117790	4552	1
Fage_P063b	291	Pulse	99	12130189	16951	1
Fage_P063b	291	Pulse	99	12142589	29351	1
Fage_P063b	291	Pulse	99	12154989	41751	1
Fage_P063b	291	Pulse	99	12167388	54150	1
Fage_P063b	291	Pulse	99	12179788	66550	1
Fage_P063b	291	Pulse	99	12192188	78950	1
Fage_P063b	291	Pulse	99	12204587	91349	1
Fage_P063b	291	Pulse	99	12216987	103749	1
Fage_P063b	292	Picture	End Sternberg	12225529	0	1	37319	2	0	next	other	0
Fage_P063b	292	Pulse	99	12229387	3858	1
Fage_P063b	292	Pulse	99	12241786	16257	1
Fage_P063b	292	Pulse	99	12254186	28657	1
Fage_P063b	293	Picture	Instruction Stroop	12262848	0	1	37319	2	0	next	other	0
Fage_P063b	293	Pulse	99	12266586	3738	1
Fage_P063b	293	Pulse	99	12278985	16137	1
Fage_P063b	293	Pulse	99	12291385	28537	1
Fage_P063b	294	Picture	stroop neutral close	12300167	0	1	24824	2	0	next	incorrect	1376
Fage_P063b	294	Pulse	99	12303785	3618	1
Fage_P063b	294	Response	2	12308524	8357	1
Fage_P063b	294	Pulse	99	12316184	16017	1
Fage_P063b	295	Picture	stroop neutral close	12324991	0	1	24991	2	0	next	hit	1380
Fage_P063b	295	Pulse	99	12328584	3593	1
Fage_P063b	295	Response	1	12332684	7693	1
Fage_P063b	295	Pulse	99	12340983	15992	1
Fage_P063b	296	Picture	stroop neutral close	12349982	0	1	24824	2	0	next	incorrect	1384
Fage_P063b	296	Pulse	99	12353383	3401	1
Fage_P063b	296	Response	2	12355863	5881	1
Fage_P063b	296	Pulse	99	12365783	15801	1
Fage_P063b	297	Picture	stroop neutral close	12374806	0	1	24824	2	0	next	incorrect	1388
Fage_P063b	297	Pulse	99	12378183	3377	1
Fage_P063b	297	Response	2	12381152	6346	1
Fage_P063b	297	Pulse	99	12390582	15776	1
Fage_P063b	298	Picture	stroop neutral close	12399630	0	1	24990	2	0	next	hit	1392
Fage_P063b	298	Pulse	99	12402982	3352	1
Fage_P063b	298	Response	1	12405632	6002	1
Fage_P063b	298	Pulse	99	12415381	15751	1
Fage_P063b	299	Picture	stroop neutral close	12424620	0	1	24824	2	0	next	incorrect	1396
Fage_P063b	299	Pulse	99	12427781	3161	1
Fage_P063b	299	Response	2	12429921	5301	1
Fage_P063b	299	Pulse	99	12440181	15561	1
Fage_P063b	300	Picture	Fixation Cross Stroop	12449444	0	1	124620	2	0	next	other	0
Fage_P063b	300	Pulse	99	12452580	3136	1
Fage_P063b	300	Pulse	99	12464980	15536	1
Fage_P063b	300	Pulse	99	12477380	27936	1
Fage_P063b	300	Pulse	99	12489779	40335	1
Fage_P063b	300	Pulse	99	12502179	52735	1
Fage_P063b	300	Pulse	99	12514579	65135	1
Fage_P063b	300	Pulse	99	12526978	77534	1
Fage_P063b	300	Pulse	99	12539378	89934	1
Fage_P063b	300	Pulse	99	12551778	102334	1
Fage_P063b	300	Pulse	99	12564177	114733	1
Fage_P063b	301	Picture	stroop neutral close	12574064	0	1	24990	2	0	next	hit	1411
Fage_P063b	301	Pulse	99	12576577	2513	1
Fage_P063b	301	Response	1	12581437	7373	1
Fage_P063b	301	Pulse	99	12588977	14913	1
Fage_P063b	302	Picture	stroop neutral close	12599054	0	1	24824	2	0	next	incorrect	1415
Fage_P063b	302	Pulse	99	12601376	2322	1
Fage_P063b	302	Response	2	12604856	5802	1
Fage_P063b	302	Pulse	99	12613776	14722	1
Fage_P063b	303	Picture	stroop neutral close	12623878	0	1	24824	2	0	next	incorrect	1419
Fage_P063b	303	Pulse	99	12626176	2298	1
Fage_P063b	303	Response	2	12630065	6187	1
Fage_P063b	303	Pulse	99	12638575	14697	1
Fage_P063b	304	Picture	stroop neutral close	12648702	0	1	24990	3	0	next	incorrect	1423
Fage_P063b	304	Pulse	99	12650975	2273	1
Fage_P063b	304	Response	2	12654605	5903	1
Fage_P063b	304	Pulse	99	12663374	14672	1
Fage_P063b	305	Picture	stroop neutral close	12673692	0	2	24824	3	0	next	hit	1427
Fage_P063b	305	Pulse	99	12675774	2082	1
Fage_P063b	305	Response	1	12682024	8332	1
Fage_P063b	305	Pulse	99	12688174	14482	1
Fage_P063b	306	Picture	stroop neutral close	12698516	0	1	24824	2	0	next	incorrect	1431
Fage_P063b	306	Pulse	99	12700574	2058	1
Fage_P063b	306	Response	2	12704873	6357	1
Fage_P063b	306	Pulse	99	12712973	14457	1
Fage_P063b	307	Picture	Fixation Cross Stroop	12723340	0	1	124620	2	0	next	other	0
Fage_P063b	307	Pulse	99	12725373	2033	1
Fage_P063b	307	Pulse	99	12737772	14432	1
Fage_P063b	307	Pulse	99	12750172	26832	1
Fage_P063b	307	Pulse	99	12762572	39232	1
Fage_P063b	307	Pulse	99	12774971	51631	1
Fage_P063b	307	Pulse	99	12787371	64031	1
Fage_P063b	307	Pulse	99	12799771	76431	1
Fage_P063b	307	Pulse	99	12812170	88830	1
Fage_P063b	307	Pulse	99	12824570	101230	1
Fage_P063b	307	Pulse	99	12836970	113630	1
Fage_P063b	308	Picture	stroop neutral close	12847960	0	1	24990	2	0	next	hit	1446
Fage_P063b	308	Pulse	99	12849369	1409	1
Fage_P063b	308	Response	1	12856619	8659	1
Fage_P063b	308	Pulse	99	12861769	13809	1
Fage_P063b	309	Picture	stroop neutral close	12872950	0	1	24824	2	0	next	incorrect	1450
Fage_P063b	309	Pulse	99	12874169	1219	1
Fage_P063b	309	Response	2	12878878	5928	1
Fage_P063b	309	Pulse	99	12886568	13618	1
Fage_P063b	310	Picture	stroop neutral close	12897774	0	1	24824	2	0	next	incorrect	1454
Fage_P063b	310	Pulse	99	12898968	1194	1
Fage_P063b	310	Response	2	12905618	7844	1
Fage_P063b	310	Pulse	99	12911368	13594	1
Fage_P063b	311	Picture	stroop neutral close	12922598	0	1	24824	2	0	next	incorrect	1458
Fage_P063b	311	Pulse	99	12923767	1169	1
Fage_P063b	311	Response	2	12929337	6739	1
Fage_P063b	311	Pulse	99	12936167	13569	1
Fage_P063b	312	Picture	stroop neutral close	12947422	0	1	24824	2	0	next	hit	1462
Fage_P063b	312	Pulse	99	12948567	1145	1
Fage_P063b	312	Response	1	12953886	6464	1
Fage_P063b	312	Pulse	99	12960966	13544	1
Fage_P063b	313	Picture	stroop neutral close	12972246	0	1	24824	2	0	next	hit	1466
Fage_P063b	313	Pulse	99	12973366	1120	1
Fage_P063b	313	Response	1	12979216	6970	1
Fage_P063b	313	Pulse	99	12985766	13520	1
Fage_P063b	314	Picture	Fixation Cross Stroop	12997070	0	1	124619	2	0	next	other	0
Fage_P063b	314	Pulse	99	12998165	1095	1
Fage_P063b	314	Pulse	99	13010565	13495	1
Fage_P063b	314	Pulse	99	13022965	25895	1
Fage_P063b	314	Pulse	99	13035364	38294	1
Fage_P063b	314	Pulse	99	13047764	50694	1
Fage_P063b	314	Pulse	99	13060163	63093	1
Fage_P063b	314	Pulse	99	13072563	75493	1
Fage_P063b	314	Pulse	99	13084963	87893	1
Fage_P063b	314	Pulse	99	13097363	100293	1
Fage_P063b	314	Pulse	99	13109762	112692	1
Fage_P063b	315	Picture	stroop neutral close	13121689	0	1	24824	2	0	next	incorrect	1481
Fage_P063b	315	Pulse	99	13122162	473	1
Fage_P063b	315	Response	2	13132391	10702	1
Fage_P063b	315	Pulse	99	13134561	12872	1
Fage_P063b	316	Picture	stroop neutral close	13146513	0	1	24991	2	0	next	hit	1485
Fage_P063b	316	Pulse	99	13146961	448	1
Fage_P063b	316	Response	1	13153121	6608	1
Fage_P063b	316	Pulse	99	13159361	12848	1
Fage_P063b	317	Picture	stroop neutral close	13171504	0	1	24824	2	0	next	incorrect	1489
Fage_P063b	317	Pulse	99	13171760	256	1
Fage_P063b	317	Response	2	13177680	6176	1
Fage_P063b	317	Pulse	99	13184160	12656	1
Fage_P063b	318	Picture	stroop neutral close	13196328	0	1	24990	2	0	next	incorrect	1493
Fage_P063b	318	Pulse	99	13196560	232	1
Fage_P063b	318	Response	2	13203929	7601	1
Fage_P063b	318	Pulse	99	13208959	12631	1
Fage_P063b	319	Picture	stroop neutral close	13221318	0	1	24991	2	0	next	incorrect	1497
Fage_P063b	319	Pulse	99	13221359	41	1
Fage_P063b	319	Response	2	13228129	6811	1
Fage_P063b	319	Pulse	99	13233759	12441	1
Fage_P063b	319	Pulse	99	13246158	24840	1
Fage_P063b	320	Picture	stroop neutral close	13246309	0	1	24824	2	0	next	incorrect	1501
Fage_P063b	320	Response	2	13251508	5199	1
Fage_P063b	320	Pulse	99	13258558	12249	1
Fage_P063b	320	Pulse	99	13270957	24648	1
Fage_P063b	321	Picture	Fixation Cross Stroop	13271133	0	1	124619	2	0	next	other	0
Fage_P063b	321	Pulse	99	13283357	12224	1
Fage_P063b	321	Pulse	99	13295757	24624	1
Fage_P063b	321	Pulse	99	13308157	37024	1
Fage_P063b	321	Pulse	99	13320556	49423	1
Fage_P063b	321	Pulse	99	13332956	61823	1
Fage_P063b	321	Pulse	99	13345356	74223	1
Fage_P063b	321	Pulse	99	13357755	86622	1
Fage_P063b	321	Pulse	99	13370155	99022	1
Fage_P063b	321	Pulse	99	13382555	111422	1
Fage_P063b	321	Pulse	99	13394954	123821	1
Fage_P063b	322	Picture	stroop maximum incongruent	13395752	0	1	24824	2	0	next	hit	1516
Fage_P063b	322	Response	1	13402404	6652	1
Fage_P063b	322	Pulse	99	13407354	11602	1
Fage_P063b	322	Pulse	99	13419754	24002	1
Fage_P063b	323	Picture	stroop maximum incongruent	13420576	0	1	24824	2	0	next	hit	1520
Fage_P063b	323	Response	1	13428093	7517	1
Fage_P063b	323	Pulse	99	13432153	11577	1
Fage_P063b	323	Pulse	99	13444553	23977	1
Fage_P063b	324	Picture	stroop maximum incongruent	13445400	0	1	24824	2	0	next	hit	1524
Fage_P063b	324	Response	1	13454033	8633	1
Fage_P063b	324	Pulse	99	13456952	11552	1
Fage_P063b	324	Pulse	99	13469352	23952	1
Fage_P063b	325	Picture	stroop maximum incongruent	13470224	0	1	24824	2	0	next	incorrect	1528
Fage_P063b	325	Response	2	13477202	6978	1
Fage_P063b	325	Pulse	99	13481752	11528	1
Fage_P063b	325	Pulse	99	13494152	23928	1
Fage_P063b	326	Picture	stroop maximum incongruent	13495048	0	1	24990	3	0	next	hit	1532
Fage_P063b	326	Response	1	13502031	6983	1
Fage_P063b	326	Pulse	99	13506551	11503	1
Fage_P063b	326	Pulse	99	13518951	23903	1
Fage_P063b	327	Picture	stroop maximum incongruent	13520038	0	2	24824	3	0	next	incorrect	1536
Fage_P063b	327	Response	2	13525971	5933	1
Fage_P063b	327	Pulse	99	13531360	11322	1
Fage_P063b	327	Pulse	99	13543760	23722	1
Fage_P063b	328	Picture	Fixation Cross Stroop	13544862	0	1	124620	2	0	next	other	0
Fage_P063b	328	Pulse	99	13556150	11288	1
Fage_P063b	328	Pulse	99	13568549	23687	1
Fage_P063b	328	Pulse	99	13580959	36097	1
Fage_P063b	328	Pulse	99	13593359	48497	1
Fage_P063b	328	Pulse	99	13605758	60896	1
Fage_P063b	328	Pulse	99	13618158	73296	1
Fage_P063b	328	Pulse	99	13630558	85696	1
Fage_P063b	328	Pulse	99	13642957	98095	1
Fage_P063b	328	Pulse	99	13655357	110495	1
Fage_P063b	328	Pulse	99	13667757	122895	1
Fage_P063b	329	Picture	stroop maximum incongruent	13669482	0	1	24824	2	0	next	incorrect	1551
Fage_P063b	329	Response	2	13677936	8454	1
Fage_P063b	329	Pulse	99	13680156	10674	1
Fage_P063b	329	Pulse	99	13692556	23074	1
Fage_P063b	330	Picture	stroop maximum incongruent	13694306	0	1	24990	2	0	next	incorrect	1555
Fage_P063b	330	Response	2	13702486	8180	1
Fage_P063b	330	Pulse	99	13704955	10649	1
Fage_P063b	330	Pulse	99	13717355	23049	1
Fage_P063b	331	Picture	stroop maximum incongruent	13719296	0	1	24824	2	0	next	hit	1559
Fage_P063b	331	Response	1	13726935	7639	1
Fage_P063b	331	Pulse	99	13729755	10459	1
Fage_P063b	331	Pulse	99	13742155	22859	1
Fage_P063b	332	Picture	stroop maximum incongruent	13744120	0	1	24824	2	0	next	hit	1563
Fage_P063b	332	Response	1	13750845	6725	1
Fage_P063b	332	Pulse	99	13754554	10434	1
Fage_P063b	332	Pulse	99	13766954	22834	1
Fage_P063b	333	Picture	stroop maximum incongruent	13768944	0	1	24824	2	0	next	hit	1567
Fage_P063b	333	Response	1	13776194	7250	1
Fage_P063b	333	Pulse	99	13779353	10409	1
Fage_P063b	333	Pulse	99	13791753	22809	1
Fage_P063b	334	Picture	stroop maximum incongruent	13793768	0	1	24824	2	0	next	incorrect	1571
Fage_P063b	334	Response	2	13799913	6145	1
Fage_P063b	334	Pulse	99	13804153	10385	1
Fage_P063b	334	Pulse	99	13816553	22785	1
Fage_P063b	335	Picture	Fixation Cross Stroop	13818592	0	1	124619	3	0	next	other	0
Fage_P063b	335	Pulse	99	13828952	10360	1
Fage_P063b	335	Pulse	99	13841352	22760	1
Fage_P063b	335	Pulse	99	13853751	35159	1
Fage_P063b	335	Pulse	99	13866151	47559	1
Fage_P063b	335	Pulse	99	13878551	59959	1
Fage_P063b	335	Pulse	99	13890951	72359	1
Fage_P063b	335	Pulse	99	13903350	84758	1
Fage_P063b	335	Pulse	99	13915750	97158	1
Fage_P063b	335	Pulse	99	13928149	109557	1
Fage_P063b	335	Pulse	99	13940549	121957	1
Fage_P063b	336	Picture	stroop maximum incongruent	13943211	0	2	24824	3	0	next	hit	1586
Fage_P063b	336	Response	1	13950059	6848	1
Fage_P063b	336	Pulse	99	13952948	9737	1
Fage_P063b	336	Pulse	99	13965348	22137	1
Fage_P063b	337	Picture	stroop maximum incongruent	13968035	0	1	24824	2	0	next	hit	1590
Fage_P063b	337	Response	1	13975598	7563	1
Fage_P063b	337	Pulse	99	13977748	9713	1
Fage_P063b	337	Pulse	99	13990148	22113	1
Fage_P063b	338	Picture	stroop maximum incongruent	13992859	0	1	24824	2	0	next	incorrect	1594
Fage_P063b	338	Response	2	13999967	7108	1
Fage_P063b	338	Pulse	99	14002547	9688	1
Fage_P063b	338	Pulse	99	14014947	22088	1
Fage_P063b	339	Picture	stroop maximum incongruent	14017683	0	1	24824	2	0	next	hit	1598
Fage_P063b	339	Response	1	14024757	7074	1
Fage_P063b	339	Pulse	99	14027347	9664	1
Fage_P063b	339	Pulse	99	14039746	22063	1
Fage_P063b	340	Picture	stroop maximum incongruent	14042507	0	1	24824	2	0	next	hit	1602
Fage_P063b	340	Response	1	14050886	8379	1
Fage_P063b	340	Pulse	99	14052146	9639	1
Fage_P063b	340	Pulse	99	14064546	22039	1
Fage_P063b	341	Picture	stroop maximum incongruent	14067331	0	1	24824	2	0	next	incorrect	1606
Fage_P063b	341	Response	2	14074995	7664	1
Fage_P063b	341	Pulse	99	14076945	9614	1
Fage_P063b	341	Pulse	99	14089345	22014	1
Fage_P063b	342	Picture	Fixation Cross Stroop	14092155	0	1	124619	3	0	next	other	0
Fage_P063b	342	Pulse	99	14101745	9590	1
Fage_P063b	342	Pulse	99	14114144	21989	1
Fage_P063b	342	Pulse	99	14126544	34389	1
Fage_P063b	342	Pulse	99	14138944	46789	1
Fage_P063b	342	Pulse	99	14151343	59188	1
Fage_P063b	342	Pulse	99	14163743	71588	1
Fage_P063b	342	Pulse	99	14176143	83988	1
Fage_P063b	342	Pulse	99	14188542	96387	1
Fage_P063b	342	Pulse	99	14200942	108787	1
Fage_P063b	342	Pulse	99	14213341	121186	1
Fage_P063b	343	Picture	stroop maximum incongruent	14216774	0	2	24824	3	0	next	incorrect	1622
Fage_P063b	343	Pulse	99	14225741	8967	1
Fage_P063b	343	Response	2	14227441	10667	1
Fage_P063b	343	Pulse	99	14238141	21367	1
Fage_P063b	344	Picture	stroop maximum incongruent	14241598	0	1	24824	2	0	next	hit	1625
Fage_P063b	344	Response	1	14249181	7583	1
Fage_P063b	344	Pulse	99	14250540	8942	1
Fage_P063b	344	Pulse	99	14262940	21342	1
Fage_P063b	345	Picture	stroop maximum incongruent	14266422	0	1	24824	2	0	next	incorrect	1629
Fage_P063b	345	Response	2	14272410	5988	1
Fage_P063b	345	Pulse	99	14275340	8918	1
Fage_P063b	345	Pulse	99	14287739	21317	1
Fage_P063b	346	Picture	stroop maximum incongruent	14291246	0	1	24824	2	0	next	incorrect	1633
Fage_P063b	346	Response	2	14298249	7003	1
Fage_P063b	346	Pulse	99	14300139	8893	1
Fage_P063b	346	Pulse	99	14312539	21293	1
Fage_P063b	347	Picture	stroop maximum incongruent	14316070	0	1	24824	2	0	next	incorrect	1637
Fage_P063b	347	Response	2	14324638	8568	1
Fage_P063b	347	Pulse	99	14324938	8868	1
Fage_P063b	347	Pulse	99	14337338	21268	1
Fage_P063b	348	Picture	stroop maximum incongruent	14340894	0	1	24824	2	0	next	incorrect	1641
Fage_P063b	348	Response	2	14347398	6504	1
Fage_P063b	348	Pulse	99	14349738	8844	1
Fage_P063b	348	Pulse	99	14362137	21243	1
Fage_P063b	349	Picture	Fixation Cross Stroop	14365718	0	1	124619	3	0	next	other	0
Fage_P063b	349	Pulse	99	14374537	8819	1
Fage_P063b	349	Pulse	99	14386937	21219	1
Fage_P063b	349	Pulse	99	14399336	33618	1
Fage_P063b	349	Pulse	99	14411736	46018	1
Fage_P063b	349	Pulse	99	14424136	58418	1
Fage_P063b	349	Pulse	99	14436535	70817	1
Fage_P063b	349	Pulse	99	14448935	83217	1
Fage_P063b	349	Pulse	99	14461335	95617	1
Fage_P063b	349	Pulse	99	14473734	108016	1
Fage_P063b	349	Pulse	99	14486134	120416	1
Fage_P063b	350	Picture	End Stroop	14490337	0	2	43936	3	0	next	other	0
Fage_P063b	350	Pulse	99	14498534	8197	1
Fage_P063b	350	Pulse	99	14510933	20596	1
Fage_P063b	350	Pulse	99	14523333	32996	1
