# Supplementary material for: Towards clinical applicability of fMRI via systematic filtering
Source: PLoS One. 2025 May 12;20(5):e0321088. doi: 10.1371/journal.pone.0321088 (PMC12068634; doi:10.1371/journal.pone.0321088)
Supplement: S1 Code — (ZIP) [file pone.0321088.s001.zip › PLOS_DATA_CODE/Logfiles/Fage_P064a-fage.log]

Scenario - Fage Final
Logfile written - 04/26/2013 14:26:48

Subject	Trial	Event Type	Code	Time	TTime	Uncertainty	Duration	Uncertainty	ReqTime	ReqDur	Stim Type	Pair Index

Fage_P064a	1	Pulse	99	77163	87159	1
Fage_P064a	2	Picture	Instruction Sternberg Symbols	77466	0	1	37319	2	0	next	other	0
Fage_P064a	2	Pulse	99	89563	12097	1
Fage_P064a	2	Pulse	99	101962	24496	1
Fage_P064a	2	Pulse	99	114362	36896	1
Fage_P064a	3	Picture	Encoding Sternberg Symbols	114785	0	1	24824	2	0	next	other	0
Fage_P064a	3	Pulse	99	126762	11977	1
Fage_P064a	3	Pulse	99	139161	24376	1
Fage_P064a	4	Picture	Fixation Cross Sternberg Symbols after Encoding	139609	0	1	12495	3	0	next	other	0
Fage_P064a	4	Pulse	99	151561	11952	1
Fage_P064a	5	Picture	Stroop Sternberg	152104	0	2	24824	3	0	next	incorrect	12
Fage_P064a	5	Response	2	160891	8787	1
Fage_P064a	5	Pulse	99	163960	11856	1
Fage_P064a	5	Pulse	99	176360	24256	1
Fage_P064a	6	Picture	Fixation Cross Sternberg Symbols after Stroop	176928	0	1	37320	2	0	next	other	0
Fage_P064a	6	Pulse	99	188760	11832	1
Fage_P064a	6	Pulse	99	201159	24231	1
Fage_P064a	6	Pulse	99	213559	36631	1
Fage_P064a	7	Picture	Retrieval Sternberg Symbols	214248	0	1	24823	3	0	next	incorrect	21
Fage_P064a	7	Pulse	99	225959	11711	1
Fage_P064a	7	Response	2	226209	11961	1
Fage_P064a	7	Pulse	99	238358	24110	1
Fage_P064a	8	Picture	Fixation Cross after Retrieval	239071	0	2	112291	3	0	next	other	0
Fage_P064a	8	Pulse	99	250758	11687	1
Fage_P064a	8	Pulse	99	263158	24087	1
Fage_P064a	8	Pulse	99	275557	36486	1
Fage_P064a	8	Pulse	99	287957	48886	1
Fage_P064a	8	Pulse	99	300357	61286	1
Fage_P064a	8	Pulse	99	312756	73685	1
Fage_P064a	8	Pulse	99	325156	86085	1
Fage_P064a	8	Pulse	99	337556	98485	1
Fage_P064a	8	Pulse	99	349955	110884	1
Fage_P064a	9	Picture	Encoding Sternberg Symbols	351362	0	1	24824	2	0	next	other	0
Fage_P064a	9	Pulse	99	362355	10993	1
Fage_P064a	9	Pulse	99	374755	23393	1
Fage_P064a	10	Picture	Fixation Cross Sternberg Symbols after Encoding	376186	0	1	12495	2	0	next	other	0
Fage_P064a	10	Pulse	99	387154	10968	1
Fage_P064a	11	Picture	Stroop Sternberg	388681	0	1	24824	2	0	next	incorrect	39
Fage_P064a	11	Response	2	396954	8273	1
Fage_P064a	11	Pulse	99	399554	10873	1
Fage_P064a	11	Pulse	99	411954	23273	1
Fage_P064a	12	Picture	Fixation Cross Sternberg Symbols after Stroop	413505	0	1	37319	3	0	next	other	0
Fage_P064a	12	Pulse	99	424353	10848	1
Fage_P064a	12	Pulse	99	436753	23248	1
Fage_P064a	12	Pulse	99	449153	35648	1
Fage_P064a	13	Picture	Retrieval Sternberg Symbols	450824	0	2	24824	3	0	next	miss	0
Fage_P064a	13	Pulse	99	461552	10728	1
Fage_P064a	13	Pulse	99	473952	23128	1
Fage_P064a	14	Picture	Fixation Cross after Retrieval	475648	0	1	149444	2	0	next	false_alarm	50
Fage_P064a	14	Response	1	483792	8144	1
Fage_P064a	14	Pulse	99	486351	10703	1
Fage_P064a	14	Pulse	99	498751	23103	1
Fage_P064a	14	Pulse	99	511151	35503	1
Fage_P064a	14	Pulse	99	523551	47903	1
Fage_P064a	14	Pulse	99	535950	60302	1
Fage_P064a	14	Pulse	99	548350	72702	1
Fage_P064a	14	Pulse	99	560749	85101	1
Fage_P064a	14	Pulse	99	573149	97501	1
Fage_P064a	14	Pulse	99	585549	109901	1
Fage_P064a	14	Pulse	99	597948	122300	1
Fage_P064a	14	Pulse	99	610348	134700	1
Fage_P064a	14	Pulse	99	622748	147100	1
Fage_P064a	15	Picture	Encoding Sternberg Symbols	625092	0	1	24824	2	0	next	other	0
Fage_P064a	15	Pulse	99	635147	10055	1
Fage_P064a	15	Pulse	99	647547	22455	1
Fage_P064a	16	Picture	Fixation Cross Sternberg Symbols after Encoding	649916	0	1	12495	2	0	next	other	0
Fage_P064a	16	Pulse	99	659947	10031	1
Fage_P064a	17	Picture	Stroop Sternberg	662411	0	1	24824	2	0	next	hit	70
Fage_P064a	17	Pulse	99	672346	9935	1
Fage_P064a	17	Response	1	672656	10245	1
Fage_P064a	17	Pulse	99	684746	22335	1
Fage_P064a	18	Picture	Fixation Cross Sternberg Symbols after Stroop	687235	0	1	37319	2	0	next	other	0
Fage_P064a	18	Pulse	99	697146	9911	1
Fage_P064a	18	Pulse	99	709545	22310	1
Fage_P064a	18	Pulse	99	721955	34720	1
Fage_P064a	19	Picture	Retrieval Sternberg Symbols	724554	0	1	24824	2	0	next	hit	78
Fage_P064a	19	Pulse	99	734355	9801	1
Fage_P064a	19	Response	1	736544	11990	1
Fage_P064a	19	Pulse	99	746754	22200	1
Fage_P064a	20	Picture	Fixation Cross after Retrieval	749378	0	1	124619	2	0	next	other	0
Fage_P064a	20	Pulse	99	759154	9776	1
Fage_P064a	20	Pulse	99	771554	22176	1
Fage_P064a	20	Pulse	99	783953	34575	1
Fage_P064a	20	Pulse	99	796353	46975	1
Fage_P064a	20	Pulse	99	808753	59375	1
Fage_P064a	20	Pulse	99	821152	71774	1
Fage_P064a	20	Pulse	99	833552	84174	1
Fage_P064a	20	Pulse	99	845952	96574	1
Fage_P064a	20	Pulse	99	858351	108973	1
Fage_P064a	20	Pulse	99	870751	121373	1
Fage_P064a	21	Picture	Encoding Sternberg Symbols	873997	0	1	24824	2	0	next	other	0
Fage_P064a	21	Pulse	99	883151	9154	1
Fage_P064a	21	Pulse	99	895550	21553	1
Fage_P064a	22	Picture	Fixation Cross Sternberg Symbols after Encoding	898821	0	1	12496	2	0	next	other	0
Fage_P064a	22	Pulse	99	907950	9129	1
Fage_P064a	23	Picture	Stroop Sternberg	911317	0	1	24823	3	0	next	hit	97
Fage_P064a	23	Response	1	918300	6983	1
Fage_P064a	23	Pulse	99	920349	9032	1
Fage_P064a	23	Pulse	99	932749	21432	1
Fage_P064a	24	Picture	Fixation Cross Sternberg Symbols after Stroop	936140	0	2	37320	3	0	next	other	0
Fage_P064a	24	Pulse	99	945149	9009	1
Fage_P064a	24	Pulse	99	957548	21408	1
Fage_P064a	24	Pulse	99	969948	33808	1
Fage_P064a	25	Picture	Retrieval Sternberg Symbols	973460	0	1	24824	2	0	next	incorrect	106
Fage_P064a	25	Pulse	99	982348	8888	1
Fage_P064a	25	Response	2	984478	11018	1
Fage_P064a	25	Pulse	99	994747	21287	1
Fage_P064a	26	Picture	Fixation Cross after Retrieval	998284	0	1	136948	2	0	next	other	0
Fage_P064a	26	Pulse	99	1007147	8863	1
Fage_P064a	26	Pulse	99	1019547	21263	1
Fage_P064a	26	Pulse	99	1031946	33662	1
Fage_P064a	26	Pulse	99	1044346	46062	1
Fage_P064a	26	Pulse	99	1056746	58462	1
Fage_P064a	26	Pulse	99	1069145	70861	1
Fage_P064a	26	Pulse	99	1081545	83261	1
Fage_P064a	26	Pulse	99	1093944	95660	1
Fage_P064a	26	Pulse	99	1106344	108060	1
Fage_P064a	26	Pulse	99	1118744	120460	1
Fage_P064a	26	Pulse	99	1131144	132860	1
Fage_P064a	27	Picture	Encoding Sternberg Symbols	1135232	0	1	24824	2	0	next	other	0
Fage_P064a	27	Pulse	99	1143543	8311	1
Fage_P064a	27	Pulse	99	1155943	20711	1
Fage_P064a	28	Picture	Fixation Cross Sternberg Symbols after Encoding	1160056	0	1	12495	2	0	next	other	0
Fage_P064a	28	Pulse	99	1168343	8287	1
Fage_P064a	29	Picture	Stroop Sternberg	1172551	0	1	24824	2	0	next	incorrect	127
Fage_P064a	29	Pulse	99	1180742	8191	1
Fage_P064a	29	Response	2	1182302	9751	1
Fage_P064a	29	Pulse	99	1193142	20591	1
Fage_P064a	30	Picture	Fixation Cross Sternberg Symbols after Stroop	1197375	0	1	37319	2	0	next	other	0
Fage_P064a	30	Pulse	99	1205542	8167	1
Fage_P064a	30	Pulse	99	1217941	20566	1
Fage_P064a	30	Pulse	99	1230341	32966	1
Fage_P064a	31	Picture	Retrieval Sternberg Symbols	1234694	0	1	24824	2	0	next	hit	135
Fage_P064a	31	Pulse	99	1242741	8047	1
Fage_P064a	31	Response	1	1247460	12766	1
Fage_P064a	31	Pulse	99	1255140	20446	1
Fage_P064a	32	Picture	Fixation Cross after Retrieval	1259518	0	1	124619	2	0	next	other	0
Fage_P064a	32	Pulse	99	1267540	8022	1
Fage_P064a	32	Pulse	99	1279939	20421	1
Fage_P064a	32	Pulse	99	1292339	32821	1
Fage_P064a	32	Pulse	99	1304739	45221	1
Fage_P064a	32	Pulse	99	1317138	57620	1
Fage_P064a	32	Pulse	99	1329538	70020	1
Fage_P064a	32	Pulse	99	1341938	82420	1
Fage_P064a	32	Pulse	99	1354337	94819	1
Fage_P064a	32	Pulse	99	1366737	107219	1
Fage_P064a	32	Pulse	99	1379137	119619	1
Fage_P064a	33	Picture	Encoding Sternberg Symbols	1384137	0	1	24824	2	0	next	other	0
Fage_P064a	33	Pulse	99	1391536	7399	1
Fage_P064a	33	Pulse	99	1403936	19799	1
Fage_P064a	34	Picture	Fixation Cross Sternberg Symbols after Encoding	1408961	0	1	12495	3	0	next	other	0
Fage_P064a	34	Pulse	99	1416336	7375	1
Fage_P064a	35	Picture	Stroop Sternberg	1421456	0	2	24824	3	0	next	incorrect	155
Fage_P064a	35	Pulse	99	1428735	7279	1
Fage_P064a	35	Response	2	1429875	8419	1
Fage_P064a	35	Pulse	99	1441135	19679	1
Fage_P064a	36	Picture	Fixation Cross Sternberg Symbols after Stroop	1446280	0	1	37320	2	0	next	other	0
Fage_P064a	36	Pulse	99	1453535	7255	1
Fage_P064a	36	Pulse	99	1465934	19654	1
Fage_P064a	36	Pulse	99	1478334	32054	1
Fage_P064a	37	Picture	Retrieval Sternberg Symbols	1483600	0	1	24823	3	0	next	hit	163
Fage_P064a	37	Pulse	99	1490734	7134	1
Fage_P064a	37	Response	1	1497953	14353	1
Fage_P064a	37	Pulse	99	1503133	19533	1
Fage_P064a	38	Picture	Fixation Cross after Retrieval	1508423	0	2	112291	3	0	next	other	0
Fage_P064a	38	Pulse	99	1515533	7110	1
Fage_P064a	38	Pulse	99	1527933	19510	1
Fage_P064a	38	Pulse	99	1540332	31909	1
Fage_P064a	38	Pulse	99	1552732	44309	1
Fage_P064a	38	Pulse	99	1565132	56709	1
Fage_P064a	38	Pulse	99	1577531	69108	1
Fage_P064a	38	Pulse	99	1589931	81508	1
Fage_P064a	38	Pulse	99	1602331	93908	1
Fage_P064a	38	Pulse	99	1614730	106307	1
Fage_P064a	39	Picture	Encoding Sternberg Symbols	1620714	0	1	24824	2	0	next	other	0
Fage_P064a	39	Pulse	99	1627130	6416	1
Fage_P064a	39	Pulse	99	1639530	18816	1
Fage_P064a	40	Picture	Fixation Cross Sternberg Symbols after Encoding	1645538	0	1	12495	3	0	next	other	0
Fage_P064a	40	Pulse	99	1651929	6391	1
Fage_P064a	41	Picture	Stroop Sternberg	1658033	0	2	24824	3	0	next	hit	182
Fage_P064a	41	Pulse	99	1664329	6296	1
Fage_P064a	41	Response	1	1665099	7066	1
Fage_P064a	41	Pulse	99	1676729	18696	1
Fage_P064a	42	Picture	Fixation Cross Sternberg Symbols after Stroop	1682857	0	1	37320	2	0	next	other	0
Fage_P064a	42	Pulse	99	1689128	6271	1
Fage_P064a	42	Pulse	99	1701528	18671	1
Fage_P064a	42	Pulse	99	1713927	31070	1
Fage_P064a	43	Picture	Retrieval Sternberg Symbols	1720177	0	1	24823	3	0	next	hit	190
Fage_P064a	43	Pulse	99	1726327	6150	1
Fage_P064a	43	Response	1	1731047	10870	1
Fage_P064a	43	Pulse	99	1738727	18550	1
Fage_P064a	44	Picture	Fixation Cross after Retrieval	1745000	0	2	112291	3	0	next	other	0
Fage_P064a	44	Pulse	99	1751126	6126	1
Fage_P064a	44	Pulse	99	1763526	18526	1
Fage_P064a	44	Pulse	99	1775926	30926	1
Fage_P064a	44	Pulse	99	1788325	43325	1
Fage_P064a	44	Pulse	99	1800725	55725	1
Fage_P064a	44	Pulse	99	1813125	68125	1
Fage_P064a	44	Pulse	99	1825524	80524	1
Fage_P064a	44	Pulse	99	1837924	92924	1
Fage_P064a	44	Pulse	99	1850324	105324	1
Fage_P064a	45	Picture	Encoding Sternberg Symbols	1857291	0	1	24824	2	0	next	other	0
Fage_P064a	45	Pulse	99	1862723	5432	1
Fage_P064a	45	Pulse	99	1875123	17832	1
Fage_P064a	46	Picture	Fixation Cross Sternberg Symbols after Encoding	1882115	0	1	12495	2	0	next	other	0
Fage_P064a	46	Pulse	99	1887523	5408	1
Fage_P064a	47	Picture	Stroop Sternberg	1894610	0	1	24824	2	0	next	incorrect	209
Fage_P064a	47	Pulse	99	1899922	5312	1
Fage_P064a	47	Response	2	1901192	6582	1
Fage_P064a	47	Pulse	99	1912322	17712	1
Fage_P064a	48	Picture	Fixation Cross Sternberg Symbols after Stroop	1919434	0	1	37320	2	0	next	other	0
Fage_P064a	48	Pulse	99	1924722	5288	1
Fage_P064a	48	Pulse	99	1937121	17687	1
Fage_P064a	48	Pulse	99	1949521	30087	1
Fage_P064a	49	Picture	Retrieval Sternberg Symbols	1956754	0	1	24823	3	0	next	incorrect	217
Fage_P064a	49	Pulse	99	1961921	5167	1
Fage_P064a	49	Response	2	1966200	9446	1
Fage_P064a	49	Pulse	99	1974320	17566	1
Fage_P064a	50	Picture	Fixation Cross after Retrieval	1981577	0	2	136949	3	0	next	other	0
Fage_P064a	50	Pulse	99	1986720	5143	1
Fage_P064a	50	Pulse	99	1999119	17542	1
Fage_P064a	50	Pulse	99	2011519	29942	1
Fage_P064a	50	Pulse	99	2023919	42342	1
Fage_P064a	50	Pulse	99	2036318	54741	1
Fage_P064a	50	Pulse	99	2048718	67141	1
Fage_P064a	50	Pulse	99	2061118	79541	1
Fage_P064a	50	Pulse	99	2073517	91940	1
Fage_P064a	50	Pulse	99	2085917	104340	1
Fage_P064a	50	Pulse	99	2098317	116740	1
Fage_P064a	50	Pulse	99	2110716	129139	1
Fage_P064a	51	Picture	Encoding Sternberg Symbols	2118526	0	1	24823	3	0	next	other	0
Fage_P064a	51	Pulse	99	2123116	4590	1
Fage_P064a	51	Pulse	99	2135516	16990	1
Fage_P064a	52	Picture	Fixation Cross Sternberg Symbols after Encoding	2143349	0	2	12496	3	0	next	other	0
Fage_P064a	52	Pulse	99	2147915	4566	1
Fage_P064a	53	Picture	Stroop Sternberg	2155845	0	1	24824	2	0	next	hit	238
Fage_P064a	53	Pulse	99	2160315	4470	1
Fage_P064a	53	Response	1	2164075	8230	1
Fage_P064a	53	Pulse	99	2172716	16871	1
Fage_P064a	54	Picture	Fixation Cross Sternberg Symbols after Stroop	2180669	0	1	37319	2	0	next	other	0
Fage_P064a	54	Pulse	99	2185114	4445	1
Fage_P064a	54	Pulse	99	2197514	16845	1
Fage_P064a	54	Pulse	99	2209914	29245	1
Fage_P064a	55	Picture	Retrieval Sternberg Symbols	2217988	0	1	24824	2	0	next	incorrect	246
Fage_P064a	55	Pulse	99	2222313	4325	1
Fage_P064a	55	Response	2	2226983	8995	1
Fage_P064a	55	Pulse	99	2234723	16735	1
Fage_P064a	56	Picture	Fixation Cross after Retrieval	2242812	0	1	124619	2	0	next	other	0
Fage_P064a	56	Pulse	99	2247123	4311	1
Fage_P064a	56	Pulse	99	2259522	16710	1
Fage_P064a	56	Pulse	99	2271922	29110	1
Fage_P064a	56	Pulse	99	2284322	41510	1
Fage_P064a	56	Pulse	99	2296721	53909	1
Fage_P064a	56	Pulse	99	2309121	66309	1
Fage_P064a	56	Pulse	99	2321521	78709	1
Fage_P064a	56	Pulse	99	2333920	91108	1
Fage_P064a	56	Pulse	99	2346320	103508	1
Fage_P064a	56	Pulse	99	2358719	115907	1
Fage_P064a	57	Picture	Encoding Sternberg Symbols	2367431	0	1	24824	2	0	next	other	0
Fage_P064a	57	Pulse	99	2371119	3688	1
Fage_P064a	57	Pulse	99	2383519	16088	1
Fage_P064a	58	Picture	Fixation Cross Sternberg Symbols after Encoding	2392255	0	1	12495	2	0	next	other	0
Fage_P064a	58	Pulse	99	2395918	3663	1
Fage_P064a	59	Picture	Stroop Sternberg	2404750	0	1	24824	2	0	next	incorrect	266
Fage_P064a	59	Pulse	99	2408318	3568	1
Fage_P064a	59	Response	2	2414558	9808	1
Fage_P064a	59	Pulse	99	2420718	15968	1
Fage_P064a	60	Picture	Fixation Cross Sternberg Symbols after Stroop	2429574	0	1	37320	2	0	next	other	0
Fage_P064a	60	Pulse	99	2433117	3543	1
Fage_P064a	60	Pulse	99	2445517	15943	1
Fage_P064a	60	Pulse	99	2457917	28343	1
Fage_P064a	61	Picture	Retrieval Sternberg Symbols	2466894	0	1	24823	3	0	next	incorrect	275
Fage_P064a	61	Pulse	99	2470316	3422	1
Fage_P064a	61	Pulse	99	2482716	15822	1
Fage_P064a	61	Response	2	2484656	17762	1
Fage_P064a	62	Picture	Fixation Cross after Retrieval	2491717	0	2	149444	3	0	next	other	0
Fage_P064a	62	Pulse	99	2495116	3399	1
Fage_P064a	62	Pulse	99	2507515	15798	1
Fage_P064a	62	Pulse	99	2519915	28198	1
Fage_P064a	62	Pulse	99	2532315	40598	1
Fage_P064a	62	Pulse	99	2544714	52997	1
Fage_P064a	62	Pulse	99	2557114	65397	1
Fage_P064a	62	Pulse	99	2569514	77797	1
Fage_P064a	62	Pulse	99	2581913	90196	1
Fage_P064a	62	Pulse	99	2594313	102596	1
Fage_P064a	62	Pulse	99	2606713	114996	1
Fage_P064a	62	Pulse	99	2619112	127395	1
Fage_P064a	62	Pulse	99	2631512	139795	1
Fage_P064a	63	Picture	Encoding Sternberg Symbols	2641161	0	1	24824	2	0	next	other	0
Fage_P064a	63	Pulse	99	2643912	2751	1
Fage_P064a	63	Pulse	99	2656311	15150	1
Fage_P064a	64	Picture	Fixation Cross Sternberg Symbols after Encoding	2665985	0	1	12495	2	0	next	other	0
Fage_P064a	64	Pulse	99	2668711	2726	1
Fage_P064a	65	Picture	Stroop Sternberg	2678480	0	1	24824	2	0	next	incorrect	296
Fage_P064a	65	Pulse	99	2681111	2631	1
Fage_P064a	65	Response	2	2686130	7650	1
Fage_P064a	65	Pulse	99	2693510	15030	1
Fage_P064a	66	Picture	Fixation Cross Sternberg Symbols after Stroop	2703304	0	1	37319	2	0	next	other	0
Fage_P064a	66	Pulse	99	2705910	2606	1
Fage_P064a	66	Pulse	99	2718310	15006	1
Fage_P064a	66	Pulse	99	2730709	27405	1
Fage_P064a	67	Picture	Retrieval Sternberg Symbols	2740623	0	1	24824	2	0	next	hit	304
Fage_P064a	67	Pulse	99	2743109	2486	1
Fage_P064a	67	Response	1	2753109	12486	1
Fage_P064a	67	Pulse	99	2755508	14885	1
Fage_P064a	68	Picture	Fixation Cross after Retrieval	2765447	0	1	124619	3	0	next	other	0
Fage_P064a	68	Pulse	99	2767908	2461	1
Fage_P064a	68	Pulse	99	2780308	14861	1
Fage_P064a	68	Pulse	99	2792707	27260	1
Fage_P064a	68	Pulse	99	2805107	39660	1
Fage_P064a	68	Pulse	99	2817507	52060	1
Fage_P064a	68	Pulse	99	2829906	64459	1
Fage_P064a	68	Pulse	99	2842306	76859	1
Fage_P064a	68	Pulse	99	2854706	89259	1
Fage_P064a	68	Pulse	99	2867105	101658	1
Fage_P064a	68	Pulse	99	2879505	114058	1
Fage_P064a	69	Picture	Encoding Sternberg Symbols	2890066	0	2	24824	3	0	next	other	0
Fage_P064a	69	Pulse	99	2891905	1839	1
Fage_P064a	69	Pulse	99	2904304	14238	1
Fage_P064a	70	Picture	Fixation Cross Sternberg Symbols after Encoding	2914890	0	1	12496	2	0	next	other	0
Fage_P064a	70	Pulse	99	2916704	1814	1
Fage_P064a	71	Picture	Stroop Sternberg	2927386	0	1	24824	2	0	next	incorrect	324
Fage_P064a	71	Pulse	99	2929104	1718	1
Fage_P064a	71	Response	2	2935773	8387	1
Fage_P064a	71	Pulse	99	2941503	14117	1
Fage_P064a	72	Picture	Fixation Cross Sternberg Symbols after Stroop	2952210	0	1	37319	2	0	next	other	0
Fage_P064a	72	Pulse	99	2953903	1693	1
Fage_P064a	72	Pulse	99	2966303	14093	1
Fage_P064a	72	Pulse	99	2978702	26492	1
Fage_P064a	73	Picture	Retrieval Sternberg Symbols	2989529	0	1	24824	2	0	next	incorrect	332
Fage_P064a	73	Pulse	99	2991102	1573	1
Fage_P064a	73	Response	2	3000722	11193	1
Fage_P064a	73	Pulse	99	3003501	13972	1
Fage_P064a	74	Picture	Fixation Cross after Retrieval	3014353	0	1	112290	3	0	next	other	0
Fage_P064a	74	Pulse	99	3015901	1548	1
Fage_P064a	74	Pulse	99	3028301	13948	1
Fage_P064a	74	Pulse	99	3040701	26348	1
Fage_P064a	74	Pulse	99	3053100	38747	1
Fage_P064a	74	Pulse	99	3065500	51147	1
Fage_P064a	74	Pulse	99	3077899	63546	1
Fage_P064a	74	Pulse	99	3090299	75946	1
Fage_P064a	74	Pulse	99	3102699	88346	1
Fage_P064a	74	Pulse	99	3115098	100745	1
Fage_P064a	75	Picture	Encoding Sternberg Symbols	3126643	0	2	24824	3	0	next	other	0
Fage_P064a	75	Pulse	99	3127498	855	1
Fage_P064a	75	Pulse	99	3139898	13255	1
Fage_P064a	76	Picture	Fixation Cross Sternberg Symbols after Encoding	3151467	0	1	12496	2	0	next	other	0
Fage_P064a	76	Pulse	99	3152297	830	1
Fage_P064a	77	Picture	Stroop Sternberg	3163963	0	1	24824	2	0	next	hit	351
Fage_P064a	77	Pulse	99	3164697	734	1
Fage_P064a	77	Response	1	3170477	6514	1
Fage_P064a	77	Pulse	99	3177097	13134	1
Fage_P064a	78	Picture	Fixation Cross Sternberg Symbols after Stroop	3188787	0	1	37319	2	0	next	other	0
Fage_P064a	78	Pulse	99	3189496	709	1
Fage_P064a	78	Pulse	99	3201896	13109	1
Fage_P064a	78	Pulse	99	3214296	25509	1
Fage_P064a	79	Picture	Retrieval Sternberg Symbols	3226106	0	1	24824	2	0	next	hit	360
Fage_P064a	79	Pulse	99	3226695	589	1
Fage_P064a	79	Pulse	99	3239095	12989	1
Fage_P064a	79	Response	1	3239685	13579	1
Fage_P064a	80	Picture	Fixation Cross after Retrieval	3250930	0	1	124619	2	0	next	other	0
Fage_P064a	80	Pulse	99	3251495	565	1
Fage_P064a	80	Pulse	99	3263894	12964	1
Fage_P064a	80	Pulse	99	3276294	25364	1
Fage_P064a	80	Pulse	99	3288694	37764	1
Fage_P064a	80	Pulse	99	3301093	50163	1
Fage_P064a	80	Pulse	99	3313493	62563	1
Fage_P064a	80	Pulse	99	3325893	74963	1
Fage_P064a	80	Pulse	99	3338292	87362	1
Fage_P064a	80	Pulse	99	3350692	99762	1
Fage_P064a	80	Pulse	99	3363092	112162	1
Fage_P064a	80	Pulse	99	3375491	124561	1
Fage_P064a	81	Picture	Encoding Sternberg Symbols	3375549	0	1	24824	2	0	next	other	0
Fage_P064a	81	Pulse	99	3387891	12342	1
Fage_P064a	81	Pulse	99	3400291	24742	1
Fage_P064a	82	Picture	Fixation Cross Sternberg Symbols after Encoding	3400373	0	1	12495	2	0	next	other	0
Fage_P064a	82	Pulse	99	3412690	12317	1
Fage_P064a	83	Picture	Stroop Sternberg	3412868	0	1	24824	2	0	next	incorrect	379
Fage_P064a	83	Response	2	3421710	8842	1
Fage_P064a	83	Pulse	99	3425090	12222	1
Fage_P064a	83	Pulse	99	3437490	24622	1
Fage_P064a	84	Picture	Fixation Cross Sternberg Symbols after Stroop	3437692	0	1	37319	3	0	next	other	0
Fage_P064a	84	Pulse	99	3449889	12197	1
Fage_P064a	84	Pulse	99	3462289	24597	1
Fage_P064a	84	Pulse	99	3474688	36996	1
Fage_P064a	85	Picture	Retrieval Sternberg Symbols	3475011	0	2	24824	3	0	next	incorrect	388
Fage_P064a	85	Pulse	99	3487088	12077	1
Fage_P064a	85	Response	2	3487318	12307	1
Fage_P064a	85	Pulse	99	3499488	24477	1
Fage_P064a	86	Picture	Fixation Cross after Retrieval	3499835	0	1	124620	2	0	next	other	0
Fage_P064a	86	Pulse	99	3511887	12052	1
Fage_P064a	86	Pulse	99	3524287	24452	1
Fage_P064a	86	Pulse	99	3536687	36852	1
Fage_P064a	86	Pulse	99	3549086	49251	1
Fage_P064a	86	Pulse	99	3561486	61651	1
Fage_P064a	86	Pulse	99	3573886	74051	1
Fage_P064a	86	Pulse	99	3586286	86451	1
Fage_P064a	86	Pulse	99	3598685	98850	1
Fage_P064a	86	Pulse	99	3611086	111251	1
Fage_P064a	86	Pulse	99	3623485	123650	1
Fage_P064a	87	Picture	Encoding Sternberg Symbols	3624455	0	1	24824	2	0	next	other	0
Fage_P064a	87	Pulse	99	3635884	11429	1
Fage_P064a	87	Pulse	99	3648284	23829	1
Fage_P064a	88	Picture	Fixation Cross Sternberg Symbols after Encoding	3649279	0	1	12495	2	0	next	other	0
Fage_P064a	88	Pulse	99	3660684	11405	1
Fage_P064a	89	Picture	Stroop Sternberg	3661774	0	1	24824	2	0	next	incorrect	407
Fage_P064a	89	Response	2	3669983	8209	1
Fage_P064a	89	Pulse	99	3673083	11309	1
Fage_P064a	89	Pulse	99	3685483	23709	1
Fage_P064a	90	Picture	Fixation Cross Sternberg Symbols after Stroop	3686598	0	1	37319	2	0	next	other	0
Fage_P064a	90	Pulse	99	3697882	11284	1
Fage_P064a	90	Pulse	99	3710283	23685	1
Fage_P064a	90	Pulse	99	3722681	36083	1
Fage_P064a	91	Picture	Retrieval Sternberg Symbols	3723917	0	1	24824	2	0	next	incorrect	415
Fage_P064a	91	Response	2	3732921	9004	1
Fage_P064a	91	Pulse	99	3735091	11174	1
Fage_P064a	91	Pulse	99	3747491	23574	1
Fage_P064a	92	Picture	Fixation Cross after Retrieval	3748741	0	1	112291	2	0	next	other	0
Fage_P064a	92	Pulse	99	3759891	11150	1
Fage_P064a	92	Pulse	99	3772290	23549	1
Fage_P064a	92	Pulse	99	3784690	35949	1
Fage_P064a	92	Pulse	99	3797090	48349	1
Fage_P064a	92	Pulse	99	3809489	60748	1
Fage_P064a	92	Pulse	99	3821889	73148	1
Fage_P064a	92	Pulse	99	3834289	85548	1
Fage_P064a	92	Pulse	99	3846688	97947	1
Fage_P064a	92	Pulse	99	3859088	110347	1
Fage_P064a	93	Picture	Encoding Sternberg Symbols	3861032	0	1	24824	2	0	next	other	0
Fage_P064a	93	Pulse	99	3871488	10456	1
Fage_P064a	93	Pulse	99	3883887	22855	1
Fage_P064a	94	Picture	Fixation Cross Sternberg Symbols after Encoding	3885856	0	1	12495	2	0	next	other	0
Fage_P064a	94	Pulse	99	3896287	10431	1
Fage_P064a	95	Picture	Stroop Sternberg	3898351	0	1	24824	2	0	next	incorrect	434
Fage_P064a	95	Response	2	3905167	6816	1
Fage_P064a	95	Pulse	99	3908686	10335	1
Fage_P064a	95	Pulse	99	3921086	22735	1
Fage_P064a	96	Picture	Fixation Cross Sternberg Symbols after Stroop	3923175	0	1	37319	2	0	next	other	0
Fage_P064a	96	Pulse	99	3933486	10311	1
Fage_P064a	96	Pulse	99	3945885	22710	1
Fage_P064a	96	Pulse	99	3958285	35110	1
Fage_P064a	97	Picture	Retrieval Sternberg Symbols	3960494	0	1	24824	2	0	next	hit	443
Fage_P064a	97	Pulse	99	3970685	10191	1
Fage_P064a	97	Response	1	3970775	10281	1
Fage_P064a	97	Pulse	99	3983084	22590	1
Fage_P064a	98	Picture	Fixation Cross after Retrieval	3985318	0	1	136948	2	0	next	other	0
Fage_P064a	98	Pulse	99	3995484	10166	1
Fage_P064a	98	Pulse	99	4007884	22566	1
Fage_P064a	98	Pulse	99	4020283	34965	1
Fage_P064a	98	Pulse	99	4032683	47365	1
Fage_P064a	98	Pulse	99	4045083	59765	1
Fage_P064a	98	Pulse	99	4057482	72164	1
Fage_P064a	98	Pulse	99	4069882	84564	1
Fage_P064a	98	Pulse	99	4082282	96964	1
Fage_P064a	98	Pulse	99	4094681	109363	1
Fage_P064a	98	Pulse	99	4107081	121763	1
Fage_P064a	98	Pulse	99	4119481	134163	1
Fage_P064a	99	Picture	Encoding Sternberg Symbols	4122266	0	1	24824	2	0	next	other	0
Fage_P064a	99	Pulse	99	4131880	9614	1
Fage_P064a	99	Pulse	99	4144280	22014	1
Fage_P064a	100	Picture	Fixation Cross Sternberg Symbols after Encoding	4147090	0	1	12495	2	0	next	other	0
Fage_P064a	100	Pulse	99	4156680	9590	1
Fage_P064a	101	Picture	Stroop Sternberg	4159585	0	1	24824	2	0	next	incorrect	463
Fage_P064a	101	Response	2	4168859	9274	1
Fage_P064a	101	Pulse	99	4169079	9494	1
Fage_P064a	101	Pulse	99	4181479	21894	1
Fage_P064a	102	Picture	Fixation Cross Sternberg Symbols after Stroop	4184409	0	1	37319	3	0	next	other	0
Fage_P064a	102	Pulse	99	4193879	9470	1
Fage_P064a	102	Pulse	99	4206278	21869	1
Fage_P064a	102	Pulse	99	4218678	34269	1
Fage_P064a	103	Picture	Retrieval Sternberg Symbols	4221728	0	2	24824	3	0	next	hit	472
Fage_P064a	103	Pulse	99	4231078	9350	1
Fage_P064a	103	Response	1	4231337	9609	1
Fage_P064a	103	Pulse	99	4243477	21749	1
Fage_P064a	104	Picture	Fixation Cross after Retrieval	4246552	0	1	149444	2	0	next	other	0
Fage_P064a	104	Pulse	99	4255877	9325	1
Fage_P064a	104	Pulse	99	4268276	21724	1
Fage_P064a	104	Pulse	99	4280676	34124	1
Fage_P064a	104	Pulse	99	4293076	46524	1
Fage_P064a	104	Pulse	99	4305475	58923	1
Fage_P064a	104	Pulse	99	4317875	71323	1
Fage_P064a	104	Pulse	99	4330275	83723	1
Fage_P064a	104	Pulse	99	4342674	96122	1
Fage_P064a	104	Pulse	99	4355074	108522	1
Fage_P064a	104	Pulse	99	4367474	120922	1
Fage_P064a	104	Pulse	99	4379873	133321	1
Fage_P064a	104	Pulse	99	4392273	145721	1
Fage_P064a	105	Picture	Encoding Sternberg Symbols	4395996	0	1	24824	2	0	next	other	0
Fage_P064a	105	Pulse	99	4404673	8677	1
Fage_P064a	105	Pulse	99	4417072	21076	1
Fage_P064a	106	Picture	Fixation Cross Sternberg Symbols after Encoding	4420820	0	1	12495	2	0	next	other	0
Fage_P064a	106	Pulse	99	4429472	8652	1
Fage_P064a	107	Picture	Stroop Sternberg	4433315	0	1	24824	2	0	next	hit	493
Fage_P064a	107	Response	1	4441192	7877	1
Fage_P064a	107	Pulse	99	4441867	8552	6
Fage_P064a	107	Pulse	99	4454271	20956	1
Fage_P064a	108	Picture	Fixation Cross Sternberg Symbols after Stroop	4458139	0	1	37319	2	0	next	other	0
Fage_P064a	108	Pulse	99	4466671	8532	1
Fage_P064a	108	Pulse	99	4479071	20932	1
Fage_P064a	108	Pulse	99	4491470	33331	1
Fage_P064a	109	Picture	Retrieval Sternberg Symbols	4495458	0	1	24824	2	0	next	incorrect	502
Fage_P064a	109	Pulse	99	4503870	8412	1
Fage_P064a	109	Response	2	4506120	10662	1
Fage_P064a	109	Pulse	99	4516270	20812	1
Fage_P064a	110	Picture	Fixation Cross after Retrieval	4520282	0	1	136948	2	0	next	other	0
Fage_P064a	110	Pulse	99	4528669	8387	1
Fage_P064a	110	Pulse	99	4541069	20787	1
Fage_P064a	110	Pulse	99	4553468	33186	1
Fage_P064a	110	Pulse	99	4565868	45586	1
Fage_P064a	110	Pulse	99	4578268	57986	1
Fage_P064a	110	Pulse	99	4590667	70385	1
Fage_P064a	110	Pulse	99	4603067	82785	1
Fage_P064a	110	Pulse	99	4615467	95185	1
Fage_P064a	110	Pulse	99	4627867	107585	1
Fage_P064a	110	Pulse	99	4640266	119984	1
Fage_P064a	110	Pulse	99	4652666	132384	1
Fage_P064a	111	Picture	Encoding Sternberg Symbols	4657230	0	1	24824	2	0	next	other	0
Fage_P064a	111	Pulse	99	4665065	7835	1
Fage_P064a	111	Pulse	99	4677465	20235	1
Fage_P064a	112	Picture	Fixation Cross Sternberg Symbols after Encoding	4682054	0	1	12495	2	0	next	other	0
Fage_P064a	112	Pulse	99	4689865	7811	1
Fage_P064a	113	Picture	Stroop Sternberg	4694549	0	1	24824	2	0	next	incorrect	522
Fage_P064a	113	Response	2	4700834	6285	1
Fage_P064a	113	Pulse	99	4702264	7715	1
Fage_P064a	113	Pulse	99	4714664	20115	1
Fage_P064a	114	Picture	Fixation Cross Sternberg Symbols after Stroop	4719373	0	1	37319	3	0	next	other	0
Fage_P064a	114	Pulse	99	4727064	7691	1
Fage_P064a	114	Pulse	99	4739463	20090	1
Fage_P064a	114	Pulse	99	4751863	32490	1
Fage_P064a	115	Picture	Retrieval Sternberg Symbols	4756692	0	2	24824	3	0	next	incorrect	531
Fage_P064a	115	Pulse	99	4764263	7571	1
Fage_P064a	115	Response	2	4767992	11300	1
Fage_P064a	115	Pulse	99	4776663	19971	1
Fage_P064a	116	Picture	Fixation Cross after Retrieval	4781516	0	1	112291	2	0	next	other	0
Fage_P064a	116	Pulse	99	4789062	7546	1
Fage_P064a	116	Pulse	99	4801462	19946	1
Fage_P064a	116	Pulse	99	4813862	32346	1
Fage_P064a	116	Pulse	99	4826262	44746	1
Fage_P064a	116	Pulse	99	4838661	57145	1
Fage_P064a	116	Pulse	99	4851060	69544	1
Fage_P064a	116	Pulse	99	4863460	81944	1
Fage_P064a	116	Pulse	99	4875860	94344	1
Fage_P064a	116	Pulse	99	4888259	106743	1
Fage_P064a	117	Picture	Encoding Sternberg Symbols	4893807	0	1	24824	2	0	next	other	0
Fage_P064a	117	Pulse	99	4900659	6852	1
Fage_P064a	117	Pulse	99	4913058	19251	1
Fage_P064a	118	Picture	Fixation Cross Sternberg Symbols after Encoding	4918631	0	1	12495	2	0	next	other	0
Fage_P064a	118	Pulse	99	4925458	6827	1
Fage_P064a	119	Picture	Stroop Sternberg	4931126	0	1	24824	2	0	next	incorrect	550
Fage_P064a	119	Pulse	99	4937858	6732	1
Fage_P064a	119	Response	2	4939028	7902	1
Fage_P064a	119	Pulse	99	4950258	19132	1
Fage_P064a	120	Picture	Fixation Cross Sternberg Symbols after Stroop	4955950	0	1	37319	3	0	next	other	0
Fage_P064a	120	Pulse	99	4962657	6707	1
Fage_P064a	120	Pulse	99	4975057	19107	1
Fage_P064a	120	Pulse	99	4987456	31506	1
Fage_P064a	121	Picture	Retrieval Sternberg Symbols	4993269	0	2	24824	3	0	next	incorrect	558
Fage_P064a	121	Pulse	99	4999856	6587	1
Fage_P064a	121	Response	2	5002846	9577	1
Fage_P064a	121	Pulse	99	5012256	18987	1
Fage_P064a	122	Picture	Fixation Cross after Retrieval	5018093	0	1	149444	2	0	next	other	0
Fage_P064a	122	Pulse	99	5024655	6562	1
Fage_P064a	122	Pulse	99	5037055	18962	1
Fage_P064a	122	Pulse	99	5049455	31362	1
Fage_P064a	122	Pulse	99	5061854	43761	1
Fage_P064a	122	Pulse	99	5074254	56161	1
Fage_P064a	122	Pulse	99	5086654	68561	1
Fage_P064a	122	Pulse	99	5099053	80960	1
Fage_P064a	122	Pulse	99	5111453	93360	1
Fage_P064a	122	Pulse	99	5123853	105760	1
Fage_P064a	122	Pulse	99	5136252	118159	1
Fage_P064a	122	Pulse	99	5148652	130559	1
Fage_P064a	122	Pulse	99	5161052	142959	1
Fage_P064a	123	Picture	Encoding Sternberg Symbols	5167537	0	1	24824	2	0	next	other	0
Fage_P064a	123	Pulse	99	5173451	5914	1
Fage_P064a	123	Pulse	99	5185851	18314	1
Fage_P064a	124	Picture	Fixation Cross Sternberg Symbols after Encoding	5192361	0	1	12495	2	0	next	other	0
Fage_P064a	124	Pulse	99	5198251	5890	1
Fage_P064a	125	Picture	Stroop Sternberg	5204856	0	1	24824	2	0	next	incorrect	580
Fage_P064a	125	Pulse	99	5210650	5794	1
Fage_P064a	125	Response	2	5215550	10694	1
Fage_P064a	125	Pulse	99	5223050	18194	1
Fage_P064a	126	Picture	Fixation Cross Sternberg Symbols after Stroop	5229680	0	1	37319	2	0	next	other	0
Fage_P064a	126	Pulse	99	5235450	5770	1
Fage_P064a	126	Pulse	99	5247849	18169	1
Fage_P064a	126	Pulse	99	5260249	30569	1
Fage_P064a	127	Picture	Retrieval Sternberg Symbols	5266999	0	1	24824	2	0	next	hit	588
Fage_P064a	127	Pulse	99	5272649	5650	1
Fage_P064a	127	Response	1	5278078	11079	1
Fage_P064a	127	Pulse	99	5285058	18059	1
Fage_P064a	128	Picture	Fixation Cross after Retrieval	5291823	0	1	124619	3	0	next	other	0
Fage_P064a	128	Pulse	99	5297458	5635	1
Fage_P064a	128	Pulse	99	5309857	18034	1
Fage_P064a	128	Pulse	99	5322257	30434	1
Fage_P064a	128	Pulse	99	5334657	42834	1
Fage_P064a	128	Pulse	99	5347056	55233	1
Fage_P064a	128	Pulse	99	5359456	67633	1
Fage_P064a	128	Pulse	99	5371856	80033	1
Fage_P064a	128	Pulse	99	5384255	92432	1
Fage_P064a	128	Pulse	99	5396655	104832	1
Fage_P064a	128	Pulse	99	5409055	117232	1
Fage_P064a	129	Picture	Encoding Sternberg Symbols	5416442	0	2	24824	3	0	next	other	0
Fage_P064a	129	Pulse	99	5421454	5012	1
Fage_P064a	129	Pulse	99	5433854	17412	1
Fage_P064a	130	Picture	Fixation Cross Sternberg Symbols after Encoding	5441266	0	1	12496	2	0	next	other	0
Fage_P064a	130	Pulse	99	5446254	4988	1
Fage_P064a	131	Picture	Stroop Sternberg	5453762	0	1	24824	2	0	next	incorrect	608
Fage_P064a	131	Pulse	99	5458653	4891	1
Fage_P064a	131	Response	2	5460653	6891	1
Fage_P064a	131	Pulse	99	5471053	17291	1
Fage_P064a	132	Picture	Fixation Cross Sternberg Symbols after Stroop	5478586	0	1	37319	2	0	next	other	0
Fage_P064a	132	Pulse	99	5483453	4867	1
Fage_P064a	132	Pulse	99	5495852	17266	1
Fage_P064a	132	Pulse	99	5508252	29666	1
Fage_P064a	133	Picture	Retrieval Sternberg Symbols	5515905	0	1	24824	2	0	next	hit	616
Fage_P064a	133	Pulse	99	5520652	4747	1
Fage_P064a	133	Response	1	5526181	10276	1
Fage_P064a	133	Pulse	99	5533051	17146	1
Fage_P064a	134	Picture	Fixation Cross after Retrieval	5540729	0	1	112290	3	0	next	other	0
Fage_P064a	134	Pulse	99	5545451	4722	1
Fage_P064a	134	Pulse	99	5557851	17122	1
Fage_P064a	134	Pulse	99	5570250	29521	1
Fage_P064a	134	Pulse	99	5582650	41921	1
Fage_P064a	134	Pulse	99	5595050	54321	1
Fage_P064a	134	Pulse	99	5607449	66720	1
Fage_P064a	134	Pulse	99	5619849	79120	1
Fage_P064a	134	Pulse	99	5632249	91520	1
Fage_P064a	134	Pulse	99	5644648	103919	1
Fage_P064a	135	Picture	Encoding Sternberg Symbols	5653019	0	2	24824	3	0	next	other	0
Fage_P064a	135	Pulse	99	5657048	4029	1
Fage_P064a	135	Pulse	99	5669448	16429	1
Fage_P064a	136	Picture	Fixation Cross Sternberg Symbols after Encoding	5677843	0	1	12496	2	0	next	other	0
Fage_P064a	136	Pulse	99	5681848	4005	1
Fage_P064a	137	Picture	Stroop Sternberg	5690339	0	1	24824	2	0	next	hit	635
Fage_P064a	137	Pulse	99	5694247	3908	1
Fage_P064a	137	Response	1	5696037	5698	1
Fage_P064a	137	Pulse	99	5706646	16307	1
Fage_P064a	138	Picture	Fixation Cross Sternberg Symbols after Stroop	5715163	0	1	37319	2	0	next	other	0
Fage_P064a	138	Pulse	99	5719046	3883	1
Fage_P064a	138	Pulse	99	5731446	16283	1
Fage_P064a	138	Pulse	99	5743846	28683	1
Fage_P064a	139	Picture	Retrieval Sternberg Symbols	5752482	0	1	24824	2	0	next	hit	643
Fage_P064a	139	Pulse	99	5756245	3763	1
Fage_P064a	139	Response	1	5761235	8753	1
Fage_P064a	139	Pulse	99	5768645	16163	1
Fage_P064a	140	Picture	Fixation Cross after Retrieval	5777306	0	1	136948	2	0	next	other	0
Fage_P064a	140	Pulse	99	5781044	3738	1
Fage_P064a	140	Pulse	99	5793444	16138	1
Fage_P064a	140	Pulse	99	5805844	28538	1
Fage_P064a	140	Pulse	99	5818243	40937	1
Fage_P064a	140	Pulse	99	5830643	53337	1
Fage_P064a	140	Pulse	99	5843043	65737	1
Fage_P064a	140	Pulse	99	5855442	78136	1
Fage_P064a	140	Pulse	99	5867842	90536	1
Fage_P064a	140	Pulse	99	5880242	102936	1
Fage_P064a	140	Pulse	99	5892641	115335	1
Fage_P064a	140	Pulse	99	5905041	127735	1
Fage_P064a	141	Picture	Encoding Sternberg Symbols	5914254	0	1	24824	2	0	next	other	0
Fage_P064a	141	Pulse	99	5917441	3187	1
Fage_P064a	141	Pulse	99	5929840	15586	1
Fage_P064a	142	Picture	Fixation Cross Sternberg Symbols after Encoding	5939078	0	1	12495	2	0	next	other	0
Fage_P064a	142	Pulse	99	5942240	3162	1
Fage_P064a	143	Picture	Stroop Sternberg	5951573	0	1	24824	2	0	next	hit	664
Fage_P064a	143	Pulse	99	5954640	3067	1
Fage_P064a	143	Response	1	5959289	7716	1
Fage_P064a	143	Pulse	99	5967040	15467	1
Fage_P064a	144	Picture	Fixation Cross Sternberg Symbols after Stroop	5976397	0	1	37319	2	0	next	other	0
Fage_P064a	144	Pulse	99	5979439	3042	1
Fage_P064a	144	Pulse	99	5991839	15442	1
Fage_P064a	144	Pulse	99	6004240	27843	1
Fage_P064a	145	Picture	Retrieval Sternberg Symbols	6013716	0	1	24824	2	0	next	incorrect	672
Fage_P064a	145	Pulse	99	6016638	2922	1
Fage_P064a	145	Response	2	6021508	7792	1
Fage_P064a	145	Pulse	99	6029038	15322	1
Fage_P064a	146	Picture	Fixation Cross after Retrieval	6038540	0	1	112291	2	0	next	other	0
Fage_P064a	146	Pulse	99	6041438	2898	1
Fage_P064a	146	Pulse	99	6053837	15297	1
Fage_P064a	146	Pulse	99	6066237	27697	1
Fage_P064a	146	Pulse	99	6078635	40095	2
Fage_P064a	146	Pulse	99	6091036	52496	1
Fage_P064a	146	Pulse	99	6103435	64895	1
Fage_P064a	146	Pulse	99	6115835	77295	1
Fage_P064a	146	Pulse	99	6128235	89695	1
Fage_P064a	146	Pulse	99	6140635	102095	1
Fage_P064a	147	Picture	Instruction Sternberg Letters	6150831	0	1	37319	2	0	next	other	0
Fage_P064a	147	Pulse	99	6153034	2203	1
Fage_P064a	147	Pulse	99	6165434	14603	1
Fage_P064a	147	Pulse	99	6177833	27002	1
Fage_P064a	148	Picture	Encoding Sternberg Letters	6188150	0	1	24824	2	0	next	other	0
Fage_P064a	148	Pulse	99	6190233	2083	1
Fage_P064a	148	Pulse	99	6202633	14483	1
Fage_P064a	149	Picture	Fixation Cross Sternberg Letters after Encoding	6212974	0	1	12495	2	0	next	other	0
Fage_P064a	149	Pulse	99	6215032	2058	1
Fage_P064a	150	Picture	Stroop Sternberg	6225469	0	1	24824	2	0	next	incorrect	695
Fage_P064a	150	Pulse	99	6227432	1963	1
Fage_P064a	150	Response	2	6234052	8583	1
Fage_P064a	150	Pulse	99	6239832	14363	1
Fage_P064a	151	Picture	Fixation Cross Sternberg Letters after Stroop	6250293	0	1	37319	2	0	next	other	0
Fage_P064a	151	Pulse	99	6252231	1938	1
Fage_P064a	151	Pulse	99	6264631	14338	1
Fage_P064a	151	Pulse	99	6277031	26738	1
Fage_P064a	152	Picture	Retrieval Sternberg Letters	6287612	0	1	24824	2	0	next	incorrect	703
Fage_P064a	152	Pulse	99	6289430	1818	1
Fage_P064a	152	Response	2	6297610	9998	1
Fage_P064a	152	Pulse	99	6301830	14218	1
Fage_P064a	153	Picture	Fixation Cross after Retrieval	6312436	0	1	112291	2	0	next	other	0
Fage_P064a	153	Pulse	99	6314230	1794	1
Fage_P064a	153	Pulse	99	6326629	14193	1
Fage_P064a	153	Pulse	99	6339029	26593	1
Fage_P064a	153	Pulse	99	6351429	38993	1
Fage_P064a	153	Pulse	99	6363828	51392	1
Fage_P064a	153	Pulse	99	6376228	63792	1
Fage_P064a	153	Pulse	99	6388628	76192	1
Fage_P064a	153	Pulse	99	6401027	88591	1
Fage_P064a	153	Pulse	99	6413427	100991	1
Fage_P064a	154	Picture	Encoding Sternberg Letters	6424727	0	1	24824	2	0	next	other	0
Fage_P064a	154	Pulse	99	6425827	1100	1
Fage_P064a	154	Pulse	99	6438226	13499	1
Fage_P064a	155	Picture	Fixation Cross Sternberg Letters after Encoding	6449551	0	1	12495	2	0	next	other	0
Fage_P064a	155	Pulse	99	6450626	1075	1
Fage_P064a	156	Picture	Stroop Sternberg	6462046	0	1	24824	2	0	next	incorrect	722
Fage_P064a	156	Pulse	99	6463025	979	1
Fage_P064a	156	Response	2	6469255	7209	1
Fage_P064a	156	Pulse	99	6475425	13379	1
Fage_P064a	157	Picture	Fixation Cross Sternberg Letters after Stroop	6486870	0	1	37319	2	0	next	other	0
Fage_P064a	157	Pulse	99	6487825	955	1
Fage_P064a	157	Pulse	99	6500224	13354	1
Fage_P064a	157	Pulse	99	6512624	25754	1
Fage_P064a	158	Picture	Retrieval Sternberg Letters	6524189	0	1	24824	2	0	next	hit	730
Fage_P064a	158	Pulse	99	6525024	835	1
Fage_P064a	158	Response	1	6536933	12744	1
Fage_P064a	158	Pulse	99	6537423	13234	1
Fage_P064a	159	Picture	Fixation Cross after Retrieval	6549013	0	1	149444	2	0	next	other	0
Fage_P064a	159	Pulse	99	6549823	810	1
Fage_P064a	159	Pulse	99	6562223	13210	1
Fage_P064a	159	Pulse	99	6574622	25609	1
Fage_P064a	159	Pulse	99	6587022	38009	1
Fage_P064a	159	Pulse	99	6599422	50409	1
Fage_P064a	159	Pulse	99	6611821	62808	1
Fage_P064a	159	Pulse	99	6624221	75208	1
Fage_P064a	159	Pulse	99	6636621	87608	1
Fage_P064a	159	Pulse	99	6649020	100007	1
Fage_P064a	159	Pulse	99	6661420	112407	1
Fage_P064a	159	Pulse	99	6673820	124807	1
Fage_P064a	159	Pulse	99	6686219	137206	1
Fage_P064a	160	Picture	Encoding Sternberg Letters	6698457	0	1	24824	2	0	next	other	0
Fage_P064a	160	Pulse	99	6698619	162	1
Fage_P064a	160	Pulse	99	6711019	12562	1
Fage_P064a	161	Picture	Fixation Cross Sternberg Letters after Encoding	6723281	0	1	12495	2	0	next	other	0
Fage_P064a	161	Pulse	99	6723418	137	1
Fage_P064a	162	Picture	Stroop Sternberg	6735776	0	1	24824	2	0	next	hit	752
Fage_P064a	162	Pulse	99	6735818	42	1
Fage_P064a	162	Response	1	6743648	7872	1
Fage_P064a	162	Pulse	99	6748217	12441	1
Fage_P064a	163	Picture	Fixation Cross Sternberg Letters after Stroop	6760600	0	1	37319	2	0	next	other	0
Fage_P064a	163	Pulse	99	6760617	17	1
Fage_P064a	163	Pulse	99	6773017	12417	1
Fage_P064a	163	Pulse	99	6785416	24816	1
Fage_P064a	163	Pulse	99	6797816	37216	1
Fage_P064a	164	Picture	Retrieval Sternberg Letters	6797919	0	1	24824	2	0	next	hit	760
Fage_P064a	164	Response	1	6807316	9397	1
Fage_P064a	164	Pulse	99	6810216	12297	1
Fage_P064a	164	Pulse	99	6822625	24706	1
Fage_P064a	165	Picture	Fixation Cross after Retrieval	6822743	0	1	124619	2	0	next	other	0
Fage_P064a	165	Pulse	99	6835025	12282	1
Fage_P064a	165	Pulse	99	6847425	24682	1
Fage_P064a	165	Pulse	99	6859824	37081	1
Fage_P064a	165	Pulse	99	6872224	49481	1
Fage_P064a	165	Pulse	99	6884624	61881	1
Fage_P064a	165	Pulse	99	6897023	74280	1
Fage_P064a	165	Pulse	99	6909423	86680	1
Fage_P064a	165	Pulse	99	6921823	99080	1
Fage_P064a	165	Pulse	99	6934222	111479	1
Fage_P064a	165	Pulse	99	6946622	123879	1
Fage_P064a	166	Picture	Encoding Sternberg Letters	6947362	0	1	24824	2	0	next	other	0
Fage_P064a	166	Pulse	99	6959022	11660	1
Fage_P064a	166	Pulse	99	6971421	24059	1
Fage_P064a	167	Picture	Fixation Cross Sternberg Letters after Encoding	6972186	0	1	12495	3	0	next	other	0
Fage_P064a	167	Pulse	99	6983821	11635	1
Fage_P064a	168	Picture	Stroop Sternberg	6984681	0	2	24824	3	0	next	hit	780
Fage_P064a	168	Response	1	6990661	5980	1
Fage_P064a	168	Pulse	99	6996221	11540	1
Fage_P064a	168	Pulse	99	7008620	23939	1
Fage_P064a	169	Picture	Fixation Cross Sternberg Letters after Stroop	7009505	0	1	37320	2	0	next	other	0
Fage_P064a	169	Pulse	99	7021020	11515	1
Fage_P064a	169	Pulse	99	7033420	23915	1
Fage_P064a	169	Pulse	99	7045819	36314	1
Fage_P064a	170	Picture	Retrieval Sternberg Letters	7046825	0	1	24823	3	0	next	incorrect	788
Fage_P064a	170	Response	2	7057459	10634	1
Fage_P064a	170	Pulse	99	7058219	11394	1
Fage_P064a	170	Pulse	99	7070619	23794	1
Fage_P064a	171	Picture	Fixation Cross after Retrieval	7071648	0	2	137115	3	0	next	other	0
Fage_P064a	171	Pulse	99	7083018	11370	1
Fage_P064a	171	Pulse	99	7095418	23770	1
Fage_P064a	171	Pulse	99	7107817	36169	1
Fage_P064a	171	Pulse	99	7120217	48569	1
Fage_P064a	171	Pulse	99	7132617	60969	1
Fage_P064a	171	Pulse	99	7145017	73369	1
Fage_P064a	171	Pulse	99	7157416	85768	1
Fage_P064a	171	Pulse	99	7169816	98168	1
Fage_P064a	171	Pulse	99	7182216	110568	1
Fage_P064a	171	Pulse	99	7194617	122969	1
Fage_P064a	171	Pulse	99	7207015	135367	1
Fage_P064a	172	Picture	Encoding Sternberg Letters	7208763	0	1	24824	2	0	next	other	0
Fage_P064a	172	Pulse	99	7219415	10652	1
Fage_P064a	172	Pulse	99	7231814	23051	1
Fage_P064a	173	Picture	Fixation Cross Sternberg Letters after Encoding	7233587	0	1	12495	2	0	next	other	0
Fage_P064a	173	Pulse	99	7244214	10627	1
Fage_P064a	174	Picture	Stroop Sternberg	7246082	0	1	24824	2	0	next	incorrect	809
Fage_P064a	174	Response	2	7254114	8032	1
Fage_P064a	174	Pulse	99	7256613	10531	1
Fage_P064a	174	Pulse	99	7269014	22932	1
Fage_P064a	175	Picture	Fixation Cross Sternberg Letters after Stroop	7270906	0	1	37319	3	0	next	other	0
Fage_P064a	175	Pulse	99	7281412	10506	1
Fage_P064a	175	Pulse	99	7293812	22906	1
Fage_P064a	175	Pulse	99	7306212	35306	1
Fage_P064a	176	Picture	Retrieval Sternberg Letters	7308225	0	2	24824	4	0	next	hit	818
Fage_P064a	176	Pulse	99	7318612	10387	1
Fage_P064a	176	Response	1	7319051	10826	1
Fage_P064a	176	Pulse	99	7331012	22787	1
Fage_P064a	177	Picture	Fixation Cross after Retrieval	7333049	0	2	124620	3	0	next	other	0
Fage_P064a	177	Pulse	99	7343411	10362	1
Fage_P064a	177	Pulse	99	7355811	22762	1
Fage_P064a	177	Pulse	99	7368211	35162	1
Fage_P064a	177	Pulse	99	7380610	47561	1
Fage_P064a	177	Pulse	99	7393010	59961	1
Fage_P064a	177	Pulse	99	7405409	72360	1
Fage_P064a	177	Pulse	99	7417809	84760	1
Fage_P064a	177	Pulse	99	7430209	97160	1
Fage_P064a	177	Pulse	99	7442608	109559	1
Fage_P064a	177	Pulse	99	7455008	121959	1
Fage_P064a	178	Picture	Encoding Sternberg Letters	7457669	0	1	24824	2	0	next	other	0
Fage_P064a	178	Pulse	99	7467408	9739	1
Fage_P064a	178	Pulse	99	7479807	22138	1
Fage_P064a	179	Picture	Fixation Cross Sternberg Letters after Encoding	7482493	0	1	12495	2	0	next	other	0
Fage_P064a	179	Pulse	99	7492207	9714	1
Fage_P064a	180	Picture	Stroop Sternberg	7494988	0	1	24824	2	0	next	incorrect	837
Fage_P064a	180	Response	2	7500607	5619	1
Fage_P064a	180	Pulse	99	7504606	9618	1
Fage_P064a	180	Pulse	99	7517006	22018	1
Fage_P064a	181	Picture	Fixation Cross Sternberg Letters after Stroop	7519812	0	1	37319	2	0	next	other	0
Fage_P064a	181	Pulse	99	7529406	9594	1
Fage_P064a	181	Pulse	99	7541805	21993	1
Fage_P064a	181	Pulse	99	7554205	34393	1
Fage_P064a	182	Picture	Retrieval Sternberg Letters	7557131	0	1	24824	2	0	next	hit	845
Fage_P064a	182	Response	1	7563885	6754	1
Fage_P064a	182	Pulse	99	7566605	9474	1
Fage_P064a	182	Pulse	99	7579004	21873	1
Fage_P064a	183	Picture	Fixation Cross after Retrieval	7581955	0	1	112291	2	0	next	other	0
Fage_P064a	183	Pulse	99	7591404	9449	1
Fage_P064a	183	Pulse	99	7603804	21849	1
Fage_P064a	183	Pulse	99	7616203	34248	1
Fage_P064a	183	Pulse	99	7628603	46648	1
Fage_P064a	183	Pulse	99	7641003	59048	1
Fage_P064a	183	Pulse	99	7653402	71447	1
Fage_P064a	183	Pulse	99	7665802	83847	1
Fage_P064a	183	Pulse	99	7678202	96247	1
Fage_P064a	183	Pulse	99	7690601	108646	1
Fage_P064a	184	Picture	Encoding Sternberg Letters	7694246	0	1	24824	2	0	next	other	0
Fage_P064a	184	Pulse	99	7703001	8755	1
Fage_P064a	184	Pulse	99	7715401	21155	1
Fage_P064a	185	Picture	Fixation Cross Sternberg Letters after Encoding	7719070	0	1	12495	2	0	next	other	0
Fage_P064a	185	Pulse	99	7727800	8730	1
Fage_P064a	186	Picture	Stroop Sternberg	7731565	0	1	24824	2	0	next	hit	864
Fage_P064a	186	Response	1	7737170	5605	1
Fage_P064a	186	Pulse	99	7740200	8635	1
Fage_P064a	186	Pulse	99	7752600	21035	1
Fage_P064a	187	Picture	Fixation Cross Sternberg Letters after Stroop	7756389	0	1	37319	2	0	next	other	0
Fage_P064a	187	Pulse	99	7764999	8610	1
Fage_P064a	187	Pulse	99	7777399	21010	1
Fage_P064a	187	Pulse	99	7789799	33410	1
Fage_P064a	188	Picture	Retrieval Sternberg Letters	7793708	0	1	24824	2	0	next	incorrect	873
Fage_P064a	188	Pulse	99	7802198	8490	1
Fage_P064a	188	Response	2	7803498	9790	1
Fage_P064a	188	Pulse	99	7814598	20890	1
Fage_P064a	189	Picture	Fixation Cross after Retrieval	7818532	0	1	112291	2	0	next	other	0
Fage_P064a	189	Pulse	99	7826998	8466	1
Fage_P064a	189	Pulse	99	7839397	20865	1
Fage_P064a	189	Pulse	99	7851797	33265	1
Fage_P064a	189	Pulse	99	7864196	45664	1
Fage_P064a	189	Pulse	99	7876596	58064	1
Fage_P064a	189	Pulse	99	7888996	70464	1
Fage_P064a	189	Pulse	99	7901395	82863	1
Fage_P064a	189	Pulse	99	7913795	95263	1
Fage_P064a	189	Pulse	99	7926195	107663	1
Fage_P064a	190	Picture	Encoding Sternberg Letters	7930823	0	1	24824	2	0	next	other	0
Fage_P064a	190	Pulse	99	7938594	7771	1
Fage_P064a	190	Pulse	99	7950994	20171	1
Fage_P064a	191	Picture	Fixation Cross Sternberg Letters after Encoding	7955647	0	1	12495	2	0	next	other	0
Fage_P064a	191	Pulse	99	7963394	7747	1
Fage_P064a	192	Picture	Stroop Sternberg	7968142	0	1	24824	2	0	next	incorrect	891
Fage_P064a	192	Response	2	7974693	6551	1
Fage_P064a	192	Pulse	99	7975793	7651	1
Fage_P064a	192	Pulse	99	7988193	20051	1
Fage_P064a	193	Picture	Fixation Cross Sternberg Letters after Stroop	7992966	0	1	37319	2	0	next	other	0
Fage_P064a	193	Pulse	99	8000593	7627	1
Fage_P064a	193	Pulse	99	8012992	20026	1
Fage_P064a	193	Pulse	99	8025392	32426	1
Fage_P064a	194	Picture	Retrieval Sternberg Letters	8030285	0	1	24824	2	0	next	hit	900
Fage_P064a	194	Pulse	99	8037792	7507	1
Fage_P064a	194	Response	1	8040202	9917	1
Fage_P064a	194	Pulse	99	8050191	19906	1
Fage_P064a	195	Picture	Fixation Cross after Retrieval	8055109	0	1	137115	2	0	next	other	0
Fage_P064a	195	Pulse	99	8062591	7482	1
Fage_P064a	195	Pulse	99	8074991	19882	1
Fage_P064a	195	Pulse	99	8087390	32281	1
Fage_P064a	195	Pulse	99	8099790	44681	1
Fage_P064a	195	Pulse	99	8112190	57081	1
Fage_P064a	195	Pulse	99	8124589	69480	1
Fage_P064a	195	Pulse	99	8136989	81880	1
Fage_P064a	195	Pulse	99	8149389	94280	1
Fage_P064a	195	Pulse	99	8161788	106679	1
Fage_P064a	195	Pulse	99	8174188	119079	1
Fage_P064a	195	Pulse	99	8186588	131479	1
Fage_P064a	196	Picture	Encoding Sternberg Letters	8192224	0	1	24824	2	0	next	other	0
Fage_P064a	196	Pulse	99	8198987	6763	1
Fage_P064a	196	Pulse	99	8211387	19163	1
Fage_P064a	197	Picture	Fixation Cross Sternberg Letters after Encoding	8217048	0	1	12495	2	0	next	other	0
Fage_P064a	197	Pulse	99	8223787	6739	1
Fage_P064a	198	Picture	Stroop Sternberg	8229543	0	1	24824	2	0	next	hit	921
Fage_P064a	198	Pulse	99	8236186	6643	1
Fage_P064a	198	Response	1	8237046	7503	1
Fage_P064a	198	Pulse	99	8248586	19043	1
Fage_P064a	199	Picture	Fixation Cross Sternberg Letters after Stroop	8254367	0	1	37319	2	0	next	other	0
Fage_P064a	199	Pulse	99	8260985	6618	1
Fage_P064a	199	Pulse	99	8273385	19018	1
Fage_P064a	199	Pulse	99	8285785	31418	1
Fage_P064a	200	Picture	Retrieval Sternberg Letters	8291686	0	1	24824	2	0	next	incorrect	929
Fage_P064a	200	Pulse	99	8298185	6499	1
Fage_P064a	200	Response	2	8300694	9008	1
Fage_P064a	200	Pulse	99	8310584	18898	1
Fage_P064a	201	Picture	Fixation Cross after Retrieval	8316510	0	1	124620	2	0	next	other	0
Fage_P064a	201	Pulse	99	8322984	6474	1
Fage_P064a	201	Pulse	99	8335383	18873	1
Fage_P064a	201	Pulse	99	8347783	31273	1
Fage_P064a	201	Pulse	99	8360183	43673	1
Fage_P064a	201	Pulse	99	8372593	56083	1
Fage_P064a	201	Pulse	99	8384992	68482	1
Fage_P064a	201	Pulse	99	8397392	80882	1
Fage_P064a	201	Pulse	99	8409781	93271	1
Fage_P064a	201	Pulse	99	8422192	105682	1
Fage_P064a	201	Pulse	99	8434590	118080	1
Fage_P064a	202	Picture	Encoding Sternberg Letters	8441130	0	1	24823	3	0	next	other	0
Fage_P064a	202	Pulse	99	8446991	5861	1
Fage_P064a	202	Pulse	99	8459390	18260	1
Fage_P064a	203	Picture	Fixation Cross Sternberg Letters after Encoding	8465953	0	2	12496	3	0	next	other	0
Fage_P064a	203	Pulse	99	8471788	5835	2
Fage_P064a	204	Picture	Stroop Sternberg	8478449	0	1	24824	2	0	next	incorrect	949
Fage_P064a	204	Pulse	99	8484189	5740	1
Fage_P064a	204	Response	2	8484289	5840	1
Fage_P064a	204	Pulse	99	8496589	18140	1
Fage_P064a	205	Picture	Fixation Cross Sternberg Letters after Stroop	8503273	0	1	37319	2	0	next	other	0
Fage_P064a	205	Pulse	99	8508989	5716	1
Fage_P064a	205	Pulse	99	8521388	18115	1
Fage_P064a	205	Pulse	99	8533788	30515	1
Fage_P064a	206	Picture	Retrieval Sternberg Letters	8540592	0	1	24824	2	0	next	incorrect	957
Fage_P064a	206	Pulse	99	8546188	5596	1
Fage_P064a	206	Response	2	8547237	6645	1
Fage_P064a	206	Pulse	99	8558588	17996	1
Fage_P064a	207	Picture	Fixation Cross after Retrieval	8565416	0	1	149443	2	0	next	other	0
Fage_P064a	207	Pulse	99	8570987	5571	1
Fage_P064a	207	Pulse	99	8583387	17971	1
Fage_P064a	207	Pulse	99	8595786	30370	1
Fage_P064a	207	Pulse	99	8608186	42770	1
Fage_P064a	207	Pulse	99	8620585	55169	1
Fage_P064a	207	Pulse	99	8632985	67569	1
Fage_P064a	207	Pulse	99	8645385	79969	1
Fage_P064a	207	Pulse	99	8657784	92368	1
Fage_P064a	207	Pulse	99	8670184	104768	1
Fage_P064a	207	Pulse	99	8682584	117168	1
Fage_P064a	207	Pulse	99	8694983	129567	1
Fage_P064a	207	Pulse	99	8707383	141967	1
Fage_P064a	208	Picture	Encoding Sternberg Letters	8714859	0	1	24824	2	0	next	other	0
Fage_P064a	208	Pulse	99	8719783	4924	1
Fage_P064a	208	Pulse	99	8732182	17323	1
Fage_P064a	209	Picture	Fixation Cross Sternberg Letters after Encoding	8739683	0	1	12495	2	0	next	other	0
Fage_P064a	209	Pulse	99	8744582	4899	1
Fage_P064a	210	Picture	Stroop Sternberg	8752178	0	1	24824	2	0	next	incorrect	979
Fage_P064a	210	Pulse	99	8756982	4804	1
Fage_P064a	210	Response	2	8759451	7273	1
Fage_P064a	210	Pulse	99	8769381	17203	1
Fage_P064a	211	Picture	Fixation Cross Sternberg Letters after Stroop	8777002	0	1	37319	3	0	next	other	0
Fage_P064a	211	Pulse	99	8781781	4779	1
Fage_P064a	211	Pulse	99	8794181	17179	1
Fage_P064a	211	Pulse	99	8806580	29578	1
Fage_P064a	212	Picture	Retrieval Sternberg Letters	8814321	0	2	24824	3	0	next	hit	987
Fage_P064a	212	Pulse	99	8818980	4659	1
Fage_P064a	212	Response	1	8821700	7379	1
Fage_P064a	212	Pulse	99	8831380	17059	1
Fage_P064a	213	Picture	Fixation Cross after Retrieval	8839145	0	1	124620	2	0	next	other	0
Fage_P064a	213	Pulse	99	8843779	4634	1
Fage_P064a	213	Pulse	99	8856179	17034	1
Fage_P064a	213	Pulse	99	8868579	29434	1
Fage_P064a	213	Pulse	99	8880978	41833	1
Fage_P064a	213	Pulse	99	8893378	54233	1
Fage_P064a	213	Pulse	99	8905778	66633	1
Fage_P064a	213	Pulse	99	8918177	79032	1
Fage_P064a	213	Pulse	99	8930577	91432	1
Fage_P064a	213	Pulse	99	8942977	103832	1
Fage_P064a	213	Pulse	99	8955376	116231	1
Fage_P064a	214	Picture	Encoding Sternberg Letters	8963765	0	1	24824	2	0	next	other	0
Fage_P064a	214	Pulse	99	8967776	4011	1
Fage_P064a	214	Pulse	99	8980176	16411	1
Fage_P064a	215	Picture	Fixation Cross Sternberg Letters after Encoding	8988589	0	1	12495	2	0	next	other	0
Fage_P064a	215	Pulse	99	8992575	3986	1
Fage_P064a	216	Picture	Stroop Sternberg	9001084	0	1	24824	2	0	next	incorrect	1007
Fage_P064a	216	Pulse	99	9004975	3891	1
Fage_P064a	216	Response	2	9009225	8141	1
Fage_P064a	216	Pulse	99	9017374	16290	1
Fage_P064a	217	Picture	Fixation Cross Sternberg Letters after Stroop	9025908	0	1	37319	2	0	next	other	0
Fage_P064a	217	Pulse	99	9029774	3866	1
Fage_P064a	217	Pulse	99	9042174	16266	1
Fage_P064a	217	Pulse	99	9054573	28665	1
Fage_P064a	218	Picture	Retrieval Sternberg Letters	9063227	0	1	24824	2	0	next	incorrect	1015
Fage_P064a	218	Pulse	99	9066973	3746	1
Fage_P064a	218	Response	2	9075753	12526	1
Fage_P064a	218	Pulse	99	9079373	16146	1
Fage_P064a	219	Picture	Fixation Cross after Retrieval	9088051	0	1	112291	2	0	next	other	0
Fage_P064a	219	Pulse	99	9091772	3721	1
Fage_P064a	219	Pulse	99	9104172	16121	1
Fage_P064a	219	Pulse	99	9116572	28521	1
Fage_P064a	219	Pulse	99	9128971	40920	1
Fage_P064a	219	Pulse	99	9141371	53320	1
Fage_P064a	219	Pulse	99	9153771	65720	1
Fage_P064a	219	Pulse	99	9166170	78119	1
Fage_P064a	219	Pulse	99	9178570	90519	1
Fage_P064a	219	Pulse	99	9190970	102919	1
Fage_P064a	220	Picture	Encoding Sternberg Letters	9200342	0	1	24824	2	0	next	other	0
Fage_P064a	220	Pulse	99	9203369	3027	1
Fage_P064a	220	Pulse	99	9215769	15427	1
Fage_P064a	221	Picture	Fixation Cross Sternberg Letters after Encoding	9225166	0	1	12495	2	0	next	other	0
Fage_P064a	221	Pulse	99	9228169	3003	1
Fage_P064a	222	Picture	Stroop Sternberg	9237661	0	1	24824	2	0	next	hit	1034
Fage_P064a	222	Pulse	99	9240568	2907	1
Fage_P064a	222	Response	1	9245058	7397	1
Fage_P064a	222	Pulse	99	9252968	15307	1
Fage_P064a	223	Picture	Fixation Cross Sternberg Letters after Stroop	9262485	0	1	37319	2	0	next	other	0
Fage_P064a	223	Pulse	99	9265368	2883	1
Fage_P064a	223	Pulse	99	9277767	15282	1
Fage_P064a	223	Pulse	99	9290167	27682	1
Fage_P064a	224	Picture	Retrieval Sternberg Letters	9299804	0	1	24824	2	0	next	incorrect	1042
Fage_P064a	224	Pulse	99	9302567	2763	1
Fage_P064a	224	Response	2	9310406	10602	1
Fage_P064a	224	Pulse	99	9314966	15162	1
Fage_P064a	225	Picture	Fixation Cross after Retrieval	9324628	0	1	124619	3	0	next	other	0
Fage_P064a	225	Pulse	99	9327366	2738	1
Fage_P064a	225	Pulse	99	9339766	15138	1
Fage_P064a	225	Pulse	99	9352165	27537	1
Fage_P064a	225	Pulse	99	9364565	39937	1
Fage_P064a	225	Pulse	99	9376964	52336	1
Fage_P064a	225	Pulse	99	9389364	64736	1
Fage_P064a	225	Pulse	99	9401764	77136	1
Fage_P064a	225	Pulse	99	9414163	89535	1
Fage_P064a	225	Pulse	99	9426563	101935	1
Fage_P064a	225	Pulse	99	9438963	114335	1
Fage_P064a	226	Picture	Encoding Sternberg Letters	9449247	0	2	24824	4	0	next	other	0
Fage_P064a	226	Pulse	99	9451362	2115	1
Fage_P064a	226	Pulse	99	9463762	14515	1
Fage_P064a	227	Picture	Fixation Cross Sternberg Letters after Encoding	9474071	0	2	12496	3	0	next	other	0
Fage_P064a	227	Pulse	99	9476162	2091	1
Fage_P064a	228	Picture	Stroop Sternberg	9486567	0	1	24824	2	0	next	incorrect	1062
Fage_P064a	228	Pulse	99	9488561	1994	1
Fage_P064a	228	Response	2	9492111	5544	1
Fage_P064a	228	Pulse	99	9500961	14394	1
Fage_P064a	229	Picture	Fixation Cross Sternberg Letters after Stroop	9511391	0	1	37319	2	0	next	other	0
Fage_P064a	229	Pulse	99	9513361	1970	1
Fage_P064a	229	Pulse	99	9525760	14369	1
Fage_P064a	229	Pulse	99	9538160	26769	1
Fage_P064a	230	Picture	Retrieval Sternberg Letters	9548710	0	1	24824	2	0	next	incorrect	1070
Fage_P064a	230	Pulse	99	9550560	1850	1
Fage_P064a	230	Response	2	9557729	9019	1
Fage_P064a	230	Pulse	99	9562959	14249	1
Fage_P064a	231	Picture	Fixation Cross after Retrieval	9573534	0	1	124619	2	0	next	other	0
Fage_P064a	231	Pulse	99	9575359	1825	1
Fage_P064a	231	Pulse	99	9587759	14225	1
Fage_P064a	231	Pulse	99	9600158	26624	1
Fage_P064a	231	Pulse	99	9612558	39024	1
Fage_P064a	231	Pulse	99	9624958	51424	1
Fage_P064a	231	Pulse	99	9637357	63823	1
Fage_P064a	231	Pulse	99	9649757	76223	1
Fage_P064a	231	Pulse	99	9662157	88623	1
Fage_P064a	231	Pulse	99	9674556	101022	1
Fage_P064a	231	Pulse	99	9686956	113422	1
Fage_P064a	232	Picture	Encoding Sternberg Letters	9698153	0	1	24824	2	0	next	other	0
Fage_P064a	232	Pulse	99	9699356	1203	1
Fage_P064a	232	Pulse	99	9711755	13602	1
Fage_P064a	233	Picture	Fixation Cross Sternberg Letters after Encoding	9722977	0	1	12495	2	0	next	other	0
Fage_P064a	233	Pulse	99	9724155	1178	1
Fage_P064a	234	Picture	Stroop Sternberg	9735472	0	1	24824	2	0	next	incorrect	1090
Fage_P064a	234	Pulse	99	9736555	1083	1
Fage_P064a	234	Response	2	9741844	6372	1
Fage_P064a	234	Pulse	99	9748954	13482	1
Fage_P064a	235	Picture	Fixation Cross Sternberg Letters after Stroop	9760296	0	1	37319	3	0	next	other	0
Fage_P064a	235	Pulse	99	9761354	1058	1
Fage_P064a	235	Pulse	99	9773753	13457	1
Fage_P064a	235	Pulse	99	9786153	25857	1
Fage_P064a	236	Picture	Retrieval Sternberg Letters	9797615	0	2	24824	3	0	next	incorrect	1098
Fage_P064a	236	Pulse	99	9798553	938	1
Fage_P064a	236	Response	2	9805302	7687	1
Fage_P064a	236	Pulse	99	9810952	13337	1
Fage_P064a	237	Picture	Fixation Cross after Retrieval	9822439	0	1	112291	2	0	next	other	0
Fage_P064a	237	Pulse	99	9823352	913	1
Fage_P064a	237	Pulse	99	9835752	13313	1
Fage_P064a	237	Pulse	99	9848151	25712	1
Fage_P064a	237	Pulse	99	9860551	38112	1
Fage_P064a	237	Pulse	99	9872951	50512	1
Fage_P064a	237	Pulse	99	9885350	62911	1
Fage_P064a	237	Pulse	99	9897750	75311	1
Fage_P064a	237	Pulse	99	9910150	87711	1
Fage_P064a	237	Pulse	99	9922549	100110	1
Fage_P064a	238	Picture	Encoding Sternberg Letters	9934730	0	1	24824	2	0	next	other	0
Fage_P064a	238	Pulse	99	9934949	219	1
Fage_P064a	238	Pulse	99	9947349	12619	1
Fage_P064a	239	Picture	Fixation Cross Sternberg Letters after Encoding	9959554	0	1	12495	2	0	next	other	0
Fage_P064a	239	Pulse	99	9959748	194	1
Fage_P064a	240	Picture	Stroop Sternberg	9972049	0	1	24824	2	0	next	incorrect	1117
Fage_P064a	240	Pulse	99	9972148	99	1
Fage_P064a	240	Response	2	9977208	5159	1
Fage_P064a	240	Pulse	99	9984547	12498	1
Fage_P064a	241	Picture	Fixation Cross Sternberg Letters after Stroop	9996873	0	1	37319	3	0	next	other	0
Fage_P064a	241	Pulse	99	9996947	74	1
Fage_P064a	241	Pulse	99	10009357	12484	1
Fage_P064a	241	Pulse	99	10021756	24883	1
Fage_P064a	241	Pulse	99	10034156	37283	1
Fage_P064a	242	Picture	Retrieval Sternberg Letters	10034192	0	2	24824	4	0	next	incorrect	1125
Fage_P064a	242	Response	2	10042756	8564	1
Fage_P064a	242	Pulse	99	10046556	12364	1
Fage_P064a	242	Pulse	99	10058956	24764	1
Fage_P064a	243	Picture	Fixation Cross after Retrieval	10059016	0	2	137115	3	0	next	other	0
Fage_P064a	243	Pulse	99	10071355	12339	1
Fage_P064a	243	Pulse	99	10083755	24739	1
Fage_P064a	243	Pulse	99	10096155	37139	1
Fage_P064a	243	Pulse	99	10108554	49538	1
Fage_P064a	243	Pulse	99	10120954	61938	1
Fage_P064a	243	Pulse	99	10133354	74338	1
Fage_P064a	243	Pulse	99	10145753	86737	1
Fage_P064a	243	Pulse	99	10158153	99137	1
Fage_P064a	243	Pulse	99	10170552	111536	1
Fage_P064a	243	Pulse	99	10182952	123936	1
Fage_P064a	243	Pulse	99	10195352	136336	1
Fage_P064a	244	Picture	Encoding Sternberg Letters	10196131	0	1	24824	2	0	next	other	0
Fage_P064a	244	Pulse	99	10207751	11620	1
Fage_P064a	244	Pulse	99	10220151	24020	1
Fage_P064a	245	Picture	Fixation Cross Sternberg Letters after Encoding	10220955	0	1	12495	2	0	next	other	0
Fage_P064a	245	Pulse	99	10232551	11596	1
Fage_P064a	246	Picture	Stroop Sternberg	10233450	0	1	24824	2	0	next	incorrect	1146
Fage_P064a	246	Response	2	10240060	6610	1
Fage_P064a	246	Pulse	99	10244950	11500	1
Fage_P064a	246	Pulse	99	10257350	23900	1
Fage_P064a	247	Picture	Fixation Cross Sternberg Letters after Stroop	10258274	0	1	37319	3	0	next	other	0
Fage_P064a	247	Pulse	99	10269750	11476	1
Fage_P064a	247	Pulse	99	10282149	23875	1
Fage_P064a	247	Pulse	99	10294549	36275	1
Fage_P064a	248	Picture	Retrieval Sternberg Letters	10295593	0	2	24824	3	0	next	incorrect	1154
Fage_P064a	248	Response	2	10304679	9086	1
Fage_P064a	248	Pulse	99	10306948	11355	1
Fage_P064a	248	Pulse	99	10319348	23755	1
Fage_P064a	249	Picture	Fixation Cross after Retrieval	10320417	0	1	149444	2	0	next	other	0
Fage_P064a	249	Pulse	99	10331748	11331	1
Fage_P064a	249	Pulse	99	10344148	23731	1
Fage_P064a	249	Pulse	99	10356547	36130	1
Fage_P064a	249	Pulse	99	10368947	48530	1
Fage_P064a	249	Pulse	99	10381347	60930	1
Fage_P064a	249	Pulse	99	10393746	73329	1
Fage_P064a	249	Pulse	99	10406146	85729	1
Fage_P064a	249	Pulse	99	10418546	98129	1
Fage_P064a	249	Pulse	99	10430945	110528	1
Fage_P064a	249	Pulse	99	10443345	122928	1
Fage_P064a	249	Pulse	99	10455745	135328	1
Fage_P064a	249	Pulse	99	10468144	147727	1
Fage_P064a	250	Picture	Encoding Sternberg Letters	10469861	0	1	24824	2	0	next	other	0
Fage_P064a	250	Pulse	99	10480544	10683	1
Fage_P064a	250	Pulse	99	10492944	23083	1
Fage_P064a	251	Picture	Fixation Cross Sternberg Letters after Encoding	10494685	0	1	12495	2	0	next	other	0
Fage_P064a	251	Pulse	99	10505343	10658	1
Fage_P064a	252	Picture	Stroop Sternberg	10507180	0	1	24824	2	0	next	hit	1176
Fage_P064a	252	Response	1	10516323	9143	1
Fage_P064a	252	Pulse	99	10517743	10563	1
Fage_P064a	252	Pulse	99	10530142	22962	1
Fage_P064a	253	Picture	Fixation Cross Sternberg Letters after Stroop	10532004	0	1	37319	2	0	next	other	0
Fage_P064a	253	Pulse	99	10542542	10538	1
Fage_P064a	253	Pulse	99	10554942	22938	1
Fage_P064a	253	Pulse	99	10567341	35337	1
Fage_P064a	254	Picture	Retrieval Sternberg Letters	10569323	0	1	24824	2	0	next	hit	1184
Fage_P064a	254	Response	1	10577521	8198	1
Fage_P064a	254	Pulse	99	10579741	10418	1
Fage_P064a	254	Pulse	99	10592141	22818	1
Fage_P064a	255	Picture	Fixation Cross after Retrieval	10594147	0	1	137115	2	0	next	other	0
Fage_P064a	255	Pulse	99	10604540	10393	1
Fage_P064a	255	Pulse	99	10616940	22793	1
Fage_P064a	255	Pulse	99	10629340	35193	1
Fage_P064a	255	Pulse	99	10641739	47592	1
Fage_P064a	255	Pulse	99	10654139	59992	1
Fage_P064a	255	Pulse	99	10666539	72392	1
Fage_P064a	255	Pulse	99	10678938	84791	1
Fage_P064a	255	Pulse	99	10691338	97191	1
Fage_P064a	255	Pulse	99	10703738	109591	1
Fage_P064a	255	Pulse	99	10716137	121990	1
Fage_P064a	255	Pulse	99	10728537	134390	1
Fage_P064a	256	Picture	Encoding Sternberg Letters	10731262	0	1	24824	2	0	next	other	0
Fage_P064a	256	Pulse	99	10740937	9675	1
Fage_P064a	256	Pulse	99	10753336	22074	1
Fage_P064a	257	Picture	Fixation Cross Sternberg Letters after Encoding	10756086	0	1	12495	2	0	next	other	0
Fage_P064a	257	Pulse	99	10765736	9650	1
Fage_P064a	258	Picture	Stroop Sternberg	10768581	0	1	24824	2	0	next	incorrect	1205
Fage_P064a	258	Response	2	10774406	5825	1
Fage_P064a	258	Pulse	99	10778135	9554	1
Fage_P064a	258	Pulse	99	10790535	21954	1
Fage_P064a	259	Picture	Fixation Cross Sternberg Letters after Stroop	10793405	0	1	37319	2	0	next	other	0
Fage_P064a	259	Pulse	99	10802935	9530	1
Fage_P064a	259	Pulse	99	10815334	21929	1
Fage_P064a	259	Pulse	99	10827734	34329	1
Fage_P064a	260	Picture	Retrieval Sternberg Letters	10830724	0	1	24824	2	0	next	incorrect	1213
Fage_P064a	260	Response	2	10839374	8650	1
Fage_P064a	260	Pulse	99	10840134	9410	1
Fage_P064a	260	Pulse	99	10852534	21810	1
Fage_P064a	261	Picture	Fixation Cross after Retrieval	10855548	0	1	112291	2	0	next	other	0
Fage_P064a	261	Pulse	99	10864933	9385	1
Fage_P064a	261	Pulse	99	10877333	21785	1
Fage_P064a	261	Pulse	99	10889732	34184	1
Fage_P064a	261	Pulse	99	10902132	46584	1
Fage_P064a	261	Pulse	99	10914532	58984	1
Fage_P064a	261	Pulse	99	10926931	71383	1
Fage_P064a	261	Pulse	99	10939331	83783	1
Fage_P064a	261	Pulse	99	10951731	96183	1
Fage_P064a	261	Pulse	99	10964130	108582	1
Fage_P064a	262	Picture	Encoding Sternberg Letters	10967839	0	1	24824	2	0	next	other	0
Fage_P064a	262	Pulse	99	10976530	8691	1
Fage_P064a	262	Pulse	99	10988930	21091	1
Fage_P064a	263	Picture	Fixation Cross Sternberg Letters after Encoding	10992663	0	1	12495	2	0	next	other	0
Fage_P064a	263	Pulse	99	11001329	8666	1
Fage_P064a	264	Picture	Stroop Sternberg	11005158	0	1	24824	2	0	next	incorrect	1232
Fage_P064a	264	Response	2	11012979	7821	1
Fage_P064a	264	Pulse	99	11013729	8571	1
Fage_P064a	264	Pulse	99	11026129	20971	1
Fage_P064a	265	Picture	Fixation Cross Sternberg Letters after Stroop	11029982	0	1	37319	2	0	next	other	0
Fage_P064a	265	Pulse	99	11038528	8546	1
Fage_P064a	265	Pulse	99	11050928	20946	1
Fage_P064a	265	Pulse	99	11063328	33346	1
Fage_P064a	266	Picture	Retrieval Sternberg Letters	11067301	0	1	24824	2	0	next	incorrect	1240
Fage_P064a	266	Response	2	11074377	7076	1
Fage_P064a	266	Pulse	99	11075727	8426	1
Fage_P064a	266	Pulse	99	11088127	20826	1
Fage_P064a	267	Picture	Fixation Cross after Retrieval	11092125	0	1	149443	2	0	next	other	0
Fage_P064a	267	Pulse	99	11100527	8402	1
Fage_P064a	267	Pulse	99	11112926	20801	1
Fage_P064a	267	Pulse	99	11125326	33201	1
Fage_P064a	267	Pulse	99	11137726	45601	1
Fage_P064a	267	Pulse	99	11150125	58000	1
Fage_P064a	267	Pulse	99	11162525	70400	1
Fage_P064a	267	Pulse	99	11174925	82800	1
Fage_P064a	267	Pulse	99	11187324	95199	1
Fage_P064a	267	Pulse	99	11199724	107599	1
Fage_P064a	267	Pulse	99	11212123	119998	1
Fage_P064a	267	Pulse	99	11224523	132398	1
Fage_P064a	267	Pulse	99	11236923	144798	1
Fage_P064a	268	Picture	Encoding Sternberg Letters	11241568	0	1	24824	2	0	next	other	0
Fage_P064a	268	Pulse	99	11249322	7754	1
Fage_P064a	268	Pulse	99	11261722	20154	1
Fage_P064a	269	Picture	Fixation Cross Sternberg Letters after Encoding	11266392	0	1	12495	3	0	next	other	0
Fage_P064a	269	Pulse	99	11274122	7730	1
Fage_P064a	270	Picture	Stroop Sternberg	11278887	0	2	24824	4	0	next	incorrect	1262
Fage_P064a	270	Response	2	11284412	5525	1
Fage_P064a	270	Pulse	99	11286521	7634	1
Fage_P064a	270	Pulse	99	11298921	20034	1
Fage_P064a	271	Picture	Fixation Cross Sternberg Letters after Stroop	11303711	0	2	37320	3	0	next	other	0
Fage_P064a	271	Pulse	99	11311321	7610	1
Fage_P064a	271	Pulse	99	11323720	20009	1
Fage_P064a	271	Pulse	99	11336120	32409	1
Fage_P064a	272	Picture	Retrieval Sternberg Letters	11341031	0	1	24824	2	0	next	hit	1270
Fage_P064a	272	Response	1	11347690	6659	1
Fage_P064a	272	Pulse	99	11348520	7489	1
Fage_P064a	272	Pulse	99	11360919	19888	1
Fage_P064a	273	Picture	Fixation Cross after Retrieval	11365855	0	1	124619	2	0	next	other	0
Fage_P064a	273	Pulse	99	11373319	7464	1
Fage_P064a	273	Pulse	99	11385719	19864	1
Fage_P064a	273	Pulse	99	11398118	32263	1
Fage_P064a	273	Pulse	99	11410518	44663	1
Fage_P064a	273	Pulse	99	11422918	57063	1
Fage_P064a	273	Pulse	99	11435317	69462	1
Fage_P064a	273	Pulse	99	11447717	81862	1
Fage_P064a	273	Pulse	99	11460117	94262	1
Fage_P064a	273	Pulse	99	11472516	106661	1
Fage_P064a	273	Pulse	99	11484916	119061	1
Fage_P064a	274	Picture	Encoding Sternberg Letters	11490474	0	1	24824	2	0	next	other	0
Fage_P064a	274	Pulse	99	11497316	6842	1
Fage_P064a	274	Pulse	99	11509715	19241	1
Fage_P064a	275	Picture	Fixation Cross Sternberg Letters after Encoding	11515298	0	1	12495	2	0	next	other	0
Fage_P064a	275	Pulse	99	11522115	6817	1
Fage_P064a	276	Picture	Stroop Sternberg	11527793	0	1	24824	2	0	next	incorrect	1290
Fage_P064a	276	Response	2	11534005	6212	1
Fage_P064a	276	Pulse	99	11534514	6721	1
Fage_P064a	276	Pulse	99	11546914	19121	1
Fage_P064a	277	Picture	Fixation Cross Sternberg Letters after Stroop	11552617	0	1	37319	2	0	next	other	0
Fage_P064a	277	Pulse	99	11559314	6697	1
Fage_P064a	277	Pulse	99	11571714	19097	1
Fage_P064a	277	Pulse	99	11584123	31506	1
Fage_P064a	278	Picture	Retrieval Sternberg Letters	11589936	0	1	24824	2	0	next	hit	1299
Fage_P064a	278	Pulse	99	11596513	6577	1
Fage_P064a	278	Response	1	11597683	7747	1
Fage_P064a	278	Pulse	99	11608912	18976	1
Fage_P064a	279	Picture	Fixation Cross after Retrieval	11614760	0	1	112291	2	0	next	other	0
Fage_P064a	279	Pulse	99	11621322	6562	1
Fage_P064a	279	Pulse	99	11633722	18962	1
Fage_P064a	279	Pulse	99	11646121	31361	1
Fage_P064a	279	Pulse	99	11658521	43761	1
Fage_P064a	279	Pulse	99	11670921	56161	1
Fage_P064a	279	Pulse	99	11683320	68560	1
Fage_P064a	279	Pulse	99	11695720	80960	1
Fage_P064a	279	Pulse	99	11708120	93360	1
Fage_P064a	279	Pulse	99	11720519	105759	1
Fage_P064a	280	Picture	Encoding Sternberg Letters	11727051	0	1	24824	2	0	next	other	0
Fage_P064a	280	Pulse	99	11732919	5868	1
Fage_P064a	280	Pulse	99	11745319	18268	1
Fage_P064a	281	Picture	Fixation Cross Sternberg Letters after Encoding	11751875	0	1	12495	2	0	next	other	0
Fage_P064a	281	Pulse	99	11757718	5843	1
Fage_P064a	282	Picture	Stroop Sternberg	11764370	0	1	24824	2	0	next	hit	1318
Fage_P064a	282	Pulse	99	11770118	5748	1
Fage_P064a	282	Response	1	11771598	7228	1
Fage_P064a	282	Pulse	99	11782518	18148	1
Fage_P064a	283	Picture	Fixation Cross Sternberg Letters after Stroop	11789194	0	1	37319	2	0	next	other	0
Fage_P064a	283	Pulse	99	11794917	5723	1
Fage_P064a	283	Pulse	99	11807317	18123	1
Fage_P064a	283	Pulse	99	11819717	30523	1
Fage_P064a	284	Picture	Retrieval Sternberg Letters	11826513	0	1	24824	2	0	next	hit	1326
Fage_P064a	284	Pulse	99	11832116	5603	1
Fage_P064a	284	Response	1	11834856	8343	1
Fage_P064a	284	Pulse	99	11844516	18003	1
Fage_P064a	285	Picture	Fixation Cross after Retrieval	11851337	0	1	137115	2	0	next	other	0
Fage_P064a	285	Pulse	99	11856916	5579	1
Fage_P064a	285	Pulse	99	11869315	17978	1
Fage_P064a	285	Pulse	99	11881715	30378	1
Fage_P064a	285	Pulse	99	11894115	42778	1
Fage_P064a	285	Pulse	99	11906514	55177	1
Fage_P064a	285	Pulse	99	11918914	67577	1
Fage_P064a	285	Pulse	99	11931314	79977	1
Fage_P064a	285	Pulse	99	11943713	92376	1
Fage_P064a	285	Pulse	99	11956113	104776	1
Fage_P064a	285	Pulse	99	11968512	117175	1
Fage_P064a	285	Pulse	99	11980912	129575	1
Fage_P064a	286	Picture	Encoding Sternberg Letters	11988452	0	1	24824	2	0	next	other	0
Fage_P064a	286	Pulse	99	11993312	4860	1
Fage_P064a	286	Pulse	99	12005711	17259	1
Fage_P064a	287	Picture	Fixation Cross Sternberg Letters after Encoding	12013276	0	1	12495	2	0	next	other	0
Fage_P064a	287	Pulse	99	12018111	4835	1
Fage_P064a	288	Picture	Stroop Sternberg	12025771	0	1	24824	2	0	next	hit	1347
Fage_P064a	288	Pulse	99	12030511	4740	1
Fage_P064a	288	Response	1	12031470	5699	1
Fage_P064a	288	Pulse	99	12042910	17139	1
Fage_P064a	289	Picture	Fixation Cross Sternberg Letters after Stroop	12050595	0	1	37319	2	0	next	other	0
Fage_P064a	289	Pulse	99	12055310	4715	1
Fage_P064a	289	Pulse	99	12067710	17115	1
Fage_P064a	289	Pulse	99	12080109	29514	1
Fage_P064a	290	Picture	Retrieval Sternberg Letters	12087914	0	1	24824	2	0	next	incorrect	1355
Fage_P064a	290	Pulse	99	12092509	4595	1
Fage_P064a	290	Response	2	12095319	7405	1
Fage_P064a	290	Pulse	99	12104909	16995	1
Fage_P064a	291	Picture	Fixation Cross after Retrieval	12112738	0	1	112291	2	0	next	other	0
Fage_P064a	291	Pulse	99	12117308	4570	1
Fage_P064a	291	Pulse	99	12129708	16970	1
Fage_P064a	291	Pulse	99	12142108	29370	1
Fage_P064a	291	Pulse	99	12154507	41769	1
Fage_P064a	291	Pulse	99	12166907	54169	1
Fage_P064a	291	Pulse	99	12179307	66569	1
Fage_P064a	291	Pulse	99	12191706	78968	1
Fage_P064a	291	Pulse	99	12204106	91368	1
Fage_P064a	291	Pulse	99	12216506	103768	1
Fage_P064a	292	Picture	End Sternberg	12225029	0	1	37319	2	0	next	other	0
Fage_P064a	292	Pulse	99	12228905	3876	1
Fage_P064a	292	Pulse	99	12241305	16276	1
Fage_P064a	292	Pulse	99	12253705	28676	1
Fage_P064a	293	Picture	Instruction Stroop	12262348	0	1	37319	2	0	next	other	0
Fage_P064a	293	Pulse	99	12266104	3756	1
Fage_P064a	293	Pulse	99	12278504	16156	1
Fage_P064a	293	Pulse	99	12290903	28555	1
Fage_P064a	294	Picture	stroop neutral close	12299667	0	1	24824	2	0	next	incorrect	1377
Fage_P064a	294	Pulse	99	12303303	3636	1
Fage_P064a	294	Response	2	12306983	7316	1
Fage_P064a	294	Pulse	99	12315703	16036	1
Fage_P064a	295	Picture	stroop neutral close	12324491	0	1	24991	2	0	next	hit	1381
Fage_P064a	295	Pulse	99	12328103	3612	1
Fage_P064a	295	Response	1	12332062	7571	1
Fage_P064a	295	Pulse	99	12340502	16011	1
Fage_P064a	296	Picture	stroop neutral close	12349482	0	1	24824	2	0	next	incorrect	1385
Fage_P064a	296	Pulse	99	12352902	3420	1
Fage_P064a	296	Response	2	12357312	7830	1
Fage_P064a	296	Pulse	99	12365301	15819	1
Fage_P064a	297	Picture	stroop neutral close	12374306	0	1	24990	2	0	next	incorrect	1389
Fage_P064a	297	Pulse	99	12377701	3395	1
Fage_P064a	297	Response	2	12384291	9985	1
Fage_P064a	297	Pulse	99	12390101	15795	1
Fage_P064a	298	Picture	stroop neutral close	12399296	0	1	24824	2	0	next	hit	1393
Fage_P064a	298	Pulse	99	12402500	3204	1
Fage_P064a	298	Response	1	12405620	6324	1
Fage_P064a	298	Pulse	99	12414900	15604	1
Fage_P064a	299	Picture	stroop neutral close	12424120	0	1	24824	2	0	next	incorrect	1397
Fage_P064a	299	Pulse	99	12427300	3180	1
Fage_P064a	299	Response	2	12433109	8989	1
Fage_P064a	299	Pulse	99	12439699	15579	1
Fage_P064a	300	Picture	Fixation Cross Stroop	12448944	0	1	124620	2	0	next	other	0
Fage_P064a	300	Pulse	99	12452099	3155	1
Fage_P064a	300	Pulse	99	12464499	15555	1
Fage_P064a	300	Pulse	99	12476898	27954	1
Fage_P064a	300	Pulse	99	12489298	40354	1
Fage_P064a	300	Pulse	99	12501698	52754	1
Fage_P064a	300	Pulse	99	12514097	65153	1
Fage_P064a	300	Pulse	99	12526497	77553	1
Fage_P064a	300	Pulse	99	12538897	89953	1
Fage_P064a	300	Pulse	99	12551296	102352	1
Fage_P064a	300	Pulse	99	12563696	114752	1
Fage_P064a	301	Picture	stroop neutral close	12573564	0	1	24990	2	0	next	hit	1412
Fage_P064a	301	Pulse	99	12576096	2532	1
Fage_P064a	301	Response	1	12580675	7111	1
Fage_P064a	301	Pulse	99	12588495	14931	1
Fage_P064a	302	Picture	stroop neutral close	12598554	0	1	24824	2	0	next	incorrect	1416
Fage_P064a	302	Pulse	99	12600895	2341	1
Fage_P064a	302	Response	2	12603485	4931	1
Fage_P064a	302	Pulse	99	12613295	14741	1
Fage_P064a	303	Picture	stroop neutral close	12623378	0	1	24824	2	0	next	incorrect	1420
Fage_P064a	303	Pulse	99	12625694	2316	1
Fage_P064a	303	Response	2	12630544	7166	1
Fage_P064a	303	Pulse	99	12638094	14716	1
Fage_P064a	304	Picture	stroop neutral close	12648202	0	1	24990	3	0	next	incorrect	1424
Fage_P064a	304	Pulse	99	12650494	2292	1
Fage_P064a	304	Response	2	12653933	5731	1
Fage_P064a	304	Pulse	99	12662893	14691	1
Fage_P064a	305	Picture	stroop neutral close	12673192	0	2	24824	4	0	next	hit	1428
Fage_P064a	305	Pulse	99	12675293	2101	1
Fage_P064a	305	Response	1	12678773	5581	1
Fage_P064a	305	Pulse	99	12687692	14500	1
Fage_P064a	306	Picture	stroop neutral close	12698016	0	2	24824	4	0	next	incorrect	1432
Fage_P064a	306	Pulse	99	12700092	2076	1
Fage_P064a	306	Response	2	12702692	4676	1
Fage_P064a	306	Pulse	99	12712492	14476	1
Fage_P064a	307	Picture	Fixation Cross Stroop	12722840	0	2	124620	3	0	next	other	0
Fage_P064a	307	Pulse	99	12724891	2051	1
Fage_P064a	307	Pulse	99	12737291	14451	1
Fage_P064a	307	Pulse	99	12749691	26851	1
Fage_P064a	307	Pulse	99	12762090	39250	1
Fage_P064a	307	Pulse	99	12774490	51650	1
Fage_P064a	307	Pulse	99	12786890	64050	1
Fage_P064a	307	Pulse	99	12799289	76449	1
Fage_P064a	307	Pulse	99	12811689	88849	1
Fage_P064a	307	Pulse	99	12824089	101249	1
Fage_P064a	307	Pulse	99	12836488	113648	1
Fage_P064a	308	Picture	stroop neutral close	12847460	0	1	24990	2	0	next	hit	1447
Fage_P064a	308	Pulse	99	12848888	1428	1
Fage_P064a	308	Response	1	12853658	6198	1
Fage_P064a	308	Pulse	99	12861288	13828	1
Fage_P064a	309	Picture	stroop neutral close	12872450	0	1	24824	2	0	next	incorrect	1451
Fage_P064a	309	Pulse	99	12873687	1237	1
Fage_P064a	309	Response	2	12877097	4647	1
Fage_P064a	309	Pulse	99	12886087	13637	1
Fage_P064a	310	Picture	stroop neutral close	12897274	0	1	24824	2	0	next	incorrect	1455
Fage_P064a	310	Pulse	99	12898487	1213	1
Fage_P064a	310	Response	2	12903596	6322	1
Fage_P064a	310	Pulse	99	12910886	13612	1
Fage_P064a	311	Picture	stroop neutral close	12922098	0	1	24991	2	0	next	incorrect	1459
Fage_P064a	311	Pulse	99	12923286	1188	1
Fage_P064a	311	Response	2	12928416	6318	1
Fage_P064a	311	Pulse	99	12935685	13587	1
Fage_P064a	312	Picture	stroop neutral close	12947089	0	1	24990	2	0	next	hit	1463
Fage_P064a	312	Pulse	99	12948085	996	1
Fage_P064a	312	Response	1	12952255	5166	1
Fage_P064a	312	Pulse	99	12960485	13396	1
Fage_P064a	313	Picture	stroop neutral close	12972079	0	1	24824	2	0	next	hit	1467
Fage_P064a	313	Pulse	99	12972885	806	1
Fage_P064a	313	Response	1	12977704	5625	1
Fage_P064a	313	Pulse	99	12985284	13205	1
Fage_P064a	314	Picture	Fixation Cross Stroop	12996903	0	1	124620	2	0	next	other	0
Fage_P064a	314	Pulse	99	12997684	781	1
Fage_P064a	314	Pulse	99	13010084	13181	1
Fage_P064a	314	Pulse	99	13022483	25580	1
Fage_P064a	314	Pulse	99	13034883	37980	1
Fage_P064a	314	Pulse	99	13047282	50379	1
Fage_P064a	314	Pulse	99	13059682	62779	1
Fage_P064a	314	Pulse	99	13072082	75179	1
Fage_P064a	314	Pulse	99	13084481	87578	1
Fage_P064a	314	Pulse	99	13096881	99978	1
Fage_P064a	314	Pulse	99	13109281	112378	1
Fage_P064a	315	Picture	stroop neutral close	13121523	0	1	24990	2	0	next	incorrect	1482
Fage_P064a	315	Pulse	99	13121680	157	1
Fage_P064a	315	Response	2	13127730	6207	1
Fage_P064a	315	Pulse	99	13134080	12557	1
Fage_P064a	315	Pulse	99	13146480	24957	1
Fage_P064a	316	Picture	stroop neutral close	13146513	0	1	24991	2	0	next	hit	1486
Fage_P064a	316	Response	1	13152989	6476	1
Fage_P064a	316	Pulse	99	13158879	12366	1
Fage_P064a	316	Pulse	99	13171279	24766	1
Fage_P064a	317	Picture	stroop neutral close	13171504	0	1	24824	2	0	next	hit	1490
Fage_P064a	317	Response	1	13177199	5695	1
Fage_P064a	317	Response	2	13178149	6645	1
Fage_P064a	317	Pulse	99	13183679	12175	1
Fage_P064a	317	Pulse	99	13196078	24574	1
Fage_P064a	318	Picture	stroop neutral close	13196328	0	1	24823	3	0	next	incorrect	1495
Fage_P064a	318	Response	2	13206318	9990	1
Fage_P064a	318	Pulse	99	13208488	12160	1
Fage_P064a	318	Pulse	99	13220878	24550	1
Fage_P064a	319	Picture	stroop neutral close	13221151	0	2	24824	3	0	next	hit	1499
Fage_P064a	319	Response	1	13228607	7456	1
Fage_P064a	319	Pulse	99	13233287	12136	1
Fage_P064a	319	Pulse	99	13245687	24536	1
Fage_P064a	320	Picture	stroop neutral close	13245975	0	1	24824	2	0	next	incorrect	1503
Fage_P064a	320	Response	2	13253277	7302	1
Fage_P064a	320	Pulse	99	13258086	12111	1
Fage_P064a	320	Pulse	99	13270486	24511	1
Fage_P064a	321	Picture	Fixation Cross Stroop	13270799	0	1	124620	2	0	next	other	0
Fage_P064a	321	Pulse	99	13282886	12087	1
Fage_P064a	321	Pulse	99	13295286	24487	1
Fage_P064a	321	Pulse	99	13307685	36886	1
Fage_P064a	321	Pulse	99	13320085	49286	1
Fage_P064a	321	Pulse	99	13332485	61686	1
Fage_P064a	321	Pulse	99	13344884	74085	1
Fage_P064a	321	Pulse	99	13357284	86485	1
Fage_P064a	321	Pulse	99	13369684	98885	1
Fage_P064a	321	Pulse	99	13382083	111284	1
Fage_P064a	321	Pulse	99	13394483	123684	1
Fage_P064a	322	Picture	stroop maximum incongruent	13395419	0	1	24824	2	0	next	incorrect	1518
Fage_P064a	322	Response	2	13402863	7444	1
Fage_P064a	322	Pulse	99	13406882	11463	1
Fage_P064a	322	Pulse	99	13419282	23863	1
Fage_P064a	323	Picture	stroop maximum incongruent	13420243	0	1	24824	2	0	next	hit	1523
Fage_P064a	323	Pulse	99	13431682	11439	1
Fage_P064a	323	Response	1	13434262	14019	1
Fage_P064a	323	Pulse	99	13444081	23838	1
Fage_P064a	324	Picture	stroop maximum incongruent	13445067	0	1	24990	2	0	next	hit	1526
Fage_P064a	324	Response	1	13455731	10664	1
Fage_P064a	324	Pulse	99	13456481	11414	1
Fage_P064a	324	Pulse	99	13468881	23814	1
Fage_P064a	325	Picture	stroop maximum incongruent	13470057	0	1	24824	2	0	next	incorrect	1530
Fage_P064a	325	Response	2	13478291	8234	1
Fage_P064a	325	Pulse	99	13481280	11223	1
Fage_P064a	325	Pulse	99	13493680	23623	1
Fage_P064a	326	Picture	stroop maximum incongruent	13494881	0	1	24991	2	0	next	hit	1534
Fage_P064a	326	Response	1	13503220	8339	1
Fage_P064a	326	Pulse	99	13506080	11199	1
Fage_P064a	326	Pulse	99	13518479	23598	1
Fage_P064a	327	Picture	stroop maximum incongruent	13519872	0	1	24824	2	0	next	incorrect	1538
Fage_P064a	327	Response	2	13529779	9907	1
Fage_P064a	327	Pulse	99	13530879	11007	1
Fage_P064a	327	Pulse	99	13543279	23407	1
Fage_P064a	328	Picture	Fixation Cross Stroop	13544696	0	1	124619	2	0	next	other	0
Fage_P064a	328	Pulse	99	13555678	10982	1
Fage_P064a	328	Pulse	99	13568078	23382	1
Fage_P064a	328	Pulse	99	13580478	35782	1
Fage_P064a	328	Pulse	99	13592877	48181	1
Fage_P064a	328	Pulse	99	13605277	60581	1
Fage_P064a	328	Pulse	99	13617677	72981	1
Fage_P064a	328	Pulse	99	13630076	85380	1
Fage_P064a	328	Pulse	99	13642476	97780	1
Fage_P064a	328	Pulse	99	13654876	110180	1
Fage_P064a	328	Pulse	99	13667275	122579	1
Fage_P064a	329	Picture	stroop maximum incongruent	13669315	0	1	24823	3	0	next	incorrect	1553
Fage_P064a	329	Response	2	13678505	9190	1
Fage_P064a	329	Pulse	99	13679675	10360	1
Fage_P064a	329	Pulse	99	13692075	22760	1
Fage_P064a	330	Picture	stroop maximum incongruent	13694138	0	2	24825	3	0	next	incorrect	1558
Fage_P064a	330	Pulse	99	13704474	10336	1
Fage_P064a	330	Response	2	13706264	12126	1
Fage_P064a	330	Pulse	99	13716874	22736	1
Fage_P064a	331	Picture	stroop maximum incongruent	13718963	0	1	24824	2	0	next	hit	1561
Fage_P064a	331	Response	1	13726704	7741	1
Fage_P064a	331	Pulse	99	13729273	10310	1
Fage_P064a	331	Pulse	99	13741673	22710	1
Fage_P064a	332	Picture	stroop maximum incongruent	13743787	0	1	24824	2	0	next	hit	1565
Fage_P064a	332	Response	1	13752033	8246	1
Fage_P064a	332	Pulse	99	13754073	10286	1
Fage_P064a	332	Pulse	99	13766473	22686	1
Fage_P064a	333	Picture	stroop maximum incongruent	13768611	0	1	24990	2	0	next	hit	1569
Fage_P064a	333	Response	1	13777902	9291	1
Fage_P064a	333	Pulse	99	13778872	10261	1
Fage_P064a	333	Pulse	99	13791272	22661	1
Fage_P064a	334	Picture	stroop maximum incongruent	13793601	0	1	24824	2	0	next	incorrect	1573
Fage_P064a	334	Response	2	13801542	7941	1
Fage_P064a	334	Pulse	99	13803671	10070	1
Fage_P064a	334	Pulse	99	13816071	22470	1
Fage_P064a	335	Picture	Fixation Cross Stroop	13818425	0	1	124620	2	0	next	other	0
Fage_P064a	335	Pulse	99	13828471	10046	1
Fage_P064a	335	Pulse	99	13840870	22445	1
Fage_P064a	335	Pulse	99	13853270	34845	1
Fage_P064a	335	Pulse	99	13865670	47245	1
Fage_P064a	335	Pulse	99	13878069	59644	1
Fage_P064a	335	Pulse	99	13890469	72044	1
Fage_P064a	335	Pulse	99	13902869	84444	1
Fage_P064a	335	Pulse	99	13915268	96843	1
Fage_P064a	335	Pulse	99	13927668	109243	1
Fage_P064a	335	Pulse	99	13940068	121643	1
Fage_P064a	336	Picture	stroop maximum incongruent	13943045	0	1	24824	2	0	next	hit	1588
Fage_P064a	336	Response	1	13950437	7392	1
Fage_P064a	336	Pulse	99	13952467	9422	1
Fage_P064a	336	Pulse	99	13964867	21822	1
Fage_P064a	337	Picture	stroop maximum incongruent	13967869	0	1	24990	2	0	next	hit	1592
Fage_P064a	337	Response	1	13976097	8228	1
Fage_P064a	337	Pulse	99	13977266	9397	1
Fage_P064a	337	Pulse	99	13989666	21797	1
Fage_P064a	338	Picture	stroop maximum incongruent	13992859	0	1	24824	2	0	next	incorrect	1596
Fage_P064a	338	Response	2	14000216	7357	1
Fage_P064a	338	Pulse	99	14002066	9207	1
Fage_P064a	338	Pulse	99	14014466	21607	1
Fage_P064a	339	Picture	stroop maximum incongruent	14017683	0	1	24824	2	0	next	hit	1600
Fage_P064a	339	Response	1	14024195	6512	1
Fage_P064a	339	Pulse	99	14026865	9182	1
Fage_P064a	339	Pulse	99	14039265	21582	1
Fage_P064a	340	Picture	stroop maximum incongruent	14042507	0	1	24824	2	0	next	hit	1604
Fage_P064a	340	Response	1	14048855	6348	1
Fage_P064a	340	Pulse	99	14051664	9157	1
Fage_P064a	340	Pulse	99	14064064	21557	1
Fage_P064a	341	Picture	stroop maximum incongruent	14067331	0	1	24824	2	0	next	incorrect	1608
Fage_P064a	341	Response	2	14074334	7003	1
Fage_P064a	341	Pulse	99	14076464	9133	1
Fage_P064a	341	Pulse	99	14088864	21533	1
Fage_P064a	342	Picture	Fixation Cross Stroop	14092155	0	1	124619	3	0	next	other	0
Fage_P064a	342	Pulse	99	14101263	9108	1
Fage_P064a	342	Pulse	99	14113663	21508	1
Fage_P064a	342	Pulse	99	14126062	33907	1
Fage_P064a	342	Pulse	99	14138462	46307	1
Fage_P064a	342	Pulse	99	14150862	58707	1
Fage_P064a	342	Pulse	99	14163262	71107	1
Fage_P064a	342	Pulse	99	14175661	83506	1
Fage_P064a	342	Pulse	99	14188061	95906	1
Fage_P064a	342	Pulse	99	14200460	108305	1
Fage_P064a	342	Pulse	99	14212860	120705	1
Fage_P064a	343	Picture	stroop maximum incongruent	14216774	0	2	24991	3	0	next	incorrect	1623
Fage_P064a	343	Response	2	14224620	7846	1
Fage_P064a	343	Pulse	99	14225260	8486	1
Fage_P064a	343	Pulse	99	14237659	20885	1
Fage_P064a	344	Picture	stroop maximum incongruent	14241765	0	1	24824	2	0	next	hit	1627
Fage_P064a	344	Response	1	14247519	5754	1
Fage_P064a	344	Pulse	99	14250059	8294	1
Fage_P064a	344	Pulse	99	14262459	20694	1
Fage_P064a	345	Picture	stroop maximum incongruent	14266589	0	1	24824	2	0	next	incorrect	1631
Fage_P064a	345	Response	2	14272618	6029	1
Fage_P064a	345	Pulse	99	14274858	8269	1
Fage_P064a	345	Pulse	99	14287258	20669	1
Fage_P064a	346	Picture	stroop maximum incongruent	14291413	0	1	24824	2	0	next	incorrect	1636
Fage_P064a	346	Pulse	99	14299658	8245	1
Fage_P064a	346	Response	2	14301387	9974	1
Fage_P064a	346	Pulse	99	14312057	20644	1
Fage_P064a	347	Picture	stroop maximum incongruent	14316237	0	1	24823	3	0	next	incorrect	1639
Fage_P064a	347	Response	2	14322037	5800	1
Fage_P064a	347	Pulse	99	14324457	8220	1
Fage_P064a	347	Pulse	99	14336857	20620	1
Fage_P064a	348	Picture	stroop maximum incongruent	14341060	0	2	24824	3	0	next	incorrect	1643
Fage_P064a	348	Response	2	14349096	8036	1
Fage_P064a	348	Pulse	99	14349256	8196	1
Fage_P064a	348	Pulse	99	14361656	20596	1
Fage_P064a	349	Picture	Fixation Cross Stroop	14365884	0	1	124620	2	0	next	other	0
Fage_P064a	349	Pulse	99	14374056	8172	1
Fage_P064a	349	Pulse	99	14386455	20571	1
Fage_P064a	349	Pulse	99	14398855	32971	1
Fage_P064a	349	Pulse	99	14411255	45371	1
Fage_P064a	349	Pulse	99	14423654	57770	1
Fage_P064a	349	Pulse	99	14436054	70170	1
Fage_P064a	349	Pulse	99	14448454	82570	1
Fage_P064a	349	Pulse	99	14460853	94969	1
Fage_P064a	349	Pulse	99	14473253	107369	1
Fage_P064a	349	Pulse	99	14485652	119768	1
Fage_P064a	350	Picture	End Stroop	14490504	0	1	44288	2	0	next	other	0
Fage_P064a	350	Pulse	99	14498052	7548	1
Fage_P064a	350	Pulse	99	14510452	19948	1
Fage_P064a	350	Pulse	99	14522851	32347	1
