# Supplementary material for: Towards clinical applicability of fMRI via systematic filtering
Source: PLoS One. 2025 May 12;20(5):e0321088. doi: 10.1371/journal.pone.0321088 (PMC12068634; doi:10.1371/journal.pone.0321088)
Supplement: S1 Code — (ZIP) [file pone.0321088.s001.zip › PLOS_DATA_CODE/Logfiles/Fage_P066b-fage.log]

Scenario - Fage Final
Logfile written - 05/03/2013 15:34:16

Subject	Trial	Event Type	Code	Time	TTime	Uncertainty	Duration	Uncertainty	ReqTime	ReqDur	Stim Type	Pair Index

Fage_P066b	1	Pulse	99	68768	78759	1
Fage_P066b	2	Picture	Instruction Sternberg Symbols	68970	0	1	37320	2	0	next	other	0
Fage_P066b	2	Pulse	99	81167	12197	1
Fage_P066b	2	Pulse	99	93567	24597	1
Fage_P066b	2	Pulse	99	105967	36997	1
Fage_P066b	3	Picture	Encoding Sternberg Symbols	106290	0	1	24824	2	0	next	other	0
Fage_P066b	3	Pulse	99	118367	12077	1
Fage_P066b	3	Pulse	99	130767	24477	1
Fage_P066b	4	Picture	Fixation Cross Sternberg Symbols after Encoding	131114	0	1	12493	19	0	next	other	0
Fage_P066b	4	Pulse	99	143166	12052	1
Fage_P066b	5	Picture	Stroop Sternberg	143607	0	18	24826	19	0	next	incorrect	12
Fage_P066b	5	Response	2	150136	6529	1
Fage_P066b	5	Pulse	99	155566	11959	1
Fage_P066b	5	Pulse	99	167966	24359	1
Fage_P066b	6	Picture	Fixation Cross Sternberg Symbols after Stroop	168433	0	1	37320	2	0	next	other	0
Fage_P066b	6	Pulse	99	180366	11933	1
Fage_P066b	6	Pulse	99	192765	24332	1
Fage_P066b	6	Pulse	99	205165	36732	1
Fage_P066b	7	Picture	Retrieval Sternberg Symbols	205753	0	1	24824	2	0	next	hit	20
Fage_P066b	7	Response	1	215165	9412	1
Fage_P066b	7	Pulse	99	217575	11822	1
Fage_P066b	7	Pulse	99	229965	24212	1
Fage_P066b	8	Picture	Fixation Cross after Retrieval	230577	0	1	112292	2	0	next	other	0
Fage_P066b	8	Pulse	99	242364	11787	1
Fage_P066b	8	Pulse	99	254764	24187	1
Fage_P066b	8	Pulse	99	267174	36597	1
Fage_P066b	8	Pulse	99	279574	48997	1
Fage_P066b	8	Pulse	99	291974	61397	1
Fage_P066b	8	Pulse	99	304373	73796	1
Fage_P066b	8	Pulse	99	316773	86196	1
Fage_P066b	8	Pulse	99	329173	98596	1
Fage_P066b	8	Pulse	99	341573	110996	1
Fage_P066b	9	Picture	Encoding Sternberg Symbols	342869	0	1	24824	2	0	next	other	0
Fage_P066b	9	Pulse	99	353972	11103	1
Fage_P066b	9	Pulse	99	366372	23503	1
Fage_P066b	10	Picture	Fixation Cross Sternberg Symbols after Encoding	367693	0	1	12495	2	0	next	other	0
Fage_P066b	10	Pulse	99	378772	11079	1
Fage_P066b	11	Picture	Stroop Sternberg	380188	0	1	24825	2	0	next	incorrect	39
Fage_P066b	11	Response	2	386342	6154	1
Fage_P066b	11	Pulse	99	391172	10984	1
Fage_P066b	11	Pulse	99	403571	23383	1
Fage_P066b	12	Picture	Fixation Cross Sternberg Symbols after Stroop	405013	0	1	37319	2	0	next	other	0
Fage_P066b	12	Pulse	99	415971	10958	1
Fage_P066b	12	Pulse	99	428371	23358	1
Fage_P066b	12	Pulse	99	440771	35758	1
Fage_P066b	13	Picture	Retrieval Sternberg Symbols	442332	0	1	24824	2	0	next	incorrect	47
Fage_P066b	13	Response	2	446451	4119	1
Fage_P066b	13	Pulse	99	453171	10839	1
Fage_P066b	13	Pulse	99	465570	23238	1
Fage_P066b	14	Picture	Fixation Cross after Retrieval	467156	0	1	149445	2	0	next	other	0
Fage_P066b	14	Pulse	99	477970	10814	1
Fage_P066b	14	Pulse	99	490370	23214	1
Fage_P066b	14	Pulse	99	502770	35614	1
Fage_P066b	14	Pulse	99	515169	48013	1
Fage_P066b	14	Pulse	99	527569	60413	1
Fage_P066b	14	Pulse	99	539969	72813	1
Fage_P066b	14	Pulse	99	552369	85213	1
Fage_P066b	14	Pulse	99	564768	97612	1
Fage_P066b	14	Pulse	99	577168	110012	1
Fage_P066b	14	Pulse	99	589568	122412	1
Fage_P066b	14	Pulse	99	601968	134812	1
Fage_P066b	14	Pulse	99	614367	147211	1
Fage_P066b	15	Picture	Encoding Sternberg Symbols	616601	0	1	24824	2	0	next	other	0
Fage_P066b	15	Pulse	99	626767	10166	1
Fage_P066b	15	Pulse	99	639167	22566	1
Fage_P066b	16	Picture	Fixation Cross Sternberg Symbols after Encoding	641425	0	1	12495	3	0	next	other	0
Fage_P066b	16	Pulse	99	651567	10142	1
Fage_P066b	17	Picture	Stroop Sternberg	653920	0	2	24825	3	0	next	hit	69
Fage_P066b	17	Response	1	660427	6507	1
Fage_P066b	17	Pulse	99	663966	10046	1
Fage_P066b	17	Pulse	99	676366	22446	1
Fage_P066b	18	Picture	Fixation Cross Sternberg Symbols after Stroop	678745	0	1	37319	2	0	next	other	0
Fage_P066b	18	Pulse	99	688766	10021	1
Fage_P066b	18	Pulse	99	701166	22421	1
Fage_P066b	18	Pulse	99	713566	34821	1
Fage_P066b	19	Picture	Retrieval Sternberg Symbols	716064	0	1	24824	2	0	next	hit	77
Fage_P066b	19	Response	1	721975	5911	1
Fage_P066b	19	Pulse	99	725965	9901	1
Fage_P066b	19	Pulse	99	738365	22301	1
Fage_P066b	20	Picture	Fixation Cross after Retrieval	740888	0	1	124621	2	0	next	other	0
Fage_P066b	20	Pulse	99	750765	9877	1
Fage_P066b	20	Pulse	99	763165	22277	1
Fage_P066b	20	Pulse	99	775564	34676	1
Fage_P066b	20	Pulse	99	787964	47076	1
Fage_P066b	20	Pulse	99	800364	59476	1
Fage_P066b	20	Pulse	99	812764	71876	1
Fage_P066b	20	Pulse	99	825164	84276	1
Fage_P066b	20	Pulse	99	837563	96675	1
Fage_P066b	20	Pulse	99	849963	109075	1
Fage_P066b	20	Pulse	99	862363	121475	1
Fage_P066b	21	Picture	Encoding Sternberg Symbols	865509	0	1	24824	2	0	next	other	0
Fage_P066b	21	Pulse	99	874763	9254	1
Fage_P066b	21	Pulse	99	887162	21653	1
Fage_P066b	22	Picture	Fixation Cross Sternberg Symbols after Encoding	890333	0	1	12495	2	0	next	other	0
Fage_P066b	22	Pulse	99	899562	9229	1
Fage_P066b	23	Picture	Stroop Sternberg	902828	0	1	24825	2	0	next	hit	97
Fage_P066b	23	Response	1	908802	5974	1
Fage_P066b	23	Pulse	99	911962	9134	1
Fage_P066b	23	Pulse	99	924362	21534	1
Fage_P066b	24	Picture	Fixation Cross Sternberg Symbols after Stroop	927653	0	1	37319	2	0	next	other	0
Fage_P066b	24	Pulse	99	936761	9108	1
Fage_P066b	24	Pulse	99	949161	21508	1
Fage_P066b	24	Pulse	99	961561	33908	1
Fage_P066b	25	Picture	Retrieval Sternberg Symbols	964972	0	1	24824	2	0	next	incorrect	105
Fage_P066b	25	Response	2	970641	5669	1
Fage_P066b	25	Pulse	99	973961	8989	1
Fage_P066b	25	Pulse	99	986360	21388	1
Fage_P066b	26	Picture	Fixation Cross after Retrieval	989796	0	1	136950	2	0	next	other	0
Fage_P066b	26	Pulse	99	998760	8964	1
Fage_P066b	26	Pulse	99	1011160	21364	1
Fage_P066b	26	Pulse	99	1023560	33764	1
Fage_P066b	26	Pulse	99	1035960	46164	1
Fage_P066b	26	Pulse	99	1048359	58563	1
Fage_P066b	26	Pulse	99	1060759	70963	1
Fage_P066b	26	Pulse	99	1073159	83363	1
Fage_P066b	26	Pulse	99	1085559	95763	1
Fage_P066b	26	Pulse	99	1097958	108162	1
Fage_P066b	26	Pulse	99	1110358	120562	1
Fage_P066b	26	Pulse	99	1122758	132962	1
Fage_P066b	27	Picture	Encoding Sternberg Symbols	1126746	0	1	24824	2	0	next	other	0
Fage_P066b	27	Pulse	99	1135158	8412	1
Fage_P066b	27	Pulse	99	1147557	20811	1
Fage_P066b	28	Picture	Fixation Cross Sternberg Symbols after Encoding	1151570	0	1	12495	2	0	next	other	0
Fage_P066b	28	Pulse	99	1159957	8387	1
Fage_P066b	29	Picture	Stroop Sternberg	1164065	0	1	24824	2	0	next	incorrect	126
Fage_P066b	29	Response	2	1169527	5462	1
Fage_P066b	29	Pulse	99	1172357	8292	1
Fage_P066b	29	Pulse	99	1184757	20692	1
Fage_P066b	30	Picture	Fixation Cross Sternberg Symbols after Stroop	1188889	0	1	37320	2	0	next	other	0
Fage_P066b	30	Pulse	99	1197157	8268	1
Fage_P066b	30	Pulse	99	1209556	20667	1
Fage_P066b	30	Pulse	99	1221956	33067	1
Fage_P066b	31	Picture	Retrieval Sternberg Symbols	1226209	0	1	24824	2	0	next	hit	134
Fage_P066b	31	Response	1	1231246	5037	1
Fage_P066b	31	Pulse	99	1234356	8147	1
Fage_P066b	31	Pulse	99	1246756	20547	1
Fage_P066b	32	Picture	Fixation Cross after Retrieval	1251033	0	1	124621	2	0	next	other	0
Fage_P066b	32	Pulse	99	1259155	8122	1
Fage_P066b	32	Pulse	99	1271555	20522	1
Fage_P066b	32	Pulse	99	1283955	32922	1
Fage_P066b	32	Pulse	99	1296355	45322	1
Fage_P066b	32	Pulse	99	1308754	57721	1
Fage_P066b	32	Pulse	99	1321154	70121	1
Fage_P066b	32	Pulse	99	1333554	82521	1
Fage_P066b	32	Pulse	99	1345954	94921	1
Fage_P066b	32	Pulse	99	1358354	107321	1
Fage_P066b	32	Pulse	99	1370753	119720	1
Fage_P066b	33	Picture	Encoding Sternberg Symbols	1375654	0	1	24824	2	0	next	other	0
Fage_P066b	33	Pulse	99	1383153	7499	1
Fage_P066b	33	Pulse	99	1395553	19899	1
Fage_P066b	34	Picture	Fixation Cross Sternberg Symbols after Encoding	1400478	0	1	12495	2	0	next	other	0
Fage_P066b	34	Pulse	99	1407953	7475	1
Fage_P066b	35	Picture	Stroop Sternberg	1412973	0	1	24824	2	0	next	incorrect	154
Fage_P066b	35	Response	2	1418192	5219	1
Fage_P066b	35	Pulse	99	1420352	7379	1
Fage_P066b	35	Pulse	99	1432752	19779	1
Fage_P066b	36	Picture	Fixation Cross Sternberg Symbols after Stroop	1437797	0	1	37320	2	0	next	other	0
Fage_P066b	36	Pulse	99	1445152	7355	1
Fage_P066b	36	Pulse	99	1457552	19755	1
Fage_P066b	36	Pulse	99	1469951	32154	1
Fage_P066b	37	Picture	Retrieval Sternberg Symbols	1475117	0	1	24824	2	0	next	hit	162
Fage_P066b	37	Response	1	1480701	5584	1
Fage_P066b	37	Pulse	99	1482351	7234	1
Fage_P066b	37	Pulse	99	1494751	19634	1
Fage_P066b	38	Picture	Fixation Cross after Retrieval	1499941	0	1	112292	2	0	next	other	0
Fage_P066b	38	Pulse	99	1507151	7210	1
Fage_P066b	38	Pulse	99	1519550	19609	1
Fage_P066b	38	Pulse	99	1531950	32009	1
Fage_P066b	38	Pulse	99	1544350	44409	1
Fage_P066b	38	Pulse	99	1556750	56809	1
Fage_P066b	38	Pulse	99	1569150	69209	1
Fage_P066b	38	Pulse	99	1581549	81608	1
Fage_P066b	38	Pulse	99	1593949	94008	1
Fage_P066b	38	Pulse	99	1606349	106408	1
Fage_P066b	39	Picture	Encoding Sternberg Symbols	1612233	0	1	24824	2	0	next	other	0
Fage_P066b	39	Pulse	99	1618749	6516	1
Fage_P066b	39	Pulse	99	1631148	18915	1
Fage_P066b	40	Picture	Fixation Cross Sternberg Symbols after Encoding	1637057	0	1	12495	3	0	next	other	0
Fage_P066b	40	Pulse	99	1643548	6491	1
Fage_P066b	41	Picture	Stroop Sternberg	1649552	0	2	24824	4	0	next	hit	181
Fage_P066b	41	Response	1	1654308	4756	1
Fage_P066b	41	Pulse	99	1655948	6396	1
Fage_P066b	41	Pulse	99	1668348	18796	1
Fage_P066b	42	Picture	Fixation Cross Sternberg Symbols after Stroop	1674376	0	2	37320	3	0	next	other	0
Fage_P066b	42	Pulse	99	1680747	6371	1
Fage_P066b	42	Pulse	99	1693147	18771	1
Fage_P066b	42	Pulse	99	1705547	31171	1
Fage_P066b	43	Picture	Retrieval Sternberg Symbols	1711696	0	1	24824	2	0	next	incorrect	189
Fage_P066b	43	Response	2	1716747	5051	1
Fage_P066b	43	Pulse	99	1717947	6251	1
Fage_P066b	43	Pulse	99	1730347	18651	1
Fage_P066b	44	Picture	Fixation Cross after Retrieval	1736520	0	1	112292	2	0	next	other	0
Fage_P066b	44	Pulse	99	1742746	6226	1
Fage_P066b	44	Pulse	99	1755146	18626	1
Fage_P066b	44	Pulse	99	1767556	31036	1
Fage_P066b	44	Pulse	99	1779956	43436	1
Fage_P066b	44	Pulse	99	1792355	55835	1
Fage_P066b	44	Pulse	99	1804755	68235	1
Fage_P066b	44	Pulse	99	1817155	80635	1
Fage_P066b	44	Pulse	99	1829555	93035	1
Fage_P066b	44	Pulse	99	1841954	105434	1
Fage_P066b	45	Picture	Encoding Sternberg Symbols	1848812	0	1	24824	2	0	next	other	0
Fage_P066b	45	Pulse	99	1854354	5542	1
Fage_P066b	45	Pulse	99	1866754	17942	1
Fage_P066b	46	Picture	Fixation Cross Sternberg Symbols after Encoding	1873636	0	1	12496	2	0	next	other	0
Fage_P066b	46	Pulse	99	1879154	5518	1
Fage_P066b	47	Picture	Stroop Sternberg	1886132	0	1	24824	2	0	next	incorrect	208
Fage_P066b	47	Response	2	1891264	5132	1
Fage_P066b	47	Pulse	99	1891553	5421	1
Fage_P066b	47	Pulse	99	1903953	17821	1
Fage_P066b	48	Picture	Fixation Cross Sternberg Symbols after Stroop	1910956	0	1	37319	2	0	next	other	0
Fage_P066b	48	Pulse	99	1916353	5397	1
Fage_P066b	48	Pulse	99	1928753	17797	1
Fage_P066b	48	Pulse	99	1941153	30197	1
Fage_P066b	49	Picture	Retrieval Sternberg Symbols	1948275	0	1	24824	2	0	next	incorrect	216
Fage_P066b	49	Response	2	1953022	4747	1
Fage_P066b	49	Pulse	99	1953552	5277	1
Fage_P066b	49	Pulse	99	1965952	17677	1
Fage_P066b	50	Picture	Fixation Cross after Retrieval	1973099	0	1	136950	2	0	next	other	0
Fage_P066b	50	Pulse	99	1978352	5253	1
Fage_P066b	50	Pulse	99	1990752	17653	1
Fage_P066b	50	Pulse	99	2003151	30052	1
Fage_P066b	50	Pulse	99	2015551	42452	1
Fage_P066b	50	Pulse	99	2027951	54852	1
Fage_P066b	50	Pulse	99	2040351	67252	1
Fage_P066b	50	Pulse	99	2052750	79651	1
Fage_P066b	50	Pulse	99	2065150	92051	1
Fage_P066b	50	Pulse	99	2077550	104451	1
Fage_P066b	50	Pulse	99	2089950	116851	1
Fage_P066b	50	Pulse	99	2102350	129251	1
Fage_P066b	51	Picture	Encoding Sternberg Symbols	2110049	0	1	24824	2	0	next	other	0
Fage_P066b	51	Pulse	99	2114749	4700	1
Fage_P066b	51	Pulse	99	2127149	17100	1
Fage_P066b	52	Picture	Fixation Cross Sternberg Symbols after Encoding	2134873	0	1	12495	2	0	next	other	0
Fage_P066b	52	Pulse	99	2139549	4676	1
Fage_P066b	53	Picture	Stroop Sternberg	2147368	0	1	24824	3	0	next	hit	238
Fage_P066b	53	Pulse	99	2151949	4581	1
Fage_P066b	53	Response	1	2154308	6940	1
Fage_P066b	53	Pulse	99	2164348	16980	1
Fage_P066b	54	Picture	Fixation Cross Sternberg Symbols after Stroop	2172192	0	2	37320	3	0	next	other	0
Fage_P066b	54	Pulse	99	2176748	4556	1
Fage_P066b	54	Pulse	99	2189148	16956	1
Fage_P066b	54	Pulse	99	2201548	29356	1
Fage_P066b	55	Picture	Retrieval Sternberg Symbols	2209512	0	1	24824	2	0	next	incorrect	246
Fage_P066b	55	Pulse	99	2213947	4435	1
Fage_P066b	55	Response	2	2217687	8175	1
Fage_P066b	55	Pulse	99	2226347	16835	1
Fage_P066b	56	Picture	Fixation Cross after Retrieval	2234336	0	1	124621	2	0	next	other	0
Fage_P066b	56	Pulse	99	2238747	4411	1
Fage_P066b	56	Pulse	99	2251147	16811	1
Fage_P066b	56	Pulse	99	2263547	29211	1
Fage_P066b	56	Pulse	99	2275946	41610	1
Fage_P066b	56	Pulse	99	2288346	54010	1
Fage_P066b	56	Pulse	99	2300746	66410	1
Fage_P066b	56	Pulse	99	2313146	78810	1
Fage_P066b	56	Pulse	99	2325545	91209	1
Fage_P066b	56	Pulse	99	2337945	103609	1
Fage_P066b	56	Pulse	99	2350345	116009	1
Fage_P066b	57	Picture	Encoding Sternberg Symbols	2358957	0	1	24824	2	0	next	other	0
Fage_P066b	57	Pulse	99	2362745	3788	1
Fage_P066b	57	Pulse	99	2375144	16187	1
Fage_P066b	58	Picture	Fixation Cross Sternberg Symbols after Encoding	2383781	0	1	12495	2	0	next	other	0
Fage_P066b	58	Pulse	99	2387544	3763	1
Fage_P066b	59	Picture	Stroop Sternberg	2396276	0	1	24824	2	0	next	incorrect	266
Fage_P066b	59	Pulse	99	2399944	3668	1
Fage_P066b	59	Response	2	2400874	4598	1
Fage_P066b	59	Pulse	99	2412344	16068	1
Fage_P066b	60	Picture	Fixation Cross Sternberg Symbols after Stroop	2421100	0	1	37320	2	0	next	other	0
Fage_P066b	60	Pulse	99	2424744	3644	1
Fage_P066b	60	Pulse	99	2437143	16043	1
Fage_P066b	60	Pulse	99	2449543	28443	1
Fage_P066b	61	Picture	Retrieval Sternberg Symbols	2458420	0	1	24824	2	0	next	incorrect	274
Fage_P066b	61	Pulse	99	2461943	3523	1
Fage_P066b	61	Response	2	2464883	6463	1
Fage_P066b	61	Pulse	99	2474343	15923	1
Fage_P066b	62	Picture	Fixation Cross after Retrieval	2483244	0	1	149445	2	0	next	other	0
Fage_P066b	62	Pulse	99	2486742	3498	1
Fage_P066b	62	Pulse	99	2499142	15898	1
Fage_P066b	62	Pulse	99	2511542	28298	1
Fage_P066b	62	Pulse	99	2523942	40698	1
Fage_P066b	62	Pulse	99	2536341	53097	1
Fage_P066b	62	Pulse	99	2548741	65497	1
Fage_P066b	62	Pulse	99	2561141	77897	1
Fage_P066b	62	Pulse	99	2573541	90297	1
Fage_P066b	62	Pulse	99	2585940	102696	1
Fage_P066b	62	Pulse	99	2598340	115096	1
Fage_P066b	62	Pulse	99	2610740	127496	1
Fage_P066b	62	Pulse	99	2623140	139896	1
Fage_P066b	63	Picture	Encoding Sternberg Symbols	2632689	0	1	24824	2	0	next	other	0
Fage_P066b	63	Pulse	99	2635540	2851	1
Fage_P066b	63	Pulse	99	2647939	15250	1
Fage_P066b	64	Picture	Fixation Cross Sternberg Symbols after Encoding	2657513	0	1	12495	2	0	next	other	0
Fage_P066b	64	Pulse	99	2660339	2826	1
Fage_P066b	65	Picture	Stroop Sternberg	2670008	0	1	24824	3	0	next	incorrect	296
Fage_P066b	65	Pulse	99	2672739	2731	1
Fage_P066b	65	Response	2	2675089	5081	1
Fage_P066b	65	Pulse	99	2685139	15131	1
Fage_P066b	66	Picture	Fixation Cross Sternberg Symbols after Stroop	2694832	0	2	37320	3	0	next	other	0
Fage_P066b	66	Pulse	99	2697538	2706	1
Fage_P066b	66	Pulse	99	2709938	15106	1
Fage_P066b	66	Pulse	99	2722338	27506	1
Fage_P066b	67	Picture	Retrieval Sternberg Symbols	2732152	0	1	24824	2	0	next	incorrect	304
Fage_P066b	67	Pulse	99	2734738	2586	1
Fage_P066b	67	Response	2	2743917	11765	1
Fage_P066b	67	Pulse	99	2747137	14985	1
Fage_P066b	68	Picture	Fixation Cross after Retrieval	2756976	0	1	124621	2	0	next	other	0
Fage_P066b	68	Pulse	99	2759537	2561	1
Fage_P066b	68	Pulse	99	2771937	14961	1
Fage_P066b	68	Pulse	99	2784337	27361	1
Fage_P066b	68	Pulse	99	2796736	39760	1
Fage_P066b	68	Pulse	99	2809136	52160	1
Fage_P066b	68	Pulse	99	2821536	64560	1
Fage_P066b	68	Pulse	99	2833936	76960	1
Fage_P066b	68	Pulse	99	2846336	89360	1
Fage_P066b	68	Pulse	99	2858735	101759	1
Fage_P066b	68	Pulse	99	2871135	114159	1
Fage_P066b	69	Picture	Encoding Sternberg Symbols	2881597	0	1	24824	2	0	next	other	0
Fage_P066b	69	Pulse	99	2883535	1938	1
Fage_P066b	69	Pulse	99	2895935	14338	1
Fage_P066b	70	Picture	Fixation Cross Sternberg Symbols after Encoding	2906421	0	1	12495	2	0	next	other	0
Fage_P066b	70	Pulse	99	2908334	1913	1
Fage_P066b	71	Picture	Stroop Sternberg	2918916	0	1	24824	3	0	next	incorrect	324
Fage_P066b	71	Pulse	99	2920734	1818	1
Fage_P066b	71	Response	2	2925364	6448	1
Fage_P066b	71	Pulse	99	2933134	14218	1
Fage_P066b	72	Picture	Fixation Cross Sternberg Symbols after Stroop	2943740	0	2	37320	3	0	next	other	0
Fage_P066b	72	Pulse	99	2945534	1794	1
Fage_P066b	72	Pulse	99	2957933	14193	1
Fage_P066b	72	Pulse	99	2970333	26593	1
Fage_P066b	73	Picture	Retrieval Sternberg Symbols	2981060	0	1	24824	2	0	next	incorrect	332
Fage_P066b	73	Pulse	99	2982733	1673	1
Fage_P066b	73	Response	2	2987633	6573	1
Fage_P066b	73	Pulse	99	2995133	14073	1
Fage_P066b	74	Picture	Fixation Cross after Retrieval	3005884	0	1	112292	2	0	next	other	0
Fage_P066b	74	Pulse	99	3007533	1649	1
Fage_P066b	74	Pulse	99	3019932	14048	1
Fage_P066b	74	Pulse	99	3032332	26448	1
Fage_P066b	74	Pulse	99	3044732	38848	1
Fage_P066b	74	Pulse	99	3057131	51247	1
Fage_P066b	74	Pulse	99	3069531	63647	1
Fage_P066b	74	Pulse	99	3081931	76047	1
Fage_P066b	74	Pulse	99	3094331	88447	1
Fage_P066b	74	Pulse	99	3106731	100847	1
Fage_P066b	75	Picture	Encoding Sternberg Symbols	3118176	0	1	24824	2	0	next	other	0
Fage_P066b	75	Pulse	99	3119130	954	1
Fage_P066b	75	Pulse	99	3131530	13354	1
Fage_P066b	76	Picture	Fixation Cross Sternberg Symbols after Encoding	3143000	0	1	12496	2	0	next	other	0
Fage_P066b	76	Pulse	99	3143930	930	1
Fage_P066b	77	Picture	Stroop Sternberg	3155496	0	1	24824	2	0	next	hit	351
Fage_P066b	77	Pulse	99	3156330	834	1
Fage_P066b	77	Response	1	3162720	7224	1
Fage_P066b	77	Pulse	99	3168729	13233	1
Fage_P066b	78	Picture	Fixation Cross Sternberg Symbols after Stroop	3180320	0	1	37319	2	0	next	other	0
Fage_P066b	78	Pulse	99	3181129	809	1
Fage_P066b	78	Pulse	99	3193529	13209	1
Fage_P066b	78	Pulse	99	3205929	25609	1
Fage_P066b	79	Picture	Retrieval Sternberg Symbols	3217639	0	1	24824	2	0	next	hit	359
Fage_P066b	79	Pulse	99	3218329	690	1
Fage_P066b	79	Response	1	3222518	4879	1
Fage_P066b	79	Pulse	99	3230728	13089	1
Fage_P066b	80	Picture	Fixation Cross after Retrieval	3242463	0	1	124621	2	0	next	other	0
Fage_P066b	80	Pulse	99	3243128	665	1
Fage_P066b	80	Pulse	99	3255528	13065	1
Fage_P066b	80	Pulse	99	3267928	25465	1
Fage_P066b	80	Pulse	99	3280327	37864	1
Fage_P066b	80	Pulse	99	3292727	50264	1
Fage_P066b	80	Pulse	99	3305127	62664	1
Fage_P066b	80	Pulse	99	3317527	75064	1
Fage_P066b	80	Pulse	99	3329937	87474	1
Fage_P066b	80	Pulse	99	3342336	99873	1
Fage_P066b	80	Pulse	99	3354726	112263	1
Fage_P066b	81	Picture	Encoding Sternberg Symbols	3367084	0	1	24824	2	0	next	other	0
Fage_P066b	81	Pulse	99	3367136	52	1
Fage_P066b	81	Pulse	99	3379536	12452	1
Fage_P066b	82	Picture	Fixation Cross Sternberg Symbols after Encoding	3391908	0	1	12495	3	0	next	other	0
Fage_P066b	82	Pulse	99	3391935	27	1
Fage_P066b	82	Pulse	99	3404335	12427	1
Fage_P066b	83	Picture	Stroop Sternberg	3404403	0	2	24825	3	0	next	incorrect	379
Fage_P066b	83	Response	2	3410225	5822	1
Fage_P066b	83	Pulse	99	3416735	12332	1
Fage_P066b	83	Pulse	99	3429135	24732	1
Fage_P066b	84	Picture	Fixation Cross Sternberg Symbols after Stroop	3429228	0	1	37319	2	0	next	other	0
Fage_P066b	84	Pulse	99	3441534	12306	1
Fage_P066b	84	Pulse	99	3453934	24706	1
Fage_P066b	84	Pulse	99	3466334	37106	1
Fage_P066b	85	Picture	Retrieval Sternberg Symbols	3466547	0	1	24824	2	0	next	incorrect	387
Fage_P066b	85	Response	2	3475494	8947	1
Fage_P066b	85	Pulse	99	3478734	12187	1
Fage_P066b	85	Pulse	99	3491133	24586	1
Fage_P066b	86	Picture	Fixation Cross after Retrieval	3491371	0	1	124621	2	0	next	other	0
Fage_P066b	86	Pulse	99	3503533	12162	1
Fage_P066b	86	Pulse	99	3515933	24562	1
Fage_P066b	86	Pulse	99	3528333	36962	1
Fage_P066b	86	Pulse	99	3540733	49362	1
Fage_P066b	86	Pulse	99	3553132	61761	1
Fage_P066b	86	Pulse	99	3565532	74161	1
Fage_P066b	86	Pulse	99	3577932	86561	1
Fage_P066b	86	Pulse	99	3590332	98961	1
Fage_P066b	86	Pulse	99	3602731	111360	1
Fage_P066b	86	Pulse	99	3615131	123760	1
Fage_P066b	87	Picture	Encoding Sternberg Symbols	3615992	0	1	24824	2	0	next	other	0
Fage_P066b	87	Pulse	99	3627531	11539	1
Fage_P066b	87	Pulse	99	3639931	23939	1
Fage_P066b	88	Picture	Fixation Cross Sternberg Symbols after Encoding	3640816	0	1	12495	3	0	next	other	0
Fage_P066b	88	Pulse	99	3652330	11514	1
Fage_P066b	89	Picture	Stroop Sternberg	3653311	0	2	24825	3	0	next	incorrect	407
Fage_P066b	89	Response	2	3659310	5999	1
Fage_P066b	89	Pulse	99	3664730	11419	1
Fage_P066b	89	Pulse	99	3677130	23819	1
Fage_P066b	90	Picture	Fixation Cross Sternberg Symbols after Stroop	3678136	0	1	37319	2	0	next	other	0
Fage_P066b	90	Pulse	99	3689530	11394	1
Fage_P066b	90	Pulse	99	3701930	23794	1
Fage_P066b	90	Pulse	99	3714329	36193	1
Fage_P066b	91	Picture	Retrieval Sternberg Symbols	3715455	0	1	24824	2	0	next	incorrect	415
Fage_P066b	91	Response	2	3719589	4134	1
Fage_P066b	91	Pulse	99	3726729	11274	1
Fage_P066b	91	Pulse	99	3739129	23674	1
Fage_P066b	92	Picture	Fixation Cross after Retrieval	3740279	0	1	112292	2	0	next	other	0
Fage_P066b	92	Pulse	99	3751529	11250	1
Fage_P066b	92	Pulse	99	3763928	23649	1
Fage_P066b	92	Pulse	99	3776328	36049	1
Fage_P066b	92	Pulse	99	3788728	48449	1
Fage_P066b	92	Pulse	99	3801128	60849	1
Fage_P066b	92	Pulse	99	3813527	73248	1
Fage_P066b	92	Pulse	99	3825927	85648	1
Fage_P066b	92	Pulse	99	3838327	98048	1
Fage_P066b	92	Pulse	99	3850727	110448	1
Fage_P066b	93	Picture	Encoding Sternberg Symbols	3852571	0	1	24824	2	0	next	other	0
Fage_P066b	93	Pulse	99	3863127	10556	1
Fage_P066b	93	Pulse	99	3875526	22955	1
Fage_P066b	94	Picture	Fixation Cross Sternberg Symbols after Encoding	3877395	0	1	12496	2	0	next	other	0
Fage_P066b	94	Pulse	99	3887926	10531	1
Fage_P066b	95	Picture	Stroop Sternberg	3889891	0	1	24824	2	0	next	incorrect	434
Fage_P066b	95	Response	2	3896086	6195	1
Fage_P066b	95	Pulse	99	3900326	10435	1
Fage_P066b	95	Pulse	99	3912726	22835	1
Fage_P066b	96	Picture	Fixation Cross Sternberg Symbols after Stroop	3914715	0	1	37319	2	0	next	other	0
Fage_P066b	96	Pulse	99	3925125	10410	1
Fage_P066b	96	Pulse	99	3937525	22810	1
Fage_P066b	96	Pulse	99	3949925	35210	1
Fage_P066b	97	Picture	Retrieval Sternberg Symbols	3952034	0	1	24824	3	0	next	hit	442
Fage_P066b	97	Response	1	3960055	8021	1
Fage_P066b	97	Pulse	99	3962324	10290	1
Fage_P066b	97	Pulse	99	3974724	22690	1
Fage_P066b	98	Picture	Fixation Cross after Retrieval	3976858	0	2	136950	3	0	next	other	0
Fage_P066b	98	Pulse	99	3987124	10266	1
Fage_P066b	98	Pulse	99	3999524	22666	1
Fage_P066b	98	Pulse	99	4011924	35066	1
Fage_P066b	98	Pulse	99	4024323	47465	1
Fage_P066b	98	Pulse	99	4036723	59865	1
Fage_P066b	98	Pulse	99	4049123	72265	1
Fage_P066b	98	Pulse	99	4061523	84665	1
Fage_P066b	98	Pulse	99	4073923	97065	1
Fage_P066b	98	Pulse	99	4086322	109464	1
Fage_P066b	98	Pulse	99	4098722	121864	1
Fage_P066b	98	Pulse	99	4111122	134264	1
Fage_P066b	99	Picture	Encoding Sternberg Symbols	4113808	0	1	24824	2	0	next	other	0
Fage_P066b	99	Pulse	99	4123522	9714	1
Fage_P066b	99	Pulse	99	4135921	22113	1
Fage_P066b	100	Picture	Fixation Cross Sternberg Symbols after Encoding	4138632	0	1	12495	2	0	next	other	0
Fage_P066b	100	Pulse	99	4148321	9689	1
Fage_P066b	101	Picture	Stroop Sternberg	4151127	0	1	24825	2	0	next	incorrect	463
Fage_P066b	101	Response	2	4156121	4994	1
Fage_P066b	101	Pulse	99	4160721	9594	1
Fage_P066b	101	Pulse	99	4173121	21994	1
Fage_P066b	102	Picture	Fixation Cross Sternberg Symbols after Stroop	4175952	0	1	37319	2	0	next	other	0
Fage_P066b	102	Pulse	99	4185520	9568	1
Fage_P066b	102	Pulse	99	4197920	21968	1
Fage_P066b	102	Pulse	99	4210320	34368	1
Fage_P066b	103	Picture	Retrieval Sternberg Symbols	4213271	0	1	24824	2	0	next	incorrect	471
Fage_P066b	103	Response	2	4219620	6349	1
Fage_P066b	103	Pulse	99	4222720	9449	1
Fage_P066b	103	Pulse	99	4235120	21849	1
Fage_P066b	104	Picture	Fixation Cross after Retrieval	4238095	0	1	149445	2	0	next	other	0
Fage_P066b	104	Pulse	99	4247519	9424	1
Fage_P066b	104	Pulse	99	4259919	21824	1
Fage_P066b	104	Pulse	99	4272319	34224	1
Fage_P066b	104	Pulse	99	4284719	46624	1
Fage_P066b	104	Pulse	99	4297118	59023	1
Fage_P066b	104	Pulse	99	4309518	71423	1
Fage_P066b	104	Pulse	99	4321918	83823	1
Fage_P066b	104	Pulse	99	4334318	96223	1
Fage_P066b	104	Pulse	99	4346717	108622	1
Fage_P066b	104	Pulse	99	4359117	121022	1
Fage_P066b	104	Pulse	99	4371517	133422	1
Fage_P066b	104	Pulse	99	4383917	145822	1
Fage_P066b	105	Picture	Encoding Sternberg Symbols	4387540	0	1	24824	2	0	next	other	0
Fage_P066b	105	Pulse	99	4396316	8776	1
Fage_P066b	105	Pulse	99	4408716	21176	1
Fage_P066b	106	Picture	Fixation Cross Sternberg Symbols after Encoding	4412364	0	1	12496	2	0	next	other	0
Fage_P066b	106	Pulse	99	4421116	8752	1
Fage_P066b	107	Picture	Stroop Sternberg	4424860	0	1	24824	2	0	next	hit	493
Fage_P066b	107	Response	1	4431246	6386	1
Fage_P066b	107	Pulse	99	4433516	8656	1
Fage_P066b	107	Pulse	99	4445916	21056	1
Fage_P066b	108	Picture	Fixation Cross Sternberg Symbols after Stroop	4449684	0	1	37319	2	0	next	other	0
Fage_P066b	108	Pulse	99	4458315	8631	1
Fage_P066b	108	Pulse	99	4470715	21031	1
Fage_P066b	108	Pulse	99	4483115	33431	1
Fage_P066b	109	Picture	Retrieval Sternberg Symbols	4487003	0	1	24824	2	0	next	incorrect	501
Fage_P066b	109	Response	2	4494184	7181	1
Fage_P066b	109	Pulse	99	4495514	8511	1
Fage_P066b	109	Pulse	99	4507914	20911	1
Fage_P066b	110	Picture	Fixation Cross after Retrieval	4511827	0	1	136950	2	0	next	other	0
Fage_P066b	110	Pulse	99	4520314	8487	1
Fage_P066b	110	Pulse	99	4532714	20887	1
Fage_P066b	110	Pulse	99	4545114	33287	1
Fage_P066b	110	Pulse	99	4557513	45686	1
Fage_P066b	110	Pulse	99	4569913	58086	1
Fage_P066b	110	Pulse	99	4582313	70486	1
Fage_P066b	110	Pulse	99	4594713	82886	1
Fage_P066b	110	Pulse	99	4607113	95286	1
Fage_P066b	110	Pulse	99	4619512	107685	1
Fage_P066b	110	Pulse	99	4631912	120085	1
Fage_P066b	110	Pulse	99	4644312	132485	1
Fage_P066b	111	Picture	Encoding Sternberg Symbols	4648777	0	1	24824	2	0	next	other	0
Fage_P066b	111	Pulse	99	4656712	7935	1
Fage_P066b	111	Pulse	99	4669111	20334	1
Fage_P066b	112	Picture	Fixation Cross Sternberg Symbols after Encoding	4673601	0	1	12495	2	0	next	other	0
Fage_P066b	112	Pulse	99	4681511	7910	1
Fage_P066b	113	Picture	Stroop Sternberg	4686096	0	1	24824	3	0	next	incorrect	522
Fage_P066b	113	Response	2	4692721	6625	1
Fage_P066b	113	Pulse	99	4693911	7815	1
Fage_P066b	113	Pulse	99	4706311	20215	1
Fage_P066b	114	Picture	Fixation Cross Sternberg Symbols after Stroop	4710920	0	2	37320	3	0	next	other	0
Fage_P066b	114	Pulse	99	4718710	7790	1
Fage_P066b	114	Pulse	99	4731110	20190	1
Fage_P066b	114	Pulse	99	4743510	32590	1
Fage_P066b	115	Picture	Retrieval Sternberg Symbols	4748240	0	1	24824	2	0	next	incorrect	531
Fage_P066b	115	Pulse	99	4755910	7670	1
Fage_P066b	115	Response	2	4766000	17760	1
Fage_P066b	115	Pulse	99	4768309	20069	1
Fage_P066b	116	Picture	Fixation Cross after Retrieval	4773064	0	1	112292	2	0	next	other	0
Fage_P066b	116	Pulse	99	4780709	7645	1
Fage_P066b	116	Pulse	99	4793109	20045	1
Fage_P066b	116	Pulse	99	4805509	32445	1
Fage_P066b	116	Pulse	99	4817909	44845	1
Fage_P066b	116	Pulse	99	4830308	57244	1
Fage_P066b	116	Pulse	99	4842708	69644	1
Fage_P066b	116	Pulse	99	4855108	82044	1
Fage_P066b	116	Pulse	99	4867508	94444	1
Fage_P066b	116	Pulse	99	4879907	106843	1
Fage_P066b	117	Picture	Encoding Sternberg Symbols	4885356	0	1	24824	2	0	next	other	0
Fage_P066b	117	Pulse	99	4892317	6961	1
Fage_P066b	117	Pulse	99	4904707	19351	1
Fage_P066b	118	Picture	Fixation Cross Sternberg Symbols after Encoding	4910180	0	1	12496	2	0	next	other	0
Fage_P066b	118	Pulse	99	4917117	6937	1
Fage_P066b	119	Picture	Stroop Sternberg	4922676	0	1	24824	2	0	next	incorrect	549
Fage_P066b	119	Response	2	4928667	5991	1
Fage_P066b	119	Pulse	99	4929516	6840	1
Fage_P066b	119	Pulse	99	4941906	19230	1
Fage_P066b	120	Picture	Fixation Cross Sternberg Symbols after Stroop	4947500	0	1	37319	2	0	next	other	0
Fage_P066b	120	Pulse	99	4954316	6816	1
Fage_P066b	120	Pulse	99	4966716	19216	1
Fage_P066b	120	Pulse	99	4979116	31616	1
Fage_P066b	121	Picture	Retrieval Sternberg Symbols	4984819	0	1	24824	2	0	next	incorrect	558
Fage_P066b	121	Pulse	99	4991515	6696	1
Fage_P066b	121	Response	2	4995715	10896	1
Fage_P066b	121	Pulse	99	5003915	19096	1
Fage_P066b	122	Picture	Fixation Cross after Retrieval	5009643	0	1	149445	2	0	next	other	0
Fage_P066b	122	Pulse	99	5016315	6672	1
Fage_P066b	122	Pulse	99	5028715	19072	1
Fage_P066b	122	Pulse	99	5041114	31471	1
Fage_P066b	122	Pulse	99	5053514	43871	1
Fage_P066b	122	Pulse	99	5065914	56271	1
Fage_P066b	122	Pulse	99	5078314	68671	1
Fage_P066b	122	Pulse	99	5090713	81070	1
Fage_P066b	122	Pulse	99	5103113	93470	1
Fage_P066b	122	Pulse	99	5115513	105870	1
Fage_P066b	122	Pulse	99	5127913	118270	1
Fage_P066b	122	Pulse	99	5140313	130670	1
Fage_P066b	122	Pulse	99	5152712	143069	1
Fage_P066b	123	Picture	Encoding Sternberg Symbols	5159088	0	1	24824	2	0	next	other	0
Fage_P066b	123	Pulse	99	5165112	6024	1
Fage_P066b	123	Pulse	99	5177512	18424	1
Fage_P066b	124	Picture	Fixation Cross Sternberg Symbols after Encoding	5183912	0	1	12496	2	0	next	other	0
Fage_P066b	124	Pulse	99	5189912	6000	1
Fage_P066b	125	Picture	Stroop Sternberg	5196408	0	1	24824	2	0	next	incorrect	580
Fage_P066b	125	Pulse	99	5202311	5903	1
Fage_P066b	125	Response	2	5202711	6303	1
Fage_P066b	125	Pulse	99	5214711	18303	1
Fage_P066b	126	Picture	Fixation Cross Sternberg Symbols after Stroop	5221232	0	1	37319	2	0	next	other	0
Fage_P066b	126	Pulse	99	5227111	5879	1
Fage_P066b	126	Pulse	99	5239511	18279	1
Fage_P066b	126	Pulse	99	5251910	30678	1
Fage_P066b	127	Picture	Retrieval Sternberg Symbols	5258551	0	1	24825	2	0	next	hit	588
Fage_P066b	127	Pulse	99	5264310	5759	1
Fage_P066b	127	Response	1	5264610	6059	1
Fage_P066b	127	Pulse	99	5276710	18159	1
Fage_P066b	128	Picture	Fixation Cross after Retrieval	5283376	0	1	124620	2	0	next	other	0
Fage_P066b	128	Pulse	99	5289110	5734	1
Fage_P066b	128	Pulse	99	5301509	18133	1
Fage_P066b	128	Pulse	99	5313909	30533	1
Fage_P066b	128	Pulse	99	5326309	42933	1
Fage_P066b	128	Pulse	99	5338709	55333	1
Fage_P066b	128	Pulse	99	5351109	67733	1
Fage_P066b	128	Pulse	99	5363508	80132	1
Fage_P066b	128	Pulse	99	5375908	92532	1
Fage_P066b	128	Pulse	99	5388308	104932	1
Fage_P066b	128	Pulse	99	5400708	117332	1
Fage_P066b	129	Picture	Encoding Sternberg Symbols	5407996	0	1	24824	2	0	next	other	0
Fage_P066b	129	Pulse	99	5413107	5111	1
Fage_P066b	129	Pulse	99	5425507	17511	1
Fage_P066b	130	Picture	Fixation Cross Sternberg Symbols after Encoding	5432820	0	1	12496	2	0	next	other	0
Fage_P066b	130	Pulse	99	5437907	5087	1
Fage_P066b	131	Picture	Stroop Sternberg	5445316	0	1	24824	2	0	next	incorrect	608
Fage_P066b	131	Pulse	99	5450307	4991	1
Fage_P066b	131	Response	2	5451776	6460	1
Fage_P066b	131	Pulse	99	5462706	17390	1
Fage_P066b	132	Picture	Fixation Cross Sternberg Symbols after Stroop	5470140	0	1	37319	3	0	next	other	0
Fage_P066b	132	Pulse	99	5475106	4966	1
Fage_P066b	132	Pulse	99	5487506	17366	1
Fage_P066b	132	Pulse	99	5499906	29766	1
Fage_P066b	133	Picture	Retrieval Sternberg Symbols	5507459	0	2	24825	3	0	next	hit	616
Fage_P066b	133	Pulse	99	5512306	4847	1
Fage_P066b	133	Response	1	5516205	8746	1
Fage_P066b	133	Pulse	99	5524705	17246	1
Fage_P066b	134	Picture	Fixation Cross after Retrieval	5532284	0	1	112291	2	0	next	other	0
Fage_P066b	134	Pulse	99	5537105	4821	1
Fage_P066b	134	Pulse	99	5549505	17221	1
Fage_P066b	134	Pulse	99	5561905	29621	1
Fage_P066b	134	Pulse	99	5574304	42020	1
Fage_P066b	134	Pulse	99	5586704	54420	1
Fage_P066b	134	Pulse	99	5599104	66820	1
Fage_P066b	134	Pulse	99	5611504	79220	1
Fage_P066b	134	Pulse	99	5623903	91619	1
Fage_P066b	134	Pulse	99	5636303	104019	1
Fage_P066b	135	Picture	Encoding Sternberg Symbols	5644575	0	1	24824	3	0	next	other	0
Fage_P066b	135	Pulse	99	5648703	4128	1
Fage_P066b	135	Pulse	99	5661103	16528	1
Fage_P066b	136	Picture	Fixation Cross Sternberg Symbols after Encoding	5669399	0	2	12496	3	0	next	other	0
Fage_P066b	136	Pulse	99	5673503	4104	1
Fage_P066b	137	Picture	Stroop Sternberg	5681895	0	1	24824	2	0	next	hit	635
Fage_P066b	137	Pulse	99	5685902	4007	1
Fage_P066b	137	Response	1	5689492	7597	1
Fage_P066b	137	Pulse	99	5698302	16407	1
Fage_P066b	138	Picture	Fixation Cross Sternberg Symbols after Stroop	5706719	0	1	37320	2	0	next	other	0
Fage_P066b	138	Pulse	99	5710702	3983	1
Fage_P066b	138	Pulse	99	5723102	16383	1
Fage_P066b	138	Pulse	99	5735501	28782	1
Fage_P066b	139	Picture	Retrieval Sternberg Symbols	5744039	0	1	24824	2	0	next	hit	643
Fage_P066b	139	Pulse	99	5747901	3862	1
Fage_P066b	139	Response	1	5759371	15332	1
Fage_P066b	139	Pulse	99	5760301	16262	1
Fage_P066b	140	Picture	Fixation Cross after Retrieval	5768863	0	1	136949	2	0	next	other	0
Fage_P066b	140	Pulse	99	5772701	3838	1
Fage_P066b	140	Pulse	99	5785100	16237	1
Fage_P066b	140	Pulse	99	5797500	28637	1
Fage_P066b	140	Pulse	99	5809900	41037	1
Fage_P066b	140	Pulse	99	5822300	53437	1
Fage_P066b	140	Pulse	99	5834699	65836	1
Fage_P066b	140	Pulse	99	5847099	78236	1
Fage_P066b	140	Pulse	99	5859499	90636	1
Fage_P066b	140	Pulse	99	5871899	103036	1
Fage_P066b	140	Pulse	99	5884299	115436	1
Fage_P066b	140	Pulse	99	5896698	127835	1
Fage_P066b	141	Picture	Encoding Sternberg Symbols	5905812	0	1	24824	2	0	next	other	0
Fage_P066b	141	Pulse	99	5909098	3286	1
Fage_P066b	141	Pulse	99	5921498	15686	1
Fage_P066b	142	Picture	Fixation Cross Sternberg Symbols after Encoding	5930636	0	1	12496	2	0	next	other	0
Fage_P066b	142	Pulse	99	5933898	3262	1
Fage_P066b	143	Picture	Stroop Sternberg	5943132	0	1	24824	2	0	next	hit	664
Fage_P066b	143	Pulse	99	5946297	3165	1
Fage_P066b	143	Response	1	5949057	5925	1
Fage_P066b	143	Pulse	99	5958697	15565	1
Fage_P066b	144	Picture	Fixation Cross Sternberg Symbols after Stroop	5967956	0	1	37319	2	0	next	other	0
Fage_P066b	144	Pulse	99	5971097	3141	1
Fage_P066b	144	Pulse	99	5983497	15541	1
Fage_P066b	144	Pulse	99	5995896	27940	1
Fage_P066b	145	Picture	Retrieval Sternberg Symbols	6005275	0	1	24824	3	0	next	incorrect	672
Fage_P066b	145	Pulse	99	6008296	3021	1
Fage_P066b	145	Response	2	6011796	6521	1
Fage_P066b	145	Pulse	99	6020696	15421	1
Fage_P066b	146	Picture	Fixation Cross after Retrieval	6030099	0	2	112292	3	0	next	other	0
Fage_P066b	146	Pulse	99	6033096	2997	1
Fage_P066b	146	Pulse	99	6045496	15397	1
Fage_P066b	146	Pulse	99	6057895	27796	1
Fage_P066b	146	Pulse	99	6070295	40196	1
Fage_P066b	146	Pulse	99	6082695	52596	1
Fage_P066b	146	Pulse	99	6095095	64996	1
Fage_P066b	146	Pulse	99	6107494	77395	1
Fage_P066b	146	Pulse	99	6119894	89795	1
Fage_P066b	146	Pulse	99	6132294	102195	1
Fage_P066b	147	Picture	Instruction Sternberg Letters	6142391	0	1	37320	2	0	next	other	0
Fage_P066b	147	Pulse	99	6144694	2303	1
Fage_P066b	147	Pulse	99	6157093	14702	1
Fage_P066b	147	Pulse	99	6169493	27102	1
Fage_P066b	148	Picture	Encoding Sternberg Letters	6179711	0	1	24824	2	0	next	other	0
Fage_P066b	148	Pulse	99	6181893	2182	1
Fage_P066b	148	Pulse	99	6194293	14582	1
Fage_P066b	149	Picture	Fixation Cross Sternberg Letters after Encoding	6204535	0	1	12495	2	0	next	other	0
Fage_P066b	149	Pulse	99	6206692	2157	1
Fage_P066b	150	Picture	Stroop Sternberg	6217030	0	1	24825	2	0	next	incorrect	695
Fage_P066b	150	Pulse	99	6219092	2062	1
Fage_P066b	150	Response	2	6229782	12752	1
Fage_P066b	150	Pulse	99	6231492	14462	1
Fage_P066b	151	Picture	Fixation Cross Sternberg Letters after Stroop	6241855	0	1	37319	2	0	next	other	0
Fage_P066b	151	Pulse	99	6243892	2037	1
Fage_P066b	151	Pulse	99	6256292	14437	1
Fage_P066b	151	Pulse	99	6268691	26836	1
Fage_P066b	152	Picture	Retrieval Sternberg Letters	6279174	0	1	24824	2	0	next	incorrect	703
Fage_P066b	152	Pulse	99	6281091	1917	1
Fage_P066b	152	Response	2	6286621	7447	1
Fage_P066b	152	Pulse	99	6293491	14317	1
Fage_P066b	153	Picture	Fixation Cross after Retrieval	6303998	0	1	112292	2	0	next	other	0
Fage_P066b	153	Pulse	99	6305891	1893	1
Fage_P066b	153	Pulse	99	6318290	14292	1
Fage_P066b	153	Pulse	99	6330690	26692	1
Fage_P066b	153	Pulse	99	6343090	39092	1
Fage_P066b	153	Pulse	99	6355490	51492	1
Fage_P066b	153	Pulse	99	6367890	63892	1
Fage_P066b	153	Pulse	99	6380289	76291	1
Fage_P066b	153	Pulse	99	6392689	88691	1
Fage_P066b	153	Pulse	99	6405089	101091	1
Fage_P066b	154	Picture	Encoding Sternberg Letters	6416290	0	1	24824	2	0	next	other	0
Fage_P066b	154	Pulse	99	6417488	1198	1
Fage_P066b	154	Pulse	99	6429888	13598	1
Fage_P066b	155	Picture	Fixation Cross Sternberg Letters after Encoding	6441114	0	1	12496	2	0	next	other	0
Fage_P066b	155	Pulse	99	6442288	1174	1
Fage_P066b	156	Picture	Stroop Sternberg	6453610	0	1	24824	2	0	next	incorrect	722
Fage_P066b	156	Pulse	99	6454688	1078	1
Fage_P066b	156	Response	2	6459598	5988	1
Fage_P066b	156	Pulse	99	6467088	13478	1
Fage_P066b	157	Picture	Fixation Cross Sternberg Letters after Stroop	6478434	0	1	37319	2	0	next	other	0
Fage_P066b	157	Pulse	99	6479487	1053	1
Fage_P066b	157	Pulse	99	6491887	13453	1
Fage_P066b	157	Pulse	99	6504287	25853	1
Fage_P066b	158	Picture	Retrieval Sternberg Letters	6515753	0	1	24824	2	0	next	hit	730
Fage_P066b	158	Pulse	99	6516687	934	1
Fage_P066b	158	Response	1	6520737	4984	1
Fage_P066b	158	Pulse	99	6529086	13333	1
Fage_P066b	159	Picture	Fixation Cross after Retrieval	6540577	0	1	149445	2	0	next	other	0
Fage_P066b	159	Pulse	99	6541486	909	1
Fage_P066b	159	Pulse	99	6553896	13319	1
Fage_P066b	159	Pulse	99	6566286	25709	1
Fage_P066b	159	Pulse	99	6578686	38109	1
Fage_P066b	159	Pulse	99	6591085	50508	1
Fage_P066b	159	Pulse	99	6603495	62918	1
Fage_P066b	159	Pulse	99	6615895	75318	1
Fage_P066b	159	Pulse	99	6628295	87718	1
Fage_P066b	159	Pulse	99	6640694	100117	1
Fage_P066b	159	Pulse	99	6653094	112517	1
Fage_P066b	159	Pulse	99	6665494	124917	1
Fage_P066b	159	Pulse	99	6677894	137317	1
Fage_P066b	160	Picture	Encoding Sternberg Letters	6690022	0	1	24824	2	0	next	other	0
Fage_P066b	160	Pulse	99	6690293	271	1
Fage_P066b	160	Pulse	99	6702693	12671	1
Fage_P066b	161	Picture	Fixation Cross Sternberg Letters after Encoding	6714846	0	1	12496	2	0	next	other	0
Fage_P066b	161	Pulse	99	6715093	247	1
Fage_P066b	162	Picture	Stroop Sternberg	6727342	0	1	24824	2	0	next	hit	752
Fage_P066b	162	Pulse	99	6727493	151	1
Fage_P066b	162	Response	1	6733893	6551	1
Fage_P066b	162	Pulse	99	6739892	12550	1
Fage_P066b	163	Picture	Fixation Cross Sternberg Letters after Stroop	6752166	0	1	37319	3	0	next	other	0
Fage_P066b	163	Pulse	99	6752292	126	1
Fage_P066b	163	Pulse	99	6764692	12526	1
Fage_P066b	163	Pulse	99	6777092	24926	1
Fage_P066b	164	Picture	Retrieval Sternberg Letters	6789485	0	2	24825	3	0	next	hit	760
Fage_P066b	164	Pulse	99	6789492	7	1
Fage_P066b	164	Response	1	6792881	3396	1
Fage_P066b	164	Pulse	99	6801891	12406	1
Fage_P066b	164	Pulse	99	6814291	24806	1
Fage_P066b	165	Picture	Fixation Cross after Retrieval	6814310	0	1	124620	2	0	next	other	0
Fage_P066b	165	Pulse	99	6826691	12381	1
Fage_P066b	165	Pulse	99	6839091	24781	1
Fage_P066b	165	Pulse	99	6851490	37180	1
Fage_P066b	165	Pulse	99	6863890	49580	1
Fage_P066b	165	Pulse	99	6876290	61980	1
Fage_P066b	165	Pulse	99	6888690	74380	1
Fage_P066b	165	Pulse	99	6901089	86779	1
Fage_P066b	165	Pulse	99	6913489	99179	1
Fage_P066b	165	Pulse	99	6925889	111579	1
Fage_P066b	165	Pulse	99	6938289	123979	1
Fage_P066b	166	Picture	Encoding Sternberg Letters	6938930	0	1	24824	2	0	next	other	0
Fage_P066b	166	Pulse	99	6950689	11759	1
Fage_P066b	166	Pulse	99	6963088	24158	1
Fage_P066b	167	Picture	Fixation Cross Sternberg Letters after Encoding	6963754	0	1	12496	2	0	next	other	0
Fage_P066b	167	Pulse	99	6975488	11734	1
Fage_P066b	168	Picture	Stroop Sternberg	6976250	0	1	24824	2	0	next	hit	780
Fage_P066b	168	Response	1	6982208	5958	1
Fage_P066b	168	Pulse	99	6987888	11638	1
Fage_P066b	168	Pulse	99	7000288	24038	1
Fage_P066b	169	Picture	Fixation Cross Sternberg Letters after Stroop	7001074	0	1	37319	2	0	next	other	0
Fage_P066b	169	Pulse	99	7012687	11613	1
Fage_P066b	169	Pulse	99	7025087	24013	1
Fage_P066b	169	Pulse	99	7037487	36413	1
Fage_P066b	170	Picture	Retrieval Sternberg Letters	7038393	0	1	24825	2	0	next	incorrect	788
Fage_P066b	170	Response	2	7049717	11324	1
Fage_P066b	170	Pulse	99	7049886	11493	1
Fage_P066b	170	Pulse	99	7062286	23893	1
Fage_P066b	171	Picture	Fixation Cross after Retrieval	7063218	0	1	137116	2	0	next	other	0
Fage_P066b	171	Pulse	99	7074686	11468	1
Fage_P066b	171	Pulse	99	7087086	23868	1
Fage_P066b	171	Pulse	99	7099486	36268	1
Fage_P066b	171	Pulse	99	7111886	48668	1
Fage_P066b	171	Pulse	99	7124285	61067	1
Fage_P066b	171	Pulse	99	7136685	73467	1
Fage_P066b	171	Pulse	99	7149085	85867	1
Fage_P066b	171	Pulse	99	7161485	98267	1
Fage_P066b	171	Pulse	99	7173884	110666	1
Fage_P066b	171	Pulse	99	7186284	123066	1
Fage_P066b	171	Pulse	99	7198684	135466	1
Fage_P066b	172	Picture	Encoding Sternberg Letters	7200334	0	1	24824	2	0	next	other	0
Fage_P066b	172	Pulse	99	7211084	10750	1
Fage_P066b	172	Pulse	99	7223483	23149	1
Fage_P066b	173	Picture	Fixation Cross Sternberg Letters after Encoding	7225158	0	1	12495	2	0	next	other	0
Fage_P066b	173	Pulse	99	7235883	10725	1
Fage_P066b	174	Picture	Stroop Sternberg	7237653	0	1	24824	2	0	next	incorrect	809
Fage_P066b	174	Response	2	7243813	6160	1
Fage_P066b	174	Pulse	99	7248283	10630	1
Fage_P066b	174	Pulse	99	7260683	23030	1
Fage_P066b	175	Picture	Fixation Cross Sternberg Letters after Stroop	7262477	0	1	37320	2	0	next	other	0
Fage_P066b	175	Pulse	99	7273082	10605	1
Fage_P066b	175	Pulse	99	7285482	23005	1
Fage_P066b	175	Pulse	99	7297882	35405	1
Fage_P066b	176	Picture	Retrieval Sternberg Letters	7299797	0	1	24824	2	0	next	hit	817
Fage_P066b	176	Response	1	7309882	10085	1
Fage_P066b	176	Pulse	99	7310282	10485	1
Fage_P066b	176	Pulse	99	7322682	22885	1
Fage_P066b	177	Picture	Fixation Cross after Retrieval	7324621	0	1	124621	2	0	next	other	0
Fage_P066b	177	Pulse	99	7335081	10460	1
Fage_P066b	177	Pulse	99	7347481	22860	1
Fage_P066b	177	Pulse	99	7359881	35260	1
Fage_P066b	177	Pulse	99	7372281	47660	1
Fage_P066b	177	Pulse	99	7384680	60059	1
Fage_P066b	177	Pulse	99	7397080	72459	1
Fage_P066b	177	Pulse	99	7409480	84859	1
Fage_P066b	177	Pulse	99	7421880	97259	1
Fage_P066b	177	Pulse	99	7434279	109658	1
Fage_P066b	177	Pulse	99	7446679	122058	1
Fage_P066b	178	Picture	Encoding Sternberg Letters	7449242	0	1	24824	2	0	next	other	0
Fage_P066b	178	Pulse	99	7459079	9837	1
Fage_P066b	178	Pulse	99	7471479	22237	1
Fage_P066b	179	Picture	Fixation Cross Sternberg Letters after Encoding	7474066	0	1	12495	2	0	next	other	0
Fage_P066b	179	Pulse	99	7483879	9813	1
Fage_P066b	180	Picture	Stroop Sternberg	7486561	0	1	24824	2	0	next	incorrect	837
Fage_P066b	180	Response	2	7493018	6457	1
Fage_P066b	180	Pulse	99	7496278	9717	1
Fage_P066b	180	Pulse	99	7508678	22117	1
Fage_P066b	181	Picture	Fixation Cross Sternberg Letters after Stroop	7511385	0	1	37320	2	0	next	other	0
Fage_P066b	181	Pulse	99	7521078	9693	1
Fage_P066b	181	Pulse	99	7533478	22093	1
Fage_P066b	181	Pulse	99	7545877	34492	1
Fage_P066b	182	Picture	Retrieval Sternberg Letters	7548705	0	1	24824	2	0	next	hit	846
Fage_P066b	182	Pulse	99	7558277	9572	1
Fage_P066b	182	Response	1	7562097	13392	1
Fage_P066b	182	Pulse	99	7570677	21972	1
Fage_P066b	183	Picture	Fixation Cross after Retrieval	7573529	0	1	112292	2	0	next	other	0
Fage_P066b	183	Pulse	99	7583077	9548	1
Fage_P066b	183	Pulse	99	7595476	21947	1
Fage_P066b	183	Pulse	99	7607876	34347	1
Fage_P066b	183	Pulse	99	7620276	46747	1
Fage_P066b	183	Pulse	99	7632676	59147	1
Fage_P066b	183	Pulse	99	7645075	71546	1
Fage_P066b	183	Pulse	99	7657475	83946	1
Fage_P066b	183	Pulse	99	7669875	96346	1
Fage_P066b	183	Pulse	99	7682275	108746	1
Fage_P066b	184	Picture	Encoding Sternberg Letters	7685821	0	1	24824	2	0	next	other	0
Fage_P066b	184	Pulse	99	7694675	8854	1
Fage_P066b	184	Pulse	99	7707074	21253	1
Fage_P066b	185	Picture	Fixation Cross Sternberg Letters after Encoding	7710645	0	1	12495	2	0	next	other	0
Fage_P066b	185	Pulse	99	7719474	8829	1
Fage_P066b	186	Picture	Stroop Sternberg	7723140	0	1	24824	3	0	next	hit	864
Fage_P066b	186	Response	1	7729644	6504	1
Fage_P066b	186	Pulse	99	7731874	8734	1
Fage_P066b	186	Pulse	99	7744274	21134	1
Fage_P066b	187	Picture	Fixation Cross Sternberg Letters after Stroop	7747964	0	2	37320	3	0	next	other	0
Fage_P066b	187	Pulse	99	7756673	8709	1
Fage_P066b	187	Pulse	99	7769073	21109	1
Fage_P066b	187	Pulse	99	7781473	33509	1
Fage_P066b	188	Picture	Retrieval Sternberg Letters	7785284	0	1	24824	2	0	next	incorrect	872
Fage_P066b	188	Response	2	7791483	6199	1
Fage_P066b	188	Pulse	99	7793873	8589	1
Fage_P066b	188	Pulse	99	7806272	20988	1
Fage_P066b	189	Picture	Fixation Cross after Retrieval	7810108	0	1	112292	2	0	next	other	0
Fage_P066b	189	Pulse	99	7818672	8564	1
Fage_P066b	189	Pulse	99	7831072	20964	1
Fage_P066b	189	Pulse	99	7843472	33364	1
Fage_P066b	189	Pulse	99	7855872	45764	1
Fage_P066b	189	Pulse	99	7868271	58163	1
Fage_P066b	189	Pulse	99	7880671	70563	1
Fage_P066b	189	Pulse	99	7893071	82963	1
Fage_P066b	189	Pulse	99	7905471	95363	1
Fage_P066b	189	Pulse	99	7917870	107762	1
Fage_P066b	190	Picture	Encoding Sternberg Letters	7922400	0	1	24824	2	0	next	other	0
Fage_P066b	190	Pulse	99	7930270	7870	1
Fage_P066b	190	Pulse	99	7942670	20270	1
Fage_P066b	191	Picture	Fixation Cross Sternberg Letters after Encoding	7947224	0	1	12495	3	0	next	other	0
Fage_P066b	191	Pulse	99	7955070	7846	1
Fage_P066b	192	Picture	Stroop Sternberg	7959719	0	2	24825	3	0	next	incorrect	891
Fage_P066b	192	Response	2	7965140	5421	1
Fage_P066b	192	Pulse	99	7967469	7750	1
Fage_P066b	192	Pulse	99	7979869	20150	1
Fage_P066b	193	Picture	Fixation Cross Sternberg Letters after Stroop	7984544	0	1	37319	2	0	next	other	0
Fage_P066b	193	Pulse	99	7992269	7725	1
Fage_P066b	193	Pulse	99	8004669	20125	1
Fage_P066b	193	Pulse	99	8017069	32525	1
Fage_P066b	194	Picture	Retrieval Sternberg Letters	8021863	0	1	24824	2	0	next	hit	900
Fage_P066b	194	Pulse	99	8029468	7605	1
Fage_P066b	194	Response	1	8030078	8215	1
Fage_P066b	194	Pulse	99	8041868	20005	1
Fage_P066b	195	Picture	Fixation Cross after Retrieval	8046687	0	1	137116	2	0	next	other	0
Fage_P066b	195	Pulse	99	8054268	7581	1
Fage_P066b	195	Pulse	99	8066667	19980	1
Fage_P066b	195	Pulse	99	8079067	32380	1
Fage_P066b	195	Pulse	99	8091467	44780	1
Fage_P066b	195	Pulse	99	8103867	57180	1
Fage_P066b	195	Pulse	99	8116267	69580	1
Fage_P066b	195	Pulse	99	8128666	81979	1
Fage_P066b	195	Pulse	99	8141066	94379	1
Fage_P066b	195	Pulse	99	8153466	106779	1
Fage_P066b	195	Pulse	99	8165866	119179	1
Fage_P066b	195	Pulse	99	8178266	131579	1
Fage_P066b	196	Picture	Encoding Sternberg Letters	8183803	0	1	24824	3	0	next	other	0
Fage_P066b	196	Pulse	99	8190665	6862	1
Fage_P066b	196	Pulse	99	8203065	19262	1
Fage_P066b	197	Picture	Fixation Cross Sternberg Letters after Encoding	8208627	0	2	12496	3	0	next	other	0
Fage_P066b	197	Pulse	99	8215465	6838	1
Fage_P066b	198	Picture	Stroop Sternberg	8221123	0	1	24824	2	0	next	hit	920
Fage_P066b	198	Response	1	8226805	5682	1
Fage_P066b	198	Pulse	99	8227874	6751	1
Fage_P066b	198	Pulse	99	8240274	19151	1
Fage_P066b	199	Picture	Fixation Cross Sternberg Letters after Stroop	8245947	0	1	37320	2	0	next	other	0
Fage_P066b	199	Pulse	99	8252674	6727	1
Fage_P066b	199	Pulse	99	8265074	19127	1
Fage_P066b	199	Pulse	99	8277474	31527	1
Fage_P066b	200	Picture	Retrieval Sternberg Letters	8283267	0	1	24824	2	0	next	incorrect	929
Fage_P066b	200	Pulse	99	8289873	6606	1
Fage_P066b	200	Response	2	8292273	9006	1
Fage_P066b	200	Pulse	99	8302273	19006	1
Fage_P066b	201	Picture	Fixation Cross after Retrieval	8308091	0	1	124620	2	0	next	other	0
Fage_P066b	201	Pulse	99	8314673	6582	1
Fage_P066b	201	Pulse	99	8327073	18982	1
Fage_P066b	201	Pulse	99	8339472	31381	1
Fage_P066b	201	Pulse	99	8351872	43781	1
Fage_P066b	201	Pulse	99	8364272	56181	1
Fage_P066b	201	Pulse	99	8376672	68581	1
Fage_P066b	201	Pulse	99	8389072	80981	1
Fage_P066b	201	Pulse	99	8401471	93380	1
Fage_P066b	201	Pulse	99	8413871	105780	1
Fage_P066b	201	Pulse	99	8426271	118180	1
Fage_P066b	202	Picture	Encoding Sternberg Letters	8432711	0	1	24824	3	0	next	other	0
Fage_P066b	202	Pulse	99	8438671	5960	1
Fage_P066b	202	Pulse	99	8451070	18359	1
Fage_P066b	203	Picture	Fixation Cross Sternberg Letters after Encoding	8457535	0	2	12496	3	0	next	other	0
Fage_P066b	203	Pulse	99	8463470	5935	1
Fage_P066b	204	Picture	Stroop Sternberg	8470031	0	1	24824	2	0	next	incorrect	949
Fage_P066b	204	Pulse	99	8475870	5839	1
Fage_P066b	204	Response	2	8478310	8279	1
Fage_P066b	204	Pulse	99	8488270	18239	1
Fage_P066b	205	Picture	Fixation Cross Sternberg Letters after Stroop	8494855	0	1	37320	2	0	next	other	0
Fage_P066b	205	Pulse	99	8500669	5814	1
Fage_P066b	205	Pulse	99	8513069	18214	1
Fage_P066b	205	Pulse	99	8525469	30614	1
Fage_P066b	206	Picture	Retrieval Sternberg Letters	8532175	0	1	24824	2	0	next	incorrect	957
Fage_P066b	206	Pulse	99	8537869	5694	1
Fage_P066b	206	Response	2	8543629	11454	1
Fage_P066b	206	Pulse	99	8550268	18093	1
Fage_P066b	207	Picture	Fixation Cross after Retrieval	8556999	0	1	149444	2	0	next	other	0
Fage_P066b	207	Pulse	99	8562668	5669	1
Fage_P066b	207	Pulse	99	8575068	18069	1
Fage_P066b	207	Pulse	99	8587468	30469	1
Fage_P066b	207	Pulse	99	8599868	42869	1
Fage_P066b	207	Pulse	99	8612267	55268	1
Fage_P066b	207	Pulse	99	8624667	67668	1
Fage_P066b	207	Pulse	99	8637067	80068	1
Fage_P066b	207	Pulse	99	8649467	92468	1
Fage_P066b	207	Pulse	99	8661866	104867	1
Fage_P066b	207	Pulse	99	8674266	117267	1
Fage_P066b	207	Pulse	99	8686666	129667	1
Fage_P066b	207	Pulse	99	8699066	142067	1
Fage_P066b	208	Picture	Encoding Sternberg Letters	8706443	0	1	24825	2	0	next	other	0
Fage_P066b	208	Pulse	99	8711465	5022	1
Fage_P066b	208	Pulse	99	8723865	17422	1
Fage_P066b	209	Picture	Fixation Cross Sternberg Letters after Encoding	8731268	0	1	12495	2	0	next	other	0
Fage_P066b	209	Pulse	99	8736265	4997	1
Fage_P066b	210	Picture	Stroop Sternberg	8743763	0	1	24824	2	0	next	incorrect	979
Fage_P066b	210	Pulse	99	8748665	4902	1
Fage_P066b	210	Response	2	8751485	7722	1
Fage_P066b	210	Pulse	99	8761065	17302	1
Fage_P066b	211	Picture	Fixation Cross Sternberg Letters after Stroop	8768587	0	1	37320	2	0	next	other	0
Fage_P066b	211	Pulse	99	8773464	4877	1
Fage_P066b	211	Pulse	99	8785864	17277	1
Fage_P066b	211	Pulse	99	8798264	29677	1
Fage_P066b	212	Picture	Retrieval Sternberg Letters	8805907	0	1	24824	2	0	next	hit	987
Fage_P066b	212	Pulse	99	8810664	4757	1
Fage_P066b	212	Response	1	8817884	11977	1
Fage_P066b	212	Pulse	99	8823063	17156	1
Fage_P066b	213	Picture	Fixation Cross after Retrieval	8830731	0	1	124620	2	0	next	other	0
Fage_P066b	213	Pulse	99	8835463	4732	1
Fage_P066b	213	Pulse	99	8847863	17132	1
Fage_P066b	213	Pulse	99	8860263	29532	1
Fage_P066b	213	Pulse	99	8872662	41931	1
Fage_P066b	213	Pulse	99	8885062	54331	1
Fage_P066b	213	Pulse	99	8897462	66731	1
Fage_P066b	213	Pulse	99	8909862	79131	1
Fage_P066b	213	Pulse	99	8922262	91531	1
Fage_P066b	213	Pulse	99	8934661	103930	1
Fage_P066b	213	Pulse	99	8947061	116330	1
Fage_P066b	214	Picture	Encoding Sternberg Letters	8955351	0	1	24825	2	0	next	other	0
Fage_P066b	214	Pulse	99	8959461	4110	1
Fage_P066b	214	Pulse	99	8971861	16510	1
Fage_P066b	215	Picture	Fixation Cross Sternberg Letters after Encoding	8980176	0	1	12495	2	0	next	other	0
Fage_P066b	215	Pulse	99	8984260	4084	1
Fage_P066b	216	Picture	Stroop Sternberg	8992671	0	1	24824	2	0	next	incorrect	1007
Fage_P066b	216	Pulse	99	8996660	3989	1
Fage_P066b	216	Response	2	9001260	8589	1
Fage_P066b	216	Pulse	99	9009060	16389	1
Fage_P066b	217	Picture	Fixation Cross Sternberg Letters after Stroop	9017495	0	1	37320	2	0	next	other	0
Fage_P066b	217	Pulse	99	9021460	3965	1
Fage_P066b	217	Pulse	99	9033859	16364	1
Fage_P066b	217	Pulse	99	9046259	28764	1
Fage_P066b	218	Picture	Retrieval Sternberg Letters	9054815	0	1	24824	2	0	next	incorrect	1015
Fage_P066b	218	Pulse	99	9058659	3844	1
Fage_P066b	218	Response	2	9062709	7894	1
Fage_P066b	218	Pulse	99	9071059	16244	1
Fage_P066b	219	Picture	Fixation Cross after Retrieval	9079639	0	1	112292	2	0	next	other	0
Fage_P066b	219	Pulse	99	9083459	3820	1
Fage_P066b	219	Pulse	99	9095858	16219	1
Fage_P066b	219	Pulse	99	9108258	28619	1
Fage_P066b	219	Pulse	99	9120658	41019	1
Fage_P066b	219	Pulse	99	9133058	53419	1
Fage_P066b	219	Pulse	99	9145457	65818	1
Fage_P066b	219	Pulse	99	9157857	78218	1
Fage_P066b	219	Pulse	99	9170257	90618	1
Fage_P066b	219	Pulse	99	9182657	103018	1
Fage_P066b	220	Picture	Encoding Sternberg Letters	9191931	0	1	24824	2	0	next	other	0
Fage_P066b	220	Pulse	99	9195056	3125	1
Fage_P066b	220	Pulse	99	9207456	15525	1
Fage_P066b	221	Picture	Fixation Cross Sternberg Letters after Encoding	9216755	0	1	12495	2	0	next	other	0
Fage_P066b	221	Pulse	99	9219856	3101	1
Fage_P066b	222	Picture	Stroop Sternberg	9229250	0	1	24824	2	0	next	hit	1034
Fage_P066b	222	Pulse	99	9232256	3006	1
Fage_P066b	222	Response	1	9235666	6416	1
Fage_P066b	222	Pulse	99	9244655	15405	1
Fage_P066b	223	Picture	Fixation Cross Sternberg Letters after Stroop	9254074	0	1	37320	2	0	next	other	0
Fage_P066b	223	Pulse	99	9257055	2981	1
Fage_P066b	223	Pulse	99	9269455	15381	1
Fage_P066b	223	Pulse	99	9281855	27781	1
Fage_P066b	224	Picture	Retrieval Sternberg Letters	9291394	0	1	24824	2	0	next	incorrect	1042
Fage_P066b	224	Pulse	99	9294255	2861	1
Fage_P066b	224	Response	2	9300224	8830	1
Fage_P066b	224	Pulse	99	9306654	15260	1
Fage_P066b	225	Picture	Fixation Cross after Retrieval	9316218	0	1	124621	2	0	next	other	0
Fage_P066b	225	Pulse	99	9319054	2836	1
Fage_P066b	225	Pulse	99	9331454	15236	1
Fage_P066b	225	Pulse	99	9343854	27636	1
Fage_P066b	225	Pulse	99	9356253	40035	1
Fage_P066b	225	Pulse	99	9368653	52435	1
Fage_P066b	225	Pulse	99	9381053	64835	1
Fage_P066b	225	Pulse	99	9393453	77235	1
Fage_P066b	225	Pulse	99	9405852	89634	1
Fage_P066b	225	Pulse	99	9418252	102034	1
Fage_P066b	225	Pulse	99	9430652	114434	1
Fage_P066b	226	Picture	Encoding Sternberg Letters	9440839	0	1	24824	2	0	next	other	0
Fage_P066b	226	Pulse	99	9443052	2213	1
Fage_P066b	226	Pulse	99	9455452	14613	1
Fage_P066b	227	Picture	Fixation Cross Sternberg Letters after Encoding	9465663	0	1	12495	2	0	next	other	0
Fage_P066b	227	Pulse	99	9467851	2188	1
Fage_P066b	228	Picture	Stroop Sternberg	9478158	0	1	24824	2	0	next	incorrect	1062
Fage_P066b	228	Pulse	99	9480251	2093	1
Fage_P066b	228	Response	2	9484741	6583	1
Fage_P066b	228	Pulse	99	9492651	14493	1
Fage_P066b	229	Picture	Fixation Cross Sternberg Letters after Stroop	9502982	0	1	37320	2	0	next	other	0
Fage_P066b	229	Pulse	99	9505051	2069	1
Fage_P066b	229	Pulse	99	9517450	14468	1
Fage_P066b	229	Pulse	99	9529850	26868	1
Fage_P066b	230	Picture	Retrieval Sternberg Letters	9540302	0	1	24824	2	0	next	incorrect	1070
Fage_P066b	230	Pulse	99	9542250	1948	1
Fage_P066b	230	Response	2	9549420	9118	1
Fage_P066b	230	Pulse	99	9554650	14348	1
Fage_P066b	231	Picture	Fixation Cross after Retrieval	9565126	0	1	124621	2	0	next	other	0
Fage_P066b	231	Pulse	99	9567049	1923	1
Fage_P066b	231	Pulse	99	9579449	14323	1
Fage_P066b	231	Pulse	99	9591849	26723	1
Fage_P066b	231	Pulse	99	9604249	39123	1
Fage_P066b	231	Pulse	99	9616648	51522	1
Fage_P066b	231	Pulse	99	9629048	63922	1
Fage_P066b	231	Pulse	99	9641448	76322	1
Fage_P066b	231	Pulse	99	9653848	88722	1
Fage_P066b	231	Pulse	99	9666248	101122	1
Fage_P066b	231	Pulse	99	9678647	113521	1
Fage_P066b	232	Picture	Encoding Sternberg Letters	9689747	0	1	24824	2	0	next	other	0
Fage_P066b	232	Pulse	99	9691047	1300	1
Fage_P066b	232	Pulse	99	9703447	13700	1
Fage_P066b	233	Picture	Fixation Cross Sternberg Letters after Encoding	9714571	0	1	12495	2	0	next	other	0
Fage_P066b	233	Pulse	99	9715847	1276	1
Fage_P066b	234	Picture	Stroop Sternberg	9727066	0	1	24824	2	0	next	incorrect	1090
Fage_P066b	234	Pulse	99	9728246	1180	1
Fage_P066b	234	Response	2	9733976	6910	1
Fage_P066b	234	Pulse	99	9740646	13580	1
Fage_P066b	235	Picture	Fixation Cross Sternberg Letters after Stroop	9751890	0	1	37320	2	0	next	other	0
Fage_P066b	235	Pulse	99	9753046	1156	1
Fage_P066b	235	Pulse	99	9765446	13556	1
Fage_P066b	235	Pulse	99	9777845	25955	1
Fage_P066b	236	Picture	Retrieval Sternberg Letters	9789210	0	1	24824	2	0	next	incorrect	1098
Fage_P066b	236	Pulse	99	9790245	1035	1
Fage_P066b	236	Response	2	9799105	9895	1
Fage_P066b	236	Pulse	99	9802645	13435	1
Fage_P066b	237	Picture	Fixation Cross after Retrieval	9814034	0	1	112292	2	0	next	other	0
Fage_P066b	237	Pulse	99	9815045	1011	1
Fage_P066b	237	Pulse	99	9827445	13411	1
Fage_P066b	237	Pulse	99	9839854	25820	1
Fage_P066b	237	Pulse	99	9852254	38220	1
Fage_P066b	237	Pulse	99	9864644	50610	1
Fage_P066b	237	Pulse	99	9877054	63020	1
Fage_P066b	237	Pulse	99	9889453	75419	1
Fage_P066b	237	Pulse	99	9901853	87819	1
Fage_P066b	237	Pulse	99	9914253	100219	1
Fage_P066b	238	Picture	Encoding Sternberg Letters	9926326	0	1	24824	2	0	next	other	0
Fage_P066b	238	Pulse	99	9926653	327	1
Fage_P066b	238	Pulse	99	9939052	12726	1
Fage_P066b	239	Picture	Fixation Cross Sternberg Letters after Encoding	9951150	0	1	12495	2	0	next	other	0
Fage_P066b	239	Pulse	99	9951452	302	1
Fage_P066b	240	Picture	Stroop Sternberg	9963645	0	1	24825	2	0	next	incorrect	1117
Fage_P066b	240	Pulse	99	9963852	207	1
Fage_P066b	240	Response	2	9969792	6147	1
Fage_P066b	240	Pulse	99	9976252	12607	1
Fage_P066b	241	Picture	Fixation Cross Sternberg Letters after Stroop	9988470	0	1	37319	2	0	next	other	0
Fage_P066b	241	Pulse	99	9988652	182	1
Fage_P066b	241	Pulse	99	10001051	12581	1
Fage_P066b	241	Pulse	99	10013451	24981	1
Fage_P066b	242	Picture	Retrieval Sternberg Letters	10025789	0	1	24824	2	0	next	incorrect	1125
Fage_P066b	242	Pulse	99	10025851	62	1
Fage_P066b	242	Response	2	10034041	8252	1
Fage_P066b	242	Pulse	99	10038251	12462	1
Fage_P066b	243	Picture	Fixation Cross after Retrieval	10050613	0	1	137116	2	0	next	other	0
Fage_P066b	243	Pulse	99	10050650	37	1
Fage_P066b	243	Pulse	99	10063050	12437	1
Fage_P066b	243	Pulse	99	10075450	24837	1
Fage_P066b	243	Pulse	99	10087850	37237	1
Fage_P066b	243	Pulse	99	10100249	49636	1
Fage_P066b	243	Pulse	99	10112649	62036	1
Fage_P066b	243	Pulse	99	10125049	74436	1
Fage_P066b	243	Pulse	99	10137449	86836	1
Fage_P066b	243	Pulse	99	10149848	99235	1
Fage_P066b	243	Pulse	99	10162248	111635	1
Fage_P066b	243	Pulse	99	10174648	124035	1
Fage_P066b	243	Pulse	99	10187048	136435	1
Fage_P066b	244	Picture	Encoding Sternberg Letters	10187729	0	1	24824	2	0	next	other	0
Fage_P066b	244	Pulse	99	10199448	11719	1
Fage_P066b	244	Pulse	99	10211847	24118	1
Fage_P066b	245	Picture	Fixation Cross Sternberg Letters after Encoding	10212553	0	1	12496	2	0	next	other	0
Fage_P066b	245	Pulse	99	10224247	11694	1
Fage_P066b	246	Picture	Stroop Sternberg	10225049	0	1	24824	2	0	next	incorrect	1146
Fage_P066b	246	Response	2	10230187	5138	1
Fage_P066b	246	Pulse	99	10236647	11598	1
Fage_P066b	246	Pulse	99	10249047	23998	1
Fage_P066b	247	Picture	Fixation Cross Sternberg Letters after Stroop	10249873	0	1	37319	2	0	next	other	0
Fage_P066b	247	Pulse	99	10261446	11573	1
Fage_P066b	247	Pulse	99	10273846	23973	1
Fage_P066b	247	Pulse	99	10286246	36373	1
Fage_P066b	248	Picture	Retrieval Sternberg Letters	10287192	0	1	24825	2	0	next	incorrect	1154
Fage_P066b	248	Response	2	10293156	5964	1
Fage_P066b	248	Pulse	99	10298646	11454	1
Fage_P066b	248	Pulse	99	10311045	23853	1
Fage_P066b	249	Picture	Fixation Cross after Retrieval	10312017	0	1	149444	2	0	next	other	0
Fage_P066b	249	Pulse	99	10323445	11428	1
Fage_P066b	249	Pulse	99	10335845	23828	1
Fage_P066b	249	Pulse	99	10348245	36228	1
Fage_P066b	249	Pulse	99	10360645	48628	1
Fage_P066b	249	Pulse	99	10373044	61027	1
Fage_P066b	249	Pulse	99	10385444	73427	1
Fage_P066b	249	Pulse	99	10397844	85827	1
Fage_P066b	249	Pulse	99	10410244	98227	1
Fage_P066b	249	Pulse	99	10422643	110626	1
Fage_P066b	249	Pulse	99	10435043	123026	1
Fage_P066b	249	Pulse	99	10447443	135426	1
Fage_P066b	249	Pulse	99	10459843	147826	1
Fage_P066b	250	Picture	Encoding Sternberg Letters	10461461	0	1	24824	3	0	next	other	0
Fage_P066b	250	Pulse	99	10472242	10781	1
Fage_P066b	250	Pulse	99	10484642	23181	1
Fage_P066b	251	Picture	Fixation Cross Sternberg Letters after Encoding	10486285	0	2	12496	3	0	next	other	0
Fage_P066b	251	Pulse	99	10497042	10757	1
Fage_P066b	252	Picture	Stroop Sternberg	10498781	0	1	24824	2	0	next	hit	1176
Fage_P066b	252	Response	1	10508302	9521	1
Fage_P066b	252	Pulse	99	10509442	10661	1
Fage_P066b	252	Pulse	99	10521842	23061	1
Fage_P066b	253	Picture	Fixation Cross Sternberg Letters after Stroop	10523605	0	1	37319	3	0	next	other	0
Fage_P066b	253	Pulse	99	10534241	10636	1
Fage_P066b	253	Pulse	99	10546641	23036	1
Fage_P066b	253	Pulse	99	10559041	35436	1
Fage_P066b	254	Picture	Retrieval Sternberg Letters	10560924	0	2	24825	3	0	next	hit	1185
Fage_P066b	254	Pulse	99	10571441	10517	1
Fage_P066b	254	Response	1	10575370	14446	1
Fage_P066b	254	Pulse	99	10583840	22916	1
Fage_P066b	255	Picture	Fixation Cross after Retrieval	10585749	0	1	137116	2	0	next	other	0
Fage_P066b	255	Pulse	99	10596240	10491	1
Fage_P066b	255	Pulse	99	10608640	22891	1
Fage_P066b	255	Pulse	99	10621040	35291	1
Fage_P066b	255	Pulse	99	10633439	47690	1
Fage_P066b	255	Pulse	99	10645839	60090	1
Fage_P066b	255	Pulse	99	10658239	72490	1
Fage_P066b	255	Pulse	99	10670639	84890	1
Fage_P066b	255	Pulse	99	10683039	97290	1
Fage_P066b	255	Pulse	99	10695438	109689	1
Fage_P066b	255	Pulse	99	10707838	122089	1
Fage_P066b	255	Pulse	99	10720238	134489	1
Fage_P066b	256	Picture	Encoding Sternberg Letters	10722865	0	1	24824	2	0	next	other	0
Fage_P066b	256	Pulse	99	10732638	9773	1
Fage_P066b	256	Pulse	99	10745037	22172	1
Fage_P066b	257	Picture	Fixation Cross Sternberg Letters after Encoding	10747689	0	1	12495	2	0	next	other	0
Fage_P066b	257	Pulse	99	10757437	9748	1
Fage_P066b	258	Picture	Stroop Sternberg	10760184	0	1	24824	2	0	next	incorrect	1205
Fage_P066b	258	Response	2	10765197	5013	1
Fage_P066b	258	Pulse	99	10769837	9653	1
Fage_P066b	258	Pulse	99	10782237	22053	1
Fage_P066b	259	Picture	Fixation Cross Sternberg Letters after Stroop	10785008	0	1	37320	2	0	next	other	0
Fage_P066b	259	Pulse	99	10794636	9628	1
Fage_P066b	259	Pulse	99	10807036	22028	1
Fage_P066b	259	Pulse	99	10819436	34428	1
Fage_P066b	260	Picture	Retrieval Sternberg Letters	10822328	0	1	24824	2	0	next	incorrect	1214
Fage_P066b	260	Pulse	99	10831836	9508	1
Fage_P066b	260	Response	2	10832975	10647	1
Fage_P066b	260	Pulse	99	10844235	21907	1
Fage_P066b	261	Picture	Fixation Cross after Retrieval	10847152	0	1	112292	2	0	next	other	0
Fage_P066b	261	Pulse	99	10856635	9483	1
Fage_P066b	261	Pulse	99	10869035	21883	1
Fage_P066b	261	Pulse	99	10881435	34283	1
Fage_P066b	261	Pulse	99	10893835	46683	1
Fage_P066b	261	Pulse	99	10906234	59082	1
Fage_P066b	261	Pulse	99	10918634	71482	1
Fage_P066b	261	Pulse	99	10931034	83882	1
Fage_P066b	261	Pulse	99	10943434	96282	1
Fage_P066b	261	Pulse	99	10955833	108681	1
Fage_P066b	262	Picture	Encoding Sternberg Letters	10959444	0	1	24824	2	0	next	other	0
Fage_P066b	262	Pulse	99	10968233	8789	1
Fage_P066b	262	Pulse	99	10980633	21189	1
Fage_P066b	263	Picture	Fixation Cross Sternberg Letters after Encoding	10984268	0	1	12495	2	0	next	other	0
Fage_P066b	263	Pulse	99	10993033	8765	1
Fage_P066b	264	Picture	Stroop Sternberg	10996763	0	1	24825	2	0	next	incorrect	1232
Fage_P066b	264	Response	2	11002723	5960	1
Fage_P066b	264	Pulse	99	11005432	8669	1
Fage_P066b	264	Pulse	99	11017832	21069	1
Fage_P066b	265	Picture	Fixation Cross Sternberg Letters after Stroop	11021588	0	1	37319	2	0	next	other	0
Fage_P066b	265	Pulse	99	11030232	8644	1
Fage_P066b	265	Pulse	99	11042632	21044	1
Fage_P066b	265	Pulse	99	11055032	33444	1
Fage_P066b	266	Picture	Retrieval Sternberg Letters	11058907	0	1	24824	2	0	next	hit	1241
Fage_P066b	266	Pulse	99	11067431	8524	1
Fage_P066b	266	Response	1	11071671	12764	1
Fage_P066b	266	Pulse	99	11079831	20924	1
Fage_P066b	267	Picture	Fixation Cross after Retrieval	11083731	0	1	149445	2	0	next	other	0
Fage_P066b	267	Pulse	99	11092231	8500	1
Fage_P066b	267	Pulse	99	11104631	20900	1
Fage_P066b	267	Pulse	99	11117030	33299	1
Fage_P066b	267	Pulse	99	11129430	45699	1
Fage_P066b	267	Pulse	99	11141830	58099	1
Fage_P066b	267	Pulse	99	11154230	70499	1
Fage_P066b	267	Pulse	99	11166629	82898	1
Fage_P066b	267	Pulse	99	11179029	95298	1
Fage_P066b	267	Pulse	99	11191429	107698	1
Fage_P066b	267	Pulse	99	11203829	120098	1
Fage_P066b	267	Pulse	99	11216228	132497	1
Fage_P066b	267	Pulse	99	11228628	144897	1
Fage_P066b	268	Picture	Encoding Sternberg Letters	11233176	0	1	24824	2	0	next	other	0
Fage_P066b	268	Pulse	99	11241028	7852	1
Fage_P066b	268	Pulse	99	11253428	20252	1
Fage_P066b	269	Picture	Fixation Cross Sternberg Letters after Encoding	11258000	0	1	12496	2	0	next	other	0
Fage_P066b	269	Pulse	99	11265828	7828	1
Fage_P066b	270	Picture	Stroop Sternberg	11270496	0	1	24824	2	0	next	incorrect	1262
Fage_P066b	270	Response	2	11276857	6361	1
Fage_P066b	270	Pulse	99	11278227	7731	1
Fage_P066b	270	Pulse	99	11290627	20131	1
Fage_P066b	271	Picture	Fixation Cross Sternberg Letters after Stroop	11295320	0	1	37319	2	0	next	other	0
Fage_P066b	271	Pulse	99	11303027	7707	1
Fage_P066b	271	Pulse	99	11315427	20107	1
Fage_P066b	271	Pulse	99	11327826	32506	1
Fage_P066b	272	Picture	Retrieval Sternberg Letters	11332639	0	1	24824	2	0	next	hit	1270
Fage_P066b	272	Response	1	11339816	7177	1
Fage_P066b	272	Pulse	99	11340226	7587	1
Fage_P066b	272	Pulse	99	11352626	19987	1
Fage_P066b	273	Picture	Fixation Cross after Retrieval	11357463	0	1	124621	2	0	next	other	0
Fage_P066b	273	Pulse	99	11365026	7563	1
Fage_P066b	273	Pulse	99	11377425	19962	1
Fage_P066b	273	Pulse	99	11389825	32362	1
Fage_P066b	273	Pulse	99	11402225	44762	1
Fage_P066b	273	Pulse	99	11414625	57162	1
Fage_P066b	273	Pulse	99	11427025	69562	1
Fage_P066b	273	Pulse	99	11439424	81961	1
Fage_P066b	273	Pulse	99	11451824	94361	1
Fage_P066b	273	Pulse	99	11464224	106761	1
Fage_P066b	273	Pulse	99	11476623	119160	1
Fage_P066b	274	Picture	Encoding Sternberg Letters	11482084	0	1	24824	2	0	next	other	0
Fage_P066b	274	Pulse	99	11489023	6939	1
Fage_P066b	274	Pulse	99	11501423	19339	1
Fage_P066b	275	Picture	Fixation Cross Sternberg Letters after Encoding	11506908	0	1	12496	2	0	next	other	0
Fage_P066b	275	Pulse	99	11513823	6915	1
Fage_P066b	276	Picture	Stroop Sternberg	11519404	0	1	24824	2	0	next	incorrect	1291
Fage_P066b	276	Pulse	99	11526223	6819	1
Fage_P066b	276	Response	2	11526272	6868	1
Fage_P066b	276	Pulse	99	11538622	19218	1
Fage_P066b	277	Picture	Fixation Cross Sternberg Letters after Stroop	11544228	0	1	37319	2	0	next	other	0
Fage_P066b	277	Pulse	99	11551022	6794	1
Fage_P066b	277	Pulse	99	11563432	19204	1
Fage_P066b	277	Pulse	99	11575832	31604	1
Fage_P066b	278	Picture	Retrieval Sternberg Letters	11581547	0	1	24824	2	0	next	hit	1299
Fage_P066b	278	Pulse	99	11588232	6685	1
Fage_P066b	278	Response	1	11588371	6824	1
Fage_P066b	278	Pulse	99	11600631	19084	1
Fage_P066b	279	Picture	Fixation Cross after Retrieval	11606371	0	1	112292	3	0	next	other	0
Fage_P066b	279	Pulse	99	11613031	6660	1
Fage_P066b	279	Pulse	99	11625431	19060	1
Fage_P066b	279	Pulse	99	11637831	31460	1
Fage_P066b	279	Pulse	99	11650230	43859	1
Fage_P066b	279	Pulse	99	11662630	56259	1
Fage_P066b	279	Pulse	99	11675030	68659	1
Fage_P066b	279	Pulse	99	11687430	81059	1
Fage_P066b	279	Pulse	99	11699829	93458	1
Fage_P066b	279	Pulse	99	11712229	105858	1
Fage_P066b	280	Picture	Encoding Sternberg Letters	11718663	0	2	24824	4	0	next	other	0
Fage_P066b	280	Pulse	99	11724629	5966	1
Fage_P066b	280	Pulse	99	11737029	18366	1
Fage_P066b	281	Picture	Fixation Cross Sternberg Letters after Encoding	11743487	0	2	12496	3	0	next	other	0
Fage_P066b	281	Pulse	99	11749428	5941	1
Fage_P066b	282	Picture	Stroop Sternberg	11755983	0	1	24824	2	0	next	hit	1318
Fage_P066b	282	Pulse	99	11761828	5845	1
Fage_P066b	282	Response	1	11762348	6365	1
Fage_P066b	282	Pulse	99	11774228	18245	1
Fage_P066b	283	Picture	Fixation Cross Sternberg Letters after Stroop	11780807	0	1	37319	2	0	next	other	0
Fage_P066b	283	Pulse	99	11786628	5821	1
Fage_P066b	283	Pulse	99	11799028	18221	1
Fage_P066b	283	Pulse	99	11811427	30620	1
Fage_P066b	284	Picture	Retrieval Sternberg Letters	11818126	0	1	24824	3	0	next	hit	1326
Fage_P066b	284	Pulse	99	11823827	5701	1
Fage_P066b	284	Response	1	11830107	11981	1
Fage_P066b	284	Pulse	99	11836227	18101	1
Fage_P066b	285	Picture	Fixation Cross after Retrieval	11842950	0	2	137117	3	0	next	other	0
Fage_P066b	285	Pulse	99	11848627	5677	1
Fage_P066b	285	Pulse	99	11861026	18076	1
Fage_P066b	285	Pulse	99	11873426	30476	1
Fage_P066b	285	Pulse	99	11885826	42876	1
Fage_P066b	285	Pulse	99	11898226	55276	1
Fage_P066b	285	Pulse	99	11910625	67675	1
Fage_P066b	285	Pulse	99	11923025	80075	1
Fage_P066b	285	Pulse	99	11935425	92475	1
Fage_P066b	285	Pulse	99	11947825	104875	1
Fage_P066b	285	Pulse	99	11960225	117275	1
Fage_P066b	285	Pulse	99	11972624	129674	1
Fage_P066b	286	Picture	Encoding Sternberg Letters	11980067	0	1	24824	2	0	next	other	0
Fage_P066b	286	Pulse	99	11985024	4957	1
Fage_P066b	286	Pulse	99	11997424	17357	1
Fage_P066b	287	Picture	Fixation Cross Sternberg Letters after Encoding	12004891	0	1	12495	2	0	next	other	0
Fage_P066b	287	Pulse	99	12009824	4933	1
Fage_P066b	288	Picture	Stroop Sternberg	12017386	0	1	24824	2	0	next	hit	1347
Fage_P066b	288	Pulse	99	12022223	4837	1
Fage_P066b	288	Response	1	12024253	6867	1
Fage_P066b	288	Pulse	99	12034623	17237	1
Fage_P066b	289	Picture	Fixation Cross Sternberg Letters after Stroop	12042210	0	1	37320	2	0	next	other	0
Fage_P066b	289	Pulse	99	12047023	4813	1
Fage_P066b	289	Pulse	99	12059423	17213	1
Fage_P066b	289	Pulse	99	12071822	29612	1
Fage_P066b	290	Picture	Retrieval Sternberg Letters	12079530	0	1	24824	2	0	next	incorrect	1355
Fage_P066b	290	Pulse	99	12084222	4692	1
Fage_P066b	290	Response	2	12086022	6492	1
Fage_P066b	290	Pulse	99	12096622	17092	1
Fage_P066b	291	Picture	Fixation Cross after Retrieval	12104354	0	1	112292	2	0	next	other	0
Fage_P066b	291	Pulse	99	12109022	4668	1
Fage_P066b	291	Pulse	99	12121422	17068	1
Fage_P066b	291	Pulse	99	12133821	29467	1
Fage_P066b	291	Pulse	99	12146221	41867	1
Fage_P066b	291	Pulse	99	12158621	54267	1
Fage_P066b	291	Pulse	99	12171021	66667	1
Fage_P066b	291	Pulse	99	12183420	79066	1
Fage_P066b	291	Pulse	99	12195820	91466	1
Fage_P066b	291	Pulse	99	12208220	103866	1
Fage_P066b	292	Picture	End Sternberg	12216646	0	1	37319	2	0	next	other	0
Fage_P066b	292	Pulse	99	12220620	3974	1
Fage_P066b	292	Pulse	99	12233019	16373	1
Fage_P066b	292	Pulse	99	12245419	28773	1
Fage_P066b	293	Picture	Instruction Stroop	12253965	0	1	37320	2	0	next	other	0
Fage_P066b	293	Pulse	99	12257819	3854	1
Fage_P066b	293	Pulse	99	12270219	16254	1
Fage_P066b	293	Pulse	99	12282618	28653	1
Fage_P066b	294	Picture	stroop neutral close	12291285	0	1	24991	2	0	next	incorrect	1377
Fage_P066b	294	Pulse	99	12295018	3733	1
Fage_P066b	294	Response	2	12300528	9243	1
Fage_P066b	294	Pulse	99	12307418	16133	1
Fage_P066b	295	Picture	stroop neutral close	12316276	0	1	24990	2	0	next	hit	1381
Fage_P066b	295	Pulse	99	12319818	3542	1
Fage_P066b	295	Response	1	12322708	6432	1
Fage_P066b	295	Pulse	99	12332218	15942	1
Fage_P066b	296	Picture	stroop neutral close	12341266	0	1	24825	2	0	next	incorrect	1385
Fage_P066b	296	Pulse	99	12344617	3351	1
Fage_P066b	296	Response	2	12346017	4751	1
Fage_P066b	296	Pulse	99	12357017	15751	1
Fage_P066b	297	Picture	stroop neutral close	12366091	0	1	24990	2	0	next	incorrect	1389
Fage_P066b	297	Pulse	99	12369417	3326	1
Fage_P066b	297	Response	2	12372357	6266	1
Fage_P066b	297	Pulse	99	12381817	15726	1
Fage_P066b	298	Picture	stroop neutral close	12391081	0	1	24824	2	0	next	hit	1393
Fage_P066b	298	Pulse	99	12394216	3135	1
Fage_P066b	298	Response	1	12397636	6555	1
Fage_P066b	298	Pulse	99	12406616	15535	1
Fage_P066b	299	Picture	stroop neutral close	12415905	0	1	24825	2	0	next	incorrect	1397
Fage_P066b	299	Pulse	99	12419016	3111	1
Fage_P066b	299	Response	2	12422096	6191	1
Fage_P066b	299	Pulse	99	12431416	15511	1
Fage_P066b	300	Picture	Fixation Cross Stroop	12440730	0	1	124620	2	0	next	other	0
Fage_P066b	300	Pulse	99	12443815	3085	1
Fage_P066b	300	Pulse	99	12456215	15485	1
Fage_P066b	300	Pulse	99	12468615	27885	1
Fage_P066b	300	Pulse	99	12481015	40285	1
Fage_P066b	300	Pulse	99	12493415	52685	1
Fage_P066b	300	Pulse	99	12505814	65084	1
Fage_P066b	300	Pulse	99	12518214	77484	1
Fage_P066b	300	Pulse	99	12530614	89884	1
Fage_P066b	300	Pulse	99	12543014	102284	1
Fage_P066b	300	Pulse	99	12555413	114683	1
Fage_P066b	301	Picture	stroop neutral close	12565350	0	1	24824	2	0	next	hit	1412
Fage_P066b	301	Pulse	99	12567813	2463	1
Fage_P066b	301	Response	1	12575133	9783	1
Fage_P066b	301	Pulse	99	12580213	14863	1
Fage_P066b	302	Picture	stroop neutral close	12590174	0	1	24825	2	0	next	incorrect	1416
Fage_P066b	302	Pulse	99	12592613	2439	1
Fage_P066b	302	Response	2	12597253	7079	1
Fage_P066b	302	Pulse	99	12605012	14838	1
Fage_P066b	303	Picture	stroop neutral close	12614999	0	1	24824	2	0	next	incorrect	1420
Fage_P066b	303	Pulse	99	12617412	2413	1
Fage_P066b	303	Response	2	12620872	5873	1
Fage_P066b	303	Pulse	99	12629812	14813	1
Fage_P066b	304	Picture	stroop neutral close	12639823	0	1	24990	2	0	next	incorrect	1424
Fage_P066b	304	Pulse	99	12642212	2389	1
Fage_P066b	304	Response	2	12644831	5008	1
Fage_P066b	304	Pulse	99	12654611	14788	1
Fage_P066b	305	Picture	stroop neutral close	12664813	0	1	24825	2	0	next	hit	1428
Fage_P066b	305	Pulse	99	12667011	2198	1
Fage_P066b	305	Response	1	12669351	4538	1
Fage_P066b	305	Pulse	99	12679411	14598	1
Fage_P066b	306	Picture	stroop neutral close	12689638	0	1	24824	2	0	next	incorrect	1432
Fage_P066b	306	Pulse	99	12691811	2173	1
Fage_P066b	306	Response	2	12696351	6713	1
Fage_P066b	306	Pulse	99	12704210	14572	1
Fage_P066b	307	Picture	Fixation Cross Stroop	12714462	0	1	124620	2	0	next	other	0
Fage_P066b	307	Pulse	99	12716610	2148	1
Fage_P066b	307	Pulse	99	12729010	14548	1
Fage_P066b	307	Pulse	99	12741410	26948	1
Fage_P066b	307	Pulse	99	12753810	39348	1
Fage_P066b	307	Pulse	99	12766209	51747	1
Fage_P066b	307	Pulse	99	12778609	64147	1
Fage_P066b	307	Pulse	99	12791009	76547	1
Fage_P066b	307	Pulse	99	12803409	88947	1
Fage_P066b	307	Pulse	99	12815808	101346	1
Fage_P066b	307	Pulse	99	12828208	113746	1
Fage_P066b	308	Picture	stroop neutral close	12839082	0	1	24824	3	0	next	hit	1447
Fage_P066b	308	Pulse	99	12840608	1526	1
Fage_P066b	308	Response	1	12845588	6506	1
Fage_P066b	308	Pulse	99	12853008	13926	1
Fage_P066b	309	Picture	stroop neutral close	12863906	0	2	24825	3	0	next	incorrect	1451
Fage_P066b	309	Pulse	99	12865408	1502	1
Fage_P066b	309	Response	2	12868987	5081	1
Fage_P066b	309	Pulse	99	12877807	13901	1
Fage_P066b	310	Picture	stroop neutral close	12888731	0	1	24824	2	0	next	incorrect	1455
Fage_P066b	310	Pulse	99	12890207	1476	1
Fage_P066b	310	Response	2	12895357	6626	1
Fage_P066b	310	Pulse	99	12902607	13876	1
Fage_P066b	311	Picture	stroop neutral close	12913555	0	1	24991	2	0	next	incorrect	1459
Fage_P066b	311	Pulse	99	12915007	1452	1
Fage_P066b	311	Response	2	12918566	5011	1
Fage_P066b	311	Pulse	99	12927406	13851	1
Fage_P066b	312	Picture	stroop neutral close	12938546	0	1	24990	2	0	next	hit	1463
Fage_P066b	312	Pulse	99	12939806	1260	1
Fage_P066b	312	Response	1	12944146	5600	1
Fage_P066b	312	Pulse	99	12952206	13660	1
Fage_P066b	313	Picture	stroop neutral close	12963536	0	1	24824	3	0	next	hit	1467
Fage_P066b	313	Pulse	99	12964606	1070	1
Fage_P066b	313	Response	1	12970235	6699	1
Fage_P066b	313	Pulse	99	12977005	13469	1
Fage_P066b	314	Picture	Fixation Cross Stroop	12988360	0	2	124621	3	0	next	other	0
Fage_P066b	314	Pulse	99	12989405	1045	1
Fage_P066b	314	Pulse	99	13001805	13445	1
Fage_P066b	314	Pulse	99	13014205	25845	1
Fage_P066b	314	Pulse	99	13026604	38244	1
Fage_P066b	314	Pulse	99	13039004	50644	1
Fage_P066b	314	Pulse	99	13051404	63044	1
Fage_P066b	314	Pulse	99	13063804	75444	1
Fage_P066b	314	Pulse	99	13076204	87844	1
Fage_P066b	314	Pulse	99	13088603	100243	1
Fage_P066b	314	Pulse	99	13101003	112643	1
Fage_P066b	315	Picture	stroop neutral close	13112981	0	1	24991	2	0	next	incorrect	1482
Fage_P066b	315	Pulse	99	13113403	422	1
Fage_P066b	315	Response	2	13118743	5762	1
Fage_P066b	315	Pulse	99	13125803	12822	1
Fage_P066b	316	Picture	stroop neutral close	13137972	0	1	24991	2	0	next	hit	1486
Fage_P066b	316	Pulse	99	13138202	230	1
Fage_P066b	316	Response	1	13144382	6410	1
Fage_P066b	316	Pulse	99	13150602	12630	1
Fage_P066b	317	Picture	stroop neutral close	13162963	0	1	24990	2	0	next	incorrect	1490
Fage_P066b	317	Pulse	99	13163002	39	1
Fage_P066b	317	Response	2	13168462	5499	1
Fage_P066b	317	Pulse	99	13175412	12449	1
Fage_P066b	317	Pulse	99	13187801	24838	1
Fage_P066b	318	Picture	stroop neutral close	13187953	0	1	24825	2	0	next	incorrect	1494
Fage_P066b	318	Response	2	13193421	5468	1
Fage_P066b	318	Pulse	99	13200201	12248	1
Fage_P066b	318	Pulse	99	13212601	24648	1
Fage_P066b	319	Picture	stroop neutral close	13212778	0	1	24990	2	0	next	incorrect	1498
Fage_P066b	319	Response	2	13218891	6113	1
Fage_P066b	319	Pulse	99	13225011	12233	1
Fage_P066b	319	Pulse	99	13237411	24633	1
Fage_P066b	320	Picture	stroop neutral close	13237768	0	1	24824	3	0	next	incorrect	1502
Fage_P066b	320	Response	2	13243180	5412	1
Fage_P066b	320	Pulse	99	13249810	12042	1
Fage_P066b	320	Pulse	99	13262210	24442	1
Fage_P066b	321	Picture	Fixation Cross Stroop	13262592	0	2	124621	3	0	next	other	0
Fage_P066b	321	Pulse	99	13274610	12018	1
Fage_P066b	321	Pulse	99	13287010	24418	1
Fage_P066b	321	Pulse	99	13299409	36817	1
Fage_P066b	321	Pulse	99	13311809	49217	1
Fage_P066b	321	Pulse	99	13324209	61617	1
Fage_P066b	321	Pulse	99	13336609	74017	1
Fage_P066b	321	Pulse	99	13349008	86416	1
Fage_P066b	321	Pulse	99	13361408	98816	1
Fage_P066b	321	Pulse	99	13373808	111216	1
Fage_P066b	321	Pulse	99	13386208	123616	1
Fage_P066b	322	Picture	stroop maximum incongruent	13387213	0	1	24824	2	0	next	hit	1517
Fage_P066b	322	Response	1	13395518	8305	1
Fage_P066b	322	Pulse	99	13398607	11394	1
Fage_P066b	322	Pulse	99	13411007	23794	1
Fage_P066b	323	Picture	stroop maximum incongruent	13412037	0	1	24824	2	0	next	hit	1521
Fage_P066b	323	Response	1	13419717	7680	1
Fage_P066b	323	Pulse	99	13423407	11370	1
Fage_P066b	323	Pulse	99	13435807	23770	1
Fage_P066b	324	Picture	stroop maximum incongruent	13436861	0	1	24825	2	0	next	hit	1525
Fage_P066b	324	Response	1	13443657	6796	1
Fage_P066b	324	Pulse	99	13448206	11345	1
Fage_P066b	324	Pulse	99	13460606	23745	1
Fage_P066b	325	Picture	stroop maximum incongruent	13461686	0	1	24824	2	0	next	incorrect	1529
Fage_P066b	325	Response	2	13469796	8110	1
Fage_P066b	325	Pulse	99	13473006	11320	1
Fage_P066b	325	Pulse	99	13485406	23720	1
Fage_P066b	326	Picture	stroop maximum incongruent	13486510	0	1	24824	2	0	next	hit	1533
Fage_P066b	326	Response	1	13491546	5036	1
Fage_P066b	326	Pulse	99	13497806	11296	1
Fage_P066b	326	Pulse	99	13510205	23695	1
Fage_P066b	327	Picture	stroop maximum incongruent	13511334	0	1	24824	2	0	next	incorrect	1537
Fage_P066b	327	Response	2	13516765	5431	1
Fage_P066b	327	Pulse	99	13522605	11271	1
Fage_P066b	327	Pulse	99	13535005	23671	1
Fage_P066b	328	Picture	Fixation Cross Stroop	13536158	0	1	124621	2	0	next	other	0
Fage_P066b	328	Pulse	99	13547405	11247	1
Fage_P066b	328	Pulse	99	13559804	23646	1
Fage_P066b	328	Pulse	99	13572204	36046	1
Fage_P066b	328	Pulse	99	13584604	48446	1
Fage_P066b	328	Pulse	99	13597004	60846	1
Fage_P066b	328	Pulse	99	13609404	73246	1
Fage_P066b	328	Pulse	99	13621803	85645	1
Fage_P066b	328	Pulse	99	13634203	98045	1
Fage_P066b	328	Pulse	99	13646603	110445	1
Fage_P066b	328	Pulse	99	13659003	122845	1
Fage_P066b	329	Picture	stroop maximum incongruent	13660779	0	1	24824	2	0	next	incorrect	1552
Fage_P066b	329	Response	2	13667672	6893	1
Fage_P066b	329	Pulse	99	13671402	10623	1
Fage_P066b	329	Pulse	99	13683802	23023	1
Fage_P066b	330	Picture	stroop maximum incongruent	13685603	0	1	24824	2	0	next	incorrect	1556
Fage_P066b	330	Response	2	13692292	6689	1
Fage_P066b	330	Pulse	99	13696202	10599	1
Fage_P066b	330	Pulse	99	13708602	22999	1
Fage_P066b	331	Picture	stroop maximum incongruent	13710427	0	1	24824	2	0	next	hit	1560
Fage_P066b	331	Response	1	13717412	6985	1
Fage_P066b	331	Pulse	99	13721001	10574	1
Fage_P066b	331	Pulse	99	13733401	22974	1
Fage_P066b	332	Picture	stroop maximum incongruent	13735251	0	1	24823	3	0	next	hit	1564
Fage_P066b	332	Response	1	13742551	7300	1
Fage_P066b	332	Pulse	99	13745801	10550	1
Fage_P066b	332	Pulse	99	13758201	22950	1
Fage_P066b	333	Picture	stroop maximum incongruent	13760074	0	2	24825	3	0	next	hit	1568
Fage_P066b	333	Response	1	13769551	9477	1
Fage_P066b	333	Pulse	99	13770600	10526	1
Fage_P066b	333	Pulse	99	13783000	22926	1
Fage_P066b	334	Picture	stroop maximum incongruent	13784899	0	1	24825	2	0	next	incorrect	1572
Fage_P066b	334	Response	2	13789940	5041	1
Fage_P066b	334	Pulse	99	13795400	10501	1
Fage_P066b	334	Pulse	99	13807800	22901	1
Fage_P066b	335	Picture	Fixation Cross Stroop	13809724	0	1	124620	2	0	next	other	0
Fage_P066b	335	Pulse	99	13820200	10476	1
Fage_P066b	335	Pulse	99	13832599	22875	1
Fage_P066b	335	Pulse	99	13844999	35275	1
Fage_P066b	335	Pulse	99	13857399	47675	1
Fage_P066b	335	Pulse	99	13869799	60075	1
Fage_P066b	335	Pulse	99	13882198	72474	1
Fage_P066b	335	Pulse	99	13894598	84874	1
Fage_P066b	335	Pulse	99	13906998	97274	1
Fage_P066b	335	Pulse	99	13919398	109674	1
Fage_P066b	335	Pulse	99	13931798	122074	1
Fage_P066b	336	Picture	stroop maximum incongruent	13934344	0	1	24824	2	0	next	hit	1587
Fage_P066b	336	Response	1	13942607	8263	1
Fage_P066b	336	Pulse	99	13944197	9853	1
Fage_P066b	336	Pulse	99	13956597	22253	1
Fage_P066b	337	Picture	stroop maximum incongruent	13959168	0	1	24824	2	0	next	hit	1591
Fage_P066b	337	Response	1	13966357	7189	1
Fage_P066b	337	Pulse	99	13968997	9829	1
Fage_P066b	337	Pulse	99	13981397	22229	1
Fage_P066b	338	Picture	stroop maximum incongruent	13983992	0	1	24825	2	0	next	incorrect	1595
Fage_P066b	338	Response	2	13990336	6344	1
Fage_P066b	338	Pulse	99	13993796	9804	1
Fage_P066b	338	Pulse	99	14006196	22204	1
Fage_P066b	339	Picture	stroop maximum incongruent	14008817	0	1	24824	2	0	next	hit	1599
Fage_P066b	339	Response	1	14015456	6639	1
Fage_P066b	339	Pulse	99	14018596	9779	1
Fage_P066b	339	Pulse	99	14030996	22179	1
Fage_P066b	340	Picture	stroop maximum incongruent	14033641	0	1	24990	3	0	next	hit	1603
Fage_P066b	340	Response	1	14040735	7094	1
Fage_P066b	340	Pulse	99	14043395	9754	1
Fage_P066b	340	Pulse	99	14055795	22154	1
Fage_P066b	341	Picture	stroop maximum incongruent	14058631	0	2	24825	3	0	next	incorrect	1607
Fage_P066b	341	Response	2	14063645	5014	1
Fage_P066b	341	Pulse	99	14068195	9564	1
Fage_P066b	341	Pulse	99	14080595	21964	1
Fage_P066b	342	Picture	Fixation Cross Stroop	14083456	0	1	124620	2	0	next	other	0
Fage_P066b	342	Pulse	99	14092994	9538	1
Fage_P066b	342	Pulse	99	14105394	21938	1
Fage_P066b	342	Pulse	99	14117794	34338	1
Fage_P066b	342	Pulse	99	14130194	46738	1
Fage_P066b	342	Pulse	99	14142594	59138	1
Fage_P066b	342	Pulse	99	14154993	71537	1
Fage_P066b	342	Pulse	99	14167393	83937	1
Fage_P066b	342	Pulse	99	14179793	96337	1
Fage_P066b	342	Pulse	99	14192193	108737	1
Fage_P066b	342	Pulse	99	14204592	121136	1
Fage_P066b	343	Picture	stroop maximum incongruent	14208076	0	1	24824	2	0	next	incorrect	1623
Fage_P066b	343	Pulse	99	14216992	8916	1
Fage_P066b	343	Response	2	14218562	10486	1
Fage_P066b	343	Pulse	99	14229392	21316	1
Fage_P066b	344	Picture	stroop maximum incongruent	14232900	0	1	24825	2	0	next	hit	1626
Fage_P066b	344	Response	1	14238562	5662	1
Fage_P066b	344	Pulse	99	14241791	8891	1
Fage_P066b	344	Pulse	99	14254191	21291	1
Fage_P066b	345	Picture	stroop maximum incongruent	14257725	0	1	24824	2	0	next	incorrect	1630
Fage_P066b	345	Response	2	14262281	4556	1
Fage_P066b	345	Pulse	99	14266591	8866	1
Fage_P066b	345	Pulse	99	14278991	21266	1
Fage_P066b	346	Picture	stroop maximum incongruent	14282549	0	1	24824	2	0	next	incorrect	1634
Fage_P066b	346	Response	2	14288841	6292	1
Fage_P066b	346	Pulse	99	14291391	8842	1
Fage_P066b	346	Pulse	99	14303791	21242	1
Fage_P066b	347	Picture	stroop maximum incongruent	14307373	0	1	24824	2	0	next	incorrect	1639
Fage_P066b	347	Pulse	99	14316190	8817	1
Fage_P066b	347	Response	2	14316610	9237	1
Fage_P066b	347	Pulse	99	14328590	21217	1
Fage_P066b	348	Picture	stroop maximum incongruent	14332197	0	1	24824	2	0	next	incorrect	1642
Fage_P066b	348	Response	2	14338030	5833	1
Fage_P066b	348	Pulse	99	14340990	8793	1
Fage_P066b	348	Pulse	99	14353390	21193	1
Fage_P066b	349	Picture	Fixation Cross Stroop	14357021	0	1	124621	2	0	next	other	0
Fage_P066b	349	Pulse	99	14365789	8768	1
Fage_P066b	349	Pulse	99	14378189	21168	1
Fage_P066b	349	Pulse	99	14390589	33568	1
Fage_P066b	349	Pulse	99	14402989	45968	1
Fage_P066b	349	Pulse	99	14415388	58367	1
Fage_P066b	349	Pulse	99	14427788	70767	1
Fage_P066b	349	Pulse	99	14440188	83167	1
Fage_P066b	349	Pulse	99	14452588	95567	1
Fage_P066b	349	Pulse	99	14464988	107967	1
Fage_P066b	349	Pulse	99	14477387	120366	1
Fage_P066b	350	Picture	End Stroop	14481642	0	1	43676	2	0	next	other	0
Fage_P066b	350	Pulse	99	14489787	8145	1
Fage_P066b	350	Pulse	99	14502187	20545	1
Fage_P066b	350	Pulse	99	14514587	32945	1
