# Supplementary material for: Towards clinical applicability of fMRI via systematic filtering
Source: PLoS One. 2025 May 12;20(5):e0321088. doi: 10.1371/journal.pone.0321088 (PMC12068634; doi:10.1371/journal.pone.0321088)
Supplement: S1 Code — (ZIP) [file pone.0321088.s001.zip › PLOS_DATA_CODE/Logfiles/Fage_P067a-fage.log]

Scenario - Fage Final
Logfile written - 05/10/2013 13:25:52

Subject	Trial	Event Type	Code	Time	TTime	Uncertainty	Duration	Uncertainty	ReqTime	ReqDur	Stim Type	Pair Index

FAGE_P067a	1	Pulse	99	71216	81212	1
FAGE_P067a	2	Picture	Instruction Sternberg Symbols	71469	0	1	37319	2	0	next	other	0
FAGE_P067a	2	Pulse	99	83616	12147	1
FAGE_P067a	2	Pulse	99	96016	24547	1
FAGE_P067a	2	Pulse	99	108415	36946	1
FAGE_P067a	3	Picture	Encoding Sternberg Symbols	108788	0	1	24824	2	0	next	other	0
FAGE_P067a	3	Pulse	99	120815	12027	1
FAGE_P067a	3	Pulse	99	133215	24427	1
FAGE_P067a	4	Picture	Fixation Cross Sternberg Symbols after Encoding	133612	0	1	12495	2	0	next	other	0
FAGE_P067a	4	Pulse	99	145614	12002	1
FAGE_P067a	5	Picture	Stroop Sternberg	146107	0	1	24824	2	0	next	incorrect	12
FAGE_P067a	5	Response	2	154344	8237	1
FAGE_P067a	5	Pulse	99	158014	11907	1
FAGE_P067a	5	Pulse	99	170414	24307	1
FAGE_P067a	6	Picture	Fixation Cross Sternberg Symbols after Stroop	170931	0	1	37320	2	0	next	other	0
FAGE_P067a	6	Pulse	99	182814	11883	1
FAGE_P067a	6	Pulse	99	195213	24282	1
FAGE_P067a	6	Pulse	99	207613	36682	1
FAGE_P067a	7	Picture	Retrieval Sternberg Symbols	208251	0	1	24824	2	0	next	hit	20
FAGE_P067a	7	Response	1	218753	10502	1
FAGE_P067a	7	Pulse	99	220012	11761	1
FAGE_P067a	7	Pulse	99	232412	24161	1
FAGE_P067a	8	Picture	Fixation Cross after Retrieval	233075	0	1	112291	2	0	next	other	0
FAGE_P067a	8	Pulse	99	244812	11737	1
FAGE_P067a	8	Pulse	99	257212	24137	1
FAGE_P067a	8	Pulse	99	269611	36536	1
FAGE_P067a	8	Pulse	99	282011	48936	1
FAGE_P067a	8	Pulse	99	294411	61336	1
FAGE_P067a	8	Pulse	99	306810	73735	1
FAGE_P067a	8	Pulse	99	319210	86135	1
FAGE_P067a	8	Pulse	99	331610	98535	1
FAGE_P067a	8	Pulse	99	344009	110934	1
FAGE_P067a	9	Picture	Encoding Sternberg Symbols	345366	0	1	24824	2	0	next	other	0
FAGE_P067a	9	Pulse	99	356409	11043	1
FAGE_P067a	9	Pulse	99	368809	23443	1
FAGE_P067a	10	Picture	Fixation Cross Sternberg Symbols after Encoding	370190	0	1	12495	2	0	next	other	0
FAGE_P067a	10	Pulse	99	381209	11019	1
FAGE_P067a	11	Picture	Stroop Sternberg	382685	0	1	24824	2	0	next	incorrect	39
FAGE_P067a	11	Response	2	389508	6823	1
FAGE_P067a	11	Pulse	99	393608	10923	1
FAGE_P067a	11	Pulse	99	406008	23323	1
FAGE_P067a	12	Picture	Fixation Cross Sternberg Symbols after Stroop	407509	0	1	37319	2	0	next	other	0
FAGE_P067a	12	Pulse	99	418408	10899	1
FAGE_P067a	12	Pulse	99	430807	23298	1
FAGE_P067a	12	Pulse	99	443207	35698	1
FAGE_P067a	13	Picture	Retrieval Sternberg Symbols	444828	0	1	24824	2	0	next	hit	47
FAGE_P067a	13	Response	1	454747	9919	1
FAGE_P067a	13	Pulse	99	455606	10778	1
FAGE_P067a	13	Pulse	99	468006	23178	1
FAGE_P067a	14	Picture	Fixation Cross after Retrieval	469652	0	1	149444	2	0	next	other	0
FAGE_P067a	14	Pulse	99	480406	10754	1
FAGE_P067a	14	Pulse	99	492806	23154	1
FAGE_P067a	14	Pulse	99	505205	35553	1
FAGE_P067a	14	Pulse	99	517605	47953	1
FAGE_P067a	14	Pulse	99	530005	60353	1
FAGE_P067a	14	Pulse	99	542404	72752	1
FAGE_P067a	14	Pulse	99	554804	85152	1
FAGE_P067a	14	Pulse	99	567204	97552	1
FAGE_P067a	14	Pulse	99	579604	109952	1
FAGE_P067a	14	Pulse	99	592003	122351	1
FAGE_P067a	14	Pulse	99	604403	134751	1
FAGE_P067a	14	Pulse	99	616803	147151	1
FAGE_P067a	15	Picture	Encoding Sternberg Symbols	619096	0	1	24824	2	0	next	other	0
FAGE_P067a	15	Pulse	99	629202	10106	1
FAGE_P067a	15	Pulse	99	641602	22506	1
FAGE_P067a	16	Picture	Fixation Cross Sternberg Symbols after Encoding	643920	0	1	12495	3	0	next	other	0
FAGE_P067a	16	Pulse	99	654002	10082	1
FAGE_P067a	17	Picture	Stroop Sternberg	656415	0	2	24824	4	0	next	hit	69
FAGE_P067a	17	Response	1	664111	7696	1
FAGE_P067a	17	Pulse	99	666401	9986	1
FAGE_P067a	17	Pulse	99	678801	22386	1
FAGE_P067a	18	Picture	Fixation Cross Sternberg Symbols after Stroop	681239	0	2	37320	3	0	next	other	0
FAGE_P067a	18	Pulse	99	691201	9962	1
FAGE_P067a	18	Pulse	99	703600	22361	1
FAGE_P067a	18	Pulse	99	716000	34761	1
FAGE_P067a	19	Picture	Retrieval Sternberg Symbols	718559	0	1	24824	2	0	next	hit	77
FAGE_P067a	19	Response	1	725310	6751	1
FAGE_P067a	19	Pulse	99	728400	9841	1
FAGE_P067a	19	Pulse	99	740809	22250	1
FAGE_P067a	20	Picture	Fixation Cross after Retrieval	743383	0	1	124620	2	0	next	other	0
FAGE_P067a	20	Pulse	99	753209	9826	1
FAGE_P067a	20	Pulse	99	765609	22226	1
FAGE_P067a	20	Pulse	99	778009	34626	1
FAGE_P067a	20	Pulse	99	790408	47025	1
FAGE_P067a	20	Pulse	99	802808	59425	1
FAGE_P067a	20	Pulse	99	815208	71825	1
FAGE_P067a	20	Pulse	99	827607	84224	1
FAGE_P067a	20	Pulse	99	840007	96624	1
FAGE_P067a	20	Pulse	99	852407	109024	1
FAGE_P067a	20	Pulse	99	864806	121423	1
FAGE_P067a	21	Picture	Encoding Sternberg Symbols	868003	0	1	24824	2	0	next	other	0
FAGE_P067a	21	Pulse	99	877206	9203	1
FAGE_P067a	21	Pulse	99	889606	21603	1
FAGE_P067a	22	Picture	Fixation Cross Sternberg Symbols after Encoding	892827	0	1	12495	2	0	next	other	0
FAGE_P067a	22	Pulse	99	902005	9178	1
FAGE_P067a	23	Picture	Stroop Sternberg	905322	0	1	24824	2	0	next	hit	97
FAGE_P067a	23	Response	1	911855	6533	1
FAGE_P067a	23	Pulse	99	914405	9083	1
FAGE_P067a	23	Pulse	99	926805	21483	1
FAGE_P067a	24	Picture	Fixation Cross Sternberg Symbols after Stroop	930146	0	1	37319	2	0	next	other	0
FAGE_P067a	24	Pulse	99	939205	9059	1
FAGE_P067a	24	Pulse	99	951604	21458	1
FAGE_P067a	24	Pulse	99	964004	33858	1
FAGE_P067a	25	Picture	Retrieval Sternberg Symbols	967465	0	1	24824	2	0	next	incorrect	105
FAGE_P067a	25	Response	2	974044	6579	1
FAGE_P067a	25	Pulse	99	976403	8938	1
FAGE_P067a	25	Pulse	99	988803	21338	1
FAGE_P067a	26	Picture	Fixation Cross after Retrieval	992289	0	1	136949	2	0	next	other	0
FAGE_P067a	26	Pulse	99	1001203	8914	1
FAGE_P067a	26	Pulse	99	1013603	21314	1
FAGE_P067a	26	Pulse	99	1026002	33713	1
FAGE_P067a	26	Pulse	99	1038402	46113	1
FAGE_P067a	26	Pulse	99	1050802	58513	1
FAGE_P067a	26	Pulse	99	1063201	70912	1
FAGE_P067a	26	Pulse	99	1075601	83312	1
FAGE_P067a	26	Pulse	99	1088001	95712	1
FAGE_P067a	26	Pulse	99	1100400	108111	1
FAGE_P067a	26	Pulse	99	1112800	120511	1
FAGE_P067a	26	Pulse	99	1125200	132911	1
FAGE_P067a	27	Picture	Encoding Sternberg Symbols	1129238	0	1	24824	2	0	next	other	0
FAGE_P067a	27	Pulse	99	1137600	8362	1
FAGE_P067a	27	Pulse	99	1149999	20761	1
FAGE_P067a	28	Picture	Fixation Cross Sternberg Symbols after Encoding	1154062	0	1	12495	2	0	next	other	0
FAGE_P067a	28	Pulse	99	1162399	8337	1
FAGE_P067a	29	Picture	Stroop Sternberg	1166557	0	1	24824	2	0	next	incorrect	126
FAGE_P067a	29	Response	2	1174269	7712	1
FAGE_P067a	29	Pulse	99	1174798	8241	1
FAGE_P067a	29	Pulse	99	1187198	20641	1
FAGE_P067a	30	Picture	Fixation Cross Sternberg Symbols after Stroop	1191381	0	1	37319	2	0	next	other	0
FAGE_P067a	30	Pulse	99	1199598	8217	1
FAGE_P067a	30	Pulse	99	1211998	20617	1
FAGE_P067a	30	Pulse	99	1224397	33016	1
FAGE_P067a	31	Picture	Retrieval Sternberg Symbols	1228700	0	1	24824	2	0	next	hit	134
FAGE_P067a	31	Response	1	1236487	7787	1
FAGE_P067a	31	Pulse	99	1236797	8097	1
FAGE_P067a	31	Pulse	99	1249197	20497	1
FAGE_P067a	32	Picture	Fixation Cross after Retrieval	1253524	0	1	124620	2	0	next	other	0
FAGE_P067a	32	Pulse	99	1261596	8072	1
FAGE_P067a	32	Pulse	99	1273996	20472	1
FAGE_P067a	32	Pulse	99	1286396	32872	1
FAGE_P067a	32	Pulse	99	1298795	45271	1
FAGE_P067a	32	Pulse	99	1311195	57671	1
FAGE_P067a	32	Pulse	99	1323595	70071	1
FAGE_P067a	32	Pulse	99	1335994	82470	1
FAGE_P067a	32	Pulse	99	1348394	94870	1
FAGE_P067a	32	Pulse	99	1360794	107270	1
FAGE_P067a	32	Pulse	99	1373194	119670	1
FAGE_P067a	33	Picture	Encoding Sternberg Symbols	1378144	0	1	24824	2	0	next	other	0
FAGE_P067a	33	Pulse	99	1385593	7449	1
FAGE_P067a	33	Pulse	99	1397993	19849	1
FAGE_P067a	34	Picture	Fixation Cross Sternberg Symbols after Encoding	1402968	0	1	12495	3	0	next	other	0
FAGE_P067a	34	Pulse	99	1410393	7425	1
FAGE_P067a	35	Picture	Stroop Sternberg	1415463	0	2	24824	4	0	next	incorrect	154
FAGE_P067a	35	Response	2	1421293	5830	1
FAGE_P067a	35	Pulse	99	1422792	7329	1
FAGE_P067a	35	Pulse	99	1435192	19729	1
FAGE_P067a	36	Picture	Fixation Cross Sternberg Symbols after Stroop	1440287	0	2	37320	3	0	next	other	0
FAGE_P067a	36	Pulse	99	1447592	7305	1
FAGE_P067a	36	Pulse	99	1459991	19704	1
FAGE_P067a	36	Pulse	99	1472391	32104	1
FAGE_P067a	37	Picture	Retrieval Sternberg Symbols	1477607	0	1	24824	2	0	next	hit	162
FAGE_P067a	37	Response	1	1482971	5364	1
FAGE_P067a	37	Pulse	99	1484791	7184	1
FAGE_P067a	37	Pulse	99	1497191	19584	1
FAGE_P067a	38	Picture	Fixation Cross after Retrieval	1502431	0	1	112291	2	0	next	other	0
FAGE_P067a	38	Pulse	99	1509590	7159	1
FAGE_P067a	38	Pulse	99	1521990	19559	1
FAGE_P067a	38	Pulse	99	1534390	31959	1
FAGE_P067a	38	Pulse	99	1546789	44358	1
FAGE_P067a	38	Pulse	99	1559189	56758	1
FAGE_P067a	38	Pulse	99	1571589	69158	1
FAGE_P067a	38	Pulse	99	1583988	81557	1
FAGE_P067a	38	Pulse	99	1596388	93957	1
FAGE_P067a	38	Pulse	99	1608788	106357	1
FAGE_P067a	39	Picture	Encoding Sternberg Symbols	1614722	0	1	24824	2	0	next	other	0
FAGE_P067a	39	Pulse	99	1621188	6466	1
FAGE_P067a	39	Pulse	99	1633587	18865	1
FAGE_P067a	40	Picture	Fixation Cross Sternberg Symbols after Encoding	1639546	0	1	12494	3	0	next	other	0
FAGE_P067a	40	Pulse	99	1645987	6441	1
FAGE_P067a	41	Picture	Stroop Sternberg	1652040	0	2	24825	3	0	next	hit	182
FAGE_P067a	41	Pulse	99	1658387	6347	1
FAGE_P067a	41	Response	1	1658696	6656	1
FAGE_P067a	41	Pulse	99	1670786	18746	1
FAGE_P067a	42	Picture	Fixation Cross Sternberg Symbols after Stroop	1676865	0	1	37319	3	0	next	other	0
FAGE_P067a	42	Pulse	99	1683186	6321	1
FAGE_P067a	42	Pulse	99	1695586	18721	1
FAGE_P067a	42	Pulse	99	1707985	31120	1
FAGE_P067a	43	Picture	Retrieval Sternberg Symbols	1714184	0	2	24824	4	0	next	hit	190
FAGE_P067a	43	Pulse	99	1720385	6201	1
FAGE_P067a	43	Response	1	1728795	14611	1
FAGE_P067a	43	Pulse	99	1732785	18601	1
FAGE_P067a	44	Picture	Fixation Cross after Retrieval	1739008	0	2	112292	3	0	next	other	0
FAGE_P067a	44	Pulse	99	1745184	6176	1
FAGE_P067a	44	Pulse	99	1757584	18576	1
FAGE_P067a	44	Pulse	99	1769984	30976	1
FAGE_P067a	44	Pulse	99	1782384	43376	1
FAGE_P067a	44	Pulse	99	1794783	55775	1
FAGE_P067a	44	Pulse	99	1807183	68175	1
FAGE_P067a	44	Pulse	99	1819582	80574	1
FAGE_P067a	44	Pulse	99	1831982	92974	1
FAGE_P067a	44	Pulse	99	1844382	105374	1
FAGE_P067a	45	Picture	Encoding Sternberg Symbols	1851300	0	1	24824	2	0	next	other	0
FAGE_P067a	45	Pulse	99	1856782	5482	1
FAGE_P067a	45	Pulse	99	1869181	17881	1
FAGE_P067a	46	Picture	Fixation Cross Sternberg Symbols after Encoding	1876124	0	1	12495	2	0	next	other	0
FAGE_P067a	46	Pulse	99	1881581	5457	1
FAGE_P067a	47	Picture	Stroop Sternberg	1888619	0	1	24824	2	0	next	incorrect	209
FAGE_P067a	47	Pulse	99	1893981	5362	1
FAGE_P067a	47	Response	2	1895100	6481	1
FAGE_P067a	47	Pulse	99	1906380	17761	1
FAGE_P067a	48	Picture	Fixation Cross Sternberg Symbols after Stroop	1913443	0	1	37319	2	0	next	other	0
FAGE_P067a	48	Pulse	99	1918780	5337	1
FAGE_P067a	48	Pulse	99	1931180	17737	1
FAGE_P067a	48	Pulse	99	1943580	30137	1
FAGE_P067a	49	Picture	Retrieval Sternberg Symbols	1950762	0	1	24824	2	0	next	hit	217
FAGE_P067a	49	Pulse	99	1955979	5217	1
FAGE_P067a	49	Response	1	1958789	8027	1
FAGE_P067a	49	Pulse	99	1968379	17617	1
FAGE_P067a	50	Picture	Fixation Cross after Retrieval	1975586	0	1	136949	2	0	next	other	0
FAGE_P067a	50	Pulse	99	1980779	5193	1
FAGE_P067a	50	Pulse	99	1993178	17592	1
FAGE_P067a	50	Pulse	99	2005578	29992	1
FAGE_P067a	50	Pulse	99	2017978	42392	1
FAGE_P067a	50	Pulse	99	2030377	54791	1
FAGE_P067a	50	Pulse	99	2042777	67191	1
FAGE_P067a	50	Pulse	99	2055177	79591	1
FAGE_P067a	50	Pulse	99	2067576	91990	1
FAGE_P067a	50	Pulse	99	2079976	104390	1
FAGE_P067a	50	Pulse	99	2092376	116790	1
FAGE_P067a	50	Pulse	99	2104775	129189	1
FAGE_P067a	51	Picture	Encoding Sternberg Symbols	2112535	0	1	24824	2	0	next	other	0
FAGE_P067a	51	Pulse	99	2117175	4640	1
FAGE_P067a	51	Pulse	99	2129575	17040	1
FAGE_P067a	52	Picture	Fixation Cross Sternberg Symbols after Encoding	2137359	0	1	12495	2	0	next	other	0
FAGE_P067a	52	Pulse	99	2141975	4616	1
FAGE_P067a	53	Picture	Stroop Sternberg	2149854	0	1	24823	3	0	next	hit	238
FAGE_P067a	53	Pulse	99	2154374	4520	1
FAGE_P067a	53	Response	1	2157224	7370	1
FAGE_P067a	53	Pulse	99	2166774	16920	1
FAGE_P067a	54	Picture	Fixation Cross Sternberg Symbols after Stroop	2174677	0	2	37320	3	0	next	other	0
FAGE_P067a	54	Pulse	99	2179174	4497	1
FAGE_P067a	54	Pulse	99	2191573	16896	1
FAGE_P067a	54	Pulse	99	2203973	29296	1
FAGE_P067a	55	Picture	Retrieval Sternberg Symbols	2211997	0	1	24824	2	0	next	incorrect	246
FAGE_P067a	55	Pulse	99	2216373	4376	1
FAGE_P067a	55	Response	2	2218282	6285	1
FAGE_P067a	55	Pulse	99	2228772	16775	1
FAGE_P067a	56	Picture	Fixation Cross after Retrieval	2236821	0	1	124620	2	0	next	other	0
FAGE_P067a	56	Pulse	99	2241172	4351	1
FAGE_P067a	56	Pulse	99	2253572	16751	1
FAGE_P067a	56	Pulse	99	2265971	29150	1
FAGE_P067a	56	Pulse	99	2278371	41550	1
FAGE_P067a	56	Pulse	99	2290771	53950	1
FAGE_P067a	56	Pulse	99	2303180	66359	1
FAGE_P067a	56	Pulse	99	2315580	78759	1
FAGE_P067a	56	Pulse	99	2327980	91159	1
FAGE_P067a	56	Pulse	99	2340369	103548	1
FAGE_P067a	56	Pulse	99	2352779	115958	1
FAGE_P067a	57	Picture	Encoding Sternberg Symbols	2361441	0	1	24824	2	0	next	other	0
FAGE_P067a	57	Pulse	99	2365179	3738	1
FAGE_P067a	57	Pulse	99	2377579	16138	1
FAGE_P067a	58	Picture	Fixation Cross Sternberg Symbols after Encoding	2386265	0	1	12496	2	0	next	other	0
FAGE_P067a	58	Pulse	99	2389978	3713	1
FAGE_P067a	59	Picture	Stroop Sternberg	2398761	0	1	24824	2	0	next	incorrect	266
FAGE_P067a	59	Pulse	99	2402378	3617	1
FAGE_P067a	59	Response	2	2405138	6377	1
FAGE_P067a	59	Pulse	99	2414778	16017	1
FAGE_P067a	60	Picture	Fixation Cross Sternberg Symbols after Stroop	2423585	0	1	37319	2	0	next	other	0
FAGE_P067a	60	Pulse	99	2427177	3592	1
FAGE_P067a	60	Pulse	99	2439577	15992	1
FAGE_P067a	60	Pulse	99	2451977	28392	1
FAGE_P067a	61	Picture	Retrieval Sternberg Symbols	2460904	0	1	24824	2	0	next	incorrect	274
FAGE_P067a	61	Pulse	99	2464376	3472	1
FAGE_P067a	61	Response	2	2471286	10382	1
FAGE_P067a	61	Pulse	99	2476776	15872	1
FAGE_P067a	62	Picture	Fixation Cross after Retrieval	2485728	0	1	149444	2	0	next	other	0
FAGE_P067a	62	Pulse	99	2489176	3448	1
FAGE_P067a	62	Pulse	99	2501575	15847	1
FAGE_P067a	62	Pulse	99	2513975	28247	1
FAGE_P067a	62	Pulse	99	2526375	40647	1
FAGE_P067a	62	Pulse	99	2538775	53047	1
FAGE_P067a	62	Pulse	99	2551174	65446	1
FAGE_P067a	62	Pulse	99	2563574	77846	1
FAGE_P067a	62	Pulse	99	2575974	90246	1
FAGE_P067a	62	Pulse	99	2588373	102645	1
FAGE_P067a	62	Pulse	99	2600773	115045	1
FAGE_P067a	62	Pulse	99	2613173	127445	1
FAGE_P067a	62	Pulse	99	2625572	139844	1
FAGE_P067a	63	Picture	Encoding Sternberg Symbols	2635172	0	1	24824	2	0	next	other	0
FAGE_P067a	63	Pulse	99	2637972	2800	1
FAGE_P067a	63	Pulse	99	2650372	15200	1
FAGE_P067a	64	Picture	Fixation Cross Sternberg Symbols after Encoding	2659996	0	1	12495	2	0	next	other	0
FAGE_P067a	64	Pulse	99	2662771	2775	1
FAGE_P067a	65	Picture	Stroop Sternberg	2672491	0	1	24823	3	0	next	incorrect	296
FAGE_P067a	65	Pulse	99	2675171	2680	1
FAGE_P067a	65	Response	2	2678141	5650	1
FAGE_P067a	65	Pulse	99	2687571	15080	1
FAGE_P067a	66	Picture	Fixation Cross Sternberg Symbols after Stroop	2697314	0	2	37320	3	0	next	other	0
FAGE_P067a	66	Pulse	99	2699971	2657	1
FAGE_P067a	66	Pulse	99	2712370	15056	1
FAGE_P067a	66	Pulse	99	2724770	27456	1
FAGE_P067a	67	Picture	Retrieval Sternberg Symbols	2734634	0	1	24824	2	0	next	hit	304
FAGE_P067a	67	Pulse	99	2737170	2536	1
FAGE_P067a	67	Response	1	2741119	6485	1
FAGE_P067a	67	Pulse	99	2749569	14935	1
FAGE_P067a	68	Picture	Fixation Cross after Retrieval	2759458	0	1	124620	2	0	next	other	0
FAGE_P067a	68	Pulse	99	2761969	2511	1
FAGE_P067a	68	Pulse	99	2774369	14911	1
FAGE_P067a	68	Pulse	99	2786768	27310	1
FAGE_P067a	68	Pulse	99	2799168	39710	1
FAGE_P067a	68	Pulse	99	2811568	52110	1
FAGE_P067a	68	Pulse	99	2823967	64509	1
FAGE_P067a	68	Pulse	99	2836367	76909	1
FAGE_P067a	68	Pulse	99	2848767	89309	1
FAGE_P067a	68	Pulse	99	2861167	101709	1
FAGE_P067a	68	Pulse	99	2873566	114108	1
FAGE_P067a	69	Picture	Encoding Sternberg Symbols	2884078	0	1	24824	2	0	next	other	0
FAGE_P067a	69	Pulse	99	2885966	1888	1
FAGE_P067a	69	Pulse	99	2898366	14288	1
FAGE_P067a	70	Picture	Fixation Cross Sternberg Symbols after Encoding	2908902	0	1	12495	3	0	next	other	0
FAGE_P067a	70	Pulse	99	2910766	1864	1
FAGE_P067a	71	Picture	Stroop Sternberg	2921397	0	2	24824	4	0	next	incorrect	324
FAGE_P067a	71	Pulse	99	2923165	1768	1
FAGE_P067a	71	Response	2	2927045	5648	1
FAGE_P067a	71	Pulse	99	2935565	14168	1
FAGE_P067a	72	Picture	Fixation Cross Sternberg Symbols after Stroop	2946221	0	2	37320	3	0	next	other	0
FAGE_P067a	72	Pulse	99	2947964	1743	1
FAGE_P067a	72	Pulse	99	2960364	14143	1
FAGE_P067a	72	Pulse	99	2972764	26543	1
FAGE_P067a	73	Picture	Retrieval Sternberg Symbols	2983541	0	1	24824	2	0	next	incorrect	332
FAGE_P067a	73	Pulse	99	2985163	1622	1
FAGE_P067a	73	Response	2	2990633	7092	1
FAGE_P067a	73	Pulse	99	2997563	14022	1
FAGE_P067a	74	Picture	Fixation Cross after Retrieval	3008365	0	1	112291	2	0	next	other	0
FAGE_P067a	74	Pulse	99	3009963	1598	1
FAGE_P067a	74	Pulse	99	3022362	13997	1
FAGE_P067a	74	Pulse	99	3034762	26397	1
FAGE_P067a	74	Pulse	99	3047162	38797	1
FAGE_P067a	74	Pulse	99	3059562	51197	1
FAGE_P067a	74	Pulse	99	3071961	63596	1
FAGE_P067a	74	Pulse	99	3084361	75996	1
FAGE_P067a	74	Pulse	99	3096761	88396	1
FAGE_P067a	74	Pulse	99	3109160	100795	1
FAGE_P067a	75	Picture	Encoding Sternberg Symbols	3120656	0	1	24824	2	0	next	other	0
FAGE_P067a	75	Pulse	99	3121560	904	1
FAGE_P067a	75	Pulse	99	3133960	13304	1
FAGE_P067a	76	Picture	Fixation Cross Sternberg Symbols after Encoding	3145480	0	1	12495	2	0	next	other	0
FAGE_P067a	76	Pulse	99	3146359	879	1
FAGE_P067a	77	Picture	Stroop Sternberg	3157975	0	1	24824	2	0	next	hit	351
FAGE_P067a	77	Pulse	99	3158759	784	1
FAGE_P067a	77	Response	1	3163349	5374	1
FAGE_P067a	77	Pulse	99	3171159	13184	1
FAGE_P067a	78	Picture	Fixation Cross Sternberg Symbols after Stroop	3182799	0	1	37320	2	0	next	other	0
FAGE_P067a	78	Pulse	99	3183559	760	1
FAGE_P067a	78	Pulse	99	3195958	13159	1
FAGE_P067a	78	Pulse	99	3208358	25559	1
FAGE_P067a	79	Picture	Retrieval Sternberg Symbols	3220119	0	1	24824	2	0	next	hit	359
FAGE_P067a	79	Pulse	99	3220758	639	1
FAGE_P067a	79	Response	1	3226497	6378	1
FAGE_P067a	79	Pulse	99	3233157	13038	1
FAGE_P067a	80	Picture	Fixation Cross after Retrieval	3244943	0	1	124619	2	0	next	other	0
FAGE_P067a	80	Pulse	99	3245557	614	1
FAGE_P067a	80	Pulse	99	3257957	13014	1
FAGE_P067a	80	Pulse	99	3270356	25413	1
FAGE_P067a	80	Pulse	99	3282756	37813	1
FAGE_P067a	80	Pulse	99	3295155	50212	1
FAGE_P067a	80	Pulse	99	3307555	62612	1
FAGE_P067a	80	Pulse	99	3319955	75012	1
FAGE_P067a	80	Pulse	99	3332355	87412	1
FAGE_P067a	80	Pulse	99	3344755	99812	1
FAGE_P067a	80	Pulse	99	3357154	112211	1
FAGE_P067a	80	Pulse	99	3369554	124611	1
FAGE_P067a	81	Picture	Encoding Sternberg Symbols	3369562	0	1	24824	2	0	next	other	0
FAGE_P067a	81	Pulse	99	3381953	12391	1
FAGE_P067a	81	Pulse	99	3394353	24791	1
FAGE_P067a	82	Picture	Fixation Cross Sternberg Symbols after Encoding	3394386	0	1	12496	2	0	next	other	0
FAGE_P067a	82	Pulse	99	3406753	12367	1
FAGE_P067a	83	Picture	Stroop Sternberg	3406882	0	1	24824	2	0	next	hit	379
FAGE_P067a	83	Response	1	3412483	5601	1
FAGE_P067a	83	Pulse	99	3419152	12270	1
FAGE_P067a	83	Response	2	3427712	20830	1
FAGE_P067a	83	Pulse	99	3431552	24670	1
FAGE_P067a	84	Picture	Fixation Cross Sternberg Symbols after Stroop	3431706	0	1	37319	2	0	next	other	0
FAGE_P067a	84	Pulse	99	3443952	12246	1
FAGE_P067a	84	Pulse	99	3456352	24646	1
FAGE_P067a	84	Pulse	99	3468751	37045	1
FAGE_P067a	85	Picture	Retrieval Sternberg Symbols	3469025	0	1	24824	2	0	next	hit	389
FAGE_P067a	85	Pulse	99	3481151	12126	1
FAGE_P067a	85	Response	1	3488321	19296	1
FAGE_P067a	85	Pulse	99	3493551	24526	1
FAGE_P067a	86	Picture	Fixation Cross after Retrieval	3493849	0	1	124620	2	0	next	other	0
FAGE_P067a	86	Pulse	99	3505950	12101	1
FAGE_P067a	86	Pulse	99	3518350	24501	1
FAGE_P067a	86	Pulse	99	3530750	36901	1
FAGE_P067a	86	Pulse	99	3543149	49300	1
FAGE_P067a	86	Pulse	99	3555549	61700	1
FAGE_P067a	86	Pulse	99	3567949	74100	1
FAGE_P067a	86	Pulse	99	3580348	86499	1
FAGE_P067a	86	Pulse	99	3592748	98899	1
FAGE_P067a	86	Pulse	99	3605148	111299	1
FAGE_P067a	86	Pulse	99	3617548	123699	1
FAGE_P067a	87	Picture	Encoding Sternberg Symbols	3618469	0	1	24824	2	0	next	other	0
FAGE_P067a	87	Pulse	99	3629947	11478	1
FAGE_P067a	87	Pulse	99	3642347	23878	1
FAGE_P067a	88	Picture	Fixation Cross Sternberg Symbols after Encoding	3643293	0	1	12495	2	0	next	other	0
FAGE_P067a	88	Pulse	99	3654747	11454	1
FAGE_P067a	89	Picture	Stroop Sternberg	3655788	0	1	24824	2	0	next	incorrect	408
FAGE_P067a	89	Response	2	3662156	6368	1
FAGE_P067a	89	Pulse	99	3667146	11358	1
FAGE_P067a	89	Pulse	99	3679546	23758	1
FAGE_P067a	90	Picture	Fixation Cross Sternberg Symbols after Stroop	3680612	0	1	37319	3	0	next	other	0
FAGE_P067a	90	Pulse	99	3691946	11334	1
FAGE_P067a	90	Pulse	99	3704345	23733	1
FAGE_P067a	90	Pulse	99	3716745	36133	1
FAGE_P067a	91	Picture	Retrieval Sternberg Symbols	3717931	0	2	24824	4	0	next	incorrect	416
FAGE_P067a	91	Response	2	3725405	7474	1
FAGE_P067a	91	Pulse	99	3729145	11214	1
FAGE_P067a	91	Pulse	99	3741544	23613	1
FAGE_P067a	92	Picture	Fixation Cross after Retrieval	3742755	0	2	112292	3	0	next	other	0
FAGE_P067a	92	Pulse	99	3753944	11189	1
FAGE_P067a	92	Pulse	99	3766344	23589	1
FAGE_P067a	92	Pulse	99	3778743	35988	1
FAGE_P067a	92	Pulse	99	3791143	48388	1
FAGE_P067a	92	Pulse	99	3803543	60788	1
FAGE_P067a	92	Pulse	99	3815943	73188	1
FAGE_P067a	92	Pulse	99	3828342	85587	1
FAGE_P067a	92	Pulse	99	3840742	97987	1
FAGE_P067a	92	Pulse	99	3853142	110387	1
FAGE_P067a	93	Picture	Encoding Sternberg Symbols	3855047	0	1	24824	2	0	next	other	0
FAGE_P067a	93	Pulse	99	3865541	10494	1
FAGE_P067a	93	Pulse	99	3877941	22894	1
FAGE_P067a	94	Picture	Fixation Cross Sternberg Symbols after Encoding	3879871	0	1	12495	2	0	next	other	0
FAGE_P067a	94	Pulse	99	3890341	10470	1
FAGE_P067a	95	Picture	Stroop Sternberg	3892366	0	1	24824	2	0	next	incorrect	435
FAGE_P067a	95	Response	2	3899471	7105	1
FAGE_P067a	95	Pulse	99	3902740	10374	1
FAGE_P067a	95	Pulse	99	3915140	22774	1
FAGE_P067a	96	Picture	Fixation Cross Sternberg Symbols after Stroop	3917190	0	1	37319	2	0	next	other	0
FAGE_P067a	96	Pulse	99	3927540	10350	1
FAGE_P067a	96	Pulse	99	3939940	22750	1
FAGE_P067a	96	Pulse	99	3952339	35149	1
FAGE_P067a	97	Picture	Retrieval Sternberg Symbols	3954509	0	1	24824	2	0	next	hit	443
FAGE_P067a	97	Response	1	3963169	8660	1
FAGE_P067a	97	Pulse	99	3964749	10240	1
FAGE_P067a	97	Pulse	99	3977149	22640	1
FAGE_P067a	98	Picture	Fixation Cross after Retrieval	3979333	0	1	136949	2	0	next	other	0
FAGE_P067a	98	Pulse	99	3989548	10215	1
FAGE_P067a	98	Pulse	99	4001948	22615	1
FAGE_P067a	98	Pulse	99	4014348	35015	1
FAGE_P067a	98	Pulse	99	4026747	47414	1
FAGE_P067a	98	Pulse	99	4039147	59814	1
FAGE_P067a	98	Pulse	99	4051547	72214	1
FAGE_P067a	98	Pulse	99	4063946	84613	1
FAGE_P067a	98	Pulse	99	4076346	97013	1
FAGE_P067a	98	Pulse	99	4088746	109413	1
FAGE_P067a	98	Pulse	99	4101146	121813	1
FAGE_P067a	98	Pulse	99	4113545	134212	1
FAGE_P067a	99	Picture	Encoding Sternberg Symbols	4116282	0	1	24824	2	0	next	other	0
FAGE_P067a	99	Pulse	99	4125945	9663	1
FAGE_P067a	99	Pulse	99	4138345	22063	1
FAGE_P067a	100	Picture	Fixation Cross Sternberg Symbols after Encoding	4141106	0	1	12495	2	0	next	other	0
FAGE_P067a	100	Pulse	99	4150744	9638	1
FAGE_P067a	101	Picture	Stroop Sternberg	4153601	0	1	24824	2	0	next	incorrect	464
FAGE_P067a	101	Response	2	4159974	6373	1
FAGE_P067a	101	Pulse	99	4163144	9543	1
FAGE_P067a	101	Pulse	99	4175544	21943	1
FAGE_P067a	102	Picture	Fixation Cross Sternberg Symbols after Stroop	4178425	0	1	37319	2	0	next	other	0
FAGE_P067a	102	Pulse	99	4187943	9518	1
FAGE_P067a	102	Pulse	99	4200343	21918	1
FAGE_P067a	102	Pulse	99	4212743	34318	1
FAGE_P067a	103	Picture	Retrieval Sternberg Symbols	4215744	0	1	24824	2	0	next	hit	472
FAGE_P067a	103	Response	1	4222063	6319	1
FAGE_P067a	103	Pulse	99	4225142	9398	1
FAGE_P067a	103	Pulse	99	4237542	21798	1
FAGE_P067a	104	Picture	Fixation Cross after Retrieval	4240568	0	1	149444	2	0	next	other	0
FAGE_P067a	104	Pulse	99	4249942	9374	1
FAGE_P067a	104	Pulse	99	4262341	21773	1
FAGE_P067a	104	Pulse	99	4274741	34173	1
FAGE_P067a	104	Pulse	99	4287141	46573	1
FAGE_P067a	104	Pulse	99	4299541	58973	1
FAGE_P067a	104	Pulse	99	4311940	71372	1
FAGE_P067a	104	Pulse	99	4324340	83772	1
FAGE_P067a	104	Pulse	99	4336740	96172	1
FAGE_P067a	104	Pulse	99	4349139	108571	1
FAGE_P067a	104	Pulse	99	4361539	120971	1
FAGE_P067a	104	Pulse	99	4373939	133371	1
FAGE_P067a	104	Pulse	99	4386338	145770	1
FAGE_P067a	105	Picture	Encoding Sternberg Symbols	4390012	0	1	24824	2	0	next	other	0
FAGE_P067a	105	Pulse	99	4398738	8726	1
FAGE_P067a	105	Pulse	99	4411138	21126	1
FAGE_P067a	106	Picture	Fixation Cross Sternberg Symbols after Encoding	4414836	0	1	12496	2	0	next	other	0
FAGE_P067a	106	Pulse	99	4423537	8701	1
FAGE_P067a	107	Picture	Stroop Sternberg	4427332	0	1	24824	2	0	next	hit	494
FAGE_P067a	107	Response	1	4434667	7335	1
FAGE_P067a	107	Pulse	99	4435937	8605	1
FAGE_P067a	107	Pulse	99	4448337	21005	1
FAGE_P067a	108	Picture	Fixation Cross Sternberg Symbols after Stroop	4452156	0	1	37319	2	0	next	other	0
FAGE_P067a	108	Pulse	99	4460736	8580	1
FAGE_P067a	108	Pulse	99	4473136	20980	1
FAGE_P067a	108	Pulse	99	4485536	33380	1
FAGE_P067a	109	Picture	Retrieval Sternberg Symbols	4489475	0	1	24824	2	0	next	incorrect	502
FAGE_P067a	109	Response	2	4495816	6341	1
FAGE_P067a	109	Pulse	99	4497935	8460	1
FAGE_P067a	109	Pulse	99	4510335	20860	1
FAGE_P067a	110	Picture	Fixation Cross after Retrieval	4514299	0	1	136948	2	0	next	other	0
FAGE_P067a	110	Pulse	99	4522735	8436	1
FAGE_P067a	110	Pulse	99	4535135	20836	1
FAGE_P067a	110	Pulse	99	4547534	33235	1
FAGE_P067a	110	Pulse	99	4559934	45635	1
FAGE_P067a	110	Pulse	99	4572334	58035	1
FAGE_P067a	110	Pulse	99	4584733	70434	1
FAGE_P067a	110	Pulse	99	4597133	82834	1
FAGE_P067a	110	Pulse	99	4609533	95234	1
FAGE_P067a	110	Pulse	99	4621933	107634	1
FAGE_P067a	110	Pulse	99	4634332	120033	1
FAGE_P067a	110	Pulse	99	4646732	132433	1
FAGE_P067a	111	Picture	Encoding Sternberg Symbols	4651247	0	1	24824	2	0	next	other	0
FAGE_P067a	111	Pulse	99	4659132	7885	1
FAGE_P067a	111	Pulse	99	4671531	20284	1
FAGE_P067a	112	Picture	Fixation Cross Sternberg Symbols after Encoding	4676071	0	1	12496	2	0	next	other	0
FAGE_P067a	112	Pulse	99	4683931	7860	1
FAGE_P067a	113	Picture	Stroop Sternberg	4688567	0	1	24824	2	0	next	incorrect	523
FAGE_P067a	113	Response	2	4694491	5924	1
FAGE_P067a	113	Pulse	99	4696330	7763	1
FAGE_P067a	113	Pulse	99	4708730	20163	1
FAGE_P067a	114	Picture	Fixation Cross Sternberg Symbols after Stroop	4713391	0	1	37319	2	0	next	other	0
FAGE_P067a	114	Pulse	99	4721130	7739	1
FAGE_P067a	114	Pulse	99	4733530	20139	1
FAGE_P067a	114	Pulse	99	4745929	32538	1
FAGE_P067a	115	Picture	Retrieval Sternberg Symbols	4750710	0	1	24824	2	0	next	hit	532
FAGE_P067a	115	Pulse	99	4758329	7619	1
FAGE_P067a	115	Response	1	4764199	13489	1
FAGE_P067a	115	Pulse	99	4770729	20019	1
FAGE_P067a	116	Picture	Fixation Cross after Retrieval	4775534	0	1	112291	2	0	next	other	0
FAGE_P067a	116	Pulse	99	4783128	7594	1
FAGE_P067a	116	Pulse	99	4795528	19994	1
FAGE_P067a	116	Pulse	99	4807928	32394	1
FAGE_P067a	116	Pulse	99	4820327	44793	1
FAGE_P067a	116	Pulse	99	4832727	57193	1
FAGE_P067a	116	Pulse	99	4845127	69593	1
FAGE_P067a	116	Pulse	99	4857527	81993	1
FAGE_P067a	116	Pulse	99	4869926	94392	1
FAGE_P067a	116	Pulse	99	4882326	106792	1
FAGE_P067a	117	Picture	Encoding Sternberg Symbols	4887825	0	1	24824	2	0	next	other	0
FAGE_P067a	117	Pulse	99	4894726	6901	1
FAGE_P067a	117	Pulse	99	4907125	19300	1
FAGE_P067a	118	Picture	Fixation Cross Sternberg Symbols after Encoding	4912649	0	1	12495	3	0	next	other	0
FAGE_P067a	118	Pulse	99	4919525	6876	1
FAGE_P067a	119	Picture	Stroop Sternberg	4925144	0	2	24824	3	0	next	incorrect	550
FAGE_P067a	119	Response	2	4931315	6171	1
FAGE_P067a	119	Pulse	99	4931925	6781	1
FAGE_P067a	119	Pulse	99	4944324	19180	1
FAGE_P067a	120	Picture	Fixation Cross Sternberg Symbols after Stroop	4949968	0	1	37320	2	0	next	other	0
FAGE_P067a	120	Pulse	99	4956724	6756	1
FAGE_P067a	120	Pulse	99	4969124	19156	1
FAGE_P067a	120	Pulse	99	4981524	31556	1
FAGE_P067a	121	Picture	Retrieval Sternberg Symbols	4987288	0	1	24824	2	0	next	incorrect	559
FAGE_P067a	121	Pulse	99	4993923	6635	1
FAGE_P067a	121	Response	2	4995993	8705	1
FAGE_P067a	121	Pulse	99	5006323	19035	1
FAGE_P067a	122	Picture	Fixation Cross after Retrieval	5012112	0	1	149444	2	0	next	other	0
FAGE_P067a	122	Pulse	99	5018723	6611	1
FAGE_P067a	122	Pulse	99	5031122	19010	1
FAGE_P067a	122	Pulse	99	5043522	31410	1
FAGE_P067a	122	Pulse	99	5055922	43810	1
FAGE_P067a	122	Pulse	99	5068321	56209	1
FAGE_P067a	122	Pulse	99	5080721	68609	1
FAGE_P067a	122	Pulse	99	5093121	81009	1
FAGE_P067a	122	Pulse	99	5105520	93408	1
FAGE_P067a	122	Pulse	99	5117920	105808	1
FAGE_P067a	122	Pulse	99	5130320	118208	1
FAGE_P067a	122	Pulse	99	5142719	130607	1
FAGE_P067a	122	Pulse	99	5155119	143007	1
FAGE_P067a	123	Picture	Encoding Sternberg Symbols	5161556	0	1	24824	2	0	next	other	0
FAGE_P067a	123	Pulse	99	5167519	5963	1
FAGE_P067a	123	Pulse	99	5179919	18363	1
FAGE_P067a	124	Picture	Fixation Cross Sternberg Symbols after Encoding	5186380	0	1	12495	2	0	next	other	0
FAGE_P067a	124	Pulse	99	5192318	5938	1
FAGE_P067a	125	Picture	Stroop Sternberg	5198875	0	1	24824	2	0	next	incorrect	580
FAGE_P067a	125	Response	2	5204098	5223	1
FAGE_P067a	125	Pulse	99	5204718	5843	1
FAGE_P067a	125	Pulse	99	5217118	18243	1
FAGE_P067a	126	Picture	Fixation Cross Sternberg Symbols after Stroop	5223699	0	1	37319	2	0	next	other	0
FAGE_P067a	126	Pulse	99	5229517	5818	1
FAGE_P067a	126	Pulse	99	5241917	18218	1
FAGE_P067a	126	Pulse	99	5254317	30618	1
FAGE_P067a	127	Picture	Retrieval Sternberg Symbols	5261018	0	1	24824	2	0	next	hit	589
FAGE_P067a	127	Pulse	99	5266716	5698	1
FAGE_P067a	127	Response	1	5273806	12788	1
FAGE_P067a	127	Pulse	99	5279116	18098	1
FAGE_P067a	128	Picture	Fixation Cross after Retrieval	5285842	0	1	124620	2	0	next	other	0
FAGE_P067a	128	Pulse	99	5291516	5674	1
FAGE_P067a	128	Pulse	99	5303915	18073	1
FAGE_P067a	128	Pulse	99	5316315	30473	1
FAGE_P067a	128	Pulse	99	5328715	42873	1
FAGE_P067a	128	Pulse	99	5341115	55273	1
FAGE_P067a	128	Pulse	99	5353514	67672	1
FAGE_P067a	128	Pulse	99	5365914	80072	1
FAGE_P067a	128	Pulse	99	5378314	92472	1
FAGE_P067a	128	Pulse	99	5390713	104871	1
FAGE_P067a	128	Pulse	99	5403113	117271	1
FAGE_P067a	129	Picture	Encoding Sternberg Symbols	5410462	0	1	24824	2	0	next	other	0
FAGE_P067a	129	Pulse	99	5415513	5051	1
FAGE_P067a	129	Pulse	99	5427912	17450	1
FAGE_P067a	130	Picture	Fixation Cross Sternberg Symbols after Encoding	5435286	0	1	12495	2	0	next	other	0
FAGE_P067a	130	Pulse	99	5440312	5026	1
FAGE_P067a	131	Picture	Stroop Sternberg	5447781	0	1	24824	2	0	next	incorrect	609
FAGE_P067a	131	Pulse	99	5452712	4931	1
FAGE_P067a	131	Response	2	5453882	6101	1
FAGE_P067a	131	Pulse	99	5465111	17330	1
FAGE_P067a	132	Picture	Fixation Cross Sternberg Symbols after Stroop	5472605	0	1	37320	2	0	next	other	0
FAGE_P067a	132	Pulse	99	5477511	4906	1
FAGE_P067a	132	Pulse	99	5489911	17306	1
FAGE_P067a	132	Pulse	99	5502310	29705	1
FAGE_P067a	133	Picture	Retrieval Sternberg Symbols	5509925	0	1	24823	3	0	next	hit	617
FAGE_P067a	133	Pulse	99	5514710	4785	1
FAGE_P067a	133	Response	1	5515760	5835	1
FAGE_P067a	133	Pulse	99	5527110	17185	1
FAGE_P067a	134	Picture	Fixation Cross after Retrieval	5534748	0	2	112292	3	0	next	other	0
FAGE_P067a	134	Pulse	99	5539510	4762	1
FAGE_P067a	134	Pulse	99	5551909	17161	1
FAGE_P067a	134	Pulse	99	5564309	29561	1
FAGE_P067a	134	Pulse	99	5576709	41961	1
FAGE_P067a	134	Pulse	99	5589108	54360	1
FAGE_P067a	134	Pulse	99	5601508	66760	1
FAGE_P067a	134	Pulse	99	5613908	79160	1
FAGE_P067a	134	Pulse	99	5626307	91559	1
FAGE_P067a	134	Pulse	99	5638707	103959	1
FAGE_P067a	135	Picture	Encoding Sternberg Symbols	5647040	0	1	24824	2	0	next	other	0
FAGE_P067a	135	Pulse	99	5651117	4077	1
FAGE_P067a	135	Pulse	99	5663516	16476	1
FAGE_P067a	136	Picture	Fixation Cross Sternberg Symbols after Encoding	5671864	0	1	12495	2	0	next	other	0
FAGE_P067a	136	Pulse	99	5675916	4052	1
FAGE_P067a	137	Picture	Stroop Sternberg	5684359	0	1	24824	2	0	next	hit	636
FAGE_P067a	137	Pulse	99	5688316	3957	1
FAGE_P067a	137	Response	1	5690396	6037	1
FAGE_P067a	137	Pulse	99	5700716	16357	1
FAGE_P067a	138	Picture	Fixation Cross Sternberg Symbols after Stroop	5709183	0	1	37319	2	0	next	other	0
FAGE_P067a	138	Pulse	99	5713115	3932	1
FAGE_P067a	138	Pulse	99	5725515	16332	1
FAGE_P067a	138	Pulse	99	5737915	28732	1
FAGE_P067a	139	Picture	Retrieval Sternberg Symbols	5746502	0	1	24824	3	0	next	hit	644
FAGE_P067a	139	Pulse	99	5750314	3812	1
FAGE_P067a	139	Response	1	5752964	6462	1
FAGE_P067a	139	Pulse	99	5762714	16212	1
FAGE_P067a	140	Picture	Fixation Cross after Retrieval	5771326	0	2	136949	3	0	next	other	0
FAGE_P067a	140	Pulse	99	5775114	3788	1
FAGE_P067a	140	Pulse	99	5787513	16187	1
FAGE_P067a	140	Pulse	99	5799913	28587	1
FAGE_P067a	140	Pulse	99	5812313	40987	1
FAGE_P067a	140	Pulse	99	5824712	53386	1
FAGE_P067a	140	Pulse	99	5837112	65786	1
FAGE_P067a	140	Pulse	99	5849512	78186	1
FAGE_P067a	140	Pulse	99	5861911	90585	1
FAGE_P067a	140	Pulse	99	5874311	102985	1
FAGE_P067a	140	Pulse	99	5886711	115385	1
FAGE_P067a	140	Pulse	99	5899111	127785	1
FAGE_P067a	141	Picture	Encoding Sternberg Symbols	5908275	0	1	24824	2	0	next	other	0
FAGE_P067a	141	Pulse	99	5911510	3235	1
FAGE_P067a	141	Pulse	99	5923910	15635	1
FAGE_P067a	142	Picture	Fixation Cross Sternberg Symbols after Encoding	5933099	0	1	12495	2	0	next	other	0
FAGE_P067a	142	Pulse	99	5936310	3211	1
FAGE_P067a	143	Picture	Stroop Sternberg	5945594	0	1	24824	2	0	next	hit	665
FAGE_P067a	143	Pulse	99	5948709	3115	1
FAGE_P067a	143	Response	1	5951809	6215	1
FAGE_P067a	143	Pulse	99	5961109	15515	1
FAGE_P067a	144	Picture	Fixation Cross Sternberg Symbols after Stroop	5970418	0	1	37320	2	0	next	other	0
FAGE_P067a	144	Pulse	99	5973509	3091	1
FAGE_P067a	144	Pulse	99	5985908	15490	1
FAGE_P067a	144	Pulse	99	5998308	27890	1
FAGE_P067a	145	Picture	Retrieval Sternberg Symbols	6007738	0	1	24824	2	0	next	incorrect	673
FAGE_P067a	145	Pulse	99	6010708	2970	1
FAGE_P067a	145	Response	2	6014708	6970	1
FAGE_P067a	145	Pulse	99	6023107	15369	1
FAGE_P067a	146	Picture	Fixation Cross after Retrieval	6032562	0	1	112291	2	0	next	other	0
FAGE_P067a	146	Pulse	99	6035507	2945	1
FAGE_P067a	146	Pulse	99	6047907	15345	1
FAGE_P067a	146	Pulse	99	6060307	27745	1
FAGE_P067a	146	Pulse	99	6072706	40144	1
FAGE_P067a	146	Pulse	99	6085106	52544	1
FAGE_P067a	146	Pulse	99	6097506	64944	1
FAGE_P067a	146	Pulse	99	6109905	77343	1
FAGE_P067a	146	Pulse	99	6122305	89743	1
FAGE_P067a	146	Pulse	99	6134705	102143	1
FAGE_P067a	147	Picture	Instruction Sternberg Letters	6144853	0	1	37319	2	0	next	other	0
FAGE_P067a	147	Pulse	99	6147104	2251	1
FAGE_P067a	147	Pulse	99	6159504	14651	1
FAGE_P067a	147	Pulse	99	6171904	27051	1
FAGE_P067a	148	Picture	Encoding Sternberg Letters	6182172	0	1	24824	2	0	next	other	0
FAGE_P067a	148	Pulse	99	6184303	2131	1
FAGE_P067a	148	Pulse	99	6196703	14531	1
FAGE_P067a	149	Picture	Fixation Cross Sternberg Letters after Encoding	6206996	0	1	12495	3	0	next	other	0
FAGE_P067a	149	Pulse	99	6209103	2107	1
FAGE_P067a	150	Picture	Stroop Sternberg	6219491	0	2	24824	3	0	next	incorrect	696
FAGE_P067a	150	Pulse	99	6221503	2012	1
FAGE_P067a	150	Response	2	6227942	8451	1
FAGE_P067a	150	Pulse	99	6233902	14411	1
FAGE_P067a	151	Picture	Fixation Cross Sternberg Letters after Stroop	6244315	0	1	37320	2	0	next	other	0
FAGE_P067a	151	Pulse	99	6246302	1987	1
FAGE_P067a	151	Pulse	99	6258702	14387	1
FAGE_P067a	151	Pulse	99	6271101	26786	1
FAGE_P067a	152	Picture	Retrieval Sternberg Letters	6281635	0	1	24824	2	0	next	incorrect	704
FAGE_P067a	152	Pulse	99	6283501	1866	1
FAGE_P067a	152	Response	2	6288901	7266	1
FAGE_P067a	152	Pulse	99	6295901	14266	1
FAGE_P067a	153	Picture	Fixation Cross after Retrieval	6306459	0	1	112291	2	0	next	other	0
FAGE_P067a	153	Pulse	99	6308300	1841	1
FAGE_P067a	153	Pulse	99	6320700	14241	1
FAGE_P067a	153	Pulse	99	6333100	26641	1
FAGE_P067a	153	Pulse	99	6345499	39040	1
FAGE_P067a	153	Pulse	99	6357899	51440	1
FAGE_P067a	153	Pulse	99	6370299	63840	1
FAGE_P067a	153	Pulse	99	6382698	76239	1
FAGE_P067a	153	Pulse	99	6395098	88639	1
FAGE_P067a	153	Pulse	99	6407498	101039	1
FAGE_P067a	154	Picture	Encoding Sternberg Letters	6418750	0	1	24824	2	0	next	other	0
FAGE_P067a	154	Pulse	99	6419898	1148	1
FAGE_P067a	154	Pulse	99	6432297	13547	1
FAGE_P067a	155	Picture	Fixation Cross Sternberg Letters after Encoding	6443574	0	1	12495	2	0	next	other	0
FAGE_P067a	155	Pulse	99	6444697	1123	1
FAGE_P067a	156	Picture	Stroop Sternberg	6456069	0	1	24824	2	0	next	incorrect	723
FAGE_P067a	156	Pulse	99	6457097	1028	1
FAGE_P067a	156	Response	2	6461856	5787	1
FAGE_P067a	156	Pulse	99	6469496	13427	1
FAGE_P067a	157	Picture	Fixation Cross Sternberg Letters after Stroop	6480893	0	1	37319	2	0	next	other	0
FAGE_P067a	157	Pulse	99	6481896	1003	1
FAGE_P067a	157	Pulse	99	6494296	13403	1
FAGE_P067a	157	Pulse	99	6506695	25802	1
FAGE_P067a	158	Picture	Retrieval Sternberg Letters	6518212	0	1	24824	2	0	next	hit	731
FAGE_P067a	158	Pulse	99	6519095	883	1
FAGE_P067a	158	Response	1	6525895	7683	1
FAGE_P067a	158	Pulse	99	6531495	13283	1
FAGE_P067a	159	Picture	Fixation Cross after Retrieval	6543036	0	1	149444	2	0	next	other	0
FAGE_P067a	159	Pulse	99	6543894	858	1
FAGE_P067a	159	Pulse	99	6556294	13258	1
FAGE_P067a	159	Pulse	99	6568694	25658	1
FAGE_P067a	159	Pulse	99	6581093	38057	1
FAGE_P067a	159	Pulse	99	6593493	50457	1
FAGE_P067a	159	Pulse	99	6605893	62857	1
FAGE_P067a	159	Pulse	99	6618293	75257	1
FAGE_P067a	159	Pulse	99	6630692	87656	1
FAGE_P067a	159	Pulse	99	6643092	100056	1
FAGE_P067a	159	Pulse	99	6655492	112456	1
FAGE_P067a	159	Pulse	99	6667891	124855	1
FAGE_P067a	159	Pulse	99	6680291	137255	1
FAGE_P067a	160	Picture	Encoding Sternberg Letters	6692480	0	1	24824	2	0	next	other	0
FAGE_P067a	160	Pulse	99	6692691	211	1
FAGE_P067a	160	Pulse	99	6705090	12610	1
FAGE_P067a	161	Picture	Fixation Cross Sternberg Letters after Encoding	6717304	0	1	12496	2	0	next	other	0
FAGE_P067a	161	Pulse	99	6717490	186	1
FAGE_P067a	162	Picture	Stroop Sternberg	6729800	0	1	24824	2	0	next	hit	753
FAGE_P067a	162	Pulse	99	6729890	90	1
FAGE_P067a	162	Response	1	6735520	5720	1
FAGE_P067a	162	Pulse	99	6742290	12490	1
FAGE_P067a	163	Picture	Fixation Cross Sternberg Letters after Stroop	6754624	0	1	37319	2	0	next	other	0
FAGE_P067a	163	Pulse	99	6754689	65	1
FAGE_P067a	163	Pulse	99	6767089	12465	1
FAGE_P067a	163	Pulse	99	6779489	24865	1
FAGE_P067a	163	Pulse	99	6791888	37264	1
FAGE_P067a	164	Picture	Retrieval Sternberg Letters	6791943	0	1	24824	2	0	next	hit	761
FAGE_P067a	164	Response	1	6801708	9765	1
FAGE_P067a	164	Pulse	99	6804288	12345	1
FAGE_P067a	164	Pulse	99	6816688	24745	1
FAGE_P067a	165	Picture	Fixation Cross after Retrieval	6816767	0	1	124620	2	0	next	other	0
FAGE_P067a	165	Pulse	99	6829087	12320	1
FAGE_P067a	165	Pulse	99	6841487	24720	1
FAGE_P067a	165	Pulse	99	6853887	37120	1
FAGE_P067a	165	Pulse	99	6866286	49519	1
FAGE_P067a	165	Pulse	99	6878686	61919	1
FAGE_P067a	165	Pulse	99	6891086	74319	1
FAGE_P067a	165	Pulse	99	6903485	86718	1
FAGE_P067a	165	Pulse	99	6915885	99118	1
FAGE_P067a	165	Pulse	99	6928285	111518	1
FAGE_P067a	165	Pulse	99	6940684	123917	1
FAGE_P067a	166	Picture	Encoding Sternberg Letters	6941387	0	1	24824	2	0	next	other	0
FAGE_P067a	166	Pulse	99	6953084	11697	1
FAGE_P067a	166	Pulse	99	6965484	24097	1
FAGE_P067a	167	Picture	Fixation Cross Sternberg Letters after Encoding	6966211	0	1	12495	2	0	next	other	0
FAGE_P067a	167	Pulse	99	6977884	11673	1
FAGE_P067a	168	Picture	Stroop Sternberg	6978706	0	1	24824	2	0	next	hit	781
FAGE_P067a	168	Response	1	6985663	6957	1
FAGE_P067a	168	Pulse	99	6990283	11577	1
FAGE_P067a	168	Pulse	99	7002683	23977	1
FAGE_P067a	169	Picture	Fixation Cross Sternberg Letters after Stroop	7003530	0	1	37319	2	0	next	other	0
FAGE_P067a	169	Pulse	99	7015083	11553	1
FAGE_P067a	169	Pulse	99	7027482	23952	1
FAGE_P067a	169	Pulse	99	7039882	36352	1
FAGE_P067a	170	Picture	Retrieval Sternberg Letters	7040849	0	1	24824	2	0	next	incorrect	789
FAGE_P067a	170	Response	2	7049712	8863	1
FAGE_P067a	170	Pulse	99	7052282	11433	1
FAGE_P067a	170	Pulse	99	7064681	23832	1
FAGE_P067a	171	Picture	Fixation Cross after Retrieval	7065673	0	1	137115	3	0	next	other	0
FAGE_P067a	171	Pulse	99	7077081	11408	1
FAGE_P067a	171	Pulse	99	7089481	23808	1
FAGE_P067a	171	Pulse	99	7101881	36208	1
FAGE_P067a	171	Pulse	99	7114280	48607	1
FAGE_P067a	171	Pulse	99	7126680	61007	1
FAGE_P067a	171	Pulse	99	7139080	73407	1
FAGE_P067a	171	Pulse	99	7151479	85806	1
FAGE_P067a	171	Pulse	99	7163879	98206	1
FAGE_P067a	171	Pulse	99	7176279	110606	1
FAGE_P067a	171	Pulse	99	7188678	123005	1
FAGE_P067a	171	Pulse	99	7201078	135405	1
FAGE_P067a	172	Picture	Encoding Sternberg Letters	7202788	0	2	24824	4	0	next	other	0
FAGE_P067a	172	Pulse	99	7213478	10690	1
FAGE_P067a	172	Pulse	99	7225877	23089	1
FAGE_P067a	173	Picture	Fixation Cross Sternberg Letters after Encoding	7227612	0	2	12496	3	0	next	other	0
FAGE_P067a	173	Pulse	99	7238277	10665	1
FAGE_P067a	174	Picture	Stroop Sternberg	7240108	0	1	24824	2	0	next	incorrect	810
FAGE_P067a	174	Response	2	7246467	6359	1
FAGE_P067a	174	Pulse	99	7250677	10569	1
FAGE_P067a	174	Pulse	99	7263076	22968	1
FAGE_P067a	175	Picture	Fixation Cross Sternberg Letters after Stroop	7264932	0	1	37319	2	0	next	other	0
FAGE_P067a	175	Pulse	99	7275476	10544	1
FAGE_P067a	175	Pulse	99	7287876	22944	1
FAGE_P067a	175	Pulse	99	7300276	35344	1
FAGE_P067a	176	Picture	Retrieval Sternberg Letters	7302251	0	1	24824	2	0	next	hit	818
FAGE_P067a	176	Response	1	7310975	8724	1
FAGE_P067a	176	Pulse	99	7312675	10424	1
FAGE_P067a	176	Pulse	99	7325075	22824	1
FAGE_P067a	177	Picture	Fixation Cross after Retrieval	7327075	0	1	124620	2	0	next	other	0
FAGE_P067a	177	Pulse	99	7337475	10400	1
FAGE_P067a	177	Pulse	99	7349884	22809	1
FAGE_P067a	177	Pulse	99	7362284	35209	1
FAGE_P067a	177	Pulse	99	7374684	47609	1
FAGE_P067a	177	Pulse	99	7387083	60008	1
FAGE_P067a	177	Pulse	99	7399483	72408	1
FAGE_P067a	177	Pulse	99	7411883	84808	1
FAGE_P067a	177	Pulse	99	7424282	97207	1
FAGE_P067a	177	Pulse	99	7436682	109607	1
FAGE_P067a	177	Pulse	99	7449082	122007	1
FAGE_P067a	178	Picture	Encoding Sternberg Letters	7451695	0	1	24824	2	0	next	other	0
FAGE_P067a	178	Pulse	99	7461482	9787	1
FAGE_P067a	178	Pulse	99	7473881	22186	1
FAGE_P067a	179	Picture	Fixation Cross Sternberg Letters after Encoding	7476519	0	1	12495	2	0	next	other	0
FAGE_P067a	179	Pulse	99	7486281	9762	1
FAGE_P067a	180	Picture	Stroop Sternberg	7489014	0	1	24824	2	0	next	incorrect	838
FAGE_P067a	180	Response	2	7496111	7097	1
FAGE_P067a	180	Pulse	99	7498680	9666	1
FAGE_P067a	180	Pulse	99	7511080	22066	1
FAGE_P067a	181	Picture	Fixation Cross Sternberg Letters after Stroop	7513838	0	1	37320	2	0	next	other	0
FAGE_P067a	181	Pulse	99	7523480	9642	1
FAGE_P067a	181	Pulse	99	7535880	22042	1
FAGE_P067a	181	Pulse	99	7548279	34441	1
FAGE_P067a	182	Picture	Retrieval Sternberg Letters	7551158	0	1	24824	2	0	next	hit	846
FAGE_P067a	182	Response	1	7558809	7651	1
FAGE_P067a	182	Pulse	99	7560679	9521	1
FAGE_P067a	182	Pulse	99	7573079	21921	1
FAGE_P067a	183	Picture	Fixation Cross after Retrieval	7575982	0	1	112291	2	0	next	other	0
FAGE_P067a	183	Pulse	99	7585479	9497	1
FAGE_P067a	183	Pulse	99	7597878	21896	1
FAGE_P067a	183	Pulse	99	7610278	34296	1
FAGE_P067a	183	Pulse	99	7622678	46696	1
FAGE_P067a	183	Pulse	99	7635077	59095	1
FAGE_P067a	183	Pulse	99	7647477	71495	1
FAGE_P067a	183	Pulse	99	7659877	83895	1
FAGE_P067a	183	Pulse	99	7672276	96294	1
FAGE_P067a	183	Pulse	99	7684676	108694	1
FAGE_P067a	184	Picture	Encoding Sternberg Letters	7688273	0	1	24824	2	0	next	other	0
FAGE_P067a	184	Pulse	99	7697076	8803	1
FAGE_P067a	184	Pulse	99	7709475	21202	1
FAGE_P067a	185	Picture	Fixation Cross Sternberg Letters after Encoding	7713097	0	1	12495	2	0	next	other	0
FAGE_P067a	185	Pulse	99	7721875	8778	1
FAGE_P067a	186	Picture	Stroop Sternberg	7725592	0	1	24824	2	0	next	hit	866
FAGE_P067a	186	Pulse	99	7734275	8683	1
FAGE_P067a	186	Response	1	7735115	9523	1
FAGE_P067a	186	Pulse	99	7746674	21082	1
FAGE_P067a	187	Picture	Fixation Cross Sternberg Letters after Stroop	7750416	0	1	37319	2	0	next	other	0
FAGE_P067a	187	Pulse	99	7759074	8658	1
FAGE_P067a	187	Pulse	99	7771474	21058	1
FAGE_P067a	187	Pulse	99	7783873	33457	1
FAGE_P067a	188	Picture	Retrieval Sternberg Letters	7787735	0	1	24824	2	0	next	incorrect	873
FAGE_P067a	188	Response	2	7794703	6968	1
FAGE_P067a	188	Pulse	99	7796273	8538	1
FAGE_P067a	188	Pulse	99	7808673	20938	1
FAGE_P067a	189	Picture	Fixation Cross after Retrieval	7812559	0	1	112291	3	0	next	other	0
FAGE_P067a	189	Pulse	99	7821073	8514	1
FAGE_P067a	189	Pulse	99	7833472	20913	1
FAGE_P067a	189	Pulse	99	7845872	33313	1
FAGE_P067a	189	Pulse	99	7858272	45713	1
FAGE_P067a	189	Pulse	99	7870671	58112	1
FAGE_P067a	189	Pulse	99	7883071	70512	1
FAGE_P067a	189	Pulse	99	7895471	82912	1
FAGE_P067a	189	Pulse	99	7907870	95311	1
FAGE_P067a	189	Pulse	99	7920270	107711	1
FAGE_P067a	190	Picture	Encoding Sternberg Letters	7924850	0	2	24824	4	0	next	other	0
FAGE_P067a	190	Pulse	99	7932670	7820	1
FAGE_P067a	190	Pulse	99	7945070	20220	1
FAGE_P067a	191	Picture	Fixation Cross Sternberg Letters after Encoding	7949674	0	2	12496	3	0	next	other	0
FAGE_P067a	191	Pulse	99	7957469	7795	1
FAGE_P067a	192	Picture	Stroop Sternberg	7962170	0	1	24824	2	0	next	incorrect	892
FAGE_P067a	192	Response	2	7968129	5959	1
FAGE_P067a	192	Pulse	99	7969869	7699	1
FAGE_P067a	192	Pulse	99	7982269	20099	1
FAGE_P067a	193	Picture	Fixation Cross Sternberg Letters after Stroop	7986994	0	1	37319	2	0	next	other	0
FAGE_P067a	193	Pulse	99	7994668	7674	1
FAGE_P067a	193	Pulse	99	8007068	20074	1
FAGE_P067a	193	Pulse	99	8019468	32474	1
FAGE_P067a	194	Picture	Retrieval Sternberg Letters	8024313	0	1	24824	2	0	next	hit	901
FAGE_P067a	194	Pulse	99	8031867	7554	1
FAGE_P067a	194	Response	1	8036537	12224	1
FAGE_P067a	194	Pulse	99	8044267	19954	1
FAGE_P067a	195	Picture	Fixation Cross after Retrieval	8049137	0	1	137115	2	0	next	other	0
FAGE_P067a	195	Pulse	99	8056667	7530	1
FAGE_P067a	195	Pulse	99	8069066	19929	1
FAGE_P067a	195	Pulse	99	8081466	32329	1
FAGE_P067a	195	Pulse	99	8093866	44729	1
FAGE_P067a	195	Pulse	99	8106265	57128	1
FAGE_P067a	195	Pulse	99	8118665	69528	1
FAGE_P067a	195	Pulse	99	8131065	81928	1
FAGE_P067a	195	Pulse	99	8143464	94327	1
FAGE_P067a	195	Pulse	99	8155864	106727	1
FAGE_P067a	195	Pulse	99	8168264	119127	1
FAGE_P067a	195	Pulse	99	8180664	131527	1
FAGE_P067a	196	Picture	Encoding Sternberg Letters	8186252	0	1	24824	2	0	next	other	0
FAGE_P067a	196	Pulse	99	8193063	6811	1
FAGE_P067a	196	Pulse	99	8205463	19211	1
FAGE_P067a	197	Picture	Fixation Cross Sternberg Letters after Encoding	8211076	0	1	12495	3	0	next	other	0
FAGE_P067a	197	Pulse	99	8217863	6787	1
FAGE_P067a	198	Picture	Stroop Sternberg	8223571	0	2	24825	3	0	next	hit	921
FAGE_P067a	198	Response	1	8229922	6351	1
FAGE_P067a	198	Pulse	99	8230262	6691	1
FAGE_P067a	198	Pulse	99	8242662	19091	1
FAGE_P067a	199	Picture	Fixation Cross Sternberg Letters after Stroop	8248396	0	1	37319	2	0	next	other	0
FAGE_P067a	199	Pulse	99	8255062	6666	1
FAGE_P067a	199	Pulse	99	8267461	19065	1
FAGE_P067a	199	Pulse	99	8279861	31465	1
FAGE_P067a	200	Picture	Retrieval Sternberg Letters	8285715	0	1	24824	2	0	next	incorrect	930
FAGE_P067a	200	Pulse	99	8292261	6546	1
FAGE_P067a	200	Response	2	8294291	8576	1
FAGE_P067a	200	Pulse	99	8304660	18945	1
FAGE_P067a	201	Picture	Fixation Cross after Retrieval	8310539	0	1	124620	2	0	next	other	0
FAGE_P067a	201	Pulse	99	8317060	6521	1
FAGE_P067a	201	Pulse	99	8329460	18921	1
FAGE_P067a	201	Pulse	99	8341860	31321	1
FAGE_P067a	201	Pulse	99	8354259	43720	1
FAGE_P067a	201	Pulse	99	8366659	56120	1
FAGE_P067a	201	Pulse	99	8379059	68520	1
FAGE_P067a	201	Pulse	99	8391458	80919	1
FAGE_P067a	201	Pulse	99	8403858	93319	1
FAGE_P067a	201	Pulse	99	8416258	105719	1
FAGE_P067a	201	Pulse	99	8428657	118118	1
FAGE_P067a	202	Picture	Encoding Sternberg Letters	8435159	0	1	24824	2	0	next	other	0
FAGE_P067a	202	Pulse	99	8441057	5898	1
FAGE_P067a	202	Pulse	99	8453457	18298	1
FAGE_P067a	203	Picture	Fixation Cross Sternberg Letters after Encoding	8459983	0	1	12495	2	0	next	other	0
FAGE_P067a	203	Pulse	99	8465856	5873	1
FAGE_P067a	204	Picture	Stroop Sternberg	8472478	0	1	24824	2	0	next	incorrect	950
FAGE_P067a	204	Pulse	99	8478256	5778	1
FAGE_P067a	204	Response	2	8478266	5788	1
FAGE_P067a	204	Pulse	99	8490656	18178	1
FAGE_P067a	205	Picture	Fixation Cross Sternberg Letters after Stroop	8497302	0	1	37319	2	0	next	other	0
FAGE_P067a	205	Pulse	99	8503056	5754	1
FAGE_P067a	205	Pulse	99	8515455	18153	1
FAGE_P067a	205	Pulse	99	8527855	30553	1
FAGE_P067a	206	Picture	Retrieval Sternberg Letters	8534621	0	1	24824	2	0	next	incorrect	958
FAGE_P067a	206	Pulse	99	8540255	5634	1
FAGE_P067a	206	Response	2	8552394	17773	1
FAGE_P067a	206	Pulse	99	8552654	18033	1
FAGE_P067a	207	Picture	Fixation Cross after Retrieval	8559445	0	1	149444	2	0	next	other	0
FAGE_P067a	207	Pulse	99	8565054	5609	1
FAGE_P067a	207	Pulse	99	8577454	18009	1
FAGE_P067a	207	Pulse	99	8589853	30408	1
FAGE_P067a	207	Pulse	99	8602253	42808	1
FAGE_P067a	207	Pulse	99	8614653	55208	1
FAGE_P067a	207	Pulse	99	8627052	67607	1
FAGE_P067a	207	Pulse	99	8639452	80007	1
FAGE_P067a	207	Pulse	99	8651852	92407	1
FAGE_P067a	207	Pulse	99	8664252	104807	1
FAGE_P067a	207	Pulse	99	8676651	117206	1
FAGE_P067a	207	Pulse	99	8689051	129606	1
FAGE_P067a	207	Pulse	99	8701451	142006	1
FAGE_P067a	208	Picture	Encoding Sternberg Letters	8708889	0	1	24824	2	0	next	other	0
FAGE_P067a	208	Pulse	99	8713850	4961	1
FAGE_P067a	208	Pulse	99	8726250	17361	1
FAGE_P067a	209	Picture	Fixation Cross Sternberg Letters after Encoding	8733713	0	1	12495	3	0	next	other	0
FAGE_P067a	209	Pulse	99	8738650	4937	1
FAGE_P067a	210	Picture	Stroop Sternberg	8746208	0	2	24824	4	0	next	incorrect	980
FAGE_P067a	210	Pulse	99	8751049	4841	1
FAGE_P067a	210	Response	2	8752109	5901	1
FAGE_P067a	210	Pulse	99	8763449	17241	1
FAGE_P067a	211	Picture	Fixation Cross Sternberg Letters after Stroop	8771032	0	2	37320	3	0	next	other	0
FAGE_P067a	211	Pulse	99	8775849	4817	1
FAGE_P067a	211	Pulse	99	8788248	17216	1
FAGE_P067a	211	Pulse	99	8800648	29616	1
FAGE_P067a	212	Picture	Retrieval Sternberg Letters	8808352	0	1	24824	2	0	next	hit	988
FAGE_P067a	212	Pulse	99	8813048	4696	1
FAGE_P067a	212	Response	1	8816808	8456	1
FAGE_P067a	212	Pulse	99	8825447	17095	1
FAGE_P067a	213	Picture	Fixation Cross after Retrieval	8833176	0	1	124620	2	0	next	other	0
FAGE_P067a	213	Pulse	99	8837847	4671	1
FAGE_P067a	213	Pulse	99	8850247	17071	1
FAGE_P067a	213	Pulse	99	8862646	29470	1
FAGE_P067a	213	Pulse	99	8875046	41870	1
FAGE_P067a	213	Pulse	99	8887446	54270	1
FAGE_P067a	213	Pulse	99	8899846	66670	1
FAGE_P067a	213	Pulse	99	8912245	79069	1
FAGE_P067a	213	Pulse	99	8924645	91469	1
FAGE_P067a	213	Pulse	99	8937045	103869	1
FAGE_P067a	213	Pulse	99	8949444	116268	1
FAGE_P067a	214	Picture	Encoding Sternberg Letters	8957796	0	1	24824	2	0	next	other	0
FAGE_P067a	214	Pulse	99	8961844	4048	1
FAGE_P067a	214	Pulse	99	8974244	16448	1
FAGE_P067a	215	Picture	Fixation Cross Sternberg Letters after Encoding	8982620	0	1	12495	2	0	next	other	0
FAGE_P067a	215	Pulse	99	8986643	4023	1
FAGE_P067a	216	Picture	Stroop Sternberg	8995115	0	1	24824	2	0	next	incorrect	1008
FAGE_P067a	216	Pulse	99	8999048	3933	1
FAGE_P067a	216	Response	2	9002033	6918	1
FAGE_P067a	216	Pulse	99	9011443	16328	1
FAGE_P067a	217	Picture	Fixation Cross Sternberg Letters after Stroop	9019939	0	1	37319	2	0	next	other	0
FAGE_P067a	217	Pulse	99	9023843	3904	1
FAGE_P067a	217	Pulse	99	9036252	16313	1
FAGE_P067a	217	Pulse	99	9048652	28713	1
FAGE_P067a	218	Picture	Retrieval Sternberg Letters	9057258	0	1	24824	2	0	next	incorrect	1016
FAGE_P067a	218	Pulse	99	9061052	3794	1
FAGE_P067a	218	Response	2	9065791	8533	1
FAGE_P067a	218	Pulse	99	9073451	16193	1
FAGE_P067a	219	Picture	Fixation Cross after Retrieval	9082082	0	1	112291	2	0	next	other	0
FAGE_P067a	219	Pulse	99	9085851	3769	1
FAGE_P067a	219	Pulse	99	9098251	16169	1
FAGE_P067a	219	Pulse	99	9110650	28568	1
FAGE_P067a	219	Pulse	99	9123050	40968	1
FAGE_P067a	219	Pulse	99	9135450	53368	1
FAGE_P067a	219	Pulse	99	9147849	65767	1
FAGE_P067a	219	Pulse	99	9160249	78167	1
FAGE_P067a	219	Pulse	99	9172649	90567	1
FAGE_P067a	219	Pulse	99	9185048	102966	1
FAGE_P067a	220	Picture	Encoding Sternberg Letters	9194373	0	1	24824	2	0	next	other	0
FAGE_P067a	220	Pulse	99	9197448	3075	1
FAGE_P067a	220	Pulse	99	9209848	15475	1
FAGE_P067a	221	Picture	Fixation Cross Sternberg Letters after Encoding	9219197	0	1	12496	2	0	next	other	0
FAGE_P067a	221	Pulse	99	9222248	3051	1
FAGE_P067a	222	Picture	Stroop Sternberg	9231693	0	1	24824	2	0	next	hit	1035
FAGE_P067a	222	Pulse	99	9234647	2954	1
FAGE_P067a	222	Response	1	9238257	6564	1
FAGE_P067a	222	Pulse	99	9247047	15354	1
FAGE_P067a	223	Picture	Fixation Cross Sternberg Letters after Stroop	9256517	0	1	37319	2	0	next	other	0
FAGE_P067a	223	Pulse	99	9259447	2930	1
FAGE_P067a	223	Pulse	99	9271846	15329	1
FAGE_P067a	223	Pulse	99	9284246	27729	1
FAGE_P067a	224	Picture	Retrieval Sternberg Letters	9293836	0	1	24824	2	0	next	incorrect	1043
FAGE_P067a	224	Pulse	99	9296646	2810	1
FAGE_P067a	224	Response	2	9302085	8249	1
FAGE_P067a	224	Pulse	99	9309045	15209	1
FAGE_P067a	225	Picture	Fixation Cross after Retrieval	9318660	0	1	124620	2	0	next	other	0
FAGE_P067a	225	Pulse	99	9321445	2785	1
FAGE_P067a	225	Pulse	99	9333845	15185	1
FAGE_P067a	225	Pulse	99	9346244	27584	1
FAGE_P067a	225	Pulse	99	9358644	39984	1
FAGE_P067a	225	Pulse	99	9371044	52384	1
FAGE_P067a	225	Pulse	99	9383443	64783	1
FAGE_P067a	225	Pulse	99	9395843	77183	1
FAGE_P067a	225	Pulse	99	9408243	89583	1
FAGE_P067a	225	Pulse	99	9420643	101983	1
FAGE_P067a	225	Pulse	99	9433042	114382	1
FAGE_P067a	226	Picture	Encoding Sternberg Letters	9443280	0	1	24824	2	0	next	other	0
FAGE_P067a	226	Pulse	99	9445442	2162	1
FAGE_P067a	226	Pulse	99	9457842	14562	1
FAGE_P067a	227	Picture	Fixation Cross Sternberg Letters after Encoding	9468104	0	1	12495	2	0	next	other	0
FAGE_P067a	227	Pulse	99	9470241	2137	1
FAGE_P067a	228	Picture	Stroop Sternberg	9480599	0	1	24824	2	0	next	incorrect	1063
FAGE_P067a	228	Pulse	99	9482641	2042	1
FAGE_P067a	228	Response	2	9489831	9232	1
FAGE_P067a	228	Pulse	99	9495041	14442	1
FAGE_P067a	229	Picture	Fixation Cross Sternberg Letters after Stroop	9505423	0	1	37319	2	0	next	other	0
FAGE_P067a	229	Pulse	99	9507440	2017	1
FAGE_P067a	229	Pulse	99	9519840	14417	1
FAGE_P067a	229	Pulse	99	9532240	26817	1
FAGE_P067a	230	Picture	Retrieval Sternberg Letters	9542742	0	1	24824	3	0	next	incorrect	1071
FAGE_P067a	230	Pulse	99	9544639	1897	1
FAGE_P067a	230	Response	2	9551229	8487	1
FAGE_P067a	230	Pulse	99	9557039	14297	1
FAGE_P067a	231	Picture	Fixation Cross after Retrieval	9567566	0	2	124620	3	0	next	other	0
FAGE_P067a	231	Pulse	99	9569439	1873	1
FAGE_P067a	231	Pulse	99	9581839	14273	1
FAGE_P067a	231	Pulse	99	9594238	26672	1
FAGE_P067a	231	Pulse	99	9606638	39072	1
FAGE_P067a	231	Pulse	99	9619038	51472	1
FAGE_P067a	231	Pulse	99	9631437	63871	1
FAGE_P067a	231	Pulse	99	9643837	76271	1
FAGE_P067a	231	Pulse	99	9656237	88671	1
FAGE_P067a	231	Pulse	99	9668636	101070	1
FAGE_P067a	231	Pulse	99	9681036	113470	1
FAGE_P067a	232	Picture	Encoding Sternberg Letters	9692186	0	1	24824	2	0	next	other	0
FAGE_P067a	232	Pulse	99	9693436	1250	1
FAGE_P067a	232	Pulse	99	9705835	13649	1
FAGE_P067a	233	Picture	Fixation Cross Sternberg Letters after Encoding	9717010	0	1	12496	2	0	next	other	0
FAGE_P067a	233	Pulse	99	9718235	1225	1
FAGE_P067a	234	Picture	Stroop Sternberg	9729506	0	1	24824	2	0	next	incorrect	1091
FAGE_P067a	234	Pulse	99	9730635	1129	1
FAGE_P067a	234	Response	2	9736325	6819	1
FAGE_P067a	234	Pulse	99	9743034	13528	1
FAGE_P067a	235	Picture	Fixation Cross Sternberg Letters after Stroop	9754330	0	1	37319	2	0	next	other	0
FAGE_P067a	235	Pulse	99	9755434	1104	1
FAGE_P067a	235	Pulse	99	9767834	13504	1
FAGE_P067a	235	Pulse	99	9780234	25904	1
FAGE_P067a	236	Picture	Retrieval Sternberg Letters	9791649	0	1	24824	2	0	next	incorrect	1099
FAGE_P067a	236	Pulse	99	9792633	984	1
FAGE_P067a	236	Response	2	9798333	6684	1
FAGE_P067a	236	Pulse	99	9805033	13384	1
FAGE_P067a	237	Picture	Fixation Cross after Retrieval	9816473	0	1	112291	2	0	next	other	0
FAGE_P067a	237	Pulse	99	9817433	960	1
FAGE_P067a	237	Pulse	99	9829832	13359	1
FAGE_P067a	237	Pulse	99	9842232	25759	1
FAGE_P067a	237	Pulse	99	9854632	38159	1
FAGE_P067a	237	Pulse	99	9867031	50558	1
FAGE_P067a	237	Pulse	99	9879431	62958	1
FAGE_P067a	237	Pulse	99	9891831	75358	1
FAGE_P067a	237	Pulse	99	9904231	87758	1
FAGE_P067a	237	Pulse	99	9916630	100157	1
FAGE_P067a	238	Picture	Encoding Sternberg Letters	9928764	0	1	24824	2	0	next	other	0
FAGE_P067a	238	Pulse	99	9929030	266	1
FAGE_P067a	238	Pulse	99	9941430	12666	1
FAGE_P067a	239	Picture	Fixation Cross Sternberg Letters after Encoding	9953588	0	1	12495	3	0	next	other	0
FAGE_P067a	239	Pulse	99	9953829	241	1
FAGE_P067a	240	Picture	Stroop Sternberg	9966083	0	2	24824	3	0	next	incorrect	1118
FAGE_P067a	240	Pulse	99	9966229	146	1
FAGE_P067a	240	Response	2	9971689	5606	1
FAGE_P067a	240	Pulse	99	9978629	12546	1
FAGE_P067a	241	Picture	Fixation Cross Sternberg Letters after Stroop	9990907	0	1	37319	3	0	next	other	0
FAGE_P067a	241	Pulse	99	9991028	121	1
FAGE_P067a	241	Pulse	99	10003428	12521	1
FAGE_P067a	241	Pulse	99	10015828	24921	1
FAGE_P067a	242	Picture	Retrieval Sternberg Letters	10028226	0	2	24825	3	0	next	incorrect	1126
FAGE_P067a	242	Pulse	99	10028227	1	1
FAGE_P067a	242	Response	2	10036597	8371	1
FAGE_P067a	242	Pulse	99	10040627	12401	1
FAGE_P067a	242	Pulse	99	10053027	24801	1
FAGE_P067a	243	Picture	Fixation Cross after Retrieval	10053051	0	1	137115	2	0	next	other	0
FAGE_P067a	243	Pulse	99	10065426	12375	1
FAGE_P067a	243	Pulse	99	10077826	24775	1
FAGE_P067a	243	Pulse	99	10090226	37175	1
FAGE_P067a	243	Pulse	99	10102626	49575	1
FAGE_P067a	243	Pulse	99	10115025	61974	1
FAGE_P067a	243	Pulse	99	10127425	74374	1
FAGE_P067a	243	Pulse	99	10139825	86774	1
FAGE_P067a	243	Pulse	99	10152224	99173	1
FAGE_P067a	243	Pulse	99	10164624	111573	1
FAGE_P067a	243	Pulse	99	10177024	123973	1
FAGE_P067a	243	Pulse	99	10189423	136372	1
FAGE_P067a	244	Picture	Encoding Sternberg Letters	10190166	0	1	24824	2	0	next	other	0
FAGE_P067a	244	Pulse	99	10201823	11657	1
FAGE_P067a	244	Pulse	99	10214223	24057	1
FAGE_P067a	245	Picture	Fixation Cross Sternberg Letters after Encoding	10214990	0	1	12495	2	0	next	other	0
FAGE_P067a	245	Pulse	99	10226622	11632	1
FAGE_P067a	246	Picture	Stroop Sternberg	10227485	0	1	24824	2	0	next	incorrect	1147
FAGE_P067a	246	Response	2	10233462	5977	1
FAGE_P067a	246	Pulse	99	10239022	11537	1
FAGE_P067a	246	Pulse	99	10251422	23937	1
FAGE_P067a	247	Picture	Fixation Cross Sternberg Letters after Stroop	10252309	0	1	37319	2	0	next	other	0
FAGE_P067a	247	Pulse	99	10263822	11513	1
FAGE_P067a	247	Pulse	99	10276221	23912	1
FAGE_P067a	247	Pulse	99	10288621	36312	1
FAGE_P067a	248	Picture	Retrieval Sternberg Letters	10289628	0	1	24824	3	0	next	incorrect	1155
FAGE_P067a	248	Response	2	10299401	9773	1
FAGE_P067a	248	Pulse	99	10301020	11392	1
FAGE_P067a	248	Pulse	99	10313420	23792	1
FAGE_P067a	249	Picture	Fixation Cross after Retrieval	10314452	0	2	149444	3	0	next	other	0
FAGE_P067a	249	Pulse	99	10325820	11368	1
FAGE_P067a	249	Pulse	99	10338220	23768	1
FAGE_P067a	249	Pulse	99	10350619	36167	1
FAGE_P067a	249	Pulse	99	10363019	48567	1
FAGE_P067a	249	Pulse	99	10375419	60967	1
FAGE_P067a	249	Pulse	99	10387819	73367	1
FAGE_P067a	249	Pulse	99	10400218	85766	1
FAGE_P067a	249	Pulse	99	10412618	98166	1
FAGE_P067a	249	Pulse	99	10425018	110566	1
FAGE_P067a	249	Pulse	99	10437417	122965	1
FAGE_P067a	249	Pulse	99	10449817	135365	1
FAGE_P067a	249	Pulse	99	10462217	147765	1
FAGE_P067a	250	Picture	Encoding Sternberg Letters	10463896	0	1	24824	3	0	next	other	0
FAGE_P067a	250	Pulse	99	10474616	10720	1
FAGE_P067a	250	Pulse	99	10487016	23120	1
FAGE_P067a	251	Picture	Fixation Cross Sternberg Letters after Encoding	10488720	0	2	12496	3	0	next	other	0
FAGE_P067a	251	Pulse	99	10499416	10696	1
FAGE_P067a	252	Picture	Stroop Sternberg	10501216	0	1	24824	2	0	next	hit	1177
FAGE_P067a	252	Response	1	10508325	7109	1
FAGE_P067a	252	Pulse	99	10511815	10599	1
FAGE_P067a	252	Pulse	99	10524215	22999	1
FAGE_P067a	253	Picture	Fixation Cross Sternberg Letters after Stroop	10526040	0	1	37319	2	0	next	other	0
FAGE_P067a	253	Pulse	99	10536615	10575	1
FAGE_P067a	253	Pulse	99	10549014	22974	1
FAGE_P067a	253	Pulse	99	10561414	35374	1
FAGE_P067a	254	Picture	Retrieval Sternberg Letters	10563359	0	1	24824	2	0	next	hit	1185
FAGE_P067a	254	Response	1	10572594	9235	1
FAGE_P067a	254	Pulse	99	10573814	10455	1
FAGE_P067a	254	Pulse	99	10586213	22854	1
FAGE_P067a	255	Picture	Fixation Cross after Retrieval	10588183	0	1	137115	2	0	next	other	0
FAGE_P067a	255	Pulse	99	10598613	10430	1
FAGE_P067a	255	Pulse	99	10611013	22830	1
FAGE_P067a	255	Pulse	99	10623413	35230	1
FAGE_P067a	255	Pulse	99	10635812	47629	1
FAGE_P067a	255	Pulse	99	10648212	60029	1
FAGE_P067a	255	Pulse	99	10660612	72429	1
FAGE_P067a	255	Pulse	99	10673011	84828	1
FAGE_P067a	255	Pulse	99	10685411	97228	1
FAGE_P067a	255	Pulse	99	10697811	109628	1
FAGE_P067a	255	Pulse	99	10710210	122027	1
FAGE_P067a	255	Pulse	99	10722610	134427	1
FAGE_P067a	256	Picture	Encoding Sternberg Letters	10725298	0	1	24824	2	0	next	other	0
FAGE_P067a	256	Pulse	99	10735010	9712	1
FAGE_P067a	256	Pulse	99	10747409	22111	1
FAGE_P067a	257	Picture	Fixation Cross Sternberg Letters after Encoding	10750122	0	1	12495	2	0	next	other	0
FAGE_P067a	257	Pulse	99	10759819	9697	1
FAGE_P067a	258	Picture	Stroop Sternberg	10762617	0	1	24824	2	0	next	incorrect	1206
FAGE_P067a	258	Response	2	10769509	6892	1
FAGE_P067a	258	Pulse	99	10772209	9592	1
FAGE_P067a	258	Pulse	99	10784608	21991	1
FAGE_P067a	259	Picture	Fixation Cross Sternberg Letters after Stroop	10787441	0	1	37320	2	0	next	other	0
FAGE_P067a	259	Pulse	99	10797018	9577	1
FAGE_P067a	259	Pulse	99	10809418	21977	1
FAGE_P067a	259	Pulse	99	10821818	34377	1
FAGE_P067a	260	Picture	Retrieval Sternberg Letters	10824761	0	1	24824	2	0	next	incorrect	1214
FAGE_P067a	260	Response	2	10834007	9246	1
FAGE_P067a	260	Pulse	99	10834217	9456	1
FAGE_P067a	260	Pulse	99	10846617	21856	1
FAGE_P067a	261	Picture	Fixation Cross after Retrieval	10849585	0	1	112291	2	0	next	other	0
FAGE_P067a	261	Pulse	99	10859017	9432	1
FAGE_P067a	261	Pulse	99	10871416	21831	1
FAGE_P067a	261	Pulse	99	10883816	34231	1
FAGE_P067a	261	Pulse	99	10896216	46631	1
FAGE_P067a	261	Pulse	99	10908615	59030	1
FAGE_P067a	261	Pulse	99	10921015	71430	1
FAGE_P067a	261	Pulse	99	10933415	83830	1
FAGE_P067a	261	Pulse	99	10945814	96229	1
FAGE_P067a	261	Pulse	99	10958214	108629	1
FAGE_P067a	262	Picture	Encoding Sternberg Letters	10961876	0	1	24824	2	0	next	other	0
FAGE_P067a	262	Pulse	99	10970614	8738	1
FAGE_P067a	262	Pulse	99	10983013	21137	1
FAGE_P067a	263	Picture	Fixation Cross Sternberg Letters after Encoding	10986700	0	1	12495	2	0	next	other	0
FAGE_P067a	263	Pulse	99	10995413	8713	1
FAGE_P067a	264	Picture	Stroop Sternberg	10999195	0	1	24824	2	0	next	incorrect	1233
FAGE_P067a	264	Response	2	11005383	6188	1
FAGE_P067a	264	Pulse	99	11007812	8617	1
FAGE_P067a	264	Pulse	99	11020213	21018	1
FAGE_P067a	265	Picture	Fixation Cross Sternberg Letters after Stroop	11024019	0	1	37319	2	0	next	other	0
FAGE_P067a	265	Pulse	99	11032612	8593	1
FAGE_P067a	265	Pulse	99	11045012	20993	1
FAGE_P067a	265	Pulse	99	11057412	33393	1
FAGE_P067a	266	Picture	Retrieval Sternberg Letters	11061338	0	1	24824	2	0	next	incorrect	1242
FAGE_P067a	266	Pulse	99	11069811	8473	1
FAGE_P067a	266	Response	2	11072231	10893	1
FAGE_P067a	266	Pulse	99	11082211	20873	1
FAGE_P067a	267	Picture	Fixation Cross after Retrieval	11086162	0	1	149444	2	0	next	other	0
FAGE_P067a	267	Pulse	99	11094611	8449	1
FAGE_P067a	267	Pulse	99	11107010	20848	1
FAGE_P067a	267	Pulse	99	11119410	33248	1
FAGE_P067a	267	Pulse	99	11131810	45648	1
FAGE_P067a	267	Pulse	99	11144209	58047	1
FAGE_P067a	267	Pulse	99	11156609	70447	1
FAGE_P067a	267	Pulse	99	11169009	82847	1
FAGE_P067a	267	Pulse	99	11181409	95247	1
FAGE_P067a	267	Pulse	99	11193808	107646	1
FAGE_P067a	267	Pulse	99	11206208	120046	1
FAGE_P067a	267	Pulse	99	11218608	132446	1
FAGE_P067a	267	Pulse	99	11231007	144845	1
FAGE_P067a	268	Picture	Encoding Sternberg Letters	11235606	0	1	24824	2	0	next	other	0
FAGE_P067a	268	Pulse	99	11243407	7801	1
FAGE_P067a	268	Pulse	99	11255807	20201	1
FAGE_P067a	269	Picture	Fixation Cross Sternberg Letters after Encoding	11260430	0	1	12496	2	0	next	other	0
FAGE_P067a	269	Pulse	99	11268206	7776	1
FAGE_P067a	270	Picture	Stroop Sternberg	11272926	0	1	24823	3	0	next	incorrect	1263
FAGE_P067a	270	Response	2	11278396	5470	1
FAGE_P067a	270	Pulse	99	11280606	7680	1
FAGE_P067a	270	Pulse	99	11293006	20080	1
FAGE_P067a	271	Picture	Fixation Cross Sternberg Letters after Stroop	11297749	0	2	37320	3	0	next	other	0
FAGE_P067a	271	Pulse	99	11305405	7656	1
FAGE_P067a	271	Pulse	99	11317805	20056	1
FAGE_P067a	271	Pulse	99	11330205	32456	1
FAGE_P067a	272	Picture	Retrieval Sternberg Letters	11335069	0	1	24824	2	0	next	hit	1272
FAGE_P067a	272	Pulse	99	11342605	7536	1
FAGE_P067a	272	Response	1	11344744	9675	1
FAGE_P067a	272	Pulse	99	11355004	19935	1
FAGE_P067a	273	Picture	Fixation Cross after Retrieval	11359893	0	1	124620	2	0	next	other	0
FAGE_P067a	273	Pulse	99	11367404	7511	1
FAGE_P067a	273	Pulse	99	11379804	19911	1
FAGE_P067a	273	Pulse	99	11392203	32310	1
FAGE_P067a	273	Pulse	99	11404603	44710	1
FAGE_P067a	273	Pulse	99	11417003	57110	1
FAGE_P067a	273	Pulse	99	11429402	69509	1
FAGE_P067a	273	Pulse	99	11441802	81909	1
FAGE_P067a	273	Pulse	99	11454202	94309	1
FAGE_P067a	273	Pulse	99	11466602	106709	1
FAGE_P067a	273	Pulse	99	11479001	119108	1
FAGE_P067a	274	Picture	Encoding Sternberg Letters	11484513	0	1	24824	2	0	next	other	0
FAGE_P067a	274	Pulse	99	11491401	6888	1
FAGE_P067a	274	Pulse	99	11503801	19288	1
FAGE_P067a	275	Picture	Fixation Cross Sternberg Letters after Encoding	11509337	0	1	12495	2	0	next	other	0
FAGE_P067a	275	Pulse	99	11516200	6863	1
FAGE_P067a	276	Picture	Stroop Sternberg	11521832	0	1	24824	2	0	next	incorrect	1291
FAGE_P067a	276	Response	2	11528380	6548	1
FAGE_P067a	276	Pulse	99	11528600	6768	1
FAGE_P067a	276	Pulse	99	11541000	19168	1
FAGE_P067a	277	Picture	Fixation Cross Sternberg Letters after Stroop	11546656	0	1	37319	2	0	next	other	0
FAGE_P067a	277	Pulse	99	11553399	6743	1
FAGE_P067a	277	Pulse	99	11565799	19143	1
FAGE_P067a	277	Pulse	99	11578199	31543	1
FAGE_P067a	278	Picture	Retrieval Sternberg Letters	11583975	0	1	24824	2	0	next	hit	1300
FAGE_P067a	278	Pulse	99	11590598	6623	1
FAGE_P067a	278	Response	1	11595998	12023	1
FAGE_P067a	278	Pulse	99	11602998	19023	1
FAGE_P067a	279	Picture	Fixation Cross after Retrieval	11608799	0	1	112291	3	0	next	other	0
FAGE_P067a	279	Pulse	99	11615398	6599	1
FAGE_P067a	279	Pulse	99	11627797	18998	1
FAGE_P067a	279	Pulse	99	11640197	31398	1
FAGE_P067a	279	Pulse	99	11652597	43798	1
FAGE_P067a	279	Pulse	99	11664996	56197	1
FAGE_P067a	279	Pulse	99	11677396	68597	1
FAGE_P067a	279	Pulse	99	11689796	80997	1
FAGE_P067a	279	Pulse	99	11702196	93397	1
FAGE_P067a	279	Pulse	99	11714595	105796	1
FAGE_P067a	280	Picture	Encoding Sternberg Letters	11721090	0	2	24824	4	0	next	other	0
FAGE_P067a	280	Pulse	99	11726995	5905	1
FAGE_P067a	280	Pulse	99	11739395	18305	1
FAGE_P067a	281	Picture	Fixation Cross Sternberg Letters after Encoding	11745914	0	2	12496	3	0	next	other	0
FAGE_P067a	281	Pulse	99	11751794	5880	1
FAGE_P067a	282	Picture	Stroop Sternberg	11758410	0	1	24824	2	0	next	hit	1319
FAGE_P067a	282	Pulse	99	11764194	5784	1
FAGE_P067a	282	Response	1	11765124	6714	1
FAGE_P067a	282	Pulse	99	11776594	18184	1
FAGE_P067a	283	Picture	Fixation Cross Sternberg Letters after Stroop	11783234	0	1	37319	2	0	next	other	0
FAGE_P067a	283	Pulse	99	11788993	5759	1
FAGE_P067a	283	Pulse	99	11801393	18159	1
FAGE_P067a	283	Pulse	99	11813793	30559	1
FAGE_P067a	284	Picture	Retrieval Sternberg Letters	11820553	0	1	24824	2	0	next	hit	1327
FAGE_P067a	284	Pulse	99	11826193	5640	1
FAGE_P067a	284	Response	1	11830702	10149	1
FAGE_P067a	284	Pulse	99	11838592	18039	1
FAGE_P067a	285	Picture	Fixation Cross after Retrieval	11845377	0	1	137115	2	0	next	other	0
FAGE_P067a	285	Pulse	99	11850992	5615	1
FAGE_P067a	285	Pulse	99	11863392	18015	1
FAGE_P067a	285	Pulse	99	11875791	30414	1
FAGE_P067a	285	Pulse	99	11888191	42814	1
FAGE_P067a	285	Pulse	99	11900591	55214	1
FAGE_P067a	285	Pulse	99	11912990	67613	1
FAGE_P067a	285	Pulse	99	11925390	80013	1
FAGE_P067a	285	Pulse	99	11937790	92413	1
FAGE_P067a	285	Pulse	99	11950189	104812	1
FAGE_P067a	285	Pulse	99	11962589	117212	1
FAGE_P067a	285	Pulse	99	11974989	129612	1
FAGE_P067a	286	Picture	Encoding Sternberg Letters	11982492	0	1	24824	2	0	next	other	0
FAGE_P067a	286	Pulse	99	11987388	4896	1
FAGE_P067a	286	Pulse	99	11999788	17296	1
FAGE_P067a	287	Picture	Fixation Cross Sternberg Letters after Encoding	12007316	0	1	12495	3	0	next	other	0
FAGE_P067a	287	Pulse	99	12012188	4872	1
FAGE_P067a	288	Picture	Stroop Sternberg	12019811	0	2	24825	3	0	next	hit	1348
FAGE_P067a	288	Pulse	99	12024588	4777	1
FAGE_P067a	288	Response	1	12026957	7146	1
FAGE_P067a	288	Pulse	99	12036987	17176	1
FAGE_P067a	289	Picture	Fixation Cross Sternberg Letters after Stroop	12044636	0	1	37319	2	0	next	other	0
FAGE_P067a	289	Pulse	99	12049387	4751	1
FAGE_P067a	289	Pulse	99	12061787	17151	1
FAGE_P067a	289	Pulse	99	12074186	29550	1
FAGE_P067a	290	Picture	Retrieval Sternberg Letters	12081955	0	1	24824	2	0	next	incorrect	1356
FAGE_P067a	290	Pulse	99	12086586	4631	1
FAGE_P067a	290	Response	2	12088816	6861	1
FAGE_P067a	290	Pulse	99	12098986	17031	1
FAGE_P067a	291	Picture	Fixation Cross after Retrieval	12106779	0	1	112291	2	0	next	other	0
FAGE_P067a	291	Pulse	99	12111385	4606	1
FAGE_P067a	291	Pulse	99	12123785	17006	1
FAGE_P067a	291	Pulse	99	12136185	29406	1
FAGE_P067a	291	Pulse	99	12148585	41806	1
FAGE_P067a	291	Pulse	99	12160984	54205	1
FAGE_P067a	291	Pulse	99	12173384	66605	1
FAGE_P067a	291	Pulse	99	12185783	79004	1
FAGE_P067a	291	Pulse	99	12198183	91404	1
FAGE_P067a	291	Pulse	99	12210583	103804	1
FAGE_P067a	292	Picture	End Sternberg	12219070	0	1	37319	2	0	next	other	0
FAGE_P067a	292	Pulse	99	12222983	3913	1
FAGE_P067a	292	Pulse	99	12235382	16312	1
FAGE_P067a	292	Pulse	99	12247782	28712	1
FAGE_P067a	293	Picture	Instruction Stroop	12256389	0	1	37320	2	0	next	other	0
FAGE_P067a	293	Pulse	99	12260182	3793	1
FAGE_P067a	293	Pulse	99	12272581	16192	1
FAGE_P067a	293	Pulse	99	12284981	28592	1
FAGE_P067a	294	Picture	stroop neutral close	12293709	0	1	24824	2	0	next	incorrect	1378
FAGE_P067a	294	Pulse	99	12297381	3672	1
FAGE_P067a	294	Response	2	12300440	6731	1
FAGE_P067a	294	Pulse	99	12309780	16071	1
FAGE_P067a	295	Picture	stroop neutral close	12318533	0	1	24990	2	0	next	hit	1382
FAGE_P067a	295	Pulse	99	12322180	3647	1
FAGE_P067a	295	Response	1	12324010	5477	1
FAGE_P067a	295	Pulse	99	12334580	16047	1
FAGE_P067a	296	Picture	stroop neutral close	12343523	0	1	24824	2	0	next	incorrect	1386
FAGE_P067a	296	Pulse	99	12346979	3456	1
FAGE_P067a	296	Response	2	12348989	5466	1
FAGE_P067a	296	Pulse	99	12359379	15856	1
FAGE_P067a	297	Picture	stroop neutral close	12368347	0	1	24824	2	0	next	incorrect	1390
FAGE_P067a	297	Pulse	99	12371779	3432	1
FAGE_P067a	297	Response	2	12374009	5662	1
FAGE_P067a	297	Pulse	99	12384178	15831	1
FAGE_P067a	298	Picture	stroop neutral close	12393171	0	1	24991	2	0	next	hit	1394
FAGE_P067a	298	Pulse	99	12396578	3407	1
FAGE_P067a	298	Response	1	12399268	6097	1
FAGE_P067a	298	Pulse	99	12408978	15807	1
FAGE_P067a	299	Picture	stroop neutral close	12418162	0	1	24824	2	0	next	incorrect	1398
FAGE_P067a	299	Pulse	99	12421378	3216	1
FAGE_P067a	299	Response	2	12423437	5275	1
FAGE_P067a	299	Pulse	99	12433777	15615	1
FAGE_P067a	300	Picture	Fixation Cross Stroop	12442986	0	1	124620	2	0	next	other	0
FAGE_P067a	300	Pulse	99	12446177	3191	1
FAGE_P067a	300	Pulse	99	12458577	15591	1
FAGE_P067a	300	Pulse	99	12470986	28000	1
FAGE_P067a	300	Pulse	99	12483386	40400	1
FAGE_P067a	300	Pulse	99	12495786	52800	1
FAGE_P067a	300	Pulse	99	12508185	65199	1
FAGE_P067a	300	Pulse	99	12520585	77599	1
FAGE_P067a	300	Pulse	99	12532985	89999	1
FAGE_P067a	300	Pulse	99	12545384	102398	1
FAGE_P067a	300	Pulse	99	12557784	114798	1
FAGE_P067a	301	Picture	stroop neutral close	12567606	0	1	24824	2	0	next	hit	1413
FAGE_P067a	301	Pulse	99	12570184	2578	1
FAGE_P067a	301	Response	1	12573434	5828	1
FAGE_P067a	301	Pulse	99	12582584	14978	1
FAGE_P067a	302	Picture	stroop neutral close	12592430	0	1	24990	2	0	next	incorrect	1417
FAGE_P067a	302	Pulse	99	12594983	2553	1
FAGE_P067a	302	Response	2	12601623	9193	1
FAGE_P067a	302	Pulse	99	12607383	14953	1
FAGE_P067a	303	Picture	stroop neutral close	12617420	0	1	24824	2	0	next	incorrect	1421
FAGE_P067a	303	Pulse	99	12619783	2363	1
FAGE_P067a	303	Response	2	12623052	5632	1
FAGE_P067a	303	Pulse	99	12632182	14762	1
FAGE_P067a	304	Picture	stroop neutral close	12642244	0	1	24824	2	0	next	incorrect	1425
FAGE_P067a	304	Pulse	99	12644582	2338	1
FAGE_P067a	304	Response	2	12648292	6048	1
FAGE_P067a	304	Pulse	99	12656982	14738	1
FAGE_P067a	305	Picture	stroop neutral close	12667068	0	1	24824	2	0	next	hit	1429
FAGE_P067a	305	Pulse	99	12669381	2313	1
FAGE_P067a	305	Response	1	12672521	5453	1
FAGE_P067a	305	Pulse	99	12681781	14713	1
FAGE_P067a	306	Picture	stroop neutral close	12691892	0	1	24824	2	0	next	incorrect	1433
FAGE_P067a	306	Pulse	99	12694181	2289	1
FAGE_P067a	306	Response	2	12697211	5319	1
FAGE_P067a	306	Pulse	99	12706580	14688	1
FAGE_P067a	307	Picture	Fixation Cross Stroop	12716716	0	1	124620	2	0	next	other	0
FAGE_P067a	307	Pulse	99	12718980	2264	1
FAGE_P067a	307	Pulse	99	12731380	14664	1
FAGE_P067a	307	Pulse	99	12743780	27064	1
FAGE_P067a	307	Pulse	99	12756179	39463	1
FAGE_P067a	307	Pulse	99	12768579	51863	1
FAGE_P067a	307	Pulse	99	12780979	64263	1
FAGE_P067a	307	Pulse	99	12793378	76662	1
FAGE_P067a	307	Pulse	99	12805778	89062	1
FAGE_P067a	307	Pulse	99	12818178	101462	1
FAGE_P067a	307	Pulse	99	12830577	113861	1
FAGE_P067a	308	Picture	stroop neutral close	12841336	0	1	24824	2	0	next	hit	1448
FAGE_P067a	308	Pulse	99	12842977	1641	1
FAGE_P067a	308	Response	1	12847097	5761	1
FAGE_P067a	308	Pulse	99	12855377	14041	1
FAGE_P067a	309	Picture	stroop neutral close	12866160	0	1	24991	2	0	next	incorrect	1452
FAGE_P067a	309	Pulse	99	12867776	1616	1
FAGE_P067a	309	Response	2	12871016	4856	1
FAGE_P067a	309	Pulse	99	12880176	14016	1
FAGE_P067a	310	Picture	stroop neutral close	12891151	0	1	24824	2	0	next	incorrect	1456
FAGE_P067a	310	Pulse	99	12892576	1425	1
FAGE_P067a	310	Response	2	12896676	5525	1
FAGE_P067a	310	Pulse	99	12904975	13824	1
FAGE_P067a	311	Picture	stroop neutral close	12915975	0	1	24990	2	0	next	incorrect	1460
FAGE_P067a	311	Pulse	99	12917375	1400	1
FAGE_P067a	311	Response	2	12921535	5560	1
FAGE_P067a	311	Pulse	99	12929775	13800	1
FAGE_P067a	312	Picture	stroop neutral close	12940965	0	1	24824	2	0	next	hit	1464
FAGE_P067a	312	Pulse	99	12942175	1210	1
FAGE_P067a	312	Response	1	12946264	5299	1
FAGE_P067a	312	Pulse	99	12954574	13609	1
FAGE_P067a	313	Picture	stroop neutral close	12965789	0	1	24824	2	0	next	hit	1468
FAGE_P067a	313	Pulse	99	12966974	1185	1
FAGE_P067a	313	Response	1	12973384	7595	1
FAGE_P067a	313	Pulse	99	12979374	13585	1
FAGE_P067a	314	Picture	Fixation Cross Stroop	12990613	0	1	124620	2	0	next	other	0
FAGE_P067a	314	Pulse	99	12991773	1160	1
FAGE_P067a	314	Pulse	99	13004173	13560	1
FAGE_P067a	314	Pulse	99	13016573	25960	1
FAGE_P067a	314	Pulse	99	13028973	38360	1
FAGE_P067a	314	Pulse	99	13041372	50759	1
FAGE_P067a	314	Pulse	99	13053772	63159	1
FAGE_P067a	314	Pulse	99	13066171	75558	1
FAGE_P067a	314	Pulse	99	13078571	87958	1
FAGE_P067a	314	Pulse	99	13090971	100358	1
FAGE_P067a	314	Pulse	99	13103371	112758	1
FAGE_P067a	315	Picture	stroop neutral close	13115233	0	1	24824	2	0	next	incorrect	1483
FAGE_P067a	315	Pulse	99	13115770	537	1
FAGE_P067a	315	Response	2	13120490	5257	1
FAGE_P067a	315	Pulse	99	13128170	12937	1
FAGE_P067a	316	Picture	stroop neutral close	13140057	0	1	24824	2	0	next	hit	1487
FAGE_P067a	316	Pulse	99	13140570	513	1
FAGE_P067a	316	Response	1	13146229	6172	1
FAGE_P067a	316	Pulse	99	13152969	12912	1
FAGE_P067a	317	Picture	stroop neutral close	13164881	0	1	24824	2	0	next	incorrect	1491
FAGE_P067a	317	Pulse	99	13165369	488	1
FAGE_P067a	317	Response	2	13170759	5878	1
FAGE_P067a	317	Pulse	99	13177769	12888	1
FAGE_P067a	318	Picture	stroop neutral close	13189705	0	1	24824	2	0	next	incorrect	1495
FAGE_P067a	318	Pulse	99	13190168	463	1
FAGE_P067a	318	Response	2	13195668	5963	1
FAGE_P067a	318	Pulse	99	13202568	12863	1
FAGE_P067a	319	Picture	stroop neutral close	13214529	0	1	24824	2	0	next	incorrect	1499
FAGE_P067a	319	Pulse	99	13214968	439	1
FAGE_P067a	319	Response	2	13221367	6838	1
FAGE_P067a	319	Pulse	99	13227367	12838	1
FAGE_P067a	320	Picture	stroop neutral close	13239353	0	1	24824	2	0	next	incorrect	1503
FAGE_P067a	320	Pulse	99	13239767	414	1
FAGE_P067a	320	Response	2	13247027	7674	1
FAGE_P067a	320	Pulse	99	13252167	12814	1
FAGE_P067a	321	Picture	Fixation Cross Stroop	13264177	0	1	124620	2	0	next	other	0
FAGE_P067a	321	Pulse	99	13264567	390	1
FAGE_P067a	321	Pulse	99	13276966	12789	1
FAGE_P067a	321	Pulse	99	13289366	25189	1
FAGE_P067a	321	Pulse	99	13301766	37589	1
FAGE_P067a	321	Pulse	99	13314165	49988	1
FAGE_P067a	321	Pulse	99	13326565	62388	1
FAGE_P067a	321	Pulse	99	13338965	74788	1
FAGE_P067a	321	Pulse	99	13351364	87187	1
FAGE_P067a	321	Pulse	99	13363764	99587	1
FAGE_P067a	321	Pulse	99	13376164	111987	1
FAGE_P067a	321	Pulse	99	13388563	124386	1
FAGE_P067a	322	Picture	stroop maximum incongruent	13388797	0	1	24824	2	0	next	hit	1518
FAGE_P067a	322	Response	1	13397953	9156	1
FAGE_P067a	322	Pulse	99	13400963	12166	1
FAGE_P067a	322	Pulse	99	13413363	24566	1
FAGE_P067a	323	Picture	stroop maximum incongruent	13413621	0	1	24824	2	0	next	hit	1522
FAGE_P067a	323	Response	1	13420823	7202	1
FAGE_P067a	323	Pulse	99	13425762	12141	1
FAGE_P067a	323	Pulse	99	13438162	24541	1
FAGE_P067a	324	Picture	stroop maximum incongruent	13438445	0	1	24991	2	0	next	hit	1526
FAGE_P067a	324	Response	1	13446242	7797	1
FAGE_P067a	324	Pulse	99	13450562	12117	1
FAGE_P067a	324	Pulse	99	13462962	24517	1
FAGE_P067a	325	Picture	stroop maximum incongruent	13463436	0	1	24824	2	0	next	incorrect	1530
FAGE_P067a	325	Response	2	13469261	5825	1
FAGE_P067a	325	Pulse	99	13475361	11925	1
FAGE_P067a	325	Pulse	99	13487761	24325	1
FAGE_P067a	326	Picture	stroop maximum incongruent	13488260	0	1	24824	2	0	next	hit	1534
FAGE_P067a	326	Response	1	13493641	5381	1
FAGE_P067a	326	Pulse	99	13500161	11901	1
FAGE_P067a	326	Pulse	99	13512560	24300	1
FAGE_P067a	327	Picture	stroop maximum incongruent	13513084	0	1	24824	2	0	next	incorrect	1538
FAGE_P067a	327	Response	2	13518570	5486	1
FAGE_P067a	327	Pulse	99	13524960	11876	1
FAGE_P067a	327	Pulse	99	13537360	24276	1
FAGE_P067a	328	Picture	Fixation Cross Stroop	13537908	0	1	124619	3	0	next	other	0
FAGE_P067a	328	Pulse	99	13549759	11851	1
FAGE_P067a	328	Pulse	99	13562159	24251	1
FAGE_P067a	328	Pulse	99	13574559	36651	1
FAGE_P067a	328	Pulse	99	13586958	49050	1
FAGE_P067a	328	Pulse	99	13599358	61450	1
FAGE_P067a	328	Pulse	99	13611758	73850	1
FAGE_P067a	328	Pulse	99	13624158	86250	1
FAGE_P067a	328	Pulse	99	13636557	98649	1
FAGE_P067a	328	Pulse	99	13648957	111049	1
FAGE_P067a	328	Pulse	99	13661357	123449	1
FAGE_P067a	329	Picture	stroop maximum incongruent	13662527	0	2	24824	4	0	next	incorrect	1553
FAGE_P067a	329	Response	2	13668616	6089	1
FAGE_P067a	329	Pulse	99	13673756	11229	1
FAGE_P067a	329	Pulse	99	13686156	23629	1
FAGE_P067a	330	Picture	stroop maximum incongruent	13687351	0	2	24824	4	0	next	incorrect	1557
FAGE_P067a	330	Response	2	13695096	7745	1
FAGE_P067a	330	Pulse	99	13698556	11205	1
FAGE_P067a	330	Pulse	99	13710955	23604	1
FAGE_P067a	331	Picture	stroop maximum incongruent	13712175	0	2	24824	4	0	next	hit	1561
FAGE_P067a	331	Response	1	13718005	5830	1
FAGE_P067a	331	Pulse	99	13723355	11180	1
FAGE_P067a	331	Pulse	99	13735755	23580	1
FAGE_P067a	332	Picture	stroop maximum incongruent	13736999	0	2	24991	3	0	next	hit	1565
FAGE_P067a	332	Response	1	13744765	7766	1
FAGE_P067a	332	Pulse	99	13748154	11155	1
FAGE_P067a	332	Pulse	99	13760554	23555	1
FAGE_P067a	333	Picture	stroop maximum incongruent	13761990	0	1	24824	2	0	next	hit	1569
FAGE_P067a	333	Response	1	13768724	6734	1
FAGE_P067a	333	Pulse	99	13772954	10964	1
FAGE_P067a	333	Pulse	99	13785353	23363	1
FAGE_P067a	334	Picture	stroop maximum incongruent	13786814	0	1	24824	2	0	next	incorrect	1573
FAGE_P067a	334	Response	2	13792433	5619	1
FAGE_P067a	334	Pulse	99	13797753	10939	1
FAGE_P067a	334	Pulse	99	13810153	23339	1
FAGE_P067a	335	Picture	Fixation Cross Stroop	13811638	0	1	124620	2	0	next	other	0
FAGE_P067a	335	Pulse	99	13822553	10915	1
FAGE_P067a	335	Pulse	99	13834952	23314	1
FAGE_P067a	335	Pulse	99	13847352	35714	1
FAGE_P067a	335	Pulse	99	13859752	48114	1
FAGE_P067a	335	Pulse	99	13872151	60513	1
FAGE_P067a	335	Pulse	99	13884551	72913	1
FAGE_P067a	335	Pulse	99	13896951	85313	1
FAGE_P067a	335	Pulse	99	13909350	97712	1
FAGE_P067a	335	Pulse	99	13921750	110112	1
FAGE_P067a	335	Pulse	99	13934150	122512	1
FAGE_P067a	336	Picture	stroop maximum incongruent	13936258	0	1	24824	2	0	next	hit	1588
FAGE_P067a	336	Response	1	13942600	6342	1
FAGE_P067a	336	Pulse	99	13946549	10291	1
FAGE_P067a	336	Pulse	99	13958949	22691	1
FAGE_P067a	337	Picture	stroop maximum incongruent	13961082	0	1	24824	2	0	next	hit	1592
FAGE_P067a	337	Response	1	13969019	7937	1
FAGE_P067a	337	Pulse	99	13971349	10267	1
FAGE_P067a	337	Pulse	99	13983748	22666	1
FAGE_P067a	338	Picture	stroop maximum incongruent	13985906	0	1	24824	2	0	next	incorrect	1596
FAGE_P067a	338	Response	2	13990768	4862	1
FAGE_P067a	338	Pulse	99	13996148	10242	1
FAGE_P067a	338	Pulse	99	14008548	22642	1
FAGE_P067a	339	Picture	stroop maximum incongruent	14010730	0	1	24824	2	0	next	hit	1600
FAGE_P067a	339	Response	1	14015858	5128	1
FAGE_P067a	339	Pulse	99	14020947	10217	1
FAGE_P067a	339	Pulse	99	14033347	22617	1
FAGE_P067a	340	Picture	stroop maximum incongruent	14035554	0	1	24824	2	0	next	hit	1604
FAGE_P067a	340	Response	1	14042427	6873	1
FAGE_P067a	340	Pulse	99	14045747	10193	1
FAGE_P067a	340	Pulse	99	14058147	22593	1
FAGE_P067a	341	Picture	stroop maximum incongruent	14060378	0	1	24824	2	0	next	incorrect	1608
FAGE_P067a	341	Response	2	14067246	6868	1
FAGE_P067a	341	Pulse	99	14070546	10168	1
FAGE_P067a	341	Pulse	99	14082946	22568	1
FAGE_P067a	342	Picture	Fixation Cross Stroop	14085202	0	1	124620	2	0	next	other	0
FAGE_P067a	342	Pulse	99	14095346	10144	1
FAGE_P067a	342	Pulse	99	14107745	22543	1
FAGE_P067a	342	Pulse	99	14120145	34943	1
FAGE_P067a	342	Pulse	99	14132545	47343	1
FAGE_P067a	342	Pulse	99	14144944	59742	1
FAGE_P067a	342	Pulse	99	14157344	72142	1
FAGE_P067a	342	Pulse	99	14169744	84542	1
FAGE_P067a	342	Pulse	99	14182144	96942	1
FAGE_P067a	342	Pulse	99	14194553	109351	1
FAGE_P067a	342	Pulse	99	14206953	121751	1
FAGE_P067a	343	Picture	stroop maximum incongruent	14209822	0	1	24824	2	0	next	incorrect	1623
FAGE_P067a	343	Response	2	14217403	7581	1
FAGE_P067a	343	Pulse	99	14219353	9531	1
FAGE_P067a	343	Pulse	99	14231752	21930	1
FAGE_P067a	344	Picture	stroop maximum incongruent	14234646	0	1	24824	2	0	next	hit	1627
FAGE_P067a	344	Response	1	14240422	5776	1
FAGE_P067a	344	Pulse	99	14244152	9506	1
FAGE_P067a	344	Pulse	99	14256552	21906	1
FAGE_P067a	345	Picture	stroop maximum incongruent	14259470	0	1	24824	2	0	next	incorrect	1631
FAGE_P067a	345	Response	2	14264842	5372	1
FAGE_P067a	345	Pulse	99	14268951	9481	1
FAGE_P067a	345	Pulse	99	14281351	21881	1
FAGE_P067a	346	Picture	stroop maximum incongruent	14284294	0	1	24990	2	0	next	incorrect	1635
FAGE_P067a	346	Response	2	14291361	7067	1
FAGE_P067a	346	Pulse	99	14293751	9457	1
FAGE_P067a	346	Pulse	99	14306151	21857	1
FAGE_P067a	347	Picture	stroop maximum incongruent	14309284	0	1	24824	2	0	next	incorrect	1639
FAGE_P067a	347	Response	2	14317970	8686	1
FAGE_P067a	347	Pulse	99	14318550	9266	1
FAGE_P067a	347	Pulse	99	14330950	21666	1
FAGE_P067a	348	Picture	stroop maximum incongruent	14334108	0	1	24824	2	0	next	incorrect	1643
FAGE_P067a	348	Response	2	14340220	6112	1
FAGE_P067a	348	Pulse	99	14343349	9241	1
FAGE_P067a	348	Pulse	99	14355749	21641	1
FAGE_P067a	349	Picture	Fixation Cross Stroop	14358932	0	1	124620	2	0	next	other	0
FAGE_P067a	349	Pulse	99	14368149	9217	1
FAGE_P067a	349	Pulse	99	14380549	21617	1
FAGE_P067a	349	Pulse	99	14392948	34016	1
FAGE_P067a	349	Pulse	99	14405348	46416	1
FAGE_P067a	349	Pulse	99	14417748	58816	1
FAGE_P067a	349	Pulse	99	14430147	71215	1
FAGE_P067a	349	Pulse	99	14442547	83615	1
FAGE_P067a	349	Pulse	99	14454947	96015	1
FAGE_P067a	349	Pulse	99	14467346	108414	1
FAGE_P067a	349	Pulse	99	14479746	120814	1
FAGE_P067a	350	Picture	End Stroop	14483552	0	1	46831	2	0	next	other	0
FAGE_P067a	350	Pulse	99	14492146	8594	1
FAGE_P067a	350	Pulse	99	14504546	20994	1
FAGE_P067a	350	Pulse	99	14516945	33393	1
