# Supplementary material for: Towards clinical applicability of fMRI via systematic filtering
Source: PLoS One. 2025 May 12;20(5):e0321088. doi: 10.1371/journal.pone.0321088 (PMC12068634; doi:10.1371/journal.pone.0321088)
Supplement: S1 Code — (ZIP) [file pone.0321088.s001.zip › PLOS_DATA_CODE/Logfiles/Fage_P067b-fage.log]

Scenario - Fage Final
Logfile written - 05/10/2013 14:50:45

Subject	Trial	Event Type	Code	Time	TTime	Uncertainty	Duration	Uncertainty	ReqTime	ReqDur	Stim Type	Pair Index

FAGE_P067b	1	Pulse	99	70333	80330	1
FAGE_P067b	2	Picture	Instruction Sternberg Symbols	70636	0	1	37319	2	0	next	other	0
FAGE_P067b	2	Pulse	99	82733	12097	1
FAGE_P067b	2	Pulse	99	95133	24497	1
FAGE_P067b	2	Pulse	99	107532	36896	1
FAGE_P067b	3	Picture	Encoding Sternberg Symbols	107955	0	1	24824	2	0	next	other	0
FAGE_P067b	3	Pulse	99	119932	11977	1
FAGE_P067b	3	Pulse	99	132332	24377	1
FAGE_P067b	4	Picture	Fixation Cross Sternberg Symbols after Encoding	132779	0	1	12495	2	0	next	other	0
FAGE_P067b	4	Pulse	99	144732	11953	1
FAGE_P067b	5	Picture	Stroop Sternberg	145274	0	1	24824	2	0	next	incorrect	12
FAGE_P067b	5	Response	2	152671	7397	1
FAGE_P067b	5	Pulse	99	157131	11857	1
FAGE_P067b	5	Pulse	99	169531	24257	1
FAGE_P067b	6	Picture	Fixation Cross Sternberg Symbols after Stroop	170098	0	1	37320	2	0	next	other	0
FAGE_P067b	6	Pulse	99	181931	11833	1
FAGE_P067b	6	Pulse	99	194330	24232	1
FAGE_P067b	6	Pulse	99	206730	36632	1
FAGE_P067b	7	Picture	Retrieval Sternberg Symbols	207418	0	1	24824	2	0	next	hit	20
FAGE_P067b	7	Response	1	213490	6072	1
FAGE_P067b	7	Pulse	99	219130	11712	1
FAGE_P067b	7	Pulse	99	231529	24111	1
FAGE_P067b	8	Picture	Fixation Cross after Retrieval	232242	0	1	112291	2	0	next	other	0
FAGE_P067b	8	Pulse	99	243929	11687	1
FAGE_P067b	8	Pulse	99	256329	24087	1
FAGE_P067b	8	Pulse	99	268728	36486	1
FAGE_P067b	8	Pulse	99	281128	48886	1
FAGE_P067b	8	Pulse	99	293528	61286	1
FAGE_P067b	8	Pulse	99	305927	73685	1
FAGE_P067b	8	Pulse	99	318327	86085	1
FAGE_P067b	8	Pulse	99	330727	98485	1
FAGE_P067b	8	Pulse	99	343127	110885	1
FAGE_P067b	9	Picture	Encoding Sternberg Symbols	344533	0	1	24824	2	0	next	other	0
FAGE_P067b	9	Pulse	99	355526	10993	1
FAGE_P067b	9	Pulse	99	367926	23393	1
FAGE_P067b	10	Picture	Fixation Cross Sternberg Symbols after Encoding	369357	0	1	12495	2	0	next	other	0
FAGE_P067b	10	Pulse	99	380326	10969	1
FAGE_P067b	11	Picture	Stroop Sternberg	381852	0	1	24824	2	0	next	incorrect	39
FAGE_P067b	11	Response	2	388055	6203	1
FAGE_P067b	11	Pulse	99	392725	10873	1
FAGE_P067b	11	Pulse	99	405125	23273	1
FAGE_P067b	12	Picture	Fixation Cross Sternberg Symbols after Stroop	406676	0	1	37319	2	0	next	other	0
FAGE_P067b	12	Pulse	99	417525	10849	1
FAGE_P067b	12	Pulse	99	429924	23248	1
FAGE_P067b	12	Pulse	99	442324	35648	1
FAGE_P067b	13	Picture	Retrieval Sternberg Symbols	443995	0	1	24824	2	0	next	hit	47
FAGE_P067b	13	Response	1	452394	8399	1
FAGE_P067b	13	Pulse	99	454724	10729	1
FAGE_P067b	13	Pulse	99	467123	23128	1
FAGE_P067b	14	Picture	Fixation Cross after Retrieval	468819	0	1	149444	2	0	next	other	0
FAGE_P067b	14	Pulse	99	479523	10704	1
FAGE_P067b	14	Pulse	99	491923	23104	1
FAGE_P067b	14	Pulse	99	504323	35504	1
FAGE_P067b	14	Pulse	99	516722	47903	1
FAGE_P067b	14	Pulse	99	529122	60303	1
FAGE_P067b	14	Pulse	99	541522	72703	1
FAGE_P067b	14	Pulse	99	553921	85102	1
FAGE_P067b	14	Pulse	99	566321	97502	1
FAGE_P067b	14	Pulse	99	578721	109902	1
FAGE_P067b	14	Pulse	99	591120	122301	1
FAGE_P067b	14	Pulse	99	603520	134701	1
FAGE_P067b	14	Pulse	99	615920	147101	1
FAGE_P067b	15	Picture	Encoding Sternberg Symbols	618263	0	1	24824	2	0	next	other	0
FAGE_P067b	15	Pulse	99	628319	10056	1
FAGE_P067b	15	Pulse	99	640719	22456	1
FAGE_P067b	16	Picture	Fixation Cross Sternberg Symbols after Encoding	643087	0	1	12495	2	0	next	other	0
FAGE_P067b	16	Pulse	99	653119	10032	1
FAGE_P067b	17	Picture	Stroop Sternberg	655582	0	1	24824	2	0	next	hit	69
FAGE_P067b	17	Response	1	662349	6767	1
FAGE_P067b	17	Pulse	99	665518	9936	1
FAGE_P067b	17	Pulse	99	677918	22336	1
FAGE_P067b	18	Picture	Fixation Cross Sternberg Symbols after Stroop	680406	0	1	37320	2	0	next	other	0
FAGE_P067b	18	Pulse	99	690318	9912	1
FAGE_P067b	18	Pulse	99	702718	22312	1
FAGE_P067b	18	Pulse	99	715117	34711	1
FAGE_P067b	19	Picture	Retrieval Sternberg Symbols	717726	0	1	24824	2	0	next	hit	77
FAGE_P067b	19	Response	1	725067	7341	1
FAGE_P067b	19	Pulse	99	727517	9791	1
FAGE_P067b	19	Pulse	99	739917	22191	1
FAGE_P067b	20	Picture	Fixation Cross after Retrieval	742550	0	1	124619	3	0	next	other	0
FAGE_P067b	20	Pulse	99	752316	9766	1
FAGE_P067b	20	Pulse	99	764716	22166	1
FAGE_P067b	20	Pulse	99	777116	34566	1
FAGE_P067b	20	Pulse	99	789525	46975	1
FAGE_P067b	20	Pulse	99	801925	59375	1
FAGE_P067b	20	Pulse	99	814325	71775	1
FAGE_P067b	20	Pulse	99	826724	84174	1
FAGE_P067b	20	Pulse	99	839124	96574	1
FAGE_P067b	20	Pulse	99	851524	108974	1
FAGE_P067b	20	Pulse	99	863924	121374	1
FAGE_P067b	21	Picture	Encoding Sternberg Symbols	867169	0	2	24824	4	0	next	other	0
FAGE_P067b	21	Pulse	99	876323	9154	1
FAGE_P067b	21	Pulse	99	888723	21554	1
FAGE_P067b	22	Picture	Fixation Cross Sternberg Symbols after Encoding	891993	0	2	12496	3	0	next	other	0
FAGE_P067b	22	Pulse	99	901123	9130	1
FAGE_P067b	23	Picture	Stroop Sternberg	904489	0	1	24824	2	0	next	hit	97
FAGE_P067b	23	Response	1	910172	5683	1
FAGE_P067b	23	Pulse	99	913522	9033	1
FAGE_P067b	23	Pulse	99	925922	21433	1
FAGE_P067b	24	Picture	Fixation Cross Sternberg Symbols after Stroop	929313	0	1	37319	2	0	next	other	0
FAGE_P067b	24	Pulse	99	938322	9009	1
FAGE_P067b	24	Pulse	99	950721	21408	1
FAGE_P067b	24	Pulse	99	963121	33808	1
FAGE_P067b	25	Picture	Retrieval Sternberg Symbols	966632	0	1	24824	2	0	next	incorrect	106
FAGE_P067b	25	Pulse	99	975521	8889	1
FAGE_P067b	25	Response	2	976531	9899	1
FAGE_P067b	25	Pulse	99	987920	21288	1
FAGE_P067b	26	Picture	Fixation Cross after Retrieval	991456	0	1	136949	2	0	next	other	0
FAGE_P067b	26	Pulse	99	1000320	8864	1
FAGE_P067b	26	Pulse	99	1012720	21264	1
FAGE_P067b	26	Pulse	99	1025120	33664	1
FAGE_P067b	26	Pulse	99	1037519	46063	1
FAGE_P067b	26	Pulse	99	1049919	58463	1
FAGE_P067b	26	Pulse	99	1062319	70863	1
FAGE_P067b	26	Pulse	99	1074718	83262	1
FAGE_P067b	26	Pulse	99	1087118	95662	1
FAGE_P067b	26	Pulse	99	1099518	108062	1
FAGE_P067b	26	Pulse	99	1111917	120461	1
FAGE_P067b	26	Pulse	99	1124317	132861	1
FAGE_P067b	27	Picture	Encoding Sternberg Symbols	1128405	0	1	24824	2	0	next	other	0
FAGE_P067b	27	Pulse	99	1136717	8312	1
FAGE_P067b	27	Pulse	99	1149116	20711	1
FAGE_P067b	28	Picture	Fixation Cross Sternberg Symbols after Encoding	1153229	0	1	12495	2	0	next	other	0
FAGE_P067b	28	Pulse	99	1161516	8287	1
FAGE_P067b	29	Picture	Stroop Sternberg	1165724	0	1	24824	2	0	next	incorrect	126
FAGE_P067b	29	Response	2	1171806	6082	1
FAGE_P067b	29	Pulse	99	1173916	8192	1
FAGE_P067b	29	Pulse	99	1186316	20592	1
FAGE_P067b	30	Picture	Fixation Cross Sternberg Symbols after Stroop	1190548	0	1	37319	2	0	next	other	0
FAGE_P067b	30	Pulse	99	1198715	8167	1
FAGE_P067b	30	Pulse	99	1211115	20567	1
FAGE_P067b	30	Pulse	99	1223514	32966	1
FAGE_P067b	31	Picture	Retrieval Sternberg Symbols	1227867	0	1	24824	2	0	next	hit	134
FAGE_P067b	31	Response	1	1233434	5567	1
FAGE_P067b	31	Pulse	99	1235914	8047	1
FAGE_P067b	31	Pulse	99	1248314	20447	1
FAGE_P067b	32	Picture	Fixation Cross after Retrieval	1252691	0	1	124620	2	0	next	other	0
FAGE_P067b	32	Pulse	99	1260714	8023	1
FAGE_P067b	32	Pulse	99	1273113	20422	1
FAGE_P067b	32	Pulse	99	1285513	32822	1
FAGE_P067b	32	Pulse	99	1297913	45222	1
FAGE_P067b	32	Pulse	99	1310312	57621	1
FAGE_P067b	32	Pulse	99	1322712	70021	1
FAGE_P067b	32	Pulse	99	1335112	82421	1
FAGE_P067b	32	Pulse	99	1347511	94820	1
FAGE_P067b	32	Pulse	99	1359911	107220	1
FAGE_P067b	32	Pulse	99	1372311	119620	1
FAGE_P067b	33	Picture	Encoding Sternberg Symbols	1377311	0	1	24824	2	0	next	other	0
FAGE_P067b	33	Pulse	99	1384711	7400	1
FAGE_P067b	33	Pulse	99	1397110	19799	1
FAGE_P067b	34	Picture	Fixation Cross Sternberg Symbols after Encoding	1402135	0	1	12495	2	0	next	other	0
FAGE_P067b	34	Pulse	99	1409510	7375	1
FAGE_P067b	35	Picture	Stroop Sternberg	1414630	0	1	24824	2	0	next	incorrect	154
FAGE_P067b	35	Response	2	1420330	5700	1
FAGE_P067b	35	Pulse	99	1421909	7279	1
FAGE_P067b	35	Pulse	99	1434309	19679	1
FAGE_P067b	36	Picture	Fixation Cross Sternberg Symbols after Stroop	1439454	0	1	37320	2	0	next	other	0
FAGE_P067b	36	Pulse	99	1446709	7255	1
FAGE_P067b	36	Pulse	99	1459109	19655	1
FAGE_P067b	36	Pulse	99	1471508	32054	1
FAGE_P067b	37	Picture	Retrieval Sternberg Symbols	1476774	0	1	24824	2	0	next	hit	162
FAGE_P067b	37	Response	1	1483508	6734	1
FAGE_P067b	37	Pulse	99	1483908	7134	1
FAGE_P067b	37	Pulse	99	1496308	19534	1
FAGE_P067b	38	Picture	Fixation Cross after Retrieval	1501598	0	1	112291	2	0	next	other	0
FAGE_P067b	38	Pulse	99	1508708	7110	1
FAGE_P067b	38	Pulse	99	1521107	19509	1
FAGE_P067b	38	Pulse	99	1533507	31909	1
FAGE_P067b	38	Pulse	99	1545906	44308	1
FAGE_P067b	38	Pulse	99	1558306	56708	1
FAGE_P067b	38	Pulse	99	1570706	69108	1
FAGE_P067b	38	Pulse	99	1583106	81508	1
FAGE_P067b	38	Pulse	99	1595505	93907	1
FAGE_P067b	38	Pulse	99	1607905	106307	1
FAGE_P067b	39	Picture	Encoding Sternberg Symbols	1613889	0	1	24824	2	0	next	other	0
FAGE_P067b	39	Pulse	99	1620305	6416	1
FAGE_P067b	39	Pulse	99	1632704	18815	1
FAGE_P067b	40	Picture	Fixation Cross Sternberg Symbols after Encoding	1638713	0	1	12495	2	0	next	other	0
FAGE_P067b	40	Pulse	99	1645104	6391	1
FAGE_P067b	41	Picture	Stroop Sternberg	1651208	0	1	24824	2	0	next	hit	182
FAGE_P067b	41	Pulse	99	1657504	6296	1
FAGE_P067b	41	Response	1	1658793	7585	1
FAGE_P067b	41	Pulse	99	1669903	18695	1
FAGE_P067b	42	Picture	Fixation Cross Sternberg Symbols after Stroop	1676032	0	1	37319	2	0	next	other	0
FAGE_P067b	42	Pulse	99	1682303	6271	1
FAGE_P067b	42	Pulse	99	1694703	18671	1
FAGE_P067b	42	Pulse	99	1707102	31070	1
FAGE_P067b	43	Picture	Retrieval Sternberg Symbols	1713351	0	1	24824	2	0	next	incorrect	190
FAGE_P067b	43	Pulse	99	1719502	6151	1
FAGE_P067b	43	Response	2	1720892	7541	1
FAGE_P067b	43	Pulse	99	1731902	18551	1
FAGE_P067b	44	Picture	Fixation Cross after Retrieval	1738175	0	1	112291	3	0	next	other	0
FAGE_P067b	44	Pulse	99	1744302	6127	1
FAGE_P067b	44	Pulse	99	1756701	18526	1
FAGE_P067b	44	Pulse	99	1769101	30926	1
FAGE_P067b	44	Pulse	99	1781501	43326	1
FAGE_P067b	44	Pulse	99	1793900	55725	1
FAGE_P067b	44	Pulse	99	1806300	68125	1
FAGE_P067b	44	Pulse	99	1818700	80525	1
FAGE_P067b	44	Pulse	99	1831099	92924	1
FAGE_P067b	44	Pulse	99	1843499	105324	1
FAGE_P067b	45	Picture	Encoding Sternberg Symbols	1850466	0	2	24824	3	0	next	other	0
FAGE_P067b	45	Pulse	99	1855899	5433	1
FAGE_P067b	45	Pulse	99	1868298	17832	1
FAGE_P067b	46	Picture	Fixation Cross Sternberg Symbols after Encoding	1875290	0	1	12496	2	0	next	other	0
FAGE_P067b	46	Pulse	99	1880698	5408	1
FAGE_P067b	47	Picture	Stroop Sternberg	1887786	0	1	24824	2	0	next	incorrect	209
FAGE_P067b	47	Pulse	99	1893098	5312	1
FAGE_P067b	47	Response	2	1894237	6451	1
FAGE_P067b	47	Pulse	99	1905497	17711	1
FAGE_P067b	48	Picture	Fixation Cross Sternberg Symbols after Stroop	1912610	0	1	37319	2	0	next	other	0
FAGE_P067b	48	Pulse	99	1917897	5287	1
FAGE_P067b	48	Pulse	99	1930297	17687	1
FAGE_P067b	48	Pulse	99	1942696	30086	1
FAGE_P067b	49	Picture	Retrieval Sternberg Symbols	1949929	0	1	24824	2	0	next	hit	218
FAGE_P067b	49	Pulse	99	1955096	5167	1
FAGE_P067b	49	Pulse	99	1967496	17567	1
FAGE_P067b	49	Response	1	1968646	18717	1
FAGE_P067b	50	Picture	Fixation Cross after Retrieval	1974753	0	1	136949	2	0	next	other	0
FAGE_P067b	50	Pulse	99	1979896	5143	1
FAGE_P067b	50	Pulse	99	1992295	17542	1
FAGE_P067b	50	Pulse	99	2004695	29942	1
FAGE_P067b	50	Pulse	99	2017095	42342	1
FAGE_P067b	50	Pulse	99	2029494	54741	1
FAGE_P067b	50	Pulse	99	2041894	67141	1
FAGE_P067b	50	Pulse	99	2054294	79541	1
FAGE_P067b	50	Pulse	99	2066693	91940	1
FAGE_P067b	50	Pulse	99	2079093	104340	1
FAGE_P067b	50	Pulse	99	2091493	116740	1
FAGE_P067b	50	Pulse	99	2103893	129140	1
FAGE_P067b	51	Picture	Encoding Sternberg Symbols	2111702	0	1	24823	3	0	next	other	0
FAGE_P067b	51	Pulse	99	2116292	4590	1
FAGE_P067b	51	Pulse	99	2128692	16990	1
FAGE_P067b	52	Picture	Fixation Cross Sternberg Symbols after Encoding	2136525	0	2	12496	3	0	next	other	0
FAGE_P067b	52	Pulse	99	2141092	4567	1
FAGE_P067b	53	Picture	Stroop Sternberg	2149021	0	1	24824	2	0	next	hit	238
FAGE_P067b	53	Pulse	99	2153491	4470	1
FAGE_P067b	53	Response	1	2155991	6970	1
FAGE_P067b	53	Pulse	99	2165891	16870	1
FAGE_P067b	54	Picture	Fixation Cross Sternberg Symbols after Stroop	2173845	0	1	37319	2	0	next	other	0
FAGE_P067b	54	Pulse	99	2178291	4446	1
FAGE_P067b	54	Pulse	99	2190690	16845	1
FAGE_P067b	54	Pulse	99	2203090	29245	1
FAGE_P067b	55	Picture	Retrieval Sternberg Symbols	2211164	0	1	24824	2	0	next	incorrect	246
FAGE_P067b	55	Pulse	99	2215490	4326	1
FAGE_P067b	55	Response	2	2218059	6895	1
FAGE_P067b	55	Pulse	99	2227889	16725	1
FAGE_P067b	56	Picture	Fixation Cross after Retrieval	2235988	0	1	124620	2	0	next	other	0
FAGE_P067b	56	Pulse	99	2240289	4301	1
FAGE_P067b	56	Pulse	99	2252689	16701	1
FAGE_P067b	56	Pulse	99	2265088	29100	1
FAGE_P067b	56	Pulse	99	2277488	41500	1
FAGE_P067b	56	Pulse	99	2289888	53900	1
FAGE_P067b	56	Pulse	99	2302288	66300	1
FAGE_P067b	56	Pulse	99	2314687	78699	1
FAGE_P067b	56	Pulse	99	2327087	91099	1
FAGE_P067b	56	Pulse	99	2339487	103499	1
FAGE_P067b	56	Pulse	99	2351886	115898	1
FAGE_P067b	57	Picture	Encoding Sternberg Symbols	2360608	0	1	24824	2	0	next	other	0
FAGE_P067b	57	Pulse	99	2364286	3678	1
FAGE_P067b	57	Pulse	99	2376696	16088	1
FAGE_P067b	58	Picture	Fixation Cross Sternberg Symbols after Encoding	2385432	0	1	12495	2	0	next	other	0
FAGE_P067b	58	Pulse	99	2389095	3663	1
FAGE_P067b	59	Picture	Stroop Sternberg	2397927	0	1	24824	2	0	next	incorrect	266
FAGE_P067b	59	Pulse	99	2401495	3568	1
FAGE_P067b	59	Response	2	2404305	6378	1
FAGE_P067b	59	Pulse	99	2413895	15968	1
FAGE_P067b	60	Picture	Fixation Cross Sternberg Symbols after Stroop	2422751	0	1	37320	2	0	next	other	0
FAGE_P067b	60	Pulse	99	2426294	3543	1
FAGE_P067b	60	Pulse	99	2438694	15943	1
FAGE_P067b	60	Pulse	99	2451094	28343	1
FAGE_P067b	61	Picture	Retrieval Sternberg Symbols	2460071	0	1	24824	2	0	next	incorrect	274
FAGE_P067b	61	Pulse	99	2463494	3423	1
FAGE_P067b	61	Response	2	2467103	7032	1
FAGE_P067b	61	Pulse	99	2475893	15822	1
FAGE_P067b	62	Picture	Fixation Cross after Retrieval	2484895	0	1	149443	2	0	next	other	0
FAGE_P067b	62	Pulse	99	2488293	3398	1
FAGE_P067b	62	Pulse	99	2500693	15798	1
FAGE_P067b	62	Pulse	99	2513092	28197	1
FAGE_P067b	62	Pulse	99	2525492	40597	1
FAGE_P067b	62	Pulse	99	2537892	52997	1
FAGE_P067b	62	Pulse	99	2550291	65396	1
FAGE_P067b	62	Pulse	99	2562691	77796	1
FAGE_P067b	62	Pulse	99	2575091	90196	1
FAGE_P067b	62	Pulse	99	2587490	102595	1
FAGE_P067b	62	Pulse	99	2599890	114995	1
FAGE_P067b	62	Pulse	99	2612290	127395	1
FAGE_P067b	62	Pulse	99	2624690	139795	1
FAGE_P067b	63	Picture	Encoding Sternberg Symbols	2634338	0	1	24824	3	0	next	other	0
FAGE_P067b	63	Pulse	99	2637089	2751	1
FAGE_P067b	63	Pulse	99	2649489	15151	1
FAGE_P067b	64	Picture	Fixation Cross Sternberg Symbols after Encoding	2659162	0	2	12496	3	0	next	other	0
FAGE_P067b	64	Pulse	99	2661889	2727	1
FAGE_P067b	65	Picture	Stroop Sternberg	2671658	0	1	24824	2	0	next	incorrect	296
FAGE_P067b	65	Pulse	99	2674288	2630	1
FAGE_P067b	65	Response	2	2677518	5860	1
FAGE_P067b	65	Pulse	99	2686688	15030	1
FAGE_P067b	66	Picture	Fixation Cross Sternberg Symbols after Stroop	2696482	0	1	37319	2	0	next	other	0
FAGE_P067b	66	Pulse	99	2699088	2606	1
FAGE_P067b	66	Pulse	99	2711487	15005	1
FAGE_P067b	66	Pulse	99	2723887	27405	1
FAGE_P067b	67	Picture	Retrieval Sternberg Symbols	2733801	0	1	24824	2	0	next	hit	304
FAGE_P067b	67	Pulse	99	2736287	2486	1
FAGE_P067b	67	Response	1	2742926	9125	1
FAGE_P067b	67	Pulse	99	2748686	14885	1
FAGE_P067b	68	Picture	Fixation Cross after Retrieval	2758625	0	1	124620	2	0	next	other	0
FAGE_P067b	68	Pulse	99	2761086	2461	1
FAGE_P067b	68	Pulse	99	2773486	14861	1
FAGE_P067b	68	Pulse	99	2785885	27260	1
FAGE_P067b	68	Pulse	99	2798285	39660	1
FAGE_P067b	68	Pulse	99	2810685	52060	1
FAGE_P067b	68	Pulse	99	2823085	64460	1
FAGE_P067b	68	Pulse	99	2835484	76859	1
FAGE_P067b	68	Pulse	99	2847884	89259	1
FAGE_P067b	68	Pulse	99	2860284	101659	1
FAGE_P067b	68	Pulse	99	2872683	114058	1
FAGE_P067b	69	Picture	Encoding Sternberg Symbols	2883245	0	1	24824	2	0	next	other	0
FAGE_P067b	69	Pulse	99	2885083	1838	1
FAGE_P067b	69	Pulse	99	2897483	14238	1
FAGE_P067b	70	Picture	Fixation Cross Sternberg Symbols after Encoding	2908069	0	1	12495	2	0	next	other	0
FAGE_P067b	70	Pulse	99	2909882	1813	1
FAGE_P067b	71	Picture	Stroop Sternberg	2920564	0	1	24824	2	0	next	incorrect	324
FAGE_P067b	71	Pulse	99	2922282	1718	1
FAGE_P067b	71	Response	2	2926132	5568	1
FAGE_P067b	71	Pulse	99	2934682	14118	1
FAGE_P067b	72	Picture	Fixation Cross Sternberg Symbols after Stroop	2945388	0	1	37319	2	0	next	other	0
FAGE_P067b	72	Pulse	99	2947081	1693	1
FAGE_P067b	72	Pulse	99	2959481	14093	1
FAGE_P067b	72	Pulse	99	2971881	26493	1
FAGE_P067b	73	Picture	Retrieval Sternberg Symbols	2982707	0	1	24824	3	0	next	incorrect	332
FAGE_P067b	73	Pulse	99	2984281	1574	1
FAGE_P067b	73	Response	2	2989510	6803	1
FAGE_P067b	73	Pulse	99	2996680	13973	1
FAGE_P067b	74	Picture	Fixation Cross after Retrieval	3007531	0	2	112292	3	0	next	other	0
FAGE_P067b	74	Pulse	99	3009080	1549	1
FAGE_P067b	74	Pulse	99	3021480	13949	1
FAGE_P067b	74	Pulse	99	3033879	26348	1
FAGE_P067b	74	Pulse	99	3046279	38748	1
FAGE_P067b	74	Pulse	99	3058679	51148	1
FAGE_P067b	74	Pulse	99	3071078	63547	1
FAGE_P067b	74	Pulse	99	3083478	75947	1
FAGE_P067b	74	Pulse	99	3095878	88347	1
FAGE_P067b	74	Pulse	99	3108277	100746	1
FAGE_P067b	75	Picture	Encoding Sternberg Symbols	3119823	0	1	24824	2	0	next	other	0
FAGE_P067b	75	Pulse	99	3120677	854	1
FAGE_P067b	75	Pulse	99	3133077	13254	1
FAGE_P067b	76	Picture	Fixation Cross Sternberg Symbols after Encoding	3144647	0	1	12495	2	0	next	other	0
FAGE_P067b	76	Pulse	99	3145477	830	1
FAGE_P067b	77	Picture	Stroop Sternberg	3157142	0	1	24824	2	0	next	hit	351
FAGE_P067b	77	Pulse	99	3157876	734	1
FAGE_P067b	77	Response	1	3164726	7584	1
FAGE_P067b	77	Pulse	99	3170276	13134	1
FAGE_P067b	78	Picture	Fixation Cross Sternberg Symbols after Stroop	3181966	0	1	37319	2	0	next	other	0
FAGE_P067b	78	Pulse	99	3182676	710	1
FAGE_P067b	78	Pulse	99	3195075	13109	1
FAGE_P067b	78	Pulse	99	3207475	25509	1
FAGE_P067b	79	Picture	Retrieval Sternberg Symbols	3219285	0	1	24824	2	0	next	hit	359
FAGE_P067b	79	Pulse	99	3219875	590	1
FAGE_P067b	79	Response	1	3228354	9069	1
FAGE_P067b	79	Pulse	99	3232274	12989	1
FAGE_P067b	80	Picture	Fixation Cross after Retrieval	3244109	0	1	124620	2	0	next	other	0
FAGE_P067b	80	Pulse	99	3244674	565	1
FAGE_P067b	80	Pulse	99	3257074	12965	1
FAGE_P067b	80	Pulse	99	3269473	25364	1
FAGE_P067b	80	Pulse	99	3281873	37764	1
FAGE_P067b	80	Pulse	99	3294273	50164	1
FAGE_P067b	80	Pulse	99	3306672	62563	1
FAGE_P067b	80	Pulse	99	3319072	74963	1
FAGE_P067b	80	Pulse	99	3331472	87363	1
FAGE_P067b	80	Pulse	99	3343871	99762	1
FAGE_P067b	80	Pulse	99	3356271	112162	1
FAGE_P067b	80	Pulse	99	3368671	124562	1
FAGE_P067b	81	Picture	Encoding Sternberg Symbols	3368729	0	1	24824	2	0	next	other	0
FAGE_P067b	81	Pulse	99	3381071	12342	1
FAGE_P067b	81	Pulse	99	3393470	24741	1
FAGE_P067b	82	Picture	Fixation Cross Sternberg Symbols after Encoding	3393553	0	1	12495	2	0	next	other	0
FAGE_P067b	82	Pulse	99	3405870	12317	1
FAGE_P067b	83	Picture	Stroop Sternberg	3406048	0	1	24824	2	0	next	incorrect	379
FAGE_P067b	83	Response	2	3413870	7822	1
FAGE_P067b	83	Pulse	99	3418270	12222	1
FAGE_P067b	83	Pulse	99	3430669	24621	1
FAGE_P067b	84	Picture	Fixation Cross Sternberg Symbols after Stroop	3430872	0	1	37320	2	0	next	other	0
FAGE_P067b	84	Pulse	99	3443069	12197	1
FAGE_P067b	84	Pulse	99	3455469	24597	1
FAGE_P067b	84	Pulse	99	3467868	36996	1
FAGE_P067b	85	Picture	Retrieval Sternberg Symbols	3468192	0	1	24824	2	0	next	incorrect	387
FAGE_P067b	85	Response	2	3479468	11276	1
FAGE_P067b	85	Pulse	99	3480268	12076	1
FAGE_P067b	85	Pulse	99	3492668	24476	1
FAGE_P067b	86	Picture	Fixation Cross after Retrieval	3493016	0	1	124619	3	0	next	other	0
FAGE_P067b	86	Pulse	99	3505068	12052	1
FAGE_P067b	86	Pulse	99	3517467	24451	1
FAGE_P067b	86	Pulse	99	3529867	36851	1
FAGE_P067b	86	Pulse	99	3542267	49251	1
FAGE_P067b	86	Pulse	99	3554666	61650	1
FAGE_P067b	86	Pulse	99	3567066	74050	1
FAGE_P067b	86	Pulse	99	3579466	86450	1
FAGE_P067b	86	Pulse	99	3591865	98849	1
FAGE_P067b	86	Pulse	99	3604265	111249	1
FAGE_P067b	86	Pulse	99	3616665	123649	1
FAGE_P067b	87	Picture	Encoding Sternberg Symbols	3617635	0	2	24824	3	0	next	other	0
FAGE_P067b	87	Pulse	99	3629064	11429	1
FAGE_P067b	87	Pulse	99	3641464	23829	1
FAGE_P067b	88	Picture	Fixation Cross Sternberg Symbols after Encoding	3642459	0	1	12496	2	0	next	other	0
FAGE_P067b	88	Pulse	99	3653864	11405	1
FAGE_P067b	89	Picture	Stroop Sternberg	3654955	0	1	24824	2	0	next	incorrect	407
FAGE_P067b	89	Response	2	3665314	10359	1
FAGE_P067b	89	Pulse	99	3666263	11308	1
FAGE_P067b	89	Pulse	99	3678663	23708	1
FAGE_P067b	90	Picture	Fixation Cross Sternberg Symbols after Stroop	3679779	0	1	37319	2	0	next	other	0
FAGE_P067b	90	Pulse	99	3691063	11284	1
FAGE_P067b	90	Pulse	99	3703463	23684	1
FAGE_P067b	90	Pulse	99	3715862	36083	1
FAGE_P067b	91	Picture	Retrieval Sternberg Symbols	3717098	0	1	24824	2	0	next	incorrect	415
FAGE_P067b	91	Response	2	3724542	7444	1
FAGE_P067b	91	Pulse	99	3728262	11164	1
FAGE_P067b	91	Pulse	99	3740662	23564	1
FAGE_P067b	92	Picture	Fixation Cross after Retrieval	3741922	0	1	112291	2	0	next	other	0
FAGE_P067b	92	Pulse	99	3753061	11139	1
FAGE_P067b	92	Pulse	99	3765461	23539	1
FAGE_P067b	92	Pulse	99	3777861	35939	1
FAGE_P067b	92	Pulse	99	3790260	48338	1
FAGE_P067b	92	Pulse	99	3802660	60738	1
FAGE_P067b	92	Pulse	99	3815060	73138	1
FAGE_P067b	92	Pulse	99	3827459	85537	1
FAGE_P067b	92	Pulse	99	3839859	97937	1
FAGE_P067b	92	Pulse	99	3852259	110337	1
FAGE_P067b	93	Picture	Encoding Sternberg Symbols	3854213	0	1	24824	2	0	next	other	0
FAGE_P067b	93	Pulse	99	3864659	10446	1
FAGE_P067b	93	Pulse	99	3877058	22845	1
FAGE_P067b	94	Picture	Fixation Cross Sternberg Symbols after Encoding	3879037	0	1	12495	3	0	next	other	0
FAGE_P067b	94	Pulse	99	3889458	10421	1
FAGE_P067b	95	Picture	Stroop Sternberg	3891532	0	2	24824	4	0	next	incorrect	434
FAGE_P067b	95	Response	2	3897438	5906	1
FAGE_P067b	95	Pulse	99	3901857	10325	1
FAGE_P067b	95	Pulse	99	3914257	22725	1
FAGE_P067b	96	Picture	Fixation Cross Sternberg Symbols after Stroop	3916356	0	2	37320	3	0	next	other	0
FAGE_P067b	96	Pulse	99	3926657	10301	1
FAGE_P067b	96	Pulse	99	3939057	22701	1
FAGE_P067b	96	Pulse	99	3951456	35100	1
FAGE_P067b	97	Picture	Retrieval Sternberg Symbols	3953676	0	1	24824	2	0	next	hit	442
FAGE_P067b	97	Response	1	3961566	7890	1
FAGE_P067b	97	Pulse	99	3963856	10180	1
FAGE_P067b	97	Pulse	99	3976256	22580	1
FAGE_P067b	98	Picture	Fixation Cross after Retrieval	3978500	0	1	136948	2	0	next	other	0
FAGE_P067b	98	Pulse	99	3988655	10155	1
FAGE_P067b	98	Pulse	99	4001065	22565	1
FAGE_P067b	98	Pulse	99	4013465	34965	1
FAGE_P067b	98	Pulse	99	4025864	47364	1
FAGE_P067b	98	Pulse	99	4038264	59764	1
FAGE_P067b	98	Pulse	99	4050664	72164	1
FAGE_P067b	98	Pulse	99	4063064	84564	1
FAGE_P067b	98	Pulse	99	4075463	96963	1
FAGE_P067b	98	Pulse	99	4087863	109363	1
FAGE_P067b	98	Pulse	99	4100263	121763	1
FAGE_P067b	98	Pulse	99	4112662	134162	1
FAGE_P067b	99	Picture	Encoding Sternberg Symbols	4115448	0	1	24824	2	0	next	other	0
FAGE_P067b	99	Pulse	99	4125062	9614	1
FAGE_P067b	99	Pulse	99	4137462	22014	1
FAGE_P067b	100	Picture	Fixation Cross Sternberg Symbols after Encoding	4140272	0	1	12496	2	0	next	other	0
FAGE_P067b	100	Pulse	99	4149861	9589	1
FAGE_P067b	101	Picture	Stroop Sternberg	4152768	0	1	24824	2	0	next	incorrect	463
FAGE_P067b	101	Response	2	4159041	6273	1
FAGE_P067b	101	Pulse	99	4162261	9493	1
FAGE_P067b	101	Pulse	99	4174661	21893	1
FAGE_P067b	102	Picture	Fixation Cross Sternberg Symbols after Stroop	4177592	0	1	37319	2	0	next	other	0
FAGE_P067b	102	Pulse	99	4187060	9468	1
FAGE_P067b	102	Pulse	99	4199460	21868	1
FAGE_P067b	102	Pulse	99	4211860	34268	1
FAGE_P067b	103	Picture	Retrieval Sternberg Symbols	4214911	0	1	24824	2	0	next	hit	471
FAGE_P067b	103	Response	1	4223850	8939	1
FAGE_P067b	103	Pulse	99	4224260	9349	1
FAGE_P067b	103	Pulse	99	4236659	21748	1
FAGE_P067b	104	Picture	Fixation Cross after Retrieval	4239735	0	1	149444	2	0	next	other	0
FAGE_P067b	104	Pulse	99	4249059	9324	1
FAGE_P067b	104	Pulse	99	4261459	21724	1
FAGE_P067b	104	Pulse	99	4273858	34123	1
FAGE_P067b	104	Pulse	99	4286258	46523	1
FAGE_P067b	104	Pulse	99	4298658	58923	1
FAGE_P067b	104	Pulse	99	4311057	71322	1
FAGE_P067b	104	Pulse	99	4323457	83722	1
FAGE_P067b	104	Pulse	99	4335857	96122	1
FAGE_P067b	104	Pulse	99	4348256	108521	1
FAGE_P067b	104	Pulse	99	4360656	120921	1
FAGE_P067b	104	Pulse	99	4373056	133321	1
FAGE_P067b	104	Pulse	99	4385455	145720	1
FAGE_P067b	105	Picture	Encoding Sternberg Symbols	4389179	0	1	24824	2	0	next	other	0
FAGE_P067b	105	Pulse	99	4397855	8676	1
FAGE_P067b	105	Pulse	99	4410255	21076	1
FAGE_P067b	106	Picture	Fixation Cross Sternberg Symbols after Encoding	4414003	0	1	12495	2	0	next	other	0
FAGE_P067b	106	Pulse	99	4422655	8652	1
FAGE_P067b	107	Picture	Stroop Sternberg	4426498	0	1	24824	2	0	next	hit	493
FAGE_P067b	107	Response	1	4433894	7396	1
FAGE_P067b	107	Pulse	99	4435054	8556	1
FAGE_P067b	107	Pulse	99	4447454	20956	1
FAGE_P067b	108	Picture	Fixation Cross Sternberg Symbols after Stroop	4451322	0	1	37319	2	0	next	other	0
FAGE_P067b	108	Pulse	99	4459854	8532	1
FAGE_P067b	108	Pulse	99	4472253	20931	1
FAGE_P067b	108	Pulse	99	4484653	33331	1
FAGE_P067b	109	Picture	Retrieval Sternberg Symbols	4488641	0	1	24824	2	0	next	incorrect	501
FAGE_P067b	109	Response	2	4495723	7082	1
FAGE_P067b	109	Pulse	99	4497053	8412	1
FAGE_P067b	109	Pulse	99	4509452	20811	1
FAGE_P067b	110	Picture	Fixation Cross after Retrieval	4513465	0	1	136949	2	0	next	other	0
FAGE_P067b	110	Pulse	99	4521852	8387	1
FAGE_P067b	110	Pulse	99	4534252	20787	1
FAGE_P067b	110	Pulse	99	4546652	33187	1
FAGE_P067b	110	Pulse	99	4559051	45586	1
FAGE_P067b	110	Pulse	99	4571451	57986	1
FAGE_P067b	110	Pulse	99	4583851	70386	1
FAGE_P067b	110	Pulse	99	4596250	82785	1
FAGE_P067b	110	Pulse	99	4608650	95185	1
FAGE_P067b	110	Pulse	99	4621050	107585	1
FAGE_P067b	110	Pulse	99	4633449	119984	1
FAGE_P067b	110	Pulse	99	4645849	132384	1
FAGE_P067b	111	Picture	Encoding Sternberg Symbols	4650414	0	1	24824	2	0	next	other	0
FAGE_P067b	111	Pulse	99	4658249	7835	1
FAGE_P067b	111	Pulse	99	4670648	20234	1
FAGE_P067b	112	Picture	Fixation Cross Sternberg Symbols after Encoding	4675238	0	1	12495	2	0	next	other	0
FAGE_P067b	112	Pulse	99	4683048	7810	1
FAGE_P067b	113	Picture	Stroop Sternberg	4687733	0	1	24824	2	0	next	incorrect	522
FAGE_P067b	113	Response	2	4693738	6005	1
FAGE_P067b	113	Pulse	99	4695448	7715	1
FAGE_P067b	113	Pulse	99	4707847	20114	1
FAGE_P067b	114	Picture	Fixation Cross Sternberg Symbols after Stroop	4712557	0	1	37319	3	0	next	other	0
FAGE_P067b	114	Pulse	99	4720247	7690	1
FAGE_P067b	114	Pulse	99	4732647	20090	1
FAGE_P067b	114	Pulse	99	4745046	32489	1
FAGE_P067b	115	Picture	Retrieval Sternberg Symbols	4749876	0	2	24824	4	0	next	incorrect	531
FAGE_P067b	115	Pulse	99	4757446	7570	1
FAGE_P067b	115	Response	2	4760146	10270	1
FAGE_P067b	115	Pulse	99	4769846	19970	1
FAGE_P067b	116	Picture	Fixation Cross after Retrieval	4774700	0	2	112292	3	0	next	other	0
FAGE_P067b	116	Pulse	99	4782246	7546	1
FAGE_P067b	116	Pulse	99	4794645	19945	1
FAGE_P067b	116	Pulse	99	4807045	32345	1
FAGE_P067b	116	Pulse	99	4819445	44745	1
FAGE_P067b	116	Pulse	99	4831844	57144	1
FAGE_P067b	116	Pulse	99	4844244	69544	1
FAGE_P067b	116	Pulse	99	4856644	81944	1
FAGE_P067b	116	Pulse	99	4869043	94343	1
FAGE_P067b	116	Pulse	99	4881443	106743	1
FAGE_P067b	117	Picture	Encoding Sternberg Symbols	4886992	0	1	24824	2	0	next	other	0
FAGE_P067b	117	Pulse	99	4893843	6851	1
FAGE_P067b	117	Pulse	99	4906243	19251	1
FAGE_P067b	118	Picture	Fixation Cross Sternberg Symbols after Encoding	4911816	0	1	12495	2	0	next	other	0
FAGE_P067b	118	Pulse	99	4918642	6826	1
FAGE_P067b	119	Picture	Stroop Sternberg	4924311	0	1	24824	2	0	next	incorrect	549
FAGE_P067b	119	Response	2	4930472	6161	1
FAGE_P067b	119	Pulse	99	4931042	6731	1
FAGE_P067b	119	Pulse	99	4943442	19131	1
FAGE_P067b	120	Picture	Fixation Cross Sternberg Symbols after Stroop	4949135	0	1	37319	2	0	next	other	0
FAGE_P067b	120	Pulse	99	4955841	6706	1
FAGE_P067b	120	Pulse	99	4968241	19106	1
FAGE_P067b	120	Pulse	99	4980641	31506	1
FAGE_P067b	121	Picture	Retrieval Sternberg Symbols	4986454	0	1	24824	2	0	next	incorrect	558
FAGE_P067b	121	Pulse	99	4993040	6586	1
FAGE_P067b	121	Response	2	4995400	8946	1
FAGE_P067b	121	Pulse	99	5005440	18986	1
FAGE_P067b	122	Picture	Fixation Cross after Retrieval	5011278	0	1	149444	2	0	next	other	0
FAGE_P067b	122	Pulse	99	5017840	6562	1
FAGE_P067b	122	Pulse	99	5030239	18961	1
FAGE_P067b	122	Pulse	99	5042639	31361	1
FAGE_P067b	122	Pulse	99	5055039	43761	1
FAGE_P067b	122	Pulse	99	5067438	56160	1
FAGE_P067b	122	Pulse	99	5079838	68560	1
FAGE_P067b	122	Pulse	99	5092238	80960	1
FAGE_P067b	122	Pulse	99	5104638	93360	1
FAGE_P067b	122	Pulse	99	5117037	105759	1
FAGE_P067b	122	Pulse	99	5129437	118159	1
FAGE_P067b	122	Pulse	99	5141837	130559	1
FAGE_P067b	122	Pulse	99	5154236	142958	1
FAGE_P067b	123	Picture	Encoding Sternberg Symbols	5160722	0	1	24824	2	0	next	other	0
FAGE_P067b	123	Pulse	99	5166636	5914	1
FAGE_P067b	123	Pulse	99	5179036	18314	1
FAGE_P067b	124	Picture	Fixation Cross Sternberg Symbols after Encoding	5185546	0	1	12495	2	0	next	other	0
FAGE_P067b	124	Pulse	99	5191435	5889	1
FAGE_P067b	125	Picture	Stroop Sternberg	5198041	0	1	24824	2	0	next	incorrect	580
FAGE_P067b	125	Pulse	99	5203835	5794	1
FAGE_P067b	125	Response	2	5203935	5894	1
FAGE_P067b	125	Pulse	99	5216235	18194	1
FAGE_P067b	126	Picture	Fixation Cross Sternberg Symbols after Stroop	5222865	0	1	37320	2	0	next	other	0
FAGE_P067b	126	Pulse	99	5228634	5769	1
FAGE_P067b	126	Pulse	99	5241034	18169	1
FAGE_P067b	126	Pulse	99	5253434	30569	1
FAGE_P067b	127	Picture	Retrieval Sternberg Symbols	5260185	0	1	24824	2	0	next	hit	588
FAGE_P067b	127	Pulse	99	5265834	5649	1
FAGE_P067b	127	Response	1	5266783	6598	1
FAGE_P067b	127	Pulse	99	5278233	18048	1
FAGE_P067b	128	Picture	Fixation Cross after Retrieval	5285009	0	1	124619	3	0	next	other	0
FAGE_P067b	128	Pulse	99	5290633	5624	1
FAGE_P067b	128	Pulse	99	5303033	18024	1
FAGE_P067b	128	Pulse	99	5315432	30423	1
FAGE_P067b	128	Pulse	99	5327832	42823	1
FAGE_P067b	128	Pulse	99	5340232	55223	1
FAGE_P067b	128	Pulse	99	5352631	67622	1
FAGE_P067b	128	Pulse	99	5365031	80022	1
FAGE_P067b	128	Pulse	99	5377431	92422	1
FAGE_P067b	128	Pulse	99	5389830	104821	1
FAGE_P067b	128	Pulse	99	5402230	117221	1
FAGE_P067b	129	Picture	Encoding Sternberg Symbols	5409628	0	2	24824	4	0	next	other	0
FAGE_P067b	129	Pulse	99	5414630	5002	1
FAGE_P067b	129	Pulse	99	5427029	17401	1
FAGE_P067b	130	Picture	Fixation Cross Sternberg Symbols after Encoding	5434452	0	2	12496	3	0	next	other	0
FAGE_P067b	130	Pulse	99	5439429	4977	1
FAGE_P067b	131	Picture	Stroop Sternberg	5446948	0	1	24824	2	0	next	incorrect	608
FAGE_P067b	131	Pulse	99	5451829	4881	1
FAGE_P067b	131	Response	2	5453059	6111	1
FAGE_P067b	131	Pulse	99	5464229	17281	1
FAGE_P067b	132	Picture	Fixation Cross Sternberg Symbols after Stroop	5471772	0	1	37319	2	0	next	other	0
FAGE_P067b	132	Pulse	99	5476628	4856	1
FAGE_P067b	132	Pulse	99	5489028	17256	1
FAGE_P067b	132	Pulse	99	5501428	29656	1
FAGE_P067b	133	Picture	Retrieval Sternberg Symbols	5509091	0	1	24824	2	0	next	hit	616
FAGE_P067b	133	Pulse	99	5513827	4736	1
FAGE_P067b	133	Response	1	5517507	8416	1
FAGE_P067b	133	Pulse	99	5526227	17136	1
FAGE_P067b	134	Picture	Fixation Cross after Retrieval	5533915	0	1	112291	2	0	next	other	0
FAGE_P067b	134	Pulse	99	5538627	4712	1
FAGE_P067b	134	Pulse	99	5551026	17111	1
FAGE_P067b	134	Pulse	99	5563426	29511	1
FAGE_P067b	134	Pulse	99	5575826	41911	1
FAGE_P067b	134	Pulse	99	5588235	54320	1
FAGE_P067b	134	Pulse	99	5600635	66720	1
FAGE_P067b	134	Pulse	99	5613035	79120	1
FAGE_P067b	134	Pulse	99	5625435	91520	1
FAGE_P067b	134	Pulse	99	5637834	103919	1
FAGE_P067b	135	Picture	Encoding Sternberg Symbols	5646206	0	1	24824	2	0	next	other	0
FAGE_P067b	135	Pulse	99	5650234	4028	1
FAGE_P067b	135	Pulse	99	5662634	16428	1
FAGE_P067b	136	Picture	Fixation Cross Sternberg Symbols after Encoding	5671030	0	1	12495	3	0	next	other	0
FAGE_P067b	136	Pulse	99	5675033	4003	1
FAGE_P067b	137	Picture	Stroop Sternberg	5683525	0	2	24824	4	0	next	hit	635
FAGE_P067b	137	Pulse	99	5687433	3908	1
FAGE_P067b	137	Response	1	5690313	6788	1
FAGE_P067b	137	Pulse	99	5699833	16308	1
FAGE_P067b	138	Picture	Fixation Cross Sternberg Symbols after Stroop	5708349	0	2	37320	3	0	next	other	0
FAGE_P067b	138	Pulse	99	5712232	3883	1
FAGE_P067b	138	Pulse	99	5724632	16283	1
FAGE_P067b	138	Pulse	99	5737032	28683	1
FAGE_P067b	139	Picture	Retrieval Sternberg Symbols	5745669	0	1	24824	2	0	next	hit	643
FAGE_P067b	139	Pulse	99	5749431	3762	1
FAGE_P067b	139	Response	1	5752691	7022	1
FAGE_P067b	139	Pulse	99	5761831	16162	1
FAGE_P067b	140	Picture	Fixation Cross after Retrieval	5770493	0	1	136948	2	0	next	other	0
FAGE_P067b	140	Pulse	99	5774231	3738	1
FAGE_P067b	140	Pulse	99	5786631	16138	1
FAGE_P067b	140	Pulse	99	5799030	28537	1
FAGE_P067b	140	Pulse	99	5811430	40937	1
FAGE_P067b	140	Pulse	99	5823830	53337	1
FAGE_P067b	140	Pulse	99	5836229	65736	1
FAGE_P067b	140	Pulse	99	5848629	78136	1
FAGE_P067b	140	Pulse	99	5861029	90536	1
FAGE_P067b	140	Pulse	99	5873428	102935	1
FAGE_P067b	140	Pulse	99	5885828	115335	1
FAGE_P067b	140	Pulse	99	5898228	127735	1
FAGE_P067b	141	Picture	Encoding Sternberg Symbols	5907441	0	1	24824	2	0	next	other	0
FAGE_P067b	141	Pulse	99	5910627	3186	1
FAGE_P067b	141	Pulse	99	5923027	15586	1
FAGE_P067b	142	Picture	Fixation Cross Sternberg Symbols after Encoding	5932265	0	1	12496	2	0	next	other	0
FAGE_P067b	142	Pulse	99	5935427	3162	1
FAGE_P067b	143	Picture	Stroop Sternberg	5944761	0	1	24824	2	0	next	hit	664
FAGE_P067b	143	Pulse	99	5947826	3065	1
FAGE_P067b	143	Response	1	5953296	8535	1
FAGE_P067b	143	Pulse	99	5960226	15465	1
FAGE_P067b	144	Picture	Fixation Cross Sternberg Symbols after Stroop	5969585	0	1	37319	2	0	next	other	0
FAGE_P067b	144	Pulse	99	5972626	3041	1
FAGE_P067b	144	Pulse	99	5985026	15441	1
FAGE_P067b	144	Pulse	99	5997425	27840	1
FAGE_P067b	145	Picture	Retrieval Sternberg Symbols	6006904	0	1	24824	2	0	next	incorrect	672
FAGE_P067b	145	Pulse	99	6009825	2921	1
FAGE_P067b	145	Response	2	6013625	6721	1
FAGE_P067b	145	Pulse	99	6022225	15321	1
FAGE_P067b	146	Picture	Fixation Cross after Retrieval	6031728	0	1	112291	2	0	next	other	0
FAGE_P067b	146	Pulse	99	6034624	2896	1
FAGE_P067b	146	Pulse	99	6047024	15296	1
FAGE_P067b	146	Pulse	99	6059424	27696	1
FAGE_P067b	146	Pulse	99	6071823	40095	1
FAGE_P067b	146	Pulse	99	6084223	52495	1
FAGE_P067b	146	Pulse	99	6096623	64895	1
FAGE_P067b	146	Pulse	99	6109022	77294	1
FAGE_P067b	146	Pulse	99	6121422	89694	1
FAGE_P067b	146	Pulse	99	6133822	102094	1
FAGE_P067b	147	Picture	Instruction Sternberg Letters	6144019	0	1	37319	2	0	next	other	0
FAGE_P067b	147	Pulse	99	6146222	2203	1
FAGE_P067b	147	Pulse	99	6158621	14602	1
FAGE_P067b	147	Pulse	99	6171021	27002	1
FAGE_P067b	148	Picture	Encoding Sternberg Letters	6181338	0	1	24824	2	0	next	other	0
FAGE_P067b	148	Pulse	99	6183421	2083	1
FAGE_P067b	148	Pulse	99	6195820	14482	1
FAGE_P067b	149	Picture	Fixation Cross Sternberg Letters after Encoding	6206162	0	1	12496	2	0	next	other	0
FAGE_P067b	149	Pulse	99	6208220	2058	1
FAGE_P067b	150	Picture	Stroop Sternberg	6218658	0	1	24824	2	0	next	incorrect	695
FAGE_P067b	150	Pulse	99	6220620	1962	1
FAGE_P067b	150	Response	2	6224419	5761	1
FAGE_P067b	150	Pulse	99	6233019	14361	1
FAGE_P067b	151	Picture	Fixation Cross Sternberg Letters after Stroop	6243482	0	1	37319	2	0	next	other	0
FAGE_P067b	151	Pulse	99	6245419	1937	1
FAGE_P067b	151	Pulse	99	6257819	14337	1
FAGE_P067b	151	Pulse	99	6270218	26736	1
FAGE_P067b	152	Picture	Retrieval Sternberg Letters	6280801	0	1	24824	2	0	next	incorrect	703
FAGE_P067b	152	Pulse	99	6282618	1817	1
FAGE_P067b	152	Response	2	6286488	5687	1
FAGE_P067b	152	Pulse	99	6295018	14217	1
FAGE_P067b	153	Picture	Fixation Cross after Retrieval	6305625	0	1	112291	2	0	next	other	0
FAGE_P067b	153	Pulse	99	6307418	1793	1
FAGE_P067b	153	Pulse	99	6319817	14192	1
FAGE_P067b	153	Pulse	99	6332217	26592	1
FAGE_P067b	153	Pulse	99	6344617	38992	1
FAGE_P067b	153	Pulse	99	6357016	51391	1
FAGE_P067b	153	Pulse	99	6369416	63791	1
FAGE_P067b	153	Pulse	99	6381816	76191	1
FAGE_P067b	153	Pulse	99	6394215	88590	1
FAGE_P067b	153	Pulse	99	6406615	100990	1
FAGE_P067b	154	Picture	Encoding Sternberg Letters	6417916	0	1	24824	2	0	next	other	0
FAGE_P067b	154	Pulse	99	6419015	1099	1
FAGE_P067b	154	Pulse	99	6431414	13498	1
FAGE_P067b	155	Picture	Fixation Cross Sternberg Letters after Encoding	6442740	0	1	12495	3	0	next	other	0
FAGE_P067b	155	Pulse	99	6443814	1074	1
FAGE_P067b	156	Picture	Stroop Sternberg	6455235	0	2	24824	4	0	next	incorrect	722
FAGE_P067b	156	Pulse	99	6456214	979	1
FAGE_P067b	156	Response	2	6461543	6308	1
FAGE_P067b	156	Pulse	99	6468613	13378	1
FAGE_P067b	157	Picture	Fixation Cross Sternberg Letters after Stroop	6480059	0	2	37320	3	0	next	other	0
FAGE_P067b	157	Pulse	99	6481013	954	1
FAGE_P067b	157	Pulse	99	6493413	13354	1
FAGE_P067b	157	Pulse	99	6505813	25754	1
FAGE_P067b	158	Picture	Retrieval Sternberg Letters	6517379	0	1	24824	2	0	next	hit	731
FAGE_P067b	158	Pulse	99	6518212	833	1
FAGE_P067b	158	Pulse	99	6530612	13233	1
FAGE_P067b	158	Response	1	6530802	13423	1
FAGE_P067b	159	Picture	Fixation Cross after Retrieval	6542203	0	1	149444	2	0	next	other	0
FAGE_P067b	159	Pulse	99	6543012	809	1
FAGE_P067b	159	Pulse	99	6555411	13208	1
FAGE_P067b	159	Pulse	99	6567811	25608	1
FAGE_P067b	159	Pulse	99	6580211	38008	1
FAGE_P067b	159	Pulse	99	6592610	50407	1
FAGE_P067b	159	Pulse	99	6605010	62807	1
FAGE_P067b	159	Pulse	99	6617410	75207	1
FAGE_P067b	159	Pulse	99	6629809	87606	1
FAGE_P067b	159	Pulse	99	6642209	100006	1
FAGE_P067b	159	Pulse	99	6654609	112406	1
FAGE_P067b	159	Pulse	99	6667008	124805	1
FAGE_P067b	159	Pulse	99	6679408	137205	1
FAGE_P067b	160	Picture	Encoding Sternberg Letters	6691647	0	1	24824	2	0	next	other	0
FAGE_P067b	160	Pulse	99	6691808	161	1
FAGE_P067b	160	Pulse	99	6704208	12561	1
FAGE_P067b	161	Picture	Fixation Cross Sternberg Letters after Encoding	6716471	0	1	12495	2	0	next	other	0
FAGE_P067b	161	Pulse	99	6716607	136	1
FAGE_P067b	162	Picture	Stroop Sternberg	6728966	0	1	24824	2	0	next	hit	752
FAGE_P067b	162	Pulse	99	6729007	41	1
FAGE_P067b	162	Response	1	6735257	6291	1
FAGE_P067b	162	Pulse	99	6741406	12440	1
FAGE_P067b	163	Picture	Fixation Cross Sternberg Letters after Stroop	6753790	0	1	37319	3	0	next	other	0
FAGE_P067b	163	Pulse	99	6753806	16	1
FAGE_P067b	163	Pulse	99	6766206	12416	1
FAGE_P067b	163	Pulse	99	6778606	24816	1
FAGE_P067b	163	Pulse	99	6791005	37215	1
FAGE_P067b	164	Picture	Retrieval Sternberg Letters	6791109	0	2	24824	3	0	next	hit	760
FAGE_P067b	164	Response	1	6801765	10656	1
FAGE_P067b	164	Pulse	99	6803405	12296	1
FAGE_P067b	164	Pulse	99	6815805	24696	1
FAGE_P067b	165	Picture	Fixation Cross after Retrieval	6815933	0	1	124620	2	0	next	other	0
FAGE_P067b	165	Pulse	99	6828204	12271	1
FAGE_P067b	165	Pulse	99	6840604	24671	1
FAGE_P067b	165	Pulse	99	6853004	37071	1
FAGE_P067b	165	Pulse	99	6865403	49470	1
FAGE_P067b	165	Pulse	99	6877803	61870	1
FAGE_P067b	165	Pulse	99	6890203	74270	1
FAGE_P067b	165	Pulse	99	6902603	86670	1
FAGE_P067b	165	Pulse	99	6915002	99069	1
FAGE_P067b	165	Pulse	99	6927402	111469	1
FAGE_P067b	165	Pulse	99	6939802	123869	1
FAGE_P067b	166	Picture	Encoding Sternberg Letters	6940553	0	1	24824	2	0	next	other	0
FAGE_P067b	166	Pulse	99	6952201	11648	1
FAGE_P067b	166	Pulse	99	6964601	24048	1
FAGE_P067b	167	Picture	Fixation Cross Sternberg Letters after Encoding	6965377	0	1	12495	2	0	next	other	0
FAGE_P067b	167	Pulse	99	6977001	11624	1
FAGE_P067b	168	Picture	Stroop Sternberg	6977872	0	1	24824	2	0	next	hit	780
FAGE_P067b	168	Response	1	6985491	7619	1
FAGE_P067b	168	Pulse	99	6989400	11528	1
FAGE_P067b	168	Pulse	99	7001800	23928	1
FAGE_P067b	169	Picture	Fixation Cross Sternberg Letters after Stroop	7002696	0	1	37320	2	0	next	other	0
FAGE_P067b	169	Pulse	99	7014200	11504	1
FAGE_P067b	169	Pulse	99	7026600	23904	1
FAGE_P067b	169	Pulse	99	7038999	36303	1
FAGE_P067b	170	Picture	Retrieval Sternberg Letters	7040016	0	1	24824	2	0	next	incorrect	788
FAGE_P067b	170	Response	2	7047709	7693	1
FAGE_P067b	170	Pulse	99	7051399	11383	1
FAGE_P067b	170	Pulse	99	7063799	23783	1
FAGE_P067b	171	Picture	Fixation Cross after Retrieval	7064840	0	1	137115	2	0	next	other	0
FAGE_P067b	171	Pulse	99	7076198	11358	1
FAGE_P067b	171	Pulse	99	7088598	23758	1
FAGE_P067b	171	Pulse	99	7100998	36158	1
FAGE_P067b	171	Pulse	99	7113397	48557	1
FAGE_P067b	171	Pulse	99	7125797	60957	1
FAGE_P067b	171	Pulse	99	7138197	73357	1
FAGE_P067b	171	Pulse	99	7150596	85756	1
FAGE_P067b	171	Pulse	99	7162996	98156	1
FAGE_P067b	171	Pulse	99	7175396	110556	1
FAGE_P067b	171	Pulse	99	7187795	122955	1
FAGE_P067b	171	Pulse	99	7200195	135355	1
FAGE_P067b	172	Picture	Encoding Sternberg Letters	7201955	0	1	24824	2	0	next	other	0
FAGE_P067b	172	Pulse	99	7212595	10640	1
FAGE_P067b	172	Pulse	99	7224995	23040	1
FAGE_P067b	173	Picture	Fixation Cross Sternberg Letters after Encoding	7226779	0	1	12495	2	0	next	other	0
FAGE_P067b	173	Pulse	99	7237394	10615	1
FAGE_P067b	174	Picture	Stroop Sternberg	7239274	0	1	24823	3	0	next	incorrect	809
FAGE_P067b	174	Response	2	7245684	6410	1
FAGE_P067b	174	Pulse	99	7249794	10520	1
FAGE_P067b	174	Pulse	99	7262194	22920	1
FAGE_P067b	175	Picture	Fixation Cross Sternberg Letters after Stroop	7264097	0	2	37320	3	0	next	other	0
FAGE_P067b	175	Pulse	99	7274593	10496	1
FAGE_P067b	175	Pulse	99	7286993	22896	1
FAGE_P067b	175	Pulse	99	7299393	35296	1
FAGE_P067b	176	Picture	Retrieval Sternberg Letters	7301417	0	1	24824	2	0	next	hit	817
FAGE_P067b	176	Response	1	7311262	9845	1
FAGE_P067b	176	Pulse	99	7311792	10375	1
FAGE_P067b	176	Pulse	99	7324202	22785	1
FAGE_P067b	177	Picture	Fixation Cross after Retrieval	7326241	0	1	124620	2	0	next	other	0
FAGE_P067b	177	Pulse	99	7336602	10361	1
FAGE_P067b	177	Pulse	99	7349001	22760	1
FAGE_P067b	177	Pulse	99	7361401	35160	1
FAGE_P067b	177	Pulse	99	7373801	47560	1
FAGE_P067b	177	Pulse	99	7386201	59960	1
FAGE_P067b	177	Pulse	99	7398600	72359	1
FAGE_P067b	177	Pulse	99	7411000	84759	1
FAGE_P067b	177	Pulse	99	7423400	97159	1
FAGE_P067b	177	Pulse	99	7435799	109558	1
FAGE_P067b	177	Pulse	99	7448199	121958	1
FAGE_P067b	178	Picture	Encoding Sternberg Letters	7450861	0	1	24824	2	0	next	other	0
FAGE_P067b	178	Pulse	99	7460599	9738	1
FAGE_P067b	178	Pulse	99	7472998	22137	1
FAGE_P067b	179	Picture	Fixation Cross Sternberg Letters after Encoding	7475685	0	1	12495	3	0	next	other	0
FAGE_P067b	179	Pulse	99	7485398	9713	1
FAGE_P067b	180	Picture	Stroop Sternberg	7488180	0	2	24824	4	0	next	incorrect	837
FAGE_P067b	180	Response	2	7493998	5818	1
FAGE_P067b	180	Pulse	99	7497798	9618	1
FAGE_P067b	180	Pulse	99	7510197	22017	1
FAGE_P067b	181	Picture	Fixation Cross Sternberg Letters after Stroop	7513004	0	2	37320	3	0	next	other	0
FAGE_P067b	181	Pulse	99	7522597	9593	1
FAGE_P067b	181	Pulse	99	7534997	21993	1
FAGE_P067b	181	Pulse	99	7547396	34392	1
FAGE_P067b	182	Picture	Retrieval Sternberg Letters	7550324	0	1	24824	2	0	next	hit	845
FAGE_P067b	182	Response	1	7558366	8042	1
FAGE_P067b	182	Pulse	99	7559796	9472	1
FAGE_P067b	182	Pulse	99	7572196	21872	1
FAGE_P067b	183	Picture	Fixation Cross after Retrieval	7575148	0	1	112291	2	0	next	other	0
FAGE_P067b	183	Pulse	99	7584596	9448	1
FAGE_P067b	183	Pulse	99	7596995	21847	1
FAGE_P067b	183	Pulse	99	7609395	34247	1
FAGE_P067b	183	Pulse	99	7621795	46647	1
FAGE_P067b	183	Pulse	99	7634194	59046	1
FAGE_P067b	183	Pulse	99	7646594	71446	1
FAGE_P067b	183	Pulse	99	7658994	83846	1
FAGE_P067b	183	Pulse	99	7671393	96245	1
FAGE_P067b	183	Pulse	99	7683793	108645	1
FAGE_P067b	184	Picture	Encoding Sternberg Letters	7687439	0	1	24824	2	0	next	other	0
FAGE_P067b	184	Pulse	99	7696193	8754	1
FAGE_P067b	184	Pulse	99	7708593	21154	1
FAGE_P067b	185	Picture	Fixation Cross Sternberg Letters after Encoding	7712263	0	1	12495	2	0	next	other	0
FAGE_P067b	185	Pulse	99	7720992	8729	1
FAGE_P067b	186	Picture	Stroop Sternberg	7724758	0	1	24824	2	0	next	hit	864
FAGE_P067b	186	Response	1	7731082	6324	1
FAGE_P067b	186	Pulse	99	7733392	8634	1
FAGE_P067b	186	Pulse	99	7745792	21034	1
FAGE_P067b	187	Picture	Fixation Cross Sternberg Letters after Stroop	7749582	0	1	37320	2	0	next	other	0
FAGE_P067b	187	Pulse	99	7758191	8609	1
FAGE_P067b	187	Pulse	99	7770591	21009	1
FAGE_P067b	187	Pulse	99	7782991	33409	1
FAGE_P067b	188	Picture	Retrieval Sternberg Letters	7786902	0	1	24823	3	0	next	incorrect	872
FAGE_P067b	188	Response	2	7794500	7598	1
FAGE_P067b	188	Pulse	99	7795390	8488	1
FAGE_P067b	188	Pulse	99	7807790	20888	1
FAGE_P067b	189	Picture	Fixation Cross after Retrieval	7811725	0	2	112292	3	0	next	other	0
FAGE_P067b	189	Pulse	99	7820190	8465	1
FAGE_P067b	189	Pulse	99	7832589	20864	1
FAGE_P067b	189	Pulse	99	7844989	33264	1
FAGE_P067b	189	Pulse	99	7857389	45664	1
FAGE_P067b	189	Pulse	99	7869788	58063	1
FAGE_P067b	189	Pulse	99	7882188	70463	1
FAGE_P067b	189	Pulse	99	7894588	82863	1
FAGE_P067b	189	Pulse	99	7906988	95263	1
FAGE_P067b	189	Pulse	99	7919387	107662	1
FAGE_P067b	190	Picture	Encoding Sternberg Letters	7924017	0	1	24824	2	0	next	other	0
FAGE_P067b	190	Pulse	99	7931787	7770	1
FAGE_P067b	190	Pulse	99	7944187	20170	1
FAGE_P067b	191	Picture	Fixation Cross Sternberg Letters after Encoding	7948841	0	1	12495	2	0	next	other	0
FAGE_P067b	191	Pulse	99	7956586	7745	1
FAGE_P067b	192	Picture	Stroop Sternberg	7961336	0	1	24824	2	0	next	incorrect	891
FAGE_P067b	192	Response	2	7967856	6520	1
FAGE_P067b	192	Pulse	99	7968986	7650	1
FAGE_P067b	192	Pulse	99	7981386	20050	1
FAGE_P067b	193	Picture	Fixation Cross Sternberg Letters after Stroop	7986160	0	1	37319	2	0	next	other	0
FAGE_P067b	193	Pulse	99	7993785	7625	1
FAGE_P067b	193	Pulse	99	8006185	20025	1
FAGE_P067b	193	Pulse	99	8018585	32425	1
FAGE_P067b	194	Picture	Retrieval Sternberg Letters	8023479	0	1	24824	2	0	next	hit	900
FAGE_P067b	194	Pulse	99	8030984	7505	1
FAGE_P067b	194	Response	1	8033094	9615	1
FAGE_P067b	194	Pulse	99	8043384	19905	1
FAGE_P067b	195	Picture	Fixation Cross after Retrieval	8048303	0	1	137115	2	0	next	other	0
FAGE_P067b	195	Pulse	99	8055784	7481	1
FAGE_P067b	195	Pulse	99	8068183	19880	1
FAGE_P067b	195	Pulse	99	8080583	32280	1
FAGE_P067b	195	Pulse	99	8092983	44680	1
FAGE_P067b	195	Pulse	99	8105383	57080	1
FAGE_P067b	195	Pulse	99	8117782	69479	1
FAGE_P067b	195	Pulse	99	8130182	81879	1
FAGE_P067b	195	Pulse	99	8142582	94279	1
FAGE_P067b	195	Pulse	99	8154981	106678	1
FAGE_P067b	195	Pulse	99	8167381	119078	1
FAGE_P067b	195	Pulse	99	8179781	131478	1
FAGE_P067b	196	Picture	Encoding Sternberg Letters	8185418	0	1	24824	2	0	next	other	0
FAGE_P067b	196	Pulse	99	8192180	6762	1
FAGE_P067b	196	Pulse	99	8204580	19162	1
FAGE_P067b	197	Picture	Fixation Cross Sternberg Letters after Encoding	8210242	0	1	12496	2	0	next	other	0
FAGE_P067b	197	Pulse	99	8216980	6738	1
FAGE_P067b	198	Picture	Stroop Sternberg	8222738	0	1	24824	2	0	next	hit	921
FAGE_P067b	198	Pulse	99	8229379	6641	1
FAGE_P067b	198	Response	1	8234629	11891	1
FAGE_P067b	198	Pulse	99	8241779	19041	1
FAGE_P067b	199	Picture	Fixation Cross Sternberg Letters after Stroop	8247562	0	1	37319	2	0	next	other	0
FAGE_P067b	199	Pulse	99	8254179	6617	1
FAGE_P067b	199	Pulse	99	8266578	19016	1
FAGE_P067b	199	Pulse	99	8278978	31416	1
FAGE_P067b	200	Picture	Retrieval Sternberg Letters	8284881	0	1	24824	2	0	next	incorrect	929
FAGE_P067b	200	Pulse	99	8291378	6497	1
FAGE_P067b	200	Response	2	8293238	8357	1
FAGE_P067b	200	Pulse	99	8303778	18897	1
FAGE_P067b	201	Picture	Fixation Cross after Retrieval	8309705	0	1	124620	2	0	next	other	0
FAGE_P067b	201	Pulse	99	8316177	6472	1
FAGE_P067b	201	Pulse	99	8328577	18872	1
FAGE_P067b	201	Pulse	99	8340977	31272	1
FAGE_P067b	201	Pulse	99	8353376	43671	1
FAGE_P067b	201	Pulse	99	8365776	56071	1
FAGE_P067b	201	Pulse	99	8378176	68471	1
FAGE_P067b	201	Pulse	99	8390575	80870	1
FAGE_P067b	201	Pulse	99	8402975	93270	1
FAGE_P067b	201	Pulse	99	8415375	105670	1
FAGE_P067b	201	Pulse	99	8427775	118070	1
FAGE_P067b	202	Picture	Encoding Sternberg Letters	8434325	0	1	24824	2	0	next	other	0
FAGE_P067b	202	Pulse	99	8440174	5849	1
FAGE_P067b	202	Pulse	99	8452574	18249	1
FAGE_P067b	203	Picture	Fixation Cross Sternberg Letters after Encoding	8459149	0	1	12495	2	0	next	other	0
FAGE_P067b	203	Pulse	99	8464974	5825	1
FAGE_P067b	204	Picture	Stroop Sternberg	8471644	0	1	24824	2	0	next	incorrect	948
FAGE_P067b	204	Response	2	8477033	5389	1
FAGE_P067b	204	Pulse	99	8477373	5729	1
FAGE_P067b	204	Pulse	99	8489773	18129	1
FAGE_P067b	205	Picture	Fixation Cross Sternberg Letters after Stroop	8496468	0	1	37319	2	0	next	other	0
FAGE_P067b	205	Pulse	99	8502173	5705	1
FAGE_P067b	205	Pulse	99	8514572	18104	1
FAGE_P067b	205	Pulse	99	8526972	30504	1
FAGE_P067b	206	Picture	Retrieval Sternberg Letters	8533787	0	1	24824	2	0	next	incorrect	957
FAGE_P067b	206	Pulse	99	8539372	5585	1
FAGE_P067b	206	Response	2	8540292	6505	1
FAGE_P067b	206	Pulse	99	8551771	17984	1
FAGE_P067b	207	Picture	Fixation Cross after Retrieval	8558611	0	1	149444	2	0	next	other	0
FAGE_P067b	207	Pulse	99	8564171	5560	1
FAGE_P067b	207	Pulse	99	8576571	17960	1
FAGE_P067b	207	Pulse	99	8588970	30359	1
FAGE_P067b	207	Pulse	99	8601370	42759	1
FAGE_P067b	207	Pulse	99	8613770	55159	1
FAGE_P067b	207	Pulse	99	8626170	67559	1
FAGE_P067b	207	Pulse	99	8638569	79958	1
FAGE_P067b	207	Pulse	99	8650969	92358	1
FAGE_P067b	207	Pulse	99	8663369	104758	1
FAGE_P067b	207	Pulse	99	8675768	117157	1
FAGE_P067b	207	Pulse	99	8688168	129557	1
FAGE_P067b	207	Pulse	99	8700568	141957	1
FAGE_P067b	208	Picture	Encoding Sternberg Letters	8708055	0	1	24824	2	0	next	other	0
FAGE_P067b	208	Pulse	99	8712967	4912	1
FAGE_P067b	208	Pulse	99	8725367	17312	1
FAGE_P067b	209	Picture	Fixation Cross Sternberg Letters after Encoding	8732879	0	1	12496	2	0	next	other	0
FAGE_P067b	209	Pulse	99	8737767	4888	1
FAGE_P067b	210	Picture	Stroop Sternberg	8745375	0	1	24824	2	0	next	incorrect	979
FAGE_P067b	210	Pulse	99	8750166	4791	1
FAGE_P067b	210	Response	2	8751056	5681	1
FAGE_P067b	210	Pulse	99	8762566	17191	1
FAGE_P067b	211	Picture	Fixation Cross Sternberg Letters after Stroop	8770199	0	1	37319	2	0	next	other	0
FAGE_P067b	211	Pulse	99	8774966	4767	1
FAGE_P067b	211	Pulse	99	8787366	17167	1
FAGE_P067b	211	Pulse	99	8799765	29566	1
FAGE_P067b	212	Picture	Retrieval Sternberg Letters	8807518	0	1	24824	2	0	next	hit	987
FAGE_P067b	212	Pulse	99	8812165	4647	1
FAGE_P067b	212	Response	1	8814665	7147	1
FAGE_P067b	212	Pulse	99	8824565	17047	1
FAGE_P067b	213	Picture	Fixation Cross after Retrieval	8832342	0	1	124620	2	0	next	other	0
FAGE_P067b	213	Pulse	99	8836964	4622	1
FAGE_P067b	213	Pulse	99	8849364	17022	1
FAGE_P067b	213	Pulse	99	8861764	29422	1
FAGE_P067b	213	Pulse	99	8874163	41821	1
FAGE_P067b	213	Pulse	99	8886563	54221	1
FAGE_P067b	213	Pulse	99	8898963	66621	1
FAGE_P067b	213	Pulse	99	8911362	79020	1
FAGE_P067b	213	Pulse	99	8923762	91420	1
FAGE_P067b	213	Pulse	99	8936162	103820	1
FAGE_P067b	213	Pulse	99	8948561	116219	1
FAGE_P067b	214	Picture	Encoding Sternberg Letters	8956962	0	1	24824	2	0	next	other	0
FAGE_P067b	214	Pulse	99	8960961	3999	1
FAGE_P067b	214	Pulse	99	8973361	16399	1
FAGE_P067b	215	Picture	Fixation Cross Sternberg Letters after Encoding	8981786	0	1	12495	2	0	next	other	0
FAGE_P067b	215	Pulse	99	8985761	3975	1
FAGE_P067b	216	Picture	Stroop Sternberg	8994281	0	1	24824	2	0	next	incorrect	1007
FAGE_P067b	216	Pulse	99	8998160	3879	1
FAGE_P067b	216	Response	2	9001230	6949	1
FAGE_P067b	216	Pulse	99	9010570	16289	1
FAGE_P067b	217	Picture	Fixation Cross Sternberg Letters after Stroop	9019105	0	1	37319	2	0	next	other	0
FAGE_P067b	217	Pulse	99	9022970	3865	1
FAGE_P067b	217	Pulse	99	9035369	16264	1
FAGE_P067b	217	Pulse	99	9047769	28664	1
FAGE_P067b	218	Picture	Retrieval Sternberg Letters	9056424	0	1	24824	2	0	next	incorrect	1015
FAGE_P067b	218	Pulse	99	9060169	3745	1
FAGE_P067b	218	Response	2	9064988	8564	1
FAGE_P067b	218	Pulse	99	9072568	16144	1
FAGE_P067b	219	Picture	Fixation Cross after Retrieval	9081248	0	1	112291	2	0	next	other	0
FAGE_P067b	219	Pulse	99	9084968	3720	1
FAGE_P067b	219	Pulse	99	9097368	16120	1
FAGE_P067b	219	Pulse	99	9109767	28519	1
FAGE_P067b	219	Pulse	99	9122167	40919	1
FAGE_P067b	219	Pulse	99	9134567	53319	1
FAGE_P067b	219	Pulse	99	9146966	65718	1
FAGE_P067b	219	Pulse	99	9159366	78118	1
FAGE_P067b	219	Pulse	99	9171766	90518	1
FAGE_P067b	219	Pulse	99	9184166	102918	1
FAGE_P067b	220	Picture	Encoding Sternberg Letters	9193539	0	1	24824	2	0	next	other	0
FAGE_P067b	220	Pulse	99	9196565	3026	1
FAGE_P067b	220	Pulse	99	9208965	15426	1
FAGE_P067b	221	Picture	Fixation Cross Sternberg Letters after Encoding	9218363	0	1	12496	2	0	next	other	0
FAGE_P067b	221	Pulse	99	9221365	3002	1
FAGE_P067b	222	Picture	Stroop Sternberg	9230859	0	1	24824	2	0	next	hit	1034
FAGE_P067b	222	Pulse	99	9233764	2905	1
FAGE_P067b	222	Response	1	9237274	6415	1
FAGE_P067b	222	Pulse	99	9246164	15305	1
FAGE_P067b	223	Picture	Fixation Cross Sternberg Letters after Stroop	9255683	0	1	37319	2	0	next	other	0
FAGE_P067b	223	Pulse	99	9258564	2881	1
FAGE_P067b	223	Pulse	99	9270963	15280	1
FAGE_P067b	223	Pulse	99	9283363	27680	1
FAGE_P067b	224	Picture	Retrieval Sternberg Letters	9293002	0	1	24824	2	0	next	incorrect	1042
FAGE_P067b	224	Pulse	99	9295763	2761	1
FAGE_P067b	224	Response	2	9300403	7401	1
FAGE_P067b	224	Pulse	99	9308162	15160	1
FAGE_P067b	225	Picture	Fixation Cross after Retrieval	9317826	0	1	124620	2	0	next	other	0
FAGE_P067b	225	Pulse	99	9320562	2736	1
FAGE_P067b	225	Pulse	99	9332962	15136	1
FAGE_P067b	225	Pulse	99	9345362	27536	1
FAGE_P067b	225	Pulse	99	9357761	39935	1
FAGE_P067b	225	Pulse	99	9370161	52335	1
FAGE_P067b	225	Pulse	99	9382561	64735	1
FAGE_P067b	225	Pulse	99	9394960	77134	1
FAGE_P067b	225	Pulse	99	9407360	89534	1
FAGE_P067b	225	Pulse	99	9419760	101934	1
FAGE_P067b	225	Pulse	99	9432159	114333	1
FAGE_P067b	226	Picture	Encoding Sternberg Letters	9442446	0	1	24824	2	0	next	other	0
FAGE_P067b	226	Pulse	99	9444559	2113	1
FAGE_P067b	226	Pulse	99	9456959	14513	1
FAGE_P067b	227	Picture	Fixation Cross Sternberg Letters after Encoding	9467270	0	1	12495	2	0	next	other	0
FAGE_P067b	227	Pulse	99	9469359	2089	1
FAGE_P067b	228	Picture	Stroop Sternberg	9479765	0	1	24824	2	0	next	incorrect	1062
FAGE_P067b	228	Pulse	99	9481758	1993	1
FAGE_P067b	228	Response	2	9484858	5093	1
FAGE_P067b	228	Pulse	99	9494158	14393	1
FAGE_P067b	229	Picture	Fixation Cross Sternberg Letters after Stroop	9504589	0	1	37319	2	0	next	other	0
FAGE_P067b	229	Pulse	99	9506558	1969	1
FAGE_P067b	229	Pulse	99	9518957	14368	1
FAGE_P067b	229	Pulse	99	9531357	26768	1
FAGE_P067b	230	Picture	Retrieval Sternberg Letters	9541908	0	1	24824	2	0	next	incorrect	1070
FAGE_P067b	230	Pulse	99	9543757	1849	1
FAGE_P067b	230	Response	2	9548286	6378	1
FAGE_P067b	230	Pulse	99	9556156	14248	1
FAGE_P067b	231	Picture	Fixation Cross after Retrieval	9566732	0	1	124620	2	0	next	other	0
FAGE_P067b	231	Pulse	99	9568556	1824	1
FAGE_P067b	231	Pulse	99	9580956	14224	1
FAGE_P067b	231	Pulse	99	9593355	26623	1
FAGE_P067b	231	Pulse	99	9605755	39023	1
FAGE_P067b	231	Pulse	99	9618155	51423	1
FAGE_P067b	231	Pulse	99	9630554	63822	1
FAGE_P067b	231	Pulse	99	9642954	76222	1
FAGE_P067b	231	Pulse	99	9655354	88622	1
FAGE_P067b	231	Pulse	99	9667753	101021	1
FAGE_P067b	231	Pulse	99	9680153	113421	1
FAGE_P067b	232	Picture	Encoding Sternberg Letters	9691352	0	1	24824	2	0	next	other	0
FAGE_P067b	232	Pulse	99	9692553	1201	1
FAGE_P067b	232	Pulse	99	9704953	13601	1
FAGE_P067b	233	Picture	Fixation Cross Sternberg Letters after Encoding	9716176	0	1	12496	2	0	next	other	0
FAGE_P067b	233	Pulse	99	9717352	1176	1
FAGE_P067b	234	Picture	Stroop Sternberg	9728672	0	1	24824	2	0	next	incorrect	1090
FAGE_P067b	234	Pulse	99	9729752	1080	1
FAGE_P067b	234	Response	2	9736512	7840	1
FAGE_P067b	234	Pulse	99	9742151	13479	1
FAGE_P067b	235	Picture	Fixation Cross Sternberg Letters after Stroop	9753496	0	1	37319	2	0	next	other	0
FAGE_P067b	235	Pulse	99	9754551	1055	1
FAGE_P067b	235	Pulse	99	9766951	13455	1
FAGE_P067b	235	Pulse	99	9779351	25855	1
FAGE_P067b	236	Picture	Retrieval Sternberg Letters	9790815	0	1	24824	2	0	next	incorrect	1098
FAGE_P067b	236	Pulse	99	9791750	935	1
FAGE_P067b	236	Response	2	9798450	7635	1
FAGE_P067b	236	Pulse	99	9804150	13335	1
FAGE_P067b	237	Picture	Fixation Cross after Retrieval	9815639	0	1	112291	2	0	next	other	0
FAGE_P067b	237	Pulse	99	9816550	911	1
FAGE_P067b	237	Pulse	99	9828949	13310	1
FAGE_P067b	237	Pulse	99	9841349	25710	1
FAGE_P067b	237	Pulse	99	9853749	38110	1
FAGE_P067b	237	Pulse	99	9866149	50510	1
FAGE_P067b	237	Pulse	99	9878548	62909	1
FAGE_P067b	237	Pulse	99	9890948	75309	1
FAGE_P067b	237	Pulse	99	9903348	87709	1
FAGE_P067b	237	Pulse	99	9915747	100108	1
FAGE_P067b	238	Picture	Encoding Sternberg Letters	9927930	0	1	24824	2	0	next	other	0
FAGE_P067b	238	Pulse	99	9928147	217	1
FAGE_P067b	238	Pulse	99	9940547	12617	1
FAGE_P067b	239	Picture	Fixation Cross Sternberg Letters after Encoding	9952754	0	1	12495	2	0	next	other	0
FAGE_P067b	239	Pulse	99	9952946	192	1
FAGE_P067b	240	Picture	Stroop Sternberg	9965249	0	1	24824	2	0	next	incorrect	1117
FAGE_P067b	240	Pulse	99	9965346	97	1
FAGE_P067b	240	Response	2	9970506	5257	1
FAGE_P067b	240	Pulse	99	9977746	12497	1
FAGE_P067b	241	Picture	Fixation Cross Sternberg Letters after Stroop	9990073	0	1	37320	2	0	next	other	0
FAGE_P067b	241	Pulse	99	9990145	72	1
FAGE_P067b	241	Pulse	99	10002545	12472	1
FAGE_P067b	241	Pulse	99	10014945	24872	1
FAGE_P067b	241	Pulse	99	10027345	37272	1
FAGE_P067b	242	Picture	Retrieval Sternberg Letters	10027393	0	1	24824	2	0	next	incorrect	1125
FAGE_P067b	242	Response	2	10034324	6931	1
FAGE_P067b	242	Pulse	99	10039744	12351	1
FAGE_P067b	242	Pulse	99	10052144	24751	1
FAGE_P067b	243	Picture	Fixation Cross after Retrieval	10052217	0	1	137115	2	0	next	other	0
FAGE_P067b	243	Pulse	99	10064544	12327	1
FAGE_P067b	243	Pulse	99	10076943	24726	1
FAGE_P067b	243	Pulse	99	10089343	37126	1
FAGE_P067b	243	Pulse	99	10101743	49526	1
FAGE_P067b	243	Pulse	99	10114142	61925	1
FAGE_P067b	243	Pulse	99	10126542	74325	1
FAGE_P067b	243	Pulse	99	10138942	86725	1
FAGE_P067b	243	Pulse	99	10151341	99124	1
FAGE_P067b	243	Pulse	99	10163741	111524	1
FAGE_P067b	243	Pulse	99	10176141	123924	1
FAGE_P067b	243	Pulse	99	10188540	136323	1
FAGE_P067b	244	Picture	Encoding Sternberg Letters	10189332	0	1	24824	2	0	next	other	0
FAGE_P067b	244	Pulse	99	10200940	11608	1
FAGE_P067b	244	Pulse	99	10213340	24008	1
FAGE_P067b	245	Picture	Fixation Cross Sternberg Letters after Encoding	10214156	0	1	12495	2	0	next	other	0
FAGE_P067b	245	Pulse	99	10225740	11584	1
FAGE_P067b	246	Picture	Stroop Sternberg	10226651	0	1	24824	2	0	next	incorrect	1146
FAGE_P067b	246	Response	2	10232649	5998	1
FAGE_P067b	246	Pulse	99	10238139	11488	1
FAGE_P067b	246	Pulse	99	10250539	23888	1
FAGE_P067b	247	Picture	Fixation Cross Sternberg Letters after Stroop	10251475	0	1	37319	2	0	next	other	0
FAGE_P067b	247	Pulse	99	10262939	11464	1
FAGE_P067b	247	Pulse	99	10275338	23863	1
FAGE_P067b	247	Pulse	99	10287738	36263	1
FAGE_P067b	248	Picture	Retrieval Sternberg Letters	10288794	0	1	24824	2	0	next	incorrect	1154
FAGE_P067b	248	Response	2	10298508	9714	1
FAGE_P067b	248	Pulse	99	10300138	11344	1
FAGE_P067b	248	Pulse	99	10312537	23743	1
FAGE_P067b	249	Picture	Fixation Cross after Retrieval	10313618	0	1	149444	2	0	next	other	0
FAGE_P067b	249	Pulse	99	10324937	11319	1
FAGE_P067b	249	Pulse	99	10337337	23719	1
FAGE_P067b	249	Pulse	99	10349736	36118	1
FAGE_P067b	249	Pulse	99	10362136	48518	1
FAGE_P067b	249	Pulse	99	10374536	60918	1
FAGE_P067b	249	Pulse	99	10386935	73317	1
FAGE_P067b	249	Pulse	99	10399335	85717	1
FAGE_P067b	249	Pulse	99	10411735	98117	1
FAGE_P067b	249	Pulse	99	10424135	110517	1
FAGE_P067b	249	Pulse	99	10436534	122916	1
FAGE_P067b	249	Pulse	99	10448934	135316	1
FAGE_P067b	249	Pulse	99	10461334	147716	1
FAGE_P067b	250	Picture	Encoding Sternberg Letters	10463062	0	1	24824	2	0	next	other	0
FAGE_P067b	250	Pulse	99	10473733	10671	1
FAGE_P067b	250	Pulse	99	10486133	23071	1
FAGE_P067b	251	Picture	Fixation Cross Sternberg Letters after Encoding	10487886	0	1	12495	3	0	next	other	0
FAGE_P067b	251	Pulse	99	10498533	10647	1
FAGE_P067b	252	Picture	Stroop Sternberg	10500381	0	2	24824	4	0	next	hit	1176
FAGE_P067b	252	Response	1	10506953	6572	1
FAGE_P067b	252	Pulse	99	10510932	10551	1
FAGE_P067b	252	Pulse	99	10523332	22951	1
FAGE_P067b	253	Picture	Fixation Cross Sternberg Letters after Stroop	10525205	0	2	37320	3	0	next	other	0
FAGE_P067b	253	Pulse	99	10535732	10527	1
FAGE_P067b	253	Pulse	99	10548131	22926	1
FAGE_P067b	253	Pulse	99	10560531	35326	1
FAGE_P067b	254	Picture	Retrieval Sternberg Letters	10562525	0	1	24824	2	0	next	hit	1185
FAGE_P067b	254	Pulse	99	10572931	10406	1
FAGE_P067b	254	Response	1	10575961	13436	1
FAGE_P067b	254	Pulse	99	10585330	22805	1
FAGE_P067b	255	Picture	Fixation Cross after Retrieval	10587349	0	1	137115	2	0	next	other	0
FAGE_P067b	255	Pulse	99	10597730	10381	1
FAGE_P067b	255	Pulse	99	10610130	22781	1
FAGE_P067b	255	Pulse	99	10622530	35181	1
FAGE_P067b	255	Pulse	99	10634929	47580	1
FAGE_P067b	255	Pulse	99	10647329	59980	1
FAGE_P067b	255	Pulse	99	10659729	72380	1
FAGE_P067b	255	Pulse	99	10672128	84779	1
FAGE_P067b	255	Pulse	99	10684538	97189	1
FAGE_P067b	255	Pulse	99	10696938	109589	1
FAGE_P067b	255	Pulse	99	10709327	121978	1
FAGE_P067b	255	Pulse	99	10721737	134388	1
FAGE_P067b	256	Picture	Encoding Sternberg Letters	10724464	0	1	24824	2	0	next	other	0
FAGE_P067b	256	Pulse	99	10734137	9673	1
FAGE_P067b	256	Pulse	99	10746536	22072	1
FAGE_P067b	257	Picture	Fixation Cross Sternberg Letters after Encoding	10749288	0	1	12495	2	0	next	other	0
FAGE_P067b	257	Pulse	99	10758936	9648	1
FAGE_P067b	258	Picture	Stroop Sternberg	10761783	0	1	24824	2	0	next	incorrect	1205
FAGE_P067b	258	Response	2	10767206	5423	1
FAGE_P067b	258	Pulse	99	10771336	9553	1
FAGE_P067b	258	Pulse	99	10783736	21953	1
FAGE_P067b	259	Picture	Fixation Cross Sternberg Letters after Stroop	10786607	0	1	37320	2	0	next	other	0
FAGE_P067b	259	Pulse	99	10796135	9528	1
FAGE_P067b	259	Pulse	99	10808535	21928	1
FAGE_P067b	259	Pulse	99	10820935	34328	1
FAGE_P067b	260	Picture	Retrieval Sternberg Letters	10823927	0	1	24824	2	0	next	incorrect	1213
FAGE_P067b	260	Response	2	10832474	8547	1
FAGE_P067b	260	Pulse	99	10833334	9407	1
FAGE_P067b	260	Pulse	99	10845734	21807	1
FAGE_P067b	261	Picture	Fixation Cross after Retrieval	10848751	0	1	112291	2	0	next	other	0
FAGE_P067b	261	Pulse	99	10858134	9383	1
FAGE_P067b	261	Pulse	99	10870533	21782	1
FAGE_P067b	261	Pulse	99	10882933	34182	1
FAGE_P067b	261	Pulse	99	10895333	46582	1
FAGE_P067b	261	Pulse	99	10907733	58982	1
FAGE_P067b	261	Pulse	99	10920132	71381	1
FAGE_P067b	261	Pulse	99	10932532	83781	1
FAGE_P067b	261	Pulse	99	10944932	96181	1
FAGE_P067b	261	Pulse	99	10957331	108580	1
FAGE_P067b	262	Picture	Encoding Sternberg Letters	10961042	0	1	24824	2	0	next	other	0
FAGE_P067b	262	Pulse	99	10969731	8689	1
FAGE_P067b	262	Pulse	99	10982131	21089	1
FAGE_P067b	263	Picture	Fixation Cross Sternberg Letters after Encoding	10985866	0	1	12495	2	0	next	other	0
FAGE_P067b	263	Pulse	99	10994530	8664	1
FAGE_P067b	264	Picture	Stroop Sternberg	10998361	0	1	24824	2	0	next	incorrect	1232
FAGE_P067b	264	Response	2	11004490	6129	1
FAGE_P067b	264	Pulse	99	11006930	8569	1
FAGE_P067b	264	Pulse	99	11019330	20969	1
FAGE_P067b	265	Picture	Fixation Cross Sternberg Letters after Stroop	11023185	0	1	37319	2	0	next	other	0
FAGE_P067b	265	Pulse	99	11031729	8544	1
FAGE_P067b	265	Pulse	99	11044129	20944	1
FAGE_P067b	265	Pulse	99	11056529	33344	1
FAGE_P067b	266	Picture	Retrieval Sternberg Letters	11060504	0	1	24824	2	0	next	incorrect	1240
FAGE_P067b	266	Response	2	11068029	7525	1
FAGE_P067b	266	Pulse	99	11068928	8424	1
FAGE_P067b	266	Pulse	99	11081328	20824	1
FAGE_P067b	267	Picture	Fixation Cross after Retrieval	11085328	0	1	149444	2	0	next	other	0
FAGE_P067b	267	Pulse	99	11093728	8400	1
FAGE_P067b	267	Pulse	99	11106128	20800	1
FAGE_P067b	267	Pulse	99	11118527	33199	1
FAGE_P067b	267	Pulse	99	11130927	45599	1
FAGE_P067b	267	Pulse	99	11143327	57999	1
FAGE_P067b	267	Pulse	99	11155726	70398	1
FAGE_P067b	267	Pulse	99	11168126	82798	1
FAGE_P067b	267	Pulse	99	11180526	95198	1
FAGE_P067b	267	Pulse	99	11192925	107597	1
FAGE_P067b	267	Pulse	99	11205325	119997	1
FAGE_P067b	267	Pulse	99	11217725	132397	1
FAGE_P067b	267	Pulse	99	11230124	144796	1
FAGE_P067b	268	Picture	Encoding Sternberg Letters	11234772	0	1	24824	2	0	next	other	0
FAGE_P067b	268	Pulse	99	11242524	7752	1
FAGE_P067b	268	Pulse	99	11254924	20152	1
FAGE_P067b	269	Picture	Fixation Cross Sternberg Letters after Encoding	11259596	0	1	12495	2	0	next	other	0
FAGE_P067b	269	Pulse	99	11267324	7728	1
FAGE_P067b	270	Picture	Stroop Sternberg	11272091	0	1	24824	2	0	next	incorrect	1262
FAGE_P067b	270	Response	2	11278303	6212	1
FAGE_P067b	270	Pulse	99	11279723	7632	1
FAGE_P067b	270	Pulse	99	11292123	20032	1
FAGE_P067b	271	Picture	Fixation Cross Sternberg Letters after Stroop	11296915	0	1	37320	2	0	next	other	0
FAGE_P067b	271	Pulse	99	11304523	7608	1
FAGE_P067b	271	Pulse	99	11316922	20007	1
FAGE_P067b	271	Pulse	99	11329322	32407	1
FAGE_P067b	272	Picture	Retrieval Sternberg Letters	11334235	0	1	24824	2	0	next	hit	1270
FAGE_P067b	272	Response	1	11341102	6867	1
FAGE_P067b	272	Pulse	99	11341722	7487	1
FAGE_P067b	272	Pulse	99	11354121	19886	1
FAGE_P067b	273	Picture	Fixation Cross after Retrieval	11359059	0	1	124619	3	0	next	other	0
FAGE_P067b	273	Pulse	99	11366521	7462	1
FAGE_P067b	273	Pulse	99	11378921	19862	1
FAGE_P067b	273	Pulse	99	11391320	32261	1
FAGE_P067b	273	Pulse	99	11403720	44661	1
FAGE_P067b	273	Pulse	99	11416120	57061	1
FAGE_P067b	273	Pulse	99	11428520	69461	1
FAGE_P067b	273	Pulse	99	11440919	81860	1
FAGE_P067b	273	Pulse	99	11453319	94260	1
FAGE_P067b	273	Pulse	99	11465719	106660	1
FAGE_P067b	273	Pulse	99	11478118	119059	1
FAGE_P067b	274	Picture	Encoding Sternberg Letters	11483678	0	2	24824	4	0	next	other	0
FAGE_P067b	274	Pulse	99	11490518	6840	1
FAGE_P067b	274	Pulse	99	11502918	19240	1
FAGE_P067b	275	Picture	Fixation Cross Sternberg Letters after Encoding	11508502	0	2	12496	3	0	next	other	0
FAGE_P067b	275	Pulse	99	11515317	6815	1
FAGE_P067b	276	Picture	Stroop Sternberg	11520998	0	1	24824	2	0	next	incorrect	1290
FAGE_P067b	276	Response	2	11527227	6229	1
FAGE_P067b	276	Pulse	99	11527717	6719	1
FAGE_P067b	276	Pulse	99	11540117	19119	1
FAGE_P067b	277	Picture	Fixation Cross Sternberg Letters after Stroop	11545822	0	1	37319	2	0	next	other	0
FAGE_P067b	277	Pulse	99	11552516	6694	1
FAGE_P067b	277	Pulse	99	11564916	19094	1
FAGE_P067b	277	Pulse	99	11577316	31494	1
FAGE_P067b	278	Picture	Retrieval Sternberg Letters	11583141	0	1	24824	2	0	next	hit	1298
FAGE_P067b	278	Response	1	11589676	6535	1
FAGE_P067b	278	Pulse	99	11589715	6574	1
FAGE_P067b	278	Pulse	99	11602115	18974	1
FAGE_P067b	279	Picture	Fixation Cross after Retrieval	11607965	0	1	112291	2	0	next	other	0
FAGE_P067b	279	Pulse	99	11614515	6550	1
FAGE_P067b	279	Pulse	99	11626915	18950	1
FAGE_P067b	279	Pulse	99	11639314	31349	1
FAGE_P067b	279	Pulse	99	11651714	43749	1
FAGE_P067b	279	Pulse	99	11664114	56149	1
FAGE_P067b	279	Pulse	99	11676513	68548	1
FAGE_P067b	279	Pulse	99	11688913	80948	1
FAGE_P067b	279	Pulse	99	11701313	93348	1
FAGE_P067b	279	Pulse	99	11713712	105747	1
FAGE_P067b	280	Picture	Encoding Sternberg Letters	11720256	0	1	24824	2	0	next	other	0
FAGE_P067b	280	Pulse	99	11726112	5856	1
FAGE_P067b	280	Pulse	99	11738512	18256	1
FAGE_P067b	281	Picture	Fixation Cross Sternberg Letters after Encoding	11745080	0	1	12496	2	0	next	other	0
FAGE_P067b	281	Pulse	99	11750911	5831	1
FAGE_P067b	282	Picture	Stroop Sternberg	11757576	0	1	24823	3	0	next	hit	1318
FAGE_P067b	282	Pulse	99	11763311	5735	1
FAGE_P067b	282	Response	1	11764631	7055	1
FAGE_P067b	282	Pulse	99	11775711	18135	1
FAGE_P067b	283	Picture	Fixation Cross Sternberg Letters after Stroop	11782399	0	2	37320	3	0	next	other	0
FAGE_P067b	283	Pulse	99	11788111	5712	1
FAGE_P067b	283	Pulse	99	11800510	18111	1
FAGE_P067b	283	Pulse	99	11812910	30511	1
FAGE_P067b	284	Picture	Retrieval Sternberg Letters	11819719	0	1	24824	2	0	next	hit	1326
FAGE_P067b	284	Pulse	99	11825310	5591	1
FAGE_P067b	284	Response	1	11830859	11140	1
FAGE_P067b	284	Pulse	99	11837709	17990	1
FAGE_P067b	285	Picture	Fixation Cross after Retrieval	11844543	0	1	137115	2	0	next	other	0
FAGE_P067b	285	Pulse	99	11850109	5566	1
FAGE_P067b	285	Pulse	99	11862509	17966	1
FAGE_P067b	285	Pulse	99	11874908	30365	1
FAGE_P067b	285	Pulse	99	11887308	42765	1
FAGE_P067b	285	Pulse	99	11899708	55165	1
FAGE_P067b	285	Pulse	99	11912107	67564	1
FAGE_P067b	285	Pulse	99	11924507	79964	1
FAGE_P067b	285	Pulse	99	11936907	92364	1
FAGE_P067b	285	Pulse	99	11949306	104763	1
FAGE_P067b	285	Pulse	99	11961706	117163	1
FAGE_P067b	285	Pulse	99	11974106	129563	1
FAGE_P067b	286	Picture	Encoding Sternberg Letters	11981658	0	1	24824	2	0	next	other	0
FAGE_P067b	286	Pulse	99	11986506	4848	1
FAGE_P067b	286	Pulse	99	11998905	17247	1
FAGE_P067b	287	Picture	Fixation Cross Sternberg Letters after Encoding	12006482	0	1	12495	2	0	next	other	0
FAGE_P067b	287	Pulse	99	12011305	4823	1
FAGE_P067b	288	Picture	Stroop Sternberg	12018977	0	1	24824	2	0	next	hit	1347
FAGE_P067b	288	Pulse	99	12023705	4728	1
FAGE_P067b	288	Response	1	12025554	6577	1
FAGE_P067b	288	Pulse	99	12036104	17127	1
FAGE_P067b	289	Picture	Fixation Cross Sternberg Letters after Stroop	12043801	0	1	37320	2	0	next	other	0
FAGE_P067b	289	Pulse	99	12048504	4703	1
FAGE_P067b	289	Pulse	99	12060904	17103	1
FAGE_P067b	289	Pulse	99	12073303	29502	1
FAGE_P067b	290	Picture	Retrieval Sternberg Letters	12081121	0	1	24824	2	0	next	incorrect	1355
FAGE_P067b	290	Pulse	99	12085703	4582	1
FAGE_P067b	290	Response	2	12088503	7382	1
FAGE_P067b	290	Pulse	99	12098103	16982	1
FAGE_P067b	291	Picture	Fixation Cross after Retrieval	12105945	0	1	112291	2	0	next	other	0
FAGE_P067b	291	Pulse	99	12110502	4557	1
FAGE_P067b	291	Pulse	99	12122902	16957	1
FAGE_P067b	291	Pulse	99	12135302	29357	1
FAGE_P067b	291	Pulse	99	12147702	41757	1
FAGE_P067b	291	Pulse	99	12160101	54156	1
FAGE_P067b	291	Pulse	99	12172501	66556	1
FAGE_P067b	291	Pulse	99	12184901	78956	1
FAGE_P067b	291	Pulse	99	12197300	91355	1
FAGE_P067b	291	Pulse	99	12209700	103755	1
FAGE_P067b	292	Picture	End Sternberg	12218236	0	1	37319	2	0	next	other	0
FAGE_P067b	292	Pulse	99	12222100	3864	1
FAGE_P067b	292	Pulse	99	12234499	16263	1
FAGE_P067b	292	Pulse	99	12246899	28663	1
FAGE_P067b	293	Picture	Instruction Stroop	12255555	0	1	37319	2	0	next	other	0
FAGE_P067b	293	Pulse	99	12259299	3744	1
FAGE_P067b	293	Pulse	99	12271698	16143	1
FAGE_P067b	293	Pulse	99	12284098	28543	1
FAGE_P067b	294	Picture	stroop neutral close	12292874	0	1	24824	2	0	next	incorrect	1377
FAGE_P067b	294	Pulse	99	12296498	3624	1
FAGE_P067b	294	Response	2	12299608	6734	1
FAGE_P067b	294	Pulse	99	12308898	16024	1
FAGE_P067b	295	Picture	stroop neutral close	12317698	0	1	24824	2	0	next	hit	1381
FAGE_P067b	295	Pulse	99	12321297	3599	1
FAGE_P067b	295	Response	1	12322767	5069	1
FAGE_P067b	295	Pulse	99	12333697	15999	1
FAGE_P067b	296	Picture	stroop neutral close	12342522	0	1	24824	2	0	next	incorrect	1385
FAGE_P067b	296	Pulse	99	12346096	3574	1
FAGE_P067b	296	Response	2	12347296	4774	1
FAGE_P067b	296	Pulse	99	12358496	15974	1
FAGE_P067b	297	Picture	stroop neutral close	12367346	0	1	24824	2	0	next	incorrect	1389
FAGE_P067b	297	Pulse	99	12370896	3550	1
FAGE_P067b	297	Response	2	12374376	7030	1
FAGE_P067b	297	Pulse	99	12383296	15950	1
FAGE_P067b	298	Picture	stroop neutral close	12392170	0	1	24824	2	0	next	hit	1393
FAGE_P067b	298	Pulse	99	12395695	3525	1
FAGE_P067b	298	Response	1	12399455	7285	1
FAGE_P067b	298	Pulse	99	12408095	15925	1
FAGE_P067b	299	Picture	stroop neutral close	12416994	0	1	24824	3	0	next	incorrect	1397
FAGE_P067b	299	Pulse	99	12420505	3511	1
FAGE_P067b	299	Response	2	12422025	5031	1
FAGE_P067b	299	Pulse	99	12432894	15900	1
FAGE_P067b	300	Picture	Fixation Cross Stroop	12441818	0	2	124620	3	0	next	other	0
FAGE_P067b	300	Pulse	99	12445304	3486	1
FAGE_P067b	300	Pulse	99	12457704	15886	1
FAGE_P067b	300	Pulse	99	12470103	28285	1
FAGE_P067b	300	Pulse	99	12482503	40685	1
FAGE_P067b	300	Pulse	99	12494903	53085	1
FAGE_P067b	300	Pulse	99	12507303	65485	1
FAGE_P067b	300	Pulse	99	12519702	77884	1
FAGE_P067b	300	Pulse	99	12532102	90284	1
FAGE_P067b	300	Pulse	99	12544502	102684	1
FAGE_P067b	300	Pulse	99	12556901	115083	1
FAGE_P067b	301	Picture	stroop neutral close	12566438	0	1	24824	2	0	next	hit	1412
FAGE_P067b	301	Pulse	99	12569301	2863	1
FAGE_P067b	301	Response	1	12572411	5973	1
FAGE_P067b	301	Pulse	99	12581701	15263	1
FAGE_P067b	302	Picture	stroop neutral close	12591262	0	1	24991	2	0	next	incorrect	1416
FAGE_P067b	302	Pulse	99	12594100	2838	1
FAGE_P067b	302	Response	2	12598080	6818	1
FAGE_P067b	302	Pulse	99	12606500	15238	1
FAGE_P067b	303	Picture	stroop neutral close	12616253	0	1	24990	2	0	next	incorrect	1420
FAGE_P067b	303	Pulse	99	12618900	2647	1
FAGE_P067b	303	Response	2	12622040	5787	1
FAGE_P067b	303	Pulse	99	12631299	15046	1
FAGE_P067b	304	Picture	stroop neutral close	12641243	0	1	24824	3	0	next	incorrect	1424
FAGE_P067b	304	Pulse	99	12643699	2456	1
FAGE_P067b	304	Response	2	12646859	5616	1
FAGE_P067b	304	Pulse	99	12656099	14856	1
FAGE_P067b	305	Picture	stroop neutral close	12666067	0	2	24824	3	0	next	hit	1428
FAGE_P067b	305	Pulse	99	12668499	2432	1
FAGE_P067b	305	Response	1	12672578	6511	1
FAGE_P067b	305	Pulse	99	12680898	14831	1
FAGE_P067b	306	Picture	stroop neutral close	12690891	0	1	24824	2	0	next	incorrect	1432
FAGE_P067b	306	Pulse	99	12693298	2407	1
FAGE_P067b	306	Response	2	12695588	4697	1
FAGE_P067b	306	Pulse	99	12705698	14807	1
FAGE_P067b	307	Picture	Fixation Cross Stroop	12715715	0	1	124620	3	0	next	other	0
FAGE_P067b	307	Pulse	99	12718097	2382	1
FAGE_P067b	307	Pulse	99	12730497	14782	1
FAGE_P067b	307	Pulse	99	12742897	27182	1
FAGE_P067b	307	Pulse	99	12755296	39581	1
FAGE_P067b	307	Pulse	99	12767696	51981	1
FAGE_P067b	307	Pulse	99	12780096	64381	1
FAGE_P067b	307	Pulse	99	12792495	76780	1
FAGE_P067b	307	Pulse	99	12804895	89180	1
FAGE_P067b	307	Pulse	99	12817295	101580	1
FAGE_P067b	307	Pulse	99	12829694	113979	1
FAGE_P067b	308	Picture	stroop neutral close	12840335	0	2	24991	3	0	next	hit	1447
FAGE_P067b	308	Pulse	99	12842094	1759	1
FAGE_P067b	308	Response	1	12846454	6119	1
FAGE_P067b	308	Pulse	99	12854494	14159	1
FAGE_P067b	309	Picture	stroop neutral close	12865326	0	1	24990	2	0	next	incorrect	1451
FAGE_P067b	309	Pulse	99	12866894	1568	1
FAGE_P067b	309	Response	2	12869593	4267	1
FAGE_P067b	309	Pulse	99	12879293	13967	1
FAGE_P067b	310	Picture	stroop neutral close	12890316	0	1	24824	2	0	next	incorrect	1455
FAGE_P067b	310	Pulse	99	12891693	1377	1
FAGE_P067b	310	Response	2	12895403	5087	1
FAGE_P067b	310	Pulse	99	12904093	13777	1
FAGE_P067b	311	Picture	stroop neutral close	12915140	0	1	24824	2	0	next	incorrect	1459
FAGE_P067b	311	Pulse	99	12916492	1352	1
FAGE_P067b	311	Response	2	12920842	5702	1
FAGE_P067b	311	Pulse	99	12928892	13752	1
FAGE_P067b	312	Picture	stroop neutral close	12939964	0	1	24824	2	0	next	hit	1463
FAGE_P067b	312	Pulse	99	12941292	1328	1
FAGE_P067b	312	Response	1	12945051	5087	1
FAGE_P067b	312	Pulse	99	12953691	13727	1
FAGE_P067b	313	Picture	stroop neutral close	12964788	0	1	24824	2	0	next	hit	1467
FAGE_P067b	313	Pulse	99	12966091	1303	1
FAGE_P067b	313	Response	1	12970551	5763	1
FAGE_P067b	313	Pulse	99	12978491	13703	1
FAGE_P067b	314	Picture	Fixation Cross Stroop	12989612	0	1	124620	2	0	next	other	0
FAGE_P067b	314	Pulse	99	12990890	1278	1
FAGE_P067b	314	Pulse	99	13003290	13678	1
FAGE_P067b	314	Pulse	99	13015690	26078	1
FAGE_P067b	314	Pulse	99	13028090	38478	1
FAGE_P067b	314	Pulse	99	13040489	50877	1
FAGE_P067b	314	Pulse	99	13052889	63277	1
FAGE_P067b	314	Pulse	99	13065289	75677	1
FAGE_P067b	314	Pulse	99	13077688	88076	1
FAGE_P067b	314	Pulse	99	13090088	100476	1
FAGE_P067b	314	Pulse	99	13102488	112876	1
FAGE_P067b	315	Picture	stroop neutral close	13114232	0	1	24824	2	0	next	incorrect	1482
FAGE_P067b	315	Pulse	99	13114887	655	1
FAGE_P067b	315	Response	2	13119487	5255	1
FAGE_P067b	315	Pulse	99	13127287	13055	1
FAGE_P067b	316	Picture	stroop neutral close	13139056	0	1	24824	2	0	next	hit	1486
FAGE_P067b	316	Pulse	99	13139687	631	1
FAGE_P067b	316	Response	1	13145306	6250	1
FAGE_P067b	316	Pulse	99	13152086	13030	1
FAGE_P067b	317	Picture	stroop neutral close	13163880	0	1	24824	2	0	next	incorrect	1490
FAGE_P067b	317	Pulse	99	13164486	606	1
FAGE_P067b	317	Response	2	13169146	5266	1
FAGE_P067b	317	Pulse	99	13176886	13006	1
FAGE_P067b	318	Picture	stroop neutral close	13188704	0	1	24824	2	0	next	incorrect	1494
FAGE_P067b	318	Pulse	99	13189286	582	1
FAGE_P067b	318	Response	2	13193725	5021	1
FAGE_P067b	318	Pulse	99	13201685	12981	1
FAGE_P067b	319	Picture	stroop neutral close	13213528	0	1	24824	2	0	next	incorrect	1498
FAGE_P067b	319	Pulse	99	13214085	557	1
FAGE_P067b	319	Response	2	13220545	7017	1
FAGE_P067b	319	Pulse	99	13226485	12957	1
FAGE_P067b	320	Picture	stroop neutral close	13238352	0	1	24824	2	0	next	incorrect	1502
FAGE_P067b	320	Pulse	99	13238884	532	1
FAGE_P067b	320	Response	2	13244024	5672	1
FAGE_P067b	320	Pulse	99	13251284	12932	1
FAGE_P067b	321	Picture	Fixation Cross Stroop	13263176	0	1	124620	2	0	next	other	0
FAGE_P067b	321	Pulse	99	13263684	508	1
FAGE_P067b	321	Pulse	99	13276083	12907	1
FAGE_P067b	321	Pulse	99	13288483	25307	1
FAGE_P067b	321	Pulse	99	13300883	37707	1
FAGE_P067b	321	Pulse	99	13313282	50106	1
FAGE_P067b	321	Pulse	99	13325682	62506	1
FAGE_P067b	321	Pulse	99	13338082	74906	1
FAGE_P067b	321	Pulse	99	13350481	87305	1
FAGE_P067b	321	Pulse	99	13362881	99705	1
FAGE_P067b	321	Pulse	99	13375281	112105	1
FAGE_P067b	321	Pulse	99	13387681	124505	1
FAGE_P067b	322	Picture	stroop maximum incongruent	13387796	0	1	24824	2	0	next	hit	1517
FAGE_P067b	322	Response	1	13395060	7264	1
FAGE_P067b	322	Pulse	99	13400080	12284	1
FAGE_P067b	322	Pulse	99	13412480	24684	1
FAGE_P067b	323	Picture	stroop maximum incongruent	13412620	0	1	24824	2	0	next	hit	1521
FAGE_P067b	323	Response	1	13420680	8060	1
FAGE_P067b	323	Pulse	99	13424880	12260	1
FAGE_P067b	323	Pulse	99	13437279	24659	1
FAGE_P067b	324	Picture	stroop maximum incongruent	13437444	0	1	24824	2	0	next	hit	1525
FAGE_P067b	324	Response	1	13443739	6295	1
FAGE_P067b	324	Pulse	99	13449679	12235	1
FAGE_P067b	324	Pulse	99	13462079	24635	1
FAGE_P067b	325	Picture	stroop maximum incongruent	13462268	0	1	24824	3	0	next	incorrect	1529
FAGE_P067b	325	Response	2	13467828	5560	1
FAGE_P067b	325	Pulse	99	13474478	12210	1
FAGE_P067b	325	Pulse	99	13486878	24610	1
FAGE_P067b	326	Picture	stroop maximum incongruent	13487092	0	2	24991	3	0	next	hit	1533
FAGE_P067b	326	Response	1	13492978	5886	1
FAGE_P067b	326	Pulse	99	13499278	12186	1
FAGE_P067b	326	Pulse	99	13511677	24585	1
FAGE_P067b	327	Picture	stroop maximum incongruent	13512083	0	1	24824	2	0	next	incorrect	1537
FAGE_P067b	327	Response	2	13518447	6364	1
FAGE_P067b	327	Pulse	99	13524077	11994	1
FAGE_P067b	327	Pulse	99	13536477	24394	1
FAGE_P067b	328	Picture	Fixation Cross Stroop	13536907	0	1	124620	2	0	next	other	0
FAGE_P067b	328	Pulse	99	13548876	11969	1
FAGE_P067b	328	Pulse	99	13561276	24369	1
FAGE_P067b	328	Pulse	99	13573676	36769	1
FAGE_P067b	328	Pulse	99	13586076	49169	1
FAGE_P067b	328	Pulse	99	13598475	61568	1
FAGE_P067b	328	Pulse	99	13610875	73968	1
FAGE_P067b	328	Pulse	99	13623275	86368	1
FAGE_P067b	328	Pulse	99	13635674	98767	1
FAGE_P067b	328	Pulse	99	13648074	111167	1
FAGE_P067b	328	Pulse	99	13660474	123567	1
FAGE_P067b	329	Picture	stroop maximum incongruent	13661527	0	1	24824	2	0	next	incorrect	1552
FAGE_P067b	329	Response	2	13668784	7257	1
FAGE_P067b	329	Pulse	99	13672873	11346	1
FAGE_P067b	329	Pulse	99	13685273	23746	1
FAGE_P067b	330	Picture	stroop maximum incongruent	13686351	0	1	24823	3	0	next	incorrect	1556
FAGE_P067b	330	Response	2	13694173	7822	1
FAGE_P067b	330	Pulse	99	13697673	11322	1
FAGE_P067b	330	Pulse	99	13710073	23722	1
FAGE_P067b	331	Picture	stroop maximum incongruent	13711174	0	2	24824	4	0	next	hit	1560
FAGE_P067b	331	Response	1	13717412	6238	1
FAGE_P067b	331	Pulse	99	13722472	11298	1
FAGE_P067b	331	Pulse	99	13734872	23698	1
FAGE_P067b	332	Picture	stroop maximum incongruent	13735998	0	2	24824	4	0	next	hit	1564
FAGE_P067b	332	Response	1	13742932	6934	1
FAGE_P067b	332	Pulse	99	13747271	11273	1
FAGE_P067b	332	Pulse	99	13759671	23673	1
FAGE_P067b	333	Picture	stroop maximum incongruent	13760822	0	2	24824	4	0	next	hit	1568
FAGE_P067b	333	Response	1	13769151	8329	1
FAGE_P067b	333	Pulse	99	13772071	11249	1
FAGE_P067b	333	Pulse	99	13784471	23649	1
FAGE_P067b	334	Picture	stroop maximum incongruent	13785646	0	2	24825	3	0	next	incorrect	1572
FAGE_P067b	334	Response	2	13791820	6174	1
FAGE_P067b	334	Pulse	99	13796870	11224	1
FAGE_P067b	334	Pulse	99	13809270	23624	1
FAGE_P067b	335	Picture	Fixation Cross Stroop	13810471	0	1	124619	2	0	next	other	0
FAGE_P067b	335	Pulse	99	13821670	11199	1
FAGE_P067b	335	Pulse	99	13834069	23598	1
FAGE_P067b	335	Pulse	99	13846469	35998	1
FAGE_P067b	335	Pulse	99	13858869	48398	1
FAGE_P067b	335	Pulse	99	13871268	60797	1
FAGE_P067b	335	Pulse	99	13883668	73197	1
FAGE_P067b	335	Pulse	99	13896068	85597	1
FAGE_P067b	335	Pulse	99	13908468	97997	1
FAGE_P067b	335	Pulse	99	13920867	110396	1
FAGE_P067b	335	Pulse	99	13933267	122796	1
FAGE_P067b	336	Picture	stroop maximum incongruent	13935090	0	1	24824	2	0	next	hit	1587
FAGE_P067b	336	Response	1	13941077	5987	1
FAGE_P067b	336	Pulse	99	13945666	10576	1
FAGE_P067b	336	Pulse	99	13958066	22976	1
FAGE_P067b	337	Picture	stroop maximum incongruent	13959914	0	1	24991	2	0	next	hit	1591
FAGE_P067b	337	Response	1	13967746	7832	1
FAGE_P067b	337	Pulse	99	13970466	10552	1
FAGE_P067b	337	Pulse	99	13982866	22952	1
FAGE_P067b	338	Picture	stroop maximum incongruent	13984905	0	1	24824	3	0	next	incorrect	1595
FAGE_P067b	338	Response	2	13989705	4800	1
FAGE_P067b	338	Pulse	99	13995265	10360	1
FAGE_P067b	338	Pulse	99	14007665	22760	1
FAGE_P067b	339	Picture	stroop maximum incongruent	14009729	0	2	24824	3	0	next	hit	1599
FAGE_P067b	339	Response	1	14015535	5806	1
FAGE_P067b	339	Pulse	99	14020065	10336	1
FAGE_P067b	339	Pulse	99	14032464	22735	1
FAGE_P067b	340	Picture	stroop maximum incongruent	14034553	0	1	24991	2	0	next	hit	1603
FAGE_P067b	340	Response	1	14040494	5941	1
FAGE_P067b	340	Pulse	99	14044864	10311	1
FAGE_P067b	340	Pulse	99	14057264	22711	1
FAGE_P067b	341	Picture	stroop maximum incongruent	14059544	0	1	24824	2	0	next	incorrect	1607
FAGE_P067b	341	Response	2	14064394	4850	1
FAGE_P067b	341	Pulse	99	14069663	10119	1
FAGE_P067b	341	Pulse	99	14082063	22519	1
FAGE_P067b	342	Picture	Fixation Cross Stroop	14084368	0	1	124619	2	0	next	other	0
FAGE_P067b	342	Pulse	99	14094463	10095	1
FAGE_P067b	342	Pulse	99	14106863	22495	1
FAGE_P067b	342	Pulse	99	14119272	34904	1
FAGE_P067b	342	Pulse	99	14131672	47304	1
FAGE_P067b	342	Pulse	99	14144072	59704	1
FAGE_P067b	342	Pulse	99	14156471	72103	1
FAGE_P067b	342	Pulse	99	14168871	84503	1
FAGE_P067b	342	Pulse	99	14181271	96903	1
FAGE_P067b	342	Pulse	99	14193670	109302	1
FAGE_P067b	342	Pulse	99	14206070	121702	1
FAGE_P067b	343	Picture	stroop maximum incongruent	14208987	0	1	24824	2	0	next	incorrect	1622
FAGE_P067b	343	Response	2	14214190	5203	1
FAGE_P067b	343	Pulse	99	14218470	9483	1
FAGE_P067b	343	Pulse	99	14230870	21883	1
FAGE_P067b	344	Picture	stroop maximum incongruent	14233811	0	1	24824	2	0	next	hit	1626
FAGE_P067b	344	Response	1	14239559	5748	1
FAGE_P067b	344	Pulse	99	14243269	9458	1
FAGE_P067b	344	Pulse	99	14255669	21858	1
FAGE_P067b	345	Picture	stroop maximum incongruent	14258635	0	1	24824	2	0	next	incorrect	1630
FAGE_P067b	345	Response	2	14263619	4984	1
FAGE_P067b	345	Pulse	99	14268068	9433	1
FAGE_P067b	345	Pulse	99	14280468	21833	1
FAGE_P067b	346	Picture	stroop maximum incongruent	14283459	0	1	24824	2	0	next	incorrect	1634
FAGE_P067b	346	Response	2	14291478	8019	1
FAGE_P067b	346	Pulse	99	14292868	9409	1
FAGE_P067b	346	Pulse	99	14305268	21809	1
FAGE_P067b	347	Picture	stroop maximum incongruent	14308283	0	1	24824	2	0	next	incorrect	1638
FAGE_P067b	347	Response	2	14316407	8124	1
FAGE_P067b	347	Pulse	99	14317667	9384	1
FAGE_P067b	347	Pulse	99	14330067	21784	1
FAGE_P067b	348	Picture	stroop maximum incongruent	14333107	0	1	24824	2	0	next	incorrect	1642
FAGE_P067b	348	Response	2	14338857	5750	1
FAGE_P067b	348	Pulse	99	14342467	9360	1
FAGE_P067b	348	Pulse	99	14354866	21759	1
FAGE_P067b	349	Picture	Fixation Cross Stroop	14357931	0	1	124620	2	0	next	other	0
FAGE_P067b	349	Pulse	99	14367266	9335	1
FAGE_P067b	349	Pulse	99	14379666	21735	1
FAGE_P067b	349	Pulse	99	14392065	34134	1
FAGE_P067b	349	Pulse	99	14404465	46534	1
FAGE_P067b	349	Pulse	99	14416865	58934	1
FAGE_P067b	349	Pulse	99	14429265	71334	1
FAGE_P067b	349	Pulse	99	14441664	83733	1
FAGE_P067b	349	Pulse	99	14454064	96133	1
FAGE_P067b	349	Pulse	99	14466464	108533	1
FAGE_P067b	349	Pulse	99	14478863	120932	1
FAGE_P067b	350	Picture	End Stroop	14482551	0	1	44188	2	0	next	other	0
FAGE_P067b	350	Pulse	99	14491263	8712	1
FAGE_P067b	350	Pulse	99	14503663	21112	1
FAGE_P067b	350	Pulse	99	14516062	33511	1
