# Supplementary material for: Towards clinical applicability of fMRI via systematic filtering
Source: PLoS One. 2025 May 12;20(5):e0321088. doi: 10.1371/journal.pone.0321088 (PMC12068634; doi:10.1371/journal.pone.0321088)
Supplement: S1 Code — (ZIP) [file pone.0321088.s001.zip › PLOS_DATA_CODE/Logfiles/Fage_P068a-fage.log]

Scenario - Fage Final
Logfile written - 05/14/2013 18:09:35

Subject	Trial	Event Type	Code	Time	TTime	Uncertainty	Duration	Uncertainty	ReqTime	ReqDur	Stim Type	Pair Index

Fage_P068a	1	Pulse	99	72826	82821	1
Fage_P068a	2	Picture	Instruction Sternberg Symbols	73135	0	1	37319	2	0	next	other	0
Fage_P068a	2	Pulse	99	85225	12090	1
Fage_P068a	2	Pulse	99	97625	24490	1
Fage_P068a	2	Pulse	99	110025	36890	1
Fage_P068a	3	Picture	Encoding Sternberg Symbols	110454	0	1	24824	3	0	next	other	0
Fage_P068a	3	Pulse	99	122424	11970	1
Fage_P068a	3	Pulse	99	134824	24370	1
Fage_P068a	4	Picture	Fixation Cross Sternberg Symbols after Encoding	135278	0	2	12496	3	0	next	other	0
Fage_P068a	4	Pulse	99	147224	11946	1
Fage_P068a	5	Picture	Stroop Sternberg	147774	0	1	24824	2	0	next	incorrect	12
Fage_P068a	5	Response	2	155514	7740	1
Fage_P068a	5	Pulse	99	159623	11849	1
Fage_P068a	5	Pulse	99	172023	24249	1
Fage_P068a	6	Picture	Fixation Cross Sternberg Symbols after Stroop	172598	0	1	37319	2	0	next	other	0
Fage_P068a	6	Pulse	99	184423	11825	1
Fage_P068a	6	Pulse	99	196823	24225	1
Fage_P068a	6	Pulse	99	209223	36625	1
Fage_P068a	7	Picture	Retrieval Sternberg Symbols	209917	0	1	24824	2	0	next	incorrect	21
Fage_P068a	7	Pulse	99	221622	11705	1
Fage_P068a	7	Response	2	233312	23395	1
Fage_P068a	7	Pulse	99	234022	24105	1
Fage_P068a	8	Picture	Fixation Cross after Retrieval	234741	0	1	112292	2	0	next	other	0
Fage_P068a	8	Pulse	99	246422	11681	1
Fage_P068a	8	Pulse	99	258821	24080	1
Fage_P068a	8	Pulse	99	271221	36480	1
Fage_P068a	8	Pulse	99	283621	48880	1
Fage_P068a	8	Pulse	99	296021	61280	1
Fage_P068a	8	Pulse	99	308420	73679	1
Fage_P068a	8	Pulse	99	320820	86079	1
Fage_P068a	8	Pulse	99	333220	98479	1
Fage_P068a	8	Pulse	99	345619	110878	1
Fage_P068a	9	Picture	Encoding Sternberg Symbols	347033	0	1	24824	2	0	next	other	0
Fage_P068a	9	Pulse	99	358019	10986	1
Fage_P068a	9	Pulse	99	370419	23386	1
Fage_P068a	10	Picture	Fixation Cross Sternberg Symbols after Encoding	371857	0	1	12495	2	0	next	other	0
Fage_P068a	10	Pulse	99	382819	10962	1
Fage_P068a	11	Picture	Stroop Sternberg	384352	0	1	24824	2	0	next	incorrect	39
Fage_P068a	11	Response	2	391819	7467	1
Fage_P068a	11	Pulse	99	395218	10866	1
Fage_P068a	11	Pulse	99	407618	23266	1
Fage_P068a	12	Picture	Fixation Cross Sternberg Symbols after Stroop	409176	0	1	37320	2	0	next	other	0
Fage_P068a	12	Pulse	99	420018	10842	1
Fage_P068a	12	Pulse	99	432418	23242	1
Fage_P068a	12	Pulse	99	444817	35641	1
Fage_P068a	13	Picture	Retrieval Sternberg Symbols	446496	0	1	24824	2	0	next	incorrect	47
Fage_P068a	13	Response	2	455877	9381	1
Fage_P068a	13	Pulse	99	457217	10721	1
Fage_P068a	13	Pulse	99	469617	23121	1
Fage_P068a	14	Picture	Fixation Cross after Retrieval	471320	0	1	149444	2	0	next	other	0
Fage_P068a	14	Pulse	99	482017	10697	1
Fage_P068a	14	Pulse	99	494416	23096	1
Fage_P068a	14	Pulse	99	506816	35496	1
Fage_P068a	14	Pulse	99	519216	47896	1
Fage_P068a	14	Pulse	99	531615	60295	1
Fage_P068a	14	Pulse	99	544015	72695	1
Fage_P068a	14	Pulse	99	556415	85095	1
Fage_P068a	14	Pulse	99	568815	97495	1
Fage_P068a	14	Pulse	99	581214	109894	1
Fage_P068a	14	Pulse	99	593614	122294	1
Fage_P068a	14	Pulse	99	606014	134694	1
Fage_P068a	14	Pulse	99	618413	147093	1
Fage_P068a	15	Picture	Encoding Sternberg Symbols	620764	0	1	24824	2	0	next	other	0
Fage_P068a	15	Pulse	99	630813	10049	1
Fage_P068a	15	Pulse	99	643213	22449	1
Fage_P068a	16	Picture	Fixation Cross Sternberg Symbols after Encoding	645588	0	1	12495	2	0	next	other	0
Fage_P068a	16	Pulse	99	655613	10025	1
Fage_P068a	17	Picture	Stroop Sternberg	658083	0	1	24824	2	0	next	hit	69
Fage_P068a	17	Response	1	666213	8130	1
Fage_P068a	17	Pulse	99	668012	9929	1
Fage_P068a	17	Pulse	99	680412	22329	1
Fage_P068a	18	Picture	Fixation Cross Sternberg Symbols after Stroop	682907	0	1	37320	2	0	next	other	0
Fage_P068a	18	Pulse	99	692812	9905	1
Fage_P068a	18	Pulse	99	705212	22305	1
Fage_P068a	18	Pulse	99	717611	34704	1
Fage_P068a	19	Picture	Retrieval Sternberg Symbols	720227	0	1	24824	2	0	next	hit	78
Fage_P068a	19	Pulse	99	730011	9784	1
Fage_P068a	19	Response	1	730291	10064	1
Fage_P068a	19	Pulse	99	742411	22184	1
Fage_P068a	20	Picture	Fixation Cross after Retrieval	745051	0	1	124620	2	0	next	other	0
Fage_P068a	20	Pulse	99	754811	9760	1
Fage_P068a	20	Pulse	99	767210	22159	1
Fage_P068a	20	Pulse	99	779610	34559	1
Fage_P068a	20	Pulse	99	792010	46959	1
Fage_P068a	20	Pulse	99	804409	59358	1
Fage_P068a	20	Pulse	99	816809	71758	1
Fage_P068a	20	Pulse	99	829209	84158	1
Fage_P068a	20	Pulse	99	841609	96558	1
Fage_P068a	20	Pulse	99	854008	108957	1
Fage_P068a	20	Pulse	99	866408	121357	1
Fage_P068a	21	Picture	Encoding Sternberg Symbols	869671	0	1	24824	2	0	next	other	0
Fage_P068a	21	Pulse	99	878808	9137	1
Fage_P068a	21	Pulse	99	891208	21537	1
Fage_P068a	22	Picture	Fixation Cross Sternberg Symbols after Encoding	894495	0	1	12495	2	0	next	other	0
Fage_P068a	22	Pulse	99	903607	9112	1
Fage_P068a	23	Picture	Stroop Sternberg	906990	0	1	24824	2	0	next	hit	97
Fage_P068a	23	Response	1	915327	8337	1
Fage_P068a	23	Pulse	99	916007	9017	1
Fage_P068a	23	Pulse	99	928407	21417	1
Fage_P068a	24	Picture	Fixation Cross Sternberg Symbols after Stroop	931814	0	1	37320	2	0	next	other	0
Fage_P068a	24	Pulse	99	940807	8993	1
Fage_P068a	24	Pulse	99	953206	21392	1
Fage_P068a	24	Pulse	99	965606	33792	1
Fage_P068a	25	Picture	Retrieval Sternberg Symbols	969134	0	1	24824	2	0	next	incorrect	106
Fage_P068a	25	Pulse	99	978006	8872	1
Fage_P068a	25	Response	2	978105	8971	1
Fage_P068a	25	Pulse	99	990405	21271	1
Fage_P068a	26	Picture	Fixation Cross after Retrieval	993958	0	1	136949	2	0	next	other	0
Fage_P068a	26	Pulse	99	1002805	8847	1
Fage_P068a	26	Pulse	99	1015205	21247	1
Fage_P068a	26	Pulse	99	1027605	33647	1
Fage_P068a	26	Pulse	99	1040004	46046	1
Fage_P068a	26	Pulse	99	1052404	58446	1
Fage_P068a	26	Pulse	99	1064804	70846	1
Fage_P068a	26	Pulse	99	1077203	83245	1
Fage_P068a	26	Pulse	99	1089603	95645	1
Fage_P068a	26	Pulse	99	1102003	108045	1
Fage_P068a	26	Pulse	99	1114403	120445	1
Fage_P068a	26	Pulse	99	1126802	132844	1
Fage_P068a	27	Picture	Encoding Sternberg Symbols	1130907	0	1	24824	2	0	next	other	0
Fage_P068a	27	Pulse	99	1139202	8295	1
Fage_P068a	27	Pulse	99	1151602	20695	1
Fage_P068a	28	Picture	Fixation Cross Sternberg Symbols after Encoding	1155731	0	1	12495	2	0	next	other	0
Fage_P068a	28	Pulse	99	1164002	8271	1
Fage_P068a	29	Picture	Stroop Sternberg	1168226	0	1	24824	2	0	next	incorrect	127
Fage_P068a	29	Pulse	99	1176401	8175	1
Fage_P068a	29	Response	2	1177421	9195	1
Fage_P068a	29	Pulse	99	1188801	20575	1
Fage_P068a	30	Picture	Fixation Cross Sternberg Symbols after Stroop	1193050	0	1	37320	2	0	next	other	0
Fage_P068a	30	Pulse	99	1201201	8151	1
Fage_P068a	30	Pulse	99	1213601	20551	1
Fage_P068a	30	Pulse	99	1226000	32950	1
Fage_P068a	31	Picture	Retrieval Sternberg Symbols	1230370	0	1	24823	3	0	next	hit	135
Fage_P068a	31	Pulse	99	1238400	8030	1
Fage_P068a	31	Response	1	1240330	9960	1
Fage_P068a	31	Pulse	99	1250810	20440	1
Fage_P068a	32	Picture	Fixation Cross after Retrieval	1255193	0	2	124621	3	0	next	other	0
Fage_P068a	32	Pulse	99	1263209	8016	1
Fage_P068a	32	Pulse	99	1275609	20416	1
Fage_P068a	32	Pulse	99	1288009	32816	1
Fage_P068a	32	Pulse	99	1300409	45216	1
Fage_P068a	32	Pulse	99	1312808	57615	1
Fage_P068a	32	Pulse	99	1325208	70015	1
Fage_P068a	32	Pulse	99	1337608	82415	1
Fage_P068a	32	Pulse	99	1350008	94815	1
Fage_P068a	32	Pulse	99	1362407	107214	1
Fage_P068a	32	Pulse	99	1374807	119614	1
Fage_P068a	33	Picture	Encoding Sternberg Symbols	1379814	0	1	24824	2	0	next	other	0
Fage_P068a	33	Pulse	99	1387207	7393	1
Fage_P068a	33	Pulse	99	1399606	19792	1
Fage_P068a	34	Picture	Fixation Cross Sternberg Symbols after Encoding	1404638	0	1	12495	2	0	next	other	0
Fage_P068a	34	Pulse	99	1412006	7368	1
Fage_P068a	35	Picture	Stroop Sternberg	1417133	0	1	24824	2	0	next	incorrect	155
Fage_P068a	35	Pulse	99	1424406	7273	1
Fage_P068a	35	Response	2	1426726	9593	1
Fage_P068a	35	Pulse	99	1436806	19673	1
Fage_P068a	36	Picture	Fixation Cross Sternberg Symbols after Stroop	1441957	0	1	37320	2	0	next	other	0
Fage_P068a	36	Pulse	99	1449205	7248	1
Fage_P068a	36	Pulse	99	1461605	19648	1
Fage_P068a	36	Pulse	99	1474005	32048	1
Fage_P068a	37	Picture	Retrieval Sternberg Symbols	1479277	0	1	24824	2	0	next	hit	163
Fage_P068a	37	Pulse	99	1486405	7128	1
Fage_P068a	37	Response	1	1489104	9827	1
Fage_P068a	37	Pulse	99	1498804	19527	1
Fage_P068a	38	Picture	Fixation Cross after Retrieval	1504101	0	1	112291	2	0	next	other	0
Fage_P068a	38	Pulse	99	1511204	7103	1
Fage_P068a	38	Pulse	99	1523604	19503	1
Fage_P068a	38	Pulse	99	1536003	31902	1
Fage_P068a	38	Pulse	99	1548403	44302	1
Fage_P068a	38	Pulse	99	1560803	56702	1
Fage_P068a	38	Pulse	99	1573203	69102	1
Fage_P068a	38	Pulse	99	1585602	81501	1
Fage_P068a	38	Pulse	99	1598002	93901	1
Fage_P068a	38	Pulse	99	1610402	106301	1
Fage_P068a	39	Picture	Encoding Sternberg Symbols	1616392	0	1	24824	2	0	next	other	0
Fage_P068a	39	Pulse	99	1622802	6410	1
Fage_P068a	39	Pulse	99	1635201	18809	1
Fage_P068a	40	Picture	Fixation Cross Sternberg Symbols after Encoding	1641216	0	1	12496	2	0	next	other	0
Fage_P068a	40	Pulse	99	1647601	6385	1
Fage_P068a	41	Picture	Stroop Sternberg	1653712	0	1	24824	2	0	next	hit	182
Fage_P068a	41	Pulse	99	1660001	6289	1
Fage_P068a	41	Response	1	1661981	8269	1
Fage_P068a	41	Pulse	99	1672400	18688	1
Fage_P068a	42	Picture	Fixation Cross Sternberg Symbols after Stroop	1678536	0	1	37319	2	0	next	other	0
Fage_P068a	42	Pulse	99	1684800	6264	1
Fage_P068a	42	Pulse	99	1697200	18664	1
Fage_P068a	42	Pulse	99	1709600	31064	1
Fage_P068a	43	Picture	Retrieval Sternberg Symbols	1715855	0	1	24824	2	0	next	hit	191
Fage_P068a	43	Pulse	99	1721999	6144	1
Fage_P068a	43	Pulse	99	1734399	18544	1
Fage_P068a	43	Response	1	1735429	19574	1
Fage_P068a	44	Picture	Fixation Cross after Retrieval	1740679	0	1	112292	2	0	next	other	0
Fage_P068a	44	Pulse	99	1746799	6120	1
Fage_P068a	44	Pulse	99	1759199	18520	1
Fage_P068a	44	Pulse	99	1771598	30919	1
Fage_P068a	44	Pulse	99	1783998	43319	1
Fage_P068a	44	Pulse	99	1796398	55719	1
Fage_P068a	44	Pulse	99	1808797	68118	1
Fage_P068a	44	Pulse	99	1821197	80518	1
Fage_P068a	44	Pulse	99	1833597	92918	1
Fage_P068a	44	Pulse	99	1845997	105318	1
Fage_P068a	45	Picture	Encoding Sternberg Symbols	1852971	0	1	24824	2	0	next	other	0
Fage_P068a	45	Pulse	99	1858396	5425	1
Fage_P068a	45	Pulse	99	1870796	17825	1
Fage_P068a	46	Picture	Fixation Cross Sternberg Symbols after Encoding	1877795	0	1	12495	2	0	next	other	0
Fage_P068a	46	Pulse	99	1883196	5401	1
Fage_P068a	47	Picture	Stroop Sternberg	1890290	0	1	24824	2	0	next	incorrect	209
Fage_P068a	47	Pulse	99	1895596	5306	1
Fage_P068a	47	Response	2	1897645	7355	1
Fage_P068a	47	Pulse	99	1907995	17705	1
Fage_P068a	48	Picture	Fixation Cross Sternberg Symbols after Stroop	1915114	0	1	37319	3	0	next	other	0
Fage_P068a	48	Pulse	99	1920395	5281	1
Fage_P068a	48	Pulse	99	1932795	17681	1
Fage_P068a	48	Pulse	99	1945194	30080	1
Fage_P068a	49	Picture	Retrieval Sternberg Symbols	1952433	0	2	24825	3	0	next	hit	218
Fage_P068a	49	Pulse	99	1957594	5161	1
Fage_P068a	49	Pulse	99	1969994	17561	1
Fage_P068a	49	Response	1	1971624	19191	1
Fage_P068a	50	Picture	Fixation Cross after Retrieval	1977258	0	1	136948	2	0	next	other	0
Fage_P068a	50	Pulse	99	1982394	5136	1
Fage_P068a	50	Pulse	99	1994793	17535	1
Fage_P068a	50	Pulse	99	2007193	29935	1
Fage_P068a	50	Pulse	99	2019593	42335	1
Fage_P068a	50	Pulse	99	2031993	54735	1
Fage_P068a	50	Pulse	99	2044392	67134	1
Fage_P068a	50	Pulse	99	2056792	79534	1
Fage_P068a	50	Pulse	99	2069192	91934	1
Fage_P068a	50	Pulse	99	2081592	104334	1
Fage_P068a	50	Pulse	99	2093991	116733	1
Fage_P068a	50	Pulse	99	2106391	129133	1
Fage_P068a	51	Picture	Encoding Sternberg Symbols	2114206	0	1	24825	2	0	next	other	0
Fage_P068a	51	Pulse	99	2118791	4585	1
Fage_P068a	51	Pulse	99	2131190	16984	1
Fage_P068a	52	Picture	Fixation Cross Sternberg Symbols after Encoding	2139031	0	1	12495	2	0	next	other	0
Fage_P068a	52	Pulse	99	2143590	4559	1
Fage_P068a	53	Picture	Stroop Sternberg	2151526	0	1	24824	2	0	next	hit	238
Fage_P068a	53	Pulse	99	2155990	4464	1
Fage_P068a	53	Response	1	2159750	8224	1
Fage_P068a	53	Pulse	99	2168390	16864	1
Fage_P068a	54	Picture	Fixation Cross Sternberg Symbols after Stroop	2176350	0	1	37319	2	0	next	other	0
Fage_P068a	54	Pulse	99	2180789	4439	1
Fage_P068a	54	Pulse	99	2193189	16839	1
Fage_P068a	54	Pulse	99	2205589	29239	1
Fage_P068a	55	Picture	Retrieval Sternberg Symbols	2213669	0	1	24824	2	0	next	incorrect	246
Fage_P068a	55	Pulse	99	2217989	4320	1
Fage_P068a	55	Response	2	2220398	6729	1
Fage_P068a	55	Pulse	99	2230388	16719	1
Fage_P068a	56	Picture	Fixation Cross after Retrieval	2238493	0	1	124621	2	0	next	other	0
Fage_P068a	56	Pulse	99	2242788	4295	1
Fage_P068a	56	Pulse	99	2255188	16695	1
Fage_P068a	56	Pulse	99	2267587	29094	1
Fage_P068a	56	Pulse	99	2279987	41494	1
Fage_P068a	56	Pulse	99	2292387	53894	1
Fage_P068a	56	Pulse	99	2304787	66294	1
Fage_P068a	56	Pulse	99	2317186	78693	1
Fage_P068a	56	Pulse	99	2329586	91093	1
Fage_P068a	56	Pulse	99	2341986	103493	1
Fage_P068a	56	Pulse	99	2354386	115893	1
Fage_P068a	57	Picture	Encoding Sternberg Symbols	2363114	0	1	24824	2	0	next	other	0
Fage_P068a	57	Pulse	99	2366785	3671	1
Fage_P068a	57	Pulse	99	2379185	16071	1
Fage_P068a	58	Picture	Fixation Cross Sternberg Symbols after Encoding	2387938	0	1	12495	2	0	next	other	0
Fage_P068a	58	Pulse	99	2391585	3647	1
Fage_P068a	59	Picture	Stroop Sternberg	2400433	0	1	24824	2	0	next	incorrect	266
Fage_P068a	59	Pulse	99	2403984	3551	1
Fage_P068a	59	Response	2	2409034	8601	1
Fage_P068a	59	Pulse	99	2416384	15951	1
Fage_P068a	60	Picture	Fixation Cross Sternberg Symbols after Stroop	2425257	0	1	37319	3	0	next	other	0
Fage_P068a	60	Pulse	99	2428784	3527	1
Fage_P068a	60	Pulse	99	2441184	15927	1
Fage_P068a	60	Pulse	99	2453583	28326	1
Fage_P068a	61	Picture	Retrieval Sternberg Symbols	2462576	0	2	24824	4	0	next	incorrect	274
Fage_P068a	61	Pulse	99	2465983	3407	1
Fage_P068a	61	Response	2	2471243	8667	1
Fage_P068a	61	Pulse	99	2478383	15807	1
Fage_P068a	62	Picture	Fixation Cross after Retrieval	2487400	0	2	149445	3	0	next	other	0
Fage_P068a	62	Pulse	99	2490783	3383	1
Fage_P068a	62	Pulse	99	2503182	15782	1
Fage_P068a	62	Pulse	99	2515582	28182	1
Fage_P068a	62	Pulse	99	2527982	40582	1
Fage_P068a	62	Pulse	99	2540381	52981	1
Fage_P068a	62	Pulse	99	2552781	65381	1
Fage_P068a	62	Pulse	99	2565181	77781	1
Fage_P068a	62	Pulse	99	2577581	90181	1
Fage_P068a	62	Pulse	99	2589980	102580	1
Fage_P068a	62	Pulse	99	2602380	114980	1
Fage_P068a	62	Pulse	99	2614780	127380	1
Fage_P068a	62	Pulse	99	2627180	139780	1
Fage_P068a	63	Picture	Encoding Sternberg Symbols	2636845	0	1	24824	2	0	next	other	0
Fage_P068a	63	Pulse	99	2639579	2734	1
Fage_P068a	63	Pulse	99	2651979	15134	1
Fage_P068a	64	Picture	Fixation Cross Sternberg Symbols after Encoding	2661669	0	1	12495	2	0	next	other	0
Fage_P068a	64	Pulse	99	2664379	2710	1
Fage_P068a	65	Picture	Stroop Sternberg	2674164	0	1	24824	2	0	next	incorrect	296
Fage_P068a	65	Pulse	99	2676779	2615	1
Fage_P068a	65	Response	2	2682728	8564	1
Fage_P068a	65	Pulse	99	2689178	15014	1
Fage_P068a	66	Picture	Fixation Cross Sternberg Symbols after Stroop	2698988	0	1	37320	2	0	next	other	0
Fage_P068a	66	Pulse	99	2701578	2590	1
Fage_P068a	66	Pulse	99	2713978	14990	1
Fage_P068a	66	Pulse	99	2726377	27389	1
Fage_P068a	67	Picture	Retrieval Sternberg Symbols	2736308	0	1	24824	2	0	next	hit	304
Fage_P068a	67	Pulse	99	2738777	2469	1
Fage_P068a	67	Response	1	2748137	11829	1
Fage_P068a	67	Pulse	99	2751187	14879	1
Fage_P068a	68	Picture	Fixation Cross after Retrieval	2761132	0	1	124620	2	0	next	other	0
Fage_P068a	68	Pulse	99	2763587	2455	1
Fage_P068a	68	Pulse	99	2775976	14844	1
Fage_P068a	68	Pulse	99	2788386	27254	1
Fage_P068a	68	Pulse	99	2800786	39654	1
Fage_P068a	68	Pulse	99	2813185	52053	1
Fage_P068a	68	Pulse	99	2825585	64453	1
Fage_P068a	68	Pulse	99	2837985	76853	1
Fage_P068a	68	Pulse	99	2850385	89253	1
Fage_P068a	68	Pulse	99	2862784	101652	1
Fage_P068a	68	Pulse	99	2875184	114052	1
Fage_P068a	69	Picture	Encoding Sternberg Symbols	2885752	0	1	24824	2	0	next	other	0
Fage_P068a	69	Pulse	99	2887584	1832	1
Fage_P068a	69	Pulse	99	2899984	14232	1
Fage_P068a	70	Picture	Fixation Cross Sternberg Symbols after Encoding	2910576	0	1	12495	2	0	next	other	0
Fage_P068a	70	Pulse	99	2912383	1807	1
Fage_P068a	71	Picture	Stroop Sternberg	2923071	0	1	24824	2	0	next	incorrect	324
Fage_P068a	71	Pulse	99	2924783	1712	1
Fage_P068a	71	Response	2	2931003	7932	1
Fage_P068a	71	Pulse	99	2937183	14112	1
Fage_P068a	72	Picture	Fixation Cross Sternberg Symbols after Stroop	2947895	0	1	37320	2	0	next	other	0
Fage_P068a	72	Pulse	99	2949583	1688	1
Fage_P068a	72	Pulse	99	2961982	14087	1
Fage_P068a	72	Pulse	99	2974382	26487	1
Fage_P068a	73	Picture	Retrieval Sternberg Symbols	2985215	0	1	24824	2	0	next	incorrect	332
Fage_P068a	73	Pulse	99	2986782	1567	1
Fage_P068a	73	Response	2	2992211	6996	1
Fage_P068a	73	Pulse	99	2999181	13966	1
Fage_P068a	74	Picture	Fixation Cross after Retrieval	3010039	0	1	112291	2	0	next	other	0
Fage_P068a	74	Pulse	99	3011581	1542	1
Fage_P068a	74	Pulse	99	3023981	13942	1
Fage_P068a	74	Pulse	99	3036381	26342	1
Fage_P068a	74	Pulse	99	3048780	38741	1
Fage_P068a	74	Pulse	99	3061180	51141	1
Fage_P068a	74	Pulse	99	3073580	63541	1
Fage_P068a	74	Pulse	99	3085980	75941	1
Fage_P068a	74	Pulse	99	3098379	88340	1
Fage_P068a	74	Pulse	99	3110779	100740	1
Fage_P068a	75	Picture	Encoding Sternberg Symbols	3122330	0	1	24824	2	0	next	other	0
Fage_P068a	75	Pulse	99	3123179	849	1
Fage_P068a	75	Pulse	99	3135578	13248	1
Fage_P068a	76	Picture	Fixation Cross Sternberg Symbols after Encoding	3147154	0	1	12496	2	0	next	other	0
Fage_P068a	76	Pulse	99	3147978	824	1
Fage_P068a	77	Picture	Stroop Sternberg	3159650	0	1	24824	2	0	next	hit	351
Fage_P068a	77	Pulse	99	3160378	728	1
Fage_P068a	77	Response	1	3167478	7828	1
Fage_P068a	77	Pulse	99	3172778	13128	1
Fage_P068a	78	Picture	Fixation Cross Sternberg Symbols after Stroop	3184474	0	1	37319	2	0	next	other	0
Fage_P068a	78	Pulse	99	3185177	703	1
Fage_P068a	78	Pulse	99	3197577	13103	1
Fage_P068a	78	Pulse	99	3209977	25503	1
Fage_P068a	79	Picture	Retrieval Sternberg Symbols	3221793	0	1	24824	2	0	next	hit	359
Fage_P068a	79	Pulse	99	3222377	584	1
Fage_P068a	79	Response	1	3231566	9773	1
Fage_P068a	79	Pulse	99	3234776	12983	1
Fage_P068a	80	Picture	Fixation Cross after Retrieval	3246617	0	1	124620	2	0	next	other	0
Fage_P068a	80	Pulse	99	3247176	559	1
Fage_P068a	80	Pulse	99	3259576	12959	1
Fage_P068a	80	Pulse	99	3271975	25358	1
Fage_P068a	80	Pulse	99	3284375	37758	1
Fage_P068a	80	Pulse	99	3296775	50158	1
Fage_P068a	80	Pulse	99	3309175	62558	1
Fage_P068a	80	Pulse	99	3321574	74957	1
Fage_P068a	80	Pulse	99	3333974	87357	1
Fage_P068a	80	Pulse	99	3346374	99757	1
Fage_P068a	80	Pulse	99	3358774	112157	1
Fage_P068a	80	Pulse	99	3371173	124556	1
Fage_P068a	81	Picture	Encoding Sternberg Symbols	3371237	0	1	24824	3	0	next	other	0
Fage_P068a	81	Pulse	99	3383573	12336	1
Fage_P068a	81	Pulse	99	3395973	24736	1
Fage_P068a	82	Picture	Fixation Cross Sternberg Symbols after Encoding	3396061	0	2	12496	3	0	next	other	0
Fage_P068a	82	Pulse	99	3408372	12311	1
Fage_P068a	83	Picture	Stroop Sternberg	3408557	0	1	24824	2	0	next	incorrect	379
Fage_P068a	83	Response	2	3417102	8545	1
Fage_P068a	83	Pulse	99	3420772	12215	1
Fage_P068a	83	Pulse	99	3433172	24615	1
Fage_P068a	84	Picture	Fixation Cross Sternberg Symbols after Stroop	3433381	0	1	37319	2	0	next	other	0
Fage_P068a	84	Pulse	99	3445572	12191	1
Fage_P068a	84	Pulse	99	3457971	24590	1
Fage_P068a	84	Pulse	99	3470371	36990	1
Fage_P068a	85	Picture	Retrieval Sternberg Symbols	3470700	0	1	24824	3	0	next	incorrect	387
Fage_P068a	85	Response	2	3478881	8181	1
Fage_P068a	85	Pulse	99	3482771	12071	1
Fage_P068a	85	Pulse	99	3495171	24471	1
Fage_P068a	86	Picture	Fixation Cross after Retrieval	3495524	0	2	124620	4	0	next	other	0
Fage_P068a	86	Pulse	99	3507570	12046	1
Fage_P068a	86	Pulse	99	3519970	24446	1
Fage_P068a	86	Pulse	99	3532370	36846	1
Fage_P068a	86	Pulse	99	3544769	49245	1
Fage_P068a	86	Pulse	99	3557169	61645	1
Fage_P068a	86	Pulse	99	3569569	74045	1
Fage_P068a	86	Pulse	99	3581969	86445	1
Fage_P068a	86	Pulse	99	3594368	98844	1
Fage_P068a	86	Pulse	99	3606768	111244	1
Fage_P068a	86	Pulse	99	3619168	123644	1
Fage_P068a	87	Picture	Encoding Sternberg Symbols	3620144	0	2	24825	3	0	next	other	0
Fage_P068a	87	Pulse	99	3631568	11424	1
Fage_P068a	87	Pulse	99	3643967	23823	1
Fage_P068a	88	Picture	Fixation Cross Sternberg Symbols after Encoding	3644969	0	1	12495	2	0	next	other	0
Fage_P068a	88	Pulse	99	3656367	11398	1
Fage_P068a	89	Picture	Stroop Sternberg	3657464	0	1	24824	2	0	next	incorrect	407
Fage_P068a	89	Response	2	3665827	8363	1
Fage_P068a	89	Pulse	99	3668767	11303	1
Fage_P068a	89	Pulse	99	3681166	23702	1
Fage_P068a	90	Picture	Fixation Cross Sternberg Symbols after Stroop	3682288	0	1	37319	2	0	next	other	0
Fage_P068a	90	Pulse	99	3693566	11278	1
Fage_P068a	90	Pulse	99	3705966	23678	1
Fage_P068a	90	Pulse	99	3718366	36078	1
Fage_P068a	91	Picture	Retrieval Sternberg Symbols	3719607	0	1	24824	3	0	next	incorrect	415
Fage_P068a	91	Response	2	3727755	8148	1
Fage_P068a	91	Pulse	99	3730765	11158	1
Fage_P068a	91	Pulse	99	3743165	23558	1
Fage_P068a	92	Picture	Fixation Cross after Retrieval	3744431	0	2	112292	3	0	next	other	0
Fage_P068a	92	Pulse	99	3755565	11134	1
Fage_P068a	92	Pulse	99	3767965	23534	1
Fage_P068a	92	Pulse	99	3780364	35933	1
Fage_P068a	92	Pulse	99	3792764	48333	1
Fage_P068a	92	Pulse	99	3805164	60733	1
Fage_P068a	92	Pulse	99	3817563	73132	1
Fage_P068a	92	Pulse	99	3829963	85532	1
Fage_P068a	92	Pulse	99	3842363	97932	1
Fage_P068a	92	Pulse	99	3854763	110332	1
Fage_P068a	93	Picture	Encoding Sternberg Symbols	3856723	0	1	24824	2	0	next	other	0
Fage_P068a	93	Pulse	99	3867162	10439	1
Fage_P068a	93	Pulse	99	3879562	22839	1
Fage_P068a	94	Picture	Fixation Cross Sternberg Symbols after Encoding	3881547	0	1	12495	2	0	next	other	0
Fage_P068a	94	Pulse	99	3891962	10415	1
Fage_P068a	95	Picture	Stroop Sternberg	3894042	0	1	24824	2	0	next	incorrect	434
Fage_P068a	95	Response	2	3901872	7830	1
Fage_P068a	95	Pulse	99	3904361	10319	1
Fage_P068a	95	Pulse	99	3916761	22719	1
Fage_P068a	96	Picture	Fixation Cross Sternberg Symbols after Stroop	3918866	0	1	37320	2	0	next	other	0
Fage_P068a	96	Pulse	99	3929161	10295	1
Fage_P068a	96	Pulse	99	3941561	22695	1
Fage_P068a	96	Pulse	99	3953960	35094	1
Fage_P068a	97	Picture	Retrieval Sternberg Symbols	3956186	0	1	24824	2	0	next	hit	443
Fage_P068a	97	Pulse	99	3966360	10174	1
Fage_P068a	97	Response	1	3967840	11654	1
Fage_P068a	97	Pulse	99	3978760	22574	1
Fage_P068a	98	Picture	Fixation Cross after Retrieval	3981010	0	1	136949	2	0	next	other	0
Fage_P068a	98	Pulse	99	3991160	10150	1
Fage_P068a	98	Pulse	99	4003559	22549	1
Fage_P068a	98	Pulse	99	4015959	34949	1
Fage_P068a	98	Pulse	99	4028359	47349	1
Fage_P068a	98	Pulse	99	4040759	59749	1
Fage_P068a	98	Pulse	99	4053158	72148	1
Fage_P068a	98	Pulse	99	4065558	84548	1
Fage_P068a	98	Pulse	99	4077958	96948	1
Fage_P068a	98	Pulse	99	4090357	109347	1
Fage_P068a	98	Pulse	99	4102757	121747	1
Fage_P068a	98	Pulse	99	4115157	134147	1
Fage_P068a	99	Picture	Encoding Sternberg Symbols	4117959	0	1	24824	2	0	next	other	0
Fage_P068a	99	Pulse	99	4127557	9598	1
Fage_P068a	99	Pulse	99	4139956	21997	1
Fage_P068a	100	Picture	Fixation Cross Sternberg Symbols after Encoding	4142783	0	1	12495	2	0	next	other	0
Fage_P068a	100	Pulse	99	4152356	9573	1
Fage_P068a	101	Picture	Stroop Sternberg	4155278	0	1	24824	2	0	next	incorrect	463
Fage_P068a	101	Response	2	4162146	6868	1
Fage_P068a	101	Pulse	99	4164756	9478	1
Fage_P068a	101	Pulse	99	4177156	21878	1
Fage_P068a	102	Picture	Fixation Cross Sternberg Symbols after Stroop	4180102	0	1	37320	2	0	next	other	0
Fage_P068a	102	Pulse	99	4189555	9453	1
Fage_P068a	102	Pulse	99	4201955	21853	1
Fage_P068a	102	Pulse	99	4214355	34253	1
Fage_P068a	103	Picture	Retrieval Sternberg Symbols	4217422	0	1	24824	2	0	next	hit	471
Fage_P068a	103	Response	1	4226665	9243	1
Fage_P068a	103	Pulse	99	4226754	9332	1
Fage_P068a	103	Pulse	99	4239154	21732	1
Fage_P068a	104	Picture	Fixation Cross after Retrieval	4242246	0	1	149444	2	0	next	other	0
Fage_P068a	104	Pulse	99	4251554	9308	1
Fage_P068a	104	Pulse	99	4263954	21708	1
Fage_P068a	104	Pulse	99	4276354	34108	1
Fage_P068a	104	Pulse	99	4288753	46507	1
Fage_P068a	104	Pulse	99	4301153	58907	1
Fage_P068a	104	Pulse	99	4313563	71317	1
Fage_P068a	104	Pulse	99	4325962	83716	1
Fage_P068a	104	Pulse	99	4338362	96116	1
Fage_P068a	104	Pulse	99	4350762	108516	1
Fage_P068a	104	Pulse	99	4363162	120916	1
Fage_P068a	104	Pulse	99	4375561	133315	1
Fage_P068a	104	Pulse	99	4387961	145715	1
Fage_P068a	105	Picture	Encoding Sternberg Symbols	4391690	0	1	24824	2	0	next	other	0
Fage_P068a	105	Pulse	99	4400361	8671	1
Fage_P068a	105	Pulse	99	4412760	21070	1
Fage_P068a	106	Picture	Fixation Cross Sternberg Symbols after Encoding	4416514	0	1	12495	2	0	next	other	0
Fage_P068a	106	Pulse	99	4425160	8646	1
Fage_P068a	107	Picture	Stroop Sternberg	4429009	0	1	24824	3	0	next	hit	493
Fage_P068a	107	Response	1	4437130	8121	1
Fage_P068a	107	Pulse	99	4437560	8551	1
Fage_P068a	107	Pulse	99	4449960	20951	1
Fage_P068a	108	Picture	Fixation Cross Sternberg Symbols after Stroop	4453833	0	2	37320	3	0	next	other	0
Fage_P068a	108	Pulse	99	4462359	8526	1
Fage_P068a	108	Pulse	99	4474759	20926	1
Fage_P068a	108	Pulse	99	4487159	33326	1
Fage_P068a	109	Picture	Retrieval Sternberg Symbols	4491153	0	1	24824	2	0	next	incorrect	502
Fage_P068a	109	Pulse	99	4499559	8406	1
Fage_P068a	109	Response	2	4500648	9495	1
Fage_P068a	109	Pulse	99	4511958	20805	1
Fage_P068a	110	Picture	Fixation Cross after Retrieval	4515977	0	1	136949	2	0	next	other	0
Fage_P068a	110	Pulse	99	4524358	8381	1
Fage_P068a	110	Pulse	99	4536758	20781	1
Fage_P068a	110	Pulse	99	4549157	33180	1
Fage_P068a	110	Pulse	99	4561557	45580	1
Fage_P068a	110	Pulse	99	4573957	57980	1
Fage_P068a	110	Pulse	99	4586357	70380	1
Fage_P068a	110	Pulse	99	4598756	82779	1
Fage_P068a	110	Pulse	99	4611156	95179	1
Fage_P068a	110	Pulse	99	4623556	107579	1
Fage_P068a	110	Pulse	99	4635956	119979	1
Fage_P068a	110	Pulse	99	4648355	132378	1
Fage_P068a	111	Picture	Encoding Sternberg Symbols	4652926	0	1	24824	2	0	next	other	0
Fage_P068a	111	Pulse	99	4660755	7829	1
Fage_P068a	111	Pulse	99	4673155	20229	1
Fage_P068a	112	Picture	Fixation Cross Sternberg Symbols after Encoding	4677750	0	1	12495	2	0	next	other	0
Fage_P068a	112	Pulse	99	4685555	7805	1
Fage_P068a	113	Picture	Stroop Sternberg	4690245	0	1	24824	2	0	next	incorrect	523
Fage_P068a	113	Pulse	99	4697954	7709	1
Fage_P068a	113	Response	2	4699934	9689	1
Fage_P068a	113	Pulse	99	4710354	20109	1
Fage_P068a	114	Picture	Fixation Cross Sternberg Symbols after Stroop	4715069	0	1	37320	2	0	next	other	0
Fage_P068a	114	Pulse	99	4722754	7685	1
Fage_P068a	114	Pulse	99	4735153	20084	1
Fage_P068a	114	Pulse	99	4747553	32484	1
Fage_P068a	115	Picture	Retrieval Sternberg Symbols	4752389	0	1	24824	2	0	next	incorrect	531
Fage_P068a	115	Pulse	99	4759953	7564	1
Fage_P068a	115	Response	2	4761463	9074	1
Fage_P068a	115	Pulse	99	4772353	19964	1
Fage_P068a	116	Picture	Fixation Cross after Retrieval	4777213	0	1	112291	2	0	next	other	0
Fage_P068a	116	Pulse	99	4784752	7539	1
Fage_P068a	116	Pulse	99	4797152	19939	1
Fage_P068a	116	Pulse	99	4809552	32339	1
Fage_P068a	116	Pulse	99	4821951	44738	1
Fage_P068a	116	Pulse	99	4834351	57138	1
Fage_P068a	116	Pulse	99	4846751	69538	1
Fage_P068a	116	Pulse	99	4859151	81938	1
Fage_P068a	116	Pulse	99	4871551	94338	1
Fage_P068a	116	Pulse	99	4883950	106737	1
Fage_P068a	117	Picture	Encoding Sternberg Symbols	4889504	0	1	24824	3	0	next	other	0
Fage_P068a	117	Pulse	99	4896350	6846	1
Fage_P068a	117	Pulse	99	4908750	19246	1
Fage_P068a	118	Picture	Fixation Cross Sternberg Symbols after Encoding	4914328	0	2	12496	3	0	next	other	0
Fage_P068a	118	Pulse	99	4921149	6821	1
Fage_P068a	119	Picture	Stroop Sternberg	4926824	0	1	24823	3	0	next	incorrect	550
Fage_P068a	119	Pulse	99	4933549	6725	1
Fage_P068a	119	Response	2	4934149	7325	1
Fage_P068a	119	Pulse	99	4945949	19125	1
Fage_P068a	120	Picture	Fixation Cross Sternberg Symbols after Stroop	4951647	0	2	37320	3	0	next	other	0
Fage_P068a	120	Pulse	99	4958349	6702	1
Fage_P068a	120	Pulse	99	4970748	19101	1
Fage_P068a	120	Pulse	99	4983148	31501	1
Fage_P068a	121	Picture	Retrieval Sternberg Symbols	4988967	0	1	24824	2	0	next	incorrect	558
Fage_P068a	121	Pulse	99	4995548	6581	1
Fage_P068a	121	Response	2	4998278	9311	1
Fage_P068a	121	Pulse	99	5007948	18981	1
Fage_P068a	122	Picture	Fixation Cross after Retrieval	5013791	0	1	149444	2	0	next	other	0
Fage_P068a	122	Pulse	99	5020347	6556	1
Fage_P068a	122	Pulse	99	5032747	18956	1
Fage_P068a	122	Pulse	99	5045147	31356	1
Fage_P068a	122	Pulse	99	5057546	43755	1
Fage_P068a	122	Pulse	99	5069946	56155	1
Fage_P068a	122	Pulse	99	5082346	68555	1
Fage_P068a	122	Pulse	99	5094746	80955	1
Fage_P068a	122	Pulse	99	5107145	93354	1
Fage_P068a	122	Pulse	99	5119545	105754	1
Fage_P068a	122	Pulse	99	5131945	118154	1
Fage_P068a	122	Pulse	99	5144344	130553	1
Fage_P068a	122	Pulse	99	5156744	142953	1
Fage_P068a	123	Picture	Encoding Sternberg Symbols	5163235	0	1	24824	3	0	next	other	0
Fage_P068a	123	Pulse	99	5169144	5909	1
Fage_P068a	123	Pulse	99	5181544	18309	1
Fage_P068a	124	Picture	Fixation Cross Sternberg Symbols after Encoding	5188059	0	2	12496	3	0	next	other	0
Fage_P068a	124	Pulse	99	5193943	5884	1
Fage_P068a	125	Picture	Stroop Sternberg	5200555	0	1	24824	2	0	next	incorrect	580
Fage_P068a	125	Pulse	99	5206343	5788	1
Fage_P068a	125	Response	2	5212713	12158	1
Fage_P068a	125	Pulse	99	5218743	18188	1
Fage_P068a	126	Picture	Fixation Cross Sternberg Symbols after Stroop	5225379	0	1	37319	2	0	next	other	0
Fage_P068a	126	Pulse	99	5231143	5764	1
Fage_P068a	126	Pulse	99	5243542	18163	1
Fage_P068a	126	Pulse	99	5255942	30563	1
Fage_P068a	127	Picture	Retrieval Sternberg Symbols	5262698	0	1	24824	2	0	next	hit	588
Fage_P068a	127	Pulse	99	5268342	5644	1
Fage_P068a	127	Response	1	5268872	6174	1
Fage_P068a	127	Pulse	99	5280742	18044	1
Fage_P068a	128	Picture	Fixation Cross after Retrieval	5287522	0	1	124620	3	0	next	other	0
Fage_P068a	128	Pulse	99	5293141	5619	1
Fage_P068a	128	Pulse	99	5305541	18019	1
Fage_P068a	128	Pulse	99	5317941	30419	1
Fage_P068a	128	Pulse	99	5330340	42818	1
Fage_P068a	128	Pulse	99	5342740	55218	1
Fage_P068a	128	Pulse	99	5355140	67618	1
Fage_P068a	128	Pulse	99	5367540	80018	1
Fage_P068a	128	Pulse	99	5379939	92417	1
Fage_P068a	128	Pulse	99	5392339	104817	1
Fage_P068a	128	Pulse	99	5404739	117217	1
Fage_P068a	129	Picture	Encoding Sternberg Symbols	5412142	0	2	24825	3	0	next	other	0
Fage_P068a	129	Pulse	99	5417139	4997	1
Fage_P068a	129	Pulse	99	5429538	17396	1
Fage_P068a	130	Picture	Fixation Cross Sternberg Symbols after Encoding	5436967	0	1	12495	2	0	next	other	0
Fage_P068a	130	Pulse	99	5441938	4971	1
Fage_P068a	131	Picture	Stroop Sternberg	5449462	0	1	24824	2	0	next	incorrect	608
Fage_P068a	131	Pulse	99	5454338	4876	1
Fage_P068a	131	Response	2	5457517	8055	1
Fage_P068a	131	Pulse	99	5466737	17275	1
Fage_P068a	132	Picture	Fixation Cross Sternberg Symbols after Stroop	5474286	0	1	37319	2	0	next	other	0
Fage_P068a	132	Pulse	99	5479137	4851	1
Fage_P068a	132	Pulse	99	5491537	17251	1
Fage_P068a	132	Pulse	99	5503937	29651	1
Fage_P068a	133	Picture	Retrieval Sternberg Symbols	5511605	0	1	24824	3	0	next	hit	616
Fage_P068a	133	Pulse	99	5516336	4731	1
Fage_P068a	133	Response	1	5520126	8521	1
Fage_P068a	133	Pulse	99	5528736	17131	1
Fage_P068a	134	Picture	Fixation Cross after Retrieval	5536429	0	2	112292	3	0	next	other	0
Fage_P068a	134	Pulse	99	5541136	4707	1
Fage_P068a	134	Pulse	99	5553536	17107	1
Fage_P068a	134	Pulse	99	5565935	29506	1
Fage_P068a	134	Pulse	99	5578335	41906	1
Fage_P068a	134	Pulse	99	5590735	54306	1
Fage_P068a	134	Pulse	99	5603134	66705	1
Fage_P068a	134	Pulse	99	5615534	79105	1
Fage_P068a	134	Pulse	99	5627934	91505	1
Fage_P068a	134	Pulse	99	5640334	103905	1
Fage_P068a	135	Picture	Encoding Sternberg Symbols	5648721	0	1	24824	2	0	next	other	0
Fage_P068a	135	Pulse	99	5652733	4012	1
Fage_P068a	135	Pulse	99	5665133	16412	1
Fage_P068a	136	Picture	Fixation Cross Sternberg Symbols after Encoding	5673545	0	1	12495	2	0	next	other	0
Fage_P068a	136	Pulse	99	5677533	3988	1
Fage_P068a	137	Picture	Stroop Sternberg	5686040	0	1	24824	2	0	next	hit	635
Fage_P068a	137	Pulse	99	5689933	3893	1
Fage_P068a	137	Response	1	5693522	7482	1
Fage_P068a	137	Pulse	99	5702332	16292	1
Fage_P068a	138	Picture	Fixation Cross Sternberg Symbols after Stroop	5710864	0	1	37320	2	0	next	other	0
Fage_P068a	138	Pulse	99	5714732	3868	1
Fage_P068a	138	Pulse	99	5727132	16268	1
Fage_P068a	138	Pulse	99	5739531	28667	1
Fage_P068a	139	Picture	Retrieval Sternberg Symbols	5748184	0	1	24824	2	0	next	hit	643
Fage_P068a	139	Pulse	99	5751931	3747	1
Fage_P068a	139	Response	1	5759561	11377	1
Fage_P068a	139	Pulse	99	5764331	16147	1
Fage_P068a	140	Picture	Fixation Cross after Retrieval	5773008	0	1	136949	2	0	next	other	0
Fage_P068a	140	Pulse	99	5776731	3723	1
Fage_P068a	140	Pulse	99	5789130	16122	1
Fage_P068a	140	Pulse	99	5801530	28522	1
Fage_P068a	140	Pulse	99	5813930	40922	1
Fage_P068a	140	Pulse	99	5826330	53322	1
Fage_P068a	140	Pulse	99	5838729	65721	1
Fage_P068a	140	Pulse	99	5851129	78121	1
Fage_P068a	140	Pulse	99	5863529	90521	1
Fage_P068a	140	Pulse	99	5875938	102930	1
Fage_P068a	140	Pulse	99	5888338	115330	1
Fage_P068a	140	Pulse	99	5900728	127720	1
Fage_P068a	141	Picture	Encoding Sternberg Symbols	5909957	0	1	24824	2	0	next	other	0
Fage_P068a	141	Pulse	99	5913138	3181	1
Fage_P068a	141	Pulse	99	5925537	15580	1
Fage_P068a	142	Picture	Fixation Cross Sternberg Symbols after Encoding	5934781	0	1	12495	2	0	next	other	0
Fage_P068a	142	Pulse	99	5937937	3156	1
Fage_P068a	143	Picture	Stroop Sternberg	5947276	0	1	24824	2	0	next	hit	664
Fage_P068a	143	Pulse	99	5950337	3061	1
Fage_P068a	143	Response	1	5955407	8131	1
Fage_P068a	143	Pulse	99	5962736	15460	1
Fage_P068a	144	Picture	Fixation Cross Sternberg Symbols after Stroop	5972100	0	1	37320	2	0	next	other	0
Fage_P068a	144	Pulse	99	5975136	3036	1
Fage_P068a	144	Pulse	99	5987536	15436	1
Fage_P068a	144	Pulse	99	5999936	27836	1
Fage_P068a	145	Picture	Retrieval Sternberg Symbols	6009420	0	1	24824	2	0	next	incorrect	672
Fage_P068a	145	Pulse	99	6012336	2916	1
Fage_P068a	145	Response	2	6018755	9335	1
Fage_P068a	145	Pulse	99	6024735	15315	1
Fage_P068a	146	Picture	Fixation Cross after Retrieval	6034244	0	1	112291	2	0	next	other	0
Fage_P068a	146	Pulse	99	6037135	2891	1
Fage_P068a	146	Pulse	99	6049535	15291	1
Fage_P068a	146	Pulse	99	6061934	27690	1
Fage_P068a	146	Pulse	99	6074334	40090	1
Fage_P068a	146	Pulse	99	6086734	52490	1
Fage_P068a	146	Pulse	99	6099134	64890	1
Fage_P068a	146	Pulse	99	6111533	77289	1
Fage_P068a	146	Pulse	99	6123933	89689	1
Fage_P068a	146	Pulse	99	6136333	102089	1
Fage_P068a	147	Picture	Instruction Sternberg Letters	6146535	0	1	37320	2	0	next	other	0
Fage_P068a	147	Pulse	99	6148732	2197	1
Fage_P068a	147	Pulse	99	6161132	14597	1
Fage_P068a	147	Pulse	99	6173532	26997	1
Fage_P068a	148	Picture	Encoding Sternberg Letters	6183855	0	1	24824	2	0	next	other	0
Fage_P068a	148	Pulse	99	6185932	2077	1
Fage_P068a	148	Pulse	99	6198331	14476	1
Fage_P068a	149	Picture	Fixation Cross Sternberg Letters after Encoding	6208679	0	1	12495	2	0	next	other	0
Fage_P068a	149	Pulse	99	6210731	2052	1
Fage_P068a	150	Picture	Stroop Sternberg	6221174	0	1	24824	2	0	next	incorrect	695
Fage_P068a	150	Pulse	99	6223131	1957	1
Fage_P068a	150	Response	2	6230101	8927	1
Fage_P068a	150	Pulse	99	6235530	14356	1
Fage_P068a	151	Picture	Fixation Cross Sternberg Letters after Stroop	6245998	0	1	37319	3	0	next	other	0
Fage_P068a	151	Pulse	99	6247930	1932	1
Fage_P068a	151	Pulse	99	6260330	14332	1
Fage_P068a	151	Pulse	99	6272730	26732	1
Fage_P068a	152	Picture	Retrieval Sternberg Letters	6283317	0	2	24825	3	0	next	incorrect	703
Fage_P068a	152	Pulse	99	6285130	1813	1
Fage_P068a	152	Response	2	6292209	8892	1
Fage_P068a	152	Pulse	99	6297529	14212	1
Fage_P068a	153	Picture	Fixation Cross after Retrieval	6308142	0	1	112291	2	0	next	other	0
Fage_P068a	153	Pulse	99	6309929	1787	1
Fage_P068a	153	Pulse	99	6322329	14187	1
Fage_P068a	153	Pulse	99	6334728	26586	1
Fage_P068a	153	Pulse	99	6347128	38986	1
Fage_P068a	153	Pulse	99	6359528	51386	1
Fage_P068a	153	Pulse	99	6371928	63786	1
Fage_P068a	153	Pulse	99	6384327	76185	1
Fage_P068a	153	Pulse	99	6396727	88585	1
Fage_P068a	153	Pulse	99	6409127	100985	1
Fage_P068a	154	Picture	Encoding Sternberg Letters	6420433	0	1	24824	2	0	next	other	0
Fage_P068a	154	Pulse	99	6421527	1094	1
Fage_P068a	154	Pulse	99	6433926	13493	1
Fage_P068a	155	Picture	Fixation Cross Sternberg Letters after Encoding	6445257	0	1	12495	2	0	next	other	0
Fage_P068a	155	Pulse	99	6446326	1069	1
Fage_P068a	156	Picture	Stroop Sternberg	6457752	0	1	24824	2	0	next	incorrect	722
Fage_P068a	156	Pulse	99	6458726	974	1
Fage_P068a	156	Response	2	6465685	7933	1
Fage_P068a	156	Pulse	99	6471125	13373	1
Fage_P068a	157	Picture	Fixation Cross Sternberg Letters after Stroop	6482576	0	1	37320	2	0	next	other	0
Fage_P068a	157	Pulse	99	6483525	949	1
Fage_P068a	157	Pulse	99	6495925	13349	1
Fage_P068a	157	Pulse	99	6508325	25749	1
Fage_P068a	158	Picture	Retrieval Sternberg Letters	6519896	0	1	24824	2	0	next	hit	730
Fage_P068a	158	Pulse	99	6520724	828	1
Fage_P068a	158	Response	1	6528534	8638	1
Fage_P068a	158	Pulse	99	6533124	13228	1
Fage_P068a	159	Picture	Fixation Cross after Retrieval	6544720	0	1	149444	2	0	next	other	0
Fage_P068a	159	Pulse	99	6545524	804	1
Fage_P068a	159	Pulse	99	6557924	13204	1
Fage_P068a	159	Pulse	99	6570323	25603	1
Fage_P068a	159	Pulse	99	6582723	38003	1
Fage_P068a	159	Pulse	99	6595123	50403	1
Fage_P068a	159	Pulse	99	6607522	62802	1
Fage_P068a	159	Pulse	99	6619922	75202	1
Fage_P068a	159	Pulse	99	6632322	87602	1
Fage_P068a	159	Pulse	99	6644722	100002	1
Fage_P068a	159	Pulse	99	6657121	112401	1
Fage_P068a	159	Pulse	99	6669521	124801	1
Fage_P068a	159	Pulse	99	6681921	137201	1
Fage_P068a	160	Picture	Encoding Sternberg Letters	6694164	0	1	24824	2	0	next	other	0
Fage_P068a	160	Pulse	99	6694321	157	1
Fage_P068a	160	Pulse	99	6706720	12556	1
Fage_P068a	161	Picture	Fixation Cross Sternberg Letters after Encoding	6718988	0	1	12496	2	0	next	other	0
Fage_P068a	161	Pulse	99	6719120	132	1
Fage_P068a	162	Picture	Stroop Sternberg	6731484	0	1	24824	2	0	next	hit	752
Fage_P068a	162	Pulse	99	6731520	36	1
Fage_P068a	162	Response	1	6739900	8416	1
Fage_P068a	162	Pulse	99	6743919	12435	1
Fage_P068a	163	Picture	Fixation Cross Sternberg Letters after Stroop	6756308	0	1	37319	2	0	next	other	0
Fage_P068a	163	Pulse	99	6756319	11	1
Fage_P068a	163	Pulse	99	6768719	12411	1
Fage_P068a	163	Pulse	99	6781119	24811	1
Fage_P068a	163	Pulse	99	6793518	37210	1
Fage_P068a	164	Picture	Retrieval Sternberg Letters	6793627	0	1	24824	2	0	next	hit	760
Fage_P068a	164	Response	1	6803788	10161	1
Fage_P068a	164	Pulse	99	6805918	12291	1
Fage_P068a	164	Pulse	99	6818318	24691	1
Fage_P068a	165	Picture	Fixation Cross after Retrieval	6818451	0	1	124620	2	0	next	other	0
Fage_P068a	165	Pulse	99	6830718	12267	1
Fage_P068a	165	Pulse	99	6843117	24666	1
Fage_P068a	165	Pulse	99	6855517	37066	1
Fage_P068a	165	Pulse	99	6867917	49466	1
Fage_P068a	165	Pulse	99	6880317	61866	1
Fage_P068a	165	Pulse	99	6892716	74265	1
Fage_P068a	165	Pulse	99	6905116	86665	1
Fage_P068a	165	Pulse	99	6917516	99065	1
Fage_P068a	165	Pulse	99	6929915	111464	1
Fage_P068a	165	Pulse	99	6942315	123864	1
Fage_P068a	166	Picture	Encoding Sternberg Letters	6943071	0	1	24824	2	0	next	other	0
Fage_P068a	166	Pulse	99	6954715	11644	1
Fage_P068a	166	Pulse	99	6967115	24044	1
Fage_P068a	167	Picture	Fixation Cross Sternberg Letters after Encoding	6967895	0	1	12496	2	0	next	other	0
Fage_P068a	167	Pulse	99	6979514	11619	1
Fage_P068a	168	Picture	Stroop Sternberg	6980391	0	1	24824	2	0	next	hit	780
Fage_P068a	168	Response	1	6987634	7243	1
Fage_P068a	168	Pulse	99	6991914	11523	1
Fage_P068a	168	Pulse	99	7004314	23923	1
Fage_P068a	169	Picture	Fixation Cross Sternberg Letters after Stroop	7005215	0	1	37319	2	0	next	other	0
Fage_P068a	169	Pulse	99	7016714	11499	1
Fage_P068a	169	Pulse	99	7029113	23898	1
Fage_P068a	169	Pulse	99	7041513	36298	1
Fage_P068a	170	Picture	Retrieval Sternberg Letters	7042534	0	1	24824	2	0	next	incorrect	788
Fage_P068a	170	Response	2	7050593	8059	1
Fage_P068a	170	Pulse	99	7053913	11379	1
Fage_P068a	170	Pulse	99	7066312	23778	1
Fage_P068a	171	Picture	Fixation Cross after Retrieval	7067358	0	1	137116	2	0	next	other	0
Fage_P068a	171	Pulse	99	7078712	11354	1
Fage_P068a	171	Pulse	99	7091112	23754	1
Fage_P068a	171	Pulse	99	7103512	36154	1
Fage_P068a	171	Pulse	99	7115911	48553	1
Fage_P068a	171	Pulse	99	7128311	60953	1
Fage_P068a	171	Pulse	99	7140711	73353	1
Fage_P068a	171	Pulse	99	7153110	85752	1
Fage_P068a	171	Pulse	99	7165510	98152	1
Fage_P068a	171	Pulse	99	7177910	110552	1
Fage_P068a	171	Pulse	99	7190310	122952	1
Fage_P068a	171	Pulse	99	7202709	135351	1
Fage_P068a	172	Picture	Encoding Sternberg Letters	7204474	0	1	24824	2	0	next	other	0
Fage_P068a	172	Pulse	99	7215109	10635	1
Fage_P068a	172	Pulse	99	7227509	23035	1
Fage_P068a	173	Picture	Fixation Cross Sternberg Letters after Encoding	7229298	0	1	12495	2	0	next	other	0
Fage_P068a	173	Pulse	99	7239909	10611	1
Fage_P068a	174	Picture	Stroop Sternberg	7241793	0	1	24824	2	0	next	incorrect	809
Fage_P068a	174	Response	2	7250448	8655	1
Fage_P068a	174	Pulse	99	7252308	10515	1
Fage_P068a	174	Pulse	99	7264708	22915	1
Fage_P068a	175	Picture	Fixation Cross Sternberg Letters after Stroop	7266617	0	1	37320	2	0	next	other	0
Fage_P068a	175	Pulse	99	7277108	10491	1
Fage_P068a	175	Pulse	99	7289508	22891	1
Fage_P068a	175	Pulse	99	7301907	35290	1
Fage_P068a	176	Picture	Retrieval Sternberg Letters	7303937	0	1	24823	3	0	next	hit	817
Fage_P068a	176	Response	1	7313207	9270	1
Fage_P068a	176	Pulse	99	7314307	10370	1
Fage_P068a	176	Pulse	99	7326707	22770	1
Fage_P068a	177	Picture	Fixation Cross after Retrieval	7328760	0	2	124621	3	0	next	other	0
Fage_P068a	177	Pulse	99	7339107	10347	1
Fage_P068a	177	Pulse	99	7351506	22746	1
Fage_P068a	177	Pulse	99	7363906	35146	1
Fage_P068a	177	Pulse	99	7376306	47546	1
Fage_P068a	177	Pulse	99	7388705	59945	1
Fage_P068a	177	Pulse	99	7401105	72345	1
Fage_P068a	177	Pulse	99	7413505	84745	1
Fage_P068a	177	Pulse	99	7425905	97145	1
Fage_P068a	177	Pulse	99	7438304	109544	1
Fage_P068a	177	Pulse	99	7450704	121944	1
Fage_P068a	178	Picture	Encoding Sternberg Letters	7453381	0	1	24824	2	0	next	other	0
Fage_P068a	178	Pulse	99	7463104	9723	1
Fage_P068a	178	Pulse	99	7475504	22123	1
Fage_P068a	179	Picture	Fixation Cross Sternberg Letters after Encoding	7478205	0	1	12495	2	0	next	other	0
Fage_P068a	179	Pulse	99	7487903	9698	1
Fage_P068a	180	Picture	Stroop Sternberg	7490700	0	1	24824	2	0	next	incorrect	837
Fage_P068a	180	Response	2	7497653	6953	1
Fage_P068a	180	Pulse	99	7500303	9603	1
Fage_P068a	180	Pulse	99	7512703	22003	1
Fage_P068a	181	Picture	Fixation Cross Sternberg Letters after Stroop	7515524	0	1	37320	2	0	next	other	0
Fage_P068a	181	Pulse	99	7525102	9578	1
Fage_P068a	181	Pulse	99	7537502	21978	1
Fage_P068a	181	Pulse	99	7549912	34388	1
Fage_P068a	182	Picture	Retrieval Sternberg Letters	7552844	0	1	24824	2	0	next	hit	845
Fage_P068a	182	Response	1	7562222	9378	1
Fage_P068a	182	Pulse	99	7562311	9467	1
Fage_P068a	182	Pulse	99	7574711	21867	1
Fage_P068a	183	Picture	Fixation Cross after Retrieval	7577668	0	1	112291	2	0	next	other	0
Fage_P068a	183	Pulse	99	7587111	9443	1
Fage_P068a	183	Pulse	99	7599511	21843	1
Fage_P068a	183	Pulse	99	7611910	34242	1
Fage_P068a	183	Pulse	99	7624310	46642	1
Fage_P068a	183	Pulse	99	7636710	59042	1
Fage_P068a	183	Pulse	99	7649110	71442	1
Fage_P068a	183	Pulse	99	7661509	83841	1
Fage_P068a	183	Pulse	99	7673909	96241	1
Fage_P068a	183	Pulse	99	7686309	108641	1
Fage_P068a	184	Picture	Encoding Sternberg Letters	7689959	0	1	24824	2	0	next	other	0
Fage_P068a	184	Pulse	99	7698709	8750	1
Fage_P068a	184	Pulse	99	7711108	21149	1
Fage_P068a	185	Picture	Fixation Cross Sternberg Letters after Encoding	7714783	0	1	12496	2	0	next	other	0
Fage_P068a	185	Pulse	99	7723508	8725	1
Fage_P068a	186	Picture	Stroop Sternberg	7727279	0	1	24824	2	0	next	hit	864
Fage_P068a	186	Response	1	7734128	6849	1
Fage_P068a	186	Pulse	99	7735908	8629	1
Fage_P068a	186	Pulse	99	7748307	21028	1
Fage_P068a	187	Picture	Fixation Cross Sternberg Letters after Stroop	7752103	0	1	37319	2	0	next	other	0
Fage_P068a	187	Pulse	99	7760707	8604	1
Fage_P068a	187	Pulse	99	7773107	21004	1
Fage_P068a	187	Pulse	99	7785507	33404	1
Fage_P068a	188	Picture	Retrieval Sternberg Letters	7789422	0	1	24824	2	0	next	incorrect	872
Fage_P068a	188	Response	2	7796976	7554	1
Fage_P068a	188	Pulse	99	7797906	8484	1
Fage_P068a	188	Pulse	99	7810306	20884	1
Fage_P068a	189	Picture	Fixation Cross after Retrieval	7814246	0	1	112291	3	0	next	other	0
Fage_P068a	189	Pulse	99	7822706	8460	1
Fage_P068a	189	Pulse	99	7835106	20860	1
Fage_P068a	189	Pulse	99	7847505	33259	1
Fage_P068a	189	Pulse	99	7859905	45659	1
Fage_P068a	189	Pulse	99	7872305	58059	1
Fage_P068a	189	Pulse	99	7884705	70459	1
Fage_P068a	189	Pulse	99	7897104	82858	1
Fage_P068a	189	Pulse	99	7909504	95258	1
Fage_P068a	189	Pulse	99	7921904	107658	1
Fage_P068a	190	Picture	Encoding Sternberg Letters	7926537	0	2	24825	3	0	next	other	0
Fage_P068a	190	Pulse	99	7934303	7766	1
Fage_P068a	190	Pulse	99	7946703	20166	1
Fage_P068a	191	Picture	Fixation Cross Sternberg Letters after Encoding	7951362	0	1	12495	2	0	next	other	0
Fage_P068a	191	Pulse	99	7959103	7741	1
Fage_P068a	192	Picture	Stroop Sternberg	7963857	0	1	24824	2	0	next	incorrect	892
Fage_P068a	192	Pulse	99	7971503	7646	1
Fage_P068a	192	Response	2	7974942	11085	1
Fage_P068a	192	Pulse	99	7983902	20045	1
Fage_P068a	193	Picture	Fixation Cross Sternberg Letters after Stroop	7988681	0	1	37320	2	0	next	other	0
Fage_P068a	193	Pulse	99	7996302	7621	1
Fage_P068a	193	Pulse	99	8008702	20021	1
Fage_P068a	193	Pulse	99	8021102	32421	1
Fage_P068a	194	Picture	Retrieval Sternberg Letters	8026001	0	1	24824	2	0	next	hit	900
Fage_P068a	194	Pulse	99	8033501	7500	1
Fage_P068a	194	Response	1	8036151	10150	1
Fage_P068a	194	Pulse	99	8045901	19900	1
Fage_P068a	195	Picture	Fixation Cross after Retrieval	8050825	0	1	137115	2	0	next	other	0
Fage_P068a	195	Pulse	99	8058301	7476	1
Fage_P068a	195	Pulse	99	8070700	19875	1
Fage_P068a	195	Pulse	99	8083100	32275	1
Fage_P068a	195	Pulse	99	8095500	44675	1
Fage_P068a	195	Pulse	99	8107900	57075	1
Fage_P068a	195	Pulse	99	8120299	69474	1
Fage_P068a	195	Pulse	99	8132699	81874	1
Fage_P068a	195	Pulse	99	8145099	94274	1
Fage_P068a	195	Pulse	99	8157499	106674	1
Fage_P068a	195	Pulse	99	8169898	119073	1
Fage_P068a	195	Pulse	99	8182298	131473	1
Fage_P068a	196	Picture	Encoding Sternberg Letters	8187940	0	1	24824	2	0	next	other	0
Fage_P068a	196	Pulse	99	8194698	6758	1
Fage_P068a	196	Pulse	99	8207097	19157	1
Fage_P068a	197	Picture	Fixation Cross Sternberg Letters after Encoding	8212764	0	1	12495	3	0	next	other	0
Fage_P068a	197	Pulse	99	8219497	6733	1
Fage_P068a	198	Picture	Stroop Sternberg	8225259	0	2	24825	3	0	next	hit	921
Fage_P068a	198	Pulse	99	8231897	6638	1
Fage_P068a	198	Response	1	8233707	8448	1
Fage_P068a	198	Pulse	99	8244297	19038	1
Fage_P068a	199	Picture	Fixation Cross Sternberg Letters after Stroop	8250084	0	1	37319	2	0	next	other	0
Fage_P068a	199	Pulse	99	8256696	6612	1
Fage_P068a	199	Pulse	99	8269096	19012	1
Fage_P068a	199	Pulse	99	8281496	31412	1
Fage_P068a	200	Picture	Retrieval Sternberg Letters	8287403	0	1	24824	2	0	next	incorrect	929
Fage_P068a	200	Pulse	99	8293896	6493	1
Fage_P068a	200	Response	2	8294045	6642	1
Fage_P068a	200	Pulse	99	8306295	18892	1
Fage_P068a	201	Picture	Fixation Cross after Retrieval	8312227	0	1	124620	2	0	next	other	0
Fage_P068a	201	Pulse	99	8318695	6468	1
Fage_P068a	201	Pulse	99	8331095	18868	1
Fage_P068a	201	Pulse	99	8343495	31268	1
Fage_P068a	201	Pulse	99	8355894	43667	1
Fage_P068a	201	Pulse	99	8368294	56067	1
Fage_P068a	201	Pulse	99	8380694	68467	1
Fage_P068a	201	Pulse	99	8393093	80866	1
Fage_P068a	201	Pulse	99	8405493	93266	1
Fage_P068a	201	Pulse	99	8417893	105666	1
Fage_P068a	201	Pulse	99	8430293	118066	1
Fage_P068a	202	Picture	Encoding Sternberg Letters	8436847	0	1	24824	2	0	next	other	0
Fage_P068a	202	Pulse	99	8442692	5845	1
Fage_P068a	202	Pulse	99	8455092	18245	1
Fage_P068a	203	Picture	Fixation Cross Sternberg Letters after Encoding	8461671	0	1	12496	2	0	next	other	0
Fage_P068a	203	Pulse	99	8467492	5821	1
Fage_P068a	204	Picture	Stroop Sternberg	8474167	0	1	24824	2	0	next	incorrect	949
Fage_P068a	204	Pulse	99	8479892	5725	1
Fage_P068a	204	Response	2	8481871	7704	1
Fage_P068a	204	Pulse	99	8492291	18124	1
Fage_P068a	205	Picture	Fixation Cross Sternberg Letters after Stroop	8498991	0	1	37319	2	0	next	other	0
Fage_P068a	205	Pulse	99	8504691	5700	1
Fage_P068a	205	Pulse	99	8517091	18100	1
Fage_P068a	205	Pulse	99	8529490	30499	1
Fage_P068a	206	Picture	Retrieval Sternberg Letters	8536310	0	1	24823	3	0	next	incorrect	957
Fage_P068a	206	Pulse	99	8541890	5580	1
Fage_P068a	206	Response	2	8544110	7800	1
Fage_P068a	206	Pulse	99	8554290	17980	1
Fage_P068a	207	Picture	Fixation Cross after Retrieval	8561133	0	2	149445	3	0	next	other	0
Fage_P068a	207	Pulse	99	8566690	5557	1
Fage_P068a	207	Pulse	99	8579089	17956	1
Fage_P068a	207	Pulse	99	8591489	30356	1
Fage_P068a	207	Pulse	99	8603889	42756	1
Fage_P068a	207	Pulse	99	8616289	55156	1
Fage_P068a	207	Pulse	99	8628688	67555	1
Fage_P068a	207	Pulse	99	8641088	79955	1
Fage_P068a	207	Pulse	99	8653488	92355	1
Fage_P068a	207	Pulse	99	8665887	104754	1
Fage_P068a	207	Pulse	99	8678287	117154	1
Fage_P068a	207	Pulse	99	8690687	129554	1
Fage_P068a	207	Pulse	99	8703087	141954	1
Fage_P068a	208	Picture	Encoding Sternberg Letters	8710578	0	1	24824	3	0	next	other	0
Fage_P068a	208	Pulse	99	8715486	4908	1
Fage_P068a	208	Pulse	99	8727886	17308	1
Fage_P068a	209	Picture	Fixation Cross Sternberg Letters after Encoding	8735402	0	2	12496	3	0	next	other	0
Fage_P068a	209	Pulse	99	8740286	4884	1
Fage_P068a	210	Picture	Stroop Sternberg	8747898	0	1	24824	2	0	next	incorrect	979
Fage_P068a	210	Pulse	99	8752686	4788	1
Fage_P068a	210	Response	2	8756785	8887	1
Fage_P068a	210	Pulse	99	8765085	17187	1
Fage_P068a	211	Picture	Fixation Cross Sternberg Letters after Stroop	8772722	0	1	37319	2	0	next	other	0
Fage_P068a	211	Pulse	99	8777485	4763	1
Fage_P068a	211	Pulse	99	8789885	17163	1
Fage_P068a	211	Pulse	99	8802284	29562	1
Fage_P068a	212	Picture	Retrieval Sternberg Letters	8810041	0	1	24824	2	0	next	hit	987
Fage_P068a	212	Pulse	99	8814684	4643	1
Fage_P068a	212	Response	1	8817364	7323	1
Fage_P068a	212	Pulse	99	8827084	17043	1
Fage_P068a	213	Picture	Fixation Cross after Retrieval	8834865	0	1	124621	2	0	next	other	0
Fage_P068a	213	Pulse	99	8839484	4619	1
Fage_P068a	213	Pulse	99	8851883	17018	1
Fage_P068a	213	Pulse	99	8864283	29418	1
Fage_P068a	213	Pulse	99	8876683	41818	1
Fage_P068a	213	Pulse	99	8889083	54218	1
Fage_P068a	213	Pulse	99	8901482	66617	1
Fage_P068a	213	Pulse	99	8913882	79017	1
Fage_P068a	213	Pulse	99	8926282	91417	1
Fage_P068a	213	Pulse	99	8938682	103817	1
Fage_P068a	213	Pulse	99	8951081	116216	1
Fage_P068a	214	Picture	Encoding Sternberg Letters	8959486	0	1	24824	2	0	next	other	0
Fage_P068a	214	Pulse	99	8963481	3995	1
Fage_P068a	214	Pulse	99	8975881	16395	1
Fage_P068a	215	Picture	Fixation Cross Sternberg Letters after Encoding	8984310	0	1	12495	2	0	next	other	0
Fage_P068a	215	Pulse	99	8988280	3970	1
Fage_P068a	216	Picture	Stroop Sternberg	8996805	0	1	24824	2	0	next	incorrect	1007
Fage_P068a	216	Pulse	99	9000680	3875	1
Fage_P068a	216	Response	2	9005760	8955	1
Fage_P068a	216	Pulse	99	9013080	16275	1
Fage_P068a	217	Picture	Fixation Cross Sternberg Letters after Stroop	9021629	0	1	37319	2	0	next	other	0
Fage_P068a	217	Pulse	99	9025480	3851	1
Fage_P068a	217	Pulse	99	9037879	16250	1
Fage_P068a	217	Pulse	99	9050279	28650	1
Fage_P068a	218	Picture	Retrieval Sternberg Letters	9058948	0	1	24824	3	0	next	incorrect	1015
Fage_P068a	218	Pulse	99	9062679	3731	1
Fage_P068a	218	Response	2	9066478	7530	1
Fage_P068a	218	Pulse	99	9075078	16130	1
Fage_P068a	219	Picture	Fixation Cross after Retrieval	9083772	0	2	112292	3	0	next	other	0
Fage_P068a	219	Pulse	99	9087478	3706	1
Fage_P068a	219	Pulse	99	9099878	16106	1
Fage_P068a	219	Pulse	99	9112278	28506	1
Fage_P068a	219	Pulse	99	9124677	40905	1
Fage_P068a	219	Pulse	99	9137077	53305	1
Fage_P068a	219	Pulse	99	9149477	65705	1
Fage_P068a	219	Pulse	99	9161877	78105	1
Fage_P068a	219	Pulse	99	9174286	90514	1
Fage_P068a	219	Pulse	99	9186686	102914	1
Fage_P068a	220	Picture	Encoding Sternberg Letters	9196064	0	1	24824	2	0	next	other	0
Fage_P068a	220	Pulse	99	9199086	3022	1
Fage_P068a	220	Pulse	99	9211485	15421	1
Fage_P068a	221	Picture	Fixation Cross Sternberg Letters after Encoding	9220888	0	1	12495	2	0	next	other	0
Fage_P068a	221	Pulse	99	9223885	2997	1
Fage_P068a	222	Picture	Stroop Sternberg	9233383	0	1	24824	2	0	next	hit	1034
Fage_P068a	222	Pulse	99	9236285	2902	1
Fage_P068a	222	Response	1	9241545	8162	1
Fage_P068a	222	Pulse	99	9248685	15302	1
Fage_P068a	223	Picture	Fixation Cross Sternberg Letters after Stroop	9258207	0	1	37320	2	0	next	other	0
Fage_P068a	223	Pulse	99	9261084	2877	1
Fage_P068a	223	Pulse	99	9273484	15277	1
Fage_P068a	223	Pulse	99	9285884	27677	1
Fage_P068a	224	Picture	Retrieval Sternberg Letters	9295527	0	1	24824	2	0	next	incorrect	1042
Fage_P068a	224	Pulse	99	9298284	2757	1
Fage_P068a	224	Response	2	9303263	7736	1
Fage_P068a	224	Pulse	99	9310683	15156	1
Fage_P068a	225	Picture	Fixation Cross after Retrieval	9320351	0	1	124620	2	0	next	other	0
Fage_P068a	225	Pulse	99	9323083	2732	1
Fage_P068a	225	Pulse	99	9335483	15132	1
Fage_P068a	225	Pulse	99	9347882	27531	1
Fage_P068a	225	Pulse	99	9360282	39931	1
Fage_P068a	225	Pulse	99	9372682	52331	1
Fage_P068a	225	Pulse	99	9385082	64731	1
Fage_P068a	225	Pulse	99	9397481	77130	1
Fage_P068a	225	Pulse	99	9409881	89530	1
Fage_P068a	225	Pulse	99	9422281	101930	1
Fage_P068a	225	Pulse	99	9434681	114330	1
Fage_P068a	226	Picture	Encoding Sternberg Letters	9444971	0	1	24824	2	0	next	other	0
Fage_P068a	226	Pulse	99	9447080	2109	1
Fage_P068a	226	Pulse	99	9459480	14509	1
Fage_P068a	227	Picture	Fixation Cross Sternberg Letters after Encoding	9469795	0	1	12495	2	0	next	other	0
Fage_P068a	227	Pulse	99	9471880	2085	1
Fage_P068a	228	Picture	Stroop Sternberg	9482290	0	1	24824	3	0	next	incorrect	1062
Fage_P068a	228	Pulse	99	9484280	1990	1
Fage_P068a	228	Response	2	9492739	10449	1
Fage_P068a	228	Pulse	99	9496679	14389	1
Fage_P068a	229	Picture	Fixation Cross Sternberg Letters after Stroop	9507114	0	2	37320	3	0	next	other	0
Fage_P068a	229	Pulse	99	9509079	1965	1
Fage_P068a	229	Pulse	99	9521479	14365	1
Fage_P068a	229	Pulse	99	9533879	26765	1
Fage_P068a	230	Picture	Retrieval Sternberg Letters	9544434	0	1	24824	2	0	next	incorrect	1070
Fage_P068a	230	Pulse	99	9546278	1844	1
Fage_P068a	230	Response	2	9552518	8084	1
Fage_P068a	230	Pulse	99	9558678	14244	1
Fage_P068a	231	Picture	Fixation Cross after Retrieval	9569258	0	1	124620	2	0	next	other	0
Fage_P068a	231	Pulse	99	9571078	1820	1
Fage_P068a	231	Pulse	99	9583477	14219	1
Fage_P068a	231	Pulse	99	9595877	26619	1
Fage_P068a	231	Pulse	99	9608277	39019	1
Fage_P068a	231	Pulse	99	9620677	51419	1
Fage_P068a	231	Pulse	99	9633076	63818	1
Fage_P068a	231	Pulse	99	9645476	76218	1
Fage_P068a	231	Pulse	99	9657876	88618	1
Fage_P068a	231	Pulse	99	9670275	101017	1
Fage_P068a	231	Pulse	99	9682675	113417	1
Fage_P068a	232	Picture	Encoding Sternberg Letters	9693878	0	1	24824	2	0	next	other	0
Fage_P068a	232	Pulse	99	9695075	1197	1
Fage_P068a	232	Pulse	99	9707475	13597	1
Fage_P068a	233	Picture	Fixation Cross Sternberg Letters after Encoding	9718702	0	1	12496	2	0	next	other	0
Fage_P068a	233	Pulse	99	9719874	1172	1
Fage_P068a	234	Picture	Stroop Sternberg	9731198	0	1	24824	2	0	next	incorrect	1090
Fage_P068a	234	Pulse	99	9732274	1076	1
Fage_P068a	234	Response	2	9738964	7766	1
Fage_P068a	234	Pulse	99	9744674	13476	1
Fage_P068a	235	Picture	Fixation Cross Sternberg Letters after Stroop	9756022	0	1	37319	2	0	next	other	0
Fage_P068a	235	Pulse	99	9757074	1052	1
Fage_P068a	235	Pulse	99	9769473	13451	1
Fage_P068a	235	Pulse	99	9781873	25851	1
Fage_P068a	236	Picture	Retrieval Sternberg Letters	9793341	0	1	24824	2	0	next	incorrect	1098
Fage_P068a	236	Pulse	99	9794273	932	1
Fage_P068a	236	Response	2	9801753	8412	1
Fage_P068a	236	Pulse	99	9806672	13331	1
Fage_P068a	237	Picture	Fixation Cross after Retrieval	9818165	0	1	112291	3	0	next	other	0
Fage_P068a	237	Pulse	99	9819072	907	1
Fage_P068a	237	Pulse	99	9831472	13307	1
Fage_P068a	237	Pulse	99	9843872	25707	1
Fage_P068a	237	Pulse	99	9856271	38106	1
Fage_P068a	237	Pulse	99	9868671	50506	1
Fage_P068a	237	Pulse	99	9881071	62906	1
Fage_P068a	237	Pulse	99	9893471	75306	1
Fage_P068a	237	Pulse	99	9905870	87705	1
Fage_P068a	237	Pulse	99	9918270	100105	1
Fage_P068a	238	Picture	Encoding Sternberg Letters	9930456	0	2	24825	3	0	next	other	0
Fage_P068a	238	Pulse	99	9930670	214	1
Fage_P068a	238	Pulse	99	9943069	12613	1
Fage_P068a	239	Picture	Fixation Cross Sternberg Letters after Encoding	9955281	0	1	12495	2	0	next	other	0
Fage_P068a	239	Pulse	99	9955469	188	1
Fage_P068a	240	Picture	Stroop Sternberg	9967776	0	1	24824	2	0	next	incorrect	1117
Fage_P068a	240	Pulse	99	9967869	93	1
Fage_P068a	240	Response	2	9975179	7403	1
Fage_P068a	240	Pulse	99	9980269	12493	1
Fage_P068a	241	Picture	Fixation Cross Sternberg Letters after Stroop	9992600	0	1	37319	2	0	next	other	0
Fage_P068a	241	Pulse	99	9992668	68	1
Fage_P068a	241	Pulse	99	10005068	12468	1
Fage_P068a	241	Pulse	99	10017468	24868	1
Fage_P068a	241	Pulse	99	10029868	37268	1
Fage_P068a	242	Picture	Retrieval Sternberg Letters	10029919	0	1	24824	3	0	next	incorrect	1125
Fage_P068a	242	Response	2	10037457	7538	1
Fage_P068a	242	Pulse	99	10042267	12348	1
Fage_P068a	242	Pulse	99	10054667	24748	1
Fage_P068a	243	Picture	Fixation Cross after Retrieval	10054743	0	2	137116	3	0	next	other	0
Fage_P068a	243	Pulse	99	10067067	12324	1
Fage_P068a	243	Pulse	99	10079467	24724	1
Fage_P068a	243	Pulse	99	10091866	37123	1
Fage_P068a	243	Pulse	99	10104266	49523	1
Fage_P068a	243	Pulse	99	10116666	61923	1
Fage_P068a	243	Pulse	99	10129065	74322	1
Fage_P068a	243	Pulse	99	10141465	86722	1
Fage_P068a	243	Pulse	99	10153865	99122	1
Fage_P068a	243	Pulse	99	10166265	111522	1
Fage_P068a	243	Pulse	99	10178664	123921	1
Fage_P068a	243	Pulse	99	10191064	136321	1
Fage_P068a	244	Picture	Encoding Sternberg Letters	10191859	0	1	24824	2	0	next	other	0
Fage_P068a	244	Pulse	99	10203464	11605	1
Fage_P068a	244	Pulse	99	10215863	24004	1
Fage_P068a	245	Picture	Fixation Cross Sternberg Letters after Encoding	10216683	0	1	12495	2	0	next	other	0
Fage_P068a	245	Pulse	99	10228263	11580	1
Fage_P068a	246	Picture	Stroop Sternberg	10229178	0	1	24824	3	0	next	incorrect	1146
Fage_P068a	246	Response	2	10238513	9335	1
Fage_P068a	246	Pulse	99	10240663	11485	1
Fage_P068a	246	Pulse	99	10253063	23885	1
Fage_P068a	247	Picture	Fixation Cross Sternberg Letters after Stroop	10254002	0	2	37320	3	0	next	other	0
Fage_P068a	247	Pulse	99	10265462	11460	1
Fage_P068a	247	Pulse	99	10277862	23860	1
Fage_P068a	247	Pulse	99	10290262	36260	1
Fage_P068a	248	Picture	Retrieval Sternberg Letters	10291322	0	1	24823	3	0	next	incorrect	1154
Fage_P068a	248	Response	2	10299062	7740	1
Fage_P068a	248	Pulse	99	10302661	11339	1
Fage_P068a	248	Pulse	99	10315061	23739	1
Fage_P068a	249	Picture	Fixation Cross after Retrieval	10316145	0	2	149445	3	0	next	other	0
Fage_P068a	249	Pulse	99	10327461	11316	1
Fage_P068a	249	Pulse	99	10339861	23716	1
Fage_P068a	249	Pulse	99	10352260	36115	1
Fage_P068a	249	Pulse	99	10364660	48515	1
Fage_P068a	249	Pulse	99	10377060	60915	1
Fage_P068a	249	Pulse	99	10389460	73315	1
Fage_P068a	249	Pulse	99	10401859	85714	1
Fage_P068a	249	Pulse	99	10414259	98114	1
Fage_P068a	249	Pulse	99	10426659	110514	1
Fage_P068a	249	Pulse	99	10439059	122914	1
Fage_P068a	249	Pulse	99	10451458	135313	1
Fage_P068a	249	Pulse	99	10463858	147713	1
Fage_P068a	250	Picture	Encoding Sternberg Letters	10465590	0	1	24824	2	0	next	other	0
Fage_P068a	250	Pulse	99	10476258	10668	1
Fage_P068a	250	Pulse	99	10488657	23067	1
Fage_P068a	251	Picture	Fixation Cross Sternberg Letters after Encoding	10490414	0	1	12496	2	0	next	other	0
Fage_P068a	251	Pulse	99	10501057	10643	1
Fage_P068a	252	Picture	Stroop Sternberg	10502910	0	1	24824	2	0	next	hit	1176
Fage_P068a	252	Response	1	10511707	8797	1
Fage_P068a	252	Pulse	99	10513457	10547	1
Fage_P068a	252	Pulse	99	10525857	22947	1
Fage_P068a	253	Picture	Fixation Cross Sternberg Letters after Stroop	10527734	0	1	37319	2	0	next	other	0
Fage_P068a	253	Pulse	99	10538257	10523	1
Fage_P068a	253	Pulse	99	10550656	22922	1
Fage_P068a	253	Pulse	99	10563056	35322	1
Fage_P068a	254	Picture	Retrieval Sternberg Letters	10565053	0	1	24824	2	0	next	hit	1184
Fage_P068a	254	Response	1	10575066	10013	1
Fage_P068a	254	Pulse	99	10575455	10402	1
Fage_P068a	254	Pulse	99	10587855	22802	1
Fage_P068a	255	Picture	Fixation Cross after Retrieval	10589877	0	1	137116	2	0	next	other	0
Fage_P068a	255	Pulse	99	10600255	10378	1
Fage_P068a	255	Pulse	99	10612655	22778	1
Fage_P068a	255	Pulse	99	10625055	35178	1
Fage_P068a	255	Pulse	99	10637454	47577	1
Fage_P068a	255	Pulse	99	10649854	59977	1
Fage_P068a	255	Pulse	99	10662254	72377	1
Fage_P068a	255	Pulse	99	10674653	84776	1
Fage_P068a	255	Pulse	99	10687053	97176	1
Fage_P068a	255	Pulse	99	10699453	109576	1
Fage_P068a	255	Pulse	99	10711853	121976	1
Fage_P068a	255	Pulse	99	10724252	134375	1
Fage_P068a	256	Picture	Encoding Sternberg Letters	10726993	0	1	24824	2	0	next	other	0
Fage_P068a	256	Pulse	99	10736652	9659	1
Fage_P068a	256	Pulse	99	10749052	22059	1
Fage_P068a	257	Picture	Fixation Cross Sternberg Letters after Encoding	10751817	0	1	12495	2	0	next	other	0
Fage_P068a	257	Pulse	99	10761462	9645	1
Fage_P068a	258	Picture	Stroop Sternberg	10764312	0	1	24824	2	0	next	incorrect	1205
Fage_P068a	258	Response	2	10772211	7899	1
Fage_P068a	258	Pulse	99	10773851	9539	1
Fage_P068a	258	Pulse	99	10786261	21949	1
Fage_P068a	259	Picture	Fixation Cross Sternberg Letters after Stroop	10789136	0	1	37319	3	0	next	other	0
Fage_P068a	259	Pulse	99	10798661	9525	1
Fage_P068a	259	Pulse	99	10811061	21925	1
Fage_P068a	259	Pulse	99	10823460	34324	1
Fage_P068a	260	Picture	Retrieval Sternberg Letters	10826455	0	2	24825	3	0	next	incorrect	1213
Fage_P068a	260	Response	2	10835460	9005	1
Fage_P068a	260	Pulse	99	10835860	9405	1
Fage_P068a	260	Pulse	99	10848260	21805	1
Fage_P068a	261	Picture	Fixation Cross after Retrieval	10851280	0	1	112291	2	0	next	other	0
Fage_P068a	261	Pulse	99	10860659	9379	1
Fage_P068a	261	Pulse	99	10873059	21779	1
Fage_P068a	261	Pulse	99	10885459	34179	1
Fage_P068a	261	Pulse	99	10897859	46579	1
Fage_P068a	261	Pulse	99	10910258	58978	1
Fage_P068a	261	Pulse	99	10922658	71378	1
Fage_P068a	261	Pulse	99	10935058	83778	1
Fage_P068a	261	Pulse	99	10947457	96177	1
Fage_P068a	261	Pulse	99	10959857	108577	1
Fage_P068a	262	Picture	Encoding Sternberg Letters	10963571	0	1	24824	2	0	next	other	0
Fage_P068a	262	Pulse	99	10972257	8686	1
Fage_P068a	262	Pulse	99	10984657	21086	1
Fage_P068a	263	Picture	Fixation Cross Sternberg Letters after Encoding	10988395	0	1	12495	2	0	next	other	0
Fage_P068a	263	Pulse	99	10997056	8661	1
Fage_P068a	264	Picture	Stroop Sternberg	11000890	0	1	24824	3	0	next	incorrect	1232
Fage_P068a	264	Response	2	11008436	7546	1
Fage_P068a	264	Pulse	99	11009456	8566	1
Fage_P068a	264	Pulse	99	11021856	20966	1
Fage_P068a	265	Picture	Fixation Cross Sternberg Letters after Stroop	11025714	0	2	37320	3	0	next	other	0
Fage_P068a	265	Pulse	99	11034256	8542	1
Fage_P068a	265	Pulse	99	11046655	20941	1
Fage_P068a	265	Pulse	99	11059055	33341	1
Fage_P068a	266	Picture	Retrieval Sternberg Letters	11063034	0	1	24824	2	0	next	incorrect	1241
Fage_P068a	266	Pulse	99	11071455	8421	1
Fage_P068a	266	Response	2	11072655	9621	1
Fage_P068a	266	Pulse	99	11083855	20821	1
Fage_P068a	267	Picture	Fixation Cross after Retrieval	11087858	0	1	149444	2	0	next	other	0
Fage_P068a	267	Pulse	99	11096254	8396	1
Fage_P068a	267	Pulse	99	11108654	20796	1
Fage_P068a	267	Pulse	99	11121054	33196	1
Fage_P068a	267	Pulse	99	11133453	45595	1
Fage_P068a	267	Pulse	99	11145853	57995	1
Fage_P068a	267	Pulse	99	11158253	70395	1
Fage_P068a	267	Pulse	99	11170653	82795	1
Fage_P068a	267	Pulse	99	11183052	95194	1
Fage_P068a	267	Pulse	99	11195452	107594	1
Fage_P068a	267	Pulse	99	11207852	119994	1
Fage_P068a	267	Pulse	99	11220252	132394	1
Fage_P068a	267	Pulse	99	11232651	144793	1
Fage_P068a	268	Picture	Encoding Sternberg Letters	11237302	0	1	24824	2	0	next	other	0
Fage_P068a	268	Pulse	99	11245051	7749	1
Fage_P068a	268	Pulse	99	11257451	20149	1
Fage_P068a	269	Picture	Fixation Cross Sternberg Letters after Encoding	11262126	0	1	12496	2	0	next	other	0
Fage_P068a	269	Pulse	99	11269850	7724	1
Fage_P068a	270	Picture	Stroop Sternberg	11274622	0	1	24824	2	0	next	incorrect	1263
Fage_P068a	270	Pulse	99	11282250	7628	1
Fage_P068a	270	Response	2	11283080	8458	1
Fage_P068a	270	Pulse	99	11294650	20028	1
Fage_P068a	271	Picture	Fixation Cross Sternberg Letters after Stroop	11299446	0	1	37319	2	0	next	other	0
Fage_P068a	271	Pulse	99	11307050	7604	1
Fage_P068a	271	Pulse	99	11319449	20003	1
Fage_P068a	271	Pulse	99	11331849	32403	1
Fage_P068a	272	Picture	Retrieval Sternberg Letters	11336765	0	1	24824	2	0	next	hit	1271
Fage_P068a	272	Pulse	99	11344249	7484	1
Fage_P068a	272	Response	1	11347209	10444	1
Fage_P068a	272	Pulse	99	11356649	19884	1
Fage_P068a	273	Picture	Fixation Cross after Retrieval	11361589	0	1	124620	2	0	next	other	0
Fage_P068a	273	Pulse	99	11369048	7459	1
Fage_P068a	273	Pulse	99	11381448	19859	1
Fage_P068a	273	Pulse	99	11393848	32259	1
Fage_P068a	273	Pulse	99	11406248	44659	1
Fage_P068a	273	Pulse	99	11418647	57058	1
Fage_P068a	273	Pulse	99	11431047	69458	1
Fage_P068a	273	Pulse	99	11443447	81858	1
Fage_P068a	273	Pulse	99	11455846	94257	1
Fage_P068a	273	Pulse	99	11468246	106657	1
Fage_P068a	273	Pulse	99	11480646	119057	1
Fage_P068a	274	Picture	Encoding Sternberg Letters	11486209	0	1	24824	2	0	next	other	0
Fage_P068a	274	Pulse	99	11493046	6837	1
Fage_P068a	274	Pulse	99	11505445	19236	1
Fage_P068a	275	Picture	Fixation Cross Sternberg Letters after Encoding	11511033	0	1	12496	2	0	next	other	0
Fage_P068a	275	Pulse	99	11517845	6812	1
Fage_P068a	276	Picture	Stroop Sternberg	11523529	0	1	24824	2	0	next	incorrect	1291
Fage_P068a	276	Pulse	99	11530245	6716	1
Fage_P068a	276	Response	2	11532465	8936	1
Fage_P068a	276	Pulse	99	11542644	19115	1
Fage_P068a	277	Picture	Fixation Cross Sternberg Letters after Stroop	11548353	0	1	37319	2	0	next	other	0
Fage_P068a	277	Pulse	99	11555044	6691	1
Fage_P068a	277	Pulse	99	11567444	19091	1
Fage_P068a	277	Pulse	99	11579844	31491	1
Fage_P068a	278	Picture	Retrieval Sternberg Letters	11585672	0	1	24824	2	0	next	hit	1299
Fage_P068a	278	Pulse	99	11592243	6571	1
Fage_P068a	278	Response	1	11594553	8881	1
Fage_P068a	278	Pulse	99	11604643	18971	1
Fage_P068a	279	Picture	Fixation Cross after Retrieval	11610496	0	1	112292	2	0	next	other	0
Fage_P068a	279	Pulse	99	11617043	6547	1
Fage_P068a	279	Pulse	99	11629443	18947	1
Fage_P068a	279	Pulse	99	11641842	31346	1
Fage_P068a	279	Pulse	99	11654242	43746	1
Fage_P068a	279	Pulse	99	11666642	56146	1
Fage_P068a	279	Pulse	99	11679042	68546	1
Fage_P068a	279	Pulse	99	11691441	80945	1
Fage_P068a	279	Pulse	99	11703841	93345	1
Fage_P068a	279	Pulse	99	11716241	105745	1
Fage_P068a	280	Picture	Encoding Sternberg Letters	11722788	0	1	24824	2	0	next	other	0
Fage_P068a	280	Pulse	99	11728640	5852	1
Fage_P068a	280	Pulse	99	11741040	18252	1
Fage_P068a	281	Picture	Fixation Cross Sternberg Letters after Encoding	11747612	0	1	12495	2	0	next	other	0
Fage_P068a	281	Pulse	99	11753440	5828	1
Fage_P068a	282	Picture	Stroop Sternberg	11760107	0	1	24824	2	0	next	hit	1318
Fage_P068a	282	Pulse	99	11765840	5733	1
Fage_P068a	282	Response	1	11767259	7152	1
Fage_P068a	282	Pulse	99	11778239	18132	1
Fage_P068a	283	Picture	Fixation Cross Sternberg Letters after Stroop	11784931	0	1	37320	2	0	next	other	0
Fage_P068a	283	Pulse	99	11790639	5708	1
Fage_P068a	283	Pulse	99	11803039	18108	1
Fage_P068a	283	Pulse	99	11815439	30508	1
Fage_P068a	284	Picture	Retrieval Sternberg Letters	11822251	0	1	24824	2	0	next	hit	1326
Fage_P068a	284	Pulse	99	11827838	5587	1
Fage_P068a	284	Response	1	11840188	17937	1
Fage_P068a	284	Pulse	99	11840238	17987	1
Fage_P068a	285	Picture	Fixation Cross after Retrieval	11847075	0	1	137115	2	0	next	other	0
Fage_P068a	285	Pulse	99	11852638	5563	1
Fage_P068a	285	Pulse	99	11865037	17962	1
Fage_P068a	285	Pulse	99	11877437	30362	1
Fage_P068a	285	Pulse	99	11889837	42762	1
Fage_P068a	285	Pulse	99	11902237	55162	1
Fage_P068a	285	Pulse	99	11914636	67561	1
Fage_P068a	285	Pulse	99	11927036	79961	1
Fage_P068a	285	Pulse	99	11939436	92361	1
Fage_P068a	285	Pulse	99	11951836	104761	1
Fage_P068a	285	Pulse	99	11964235	117160	1
Fage_P068a	285	Pulse	99	11976635	129560	1
Fage_P068a	286	Picture	Encoding Sternberg Letters	11984190	0	1	24824	2	0	next	other	0
Fage_P068a	286	Pulse	99	11989035	4845	1
Fage_P068a	286	Pulse	99	12001434	17244	1
Fage_P068a	287	Picture	Fixation Cross Sternberg Letters after Encoding	12009014	0	1	12496	2	0	next	other	0
Fage_P068a	287	Pulse	99	12013834	4820	1
Fage_P068a	288	Picture	Stroop Sternberg	12021510	0	1	24824	2	0	next	hit	1347
Fage_P068a	288	Pulse	99	12026234	4724	1
Fage_P068a	288	Response	1	12028404	6894	1
Fage_P068a	288	Pulse	99	12038634	17124	1
Fage_P068a	289	Picture	Fixation Cross Sternberg Letters after Stroop	12046334	0	1	37319	2	0	next	other	0
Fage_P068a	289	Pulse	99	12051033	4699	1
Fage_P068a	289	Pulse	99	12063433	17099	1
Fage_P068a	289	Pulse	99	12075833	29499	1
Fage_P068a	290	Picture	Retrieval Sternberg Letters	12083653	0	1	24824	2	0	next	incorrect	1355
Fage_P068a	290	Pulse	99	12088233	4580	1
Fage_P068a	290	Response	2	12091642	7989	1
Fage_P068a	290	Pulse	99	12100632	16979	1
Fage_P068a	291	Picture	Fixation Cross after Retrieval	12108477	0	1	112291	3	0	next	other	0
Fage_P068a	291	Pulse	99	12113032	4555	1
Fage_P068a	291	Pulse	99	12125432	16955	1
Fage_P068a	291	Pulse	99	12137831	29354	1
Fage_P068a	291	Pulse	99	12150231	41754	1
Fage_P068a	291	Pulse	99	12162631	54154	1
Fage_P068a	291	Pulse	99	12175031	66554	1
Fage_P068a	291	Pulse	99	12187430	78953	1
Fage_P068a	291	Pulse	99	12199830	91353	1
Fage_P068a	291	Pulse	99	12212230	103753	1
Fage_P068a	292	Picture	End Sternberg	12220768	0	2	37320	3	0	next	other	0
Fage_P068a	292	Pulse	99	12224630	3862	1
Fage_P068a	292	Pulse	99	12237029	16261	1
Fage_P068a	292	Pulse	99	12249429	28661	1
Fage_P068a	293	Picture	Instruction Stroop	12258088	0	1	37319	2	0	next	other	0
Fage_P068a	293	Pulse	99	12261829	3741	1
Fage_P068a	293	Pulse	99	12274228	16140	1
Fage_P068a	293	Pulse	99	12286628	28540	1
Fage_P068a	294	Picture	stroop neutral close	12295407	0	1	24824	2	0	next	incorrect	1377
Fage_P068a	294	Pulse	99	12299028	3621	1
Fage_P068a	294	Response	2	12305968	10561	1
Fage_P068a	294	Pulse	99	12311428	16021	1
Fage_P068a	295	Picture	stroop neutral close	12320231	0	1	24824	3	0	next	hit	1381
Fage_P068a	295	Pulse	99	12323827	3596	1
Fage_P068a	295	Response	1	12327727	7496	1
Fage_P068a	295	Pulse	99	12336227	15996	1
Fage_P068a	296	Picture	stroop neutral close	12345055	0	2	24825	3	0	next	incorrect	1385
Fage_P068a	296	Pulse	99	12348627	3572	1
Fage_P068a	296	Response	2	12351297	6242	1
Fage_P068a	296	Pulse	99	12361027	15972	1
Fage_P068a	297	Picture	stroop neutral close	12369880	0	1	24990	2	0	next	incorrect	1389
Fage_P068a	297	Pulse	99	12373426	3546	1
Fage_P068a	297	Response	2	12376826	6946	1
Fage_P068a	297	Pulse	99	12385826	15946	1
Fage_P068a	298	Picture	stroop neutral close	12394870	0	1	24824	2	0	next	hit	1393
Fage_P068a	298	Pulse	99	12398226	3356	1
Fage_P068a	298	Response	1	12400736	5866	1
Fage_P068a	298	Pulse	99	12410625	15755	1
Fage_P068a	299	Picture	stroop neutral close	12419694	0	1	24824	2	0	next	incorrect	1397
Fage_P068a	299	Pulse	99	12423025	3331	1
Fage_P068a	299	Response	2	12426125	6431	1
Fage_P068a	299	Pulse	99	12435435	15741	1
Fage_P068a	300	Picture	Fixation Cross Stroop	12444518	0	1	124621	2	0	next	other	0
Fage_P068a	300	Pulse	99	12447835	3317	1
Fage_P068a	300	Pulse	99	12460234	15716	1
Fage_P068a	300	Pulse	99	12472634	28116	1
Fage_P068a	300	Pulse	99	12485034	40516	1
Fage_P068a	300	Pulse	99	12497434	52916	1
Fage_P068a	300	Pulse	99	12509833	65315	1
Fage_P068a	300	Pulse	99	12522233	77715	1
Fage_P068a	300	Pulse	99	12534633	90115	1
Fage_P068a	300	Pulse	99	12547033	102515	1
Fage_P068a	300	Pulse	99	12559432	114914	1
Fage_P068a	301	Picture	stroop neutral close	12569139	0	1	24990	2	0	next	hit	1412
Fage_P068a	301	Pulse	99	12571832	2693	1
Fage_P068a	301	Response	1	12577982	8843	1
Fage_P068a	301	Pulse	99	12584232	15093	1
Fage_P068a	302	Picture	stroop neutral close	12594129	0	1	24824	2	0	next	incorrect	1416
Fage_P068a	302	Pulse	99	12596631	2502	1
Fage_P068a	302	Response	2	12601711	7582	1
Fage_P068a	302	Pulse	99	12609031	14902	1
Fage_P068a	303	Picture	stroop neutral close	12618953	0	1	24824	2	0	next	incorrect	1420
Fage_P068a	303	Pulse	99	12621431	2478	1
Fage_P068a	303	Response	2	12625341	6388	1
Fage_P068a	303	Pulse	99	12633831	14878	1
Fage_P068a	304	Picture	stroop neutral close	12643777	0	1	24824	2	0	next	incorrect	1424
Fage_P068a	304	Pulse	99	12646230	2453	1
Fage_P068a	304	Response	2	12650430	6653	1
Fage_P068a	304	Pulse	99	12658630	14853	1
Fage_P068a	305	Picture	stroop neutral close	12668601	0	1	24824	3	0	next	hit	1428
Fage_P068a	305	Pulse	99	12671030	2429	1
Fage_P068a	305	Response	1	12675750	7149	1
Fage_P068a	305	Pulse	99	12683429	14828	1
Fage_P068a	306	Picture	stroop neutral close	12693425	0	2	24825	3	0	next	incorrect	1432
Fage_P068a	306	Pulse	99	12695829	2404	1
Fage_P068a	306	Response	2	12699979	6554	1
Fage_P068a	306	Pulse	99	12708229	14804	1
Fage_P068a	307	Picture	Fixation Cross Stroop	12718250	0	1	124620	2	0	next	other	0
Fage_P068a	307	Pulse	99	12720629	2379	1
Fage_P068a	307	Pulse	99	12733028	14778	1
Fage_P068a	307	Pulse	99	12745428	27178	1
Fage_P068a	307	Pulse	99	12757828	39578	1
Fage_P068a	307	Pulse	99	12770228	51978	1
Fage_P068a	307	Pulse	99	12782627	64377	1
Fage_P068a	307	Pulse	99	12795027	76777	1
Fage_P068a	307	Pulse	99	12807427	89177	1
Fage_P068a	307	Pulse	99	12819827	101577	1
Fage_P068a	307	Pulse	99	12832226	113976	1
Fage_P068a	308	Picture	stroop neutral close	12842870	0	1	24824	2	0	next	hit	1447
Fage_P068a	308	Pulse	99	12844626	1756	1
Fage_P068a	308	Response	1	12850296	7426	1
Fage_P068a	308	Pulse	99	12857026	14156	1
Fage_P068a	309	Picture	stroop neutral close	12867694	0	1	24990	3	0	next	incorrect	1451
Fage_P068a	309	Pulse	99	12869425	1731	1
Fage_P068a	309	Response	2	12873475	5781	1
Fage_P068a	309	Pulse	99	12881825	14131	1
Fage_P068a	310	Picture	stroop neutral close	12892684	0	2	24825	3	0	next	incorrect	1455
Fage_P068a	310	Pulse	99	12894225	1541	1
Fage_P068a	310	Response	2	12899765	7081	1
Fage_P068a	310	Pulse	99	12906625	13941	1
Fage_P068a	311	Picture	stroop neutral close	12917509	0	1	24990	2	0	next	incorrect	1459
Fage_P068a	311	Pulse	99	12919024	1515	1
Fage_P068a	311	Response	2	12924104	6595	1
Fage_P068a	311	Pulse	99	12931424	13915	1
Fage_P068a	312	Picture	stroop neutral close	12942499	0	1	24824	2	0	next	hit	1463
Fage_P068a	312	Pulse	99	12943824	1325	1
Fage_P068a	312	Response	1	12947184	4685	1
Fage_P068a	312	Pulse	99	12956224	13725	1
Fage_P068a	313	Picture	stroop neutral close	12967323	0	1	24824	2	0	next	hit	1467
Fage_P068a	313	Pulse	99	12968623	1300	1
Fage_P068a	313	Response	1	12973593	6270	1
Fage_P068a	313	Pulse	99	12981023	13700	1
Fage_P068a	314	Picture	Fixation Cross Stroop	12992147	0	1	124620	3	0	next	other	0
Fage_P068a	314	Pulse	99	12993423	1276	1
Fage_P068a	314	Pulse	99	13005823	13676	1
Fage_P068a	314	Pulse	99	13018222	26075	1
Fage_P068a	314	Pulse	99	13030622	38475	1
Fage_P068a	314	Pulse	99	13043022	50875	1
Fage_P068a	314	Pulse	99	13055421	63274	1
Fage_P068a	314	Pulse	99	13067821	75674	1
Fage_P068a	314	Pulse	99	13080221	88074	1
Fage_P068a	314	Pulse	99	13092621	100474	1
Fage_P068a	314	Pulse	99	13105020	112873	1
Fage_P068a	315	Picture	stroop neutral close	13116767	0	2	24825	3	0	next	incorrect	1482
Fage_P068a	315	Pulse	99	13117420	653	1
Fage_P068a	315	Response	2	13123960	7193	1
Fage_P068a	315	Pulse	99	13129820	13053	1
Fage_P068a	316	Picture	stroop neutral close	13141592	0	1	24990	2	0	next	hit	1486
Fage_P068a	316	Pulse	99	13142220	628	1
Fage_P068a	316	Response	1	13149289	7697	1
Fage_P068a	316	Pulse	99	13154619	13027	1
Fage_P068a	317	Picture	stroop neutral close	13166582	0	1	24824	2	0	next	incorrect	1490
Fage_P068a	317	Pulse	99	13167019	437	1
Fage_P068a	317	Response	2	13172659	6077	1
Fage_P068a	317	Pulse	99	13179419	12837	1
Fage_P068a	318	Picture	stroop neutral close	13191406	0	1	24824	2	0	next	incorrect	1494
Fage_P068a	318	Pulse	99	13191818	412	1
Fage_P068a	318	Response	2	13197388	5982	1
Fage_P068a	318	Pulse	99	13204218	12812	1
Fage_P068a	319	Picture	stroop neutral close	13216230	0	1	24824	3	0	next	incorrect	1498
Fage_P068a	319	Pulse	99	13216618	388	1
Fage_P068a	319	Response	2	13223938	7708	1
Fage_P068a	319	Pulse	99	13229017	12787	1
Fage_P068a	320	Picture	stroop neutral close	13241054	0	2	24825	3	0	next	incorrect	1502
Fage_P068a	320	Pulse	99	13241417	363	1
Fage_P068a	320	Response	2	13249607	8553	1
Fage_P068a	320	Pulse	99	13253817	12763	1
Fage_P068a	321	Picture	Fixation Cross Stroop	13265879	0	1	124620	2	0	next	other	0
Fage_P068a	321	Pulse	99	13266217	338	1
Fage_P068a	321	Pulse	99	13278617	12738	1
Fage_P068a	321	Pulse	99	13291016	25137	1
Fage_P068a	321	Pulse	99	13303416	37537	1
Fage_P068a	321	Pulse	99	13315816	49937	1
Fage_P068a	321	Pulse	99	13328215	62336	1
Fage_P068a	321	Pulse	99	13340615	74736	1
Fage_P068a	321	Pulse	99	13353015	87136	1
Fage_P068a	321	Pulse	99	13365415	99536	1
Fage_P068a	321	Pulse	99	13377814	111935	1
Fage_P068a	321	Pulse	99	13390214	124335	1
Fage_P068a	322	Picture	stroop maximum incongruent	13390499	0	1	24824	2	0	next	hit	1517
Fage_P068a	322	Response	1	13397694	7195	1
Fage_P068a	322	Pulse	99	13402614	12115	1
Fage_P068a	322	Pulse	99	13415013	24514	1
Fage_P068a	323	Picture	stroop maximum incongruent	13415323	0	1	24824	2	0	next	hit	1521
Fage_P068a	323	Response	1	13422103	6780	1
Fage_P068a	323	Pulse	99	13427413	12090	1
Fage_P068a	323	Pulse	99	13439813	24490	1
Fage_P068a	324	Picture	stroop maximum incongruent	13440147	0	1	24824	2	0	next	hit	1525
Fage_P068a	324	Response	1	13447853	7706	1
Fage_P068a	324	Pulse	99	13452213	12066	1
Fage_P068a	324	Pulse	99	13464612	24465	1
Fage_P068a	325	Picture	stroop maximum incongruent	13464971	0	1	24824	2	0	next	incorrect	1529
Fage_P068a	325	Response	2	13471262	6291	1
Fage_P068a	325	Pulse	99	13477012	12041	1
Fage_P068a	325	Pulse	99	13489412	24441	1
Fage_P068a	326	Picture	stroop maximum incongruent	13489795	0	1	24824	2	0	next	hit	1533
Fage_P068a	326	Response	1	13496042	6247	1
Fage_P068a	326	Pulse	99	13501812	12017	1
Fage_P068a	326	Pulse	99	13514211	24416	1
Fage_P068a	327	Picture	stroop maximum incongruent	13514619	0	1	24824	2	0	next	incorrect	1537
Fage_P068a	327	Response	2	13520651	6032	1
Fage_P068a	327	Pulse	99	13526611	11992	1
Fage_P068a	327	Pulse	99	13539011	24392	1
Fage_P068a	328	Picture	Fixation Cross Stroop	13539443	0	1	124620	2	0	next	other	0
Fage_P068a	328	Pulse	99	13551411	11968	1
Fage_P068a	328	Pulse	99	13563810	24367	1
Fage_P068a	328	Pulse	99	13576210	36767	1
Fage_P068a	328	Pulse	99	13588610	49167	1
Fage_P068a	328	Pulse	99	13601009	61566	1
Fage_P068a	328	Pulse	99	13613409	73966	1
Fage_P068a	328	Pulse	99	13625809	86366	1
Fage_P068a	328	Pulse	99	13638209	98766	1
Fage_P068a	328	Pulse	99	13650608	111165	1
Fage_P068a	328	Pulse	99	13663008	123565	1
Fage_P068a	329	Picture	stroop maximum incongruent	13664063	0	1	24824	2	0	next	incorrect	1552
Fage_P068a	329	Response	2	13670428	6365	1
Fage_P068a	329	Pulse	99	13675408	11345	1
Fage_P068a	329	Pulse	99	13687808	23745	1
Fage_P068a	330	Picture	stroop maximum incongruent	13688887	0	1	24824	3	0	next	incorrect	1556
Fage_P068a	330	Response	2	13696647	7760	1
Fage_P068a	330	Pulse	99	13700207	11320	1
Fage_P068a	330	Pulse	99	13712607	23720	1
Fage_P068a	331	Picture	stroop maximum incongruent	13713711	0	2	24824	4	0	next	hit	1560
Fage_P068a	331	Response	1	13721357	7646	1
Fage_P068a	331	Pulse	99	13725007	11296	1
Fage_P068a	331	Pulse	99	13737406	23695	1
Fage_P068a	332	Picture	stroop maximum incongruent	13738535	0	2	24825	3	0	next	incorrect	1564
Fage_P068a	332	Response	2	13745836	7301	1
Fage_P068a	332	Pulse	99	13749806	11271	1
Fage_P068a	332	Pulse	99	13762206	23671	1
Fage_P068a	333	Picture	stroop maximum incongruent	13763360	0	1	24824	2	0	next	hit	1568
Fage_P068a	333	Response	1	13771356	7996	1
Fage_P068a	333	Pulse	99	13774605	11245	1
Fage_P068a	333	Pulse	99	13787005	23645	1
Fage_P068a	334	Picture	stroop maximum incongruent	13788184	0	1	24824	2	0	next	incorrect	1572
Fage_P068a	334	Response	2	13794615	6431	1
Fage_P068a	334	Pulse	99	13799405	11221	1
Fage_P068a	334	Pulse	99	13811805	23621	1
Fage_P068a	335	Picture	Fixation Cross Stroop	13813008	0	1	124620	2	0	next	other	0
Fage_P068a	335	Pulse	99	13824205	11197	1
Fage_P068a	335	Pulse	99	13836604	23596	1
Fage_P068a	335	Pulse	99	13849004	35996	1
Fage_P068a	335	Pulse	99	13861404	48396	1
Fage_P068a	335	Pulse	99	13873803	60795	1
Fage_P068a	335	Pulse	99	13886203	73195	1
Fage_P068a	335	Pulse	99	13898603	85595	1
Fage_P068a	335	Pulse	99	13911003	97995	1
Fage_P068a	335	Pulse	99	13923402	110394	1
Fage_P068a	335	Pulse	99	13935802	122794	1
Fage_P068a	336	Picture	stroop maximum incongruent	13937628	0	1	24824	2	0	next	hit	1587
Fage_P068a	336	Response	1	13946552	8924	1
Fage_P068a	336	Pulse	99	13948202	10574	1
Fage_P068a	336	Pulse	99	13960602	22974	1
Fage_P068a	337	Picture	stroop maximum incongruent	13962452	0	1	24824	2	0	next	hit	1591
Fage_P068a	337	Response	1	13971191	8739	1
Fage_P068a	337	Pulse	99	13973001	10549	1
Fage_P068a	337	Pulse	99	13985401	22949	1
Fage_P068a	338	Picture	stroop maximum incongruent	13987276	0	1	24824	2	0	next	incorrect	1595
Fage_P068a	338	Response	2	13993771	6495	1
Fage_P068a	338	Pulse	99	13997801	10525	1
Fage_P068a	338	Pulse	99	14010201	22925	1
Fage_P068a	339	Picture	stroop maximum incongruent	14012100	0	1	24824	2	0	next	hit	1599
Fage_P068a	339	Response	1	14019380	7280	1
Fage_P068a	339	Pulse	99	14022600	10500	1
Fage_P068a	339	Pulse	99	14035000	22900	1
Fage_P068a	340	Picture	stroop maximum incongruent	14036924	0	1	24824	2	0	next	hit	1603
Fage_P068a	340	Response	1	14045460	8536	1
Fage_P068a	340	Pulse	99	14047400	10476	1
Fage_P068a	340	Pulse	99	14059799	22875	1
Fage_P068a	341	Picture	stroop maximum incongruent	14061748	0	1	24824	2	0	next	incorrect	1607
Fage_P068a	341	Response	2	14068839	7091	1
Fage_P068a	341	Pulse	99	14072209	10461	1
Fage_P068a	341	Pulse	99	14084599	22851	1
Fage_P068a	342	Picture	Fixation Cross Stroop	14086572	0	1	124620	3	0	next	other	0
Fage_P068a	342	Pulse	99	14096999	10427	1
Fage_P068a	342	Pulse	99	14109408	22836	1
Fage_P068a	342	Pulse	99	14121808	35236	1
Fage_P068a	342	Pulse	99	14134208	47636	1
Fage_P068a	342	Pulse	99	14146608	60036	1
Fage_P068a	342	Pulse	99	14159007	72435	1
Fage_P068a	342	Pulse	99	14171407	84835	1
Fage_P068a	342	Pulse	99	14183807	97235	1
Fage_P068a	342	Pulse	99	14196206	109634	1
Fage_P068a	342	Pulse	99	14208606	122034	1
Fage_P068a	343	Picture	stroop maximum incongruent	14211192	0	2	24825	3	0	next	incorrect	1622
Fage_P068a	343	Response	2	14218086	6894	1
Fage_P068a	343	Pulse	99	14221006	9814	1
Fage_P068a	343	Pulse	99	14233406	22214	1
Fage_P068a	344	Picture	stroop maximum incongruent	14236017	0	1	24824	2	0	next	hit	1626
Fage_P068a	344	Response	1	14243155	7138	1
Fage_P068a	344	Pulse	99	14245805	9788	1
Fage_P068a	344	Pulse	99	14258205	22188	1
Fage_P068a	345	Picture	stroop maximum incongruent	14260841	0	1	24824	2	0	next	incorrect	1630
Fage_P068a	345	Response	2	14266825	5984	1
Fage_P068a	345	Pulse	99	14270605	9764	1
Fage_P068a	345	Pulse	99	14283005	22164	1
Fage_P068a	346	Picture	stroop maximum incongruent	14285665	0	1	24824	2	0	next	incorrect	1634
Fage_P068a	346	Response	2	14293824	8159	1
Fage_P068a	346	Pulse	99	14295404	9739	1
Fage_P068a	346	Pulse	99	14307804	22139	1
Fage_P068a	347	Picture	stroop maximum incongruent	14310489	0	1	24824	2	0	next	incorrect	1638
Fage_P068a	347	Response	2	14319074	8585	1
Fage_P068a	347	Pulse	99	14320204	9715	1
Fage_P068a	347	Pulse	99	14332603	22114	1
Fage_P068a	348	Picture	stroop maximum incongruent	14335313	0	1	24824	2	0	next	incorrect	1642
Fage_P068a	348	Response	2	14343013	7700	1
Fage_P068a	348	Pulse	99	14345003	9690	1
Fage_P068a	348	Pulse	99	14357403	22090	1
Fage_P068a	349	Picture	Fixation Cross Stroop	14360137	0	1	124620	2	0	next	other	0
Fage_P068a	349	Pulse	99	14369803	9666	1
Fage_P068a	349	Pulse	99	14382202	22065	1
Fage_P068a	349	Pulse	99	14394602	34465	1
Fage_P068a	349	Pulse	99	14407002	46865	1
Fage_P068a	349	Pulse	99	14419402	59265	1
Fage_P068a	349	Pulse	99	14431801	71664	1
Fage_P068a	349	Pulse	99	14444201	84064	1
Fage_P068a	349	Pulse	99	14456601	96464	1
Fage_P068a	349	Pulse	99	14469000	108863	1
Fage_P068a	349	Pulse	99	14481400	121263	1
Fage_P068a	350	Picture	End Stroop	14484757	0	1	43942	2	0	next	other	0
Fage_P068a	350	Pulse	99	14493800	9043	1
Fage_P068a	350	Pulse	99	14506200	21443	1
Fage_P068a	350	Pulse	99	14518599	33842	1
