# Supplementary material for: Towards clinical applicability of fMRI via systematic filtering
Source: PLoS One. 2025 May 12;20(5):e0321088. doi: 10.1371/journal.pone.0321088 (PMC12068634; doi:10.1371/journal.pone.0321088)
Supplement: S1 Code — (ZIP) [file pone.0321088.s001.zip › PLOS_DATA_CODE/Logfiles/Fage_P068b-fage.log]

Scenario - Fage Final
Logfile written - 05/14/2013 19:46:07

Subject	Trial	Event Type	Code	Time	TTime	Uncertainty	Duration	Uncertainty	ReqTime	ReqDur	Stim Type	Pair Index

Fage_p068b5555555555555555555555555Fage_P068b	1	Pulse	99	81903	91898	1
Fage_p068b5555555555555555555555555Fage_P068b	2	Picture	Instruction Sternberg Symbols	82132	0	1	37319	2	0	next	other	0
Fage_p068b5555555555555555555555555Fage_P068b	2	Pulse	99	94303	12171	1
Fage_p068b5555555555555555555555555Fage_P068b	2	Pulse	99	106702	24570	1
Fage_p068b5555555555555555555555555Fage_P068b	2	Pulse	99	119102	36970	1
Fage_p068b5555555555555555555555555Fage_P068b	3	Picture	Encoding Sternberg Symbols	119451	0	1	24824	2	0	next	other	0
Fage_p068b5555555555555555555555555Fage_P068b	3	Pulse	99	131502	12051	1
Fage_p068b5555555555555555555555555Fage_P068b	3	Pulse	99	143901	24450	1
Fage_p068b5555555555555555555555555Fage_P068b	4	Picture	Fixation Cross Sternberg Symbols after Encoding	144275	0	1	12495	2	0	next	other	0
Fage_p068b5555555555555555555555555Fage_P068b	4	Pulse	99	156301	12026	1
Fage_p068b5555555555555555555555555Fage_P068b	5	Picture	Stroop Sternberg	156770	0	1	24824	3	0	next	incorrect	12
Fage_p068b5555555555555555555555555Fage_P068b	5	Response	2	164521	7751	1
Fage_p068b5555555555555555555555555Fage_P068b	5	Pulse	99	168700	11930	2
Fage_p068b5555555555555555555555555Fage_P068b	5	Pulse	99	181101	24331	1
Fage_p068b5555555555555555555555555Fage_P068b	6	Picture	Fixation Cross Sternberg Symbols after Stroop	181594	0	2	37320	3	0	next	other	0
Fage_p068b5555555555555555555555555Fage_P068b	6	Pulse	99	193501	11907	1
Fage_p068b5555555555555555555555555Fage_P068b	6	Pulse	99	205900	24306	1
Fage_p068b5555555555555555555555555Fage_P068b	6	Pulse	99	218300	36706	1
Fage_p068b5555555555555555555555555Fage_P068b	7	Picture	Retrieval Sternberg Symbols	218914	0	1	24824	2	0	next	hit	20
Fage_p068b5555555555555555555555555Fage_P068b	7	Response	1	229599	10685	2
Fage_p068b5555555555555555555555555Fage_P068b	7	Pulse	99	230699	11785	1
Fage_p068b5555555555555555555555555Fage_P068b	7	Pulse	99	243099	24185	1
Fage_p068b5555555555555555555555555Fage_P068b	8	Picture	Fixation Cross after Retrieval	243738	0	1	112291	2	0	next	other	0
Fage_p068b5555555555555555555555555Fage_P068b	8	Pulse	99	255499	11761	1
Fage_p068b5555555555555555555555555Fage_P068b	8	Pulse	99	267899	24161	1
Fage_p068b5555555555555555555555555Fage_P068b	8	Pulse	99	280298	36560	1
Fage_p068b5555555555555555555555555Fage_P068b	8	Pulse	99	292698	48960	1
Fage_p068b5555555555555555555555555Fage_P068b	8	Pulse	99	305098	61360	1
Fage_p068b5555555555555555555555555Fage_P068b	8	Pulse	99	317498	73760	1
Fage_p068b5555555555555555555555555Fage_P068b	8	Pulse	99	329897	86159	1
Fage_p068b5555555555555555555555555Fage_P068b	8	Pulse	99	342297	98559	1
Fage_p068b5555555555555555555555555Fage_P068b	8	Pulse	99	354697	110959	1
Fage_p068b5555555555555555555555555Fage_P068b	9	Picture	Encoding Sternberg Symbols	356029	0	1	24824	2	0	next	other	0
Fage_p068b5555555555555555555555555Fage_P068b	9	Pulse	99	367097	11068	1
Fage_p068b5555555555555555555555555Fage_P068b	9	Pulse	99	379496	23467	1
Fage_p068b5555555555555555555555555Fage_P068b	10	Picture	Fixation Cross Sternberg Symbols after Encoding	380853	0	1	12496	2	0	next	other	0
Fage_p068b5555555555555555555555555Fage_P068b	10	Pulse	99	391896	11043	1
Fage_p068b5555555555555555555555555Fage_P068b	11	Picture	Stroop Sternberg	393349	0	1	24824	2	0	next	incorrect	39
Fage_p068b5555555555555555555555555Fage_P068b	11	Response	2	399776	6427	1
Fage_p068b5555555555555555555555555Fage_P068b	11	Pulse	99	404296	10947	1
Fage_p068b5555555555555555555555555Fage_P068b	11	Pulse	99	416696	23347	1
Fage_p068b5555555555555555555555555Fage_P068b	12	Picture	Fixation Cross Sternberg Symbols after Stroop	418173	0	1	37319	2	0	next	other	0
Fage_p068b5555555555555555555555555Fage_P068b	12	Pulse	99	429095	10922	1
Fage_p068b5555555555555555555555555Fage_P068b	12	Pulse	99	441495	23322	1
Fage_p068b5555555555555555555555555Fage_P068b	12	Pulse	99	453895	35722	1
Fage_p068b5555555555555555555555555Fage_P068b	13	Picture	Retrieval Sternberg Symbols	455492	0	1	24824	2	0	next	incorrect	48
Fage_p068b5555555555555555555555555Fage_P068b	13	Pulse	99	466294	10802	1
Fage_p068b5555555555555555555555555Fage_P068b	13	Response	2	470914	15422	1
Fage_p068b5555555555555555555555555Fage_P068b	13	Pulse	99	478694	23202	1
Fage_p068b5555555555555555555555555Fage_P068b	14	Picture	Fixation Cross after Retrieval	480316	0	1	149444	2	0	next	other	0
Fage_p068b5555555555555555555555555Fage_P068b	14	Pulse	99	491094	10778	1
Fage_p068b5555555555555555555555555Fage_P068b	14	Pulse	99	503494	23178	1
Fage_p068b5555555555555555555555555Fage_P068b	14	Pulse	99	515893	35577	1
Fage_p068b5555555555555555555555555Fage_P068b	14	Pulse	99	528293	47977	1
Fage_p068b5555555555555555555555555Fage_P068b	14	Pulse	99	540693	60377	1
Fage_p068b5555555555555555555555555Fage_P068b	14	Pulse	99	553093	72777	1
Fage_p068b5555555555555555555555555Fage_P068b	14	Pulse	99	565492	85176	1
Fage_p068b5555555555555555555555555Fage_P068b	14	Pulse	99	577892	97576	1
Fage_p068b5555555555555555555555555Fage_P068b	14	Pulse	99	590292	109976	1
Fage_p068b5555555555555555555555555Fage_P068b	14	Pulse	99	602691	122375	1
Fage_p068b5555555555555555555555555Fage_P068b	14	Pulse	99	615091	134775	1
Fage_p068b5555555555555555555555555Fage_P068b	14	Pulse	99	627491	147175	1
Fage_p068b5555555555555555555555555Fage_P068b	15	Picture	Encoding Sternberg Symbols	629760	0	1	24824	3	0	next	other	0
Fage_p068b5555555555555555555555555Fage_P068b	15	Pulse	99	639891	10131	1
Fage_p068b5555555555555555555555555Fage_P068b	15	Pulse	99	652290	22530	1
Fage_p068b5555555555555555555555555Fage_P068b	16	Picture	Fixation Cross Sternberg Symbols after Encoding	654584	0	2	12496	3	0	next	other	0
Fage_p068b5555555555555555555555555Fage_P068b	16	Pulse	99	664690	10106	1
Fage_p068b5555555555555555555555555Fage_P068b	17	Picture	Stroop Sternberg	667080	0	1	24824	2	0	next	hit	69
Fage_p068b5555555555555555555555555Fage_P068b	17	Response	1	674450	7370	1
Fage_p068b5555555555555555555555555Fage_P068b	17	Pulse	99	677090	10010	1
Fage_p068b5555555555555555555555555Fage_P068b	17	Pulse	99	689490	22410	1
Fage_p068b5555555555555555555555555Fage_P068b	18	Picture	Fixation Cross Sternberg Symbols after Stroop	691904	0	1	37319	2	0	next	other	0
Fage_p068b5555555555555555555555555Fage_P068b	18	Pulse	99	701889	9985	1
Fage_p068b5555555555555555555555555Fage_P068b	18	Pulse	99	714289	22385	1
Fage_p068b5555555555555555555555555Fage_P068b	18	Pulse	99	726689	34785	1
Fage_p068b5555555555555555555555555Fage_P068b	19	Picture	Retrieval Sternberg Symbols	729223	0	1	24824	2	0	next	hit	77
Fage_p068b5555555555555555555555555Fage_P068b	19	Response	1	738848	9625	1
Fage_p068b5555555555555555555555555Fage_P068b	19	Pulse	99	739088	9865	1
Fage_p068b5555555555555555555555555Fage_P068b	19	Pulse	99	751488	22265	1
Fage_p068b5555555555555555555555555Fage_P068b	20	Picture	Fixation Cross after Retrieval	754047	0	1	124620	3	0	next	other	0
Fage_p068b5555555555555555555555555Fage_P068b	20	Pulse	99	763888	9841	1
Fage_p068b5555555555555555555555555Fage_P068b	20	Pulse	99	776288	22241	1
Fage_p068b5555555555555555555555555Fage_P068b	20	Pulse	99	788687	34640	1
Fage_p068b5555555555555555555555555Fage_P068b	20	Pulse	99	801087	47040	1
Fage_p068b5555555555555555555555555Fage_P068b	20	Pulse	99	813487	59440	1
Fage_p068b5555555555555555555555555Fage_P068b	20	Pulse	99	825887	71840	1
Fage_p068b5555555555555555555555555Fage_P068b	20	Pulse	99	838286	84239	1
Fage_p068b5555555555555555555555555Fage_P068b	20	Pulse	99	850686	96639	1
Fage_p068b5555555555555555555555555Fage_P068b	20	Pulse	99	863086	109039	1
Fage_p068b5555555555555555555555555Fage_P068b	20	Pulse	99	875485	121438	1
Fage_p068b5555555555555555555555555Fage_P068b	21	Picture	Encoding Sternberg Symbols	878667	0	2	24825	3	0	next	other	0
Fage_p068b5555555555555555555555555Fage_P068b	21	Pulse	99	887885	9218	1
Fage_p068b5555555555555555555555555Fage_P068b	21	Pulse	99	900285	21618	1
Fage_p068b5555555555555555555555555Fage_P068b	22	Picture	Fixation Cross Sternberg Symbols after Encoding	903492	0	1	12495	2	0	next	other	0
Fage_p068b5555555555555555555555555Fage_P068b	22	Pulse	99	912685	9193	1
Fage_p068b5555555555555555555555555Fage_P068b	23	Picture	Stroop Sternberg	915987	0	1	24824	2	0	next	hit	97
Fage_p068b5555555555555555555555555Fage_P068b	23	Response	1	923264	7277	1
Fage_p068b5555555555555555555555555Fage_P068b	23	Pulse	99	925084	9097	1
Fage_p068b5555555555555555555555555Fage_P068b	23	Pulse	99	937484	21497	1
Fage_p068b5555555555555555555555555Fage_P068b	24	Picture	Fixation Cross Sternberg Symbols after Stroop	940811	0	1	37319	2	0	next	other	0
Fage_p068b5555555555555555555555555Fage_P068b	24	Pulse	99	949884	9073	1
Fage_p068b5555555555555555555555555Fage_P068b	24	Pulse	99	962283	21472	1
Fage_p068b5555555555555555555555555Fage_P068b	24	Pulse	99	974683	33872	1
Fage_p068b5555555555555555555555555Fage_P068b	25	Picture	Retrieval Sternberg Symbols	978130	0	1	24824	2	0	next	incorrect	105
Fage_p068b5555555555555555555555555Fage_P068b	25	Response	2	986253	8123	1
Fage_p068b5555555555555555555555555Fage_P068b	25	Pulse	99	987083	8953	1
Fage_p068b5555555555555555555555555Fage_P068b	25	Pulse	99	999483	21353	1
Fage_p068b5555555555555555555555555Fage_P068b	26	Picture	Fixation Cross after Retrieval	1002954	0	1	136949	2	0	next	other	0
Fage_p068b5555555555555555555555555Fage_P068b	26	Pulse	99	1011883	8929	1
Fage_p068b5555555555555555555555555Fage_P068b	26	Pulse	99	1024282	21328	1
Fage_p068b5555555555555555555555555Fage_P068b	26	Pulse	99	1036682	33728	1
Fage_p068b5555555555555555555555555Fage_P068b	26	Pulse	99	1049082	46128	1
Fage_p068b5555555555555555555555555Fage_P068b	26	Pulse	99	1061481	58527	1
Fage_p068b5555555555555555555555555Fage_P068b	26	Pulse	99	1073881	70927	1
Fage_p068b5555555555555555555555555Fage_P068b	26	Pulse	99	1086281	83327	1
Fage_p068b5555555555555555555555555Fage_P068b	26	Pulse	99	1098681	95727	1
Fage_p068b5555555555555555555555555Fage_P068b	26	Pulse	99	1111080	108126	1
Fage_p068b5555555555555555555555555Fage_P068b	26	Pulse	99	1123480	120526	1
Fage_p068b5555555555555555555555555Fage_P068b	26	Pulse	99	1135880	132926	1
Fage_p068b5555555555555555555555555Fage_P068b	27	Picture	Encoding Sternberg Symbols	1139903	0	1	24824	2	0	next	other	0
Fage_p068b5555555555555555555555555Fage_P068b	27	Pulse	99	1148280	8377	1
Fage_p068b5555555555555555555555555Fage_P068b	27	Pulse	99	1160679	20776	1
Fage_p068b5555555555555555555555555Fage_P068b	28	Picture	Fixation Cross Sternberg Symbols after Encoding	1164727	0	1	12496	2	0	next	other	0
Fage_p068b5555555555555555555555555Fage_P068b	28	Pulse	99	1173079	8352	1
Fage_p068b5555555555555555555555555Fage_P068b	29	Picture	Stroop Sternberg	1177223	0	1	24824	2	0	next	incorrect	126
Fage_p068b5555555555555555555555555Fage_P068b	29	Response	2	1184579	7356	1
Fage_p068b5555555555555555555555555Fage_P068b	29	Pulse	99	1185479	8256	1
Fage_p068b5555555555555555555555555Fage_P068b	29	Pulse	99	1197878	20655	1
Fage_p068b5555555555555555555555555Fage_P068b	30	Picture	Fixation Cross Sternberg Symbols after Stroop	1202047	0	1	37319	2	0	next	other	0
Fage_p068b5555555555555555555555555Fage_P068b	30	Pulse	99	1210278	8231	1
Fage_p068b5555555555555555555555555Fage_P068b	30	Pulse	99	1222678	20631	1
Fage_p068b5555555555555555555555555Fage_P068b	30	Pulse	99	1235078	33031	1
Fage_p068b5555555555555555555555555Fage_P068b	31	Picture	Retrieval Sternberg Symbols	1239366	0	1	24824	2	0	next	hit	135
Fage_p068b5555555555555555555555555Fage_P068b	31	Pulse	99	1247487	8121	1
Fage_p068b5555555555555555555555555Fage_P068b	31	Response	1	1247907	8541	1
Fage_p068b5555555555555555555555555Fage_P068b	31	Pulse	99	1259887	20521	1
Fage_p068b5555555555555555555555555Fage_P068b	32	Picture	Fixation Cross after Retrieval	1264190	0	1	124620	2	0	next	other	0
Fage_p068b5555555555555555555555555Fage_P068b	32	Pulse	99	1272287	8097	1
Fage_p068b5555555555555555555555555Fage_P068b	32	Pulse	99	1284687	20497	1
Fage_p068b5555555555555555555555555Fage_P068b	32	Pulse	99	1297086	32896	1
Fage_p068b5555555555555555555555555Fage_P068b	32	Pulse	99	1309486	45296	1
Fage_p068b5555555555555555555555555Fage_P068b	32	Pulse	99	1321886	57696	1
Fage_p068b5555555555555555555555555Fage_P068b	32	Pulse	99	1334285	70095	1
Fage_p068b5555555555555555555555555Fage_P068b	32	Pulse	99	1346685	82495	1
Fage_p068b5555555555555555555555555Fage_P068b	32	Pulse	99	1359085	94895	1
Fage_p068b5555555555555555555555555Fage_P068b	32	Pulse	99	1371484	107294	1
Fage_p068b5555555555555555555555555Fage_P068b	32	Pulse	99	1383884	119694	1
Fage_p068b5555555555555555555555555Fage_P068b	33	Picture	Encoding Sternberg Symbols	1388810	0	1	24824	3	0	next	other	0
Fage_p068b5555555555555555555555555Fage_P068b	33	Pulse	99	1396284	7474	1
Fage_p068b5555555555555555555555555Fage_P068b	33	Pulse	99	1408684	19874	1
Fage_p068b5555555555555555555555555Fage_P068b	34	Picture	Fixation Cross Sternberg Symbols after Encoding	1413634	0	2	12496	3	0	next	other	0
Fage_p068b5555555555555555555555555Fage_P068b	34	Pulse	99	1421084	7450	1
Fage_p068b5555555555555555555555555Fage_P068b	35	Picture	Stroop Sternberg	1426130	0	1	24824	2	0	next	incorrect	155
Fage_p068b5555555555555555555555555Fage_P068b	35	Pulse	99	1433483	7353	1
Fage_p068b5555555555555555555555555Fage_P068b	35	Response	2	1433843	7713	1
Fage_p068b5555555555555555555555555Fage_P068b	35	Pulse	99	1445883	19753	1
Fage_p068b5555555555555555555555555Fage_P068b	36	Picture	Fixation Cross Sternberg Symbols after Stroop	1450954	0	1	37319	2	0	next	other	0
Fage_p068b5555555555555555555555555Fage_P068b	36	Pulse	99	1458283	7329	1
Fage_p068b5555555555555555555555555Fage_P068b	36	Pulse	99	1470682	19728	1
Fage_p068b5555555555555555555555555Fage_P068b	36	Pulse	99	1483082	32128	1
Fage_p068b5555555555555555555555555Fage_P068b	37	Picture	Retrieval Sternberg Symbols	1488273	0	1	24824	2	0	next	hit	163
Fage_p068b5555555555555555555555555Fage_P068b	37	Pulse	99	1495482	7209	1
Fage_p068b5555555555555555555555555Fage_P068b	37	Response	1	1503462	15189	1
Fage_p068b5555555555555555555555555Fage_P068b	37	Pulse	99	1507882	19609	1
Fage_p068b5555555555555555555555555Fage_P068b	38	Picture	Fixation Cross after Retrieval	1513097	0	1	112292	2	0	next	other	0
Fage_p068b5555555555555555555555555Fage_P068b	38	Pulse	99	1520281	7184	1
Fage_p068b5555555555555555555555555Fage_P068b	38	Pulse	99	1532681	19584	1
Fage_p068b5555555555555555555555555Fage_P068b	38	Pulse	99	1545081	31984	1
Fage_p068b5555555555555555555555555Fage_P068b	38	Pulse	99	1557480	44383	1
Fage_p068b5555555555555555555555555Fage_P068b	38	Pulse	99	1569880	56783	1
Fage_p068b5555555555555555555555555Fage_P068b	38	Pulse	99	1582280	69183	1
Fage_p068b5555555555555555555555555Fage_P068b	38	Pulse	99	1594680	81583	1
Fage_p068b5555555555555555555555555Fage_P068b	38	Pulse	99	1607080	93983	1
Fage_p068b5555555555555555555555555Fage_P068b	38	Pulse	99	1619479	106382	1
Fage_p068b5555555555555555555555555Fage_P068b	39	Picture	Encoding Sternberg Symbols	1625389	0	1	24823	3	0	next	other	0
Fage_p068b5555555555555555555555555Fage_P068b	39	Pulse	99	1631879	6490	1
Fage_p068b5555555555555555555555555Fage_P068b	39	Pulse	99	1644279	18890	1
Fage_p068b5555555555555555555555555Fage_P068b	40	Picture	Fixation Cross Sternberg Symbols after Encoding	1650212	0	2	12496	3	0	next	other	0
Fage_p068b5555555555555555555555555Fage_P068b	40	Pulse	99	1656678	6466	1
Fage_p068b5555555555555555555555555Fage_P068b	41	Picture	Stroop Sternberg	1662708	0	1	24824	2	0	next	hit	182
Fage_p068b5555555555555555555555555Fage_P068b	41	Pulse	99	1669078	6370	1
Fage_p068b5555555555555555555555555Fage_P068b	41	Response	1	1670338	7630	1
Fage_p068b5555555555555555555555555Fage_P068b	41	Pulse	99	1681478	18770	1
Fage_p068b5555555555555555555555555Fage_P068b	42	Picture	Fixation Cross Sternberg Symbols after Stroop	1687532	0	1	37320	2	0	next	other	0
Fage_p068b5555555555555555555555555Fage_P068b	42	Pulse	99	1693878	6346	1
Fage_p068b5555555555555555555555555Fage_P068b	42	Pulse	99	1706277	18745	1
Fage_p068b5555555555555555555555555Fage_P068b	42	Pulse	99	1718677	31145	1
Fage_p068b5555555555555555555555555Fage_P068b	43	Picture	Retrieval Sternberg Symbols	1724852	0	1	24824	2	0	next	hit	191
Fage_p068b5555555555555555555555555Fage_P068b	43	Pulse	99	1731077	6225	1
Fage_p068b5555555555555555555555555Fage_P068b	43	Pulse	99	1743476	18624	1
Fage_p068b5555555555555555555555555Fage_P068b	43	Response	1	1747336	22484	1
Fage_p068b5555555555555555555555555Fage_P068b	44	Picture	Fixation Cross after Retrieval	1749676	0	1	112291	2	0	next	other	0
Fage_p068b5555555555555555555555555Fage_P068b	44	Pulse	99	1755876	6200	1
Fage_p068b5555555555555555555555555Fage_P068b	44	Pulse	99	1768276	18600	1
Fage_p068b5555555555555555555555555Fage_P068b	44	Pulse	99	1780676	31000	1
Fage_p068b5555555555555555555555555Fage_P068b	44	Pulse	99	1793075	43399	1
Fage_p068b5555555555555555555555555Fage_P068b	44	Pulse	99	1805475	55799	1
Fage_p068b5555555555555555555555555Fage_P068b	44	Pulse	99	1817875	68199	1
Fage_p068b5555555555555555555555555Fage_P068b	44	Pulse	99	1830275	80599	1
Fage_p068b5555555555555555555555555Fage_P068b	44	Pulse	99	1842674	92998	1
Fage_p068b5555555555555555555555555Fage_P068b	44	Pulse	99	1855074	105398	1
Fage_p068b5555555555555555555555555Fage_P068b	45	Picture	Encoding Sternberg Symbols	1861967	0	1	24824	2	0	next	other	0
Fage_p068b5555555555555555555555555Fage_P068b	45	Pulse	99	1867474	5507	1
Fage_p068b5555555555555555555555555Fage_P068b	45	Pulse	99	1879873	17906	1
Fage_p068b5555555555555555555555555Fage_P068b	46	Picture	Fixation Cross Sternberg Symbols after Encoding	1886791	0	1	12496	2	0	next	other	0
Fage_p068b5555555555555555555555555Fage_P068b	46	Pulse	99	1892273	5482	1
Fage_p068b5555555555555555555555555Fage_P068b	47	Picture	Stroop Sternberg	1899287	0	1	24824	2	0	next	incorrect	209
Fage_p068b5555555555555555555555555Fage_P068b	47	Pulse	99	1904673	5386	1
Fage_p068b5555555555555555555555555Fage_P068b	47	Response	2	1906383	7096	1
Fage_p068b5555555555555555555555555Fage_P068b	47	Pulse	99	1917073	17786	1
Fage_p068b5555555555555555555555555Fage_P068b	48	Picture	Fixation Cross Sternberg Symbols after Stroop	1924111	0	1	37319	2	0	next	other	0
Fage_p068b5555555555555555555555555Fage_P068b	48	Pulse	99	1929472	5361	1
Fage_p068b5555555555555555555555555Fage_P068b	48	Pulse	99	1941872	17761	1
Fage_p068b5555555555555555555555555Fage_P068b	48	Pulse	99	1954272	30161	1
Fage_p068b5555555555555555555555555Fage_P068b	49	Picture	Retrieval Sternberg Symbols	1961430	0	1	24824	2	0	next	hit	217
Fage_p068b5555555555555555555555555Fage_P068b	49	Pulse	99	1966672	5242	1
Fage_p068b5555555555555555555555555Fage_P068b	49	Response	1	1975151	13721	1
Fage_p068b5555555555555555555555555Fage_P068b	49	Pulse	99	1979071	17641	1
Fage_p068b5555555555555555555555555Fage_P068b	50	Picture	Fixation Cross after Retrieval	1986254	0	1	136949	2	0	next	other	0
Fage_p068b5555555555555555555555555Fage_P068b	50	Pulse	99	1991471	5217	1
Fage_p068b5555555555555555555555555Fage_P068b	50	Pulse	99	2003871	17617	1
Fage_p068b5555555555555555555555555Fage_P068b	50	Pulse	99	2016271	30017	1
Fage_p068b5555555555555555555555555Fage_P068b	50	Pulse	99	2028670	42416	1
Fage_p068b5555555555555555555555555Fage_P068b	50	Pulse	99	2041070	54816	1
Fage_p068b5555555555555555555555555Fage_P068b	50	Pulse	99	2053470	67216	1
Fage_p068b5555555555555555555555555Fage_P068b	50	Pulse	99	2065869	79615	1
Fage_p068b5555555555555555555555555Fage_P068b	50	Pulse	99	2078269	92015	1
Fage_p068b5555555555555555555555555Fage_P068b	50	Pulse	99	2090669	104415	1
Fage_p068b5555555555555555555555555Fage_P068b	50	Pulse	99	2103069	116815	1
Fage_p068b5555555555555555555555555Fage_P068b	50	Pulse	99	2115468	129214	1
Fage_p068b5555555555555555555555555Fage_P068b	51	Picture	Encoding Sternberg Symbols	2123203	0	1	24824	2	0	next	other	0
Fage_p068b5555555555555555555555555Fage_P068b	51	Pulse	99	2127868	4665	1
Fage_p068b5555555555555555555555555Fage_P068b	51	Pulse	99	2140268	17065	1
Fage_p068b5555555555555555555555555Fage_P068b	52	Picture	Fixation Cross Sternberg Symbols after Encoding	2148027	0	1	12495	2	0	next	other	0
Fage_p068b5555555555555555555555555Fage_P068b	52	Pulse	99	2152668	4641	1
Fage_p068b5555555555555555555555555Fage_P068b	53	Picture	Stroop Sternberg	2160522	0	1	24824	3	0	next	hit	238
Fage_p068b5555555555555555555555555Fage_P068b	53	Pulse	99	2165067	4545	1
Fage_p068b5555555555555555555555555Fage_P068b	53	Response	1	2167177	6655	1
Fage_p068b5555555555555555555555555Fage_P068b	53	Pulse	99	2177467	16945	1
Fage_p068b5555555555555555555555555Fage_P068b	54	Picture	Fixation Cross Sternberg Symbols after Stroop	2185346	0	2	37320	3	0	next	other	0
Fage_p068b5555555555555555555555555Fage_P068b	54	Pulse	99	2189867	4521	1
Fage_p068b5555555555555555555555555Fage_P068b	54	Pulse	99	2202266	16920	1
Fage_p068b5555555555555555555555555Fage_P068b	54	Pulse	99	2214666	29320	1
Fage_p068b5555555555555555555555555Fage_P068b	55	Picture	Retrieval Sternberg Symbols	2222666	0	1	24824	2	0	next	incorrect	246
Fage_p068b5555555555555555555555555Fage_P068b	55	Pulse	99	2227066	4400	1
Fage_p068b5555555555555555555555555Fage_P068b	55	Response	2	2228846	6180	1
Fage_p068b5555555555555555555555555Fage_P068b	55	Pulse	99	2239466	16800	1
Fage_p068b5555555555555555555555555Fage_P068b	56	Picture	Fixation Cross after Retrieval	2247490	0	1	124620	2	0	next	other	0
Fage_p068b5555555555555555555555555Fage_P068b	56	Pulse	99	2251865	4375	1
Fage_p068b5555555555555555555555555Fage_P068b	56	Pulse	99	2264265	16775	1
Fage_p068b5555555555555555555555555Fage_P068b	56	Pulse	99	2276665	29175	1
Fage_p068b5555555555555555555555555Fage_P068b	56	Pulse	99	2289064	41574	1
Fage_p068b5555555555555555555555555Fage_P068b	56	Pulse	99	2301464	53974	1
Fage_p068b5555555555555555555555555Fage_P068b	56	Pulse	99	2313864	66374	1
Fage_p068b5555555555555555555555555Fage_P068b	56	Pulse	99	2326264	78774	1
Fage_p068b5555555555555555555555555Fage_P068b	56	Pulse	99	2338663	91173	1
Fage_p068b5555555555555555555555555Fage_P068b	56	Pulse	99	2351063	103573	1
Fage_p068b5555555555555555555555555Fage_P068b	56	Pulse	99	2363463	115973	1
Fage_p068b5555555555555555555555555Fage_P068b	57	Picture	Encoding Sternberg Symbols	2372110	0	1	24824	2	0	next	other	0
Fage_p068b5555555555555555555555555Fage_P068b	57	Pulse	99	2375863	3753	1
Fage_p068b5555555555555555555555555Fage_P068b	57	Pulse	99	2388262	16152	1
Fage_p068b5555555555555555555555555Fage_P068b	58	Picture	Fixation Cross Sternberg Symbols after Encoding	2396934	0	1	12495	3	0	next	other	0
Fage_p068b5555555555555555555555555Fage_P068b	58	Pulse	99	2400662	3728	1
Fage_p068b5555555555555555555555555Fage_P068b	59	Picture	Stroop Sternberg	2409429	0	2	24825	3	0	next	incorrect	266
Fage_p068b5555555555555555555555555Fage_P068b	59	Pulse	99	2413062	3633	1
Fage_p068b5555555555555555555555555Fage_P068b	59	Response	2	2415922	6493	1
Fage_p068b5555555555555555555555555Fage_P068b	59	Pulse	99	2425462	16033	1
Fage_p068b5555555555555555555555555Fage_P068b	60	Picture	Fixation Cross Sternberg Symbols after Stroop	2434254	0	1	37319	2	0	next	other	0
Fage_p068b5555555555555555555555555Fage_P068b	60	Pulse	99	2437861	3607	1
Fage_p068b5555555555555555555555555Fage_P068b	60	Pulse	99	2450261	16007	1
Fage_p068b5555555555555555555555555Fage_P068b	60	Pulse	99	2462661	28407	1
Fage_p068b5555555555555555555555555Fage_P068b	61	Picture	Retrieval Sternberg Symbols	2471573	0	1	24824	2	0	next	incorrect	274
Fage_p068b5555555555555555555555555Fage_P068b	61	Pulse	99	2475060	3487	1
Fage_p068b5555555555555555555555555Fage_P068b	61	Response	2	2480050	8477	1
Fage_p068b5555555555555555555555555Fage_P068b	61	Pulse	99	2487460	15887	1
Fage_p068b5555555555555555555555555Fage_P068b	62	Picture	Fixation Cross after Retrieval	2496397	0	1	149444	2	0	next	other	0
Fage_p068b5555555555555555555555555Fage_P068b	62	Pulse	99	2499860	3463	1
Fage_p068b5555555555555555555555555Fage_P068b	62	Pulse	99	2512260	15863	1
Fage_p068b5555555555555555555555555Fage_P068b	62	Pulse	99	2524659	28262	1
Fage_p068b5555555555555555555555555Fage_P068b	62	Pulse	99	2537059	40662	1
Fage_p068b5555555555555555555555555Fage_P068b	62	Pulse	99	2549459	53062	1
Fage_p068b5555555555555555555555555Fage_P068b	62	Pulse	99	2561858	65461	1
Fage_p068b5555555555555555555555555Fage_P068b	62	Pulse	99	2574258	77861	1
Fage_p068b5555555555555555555555555Fage_P068b	62	Pulse	99	2586658	90261	1
Fage_p068b5555555555555555555555555Fage_P068b	62	Pulse	99	2599058	102661	1
Fage_p068b5555555555555555555555555Fage_P068b	62	Pulse	99	2611458	115061	1
Fage_p068b5555555555555555555555555Fage_P068b	62	Pulse	99	2623857	127460	1
Fage_p068b5555555555555555555555555Fage_P068b	62	Pulse	99	2636257	139860	1
Fage_p068b5555555555555555555555555Fage_P068b	63	Picture	Encoding Sternberg Symbols	2645841	0	1	24824	2	0	next	other	0
Fage_p068b5555555555555555555555555Fage_P068b	63	Pulse	99	2648657	2816	1
Fage_p068b5555555555555555555555555Fage_P068b	63	Pulse	99	2661056	15215	1
Fage_p068b5555555555555555555555555Fage_P068b	64	Picture	Fixation Cross Sternberg Symbols after Encoding	2670665	0	1	12496	2	0	next	other	0
Fage_p068b5555555555555555555555555Fage_P068b	64	Pulse	99	2673456	2791	1
Fage_p068b5555555555555555555555555Fage_P068b	65	Picture	Stroop Sternberg	2683161	0	1	24824	2	0	next	incorrect	296
Fage_p068b5555555555555555555555555Fage_P068b	65	Pulse	99	2685856	2695	1
Fage_p068b5555555555555555555555555Fage_P068b	65	Response	2	2692086	8925	1
Fage_p068b5555555555555555555555555Fage_P068b	65	Pulse	99	2698255	15094	1
Fage_p068b5555555555555555555555555Fage_P068b	66	Picture	Fixation Cross Sternberg Symbols after Stroop	2707985	0	1	37319	2	0	next	other	0
Fage_p068b5555555555555555555555555Fage_P068b	66	Pulse	99	2710655	2670	1
Fage_p068b5555555555555555555555555Fage_P068b	66	Pulse	99	2723055	15070	1
Fage_p068b5555555555555555555555555Fage_P068b	66	Pulse	99	2735455	27470	1
Fage_p068b5555555555555555555555555Fage_P068b	67	Picture	Retrieval Sternberg Symbols	2745304	0	1	24824	2	0	next	hit	304
Fage_p068b5555555555555555555555555Fage_P068b	67	Pulse	99	2747864	2560	1
Fage_p068b5555555555555555555555555Fage_P068b	67	Response	1	2754574	9270	1
Fage_p068b5555555555555555555555555Fage_P068b	67	Pulse	99	2760264	14960	1
Fage_p068b5555555555555555555555555Fage_P068b	68	Picture	Fixation Cross after Retrieval	2770128	0	1	124620	2	0	next	other	0
Fage_p068b5555555555555555555555555Fage_P068b	68	Pulse	99	2772664	2536	1
Fage_p068b5555555555555555555555555Fage_P068b	68	Pulse	99	2785064	14936	1
Fage_p068b5555555555555555555555555Fage_P068b	68	Pulse	99	2797463	27335	1
Fage_p068b5555555555555555555555555Fage_P068b	68	Pulse	99	2809863	39735	1
Fage_p068b5555555555555555555555555Fage_P068b	68	Pulse	99	2822263	52135	1
Fage_p068b5555555555555555555555555Fage_P068b	68	Pulse	99	2834663	64535	1
Fage_p068b5555555555555555555555555Fage_P068b	68	Pulse	99	2847062	76934	1
Fage_p068b5555555555555555555555555Fage_P068b	68	Pulse	99	2859462	89334	1
Fage_p068b5555555555555555555555555Fage_P068b	68	Pulse	99	2871862	101734	1
Fage_p068b5555555555555555555555555Fage_P068b	68	Pulse	99	2884261	114133	1
Fage_p068b5555555555555555555555555Fage_P068b	69	Picture	Encoding Sternberg Symbols	2894748	0	1	24824	3	0	next	other	0
Fage_p068b5555555555555555555555555Fage_P068b	69	Pulse	99	2896661	1913	1
Fage_p068b5555555555555555555555555Fage_P068b	69	Pulse	99	2909061	14313	1
Fage_p068b5555555555555555555555555Fage_P068b	70	Picture	Fixation Cross Sternberg Symbols after Encoding	2919572	0	2	12496	3	0	next	other	0
Fage_p068b5555555555555555555555555Fage_P068b	70	Pulse	99	2921461	1889	1
Fage_p068b5555555555555555555555555Fage_P068b	71	Picture	Stroop Sternberg	2932068	0	1	24824	2	0	next	incorrect	324
Fage_p068b5555555555555555555555555Fage_P068b	71	Pulse	99	2933861	1793	1
Fage_p068b5555555555555555555555555Fage_P068b	71	Response	2	2940070	8002	1
Fage_p068b5555555555555555555555555Fage_P068b	71	Pulse	99	2946260	14192	1
Fage_p068b5555555555555555555555555Fage_P068b	72	Picture	Fixation Cross Sternberg Symbols after Stroop	2956892	0	1	37319	2	0	next	other	0
Fage_p068b5555555555555555555555555Fage_P068b	72	Pulse	99	2958660	1768	1
Fage_p068b5555555555555555555555555Fage_P068b	72	Pulse	99	2971060	14168	1
Fage_p068b5555555555555555555555555Fage_P068b	72	Pulse	99	2983459	26567	1
Fage_p068b5555555555555555555555555Fage_P068b	73	Picture	Retrieval Sternberg Symbols	2994211	0	1	24824	2	0	next	incorrect	332
Fage_p068b5555555555555555555555555Fage_P068b	73	Pulse	99	2995859	1648	1
Fage_p068b5555555555555555555555555Fage_P068b	73	Response	2	3002169	7958	1
Fage_p068b5555555555555555555555555Fage_P068b	73	Pulse	99	3008259	14048	1
Fage_p068b5555555555555555555555555Fage_P068b	74	Picture	Fixation Cross after Retrieval	3019035	0	1	112292	2	0	next	other	0
Fage_p068b5555555555555555555555555Fage_P068b	74	Pulse	99	3020659	1624	1
Fage_p068b5555555555555555555555555Fage_P068b	74	Pulse	99	3033058	14023	1
Fage_p068b5555555555555555555555555Fage_P068b	74	Pulse	99	3045458	26423	1
Fage_p068b5555555555555555555555555Fage_P068b	74	Pulse	99	3057858	38823	1
Fage_p068b5555555555555555555555555Fage_P068b	74	Pulse	99	3070257	51222	1
Fage_p068b5555555555555555555555555Fage_P068b	74	Pulse	99	3082657	63622	1
Fage_p068b5555555555555555555555555Fage_P068b	74	Pulse	99	3095057	76022	1
Fage_p068b5555555555555555555555555Fage_P068b	74	Pulse	99	3107457	88422	1
Fage_p068b5555555555555555555555555Fage_P068b	74	Pulse	99	3119856	100821	1
Fage_p068b5555555555555555555555555Fage_P068b	75	Picture	Encoding Sternberg Symbols	3131327	0	1	24824	2	0	next	other	0
Fage_p068b5555555555555555555555555Fage_P068b	75	Pulse	99	3132256	929	1
Fage_p068b5555555555555555555555555Fage_P068b	75	Pulse	99	3144656	13329	1
Fage_p068b5555555555555555555555555Fage_P068b	76	Picture	Fixation Cross Sternberg Symbols after Encoding	3156151	0	1	12495	2	0	next	other	0
Fage_p068b5555555555555555555555555Fage_P068b	76	Pulse	99	3157056	905	1
Fage_p068b5555555555555555555555555Fage_P068b	77	Picture	Stroop Sternberg	3168646	0	1	24824	2	0	next	hit	351
Fage_p068b5555555555555555555555555Fage_P068b	77	Pulse	99	3169455	809	1
Fage_p068b5555555555555555555555555Fage_P068b	77	Response	1	3175695	7049	1
Fage_p068b5555555555555555555555555Fage_P068b	77	Pulse	99	3181855	13209	1
Fage_p068b5555555555555555555555555Fage_P068b	78	Picture	Fixation Cross Sternberg Symbols after Stroop	3193470	0	1	37320	2	0	next	other	0
Fage_p068b5555555555555555555555555Fage_P068b	78	Pulse	99	3194255	785	1
Fage_p068b5555555555555555555555555Fage_P068b	78	Pulse	99	3206654	13184	1
Fage_p068b5555555555555555555555555Fage_P068b	78	Pulse	99	3219054	25584	1
Fage_p068b5555555555555555555555555Fage_P068b	79	Picture	Retrieval Sternberg Symbols	3230790	0	1	24824	2	0	next	hit	359
Fage_p068b5555555555555555555555555Fage_P068b	79	Pulse	99	3231454	664	1
Fage_p068b5555555555555555555555555Fage_P068b	79	Response	1	3241384	10594	1
Fage_p068b5555555555555555555555555Fage_P068b	79	Pulse	99	3243853	13063	1
Fage_p068b5555555555555555555555555Fage_P068b	80	Picture	Fixation Cross after Retrieval	3255614	0	1	124620	2	0	next	other	0
Fage_p068b5555555555555555555555555Fage_P068b	80	Pulse	99	3256253	639	1
Fage_p068b5555555555555555555555555Fage_P068b	80	Pulse	99	3268653	13039	1
Fage_p068b5555555555555555555555555Fage_P068b	80	Pulse	99	3281053	25439	1
Fage_p068b5555555555555555555555555Fage_P068b	80	Pulse	99	3293453	37839	1
Fage_p068b5555555555555555555555555Fage_P068b	80	Pulse	99	3305852	50238	1
Fage_p068b5555555555555555555555555Fage_P068b	80	Pulse	99	3318252	62638	1
Fage_p068b5555555555555555555555555Fage_P068b	80	Pulse	99	3330652	75038	1
Fage_p068b5555555555555555555555555Fage_P068b	80	Pulse	99	3343051	87437	1
Fage_p068b5555555555555555555555555Fage_P068b	80	Pulse	99	3355451	99837	1
Fage_p068b5555555555555555555555555Fage_P068b	80	Pulse	99	3367851	112237	1
Fage_p068b5555555555555555555555555Fage_P068b	81	Picture	Encoding Sternberg Symbols	3380234	0	1	24824	2	0	next	other	0
Fage_p068b5555555555555555555555555Fage_P068b	81	Pulse	99	3380251	17	1
Fage_p068b5555555555555555555555555Fage_P068b	81	Pulse	99	3392650	12416	1
Fage_p068b5555555555555555555555555Fage_P068b	81	Pulse	99	3405050	24816	1
Fage_p068b5555555555555555555555555Fage_P068b	82	Picture	Fixation Cross Sternberg Symbols after Encoding	3405058	0	1	12495	2	0	next	other	0
Fage_p068b5555555555555555555555555Fage_P068b	82	Pulse	99	3417450	12392	1
Fage_p068b5555555555555555555555555Fage_P068b	83	Picture	Stroop Sternberg	3417553	0	1	24824	3	0	next	incorrect	379
Fage_p068b5555555555555555555555555Fage_P068b	83	Response	2	3425480	7927	1
Fage_p068b5555555555555555555555555Fage_P068b	83	Pulse	99	3429849	12296	1
Fage_p068b5555555555555555555555555Fage_P068b	83	Pulse	99	3442249	24696	1
Fage_p068b5555555555555555555555555Fage_P068b	84	Picture	Fixation Cross Sternberg Symbols after Stroop	3442377	0	2	37320	3	0	next	other	0
Fage_p068b5555555555555555555555555Fage_P068b	84	Pulse	99	3454649	12272	1
Fage_p068b5555555555555555555555555Fage_P068b	84	Pulse	99	3467049	24672	1
Fage_p068b5555555555555555555555555Fage_P068b	84	Pulse	99	3479448	37071	1
Fage_p068b5555555555555555555555555Fage_P068b	85	Picture	Retrieval Sternberg Symbols	3479697	0	1	24824	2	0	next	incorrect	387
Fage_p068b5555555555555555555555555Fage_P068b	85	Response	2	3488758	9061	1
Fage_p068b5555555555555555555555555Fage_P068b	85	Pulse	99	3491848	12151	1
Fage_p068b5555555555555555555555555Fage_P068b	85	Pulse	99	3504248	24551	1
Fage_p068b5555555555555555555555555Fage_P068b	86	Picture	Fixation Cross after Retrieval	3504521	0	1	124620	2	0	next	other	0
Fage_p068b5555555555555555555555555Fage_P068b	86	Pulse	99	3516648	12127	1
Fage_p068b5555555555555555555555555Fage_P068b	86	Pulse	99	3529047	24526	1
Fage_p068b5555555555555555555555555Fage_P068b	86	Pulse	99	3541447	36926	1
Fage_p068b5555555555555555555555555Fage_P068b	86	Pulse	99	3553847	49326	1
Fage_p068b5555555555555555555555555Fage_P068b	86	Pulse	99	3566247	61726	1
Fage_p068b5555555555555555555555555Fage_P068b	86	Pulse	99	3578646	74125	1
Fage_p068b5555555555555555555555555Fage_P068b	86	Pulse	99	3591046	86525	1
Fage_p068b5555555555555555555555555Fage_P068b	86	Pulse	99	3603446	98925	1
Fage_p068b5555555555555555555555555Fage_P068b	86	Pulse	99	3615846	111325	1
Fage_p068b5555555555555555555555555Fage_P068b	86	Pulse	99	3628245	123724	1
Fage_p068b5555555555555555555555555Fage_P068b	87	Picture	Encoding Sternberg Symbols	3629141	0	1	24824	2	0	next	other	0
Fage_p068b5555555555555555555555555Fage_P068b	87	Pulse	99	3640645	11504	1
Fage_p068b5555555555555555555555555Fage_P068b	87	Pulse	99	3653045	23904	1
Fage_p068b5555555555555555555555555Fage_P068b	88	Picture	Fixation Cross Sternberg Symbols after Encoding	3653965	0	1	12495	3	0	next	other	0
Fage_p068b5555555555555555555555555Fage_P068b	88	Pulse	99	3665444	11479	1
Fage_p068b5555555555555555555555555Fage_P068b	89	Picture	Stroop Sternberg	3666460	0	2	24825	3	0	next	incorrect	407
Fage_p068b5555555555555555555555555Fage_P068b	89	Response	2	3673194	6734	1
Fage_p068b5555555555555555555555555Fage_P068b	89	Pulse	99	3677844	11384	1
Fage_p068b5555555555555555555555555Fage_P068b	89	Pulse	99	3690244	23784	1
Fage_p068b5555555555555555555555555Fage_P068b	90	Picture	Fixation Cross Sternberg Symbols after Stroop	3691285	0	1	37319	2	0	next	other	0
Fage_p068b5555555555555555555555555Fage_P068b	90	Pulse	99	3702644	11359	1
Fage_p068b5555555555555555555555555Fage_P068b	90	Pulse	99	3715043	23758	1
Fage_p068b5555555555555555555555555Fage_P068b	90	Pulse	99	3727443	36158	1
Fage_p068b5555555555555555555555555Fage_P068b	91	Picture	Retrieval Sternberg Symbols	3728604	0	1	24824	2	0	next	incorrect	415
Fage_p068b5555555555555555555555555Fage_P068b	91	Response	2	3735993	7389	1
Fage_p068b5555555555555555555555555Fage_P068b	91	Pulse	99	3739843	11239	1
Fage_p068b5555555555555555555555555Fage_P068b	91	Pulse	99	3752243	23639	1
Fage_p068b5555555555555555555555555Fage_P068b	92	Picture	Fixation Cross after Retrieval	3753428	0	1	112291	3	0	next	other	0
Fage_p068b5555555555555555555555555Fage_P068b	92	Pulse	99	3764642	11214	1
Fage_p068b5555555555555555555555555Fage_P068b	92	Pulse	99	3777042	23614	1
Fage_p068b5555555555555555555555555Fage_P068b	92	Pulse	99	3789442	36014	1
Fage_p068b5555555555555555555555555Fage_P068b	92	Pulse	99	3801841	48413	1
Fage_p068b5555555555555555555555555Fage_P068b	92	Pulse	99	3814241	60813	1
Fage_p068b5555555555555555555555555Fage_P068b	92	Pulse	99	3826641	73213	1
Fage_p068b5555555555555555555555555Fage_P068b	92	Pulse	99	3839041	85613	1
Fage_p068b5555555555555555555555555Fage_P068b	92	Pulse	99	3851440	98012	1
Fage_p068b5555555555555555555555555Fage_P068b	92	Pulse	99	3863840	110412	1
Fage_p068b5555555555555555555555555Fage_P068b	93	Picture	Encoding Sternberg Symbols	3865719	0	2	24825	3	0	next	other	0
Fage_p068b5555555555555555555555555Fage_P068b	93	Pulse	99	3876240	10521	1
Fage_p068b5555555555555555555555555Fage_P068b	93	Pulse	99	3888639	22920	1
Fage_p068b5555555555555555555555555Fage_P068b	94	Picture	Fixation Cross Sternberg Symbols after Encoding	3890544	0	1	12495	2	0	next	other	0
Fage_p068b5555555555555555555555555Fage_P068b	94	Pulse	99	3901039	10495	1
Fage_p068b5555555555555555555555555Fage_P068b	95	Picture	Stroop Sternberg	3903039	0	1	24823	3	0	next	incorrect	434
Fage_p068b5555555555555555555555555Fage_P068b	95	Response	2	3910739	7700	1
Fage_p068b5555555555555555555555555Fage_P068b	95	Pulse	99	3913439	10400	1
Fage_p068b5555555555555555555555555Fage_P068b	95	Pulse	99	3925839	22800	1
Fage_p068b5555555555555555555555555Fage_P068b	96	Picture	Fixation Cross Sternberg Symbols after Stroop	3927862	0	2	37320	3	0	next	other	0
Fage_p068b5555555555555555555555555Fage_P068b	96	Pulse	99	3938238	10376	1
Fage_p068b5555555555555555555555555Fage_P068b	96	Pulse	99	3950638	22776	1
Fage_p068b5555555555555555555555555Fage_P068b	96	Pulse	99	3963038	35176	1
Fage_p068b5555555555555555555555555Fage_P068b	97	Picture	Retrieval Sternberg Symbols	3965182	0	1	24824	2	0	next	hit	442
Fage_p068b5555555555555555555555555Fage_P068b	97	Response	1	3973928	8746	1
Fage_p068b5555555555555555555555555Fage_P068b	97	Pulse	99	3975437	10255	1
Fage_p068b5555555555555555555555555Fage_P068b	97	Pulse	99	3987837	22655	1
Fage_p068b5555555555555555555555555Fage_P068b	98	Picture	Fixation Cross after Retrieval	3990006	0	1	136949	2	0	next	other	0
Fage_p068b5555555555555555555555555Fage_P068b	98	Pulse	99	4000237	10231	1
Fage_p068b5555555555555555555555555Fage_P068b	98	Pulse	99	4012637	22631	1
Fage_p068b5555555555555555555555555Fage_P068b	98	Pulse	99	4025037	35031	1
Fage_p068b5555555555555555555555555Fage_P068b	98	Pulse	99	4037436	47430	1
Fage_p068b5555555555555555555555555Fage_P068b	98	Pulse	99	4049836	59830	1
Fage_p068b5555555555555555555555555Fage_P068b	98	Pulse	99	4062236	72230	1
Fage_p068b5555555555555555555555555Fage_P068b	98	Pulse	99	4074635	84629	1
Fage_p068b5555555555555555555555555Fage_P068b	98	Pulse	99	4087035	97029	1
Fage_p068b5555555555555555555555555Fage_P068b	98	Pulse	99	4099435	109429	1
Fage_p068b5555555555555555555555555Fage_P068b	98	Pulse	99	4111835	121829	1
Fage_p068b5555555555555555555555555Fage_P068b	98	Pulse	99	4124234	134228	1
Fage_p068b5555555555555555555555555Fage_P068b	99	Picture	Encoding Sternberg Symbols	4126955	0	1	24824	2	0	next	other	0
Fage_p068b5555555555555555555555555Fage_P068b	99	Pulse	99	4136634	9679	1
Fage_p068b5555555555555555555555555Fage_P068b	99	Pulse	99	4149034	22079	1
Fage_p068b5555555555555555555555555Fage_P068b	100	Picture	Fixation Cross Sternberg Symbols after Encoding	4151779	0	1	12496	2	0	next	other	0
Fage_p068b5555555555555555555555555Fage_P068b	100	Pulse	99	4161434	9655	1
Fage_p068b5555555555555555555555555Fage_P068b	101	Picture	Stroop Sternberg	4164275	0	1	24824	2	0	next	incorrect	463
Fage_p068b5555555555555555555555555Fage_P068b	101	Response	2	4170943	6668	1
Fage_p068b5555555555555555555555555Fage_P068b	101	Pulse	99	4173833	9558	1
Fage_p068b5555555555555555555555555Fage_P068b	101	Pulse	99	4186233	21958	1
Fage_p068b5555555555555555555555555Fage_P068b	102	Picture	Fixation Cross Sternberg Symbols after Stroop	4189099	0	1	37319	2	0	next	other	0
Fage_p068b5555555555555555555555555Fage_P068b	102	Pulse	99	4198633	9534	1
Fage_p068b5555555555555555555555555Fage_P068b	102	Pulse	99	4211033	21934	1
Fage_p068b5555555555555555555555555Fage_P068b	102	Pulse	99	4223432	34333	1
Fage_p068b5555555555555555555555555Fage_P068b	103	Picture	Retrieval Sternberg Symbols	4226418	0	1	24824	2	0	next	hit	471
Fage_p068b5555555555555555555555555Fage_P068b	103	Response	1	4235202	8784	1
Fage_p068b5555555555555555555555555Fage_P068b	103	Pulse	99	4235832	9414	1
Fage_p068b5555555555555555555555555Fage_P068b	103	Pulse	99	4248232	21814	1
Fage_p068b5555555555555555555555555Fage_P068b	104	Picture	Fixation Cross after Retrieval	4251242	0	1	149444	3	0	next	other	0
Fage_p068b5555555555555555555555555Fage_P068b	104	Pulse	99	4260631	9389	1
Fage_p068b5555555555555555555555555Fage_P068b	104	Pulse	99	4273031	21789	1
Fage_p068b5555555555555555555555555Fage_P068b	104	Pulse	99	4285431	34189	1
Fage_p068b5555555555555555555555555Fage_P068b	104	Pulse	99	4297841	46599	1
Fage_p068b5555555555555555555555555Fage_P068b	104	Pulse	99	4310240	58998	1
Fage_p068b5555555555555555555555555Fage_P068b	104	Pulse	99	4322640	71398	1
Fage_p068b5555555555555555555555555Fage_P068b	104	Pulse	99	4335040	83798	1
Fage_p068b5555555555555555555555555Fage_P068b	104	Pulse	99	4347439	96197	1
Fage_p068b5555555555555555555555555Fage_P068b	104	Pulse	99	4359839	108597	1
Fage_p068b5555555555555555555555555Fage_P068b	104	Pulse	99	4372239	120997	1
Fage_p068b5555555555555555555555555Fage_P068b	104	Pulse	99	4384639	133397	1
Fage_p068b5555555555555555555555555Fage_P068b	104	Pulse	99	4397038	145796	1
Fage_p068b5555555555555555555555555Fage_P068b	105	Picture	Encoding Sternberg Symbols	4400686	0	2	24825	3	0	next	other	0
Fage_p068b5555555555555555555555555Fage_P068b	105	Pulse	99	4409438	8752	1
Fage_p068b5555555555555555555555555Fage_P068b	105	Pulse	99	4421838	21152	1
Fage_p068b5555555555555555555555555Fage_P068b	106	Picture	Fixation Cross Sternberg Symbols after Encoding	4425511	0	1	12495	2	0	next	other	0
Fage_p068b5555555555555555555555555Fage_P068b	106	Pulse	99	4434238	8727	1
Fage_p068b5555555555555555555555555Fage_P068b	107	Picture	Stroop Sternberg	4438006	0	1	24824	2	0	next	hit	493
Fage_p068b5555555555555555555555555Fage_P068b	107	Response	1	4446257	8251	1
Fage_p068b5555555555555555555555555Fage_P068b	107	Pulse	99	4446637	8631	1
Fage_p068b5555555555555555555555555Fage_P068b	107	Pulse	99	4459037	21031	1
Fage_p068b5555555555555555555555555Fage_P068b	108	Picture	Fixation Cross Sternberg Symbols after Stroop	4462830	0	1	37319	2	0	next	other	0
Fage_p068b5555555555555555555555555Fage_P068b	108	Pulse	99	4471437	8607	1
Fage_p068b5555555555555555555555555Fage_P068b	108	Pulse	99	4483837	21007	1
Fage_p068b5555555555555555555555555Fage_P068b	108	Pulse	99	4496236	33406	1
Fage_p068b5555555555555555555555555Fage_P068b	109	Picture	Retrieval Sternberg Symbols	4500149	0	1	24824	3	0	next	incorrect	502
Fage_p068b5555555555555555555555555Fage_P068b	109	Pulse	99	4508636	8487	1
Fage_p068b5555555555555555555555555Fage_P068b	109	Response	2	4509656	9507	1
Fage_p068b5555555555555555555555555Fage_P068b	109	Pulse	99	4521036	20887	1
Fage_p068b5555555555555555555555555Fage_P068b	110	Picture	Fixation Cross after Retrieval	4524973	0	2	136949	3	0	next	other	0
Fage_p068b5555555555555555555555555Fage_P068b	110	Pulse	99	4533435	8462	1
Fage_p068b5555555555555555555555555Fage_P068b	110	Pulse	99	4545835	20862	1
Fage_p068b5555555555555555555555555Fage_P068b	110	Pulse	99	4558235	33262	1
Fage_p068b5555555555555555555555555Fage_P068b	110	Pulse	99	4570635	45662	1
Fage_p068b5555555555555555555555555Fage_P068b	110	Pulse	99	4583034	58061	1
Fage_p068b5555555555555555555555555Fage_P068b	110	Pulse	99	4595434	70461	1
Fage_p068b5555555555555555555555555Fage_P068b	110	Pulse	99	4607834	82861	1
Fage_p068b5555555555555555555555555Fage_P068b	110	Pulse	99	4620234	95261	1
Fage_p068b5555555555555555555555555Fage_P068b	110	Pulse	99	4632633	107660	1
Fage_p068b5555555555555555555555555Fage_P068b	110	Pulse	99	4645033	120060	1
Fage_p068b5555555555555555555555555Fage_P068b	110	Pulse	99	4657433	132460	1
Fage_p068b5555555555555555555555555Fage_P068b	111	Picture	Encoding Sternberg Symbols	4661922	0	1	24824	3	0	next	other	0
Fage_p068b5555555555555555555555555Fage_P068b	111	Pulse	99	4669832	7910	1
Fage_p068b5555555555555555555555555Fage_P068b	111	Pulse	99	4682232	20310	1
Fage_p068b5555555555555555555555555Fage_P068b	112	Picture	Fixation Cross Sternberg Symbols after Encoding	4686746	0	2	12496	3	0	next	other	0
Fage_p068b5555555555555555555555555Fage_P068b	112	Pulse	99	4694632	7886	1
Fage_p068b5555555555555555555555555Fage_P068b	113	Picture	Stroop Sternberg	4699242	0	1	24824	2	0	next	incorrect	523
Fage_p068b5555555555555555555555555Fage_P068b	113	Pulse	99	4707032	7790	1
Fage_p068b5555555555555555555555555Fage_P068b	113	Response	2	4707101	7859	1
Fage_p068b5555555555555555555555555Fage_P068b	113	Pulse	99	4719431	20189	1
Fage_p068b5555555555555555555555555Fage_P068b	114	Picture	Fixation Cross Sternberg Symbols after Stroop	4724066	0	1	37319	2	0	next	other	0
Fage_p068b5555555555555555555555555Fage_P068b	114	Pulse	99	4731831	7765	1
Fage_p068b5555555555555555555555555Fage_P068b	114	Pulse	99	4744231	20165	1
Fage_p068b5555555555555555555555555Fage_P068b	114	Pulse	99	4756631	32565	1
Fage_p068b5555555555555555555555555Fage_P068b	115	Picture	Retrieval Sternberg Symbols	4761385	0	1	24824	2	0	next	incorrect	531
Fage_p068b5555555555555555555555555Fage_P068b	115	Pulse	99	4769030	7645	1
Fage_p068b5555555555555555555555555Fage_P068b	115	Response	2	4769870	8485	1
Fage_p068b5555555555555555555555555Fage_P068b	115	Pulse	99	4781430	20045	1
Fage_p068b5555555555555555555555555Fage_P068b	116	Picture	Fixation Cross after Retrieval	4786209	0	1	112292	2	0	next	other	0
Fage_p068b5555555555555555555555555Fage_P068b	116	Pulse	99	4793830	7621	1
Fage_p068b5555555555555555555555555Fage_P068b	116	Pulse	99	4806229	20020	1
Fage_p068b5555555555555555555555555Fage_P068b	116	Pulse	99	4818629	32420	1
Fage_p068b5555555555555555555555555Fage_P068b	116	Pulse	99	4831029	44820	1
Fage_p068b5555555555555555555555555Fage_P068b	116	Pulse	99	4843429	57220	1
Fage_p068b5555555555555555555555555Fage_P068b	116	Pulse	99	4855828	69619	1
Fage_p068b5555555555555555555555555Fage_P068b	116	Pulse	99	4868228	82019	1
Fage_p068b5555555555555555555555555Fage_P068b	116	Pulse	99	4880628	94419	1
Fage_p068b5555555555555555555555555Fage_P068b	116	Pulse	99	4893028	106819	1
Fage_p068b5555555555555555555555555Fage_P068b	117	Picture	Encoding Sternberg Symbols	4898501	0	1	24824	2	0	next	other	0
Fage_p068b5555555555555555555555555Fage_P068b	117	Pulse	99	4905427	6926	1
Fage_p068b5555555555555555555555555Fage_P068b	117	Pulse	99	4917827	19326	1
Fage_p068b5555555555555555555555555Fage_P068b	118	Picture	Fixation Cross Sternberg Symbols after Encoding	4923325	0	1	12495	2	0	next	other	0
Fage_p068b5555555555555555555555555Fage_P068b	118	Pulse	99	4930227	6902	1
Fage_p068b5555555555555555555555555Fage_P068b	119	Picture	Stroop Sternberg	4935820	0	1	24824	2	0	next	incorrect	550
Fage_p068b5555555555555555555555555Fage_P068b	119	Pulse	99	4942626	6806	1
Fage_p068b5555555555555555555555555Fage_P068b	119	Response	2	4943166	7346	1
Fage_p068b5555555555555555555555555Fage_P068b	119	Pulse	99	4955026	19206	1
Fage_p068b5555555555555555555555555Fage_P068b	120	Picture	Fixation Cross Sternberg Symbols after Stroop	4960644	0	1	37320	2	0	next	other	0
Fage_p068b5555555555555555555555555Fage_P068b	120	Pulse	99	4967426	6782	1
Fage_p068b5555555555555555555555555Fage_P068b	120	Pulse	99	4979826	19182	1
Fage_p068b5555555555555555555555555Fage_P068b	120	Pulse	99	4992225	31581	1
Fage_p068b5555555555555555555555555Fage_P068b	121	Picture	Retrieval Sternberg Symbols	4997964	0	1	24824	2	0	next	incorrect	558
Fage_p068b5555555555555555555555555Fage_P068b	121	Pulse	99	5004625	6661	1
Fage_p068b5555555555555555555555555Fage_P068b	121	Response	2	5006155	8191	1
Fage_p068b5555555555555555555555555Fage_P068b	121	Pulse	99	5017025	19061	1
Fage_p068b5555555555555555555555555Fage_P068b	122	Picture	Fixation Cross after Retrieval	5022788	0	1	149444	2	0	next	other	0
Fage_p068b5555555555555555555555555Fage_P068b	122	Pulse	99	5029425	6637	1
Fage_p068b5555555555555555555555555Fage_P068b	122	Pulse	99	5041824	19036	1
Fage_p068b5555555555555555555555555Fage_P068b	122	Pulse	99	5054224	31436	1
Fage_p068b5555555555555555555555555Fage_P068b	122	Pulse	99	5066624	43836	1
Fage_p068b5555555555555555555555555Fage_P068b	122	Pulse	99	5079023	56235	1
Fage_p068b5555555555555555555555555Fage_P068b	122	Pulse	99	5091423	68635	1
Fage_p068b5555555555555555555555555Fage_P068b	122	Pulse	99	5103823	81035	1
Fage_p068b5555555555555555555555555Fage_P068b	122	Pulse	99	5116223	93435	1
Fage_p068b5555555555555555555555555Fage_P068b	122	Pulse	99	5128623	105835	1
Fage_p068b5555555555555555555555555Fage_P068b	122	Pulse	99	5141022	118234	1
Fage_p068b5555555555555555555555555Fage_P068b	122	Pulse	99	5153422	130634	1
Fage_p068b5555555555555555555555555Fage_P068b	122	Pulse	99	5165822	143034	1
Fage_p068b5555555555555555555555555Fage_P068b	123	Picture	Encoding Sternberg Symbols	5172232	0	1	24824	2	0	next	other	0
Fage_p068b5555555555555555555555555Fage_P068b	123	Pulse	99	5178221	5989	1
Fage_p068b5555555555555555555555555Fage_P068b	123	Pulse	99	5190621	18389	1
Fage_p068b5555555555555555555555555Fage_P068b	124	Picture	Fixation Cross Sternberg Symbols after Encoding	5197056	0	1	12495	2	0	next	other	0
Fage_p068b5555555555555555555555555Fage_P068b	124	Pulse	99	5203021	5965	1
Fage_p068b5555555555555555555555555Fage_P068b	125	Picture	Stroop Sternberg	5209551	0	1	24824	2	0	next	incorrect	580
Fage_p068b5555555555555555555555555Fage_P068b	125	Pulse	99	5215421	5870	1
Fage_p068b5555555555555555555555555Fage_P068b	125	Response	2	5217210	7659	1
Fage_p068b5555555555555555555555555Fage_P068b	125	Pulse	99	5227820	18269	1
Fage_p068b5555555555555555555555555Fage_P068b	126	Picture	Fixation Cross Sternberg Symbols after Stroop	5234375	0	1	37320	2	0	next	other	0
Fage_p068b5555555555555555555555555Fage_P068b	126	Pulse	99	5240220	5845	1
Fage_p068b5555555555555555555555555Fage_P068b	126	Pulse	99	5252620	18245	1
Fage_p068b5555555555555555555555555Fage_P068b	126	Pulse	99	5265019	30644	1
Fage_p068b5555555555555555555555555Fage_P068b	127	Picture	Retrieval Sternberg Symbols	5271695	0	1	24824	2	0	next	hit	588
Fage_p068b5555555555555555555555555Fage_P068b	127	Pulse	99	5277419	5724	1
Fage_p068b5555555555555555555555555Fage_P068b	127	Response	1	5279139	7444	1
Fage_p068b5555555555555555555555555Fage_P068b	127	Pulse	99	5289819	18124	1
Fage_p068b5555555555555555555555555Fage_P068b	128	Picture	Fixation Cross after Retrieval	5296519	0	1	124620	2	0	next	other	0
Fage_p068b5555555555555555555555555Fage_P068b	128	Pulse	99	5302219	5700	1
Fage_p068b5555555555555555555555555Fage_P068b	128	Pulse	99	5314618	18099	1
Fage_p068b5555555555555555555555555Fage_P068b	128	Pulse	99	5327018	30499	1
Fage_p068b5555555555555555555555555Fage_P068b	128	Pulse	99	5339418	42899	1
Fage_p068b5555555555555555555555555Fage_P068b	128	Pulse	99	5351818	55299	1
Fage_p068b5555555555555555555555555Fage_P068b	128	Pulse	99	5364217	67698	1
Fage_p068b5555555555555555555555555Fage_P068b	128	Pulse	99	5376617	80098	1
Fage_p068b5555555555555555555555555Fage_P068b	128	Pulse	99	5389017	92498	1
Fage_p068b5555555555555555555555555Fage_P068b	128	Pulse	99	5401416	104897	1
Fage_p068b5555555555555555555555555Fage_P068b	128	Pulse	99	5413816	117297	1
Fage_p068b5555555555555555555555555Fage_P068b	129	Picture	Encoding Sternberg Symbols	5421139	0	1	24824	2	0	next	other	0
Fage_p068b5555555555555555555555555Fage_P068b	129	Pulse	99	5426216	5077	1
Fage_p068b5555555555555555555555555Fage_P068b	129	Pulse	99	5438616	17477	1
Fage_p068b5555555555555555555555555Fage_P068b	130	Picture	Fixation Cross Sternberg Symbols after Encoding	5445963	0	1	12495	3	0	next	other	0
Fage_p068b5555555555555555555555555Fage_P068b	130	Pulse	99	5451015	5052	1
Fage_p068b5555555555555555555555555Fage_P068b	131	Picture	Stroop Sternberg	5458458	0	2	24825	3	0	next	incorrect	608
Fage_p068b5555555555555555555555555Fage_P068b	131	Pulse	99	5463415	4957	1
Fage_p068b5555555555555555555555555Fage_P068b	131	Response	2	5465195	6737	1
Fage_p068b5555555555555555555555555Fage_P068b	131	Pulse	99	5475815	17357	1
Fage_p068b5555555555555555555555555Fage_P068b	132	Picture	Fixation Cross Sternberg Symbols after Stroop	5483283	0	1	37319	2	0	next	other	0
Fage_p068b5555555555555555555555555Fage_P068b	132	Pulse	99	5488215	4932	1
Fage_p068b5555555555555555555555555Fage_P068b	132	Pulse	99	5500614	17331	1
Fage_p068b5555555555555555555555555Fage_P068b	132	Pulse	99	5513014	29731	1
Fage_p068b5555555555555555555555555Fage_P068b	133	Picture	Retrieval Sternberg Symbols	5520602	0	1	24824	2	0	next	hit	616
Fage_p068b5555555555555555555555555Fage_P068b	133	Pulse	99	5525414	4812	1
Fage_p068b5555555555555555555555555Fage_P068b	133	Response	1	5528233	7631	1
Fage_p068b5555555555555555555555555Fage_P068b	133	Pulse	99	5537813	17211	1
Fage_p068b5555555555555555555555555Fage_P068b	134	Picture	Fixation Cross after Retrieval	5545426	0	1	112291	3	0	next	other	0
Fage_p068b5555555555555555555555555Fage_P068b	134	Pulse	99	5550213	4787	1
Fage_p068b5555555555555555555555555Fage_P068b	134	Pulse	99	5562613	17187	1
Fage_p068b5555555555555555555555555Fage_P068b	134	Pulse	99	5575013	29587	1
Fage_p068b5555555555555555555555555Fage_P068b	134	Pulse	99	5587412	41986	1
Fage_p068b5555555555555555555555555Fage_P068b	134	Pulse	99	5599812	54386	1
Fage_p068b5555555555555555555555555Fage_P068b	134	Pulse	99	5612212	66786	1
Fage_p068b5555555555555555555555555Fage_P068b	134	Pulse	99	5624612	79186	1
Fage_p068b5555555555555555555555555Fage_P068b	134	Pulse	99	5637011	91585	1
Fage_p068b5555555555555555555555555Fage_P068b	134	Pulse	99	5649411	103985	1
Fage_p068b5555555555555555555555555Fage_P068b	135	Picture	Encoding Sternberg Symbols	5657717	0	2	24825	3	0	next	other	0
Fage_p068b5555555555555555555555555Fage_P068b	135	Pulse	99	5661811	4094	1
Fage_p068b5555555555555555555555555Fage_P068b	135	Pulse	99	5674210	16493	1
Fage_p068b5555555555555555555555555Fage_P068b	136	Picture	Fixation Cross Sternberg Symbols after Encoding	5682542	0	1	12495	2	0	next	other	0
Fage_p068b5555555555555555555555555Fage_P068b	136	Pulse	99	5686610	4068	1
Fage_p068b5555555555555555555555555Fage_P068b	137	Picture	Stroop Sternberg	5695037	0	1	24824	2	0	next	hit	635
Fage_p068b5555555555555555555555555Fage_P068b	137	Pulse	99	5699010	3973	1
Fage_p068b5555555555555555555555555Fage_P068b	137	Response	1	5703540	8503	1
Fage_p068b5555555555555555555555555Fage_P068b	137	Pulse	99	5711410	16373	1
Fage_p068b5555555555555555555555555Fage_P068b	138	Picture	Fixation Cross Sternberg Symbols after Stroop	5719861	0	1	37319	2	0	next	other	0
Fage_p068b5555555555555555555555555Fage_P068b	138	Pulse	99	5723809	3948	1
Fage_p068b5555555555555555555555555Fage_P068b	138	Pulse	99	5736209	16348	1
Fage_p068b5555555555555555555555555Fage_P068b	138	Pulse	99	5748609	28748	1
Fage_p068b5555555555555555555555555Fage_P068b	139	Picture	Retrieval Sternberg Symbols	5757180	0	1	24824	2	0	next	hit	643
Fage_p068b5555555555555555555555555Fage_P068b	139	Pulse	99	5761009	3829	1
Fage_p068b5555555555555555555555555Fage_P068b	139	Response	1	5764578	7398	1
Fage_p068b5555555555555555555555555Fage_P068b	139	Pulse	99	5773408	16228	1
Fage_p068b5555555555555555555555555Fage_P068b	140	Picture	Fixation Cross after Retrieval	5782004	0	1	136949	2	0	next	other	0
Fage_p068b5555555555555555555555555Fage_P068b	140	Pulse	99	5785808	3804	1
Fage_p068b5555555555555555555555555Fage_P068b	140	Pulse	99	5798208	16204	1
Fage_p068b5555555555555555555555555Fage_P068b	140	Pulse	99	5810608	28604	1
Fage_p068b5555555555555555555555555Fage_P068b	140	Pulse	99	5823007	41003	1
Fage_p068b5555555555555555555555555Fage_P068b	140	Pulse	99	5835407	53403	1
Fage_p068b5555555555555555555555555Fage_P068b	140	Pulse	99	5847807	65803	1
Fage_p068b5555555555555555555555555Fage_P068b	140	Pulse	99	5860206	78202	1
Fage_p068b5555555555555555555555555Fage_P068b	140	Pulse	99	5872616	90612	1
Fage_p068b5555555555555555555555555Fage_P068b	140	Pulse	99	5885016	103012	1
Fage_p068b5555555555555555555555555Fage_P068b	140	Pulse	99	5897416	115412	1
Fage_p068b5555555555555555555555555Fage_P068b	140	Pulse	99	5909815	127811	1
Fage_p068b5555555555555555555555555Fage_P068b	141	Picture	Encoding Sternberg Symbols	5918953	0	1	24824	2	0	next	other	0
Fage_p068b5555555555555555555555555Fage_P068b	141	Pulse	99	5922215	3262	1
Fage_p068b5555555555555555555555555Fage_P068b	141	Pulse	99	5934615	15662	1
Fage_p068b5555555555555555555555555Fage_P068b	142	Picture	Fixation Cross Sternberg Symbols after Encoding	5943777	0	1	12496	2	0	next	other	0
Fage_p068b5555555555555555555555555Fage_P068b	142	Pulse	99	5947014	3237	1
Fage_p068b5555555555555555555555555Fage_P068b	143	Picture	Stroop Sternberg	5956273	0	1	24824	2	0	next	hit	664
Fage_p068b5555555555555555555555555Fage_P068b	143	Pulse	99	5959414	3141	1
Fage_p068b5555555555555555555555555Fage_P068b	143	Response	1	5965164	8891	1
Fage_p068b5555555555555555555555555Fage_P068b	143	Pulse	99	5971814	15541	1
Fage_p068b5555555555555555555555555Fage_P068b	144	Picture	Fixation Cross Sternberg Symbols after Stroop	5981097	0	1	37319	2	0	next	other	0
Fage_p068b5555555555555555555555555Fage_P068b	144	Pulse	99	5984214	3117	1
Fage_p068b5555555555555555555555555Fage_P068b	144	Pulse	99	5996613	15516	1
Fage_p068b5555555555555555555555555Fage_P068b	144	Pulse	99	6009013	27916	1
Fage_p068b5555555555555555555555555Fage_P068b	145	Picture	Retrieval Sternberg Symbols	6018416	0	1	24824	2	0	next	incorrect	672
Fage_p068b5555555555555555555555555Fage_P068b	145	Pulse	99	6021413	2997	1
Fage_p068b5555555555555555555555555Fage_P068b	145	Response	2	6024942	6526	1
Fage_p068b5555555555555555555555555Fage_P068b	145	Pulse	99	6033813	15397	1
Fage_p068b5555555555555555555555555Fage_P068b	146	Picture	Fixation Cross after Retrieval	6043240	0	1	112292	2	0	next	other	0
Fage_p068b5555555555555555555555555Fage_P068b	146	Pulse	99	6046212	2972	1
Fage_p068b5555555555555555555555555Fage_P068b	146	Pulse	99	6058612	15372	1
Fage_p068b5555555555555555555555555Fage_P068b	146	Pulse	99	6071012	27772	1
Fage_p068b5555555555555555555555555Fage_P068b	146	Pulse	99	6083411	40171	1
Fage_p068b5555555555555555555555555Fage_P068b	146	Pulse	99	6095811	52571	1
Fage_p068b5555555555555555555555555Fage_P068b	146	Pulse	99	6108211	64971	1
Fage_p068b5555555555555555555555555Fage_P068b	146	Pulse	99	6120611	77371	1
Fage_p068b5555555555555555555555555Fage_P068b	146	Pulse	99	6133010	89770	1
Fage_p068b5555555555555555555555555Fage_P068b	146	Pulse	99	6145410	102170	1
Fage_p068b5555555555555555555555555Fage_P068b	147	Picture	Instruction Sternberg Letters	6155532	0	1	37319	2	0	next	other	0
Fage_p068b5555555555555555555555555Fage_P068b	147	Pulse	99	6157810	2278	1
Fage_p068b5555555555555555555555555Fage_P068b	147	Pulse	99	6170210	14678	1
Fage_p068b5555555555555555555555555Fage_P068b	147	Pulse	99	6182609	27077	1
Fage_p068b5555555555555555555555555Fage_P068b	148	Picture	Encoding Sternberg Letters	6192851	0	1	24824	2	0	next	other	0
Fage_p068b5555555555555555555555555Fage_P068b	148	Pulse	99	6195009	2158	1
Fage_p068b5555555555555555555555555Fage_P068b	148	Pulse	99	6207409	14558	1
Fage_p068b5555555555555555555555555Fage_P068b	149	Picture	Fixation Cross Sternberg Letters after Encoding	6217675	0	1	12495	3	0	next	other	0
Fage_p068b5555555555555555555555555Fage_P068b	149	Pulse	99	6219809	2134	1
Fage_p068b5555555555555555555555555Fage_P068b	150	Picture	Stroop Sternberg	6230170	0	2	24825	3	0	next	incorrect	695
Fage_p068b5555555555555555555555555Fage_P068b	150	Pulse	99	6232208	2038	1
Fage_p068b5555555555555555555555555Fage_P068b	150	Response	2	6237078	6908	1
Fage_p068b5555555555555555555555555Fage_P068b	150	Pulse	99	6244608	14438	1
Fage_p068b5555555555555555555555555Fage_P068b	151	Picture	Fixation Cross Sternberg Letters after Stroop	6254995	0	1	37319	2	0	next	other	0
Fage_p068b5555555555555555555555555Fage_P068b	151	Pulse	99	6257008	2013	1
Fage_p068b5555555555555555555555555Fage_P068b	151	Pulse	99	6269407	14412	1
Fage_p068b5555555555555555555555555Fage_P068b	151	Pulse	99	6281807	26812	1
Fage_p068b5555555555555555555555555Fage_P068b	152	Picture	Retrieval Sternberg Letters	6292314	0	1	24824	2	0	next	incorrect	703
Fage_p068b5555555555555555555555555Fage_P068b	152	Pulse	99	6294207	1893	1
Fage_p068b5555555555555555555555555Fage_P068b	152	Response	2	6301277	8963	1
Fage_p068b5555555555555555555555555Fage_P068b	152	Pulse	99	6306607	14293	1
Fage_p068b5555555555555555555555555Fage_P068b	153	Picture	Fixation Cross after Retrieval	6317138	0	1	112291	3	0	next	other	0
Fage_p068b5555555555555555555555555Fage_P068b	153	Pulse	99	6319006	1868	1
Fage_p068b5555555555555555555555555Fage_P068b	153	Pulse	99	6331406	14268	1
Fage_p068b5555555555555555555555555Fage_P068b	153	Pulse	99	6343806	26668	1
Fage_p068b5555555555555555555555555Fage_P068b	153	Pulse	99	6356206	39068	1
Fage_p068b5555555555555555555555555Fage_P068b	153	Pulse	99	6368605	51467	1
Fage_p068b5555555555555555555555555Fage_P068b	153	Pulse	99	6381005	63867	1
Fage_p068b5555555555555555555555555Fage_P068b	153	Pulse	99	6393405	76267	1
Fage_p068b5555555555555555555555555Fage_P068b	153	Pulse	99	6405804	88666	1
Fage_p068b5555555555555555555555555Fage_P068b	153	Pulse	99	6418204	101066	1
Fage_p068b5555555555555555555555555Fage_P068b	154	Picture	Encoding Sternberg Letters	6429429	0	2	24825	3	0	next	other	0
Fage_p068b5555555555555555555555555Fage_P068b	154	Pulse	99	6430604	1175	1
Fage_p068b5555555555555555555555555Fage_P068b	154	Pulse	99	6443004	13575	1
Fage_p068b5555555555555555555555555Fage_P068b	155	Picture	Fixation Cross Sternberg Letters after Encoding	6454254	0	1	12495	2	0	next	other	0
Fage_p068b5555555555555555555555555Fage_P068b	155	Pulse	99	6455403	1149	1
Fage_p068b5555555555555555555555555Fage_P068b	156	Picture	Stroop Sternberg	6466749	0	1	24824	2	0	next	incorrect	722
Fage_p068b5555555555555555555555555Fage_P068b	156	Pulse	99	6467803	1054	1
Fage_p068b5555555555555555555555555Fage_P068b	156	Response	2	6474593	7844	1
Fage_p068b5555555555555555555555555Fage_P068b	156	Pulse	99	6480203	13454	1
Fage_p068b5555555555555555555555555Fage_P068b	157	Picture	Fixation Cross Sternberg Letters after Stroop	6491573	0	1	37319	2	0	next	other	0
Fage_p068b5555555555555555555555555Fage_P068b	157	Pulse	99	6492603	1030	1
Fage_p068b5555555555555555555555555Fage_P068b	157	Pulse	99	6505002	13429	1
Fage_p068b5555555555555555555555555Fage_P068b	157	Pulse	99	6517402	25829	1
Fage_p068b5555555555555555555555555Fage_P068b	158	Picture	Retrieval Sternberg Letters	6528892	0	1	24824	2	0	next	hit	730
Fage_p068b5555555555555555555555555Fage_P068b	158	Pulse	99	6529802	910	1
Fage_p068b5555555555555555555555555Fage_P068b	158	Response	1	6536521	7629	1
Fage_p068b5555555555555555555555555Fage_P068b	158	Pulse	99	6542201	13309	1
Fage_p068b5555555555555555555555555Fage_P068b	159	Picture	Fixation Cross after Retrieval	6553716	0	1	149445	2	0	next	other	0
Fage_p068b5555555555555555555555555Fage_P068b	159	Pulse	99	6554601	885	1
Fage_p068b5555555555555555555555555Fage_P068b	159	Pulse	99	6567001	13285	1
Fage_p068b5555555555555555555555555Fage_P068b	159	Pulse	99	6579401	25685	1
Fage_p068b5555555555555555555555555Fage_P068b	159	Pulse	99	6591800	38084	1
Fage_p068b5555555555555555555555555Fage_P068b	159	Pulse	99	6604200	50484	1
Fage_p068b5555555555555555555555555Fage_P068b	159	Pulse	99	6616600	62884	1
Fage_p068b5555555555555555555555555Fage_P068b	159	Pulse	99	6629000	75284	1
Fage_p068b5555555555555555555555555Fage_P068b	159	Pulse	99	6641399	87683	1
Fage_p068b5555555555555555555555555Fage_P068b	159	Pulse	99	6653799	100083	1
Fage_p068b5555555555555555555555555Fage_P068b	159	Pulse	99	6666199	112483	1
Fage_p068b5555555555555555555555555Fage_P068b	159	Pulse	99	6678598	124882	1
Fage_p068b5555555555555555555555555Fage_P068b	159	Pulse	99	6690998	137282	1
Fage_p068b5555555555555555555555555Fage_P068b	160	Picture	Encoding Sternberg Letters	6703161	0	1	24824	2	0	next	other	0
Fage_p068b5555555555555555555555555Fage_P068b	160	Pulse	99	6703398	237	1
Fage_p068b5555555555555555555555555Fage_P068b	160	Pulse	99	6715798	12637	1
Fage_p068b5555555555555555555555555Fage_P068b	161	Picture	Fixation Cross Sternberg Letters after Encoding	6727985	0	1	12495	2	0	next	other	0
Fage_p068b5555555555555555555555555Fage_P068b	161	Pulse	99	6728197	212	1
Fage_p068b5555555555555555555555555Fage_P068b	162	Picture	Stroop Sternberg	6740480	0	1	24824	2	0	next	hit	752
Fage_p068b5555555555555555555555555Fage_P068b	162	Pulse	99	6740597	117	1
Fage_p068b5555555555555555555555555Fage_P068b	162	Response	1	6748027	7547	1
Fage_p068b5555555555555555555555555Fage_P068b	162	Pulse	99	6752997	12517	1
Fage_p068b5555555555555555555555555Fage_P068b	163	Picture	Fixation Cross Sternberg Letters after Stroop	6765304	0	1	37320	2	0	next	other	0
Fage_p068b5555555555555555555555555Fage_P068b	163	Pulse	99	6765397	93	1
Fage_p068b5555555555555555555555555Fage_P068b	163	Pulse	99	6777796	12492	1
Fage_p068b5555555555555555555555555Fage_P068b	163	Pulse	99	6790196	24892	1
Fage_p068b5555555555555555555555555Fage_P068b	163	Pulse	99	6802596	37292	1
Fage_p068b5555555555555555555555555Fage_P068b	164	Picture	Retrieval Sternberg Letters	6802624	0	1	24824	2	0	next	hit	760
Fage_p068b5555555555555555555555555Fage_P068b	164	Response	1	6808716	6092	1
Fage_p068b5555555555555555555555555Fage_P068b	164	Pulse	99	6814996	12372	1
Fage_p068b5555555555555555555555555Fage_P068b	164	Pulse	99	6827395	24771	1
Fage_p068b5555555555555555555555555Fage_P068b	165	Picture	Fixation Cross after Retrieval	6827448	0	1	124620	2	0	next	other	0
Fage_p068b5555555555555555555555555Fage_P068b	165	Pulse	99	6839795	12347	1
Fage_p068b5555555555555555555555555Fage_P068b	165	Pulse	99	6852195	24747	1
Fage_p068b5555555555555555555555555Fage_P068b	165	Pulse	99	6864594	37146	1
Fage_p068b5555555555555555555555555Fage_P068b	165	Pulse	99	6876994	49546	1
Fage_p068b5555555555555555555555555Fage_P068b	165	Pulse	99	6889394	61946	1
Fage_p068b5555555555555555555555555Fage_P068b	165	Pulse	99	6901794	74346	1
Fage_p068b5555555555555555555555555Fage_P068b	165	Pulse	99	6914193	86745	1
Fage_p068b5555555555555555555555555Fage_P068b	165	Pulse	99	6926593	99145	1
Fage_p068b5555555555555555555555555Fage_P068b	165	Pulse	99	6938993	111545	1
Fage_p068b5555555555555555555555555Fage_P068b	165	Pulse	99	6951393	123945	1
Fage_p068b5555555555555555555555555Fage_P068b	166	Picture	Encoding Sternberg Letters	6952068	0	1	24824	2	0	next	other	0
Fage_p068b5555555555555555555555555Fage_P068b	166	Pulse	99	6963792	11724	1
Fage_p068b5555555555555555555555555Fage_P068b	166	Pulse	99	6976192	24124	1
Fage_p068b5555555555555555555555555Fage_P068b	167	Picture	Fixation Cross Sternberg Letters after Encoding	6976892	0	1	12495	2	0	next	other	0
Fage_p068b5555555555555555555555555Fage_P068b	167	Pulse	99	6988592	11700	1
Fage_p068b5555555555555555555555555Fage_P068b	168	Picture	Stroop Sternberg	6989387	0	1	24824	2	0	next	hit	780
Fage_p068b5555555555555555555555555Fage_P068b	168	Response	1	6996852	7465	1
Fage_p068b5555555555555555555555555Fage_P068b	168	Pulse	99	7000991	11604	1
Fage_p068b5555555555555555555555555Fage_P068b	168	Pulse	99	7013391	24004	1
Fage_p068b5555555555555555555555555Fage_P068b	169	Picture	Fixation Cross Sternberg Letters after Stroop	7014211	0	1	37320	2	0	next	other	0
Fage_p068b5555555555555555555555555Fage_P068b	169	Pulse	99	7025791	11580	1
Fage_p068b5555555555555555555555555Fage_P068b	169	Pulse	99	7038191	23980	1
Fage_p068b5555555555555555555555555Fage_P068b	169	Pulse	99	7050590	36379	1
Fage_p068b5555555555555555555555555Fage_P068b	170	Picture	Retrieval Sternberg Letters	7051531	0	1	24824	2	0	next	incorrect	788
Fage_p068b5555555555555555555555555Fage_P068b	170	Response	2	7057920	6389	1
Fage_p068b5555555555555555555555555Fage_P068b	170	Pulse	99	7062990	11459	1
Fage_p068b5555555555555555555555555Fage_P068b	170	Pulse	99	7075390	23859	1
Fage_p068b5555555555555555555555555Fage_P068b	171	Picture	Fixation Cross after Retrieval	7076355	0	1	137115	2	0	next	other	0
Fage_p068b5555555555555555555555555Fage_P068b	171	Pulse	99	7087790	11435	1
Fage_p068b5555555555555555555555555Fage_P068b	171	Pulse	99	7100189	23834	1
Fage_p068b5555555555555555555555555Fage_P068b	171	Pulse	99	7112589	36234	1
Fage_p068b5555555555555555555555555Fage_P068b	171	Pulse	99	7124989	48634	1
Fage_p068b5555555555555555555555555Fage_P068b	171	Pulse	99	7137388	61033	1
Fage_p068b5555555555555555555555555Fage_P068b	171	Pulse	99	7149788	73433	1
Fage_p068b5555555555555555555555555Fage_P068b	171	Pulse	99	7162188	85833	1
Fage_p068b5555555555555555555555555Fage_P068b	171	Pulse	99	7174588	98233	1
Fage_p068b5555555555555555555555555Fage_P068b	171	Pulse	99	7186987	110632	1
Fage_p068b5555555555555555555555555Fage_P068b	171	Pulse	99	7199387	123032	1
Fage_p068b5555555555555555555555555Fage_P068b	171	Pulse	99	7211787	135432	1
Fage_p068b5555555555555555555555555Fage_P068b	172	Picture	Encoding Sternberg Letters	7213470	0	1	24824	2	0	next	other	0
Fage_p068b5555555555555555555555555Fage_P068b	172	Pulse	99	7224187	10717	1
Fage_p068b5555555555555555555555555Fage_P068b	172	Pulse	99	7236586	23116	1
Fage_p068b5555555555555555555555555Fage_P068b	173	Picture	Fixation Cross Sternberg Letters after Encoding	7238294	0	1	12496	2	0	next	other	0
Fage_p068b5555555555555555555555555Fage_P068b	173	Pulse	99	7248986	10692	1
Fage_p068b5555555555555555555555555Fage_P068b	174	Picture	Stroop Sternberg	7250790	0	1	24824	2	0	next	incorrect	809
Fage_p068b5555555555555555555555555Fage_P068b	174	Response	2	7257836	7046	1
Fage_p068b5555555555555555555555555Fage_P068b	174	Pulse	99	7261386	10596	1
Fage_p068b5555555555555555555555555Fage_P068b	174	Pulse	99	7273786	22996	1
Fage_p068b5555555555555555555555555Fage_P068b	175	Picture	Fixation Cross Sternberg Letters after Stroop	7275614	0	1	37319	2	0	next	other	0
Fage_p068b5555555555555555555555555Fage_P068b	175	Pulse	99	7286185	10571	1
Fage_p068b5555555555555555555555555Fage_P068b	175	Pulse	99	7298585	22971	1
Fage_p068b5555555555555555555555555Fage_P068b	175	Pulse	99	7310985	35371	1
Fage_p068b5555555555555555555555555Fage_P068b	176	Picture	Retrieval Sternberg Letters	7312933	0	1	24824	2	0	next	hit	818
Fage_p068b5555555555555555555555555Fage_P068b	176	Pulse	99	7323384	10451	1
Fage_p068b5555555555555555555555555Fage_P068b	176	Response	1	7323604	10671	1
Fage_p068b5555555555555555555555555Fage_P068b	176	Pulse	99	7335784	22851	1
Fage_p068b5555555555555555555555555Fage_P068b	177	Picture	Fixation Cross after Retrieval	7337757	0	1	124620	2	0	next	other	0
Fage_p068b5555555555555555555555555Fage_P068b	177	Pulse	99	7348184	10427	1
Fage_p068b5555555555555555555555555Fage_P068b	177	Pulse	99	7360584	22827	1
Fage_p068b5555555555555555555555555Fage_P068b	177	Pulse	99	7372983	35226	1
Fage_p068b5555555555555555555555555Fage_P068b	177	Pulse	99	7385383	47626	1
Fage_p068b5555555555555555555555555Fage_P068b	177	Pulse	99	7397783	60026	1
Fage_p068b5555555555555555555555555Fage_P068b	177	Pulse	99	7410182	72425	1
Fage_p068b5555555555555555555555555Fage_P068b	177	Pulse	99	7422582	84825	1
Fage_p068b5555555555555555555555555Fage_P068b	177	Pulse	99	7434982	97225	1
Fage_p068b5555555555555555555555555Fage_P068b	177	Pulse	99	7447382	109625	1
Fage_p068b5555555555555555555555555Fage_P068b	177	Pulse	99	7459781	122024	1
Fage_p068b5555555555555555555555555Fage_P068b	178	Picture	Encoding Sternberg Letters	7462377	0	1	24824	2	0	next	other	0
Fage_p068b5555555555555555555555555Fage_P068b	178	Pulse	99	7472181	9804	1
Fage_p068b5555555555555555555555555Fage_P068b	178	Pulse	99	7484581	22204	1
Fage_p068b5555555555555555555555555Fage_P068b	179	Picture	Fixation Cross Sternberg Letters after Encoding	7487201	0	1	12496	2	0	next	other	0
Fage_p068b5555555555555555555555555Fage_P068b	179	Pulse	99	7496991	9790	1
Fage_p068b5555555555555555555555555Fage_P068b	180	Picture	Stroop Sternberg	7499697	0	1	24824	2	0	next	incorrect	837
Fage_p068b5555555555555555555555555Fage_P068b	180	Response	2	7507980	8283	1
Fage_p068b5555555555555555555555555Fage_P068b	180	Pulse	99	7509390	9693	1
Fage_p068b5555555555555555555555555Fage_P068b	180	Pulse	99	7521790	22093	1
Fage_p068b5555555555555555555555555Fage_P068b	181	Picture	Fixation Cross Sternberg Letters after Stroop	7524521	0	1	37319	2	0	next	other	0
Fage_p068b5555555555555555555555555Fage_P068b	181	Pulse	99	7534190	9669	1
Fage_p068b5555555555555555555555555Fage_P068b	181	Pulse	99	7546589	22068	1
Fage_p068b5555555555555555555555555Fage_P068b	181	Pulse	99	7558989	34468	1
Fage_p068b5555555555555555555555555Fage_P068b	182	Picture	Retrieval Sternberg Letters	7561840	0	1	24824	2	0	next	hit	846
Fage_p068b5555555555555555555555555Fage_P068b	182	Pulse	99	7571389	9549	1
Fage_p068b5555555555555555555555555Fage_P068b	182	Response	1	7573569	11729	1
Fage_p068b5555555555555555555555555Fage_P068b	182	Pulse	99	7583789	21949	1
Fage_p068b5555555555555555555555555Fage_P068b	183	Picture	Fixation Cross after Retrieval	7586664	0	1	112292	2	0	next	other	0
Fage_p068b5555555555555555555555555Fage_P068b	183	Pulse	99	7596188	9524	1
Fage_p068b5555555555555555555555555Fage_P068b	183	Pulse	99	7608588	21924	1
Fage_p068b5555555555555555555555555Fage_P068b	183	Pulse	99	7620988	34324	1
Fage_p068b5555555555555555555555555Fage_P068b	183	Pulse	99	7633388	46724	1
Fage_p068b5555555555555555555555555Fage_P068b	183	Pulse	99	7645787	59123	1
Fage_p068b5555555555555555555555555Fage_P068b	183	Pulse	99	7658187	71523	1
Fage_p068b5555555555555555555555555Fage_P068b	183	Pulse	99	7670587	83923	1
Fage_p068b5555555555555555555555555Fage_P068b	183	Pulse	99	7682987	96323	1
Fage_p068b5555555555555555555555555Fage_P068b	183	Pulse	99	7695386	108722	1
Fage_p068b5555555555555555555555555Fage_P068b	184	Picture	Encoding Sternberg Letters	7698956	0	1	24823	3	0	next	other	0
Fage_p068b5555555555555555555555555Fage_P068b	184	Pulse	99	7707786	8830	1
Fage_p068b5555555555555555555555555Fage_P068b	184	Pulse	99	7720186	21230	1
Fage_p068b5555555555555555555555555Fage_P068b	185	Picture	Fixation Cross Sternberg Letters after Encoding	7723779	0	2	12496	3	0	next	other	0
Fage_p068b5555555555555555555555555Fage_P068b	185	Pulse	99	7732585	8806	1
Fage_p068b5555555555555555555555555Fage_P068b	186	Picture	Stroop Sternberg	7736275	0	1	24824	2	0	next	hit	864
Fage_p068b5555555555555555555555555Fage_P068b	186	Response	1	7744205	7930	1
Fage_p068b5555555555555555555555555Fage_P068b	186	Pulse	99	7744985	8710	1
Fage_p068b5555555555555555555555555Fage_P068b	186	Pulse	99	7757385	21110	1
Fage_p068b5555555555555555555555555Fage_P068b	187	Picture	Fixation Cross Sternberg Letters after Stroop	7761099	0	1	37320	2	0	next	other	0
Fage_p068b5555555555555555555555555Fage_P068b	187	Pulse	99	7769785	8686	1
Fage_p068b5555555555555555555555555Fage_P068b	187	Pulse	99	7782184	21085	1
Fage_p068b5555555555555555555555555Fage_P068b	187	Pulse	99	7794584	33485	1
Fage_p068b5555555555555555555555555Fage_P068b	188	Picture	Retrieval Sternberg Letters	7798419	0	1	24824	2	0	next	incorrect	872
Fage_p068b5555555555555555555555555Fage_P068b	188	Response	2	7806304	7885	1
Fage_p068b5555555555555555555555555Fage_P068b	188	Pulse	99	7806984	8565	1
Fage_p068b5555555555555555555555555Fage_P068b	188	Pulse	99	7819384	20965	1
Fage_p068b5555555555555555555555555Fage_P068b	189	Picture	Fixation Cross after Retrieval	7823243	0	1	112291	2	0	next	other	0
Fage_p068b5555555555555555555555555Fage_P068b	189	Pulse	99	7831783	8540	1
Fage_p068b5555555555555555555555555Fage_P068b	189	Pulse	99	7844183	20940	1
Fage_p068b5555555555555555555555555Fage_P068b	189	Pulse	99	7856583	33340	1
Fage_p068b5555555555555555555555555Fage_P068b	189	Pulse	99	7868983	45740	1
Fage_p068b5555555555555555555555555Fage_P068b	189	Pulse	99	7881382	58139	1
Fage_p068b5555555555555555555555555Fage_P068b	189	Pulse	99	7893782	70539	1
Fage_p068b5555555555555555555555555Fage_P068b	189	Pulse	99	7906182	82939	1
Fage_p068b5555555555555555555555555Fage_P068b	189	Pulse	99	7918581	95338	1
Fage_p068b5555555555555555555555555Fage_P068b	189	Pulse	99	7930981	107738	1
Fage_p068b5555555555555555555555555Fage_P068b	190	Picture	Encoding Sternberg Letters	7935534	0	1	24824	2	0	next	other	0
Fage_p068b5555555555555555555555555Fage_P068b	190	Pulse	99	7943381	7847	1
Fage_p068b5555555555555555555555555Fage_P068b	190	Pulse	99	7955781	20247	1
Fage_p068b5555555555555555555555555Fage_P068b	191	Picture	Fixation Cross Sternberg Letters after Encoding	7960358	0	1	12496	2	0	next	other	0
Fage_p068b5555555555555555555555555Fage_P068b	191	Pulse	99	7968180	7822	1
Fage_p068b5555555555555555555555555Fage_P068b	192	Picture	Stroop Sternberg	7972854	0	1	24824	2	0	next	incorrect	892
Fage_p068b5555555555555555555555555Fage_P068b	192	Pulse	99	7980580	7726	1
Fage_p068b5555555555555555555555555Fage_P068b	192	Response	2	7981320	8466	1
Fage_p068b5555555555555555555555555Fage_P068b	192	Pulse	99	7992980	20126	1
Fage_p068b5555555555555555555555555Fage_P068b	193	Picture	Fixation Cross Sternberg Letters after Stroop	7997678	0	1	37319	2	0	next	other	0
Fage_p068b5555555555555555555555555Fage_P068b	193	Pulse	99	8005380	7702	1
Fage_p068b5555555555555555555555555Fage_P068b	193	Pulse	99	8017779	20101	1
Fage_p068b5555555555555555555555555Fage_P068b	193	Pulse	99	8030179	32501	1
Fage_p068b5555555555555555555555555Fage_P068b	194	Picture	Retrieval Sternberg Letters	8034997	0	1	24824	2	0	next	hit	900
Fage_p068b5555555555555555555555555Fage_P068b	194	Pulse	99	8042579	7582	1
Fage_p068b5555555555555555555555555Fage_P068b	194	Response	1	8046688	11691	1
Fage_p068b5555555555555555555555555Fage_P068b	194	Pulse	99	8054978	19981	1
Fage_p068b5555555555555555555555555Fage_P068b	195	Picture	Fixation Cross after Retrieval	8059821	0	1	137116	2	0	next	other	0
Fage_p068b5555555555555555555555555Fage_P068b	195	Pulse	99	8067378	7557	1
Fage_p068b5555555555555555555555555Fage_P068b	195	Pulse	99	8079778	19957	1
Fage_p068b5555555555555555555555555Fage_P068b	195	Pulse	99	8092178	32357	1
Fage_p068b5555555555555555555555555Fage_P068b	195	Pulse	99	8104577	44756	1
Fage_p068b5555555555555555555555555Fage_P068b	195	Pulse	99	8116977	57156	1
Fage_p068b5555555555555555555555555Fage_P068b	195	Pulse	99	8129377	69556	1
Fage_p068b5555555555555555555555555Fage_P068b	195	Pulse	99	8141776	81955	1
Fage_p068b5555555555555555555555555Fage_P068b	195	Pulse	99	8154176	94355	1
Fage_p068b5555555555555555555555555Fage_P068b	195	Pulse	99	8166576	106755	1
Fage_p068b5555555555555555555555555Fage_P068b	195	Pulse	99	8178976	119155	1
Fage_p068b5555555555555555555555555Fage_P068b	195	Pulse	99	8191375	131554	1
Fage_p068b5555555555555555555555555Fage_P068b	196	Picture	Encoding Sternberg Letters	8196937	0	1	24824	2	0	next	other	0
Fage_p068b5555555555555555555555555Fage_P068b	196	Pulse	99	8203775	6838	1
Fage_p068b5555555555555555555555555Fage_P068b	196	Pulse	99	8216175	19238	1
Fage_p068b5555555555555555555555555Fage_P068b	197	Picture	Fixation Cross Sternberg Letters after Encoding	8221761	0	1	12495	2	0	next	other	0
Fage_p068b5555555555555555555555555Fage_P068b	197	Pulse	99	8228575	6814	1
Fage_p068b5555555555555555555555555Fage_P068b	198	Picture	Stroop Sternberg	8234256	0	1	24824	2	0	next	hit	921
Fage_p068b5555555555555555555555555Fage_P068b	198	Pulse	99	8240974	6718	1
Fage_p068b5555555555555555555555555Fage_P068b	198	Response	1	8242444	8188	1
Fage_p068b5555555555555555555555555Fage_P068b	198	Pulse	99	8253374	19118	1
Fage_p068b5555555555555555555555555Fage_P068b	199	Picture	Fixation Cross Sternberg Letters after Stroop	8259080	0	1	37319	3	0	next	other	0
Fage_p068b5555555555555555555555555Fage_P068b	199	Pulse	99	8265774	6694	1
Fage_p068b5555555555555555555555555Fage_P068b	199	Pulse	99	8278173	19093	1
Fage_p068b5555555555555555555555555Fage_P068b	199	Pulse	99	8290573	31493	1
Fage_p068b5555555555555555555555555Fage_P068b	200	Picture	Retrieval Sternberg Letters	8296399	0	2	24824	4	0	next	incorrect	929
Fage_p068b5555555555555555555555555Fage_P068b	200	Pulse	99	8302973	6574	1
Fage_p068b5555555555555555555555555Fage_P068b	200	Response	2	8309773	13374	1
Fage_p068b5555555555555555555555555Fage_P068b	200	Pulse	99	8315373	18974	1
Fage_p068b5555555555555555555555555Fage_P068b	201	Picture	Fixation Cross after Retrieval	8321223	0	2	124621	3	0	next	other	0
Fage_p068b5555555555555555555555555Fage_P068b	201	Pulse	99	8327772	6549	1
Fage_p068b5555555555555555555555555Fage_P068b	201	Pulse	99	8340172	18949	1
Fage_p068b5555555555555555555555555Fage_P068b	201	Pulse	99	8352572	31349	1
Fage_p068b5555555555555555555555555Fage_P068b	201	Pulse	99	8364972	43749	1
Fage_p068b5555555555555555555555555Fage_P068b	201	Pulse	99	8377371	56148	1
Fage_p068b5555555555555555555555555Fage_P068b	201	Pulse	99	8389771	68548	1
Fage_p068b5555555555555555555555555Fage_P068b	201	Pulse	99	8402171	80948	1
Fage_p068b5555555555555555555555555Fage_P068b	201	Pulse	99	8414571	93348	1
Fage_p068b5555555555555555555555555Fage_P068b	201	Pulse	99	8426970	105747	1
Fage_p068b5555555555555555555555555Fage_P068b	201	Pulse	99	8439370	118147	1
Fage_p068b5555555555555555555555555Fage_P068b	202	Picture	Encoding Sternberg Letters	8445844	0	1	24824	2	0	next	other	0
Fage_p068b5555555555555555555555555Fage_P068b	202	Pulse	99	8451770	5926	1
Fage_p068b5555555555555555555555555Fage_P068b	202	Pulse	99	8464169	18325	1
Fage_p068b5555555555555555555555555Fage_P068b	203	Picture	Fixation Cross Sternberg Letters after Encoding	8470668	0	1	12495	3	0	next	other	0
Fage_p068b5555555555555555555555555Fage_P068b	203	Pulse	99	8476569	5901	1
Fage_p068b5555555555555555555555555Fage_P068b	204	Picture	Stroop Sternberg	8483163	0	2	24824	3	0	next	incorrect	948
Fage_p068b5555555555555555555555555Fage_P068b	204	Response	2	8487729	4566	1
Fage_p068b5555555555555555555555555Fage_P068b	204	Pulse	99	8488969	5806	1
Fage_p068b5555555555555555555555555Fage_P068b	204	Pulse	99	8501369	18206	1
Fage_p068b5555555555555555555555555Fage_P068b	205	Picture	Fixation Cross Sternberg Letters after Stroop	8507987	0	1	37319	3	0	next	other	0
Fage_p068b5555555555555555555555555Fage_P068b	205	Pulse	99	8513768	5781	1
Fage_p068b5555555555555555555555555Fage_P068b	205	Pulse	99	8526168	18181	1
Fage_p068b5555555555555555555555555Fage_P068b	205	Pulse	99	8538568	30581	1
Fage_p068b5555555555555555555555555Fage_P068b	206	Picture	Retrieval Sternberg Letters	8545306	0	2	24825	3	0	next	incorrect	957
Fage_p068b5555555555555555555555555Fage_P068b	206	Pulse	99	8550968	5662	1
Fage_p068b5555555555555555555555555Fage_P068b	206	Response	2	8555747	10441	1
Fage_p068b5555555555555555555555555Fage_P068b	206	Pulse	99	8563367	18061	1
Fage_p068b5555555555555555555555555Fage_P068b	207	Picture	Fixation Cross after Retrieval	8570131	0	1	149444	2	0	next	other	0
Fage_p068b5555555555555555555555555Fage_P068b	207	Pulse	99	8575767	5636	1
Fage_p068b5555555555555555555555555Fage_P068b	207	Pulse	99	8588167	18036	1
Fage_p068b5555555555555555555555555Fage_P068b	207	Pulse	99	8600566	30435	1
Fage_p068b5555555555555555555555555Fage_P068b	207	Pulse	99	8612966	42835	1
Fage_p068b5555555555555555555555555Fage_P068b	207	Pulse	99	8625366	55235	1
Fage_p068b5555555555555555555555555Fage_P068b	207	Pulse	99	8637766	67635	1
Fage_p068b5555555555555555555555555Fage_P068b	207	Pulse	99	8650165	80034	1
Fage_p068b5555555555555555555555555Fage_P068b	207	Pulse	99	8662565	92434	1
Fage_p068b5555555555555555555555555Fage_P068b	207	Pulse	99	8674965	104834	1
Fage_p068b5555555555555555555555555Fage_P068b	207	Pulse	99	8687364	117233	1
Fage_p068b5555555555555555555555555Fage_P068b	207	Pulse	99	8699764	129633	1
Fage_p068b5555555555555555555555555Fage_P068b	207	Pulse	99	8712164	142033	1
Fage_p068b5555555555555555555555555Fage_P068b	208	Picture	Encoding Sternberg Letters	8719575	0	1	24824	2	0	next	other	0
Fage_p068b5555555555555555555555555Fage_P068b	208	Pulse	99	8724564	4989	1
Fage_p068b5555555555555555555555555Fage_P068b	208	Pulse	99	8736964	17389	1
Fage_p068b5555555555555555555555555Fage_P068b	209	Picture	Fixation Cross Sternberg Letters after Encoding	8744399	0	1	12495	2	0	next	other	0
Fage_p068b5555555555555555555555555Fage_P068b	209	Pulse	99	8749363	4964	1
Fage_p068b5555555555555555555555555Fage_P068b	210	Picture	Stroop Sternberg	8756894	0	1	24824	2	0	next	incorrect	979
Fage_p068b5555555555555555555555555Fage_P068b	210	Pulse	99	8761763	4869	1
Fage_p068b5555555555555555555555555Fage_P068b	210	Response	2	8765293	8399	1
Fage_p068b5555555555555555555555555Fage_P068b	210	Pulse	99	8774163	17269	1
Fage_p068b5555555555555555555555555Fage_P068b	211	Picture	Fixation Cross Sternberg Letters after Stroop	8781718	0	1	37320	2	0	next	other	0
Fage_p068b5555555555555555555555555Fage_P068b	211	Pulse	99	8786562	4844	1
Fage_p068b5555555555555555555555555Fage_P068b	211	Pulse	99	8798962	17244	1
Fage_p068b5555555555555555555555555Fage_P068b	211	Pulse	99	8811362	29644	1
Fage_p068b5555555555555555555555555Fage_P068b	212	Picture	Retrieval Sternberg Letters	8819038	0	1	24824	2	0	next	hit	987
Fage_p068b5555555555555555555555555Fage_P068b	212	Pulse	99	8823762	4724	1
Fage_p068b5555555555555555555555555Fage_P068b	212	Response	1	8826801	7763	1
Fage_p068b5555555555555555555555555Fage_P068b	212	Pulse	99	8836161	17123	1
Fage_p068b5555555555555555555555555Fage_P068b	213	Picture	Fixation Cross after Retrieval	8843862	0	1	124620	2	0	next	other	0
Fage_p068b5555555555555555555555555Fage_P068b	213	Pulse	99	8848561	4699	1
Fage_p068b5555555555555555555555555Fage_P068b	213	Pulse	99	8860961	17099	1
Fage_p068b5555555555555555555555555Fage_P068b	213	Pulse	99	8873360	29498	1
Fage_p068b5555555555555555555555555Fage_P068b	213	Pulse	99	8885760	41898	1
Fage_p068b5555555555555555555555555Fage_P068b	213	Pulse	99	8898160	54298	1
Fage_p068b5555555555555555555555555Fage_P068b	213	Pulse	99	8910560	66698	1
Fage_p068b5555555555555555555555555Fage_P068b	213	Pulse	99	8922959	79097	1
Fage_p068b5555555555555555555555555Fage_P068b	213	Pulse	99	8935359	91497	1
Fage_p068b5555555555555555555555555Fage_P068b	213	Pulse	99	8947759	103897	1
Fage_p068b5555555555555555555555555Fage_P068b	213	Pulse	99	8960159	116297	1
Fage_p068b5555555555555555555555555Fage_P068b	214	Picture	Encoding Sternberg Letters	8968482	0	1	24824	2	0	next	other	0
Fage_p068b5555555555555555555555555Fage_P068b	214	Pulse	99	8972558	4076	1
Fage_p068b5555555555555555555555555Fage_P068b	214	Pulse	99	8984958	16476	1
Fage_p068b5555555555555555555555555Fage_P068b	215	Picture	Fixation Cross Sternberg Letters after Encoding	8993306	0	1	12495	3	0	next	other	0
Fage_p068b5555555555555555555555555Fage_P068b	215	Pulse	99	8997358	4052	1
Fage_p068b5555555555555555555555555Fage_P068b	216	Picture	Stroop Sternberg	9005801	0	2	24824	4	0	next	incorrect	1007
Fage_p068b5555555555555555555555555Fage_P068b	216	Pulse	99	9009758	3957	1
Fage_p068b5555555555555555555555555Fage_P068b	216	Response	2	9012847	7046	1
Fage_p068b5555555555555555555555555Fage_P068b	216	Pulse	99	9022157	16356	1
Fage_p068b5555555555555555555555555Fage_P068b	217	Picture	Fixation Cross Sternberg Letters after Stroop	9030625	0	2	37320	3	0	next	other	0
Fage_p068b5555555555555555555555555Fage_P068b	217	Pulse	99	9034557	3932	1
Fage_p068b5555555555555555555555555Fage_P068b	217	Pulse	99	9046957	16332	1
Fage_p068b5555555555555555555555555Fage_P068b	217	Pulse	99	9059356	28731	1
Fage_p068b5555555555555555555555555Fage_P068b	218	Picture	Retrieval Sternberg Letters	9067945	0	1	24824	2	0	next	incorrect	1015
Fage_p068b5555555555555555555555555Fage_P068b	218	Pulse	99	9071756	3811	1
Fage_p068b5555555555555555555555555Fage_P068b	218	Response	2	9074616	6671	1
Fage_p068b5555555555555555555555555Fage_P068b	218	Pulse	99	9084156	16211	1
Fage_p068b5555555555555555555555555Fage_P068b	219	Picture	Fixation Cross after Retrieval	9092769	0	1	112291	2	0	next	other	0
Fage_p068b5555555555555555555555555Fage_P068b	219	Pulse	99	9096556	3787	1
Fage_p068b5555555555555555555555555Fage_P068b	219	Pulse	99	9108955	16186	1
Fage_p068b5555555555555555555555555Fage_P068b	219	Pulse	99	9121355	28586	1
Fage_p068b5555555555555555555555555Fage_P068b	219	Pulse	99	9133755	40986	1
Fage_p068b5555555555555555555555555Fage_P068b	219	Pulse	99	9146164	53395	1
Fage_p068b5555555555555555555555555Fage_P068b	219	Pulse	99	9158564	65795	1
Fage_p068b5555555555555555555555555Fage_P068b	219	Pulse	99	9170964	78195	1
Fage_p068b5555555555555555555555555Fage_P068b	219	Pulse	99	9183364	90595	1
Fage_p068b5555555555555555555555555Fage_P068b	219	Pulse	99	9195763	102994	1
Fage_p068b5555555555555555555555555Fage_P068b	220	Picture	Encoding Sternberg Letters	9205060	0	1	24824	2	0	next	other	0
Fage_p068b5555555555555555555555555Fage_P068b	220	Pulse	99	9208163	3103	1
Fage_p068b5555555555555555555555555Fage_P068b	220	Pulse	99	9220563	15503	1
Fage_p068b5555555555555555555555555Fage_P068b	221	Picture	Fixation Cross Sternberg Letters after Encoding	9229884	0	1	12496	2	0	next	other	0
Fage_p068b5555555555555555555555555Fage_P068b	221	Pulse	99	9232963	3079	1
Fage_p068b5555555555555555555555555Fage_P068b	222	Picture	Stroop Sternberg	9242380	0	1	24990	2	0	next	hit	1034
Fage_p068b5555555555555555555555555Fage_P068b	222	Pulse	99	9245362	2982	1
Fage_p068b5555555555555555555555555Fage_P068b	222	Response	1	9250052	7672	1
Fage_p068b5555555555555555555555555Fage_P068b	222	Pulse	99	9257762	15382	1
Fage_p068b5555555555555555555555555Fage_P068b	223	Picture	Fixation Cross Sternberg Letters after Stroop	9267370	0	1	37320	2	0	next	other	0
Fage_p068b5555555555555555555555555Fage_P068b	223	Pulse	99	9270162	2792	1
Fage_p068b5555555555555555555555555Fage_P068b	223	Pulse	99	9282561	15191	1
Fage_p068b5555555555555555555555555Fage_P068b	223	Pulse	99	9294961	27591	1
Fage_p068b5555555555555555555555555Fage_P068b	224	Picture	Retrieval Sternberg Letters	9304690	0	1	24824	2	0	next	incorrect	1042
Fage_p068b5555555555555555555555555Fage_P068b	224	Pulse	99	9307361	2671	1
Fage_p068b5555555555555555555555555Fage_P068b	224	Response	2	9311401	6711	1
Fage_p068b5555555555555555555555555Fage_P068b	224	Pulse	99	9319761	15071	1
Fage_p068b5555555555555555555555555Fage_P068b	225	Picture	Fixation Cross after Retrieval	9329514	0	1	124620	2	0	next	other	0
Fage_p068b5555555555555555555555555Fage_P068b	225	Pulse	99	9332160	2646	1
Fage_p068b5555555555555555555555555Fage_P068b	225	Pulse	99	9344560	15046	1
Fage_p068b5555555555555555555555555Fage_P068b	225	Pulse	99	9356960	27446	1
Fage_p068b5555555555555555555555555Fage_P068b	225	Pulse	99	9369360	39846	1
Fage_p068b5555555555555555555555555Fage_P068b	225	Pulse	99	9381759	52245	1
Fage_p068b5555555555555555555555555Fage_P068b	225	Pulse	99	9394159	64645	1
Fage_p068b5555555555555555555555555Fage_P068b	225	Pulse	99	9406559	77045	1
Fage_p068b5555555555555555555555555Fage_P068b	225	Pulse	99	9418959	89445	1
Fage_p068b5555555555555555555555555Fage_P068b	225	Pulse	99	9431358	101844	1
Fage_p068b5555555555555555555555555Fage_P068b	225	Pulse	99	9443758	114244	1
Fage_p068b5555555555555555555555555Fage_P068b	226	Picture	Encoding Sternberg Letters	9454134	0	1	24824	2	0	next	other	0
Fage_p068b5555555555555555555555555Fage_P068b	226	Pulse	99	9456158	2024	1
Fage_p068b5555555555555555555555555Fage_P068b	226	Pulse	99	9468557	14423	1
Fage_p068b5555555555555555555555555Fage_P068b	227	Picture	Fixation Cross Sternberg Letters after Encoding	9478958	0	1	12495	3	0	next	other	0
Fage_p068b5555555555555555555555555Fage_P068b	227	Pulse	99	9480957	1999	1
Fage_p068b5555555555555555555555555Fage_P068b	228	Picture	Stroop Sternberg	9491453	0	2	24825	3	0	next	incorrect	1062
Fage_p068b5555555555555555555555555Fage_P068b	228	Pulse	99	9493357	1904	1
Fage_p068b5555555555555555555555555Fage_P068b	228	Response	2	9498477	7024	1
Fage_p068b5555555555555555555555555Fage_P068b	228	Pulse	99	9505757	14304	1
Fage_p068b5555555555555555555555555Fage_P068b	229	Picture	Fixation Cross Sternberg Letters after Stroop	9516278	0	1	37319	2	0	next	other	0
Fage_p068b5555555555555555555555555Fage_P068b	229	Pulse	99	9518156	1878	1
Fage_p068b5555555555555555555555555Fage_P068b	229	Pulse	99	9530556	14278	1
Fage_p068b5555555555555555555555555Fage_P068b	229	Pulse	99	9542956	26678	1
Fage_p068b5555555555555555555555555Fage_P068b	230	Picture	Retrieval Sternberg Letters	9553597	0	1	24824	2	0	next	incorrect	1070
Fage_p068b5555555555555555555555555Fage_P068b	230	Pulse	99	9555356	1759	1
Fage_p068b5555555555555555555555555Fage_P068b	230	Response	2	9560315	6718	1
Fage_p068b5555555555555555555555555Fage_P068b	230	Pulse	99	9567755	14158	1
Fage_p068b5555555555555555555555555Fage_P068b	231	Picture	Fixation Cross after Retrieval	9578421	0	1	124620	2	0	next	other	0
Fage_p068b5555555555555555555555555Fage_P068b	231	Pulse	99	9580155	1734	1
Fage_p068b5555555555555555555555555Fage_P068b	231	Pulse	99	9592555	14134	1
Fage_p068b5555555555555555555555555Fage_P068b	231	Pulse	99	9604955	26534	1
Fage_p068b5555555555555555555555555Fage_P068b	231	Pulse	99	9617354	38933	1
Fage_p068b5555555555555555555555555Fage_P068b	231	Pulse	99	9629754	51333	1
Fage_p068b5555555555555555555555555Fage_P068b	231	Pulse	99	9642154	63733	1
Fage_p068b5555555555555555555555555Fage_P068b	231	Pulse	99	9654553	76132	1
Fage_p068b5555555555555555555555555Fage_P068b	231	Pulse	99	9666953	88532	1
Fage_p068b5555555555555555555555555Fage_P068b	231	Pulse	99	9679353	100932	1
Fage_p068b5555555555555555555555555Fage_P068b	231	Pulse	99	9691753	113332	1
Fage_p068b5555555555555555555555555Fage_P068b	232	Picture	Encoding Sternberg Letters	9703041	0	1	24824	2	0	next	other	0
Fage_p068b5555555555555555555555555Fage_P068b	232	Pulse	99	9704152	1111	1
Fage_p068b5555555555555555555555555Fage_P068b	232	Pulse	99	9716552	13511	1
Fage_p068b5555555555555555555555555Fage_P068b	233	Picture	Fixation Cross Sternberg Letters after Encoding	9727865	0	1	12496	2	0	next	other	0
Fage_p068b5555555555555555555555555Fage_P068b	233	Pulse	99	9728952	1087	1
Fage_p068b5555555555555555555555555Fage_P068b	234	Picture	Stroop Sternberg	9740361	0	1	24824	2	0	next	incorrect	1090
Fage_p068b5555555555555555555555555Fage_P068b	234	Pulse	99	9741351	990	1
Fage_p068b5555555555555555555555555Fage_P068b	234	Response	2	9747631	7270	1
Fage_p068b5555555555555555555555555Fage_P068b	234	Pulse	99	9753751	13390	1
Fage_p068b5555555555555555555555555Fage_P068b	235	Picture	Fixation Cross Sternberg Letters after Stroop	9765185	0	1	37319	2	0	next	other	0
Fage_p068b5555555555555555555555555Fage_P068b	235	Pulse	99	9766151	966	1
Fage_p068b5555555555555555555555555Fage_P068b	235	Pulse	99	9778551	13366	1
Fage_p068b5555555555555555555555555Fage_P068b	235	Pulse	99	9790950	25765	1
Fage_p068b5555555555555555555555555Fage_P068b	236	Picture	Retrieval Sternberg Letters	9802504	0	1	24824	2	0	next	incorrect	1098
Fage_p068b5555555555555555555555555Fage_P068b	236	Pulse	99	9803350	846	1
Fage_p068b5555555555555555555555555Fage_P068b	236	Response	2	9810040	7536	1
Fage_p068b5555555555555555555555555Fage_P068b	236	Pulse	99	9815750	13246	1
Fage_p068b5555555555555555555555555Fage_P068b	237	Picture	Fixation Cross after Retrieval	9827328	0	1	112292	2	0	next	other	0
Fage_p068b5555555555555555555555555Fage_P068b	237	Pulse	99	9828150	822	1
Fage_p068b5555555555555555555555555Fage_P068b	237	Pulse	99	9840549	13221	1
Fage_p068b5555555555555555555555555Fage_P068b	237	Pulse	99	9852949	25621	1
Fage_p068b5555555555555555555555555Fage_P068b	237	Pulse	99	9865349	38021	1
Fage_p068b5555555555555555555555555Fage_P068b	237	Pulse	99	9877748	50420	1
Fage_p068b5555555555555555555555555Fage_P068b	237	Pulse	99	9890148	62820	1
Fage_p068b5555555555555555555555555Fage_P068b	237	Pulse	99	9902548	75220	1
Fage_p068b5555555555555555555555555Fage_P068b	237	Pulse	99	9914948	87620	1
Fage_p068b5555555555555555555555555Fage_P068b	237	Pulse	99	9927347	100019	1
Fage_p068b5555555555555555555555555Fage_P068b	238	Picture	Encoding Sternberg Letters	9939620	0	1	24824	2	0	next	other	0
Fage_p068b5555555555555555555555555Fage_P068b	238	Pulse	99	9939747	127	1
Fage_p068b5555555555555555555555555Fage_P068b	238	Pulse	99	9952147	12527	1
Fage_p068b5555555555555555555555555Fage_P068b	239	Picture	Fixation Cross Sternberg Letters after Encoding	9964444	0	1	12495	2	0	next	other	0
Fage_p068b5555555555555555555555555Fage_P068b	239	Pulse	99	9964547	103	1
Fage_p068b5555555555555555555555555Fage_P068b	240	Picture	Stroop Sternberg	9976939	0	1	24824	2	0	next	incorrect	1117
Fage_p068b5555555555555555555555555Fage_P068b	240	Pulse	99	9976946	7	1
Fage_p068b5555555555555555555555555Fage_P068b	240	Response	2	9982096	5157	1
Fage_p068b5555555555555555555555555Fage_P068b	240	Pulse	99	9989346	12407	1
Fage_p068b5555555555555555555555555Fage_P068b	240	Pulse	99	10001746	24807	1
Fage_p068b5555555555555555555555555Fage_P068b	241	Picture	Fixation Cross Sternberg Letters after Stroop	10001763	0	1	37319	3	0	next	other	0
Fage_p068b5555555555555555555555555Fage_P068b	241	Pulse	99	10014146	12383	1
Fage_p068b5555555555555555555555555Fage_P068b	241	Pulse	99	10026545	24782	1
Fage_p068b5555555555555555555555555Fage_P068b	241	Pulse	99	10038945	37182	1
Fage_p068b5555555555555555555555555Fage_P068b	242	Picture	Retrieval Sternberg Letters	10039082	0	2	24824	4	0	next	incorrect	1125
Fage_p068b5555555555555555555555555Fage_P068b	242	Response	2	10045785	6703	1
Fage_p068b5555555555555555555555555Fage_P068b	242	Pulse	99	10051345	12263	1
Fage_p068b5555555555555555555555555Fage_P068b	242	Pulse	99	10063744	24662	1
Fage_p068b5555555555555555555555555Fage_P068b	243	Picture	Fixation Cross after Retrieval	10063906	0	2	137116	3	0	next	other	0
Fage_p068b5555555555555555555555555Fage_P068b	243	Pulse	99	10076144	12238	1
Fage_p068b5555555555555555555555555Fage_P068b	243	Pulse	99	10088544	24638	1
Fage_p068b5555555555555555555555555Fage_P068b	243	Pulse	99	10100944	37038	1
Fage_p068b5555555555555555555555555Fage_P068b	243	Pulse	99	10113343	49437	1
Fage_p068b5555555555555555555555555Fage_P068b	243	Pulse	99	10125743	61837	1
Fage_p068b5555555555555555555555555Fage_P068b	243	Pulse	99	10138143	74237	1
Fage_p068b5555555555555555555555555Fage_P068b	243	Pulse	99	10150543	86637	1
Fage_p068b5555555555555555555555555Fage_P068b	243	Pulse	99	10162942	99036	1
Fage_p068b5555555555555555555555555Fage_P068b	243	Pulse	99	10175342	111436	1
Fage_p068b5555555555555555555555555Fage_P068b	243	Pulse	99	10187742	123836	1
Fage_p068b5555555555555555555555555Fage_P068b	243	Pulse	99	10200141	136235	1
Fage_p068b5555555555555555555555555Fage_P068b	244	Picture	Encoding Sternberg Letters	10201022	0	1	24824	2	0	next	other	0
Fage_p068b5555555555555555555555555Fage_P068b	244	Pulse	99	10212541	11519	1
Fage_p068b5555555555555555555555555Fage_P068b	244	Pulse	99	10224941	23919	1
Fage_p068b5555555555555555555555555Fage_P068b	245	Picture	Fixation Cross Sternberg Letters after Encoding	10225846	0	1	12495	3	0	next	other	0
Fage_p068b5555555555555555555555555Fage_P068b	245	Pulse	99	10237341	11495	1
Fage_p068b5555555555555555555555555Fage_P068b	246	Picture	Stroop Sternberg	10238341	0	2	24824	4	0	next	incorrect	1146
Fage_p068b5555555555555555555555555Fage_P068b	246	Response	2	10243710	5369	1
Fage_p068b5555555555555555555555555Fage_P068b	246	Pulse	99	10249740	11399	1
Fage_p068b5555555555555555555555555Fage_P068b	246	Pulse	99	10262140	23799	1
Fage_p068b5555555555555555555555555Fage_P068b	247	Picture	Fixation Cross Sternberg Letters after Stroop	10263165	0	2	37320	3	0	next	other	0
Fage_p068b5555555555555555555555555Fage_P068b	247	Pulse	99	10274540	11375	1
Fage_p068b5555555555555555555555555Fage_P068b	247	Pulse	99	10286939	23774	1
Fage_p068b5555555555555555555555555Fage_P068b	247	Pulse	99	10299339	36174	1
Fage_p068b5555555555555555555555555Fage_P068b	248	Picture	Retrieval Sternberg Letters	10300485	0	1	24824	2	0	next	incorrect	1154
Fage_p068b5555555555555555555555555Fage_P068b	248	Response	2	10306999	6514	1
Fage_p068b5555555555555555555555555Fage_P068b	248	Pulse	99	10311739	11254	1
Fage_p068b5555555555555555555555555Fage_P068b	248	Pulse	99	10324139	23654	1
Fage_p068b5555555555555555555555555Fage_P068b	249	Picture	Fixation Cross after Retrieval	10325309	0	1	149444	2	0	next	other	0
Fage_p068b5555555555555555555555555Fage_P068b	249	Pulse	99	10336538	11229	1
Fage_p068b5555555555555555555555555Fage_P068b	249	Pulse	99	10348938	23629	1
Fage_p068b5555555555555555555555555Fage_P068b	249	Pulse	99	10361338	36029	1
Fage_p068b5555555555555555555555555Fage_P068b	249	Pulse	99	10373738	48429	1
Fage_p068b5555555555555555555555555Fage_P068b	249	Pulse	99	10386137	60828	1
Fage_p068b5555555555555555555555555Fage_P068b	249	Pulse	99	10398537	73228	1
Fage_p068b5555555555555555555555555Fage_P068b	249	Pulse	99	10410937	85628	1
Fage_p068b5555555555555555555555555Fage_P068b	249	Pulse	99	10423337	98028	1
Fage_p068b5555555555555555555555555Fage_P068b	249	Pulse	99	10435736	110427	1
Fage_p068b5555555555555555555555555Fage_P068b	249	Pulse	99	10448136	122827	1
Fage_p068b5555555555555555555555555Fage_P068b	249	Pulse	99	10460536	135227	1
Fage_p068b5555555555555555555555555Fage_P068b	249	Pulse	99	10472935	147626	1
Fage_p068b5555555555555555555555555Fage_P068b	250	Picture	Encoding Sternberg Letters	10474753	0	1	24824	2	0	next	other	0
Fage_p068b5555555555555555555555555Fage_P068b	250	Pulse	99	10485335	10582	1
Fage_p068b5555555555555555555555555Fage_P068b	250	Pulse	99	10497735	22982	1
Fage_p068b5555555555555555555555555Fage_P068b	251	Picture	Fixation Cross Sternberg Letters after Encoding	10499577	0	1	12496	2	0	next	other	0
Fage_p068b5555555555555555555555555Fage_P068b	251	Pulse	99	10510135	10558	1
Fage_p068b5555555555555555555555555Fage_P068b	252	Picture	Stroop Sternberg	10512073	0	1	24824	2	0	next	hit	1176
Fage_p068b5555555555555555555555555Fage_P068b	252	Response	1	10519794	7721	1
Fage_p068b5555555555555555555555555Fage_P068b	252	Pulse	99	10522534	10461	1
Fage_p068b5555555555555555555555555Fage_P068b	252	Pulse	99	10534934	22861	1
Fage_p068b5555555555555555555555555Fage_P068b	253	Picture	Fixation Cross Sternberg Letters after Stroop	10536897	0	1	37319	2	0	next	other	0
Fage_p068b5555555555555555555555555Fage_P068b	253	Pulse	99	10547334	10437	1
Fage_p068b5555555555555555555555555Fage_P068b	253	Pulse	99	10559734	22837	1
Fage_p068b5555555555555555555555555Fage_P068b	253	Pulse	99	10572133	35236	1
Fage_p068b5555555555555555555555555Fage_P068b	254	Picture	Retrieval Sternberg Letters	10574216	0	1	24824	2	0	next	hit	1184
Fage_p068b5555555555555555555555555Fage_P068b	254	Response	1	10582033	7817	1
Fage_p068b5555555555555555555555555Fage_P068b	254	Pulse	99	10584533	10317	1
Fage_p068b5555555555555555555555555Fage_P068b	254	Pulse	99	10596933	22717	1
Fage_p068b5555555555555555555555555Fage_P068b	255	Picture	Fixation Cross after Retrieval	10599040	0	1	137116	2	0	next	other	0
Fage_p068b5555555555555555555555555Fage_P068b	255	Pulse	99	10609333	10293	1
Fage_p068b5555555555555555555555555Fage_P068b	255	Pulse	99	10621732	22692	1
Fage_p068b5555555555555555555555555Fage_P068b	255	Pulse	99	10634132	35092	1
Fage_p068b5555555555555555555555555Fage_P068b	255	Pulse	99	10646532	47492	1
Fage_p068b5555555555555555555555555Fage_P068b	255	Pulse	99	10658931	59891	1
Fage_p068b5555555555555555555555555Fage_P068b	255	Pulse	99	10671331	72291	1
Fage_p068b5555555555555555555555555Fage_P068b	255	Pulse	99	10683731	84691	1
Fage_p068b5555555555555555555555555Fage_P068b	255	Pulse	99	10696131	97091	1
Fage_p068b5555555555555555555555555Fage_P068b	255	Pulse	99	10708530	109490	1
Fage_p068b5555555555555555555555555Fage_P068b	255	Pulse	99	10720930	121890	1
Fage_p068b5555555555555555555555555Fage_P068b	255	Pulse	99	10733330	134290	1
Fage_p068b5555555555555555555555555Fage_P068b	256	Picture	Encoding Sternberg Letters	10736156	0	1	24824	2	0	next	other	0
Fage_p068b5555555555555555555555555Fage_P068b	256	Pulse	99	10745730	9574	1
Fage_p068b5555555555555555555555555Fage_P068b	256	Pulse	99	10758129	21973	1
Fage_p068b5555555555555555555555555Fage_P068b	257	Picture	Fixation Cross Sternberg Letters after Encoding	10760980	0	1	12495	2	0	next	other	0
Fage_p068b5555555555555555555555555Fage_P068b	257	Pulse	99	10770529	9549	1
Fage_p068b5555555555555555555555555Fage_P068b	258	Picture	Stroop Sternberg	10773475	0	1	24824	2	0	next	incorrect	1205
Fage_p068b5555555555555555555555555Fage_P068b	258	Response	2	10779039	5564	1
Fage_p068b5555555555555555555555555Fage_P068b	258	Pulse	99	10782929	9454	1
Fage_p068b5555555555555555555555555Fage_P068b	258	Pulse	99	10795328	21853	1
Fage_p068b5555555555555555555555555Fage_P068b	259	Picture	Fixation Cross Sternberg Letters after Stroop	10798299	0	1	37320	2	0	next	other	0
Fage_p068b5555555555555555555555555Fage_P068b	259	Pulse	99	10807738	9439	1
Fage_p068b5555555555555555555555555Fage_P068b	259	Pulse	99	10820138	21839	1
Fage_p068b5555555555555555555555555Fage_P068b	259	Pulse	99	10832538	34239	1
Fage_p068b5555555555555555555555555Fage_P068b	260	Picture	Retrieval Sternberg Letters	10835619	0	1	24824	2	0	next	incorrect	1213
Fage_p068b5555555555555555555555555Fage_P068b	260	Response	2	10842357	6738	1
Fage_p068b5555555555555555555555555Fage_P068b	260	Pulse	99	10844937	9318	1
Fage_p068b5555555555555555555555555Fage_P068b	260	Pulse	99	10857337	21718	1
Fage_p068b5555555555555555555555555Fage_P068b	261	Picture	Fixation Cross after Retrieval	10860443	0	1	112291	2	0	next	other	0
Fage_p068b5555555555555555555555555Fage_P068b	261	Pulse	99	10869737	9294	1
Fage_p068b5555555555555555555555555Fage_P068b	261	Pulse	99	10882137	21694	1
Fage_p068b5555555555555555555555555Fage_P068b	261	Pulse	99	10894536	34093	1
Fage_p068b5555555555555555555555555Fage_P068b	261	Pulse	99	10906936	46493	1
Fage_p068b5555555555555555555555555Fage_P068b	261	Pulse	99	10919336	58893	1
Fage_p068b5555555555555555555555555Fage_P068b	261	Pulse	99	10931735	71292	1
Fage_p068b5555555555555555555555555Fage_P068b	261	Pulse	99	10944135	83692	1
Fage_p068b5555555555555555555555555Fage_P068b	261	Pulse	99	10956535	96092	1
Fage_p068b5555555555555555555555555Fage_P068b	261	Pulse	99	10968935	108492	1
Fage_p068b5555555555555555555555555Fage_P068b	262	Picture	Encoding Sternberg Letters	10972734	0	1	24824	3	0	next	other	0
Fage_p068b5555555555555555555555555Fage_P068b	262	Pulse	99	10981334	8600	1
Fage_p068b5555555555555555555555555Fage_P068b	262	Pulse	99	10993734	21000	1
Fage_p068b5555555555555555555555555Fage_P068b	263	Picture	Fixation Cross Sternberg Letters after Encoding	10997558	0	2	12495	4	0	next	other	0
Fage_p068b5555555555555555555555555Fage_P068b	263	Pulse	99	11006134	8576	1
Fage_p068b5555555555555555555555555Fage_P068b	264	Picture	Stroop Sternberg	11010053	0	2	24825	3	0	next	incorrect	1232
Fage_p068b5555555555555555555555555Fage_P068b	264	Response	2	11015924	5871	1
Fage_p068b5555555555555555555555555Fage_P068b	264	Pulse	99	11018533	8480	1
Fage_p068b5555555555555555555555555Fage_P068b	264	Pulse	99	11030933	20880	1
Fage_p068b5555555555555555555555555Fage_P068b	265	Picture	Fixation Cross Sternberg Letters after Stroop	11034878	0	1	37319	2	0	next	other	0
Fage_p068b5555555555555555555555555Fage_P068b	265	Pulse	99	11043333	8455	1
Fage_p068b5555555555555555555555555Fage_P068b	265	Pulse	99	11055733	20855	1
Fage_p068b5555555555555555555555555Fage_P068b	265	Pulse	99	11068132	33254	1
Fage_p068b5555555555555555555555555Fage_P068b	266	Picture	Retrieval Sternberg Letters	11072197	0	1	24824	2	0	next	incorrect	1240
Fage_p068b5555555555555555555555555Fage_P068b	266	Response	2	11078772	6575	1
Fage_p068b5555555555555555555555555Fage_P068b	266	Pulse	99	11080532	8335	1
Fage_p068b5555555555555555555555555Fage_P068b	266	Pulse	99	11092932	20735	1
Fage_p068b5555555555555555555555555Fage_P068b	267	Picture	Fixation Cross after Retrieval	11097021	0	1	149444	2	0	next	other	0
Fage_p068b5555555555555555555555555Fage_P068b	267	Pulse	99	11105332	8311	1
Fage_p068b5555555555555555555555555Fage_P068b	267	Pulse	99	11117731	20710	1
Fage_p068b5555555555555555555555555Fage_P068b	267	Pulse	99	11130131	33110	1
Fage_p068b5555555555555555555555555Fage_P068b	267	Pulse	99	11142531	45510	1
Fage_p068b5555555555555555555555555Fage_P068b	267	Pulse	99	11154931	57910	1
Fage_p068b5555555555555555555555555Fage_P068b	267	Pulse	99	11167330	70309	1
Fage_p068b5555555555555555555555555Fage_P068b	267	Pulse	99	11179730	82709	1
Fage_p068b5555555555555555555555555Fage_P068b	267	Pulse	99	11192130	95109	1
Fage_p068b5555555555555555555555555Fage_P068b	267	Pulse	99	11204529	107508	1
Fage_p068b5555555555555555555555555Fage_P068b	267	Pulse	99	11216929	119908	1
Fage_p068b5555555555555555555555555Fage_P068b	267	Pulse	99	11229329	132308	1
Fage_p068b5555555555555555555555555Fage_P068b	267	Pulse	99	11241729	144708	1
Fage_p068b5555555555555555555555555Fage_P068b	268	Picture	Encoding Sternberg Letters	11246465	0	1	24824	2	0	next	other	0
Fage_p068b5555555555555555555555555Fage_P068b	268	Pulse	99	11254128	7663	1
Fage_p068b5555555555555555555555555Fage_P068b	268	Pulse	99	11266528	20063	1
Fage_p068b5555555555555555555555555Fage_P068b	269	Picture	Fixation Cross Sternberg Letters after Encoding	11271289	0	1	12496	2	0	next	other	0
Fage_p068b5555555555555555555555555Fage_P068b	269	Pulse	99	11278928	7639	1
Fage_p068b5555555555555555555555555Fage_P068b	270	Picture	Stroop Sternberg	11283785	0	1	24824	2	0	next	incorrect	1262
Fage_p068b5555555555555555555555555Fage_P068b	270	Response	2	11290078	6293	1
Fage_p068b5555555555555555555555555Fage_P068b	270	Pulse	99	11291327	7542	1
Fage_p068b5555555555555555555555555Fage_P068b	270	Pulse	99	11303727	19942	1
Fage_p068b5555555555555555555555555Fage_P068b	271	Picture	Fixation Cross Sternberg Letters after Stroop	11308609	0	1	37319	2	0	next	other	0
Fage_p068b5555555555555555555555555Fage_P068b	271	Pulse	99	11316127	7518	1
Fage_p068b5555555555555555555555555Fage_P068b	271	Pulse	99	11328527	19918	1
Fage_p068b5555555555555555555555555Fage_P068b	271	Pulse	99	11340926	32317	1
Fage_p068b5555555555555555555555555Fage_P068b	272	Picture	Retrieval Sternberg Letters	11345928	0	1	24824	2	0	next	hit	1271
Fage_p068b5555555555555555555555555Fage_P068b	272	Pulse	99	11353326	7398	1
Fage_p068b5555555555555555555555555Fage_P068b	272	Response	1	11354446	8518	1
Fage_p068b5555555555555555555555555Fage_P068b	272	Pulse	99	11365726	19798	1
Fage_p068b5555555555555555555555555Fage_P068b	273	Picture	Fixation Cross after Retrieval	11370752	0	1	124620	2	0	next	other	0
Fage_p068b5555555555555555555555555Fage_P068b	273	Pulse	99	11378126	7374	1
Fage_p068b5555555555555555555555555Fage_P068b	273	Pulse	99	11390525	19773	1
Fage_p068b5555555555555555555555555Fage_P068b	273	Pulse	99	11402925	32173	1
Fage_p068b5555555555555555555555555Fage_P068b	273	Pulse	99	11415325	44573	1
Fage_p068b5555555555555555555555555Fage_P068b	273	Pulse	99	11427725	56973	1
Fage_p068b5555555555555555555555555Fage_P068b	273	Pulse	99	11440124	69372	1
Fage_p068b5555555555555555555555555Fage_P068b	273	Pulse	99	11452524	81772	1
Fage_p068b5555555555555555555555555Fage_P068b	273	Pulse	99	11464924	94172	1
Fage_p068b5555555555555555555555555Fage_P068b	273	Pulse	99	11477324	106572	1
Fage_p068b5555555555555555555555555Fage_P068b	273	Pulse	99	11489723	118971	1
Fage_p068b5555555555555555555555555Fage_P068b	274	Picture	Encoding Sternberg Letters	11495372	0	1	24824	3	0	next	other	0
Fage_p068b5555555555555555555555555Fage_P068b	274	Pulse	99	11502123	6751	1
Fage_p068b5555555555555555555555555Fage_P068b	274	Pulse	99	11514523	19151	1
Fage_p068b5555555555555555555555555Fage_P068b	275	Picture	Fixation Cross Sternberg Letters after Encoding	11520196	0	2	12496	3	0	next	other	0
Fage_p068b5555555555555555555555555Fage_P068b	275	Pulse	99	11526922	6726	1
Fage_p068b5555555555555555555555555Fage_P068b	276	Picture	Stroop Sternberg	11532692	0	1	24824	2	0	next	incorrect	1290
Fage_p068b5555555555555555555555555Fage_P068b	276	Response	2	11539182	6490	1
Fage_p068b5555555555555555555555555Fage_P068b	276	Pulse	99	11539322	6630	1
Fage_p068b5555555555555555555555555Fage_P068b	276	Pulse	99	11551722	19030	1
Fage_p068b5555555555555555555555555Fage_P068b	277	Picture	Fixation Cross Sternberg Letters after Stroop	11557516	0	1	37319	2	0	next	other	0
Fage_p068b5555555555555555555555555Fage_P068b	277	Pulse	99	11564122	6606	1
Fage_p068b5555555555555555555555555Fage_P068b	277	Pulse	99	11576521	19005	1
Fage_p068b5555555555555555555555555Fage_P068b	277	Pulse	99	11588921	31405	1
Fage_p068b5555555555555555555555555Fage_P068b	278	Picture	Retrieval Sternberg Letters	11594835	0	1	24824	2	0	next	hit	1299
Fage_p068b5555555555555555555555555Fage_P068b	278	Pulse	99	11601321	6486	1
Fage_p068b5555555555555555555555555Fage_P068b	278	Response	1	11601481	6646	1
Fage_p068b5555555555555555555555555Fage_P068b	278	Pulse	99	11613721	18886	1
Fage_p068b5555555555555555555555555Fage_P068b	279	Picture	Fixation Cross after Retrieval	11619659	0	1	112292	2	0	next	other	0
Fage_p068b5555555555555555555555555Fage_P068b	279	Pulse	99	11626120	6461	1
Fage_p068b5555555555555555555555555Fage_P068b	279	Pulse	99	11638520	18861	1
Fage_p068b5555555555555555555555555Fage_P068b	279	Pulse	99	11650920	31261	1
Fage_p068b5555555555555555555555555Fage_P068b	279	Pulse	99	11663319	43660	1
Fage_p068b5555555555555555555555555Fage_P068b	279	Pulse	99	11675719	56060	1
Fage_p068b5555555555555555555555555Fage_P068b	279	Pulse	99	11688119	68460	1
Fage_p068b5555555555555555555555555Fage_P068b	279	Pulse	99	11700519	80860	1
Fage_p068b5555555555555555555555555Fage_P068b	279	Pulse	99	11712918	93259	1
Fage_p068b5555555555555555555555555Fage_P068b	279	Pulse	99	11725318	105659	1
Fage_p068b5555555555555555555555555Fage_P068b	280	Picture	Encoding Sternberg Letters	11731951	0	1	24824	2	0	next	other	0
Fage_p068b5555555555555555555555555Fage_P068b	280	Pulse	99	11737718	5767	1
Fage_p068b5555555555555555555555555Fage_P068b	280	Pulse	99	11750118	18167	1
Fage_p068b5555555555555555555555555Fage_P068b	281	Picture	Fixation Cross Sternberg Letters after Encoding	11756775	0	1	12495	2	0	next	other	0
Fage_p068b5555555555555555555555555Fage_P068b	281	Pulse	99	11762517	5742	1
Fage_p068b5555555555555555555555555Fage_P068b	282	Picture	Stroop Sternberg	11769270	0	1	24824	2	0	next	hit	1318
Fage_p068b5555555555555555555555555Fage_P068b	282	Pulse	99	11774917	5647	1
Fage_p068b5555555555555555555555555Fage_P068b	282	Response	1	11775347	6077	1
Fage_p068b5555555555555555555555555Fage_P068b	282	Pulse	99	11787317	18047	1
Fage_p068b5555555555555555555555555Fage_P068b	283	Picture	Fixation Cross Sternberg Letters after Stroop	11794094	0	1	37320	2	0	next	other	0
Fage_p068b5555555555555555555555555Fage_P068b	283	Pulse	99	11799716	5622	1
Fage_p068b5555555555555555555555555Fage_P068b	283	Pulse	99	11812116	18022	1
Fage_p068b5555555555555555555555555Fage_P068b	283	Pulse	99	11824516	30422	1
Fage_p068b5555555555555555555555555Fage_P068b	284	Picture	Retrieval Sternberg Letters	11831414	0	1	24824	2	0	next	hit	1326
Fage_p068b5555555555555555555555555Fage_P068b	284	Pulse	99	11836916	5502	1
Fage_p068b5555555555555555555555555Fage_P068b	284	Response	1	11841835	10421	1
Fage_p068b5555555555555555555555555Fage_P068b	284	Pulse	99	11849315	17901	1
Fage_p068b5555555555555555555555555Fage_P068b	285	Picture	Fixation Cross after Retrieval	11856238	0	1	137115	2	0	next	other	0
Fage_p068b5555555555555555555555555Fage_P068b	285	Pulse	99	11861715	5477	1
Fage_p068b5555555555555555555555555Fage_P068b	285	Pulse	99	11874115	17877	1
Fage_p068b5555555555555555555555555Fage_P068b	285	Pulse	99	11886515	30277	1
Fage_p068b5555555555555555555555555Fage_P068b	285	Pulse	99	11898914	42676	1
Fage_p068b5555555555555555555555555Fage_P068b	285	Pulse	99	11911314	55076	1
Fage_p068b5555555555555555555555555Fage_P068b	285	Pulse	99	11923714	67476	1
Fage_p068b5555555555555555555555555Fage_P068b	285	Pulse	99	11936113	79875	1
Fage_p068b5555555555555555555555555Fage_P068b	285	Pulse	99	11948513	92275	1
Fage_p068b5555555555555555555555555Fage_P068b	285	Pulse	99	11960913	104675	1
Fage_p068b5555555555555555555555555Fage_P068b	285	Pulse	99	11973313	117075	1
Fage_p068b5555555555555555555555555Fage_P068b	285	Pulse	99	11985712	129474	1
Fage_p068b5555555555555555555555555Fage_P068b	286	Picture	Encoding Sternberg Letters	11993353	0	1	24824	2	0	next	other	0
Fage_p068b5555555555555555555555555Fage_P068b	286	Pulse	99	11998112	4759	1
Fage_p068b5555555555555555555555555Fage_P068b	286	Pulse	99	12010512	17159	1
Fage_p068b5555555555555555555555555Fage_P068b	287	Picture	Fixation Cross Sternberg Letters after Encoding	12018177	0	1	12496	2	0	next	other	0
Fage_p068b5555555555555555555555555Fage_P068b	287	Pulse	99	12022912	4735	1
Fage_p068b5555555555555555555555555Fage_P068b	288	Picture	Stroop Sternberg	12030673	0	1	24824	2	0	next	hit	1347
Fage_p068b5555555555555555555555555Fage_P068b	288	Pulse	99	12035311	4638	1
Fage_p068b5555555555555555555555555Fage_P068b	288	Response	1	12036911	6238	1
Fage_p068b5555555555555555555555555Fage_P068b	288	Pulse	99	12047711	17038	1
Fage_p068b5555555555555555555555555Fage_P068b	289	Picture	Fixation Cross Sternberg Letters after Stroop	12055497	0	1	37319	2	0	next	other	0
Fage_p068b5555555555555555555555555Fage_P068b	289	Pulse	99	12060111	4614	1
Fage_p068b5555555555555555555555555Fage_P068b	289	Pulse	99	12072510	17013	1
Fage_p068b5555555555555555555555555Fage_P068b	289	Pulse	99	12084910	29413	1
Fage_p068b5555555555555555555555555Fage_P068b	290	Picture	Retrieval Sternberg Letters	12092816	0	1	24824	2	0	next	incorrect	1355
Fage_p068b5555555555555555555555555Fage_P068b	290	Pulse	99	12097310	4494	1
Fage_p068b5555555555555555555555555Fage_P068b	290	Response	2	12099280	6464	1
Fage_p068b5555555555555555555555555Fage_P068b	290	Pulse	99	12109710	16894	1
Fage_p068b5555555555555555555555555Fage_P068b	291	Picture	Fixation Cross after Retrieval	12117640	0	1	112291	3	0	next	other	0
Fage_p068b5555555555555555555555555Fage_P068b	291	Pulse	99	12122109	4469	1
Fage_p068b5555555555555555555555555Fage_P068b	291	Pulse	99	12134509	16869	1
Fage_p068b5555555555555555555555555Fage_P068b	291	Pulse	99	12146909	29269	1
Fage_p068b5555555555555555555555555Fage_P068b	291	Pulse	99	12159309	41669	1
Fage_p068b5555555555555555555555555Fage_P068b	291	Pulse	99	12171708	54068	1
Fage_p068b5555555555555555555555555Fage_P068b	291	Pulse	99	12184108	66468	1
Fage_p068b5555555555555555555555555Fage_P068b	291	Pulse	99	12196508	78868	1
Fage_p068b5555555555555555555555555Fage_P068b	291	Pulse	99	12208907	91267	1
Fage_p068b5555555555555555555555555Fage_P068b	291	Pulse	99	12221307	103667	1
Fage_p068b5555555555555555555555555Fage_P068b	292	Picture	End Sternberg	12229931	0	2	37320	3	0	next	other	0
Fage_p068b5555555555555555555555555Fage_P068b	292	Pulse	99	12233707	3776	1
Fage_p068b5555555555555555555555555Fage_P068b	292	Pulse	99	12246107	16176	1
Fage_p068b5555555555555555555555555Fage_P068b	292	Pulse	99	12258506	28575	1
Fage_p068b5555555555555555555555555Fage_P068b	293	Picture	Instruction Stroop	12267251	0	1	37319	2	0	next	other	0
Fage_p068b5555555555555555555555555Fage_P068b	293	Pulse	99	12270906	3655	1
Fage_p068b5555555555555555555555555Fage_P068b	293	Pulse	99	12283306	16055	1
Fage_p068b5555555555555555555555555Fage_P068b	293	Pulse	99	12295706	28455	1
Fage_p068b5555555555555555555555555Fage_P068b	294	Picture	stroop neutral close	12304570	0	1	24824	2	0	next	incorrect	1377
Fage_p068b5555555555555555555555555Fage_P068b	294	Pulse	99	12308105	3535	1
Fage_p068b5555555555555555555555555Fage_P068b	294	Response	2	12316895	12325	1
Fage_p068b5555555555555555555555555Fage_P068b	294	Pulse	99	12320505	15935	1
Fage_p068b5555555555555555555555555Fage_P068b	295	Picture	stroop neutral close	12329394	0	1	24825	2	0	next	hit	1381
Fage_p068b5555555555555555555555555Fage_P068b	295	Pulse	99	12332905	3511	1
Fage_p068b5555555555555555555555555Fage_P068b	295	Response	1	12336985	7591	1
Fage_p068b5555555555555555555555555Fage_P068b	295	Pulse	99	12345304	15910	1
Fage_p068b5555555555555555555555555Fage_P068b	296	Picture	stroop neutral close	12354219	0	1	24824	2	0	next	incorrect	1385
Fage_p068b5555555555555555555555555Fage_P068b	296	Pulse	99	12357704	3485	1
Fage_p068b5555555555555555555555555Fage_P068b	296	Response	2	12359714	5495	1
Fage_p068b5555555555555555555555555Fage_P068b	296	Pulse	99	12370104	15885	1
Fage_p068b5555555555555555555555555Fage_P068b	297	Picture	stroop neutral close	12379043	0	1	24990	2	0	next	incorrect	1389
Fage_p068b5555555555555555555555555Fage_P068b	297	Pulse	99	12382504	3461	1
Fage_p068b5555555555555555555555555Fage_P068b	297	Response	2	12388203	9160	1
Fage_p068b5555555555555555555555555Fage_P068b	297	Pulse	99	12394903	15860	1
Fage_p068b5555555555555555555555555Fage_P068b	298	Picture	stroop neutral close	12404033	0	1	24991	2	0	next	hit	1393
Fage_p068b5555555555555555555555555Fage_P068b	298	Pulse	99	12407303	3270	1
Fage_p068b5555555555555555555555555Fage_P068b	298	Response	1	12411123	7090	1
Fage_p068b5555555555555555555555555Fage_P068b	298	Pulse	99	12419703	15670	1
Fage_p068b5555555555555555555555555Fage_P068b	299	Picture	stroop neutral close	12429024	0	1	24824	2	0	next	incorrect	1397
Fage_p068b5555555555555555555555555Fage_P068b	299	Pulse	99	12432103	3079	1
Fage_p068b5555555555555555555555555Fage_P068b	299	Response	2	12435132	6108	1
Fage_p068b5555555555555555555555555Fage_P068b	299	Pulse	99	12444512	15488	1
Fage_p068b5555555555555555555555555Fage_P068b	300	Picture	Fixation Cross Stroop	12453848	0	1	124620	2	0	next	other	0
Fage_p068b5555555555555555555555555Fage_P068b	300	Pulse	99	12456912	3064	1
Fage_p068b5555555555555555555555555Fage_P068b	300	Pulse	99	12469312	15464	1
Fage_p068b5555555555555555555555555Fage_P068b	300	Pulse	99	12481712	27864	1
Fage_p068b5555555555555555555555555Fage_P068b	300	Pulse	99	12494111	40263	1
Fage_p068b5555555555555555555555555Fage_P068b	300	Pulse	99	12506511	52663	1
Fage_p068b5555555555555555555555555Fage_P068b	300	Pulse	99	12518911	65063	1
Fage_p068b5555555555555555555555555Fage_P068b	300	Pulse	99	12531310	77462	1
Fage_p068b5555555555555555555555555Fage_P068b	300	Pulse	99	12543710	89862	1
Fage_p068b5555555555555555555555555Fage_P068b	300	Pulse	99	12556110	102262	1
Fage_p068b5555555555555555555555555Fage_P068b	300	Pulse	99	12568510	114662	1
Fage_p068b5555555555555555555555555Fage_P068b	301	Picture	stroop neutral close	12578468	0	1	24991	2	0	next	hit	1412
Fage_p068b5555555555555555555555555Fage_P068b	301	Pulse	99	12580909	2441	1
Fage_p068b5555555555555555555555555Fage_P068b	301	Response	1	12585049	6581	1
Fage_p068b5555555555555555555555555Fage_P068b	301	Pulse	99	12593309	14841	1
Fage_p068b5555555555555555555555555Fage_P068b	302	Picture	stroop neutral close	12603459	0	1	24990	3	0	next	incorrect	1416
Fage_p068b5555555555555555555555555Fage_P068b	302	Pulse	99	12605709	2250	1
Fage_p068b5555555555555555555555555Fage_P068b	302	Response	2	12609549	6090	1
Fage_p068b5555555555555555555555555Fage_P068b	302	Pulse	99	12618109	14650	1
Fage_p068b5555555555555555555555555Fage_P068b	303	Picture	stroop neutral close	12628449	0	2	24825	3	0	next	incorrect	1420
Fage_p068b5555555555555555555555555Fage_P068b	303	Pulse	99	12630508	2059	1
Fage_p068b5555555555555555555555555Fage_P068b	303	Response	2	12633298	4849	1
Fage_p068b5555555555555555555555555Fage_P068b	303	Pulse	99	12642908	14459	1
Fage_p068b5555555555555555555555555Fage_P068b	304	Picture	stroop neutral close	12653274	0	1	24990	2	0	next	incorrect	1424
Fage_p068b5555555555555555555555555Fage_P068b	304	Pulse	99	12655308	2034	1
Fage_p068b5555555555555555555555555Fage_P068b	304	Response	2	12659687	6413	1
Fage_p068b5555555555555555555555555Fage_P068b	304	Pulse	99	12667707	14433	1
Fage_p068b5555555555555555555555555Fage_P068b	305	Picture	stroop neutral close	12678264	0	1	24991	2	0	next	hit	1428
Fage_p068b5555555555555555555555555Fage_P068b	305	Pulse	99	12680107	1843	1
Fage_p068b5555555555555555555555555Fage_P068b	305	Response	1	12683907	5643	1
Fage_p068b5555555555555555555555555Fage_P068b	305	Pulse	99	12692507	14243	1
Fage_p068b5555555555555555555555555Fage_P068b	306	Picture	stroop neutral close	12703255	0	1	24824	2	0	next	incorrect	1432
Fage_p068b5555555555555555555555555Fage_P068b	306	Pulse	99	12704907	1652	1
Fage_p068b5555555555555555555555555Fage_P068b	306	Response	2	12710196	6941	1
Fage_p068b5555555555555555555555555Fage_P068b	306	Pulse	99	12717306	14051	1
Fage_p068b5555555555555555555555555Fage_P068b	307	Picture	Fixation Cross Stroop	12728079	0	1	124620	2	0	next	other	0
Fage_p068b5555555555555555555555555Fage_P068b	307	Pulse	99	12729706	1627	1
Fage_p068b5555555555555555555555555Fage_P068b	307	Pulse	99	12742106	14027	1
Fage_p068b5555555555555555555555555Fage_P068b	307	Pulse	99	12754506	26427	1
Fage_p068b5555555555555555555555555Fage_P068b	307	Pulse	99	12766905	38826	1
Fage_p068b5555555555555555555555555Fage_P068b	307	Pulse	99	12779305	51226	1
Fage_p068b5555555555555555555555555Fage_P068b	307	Pulse	99	12791705	63626	1
Fage_p068b5555555555555555555555555Fage_P068b	307	Pulse	99	12804104	76025	1
Fage_p068b5555555555555555555555555Fage_P068b	307	Pulse	99	12816504	88425	1
Fage_p068b5555555555555555555555555Fage_P068b	307	Pulse	99	12828904	100825	1
Fage_p068b5555555555555555555555555Fage_P068b	307	Pulse	99	12841304	113225	1
Fage_p068b5555555555555555555555555Fage_P068b	308	Picture	stroop neutral close	12852699	0	1	24824	2	0	next	hit	1447
Fage_p068b5555555555555555555555555Fage_P068b	308	Pulse	99	12853703	1004	1
Fage_p068b5555555555555555555555555Fage_P068b	308	Response	1	12859073	6374	1
Fage_p068b5555555555555555555555555Fage_P068b	308	Pulse	99	12866103	13404	1
Fage_p068b5555555555555555555555555Fage_P068b	309	Picture	stroop neutral close	12877523	0	1	24824	2	0	next	incorrect	1451
Fage_p068b5555555555555555555555555Fage_P068b	309	Pulse	99	12878503	980	1
Fage_p068b5555555555555555555555555Fage_P068b	309	Response	2	12883343	5820	1
Fage_p068b5555555555555555555555555Fage_P068b	309	Pulse	99	12890903	13380	1
Fage_p068b5555555555555555555555555Fage_P068b	310	Picture	stroop neutral close	12902347	0	1	24824	2	0	next	incorrect	1455
Fage_p068b5555555555555555555555555Fage_P068b	310	Pulse	99	12903302	955	1
Fage_p068b5555555555555555555555555Fage_P068b	310	Response	2	12908552	6205	1
Fage_p068b5555555555555555555555555Fage_P068b	310	Pulse	99	12915702	13355	1
Fage_p068b5555555555555555555555555Fage_P068b	311	Picture	stroop neutral close	12927171	0	1	24824	3	0	next	incorrect	1459
Fage_p068b5555555555555555555555555Fage_P068b	311	Pulse	99	12928102	931	1
Fage_p068b5555555555555555555555555Fage_P068b	311	Response	2	12933452	6281	1
Fage_p068b5555555555555555555555555Fage_P068b	311	Pulse	99	12940501	13330	1
Fage_p068b5555555555555555555555555Fage_P068b	312	Picture	stroop neutral close	12951995	0	2	24824	4	0	next	hit	1463
Fage_p068b5555555555555555555555555Fage_P068b	312	Pulse	99	12952901	906	1
Fage_p068b5555555555555555555555555Fage_P068b	312	Response	1	12957081	5086	1
Fage_p068b5555555555555555555555555Fage_P068b	312	Pulse	99	12965301	13306	1
Fage_p068b5555555555555555555555555Fage_P068b	313	Picture	stroop neutral close	12976819	0	2	24825	3	0	next	hit	1467
Fage_p068b5555555555555555555555555Fage_P068b	313	Pulse	99	12977701	882	1
Fage_p068b5555555555555555555555555Fage_P068b	313	Response	1	12983340	6521	1
Fage_p068b5555555555555555555555555Fage_P068b	313	Pulse	99	12990100	13281	1
Fage_p068b5555555555555555555555555Fage_P068b	314	Picture	Fixation Cross Stroop	13001644	0	1	124620	2	0	next	other	0
Fage_p068b5555555555555555555555555Fage_P068b	314	Pulse	99	13002500	856	1
Fage_p068b5555555555555555555555555Fage_P068b	314	Pulse	99	13014900	13256	1
Fage_p068b5555555555555555555555555Fage_P068b	314	Pulse	99	13027300	25656	1
Fage_p068b5555555555555555555555555Fage_P068b	314	Pulse	99	13039699	38055	1
Fage_p068b5555555555555555555555555Fage_P068b	314	Pulse	99	13052099	50455	1
Fage_p068b5555555555555555555555555Fage_P068b	314	Pulse	99	13064499	62855	1
Fage_p068b5555555555555555555555555Fage_P068b	314	Pulse	99	13076899	75255	1
Fage_p068b5555555555555555555555555Fage_P068b	314	Pulse	99	13089298	87654	1
Fage_p068b5555555555555555555555555Fage_P068b	314	Pulse	99	13101698	100054	1
Fage_p068b5555555555555555555555555Fage_P068b	314	Pulse	99	13114098	112454	1
Fage_p068b5555555555555555555555555Fage_P068b	315	Picture	stroop neutral close	13126264	0	1	24990	2	0	next	incorrect	1482
Fage_p068b5555555555555555555555555Fage_P068b	315	Pulse	99	13126497	233	1
Fage_p068b5555555555555555555555555Fage_P068b	315	Response	2	13131847	5583	1
Fage_p068b5555555555555555555555555Fage_P068b	315	Pulse	99	13138897	12633	1
Fage_p068b5555555555555555555555555Fage_P068b	316	Picture	stroop neutral close	13151254	0	1	24991	2	0	next	hit	1486
Fage_p068b5555555555555555555555555Fage_P068b	316	Pulse	99	13151297	43	1
Fage_p068b5555555555555555555555555Fage_P068b	316	Response	1	13157377	6123	1
Fage_p068b5555555555555555555555555Fage_P068b	316	Pulse	99	13163697	12443	1
Fage_p068b5555555555555555555555555Fage_P068b	316	Pulse	99	13176096	24842	1
Fage_p068b5555555555555555555555555Fage_P068b	317	Picture	stroop neutral close	13176245	0	1	24824	2	0	next	incorrect	1490
Fage_p068b5555555555555555555555555Fage_P068b	317	Response	2	13181846	5601	1
Fage_p068b5555555555555555555555555Fage_P068b	317	Pulse	99	13188496	12251	1
Fage_p068b5555555555555555555555555Fage_P068b	317	Pulse	99	13200896	24651	1
Fage_p068b5555555555555555555555555Fage_P068b	318	Picture	stroop neutral close	13201069	0	1	24824	2	0	next	incorrect	1494
Fage_p068b5555555555555555555555555Fage_P068b	318	Response	2	13206786	5717	1
Fage_p068b5555555555555555555555555Fage_P068b	318	Pulse	99	13213296	12227	1
Fage_p068b5555555555555555555555555Fage_P068b	318	Pulse	99	13225695	24626	1
Fage_p068b5555555555555555555555555Fage_P068b	319	Picture	stroop neutral close	13225893	0	1	24991	2	0	next	incorrect	1498
Fage_p068b5555555555555555555555555Fage_P068b	319	Response	2	13233535	7642	1
Fage_p068b5555555555555555555555555Fage_P068b	319	Pulse	99	13238095	12202	1
Fage_p068b5555555555555555555555555Fage_P068b	319	Pulse	99	13250495	24602	1
Fage_p068b5555555555555555555555555Fage_P068b	320	Picture	stroop neutral close	13250884	0	1	24824	3	0	next	incorrect	1502
Fage_p068b5555555555555555555555555Fage_P068b	320	Response	2	13257835	6951	1
Fage_p068b5555555555555555555555555Fage_P068b	320	Pulse	99	13262894	12010	1
Fage_p068b5555555555555555555555555Fage_P068b	320	Pulse	99	13275294	24410	1
Fage_p068b5555555555555555555555555Fage_P068b	321	Picture	Fixation Cross Stroop	13275708	0	2	124620	3	0	next	other	0
Fage_p068b5555555555555555555555555Fage_P068b	321	Pulse	99	13287694	11986	1
Fage_p068b5555555555555555555555555Fage_P068b	321	Pulse	99	13300094	24386	1
Fage_p068b5555555555555555555555555Fage_P068b	321	Pulse	99	13312493	36785	1
Fage_p068b5555555555555555555555555Fage_P068b	321	Pulse	99	13324893	49185	1
Fage_p068b5555555555555555555555555Fage_P068b	321	Pulse	99	13337293	61585	1
Fage_p068b5555555555555555555555555Fage_P068b	321	Pulse	99	13349693	73985	1
Fage_p068b5555555555555555555555555Fage_P068b	321	Pulse	99	13362092	86384	1
Fage_p068b5555555555555555555555555Fage_P068b	321	Pulse	99	13374492	98784	1
Fage_p068b5555555555555555555555555Fage_P068b	321	Pulse	99	13386892	111184	1
Fage_p068b5555555555555555555555555Fage_P068b	321	Pulse	99	13399291	123583	1
Fage_p068b5555555555555555555555555Fage_P068b	322	Picture	stroop maximum incongruent	13400328	0	1	24824	2	0	next	hit	1517
Fage_p068b5555555555555555555555555Fage_P068b	322	Response	1	13407781	7453	1
Fage_p068b5555555555555555555555555Fage_P068b	322	Pulse	99	13411691	11363	1
Fage_p068b5555555555555555555555555Fage_P068b	322	Pulse	99	13424091	23763	1
Fage_p068b5555555555555555555555555Fage_P068b	323	Picture	stroop maximum incongruent	13425152	0	1	24824	2	0	next	hit	1521
Fage_p068b5555555555555555555555555Fage_P068b	323	Response	1	13434681	9529	1
Fage_p068b5555555555555555555555555Fage_P068b	323	Pulse	99	13436490	11338	1
Fage_p068b5555555555555555555555555Fage_P068b	323	Pulse	99	13448890	23738	1
Fage_p068b5555555555555555555555555Fage_P068b	324	Picture	stroop maximum incongruent	13449976	0	1	24824	2	0	next	hit	1525
Fage_p068b5555555555555555555555555Fage_P068b	324	Response	1	13461270	11294	1
Fage_p068b5555555555555555555555555Fage_P068b	324	Pulse	99	13461290	11314	1
Fage_p068b5555555555555555555555555Fage_P068b	324	Pulse	99	13473690	23714	1
Fage_p068b5555555555555555555555555Fage_P068b	325	Picture	stroop maximum incongruent	13474800	0	1	24824	2	0	next	incorrect	1529
Fage_p068b5555555555555555555555555Fage_P068b	325	Response	2	13481930	7130	1
Fage_p068b5555555555555555555555555Fage_P068b	325	Pulse	99	13486089	11289	1
Fage_p068b5555555555555555555555555Fage_P068b	325	Pulse	99	13498489	23689	1
Fage_p068b5555555555555555555555555Fage_P068b	326	Picture	stroop maximum incongruent	13499624	0	1	24824	3	0	next	hit	1533
Fage_p068b5555555555555555555555555Fage_P068b	326	Response	1	13510139	10515	1
Fage_p068b5555555555555555555555555Fage_P068b	326	Pulse	99	13510889	11265	1
Fage_p068b5555555555555555555555555Fage_P068b	326	Pulse	99	13523289	23665	1
Fage_p068b5555555555555555555555555Fage_P068b	327	Picture	stroop maximum incongruent	13524448	0	2	24825	3	0	next	incorrect	1537
Fage_p068b5555555555555555555555555Fage_P068b	327	Response	2	13532009	7561	1
Fage_p068b5555555555555555555555555Fage_P068b	327	Pulse	99	13535688	11240	1
Fage_p068b5555555555555555555555555Fage_P068b	327	Pulse	99	13548088	23640	1
Fage_p068b5555555555555555555555555Fage_P068b	328	Picture	Fixation Cross Stroop	13549273	0	1	124620	2	0	next	other	0
Fage_p068b5555555555555555555555555Fage_P068b	328	Pulse	99	13560488	11215	1
Fage_p068b5555555555555555555555555Fage_P068b	328	Pulse	99	13572888	23615	1
Fage_p068b5555555555555555555555555Fage_P068b	328	Pulse	99	13585287	36014	1
Fage_p068b5555555555555555555555555Fage_P068b	328	Pulse	99	13597687	48414	1
Fage_p068b5555555555555555555555555Fage_P068b	328	Pulse	99	13610087	60814	1
Fage_p068b5555555555555555555555555Fage_P068b	328	Pulse	99	13622487	73214	1
Fage_p068b5555555555555555555555555Fage_P068b	328	Pulse	99	13634886	85613	1
Fage_p068b5555555555555555555555555Fage_P068b	328	Pulse	99	13647286	98013	1
Fage_p068b5555555555555555555555555Fage_P068b	328	Pulse	99	13659686	110413	1
Fage_p068b5555555555555555555555555Fage_P068b	328	Pulse	99	13672085	122812	1
Fage_p068b5555555555555555555555555Fage_P068b	329	Picture	stroop maximum incongruent	13673893	0	1	24824	2	0	next	incorrect	1552
Fage_p068b5555555555555555555555555Fage_P068b	329	Response	2	13680215	6322	1
Fage_p068b5555555555555555555555555Fage_P068b	329	Pulse	99	13684485	10592	1
Fage_p068b5555555555555555555555555Fage_P068b	329	Pulse	99	13696885	22992	1
Fage_p068b5555555555555555555555555Fage_P068b	330	Picture	stroop maximum incongruent	13698717	0	1	24990	3	0	next	incorrect	1556
Fage_p068b5555555555555555555555555Fage_P068b	330	Response	2	13705805	7088	1
Fage_p068b5555555555555555555555555Fage_P068b	330	Pulse	99	13709285	10568	1
Fage_p068b5555555555555555555555555Fage_P068b	330	Pulse	99	13721684	22967	1
Fage_p068b5555555555555555555555555Fage_P068b	331	Picture	stroop maximum incongruent	13723707	0	2	24825	3	0	next	hit	1560
Fage_p068b5555555555555555555555555Fage_P068b	331	Response	1	13730474	6767	1
Fage_p068b5555555555555555555555555Fage_P068b	331	Pulse	99	13734084	10377	1
Fage_p068b5555555555555555555555555Fage_P068b	331	Pulse	99	13746484	22777	1
Fage_p068b5555555555555555555555555Fage_P068b	332	Picture	stroop maximum incongruent	13748532	0	1	24824	2	0	next	hit	1564
Fage_p068b5555555555555555555555555Fage_P068b	332	Response	1	13756444	7912	1
Fage_p068b5555555555555555555555555Fage_P068b	332	Pulse	99	13758883	10351	1
Fage_p068b5555555555555555555555555Fage_P068b	332	Pulse	99	13771283	22751	1
Fage_p068b5555555555555555555555555Fage_P068b	333	Picture	stroop maximum incongruent	13773356	0	1	24990	2	0	next	hit	1568
Fage_p068b5555555555555555555555555Fage_P068b	333	Response	1	13781003	7647	1
Fage_p068b5555555555555555555555555Fage_P068b	333	Pulse	99	13783683	10327	1
Fage_p068b5555555555555555555555555Fage_P068b	333	Pulse	99	13796083	22727	1
Fage_p068b5555555555555555555555555Fage_P068b	334	Picture	stroop maximum incongruent	13798346	0	1	24824	2	0	next	incorrect	1572
Fage_p068b5555555555555555555555555Fage_P068b	334	Response	2	13804803	6457	1
Fage_p068b5555555555555555555555555Fage_P068b	334	Pulse	99	13808482	10136	1
Fage_p068b5555555555555555555555555Fage_P068b	334	Pulse	99	13820882	22536	1
Fage_p068b5555555555555555555555555Fage_P068b	335	Picture	Fixation Cross Stroop	13823170	0	1	124621	2	0	next	other	0
Fage_p068b5555555555555555555555555Fage_P068b	335	Pulse	99	13833282	10112	1
Fage_p068b5555555555555555555555555Fage_P068b	335	Pulse	99	13845682	22512	1
Fage_p068b5555555555555555555555555Fage_P068b	335	Pulse	99	13858081	34911	1
Fage_p068b5555555555555555555555555Fage_P068b	335	Pulse	99	13870481	47311	1
Fage_p068b5555555555555555555555555Fage_P068b	335	Pulse	99	13882881	59711	1
Fage_p068b5555555555555555555555555Fage_P068b	335	Pulse	99	13895281	72111	1
Fage_p068b5555555555555555555555555Fage_P068b	335	Pulse	99	13907680	84510	1
Fage_p068b5555555555555555555555555Fage_P068b	335	Pulse	99	13920080	96910	1
Fage_p068b5555555555555555555555555Fage_P068b	335	Pulse	99	13932480	109310	1
Fage_p068b5555555555555555555555555Fage_P068b	335	Pulse	99	13944879	121709	1
Fage_p068b5555555555555555555555555Fage_P068b	336	Picture	stroop maximum incongruent	13947791	0	1	24824	2	0	next	hit	1587
Fage_p068b5555555555555555555555555Fage_P068b	336	Response	1	13953809	6018	1
Fage_p068b5555555555555555555555555Fage_P068b	336	Pulse	99	13957279	9488	1
Fage_p068b5555555555555555555555555Fage_P068b	336	Pulse	99	13969679	21888	1
Fage_p068b5555555555555555555555555Fage_P068b	337	Picture	stroop maximum incongruent	13972615	0	1	24824	2	0	next	hit	1591
Fage_p068b5555555555555555555555555Fage_P068b	337	Response	1	13981449	8834	1
Fage_p068b5555555555555555555555555Fage_P068b	337	Pulse	99	13982079	9464	1
Fage_p068b5555555555555555555555555Fage_P068b	337	Pulse	99	13994479	21864	1
Fage_p068b5555555555555555555555555Fage_P068b	338	Picture	stroop maximum incongruent	13997439	0	1	24990	2	0	next	incorrect	1595
Fage_p068b5555555555555555555555555Fage_P068b	338	Response	2	14003578	6139	1
Fage_p068b5555555555555555555555555Fage_P068b	338	Pulse	99	14006878	9439	1
Fage_p068b5555555555555555555555555Fage_P068b	338	Pulse	99	14019278	21839	1
Fage_p068b5555555555555555555555555Fage_P068b	339	Picture	stroop maximum incongruent	14022429	0	1	24824	2	0	next	hit	1599
Fage_p068b5555555555555555555555555Fage_P068b	339	Response	1	14028238	5809	1
Fage_p068b5555555555555555555555555Fage_P068b	339	Pulse	99	14031687	9258	1
Fage_p068b5555555555555555555555555Fage_P068b	339	Pulse	99	14044087	21658	1
Fage_p068b5555555555555555555555555Fage_P068b	340	Picture	stroop maximum incongruent	14047253	0	1	24824	3	0	next	hit	1603
Fage_p068b5555555555555555555555555Fage_P068b	340	Response	1	14054227	6974	1
Fage_p068b5555555555555555555555555Fage_P068b	340	Pulse	99	14056487	9234	1
Fage_p068b5555555555555555555555555Fage_P068b	340	Pulse	99	14068887	21634	1
Fage_p068b5555555555555555555555555Fage_P068b	341	Picture	stroop maximum incongruent	14072077	0	2	24825	3	0	next	incorrect	1607
Fage_p068b5555555555555555555555555Fage_P068b	341	Response	2	14077147	5070	1
Fage_p068b5555555555555555555555555Fage_P068b	341	Pulse	99	14081287	9210	1
Fage_p068b5555555555555555555555555Fage_P068b	341	Pulse	99	14093686	21609	1
Fage_p068b5555555555555555555555555Fage_P068b	342	Picture	Fixation Cross Stroop	14096902	0	1	124620	2	0	next	other	0
Fage_p068b5555555555555555555555555Fage_P068b	342	Pulse	99	14106086	9184	1
Fage_p068b5555555555555555555555555Fage_P068b	342	Pulse	99	14118486	21584	1
Fage_p068b5555555555555555555555555Fage_P068b	342	Pulse	99	14130885	33983	1
Fage_p068b5555555555555555555555555Fage_P068b	342	Pulse	99	14143285	46383	1
Fage_p068b5555555555555555555555555Fage_P068b	342	Pulse	99	14155685	58783	1
Fage_p068b5555555555555555555555555Fage_P068b	342	Pulse	99	14168085	71183	1
Fage_p068b5555555555555555555555555Fage_P068b	342	Pulse	99	14180484	83582	1
Fage_p068b5555555555555555555555555Fage_P068b	342	Pulse	99	14192884	95982	1
Fage_p068b5555555555555555555555555Fage_P068b	342	Pulse	99	14205284	108382	1
Fage_p068b5555555555555555555555555Fage_P068b	342	Pulse	99	14217684	120782	1
Fage_p068b5555555555555555555555555Fage_P068b	343	Picture	stroop maximum incongruent	14221522	0	1	24824	2	0	next	incorrect	1622
Fage_p068b5555555555555555555555555Fage_P068b	343	Response	2	14228093	6571	1
Fage_p068b5555555555555555555555555Fage_P068b	343	Pulse	99	14230083	8561	1
Fage_p068b5555555555555555555555555Fage_P068b	343	Pulse	99	14242483	20961	1
Fage_p068b5555555555555555555555555Fage_P068b	344	Picture	stroop maximum incongruent	14246346	0	1	24824	2	0	next	hit	1626
Fage_p068b5555555555555555555555555Fage_P068b	344	Response	1	14252143	5797	1
Fage_p068b5555555555555555555555555Fage_P068b	344	Pulse	99	14254883	8537	1
Fage_p068b5555555555555555555555555Fage_P068b	344	Pulse	99	14267282	20936	1
Fage_p068b5555555555555555555555555Fage_P068b	345	Picture	stroop maximum incongruent	14271170	0	1	24824	2	0	next	incorrect	1630
Fage_p068b5555555555555555555555555Fage_P068b	345	Response	2	14276462	5292	1
Fage_p068b5555555555555555555555555Fage_P068b	345	Pulse	99	14279682	8512	1
Fage_p068b5555555555555555555555555Fage_P068b	345	Pulse	99	14292082	20912	1
Fage_p068b5555555555555555555555555Fage_P068b	346	Picture	stroop maximum incongruent	14295994	0	1	24824	2	0	next	incorrect	1634
Fage_p068b5555555555555555555555555Fage_P068b	346	Response	2	14303052	7058	1
Fage_p068b5555555555555555555555555Fage_P068b	346	Pulse	99	14304481	8487	1
Fage_p068b5555555555555555555555555Fage_P068b	346	Pulse	99	14316881	20887	1
Fage_p068b5555555555555555555555555Fage_P068b	347	Picture	stroop maximum incongruent	14320818	0	1	24824	2	0	next	incorrect	1638
Fage_p068b5555555555555555555555555Fage_P068b	347	Response	2	14328301	7483	1
Fage_p068b5555555555555555555555555Fage_P068b	347	Pulse	99	14329281	8463	1
Fage_p068b5555555555555555555555555Fage_P068b	347	Pulse	99	14341681	20863	1
Fage_p068b5555555555555555555555555Fage_P068b	348	Picture	stroop maximum incongruent	14345642	0	1	24824	2	0	next	incorrect	1642
Fage_p068b5555555555555555555555555Fage_P068b	348	Response	2	14353901	8259	1
Fage_p068b5555555555555555555555555Fage_P068b	348	Pulse	99	14354080	8438	1
Fage_p068b5555555555555555555555555Fage_P068b	348	Pulse	99	14366480	20838	1
Fage_p068b5555555555555555555555555Fage_P068b	349	Picture	Fixation Cross Stroop	14370466	0	1	124620	2	0	next	other	0
Fage_p068b5555555555555555555555555Fage_P068b	349	Pulse	99	14378880	8414	1
Fage_p068b5555555555555555555555555Fage_P068b	349	Pulse	99	14391280	20814	1
Fage_p068b5555555555555555555555555Fage_P068b	349	Pulse	99	14403680	33214	1
Fage_p068b5555555555555555555555555Fage_P068b	349	Pulse	99	14416079	45613	1
Fage_p068b5555555555555555555555555Fage_P068b	349	Pulse	99	14428479	58013	1
Fage_p068b5555555555555555555555555Fage_P068b	349	Pulse	99	14440879	70413	1
Fage_p068b5555555555555555555555555Fage_P068b	349	Pulse	99	14453278	82812	1
Fage_p068b5555555555555555555555555Fage_P068b	349	Pulse	99	14465678	95212	1
Fage_p068b5555555555555555555555555Fage_P068b	349	Pulse	99	14478078	107612	1
Fage_p068b5555555555555555555555555Fage_P068b	349	Pulse	99	14490478	120012	1
Fage_p068b5555555555555555555555555Fage_P068b	350	Picture	End Stroop	14495086	0	1	44063	2	0	next	other	0
Fage_p068b5555555555555555555555555Fage_P068b	350	Pulse	99	14502877	7791	1
Fage_p068b5555555555555555555555555Fage_P068b	350	Pulse	99	14515277	20191	1
Fage_p068b5555555555555555555555555Fage_P068b	350	Pulse	99	14527677	32591	1
