# Supplementary material for: Towards clinical applicability of fMRI via systematic filtering
Source: PLoS One. 2025 May 12;20(5):e0321088. doi: 10.1371/journal.pone.0321088 (PMC12068634; doi:10.1371/journal.pone.0321088)
Supplement: S1 Code — (ZIP) [file pone.0321088.s001.zip › PLOS_DATA_CODE/Logfiles/Fage_P070b-fage.log]

Scenario - Fage Final
Logfile written - 05/24/2013 15:09:59

Subject	Trial	Event Type	Code	Time	TTime	Uncertainty	Duration	Uncertainty	ReqTime	ReqDur	Stim Type	Pair Index

Fage_P070b	1	Pulse	99	69503	79498	1
Fage_P070b	2	Picture	Instruction Sternberg Symbols	69803	0	1	37320	2	0	next	other	0
Fage_P070b	2	Pulse	99	81903	12100	1
Fage_P070b	2	Pulse	99	94303	24500	1
Fage_P070b	2	Pulse	99	106702	36899	1
Fage_P070b	3	Picture	Encoding Sternberg Symbols	107123	0	1	24824	2	0	next	other	0
Fage_P070b	3	Pulse	99	119102	11979	1
Fage_P070b	3	Pulse	99	131502	24379	1
Fage_P070b	4	Picture	Fixation Cross Sternberg Symbols after Encoding	131947	0	1	12495	2	0	next	other	0
Fage_P070b	4	Pulse	99	143902	11955	1
Fage_P070b	5	Picture	Stroop Sternberg	144442	0	1	24824	2	0	next	incorrect	12
Fage_P070b	5	Response	2	150731	6289	1
Fage_P070b	5	Pulse	99	156301	11859	1
Fage_P070b	5	Pulse	99	168701	24259	1
Fage_P070b	6	Picture	Fixation Cross Sternberg Symbols after Stroop	169266	0	1	37320	2	0	next	other	0
Fage_P070b	6	Pulse	99	181101	11835	1
Fage_P070b	6	Pulse	99	193501	24235	1
Fage_P070b	6	Pulse	99	205900	36634	1
Fage_P070b	7	Picture	Retrieval Sternberg Symbols	206586	0	1	24824	2	0	next	hit	21
Fage_P070b	7	Pulse	99	218300	11714	1
Fage_P070b	7	Response	1	219330	12744	1
Fage_P070b	7	Pulse	99	230700	24114	1
Fage_P070b	8	Picture	Fixation Cross after Retrieval	231410	0	1	112292	2	0	next	other	0
Fage_P070b	8	Pulse	99	243100	11690	1
Fage_P070b	8	Pulse	99	255499	24089	1
Fage_P070b	8	Pulse	99	267899	36489	1
Fage_P070b	8	Pulse	99	280299	48889	1
Fage_P070b	8	Pulse	99	292699	61289	1
Fage_P070b	8	Pulse	99	305099	73689	1
Fage_P070b	8	Pulse	99	317498	86088	1
Fage_P070b	8	Pulse	99	329898	98488	1
Fage_P070b	8	Pulse	99	342298	110888	1
Fage_P070b	9	Picture	Encoding Sternberg Symbols	343702	0	1	24824	2	0	next	other	0
Fage_P070b	9	Pulse	99	354698	10996	1
Fage_P070b	9	Pulse	99	367097	23395	1
Fage_P070b	10	Picture	Fixation Cross Sternberg Symbols after Encoding	368526	0	1	12495	2	0	next	other	0
Fage_P070b	10	Pulse	99	379497	10971	1
Fage_P070b	11	Picture	Stroop Sternberg	381021	0	1	24824	2	0	next	incorrect	39
Fage_P070b	11	Response	2	385917	4896	1
Fage_P070b	11	Pulse	99	391897	10876	1
Fage_P070b	11	Pulse	99	404297	23276	1
Fage_P070b	12	Picture	Fixation Cross Sternberg Symbols after Stroop	405845	0	1	37320	2	0	next	other	0
Fage_P070b	12	Pulse	99	416696	10851	1
Fage_P070b	12	Pulse	99	429096	23251	1
Fage_P070b	12	Pulse	99	441496	35651	1
Fage_P070b	13	Picture	Retrieval Sternberg Symbols	443165	0	1	24824	2	0	next	hit	47
Fage_P070b	13	Response	1	448726	5561	1
Fage_P070b	13	Pulse	99	453896	10731	1
Fage_P070b	13	Pulse	99	466296	23131	1
Fage_P070b	14	Picture	Fixation Cross after Retrieval	467989	0	1	149445	2	0	next	other	0
Fage_P070b	14	Pulse	99	478695	10706	1
Fage_P070b	14	Pulse	99	491095	23106	1
Fage_P070b	14	Pulse	99	503495	35506	1
Fage_P070b	14	Pulse	99	515895	47906	1
Fage_P070b	14	Pulse	99	528294	60305	1
Fage_P070b	14	Pulse	99	540694	72705	1
Fage_P070b	14	Pulse	99	553094	85105	1
Fage_P070b	14	Pulse	99	565494	97505	1
Fage_P070b	14	Pulse	99	577893	109904	1
Fage_P070b	14	Pulse	99	590293	122304	1
Fage_P070b	14	Pulse	99	602693	134704	1
Fage_P070b	14	Pulse	99	615093	147104	1
Fage_P070b	15	Picture	Encoding Sternberg Symbols	617434	0	1	24824	2	0	next	other	0
Fage_P070b	15	Pulse	99	627493	10059	1
Fage_P070b	15	Pulse	99	639892	22458	1
Fage_P070b	16	Picture	Fixation Cross Sternberg Symbols after Encoding	642258	0	1	12495	2	0	next	other	0
Fage_P070b	16	Pulse	99	652292	10034	1
Fage_P070b	17	Picture	Stroop Sternberg	654753	0	1	24824	2	0	next	hit	69
Fage_P070b	17	Response	1	660712	5959	1
Fage_P070b	17	Pulse	99	664692	9939	1
Fage_P070b	17	Pulse	99	677092	22339	1
Fage_P070b	18	Picture	Fixation Cross Sternberg Symbols after Stroop	679577	0	1	37320	2	0	next	other	0
Fage_P070b	18	Pulse	99	689491	9914	1
Fage_P070b	18	Pulse	99	701891	22314	1
Fage_P070b	18	Pulse	99	714291	34714	1
Fage_P070b	19	Picture	Retrieval Sternberg Symbols	716897	0	1	24824	2	0	next	hit	77
Fage_P070b	19	Response	1	722031	5134	1
Fage_P070b	19	Pulse	99	726691	9794	1
Fage_P070b	19	Pulse	99	739090	22193	1
Fage_P070b	20	Picture	Fixation Cross after Retrieval	741721	0	1	124620	2	0	next	other	0
Fage_P070b	20	Pulse	99	751490	9769	1
Fage_P070b	20	Pulse	99	763890	22169	1
Fage_P070b	20	Pulse	99	776290	34569	1
Fage_P070b	20	Pulse	99	788690	46969	1
Fage_P070b	20	Pulse	99	801089	59368	1
Fage_P070b	20	Pulse	99	813489	71768	1
Fage_P070b	20	Pulse	99	825889	84168	1
Fage_P070b	20	Pulse	99	838289	96568	1
Fage_P070b	20	Pulse	99	850688	108967	1
Fage_P070b	20	Pulse	99	863088	121367	1
Fage_P070b	21	Picture	Encoding Sternberg Symbols	866341	0	1	24825	2	0	next	other	0
Fage_P070b	21	Pulse	99	875488	9147	1
Fage_P070b	21	Pulse	99	887888	21547	1
Fage_P070b	22	Picture	Fixation Cross Sternberg Symbols after Encoding	891166	0	1	12495	2	0	next	other	0
Fage_P070b	22	Pulse	99	900287	9121	1
Fage_P070b	23	Picture	Stroop Sternberg	903661	0	1	24824	2	0	next	hit	97
Fage_P070b	23	Response	1	910477	6816	1
Fage_P070b	23	Pulse	99	912687	9026	1
Fage_P070b	23	Pulse	99	925087	21426	1
Fage_P070b	24	Picture	Fixation Cross Sternberg Symbols after Stroop	928485	0	1	37320	2	0	next	other	0
Fage_P070b	24	Pulse	99	937487	9002	1
Fage_P070b	24	Pulse	99	949886	21401	1
Fage_P070b	24	Pulse	99	962286	33801	1
Fage_P070b	25	Picture	Retrieval Sternberg Symbols	965805	0	1	24824	2	0	next	incorrect	105
Fage_P070b	25	Response	2	971166	5361	1
Fage_P070b	25	Pulse	99	974686	8881	1
Fage_P070b	25	Pulse	99	987086	21281	1
Fage_P070b	26	Picture	Fixation Cross after Retrieval	990629	0	1	136949	2	0	next	other	0
Fage_P070b	26	Pulse	99	999486	8857	1
Fage_P070b	26	Pulse	99	1011885	21256	1
Fage_P070b	26	Pulse	99	1024285	33656	1
Fage_P070b	26	Pulse	99	1036685	46056	1
Fage_P070b	26	Pulse	99	1049085	58456	1
Fage_P070b	26	Pulse	99	1061484	70855	1
Fage_P070b	26	Pulse	99	1073884	83255	1
Fage_P070b	26	Pulse	99	1086284	95655	1
Fage_P070b	26	Pulse	99	1098684	108055	1
Fage_P070b	26	Pulse	99	1111083	120454	1
Fage_P070b	26	Pulse	99	1123483	132854	1
Fage_P070b	27	Picture	Encoding Sternberg Symbols	1127578	0	1	24824	2	0	next	other	0
Fage_P070b	27	Pulse	99	1135883	8305	1
Fage_P070b	27	Pulse	99	1148283	20705	1
Fage_P070b	28	Picture	Fixation Cross Sternberg Symbols after Encoding	1152402	0	1	12496	2	0	next	other	0
Fage_P070b	28	Pulse	99	1160683	8281	1
Fage_P070b	29	Picture	Stroop Sternberg	1164898	0	1	24824	2	0	next	incorrect	126
Fage_P070b	29	Response	2	1172052	7154	1
Fage_P070b	29	Pulse	99	1173082	8184	1
Fage_P070b	29	Pulse	99	1185482	20584	1
Fage_P070b	30	Picture	Fixation Cross Sternberg Symbols after Stroop	1189722	0	1	37319	2	0	next	other	0
Fage_P070b	30	Pulse	99	1197882	8160	1
Fage_P070b	30	Pulse	99	1210282	20560	1
Fage_P070b	30	Pulse	99	1222681	32959	1
Fage_P070b	31	Picture	Retrieval Sternberg Symbols	1227041	0	1	24824	2	0	next	hit	134
Fage_P070b	31	Response	1	1233761	6720	1
Fage_P070b	31	Pulse	99	1235091	8050	1
Fage_P070b	31	Pulse	99	1247491	20450	1
Fage_P070b	32	Picture	Fixation Cross after Retrieval	1251865	0	1	124621	2	0	next	other	0
Fage_P070b	32	Pulse	99	1259891	8026	1
Fage_P070b	32	Pulse	99	1272290	20425	1
Fage_P070b	32	Pulse	99	1284690	32825	1
Fage_P070b	32	Pulse	99	1297090	45225	1
Fage_P070b	32	Pulse	99	1309490	57625	1
Fage_P070b	32	Pulse	99	1321889	70024	1
Fage_P070b	32	Pulse	99	1334289	82424	1
Fage_P070b	32	Pulse	99	1346689	94824	1
Fage_P070b	32	Pulse	99	1359089	107224	1
Fage_P070b	32	Pulse	99	1371489	119624	1
Fage_P070b	33	Picture	Encoding Sternberg Symbols	1376486	0	1	24824	2	0	next	other	0
Fage_P070b	33	Pulse	99	1383888	7402	1
Fage_P070b	33	Pulse	99	1396288	19802	1
Fage_P070b	34	Picture	Fixation Cross Sternberg Symbols after Encoding	1401310	0	1	12495	2	0	next	other	0
Fage_P070b	34	Pulse	99	1408688	7378	1
Fage_P070b	35	Picture	Stroop Sternberg	1413805	0	1	24824	3	0	next	incorrect	154
Fage_P070b	35	Response	2	1419258	5453	1
Fage_P070b	35	Pulse	99	1421087	7282	1
Fage_P070b	35	Pulse	99	1433487	19682	1
Fage_P070b	36	Picture	Fixation Cross Sternberg Symbols after Stroop	1438629	0	2	37320	3	0	next	other	0
Fage_P070b	36	Pulse	99	1445887	7258	1
Fage_P070b	36	Pulse	99	1458287	19658	1
Fage_P070b	36	Pulse	99	1470687	32058	1
Fage_P070b	37	Picture	Retrieval Sternberg Symbols	1475949	0	1	24824	2	0	next	hit	162
Fage_P070b	37	Response	1	1482077	6128	1
Fage_P070b	37	Pulse	99	1483086	7137	1
Fage_P070b	37	Pulse	99	1495486	19537	1
Fage_P070b	38	Picture	Fixation Cross after Retrieval	1500773	0	1	112292	2	0	next	other	0
Fage_P070b	38	Pulse	99	1507886	7113	1
Fage_P070b	38	Pulse	99	1520286	19513	1
Fage_P070b	38	Pulse	99	1532686	31913	1
Fage_P070b	38	Pulse	99	1545085	44312	1
Fage_P070b	38	Pulse	99	1557485	56712	1
Fage_P070b	38	Pulse	99	1569885	69112	1
Fage_P070b	38	Pulse	99	1582285	81512	1
Fage_P070b	38	Pulse	99	1594684	93911	1
Fage_P070b	38	Pulse	99	1607084	106311	1
Fage_P070b	39	Picture	Encoding Sternberg Symbols	1613065	0	1	24824	2	0	next	other	0
Fage_P070b	39	Pulse	99	1619484	6419	1
Fage_P070b	39	Pulse	99	1631884	18819	1
Fage_P070b	40	Picture	Fixation Cross Sternberg Symbols after Encoding	1637889	0	1	12495	3	0	next	other	0
Fage_P070b	40	Pulse	99	1644283	6394	1
Fage_P070b	41	Picture	Stroop Sternberg	1650384	0	2	24825	3	0	next	hit	181
Fage_P070b	41	Response	1	1656633	6249	1
Fage_P070b	41	Pulse	99	1656683	6299	1
Fage_P070b	41	Pulse	99	1669083	18699	1
Fage_P070b	42	Picture	Fixation Cross Sternberg Symbols after Stroop	1675209	0	1	37319	2	0	next	other	0
Fage_P070b	42	Pulse	99	1681483	6274	1
Fage_P070b	42	Pulse	99	1693883	18674	1
Fage_P070b	42	Pulse	99	1706282	31073	1
Fage_P070b	43	Picture	Retrieval Sternberg Symbols	1712528	0	1	24824	2	0	next	incorrect	190
Fage_P070b	43	Pulse	99	1718682	6154	1
Fage_P070b	43	Response	2	1719672	7144	1
Fage_P070b	43	Pulse	99	1731082	18554	1
Fage_P070b	44	Picture	Fixation Cross after Retrieval	1737352	0	1	112292	2	0	next	other	0
Fage_P070b	44	Pulse	99	1743482	6130	1
Fage_P070b	44	Pulse	99	1755881	18529	1
Fage_P070b	44	Pulse	99	1768281	30929	1
Fage_P070b	44	Pulse	99	1780681	43329	1
Fage_P070b	44	Pulse	99	1793081	55729	1
Fage_P070b	44	Pulse	99	1805480	68128	1
Fage_P070b	44	Pulse	99	1817880	80528	1
Fage_P070b	44	Pulse	99	1830280	92928	1
Fage_P070b	44	Pulse	99	1842680	105328	1
Fage_P070b	45	Picture	Encoding Sternberg Symbols	1849644	0	1	24824	2	0	next	other	0
Fage_P070b	45	Pulse	99	1855079	5435	1
Fage_P070b	45	Pulse	99	1867479	17835	1
Fage_P070b	46	Picture	Fixation Cross Sternberg Symbols after Encoding	1874468	0	1	12496	2	0	next	other	0
Fage_P070b	46	Pulse	99	1879879	5411	1
Fage_P070b	47	Picture	Stroop Sternberg	1886964	0	1	24824	2	0	next	incorrect	209
Fage_P070b	47	Pulse	99	1892279	5315	1
Fage_P070b	47	Response	2	1892379	5415	1
Fage_P070b	47	Pulse	99	1904679	17715	1
Fage_P070b	48	Picture	Fixation Cross Sternberg Symbols after Stroop	1911788	0	1	37319	2	0	next	other	0
Fage_P070b	48	Pulse	99	1917078	5290	1
Fage_P070b	48	Pulse	99	1929478	17690	1
Fage_P070b	48	Pulse	99	1941878	30090	1
Fage_P070b	49	Picture	Retrieval Sternberg Symbols	1949107	0	1	24824	3	0	next	incorrect	217
Fage_P070b	49	Pulse	99	1954278	5171	1
Fage_P070b	49	Response	2	1959097	9990	1
Fage_P070b	49	Pulse	99	1966677	17570	1
Fage_P070b	50	Picture	Fixation Cross after Retrieval	1973931	0	2	136950	3	0	next	other	0
Fage_P070b	50	Pulse	99	1979077	5146	1
Fage_P070b	50	Pulse	99	1991477	17546	1
Fage_P070b	50	Pulse	99	2003877	29946	1
Fage_P070b	50	Pulse	99	2016276	42345	1
Fage_P070b	50	Pulse	99	2028676	54745	1
Fage_P070b	50	Pulse	99	2041076	67145	1
Fage_P070b	50	Pulse	99	2053476	79545	1
Fage_P070b	50	Pulse	99	2065875	91944	1
Fage_P070b	50	Pulse	99	2078275	104344	1
Fage_P070b	50	Pulse	99	2090675	116744	1
Fage_P070b	50	Pulse	99	2103075	129144	1
Fage_P070b	51	Picture	Encoding Sternberg Symbols	2110881	0	1	24824	2	0	next	other	0
Fage_P070b	51	Pulse	99	2115475	4594	1
Fage_P070b	51	Pulse	99	2127874	16993	1
Fage_P070b	52	Picture	Fixation Cross Sternberg Symbols after Encoding	2135705	0	1	12495	2	0	next	other	0
Fage_P070b	52	Pulse	99	2140274	4569	1
Fage_P070b	53	Picture	Stroop Sternberg	2148200	0	1	24824	2	0	next	hit	238
Fage_P070b	53	Pulse	99	2152674	4474	1
Fage_P070b	53	Response	1	2153754	5554	1
Fage_P070b	53	Pulse	99	2165074	16874	1
Fage_P070b	54	Picture	Fixation Cross Sternberg Symbols after Stroop	2173024	0	1	37320	2	0	next	other	0
Fage_P070b	54	Pulse	99	2177473	4449	1
Fage_P070b	54	Pulse	99	2189873	16849	1
Fage_P070b	54	Pulse	99	2202273	29249	1
Fage_P070b	55	Picture	Retrieval Sternberg Symbols	2210344	0	1	24824	2	0	next	incorrect	246
Fage_P070b	55	Pulse	99	2214673	4329	1
Fage_P070b	55	Response	2	2216742	6398	1
Fage_P070b	55	Pulse	99	2227073	16729	1
Fage_P070b	56	Picture	Fixation Cross after Retrieval	2235168	0	1	124620	3	0	next	other	0
Fage_P070b	56	Pulse	99	2239472	4304	1
Fage_P070b	56	Pulse	99	2251872	16704	1
Fage_P070b	56	Pulse	99	2264272	29104	1
Fage_P070b	56	Pulse	99	2276672	41504	1
Fage_P070b	56	Pulse	99	2289071	53903	1
Fage_P070b	56	Pulse	99	2301471	66303	1
Fage_P070b	56	Pulse	99	2313871	78703	1
Fage_P070b	56	Pulse	99	2326271	91103	1
Fage_P070b	56	Pulse	99	2338670	103502	1
Fage_P070b	56	Pulse	99	2351070	115902	1
Fage_P070b	57	Picture	Encoding Sternberg Symbols	2359788	0	2	24825	3	0	next	other	0
Fage_P070b	57	Pulse	99	2363470	3682	1
Fage_P070b	57	Pulse	99	2375870	16082	1
Fage_P070b	58	Picture	Fixation Cross Sternberg Symbols after Encoding	2384613	0	1	12495	2	0	next	other	0
Fage_P070b	58	Pulse	99	2388270	3657	1
Fage_P070b	59	Picture	Stroop Sternberg	2397108	0	1	24824	2	0	next	incorrect	266
Fage_P070b	59	Pulse	99	2400669	3561	1
Fage_P070b	59	Response	2	2403879	6771	1
Fage_P070b	59	Pulse	99	2413069	15961	1
Fage_P070b	60	Picture	Fixation Cross Sternberg Symbols after Stroop	2421932	0	1	37320	2	0	next	other	0
Fage_P070b	60	Pulse	99	2425469	3537	1
Fage_P070b	60	Pulse	99	2437868	15936	1
Fage_P070b	60	Pulse	99	2450268	28336	1
Fage_P070b	61	Picture	Retrieval Sternberg Symbols	2459252	0	1	24824	2	0	next	incorrect	274
Fage_P070b	61	Pulse	99	2462668	3416	1
Fage_P070b	61	Response	2	2464888	5636	1
Fage_P070b	61	Pulse	99	2475068	15816	1
Fage_P070b	62	Picture	Fixation Cross after Retrieval	2484076	0	1	149444	3	0	next	other	0
Fage_P070b	62	Pulse	99	2487468	3392	1
Fage_P070b	62	Pulse	99	2499867	15791	1
Fage_P070b	62	Pulse	99	2512267	28191	1
Fage_P070b	62	Pulse	99	2524667	40591	1
Fage_P070b	62	Pulse	99	2537067	52991	1
Fage_P070b	62	Pulse	99	2549466	65390	1
Fage_P070b	62	Pulse	99	2561866	77790	1
Fage_P070b	62	Pulse	99	2574266	90190	1
Fage_P070b	62	Pulse	99	2586666	102590	1
Fage_P070b	62	Pulse	99	2599066	114990	1
Fage_P070b	62	Pulse	99	2611465	127389	1
Fage_P070b	62	Pulse	99	2623865	139789	1
Fage_P070b	63	Picture	Encoding Sternberg Symbols	2633520	0	2	24825	3	0	next	other	0
Fage_P070b	63	Pulse	99	2636265	2745	1
Fage_P070b	63	Pulse	99	2648665	15145	1
Fage_P070b	64	Picture	Fixation Cross Sternberg Symbols after Encoding	2658345	0	1	12495	2	0	next	other	0
Fage_P070b	64	Pulse	99	2661064	2719	1
Fage_P070b	65	Picture	Stroop Sternberg	2670840	0	1	24824	2	0	next	incorrect	296
Fage_P070b	65	Pulse	99	2673464	2624	1
Fage_P070b	65	Response	2	2675994	5154	1
Fage_P070b	65	Pulse	99	2685864	15024	1
Fage_P070b	66	Picture	Fixation Cross Sternberg Symbols after Stroop	2695664	0	1	37320	2	0	next	other	0
Fage_P070b	66	Pulse	99	2698264	2600	1
Fage_P070b	66	Pulse	99	2710663	14999	1
Fage_P070b	66	Pulse	99	2723063	27399	1
Fage_P070b	67	Picture	Retrieval Sternberg Symbols	2732984	0	1	24824	2	0	next	hit	304
Fage_P070b	67	Pulse	99	2735473	2489	1
Fage_P070b	67	Response	1	2739413	6429	1
Fage_P070b	67	Pulse	99	2747863	14879	1
Fage_P070b	68	Picture	Fixation Cross after Retrieval	2757808	0	1	124620	2	0	next	other	0
Fage_P070b	68	Pulse	99	2760272	2464	1
Fage_P070b	68	Pulse	99	2772672	14864	1
Fage_P070b	68	Pulse	99	2785072	27264	1
Fage_P070b	68	Pulse	99	2797472	39664	1
Fage_P070b	68	Pulse	99	2809872	52064	1
Fage_P070b	68	Pulse	99	2822271	64463	1
Fage_P070b	68	Pulse	99	2834671	76863	1
Fage_P070b	68	Pulse	99	2847071	89263	1
Fage_P070b	68	Pulse	99	2859471	101663	1
Fage_P070b	68	Pulse	99	2871870	114062	1
Fage_P070b	69	Picture	Encoding Sternberg Symbols	2882428	0	1	24824	3	0	next	other	0
Fage_P070b	69	Pulse	99	2884270	1842	1
Fage_P070b	69	Pulse	99	2896670	14242	1
Fage_P070b	70	Picture	Fixation Cross Sternberg Symbols after Encoding	2907252	0	2	12496	3	0	next	other	0
Fage_P070b	70	Pulse	99	2909070	1818	1
Fage_P070b	71	Picture	Stroop Sternberg	2919748	0	1	24824	2	0	next	incorrect	324
Fage_P070b	71	Pulse	99	2921469	1721	1
Fage_P070b	71	Response	2	2924399	4651	1
Fage_P070b	71	Pulse	99	2933869	14121	1
Fage_P070b	72	Picture	Fixation Cross Sternberg Symbols after Stroop	2944572	0	1	37320	2	0	next	other	0
Fage_P070b	72	Pulse	99	2946269	1697	1
Fage_P070b	72	Pulse	99	2958669	14097	1
Fage_P070b	72	Pulse	99	2971069	26497	1
Fage_P070b	73	Picture	Retrieval Sternberg Symbols	2981892	0	1	24824	2	0	next	incorrect	332
Fage_P070b	73	Pulse	99	2983468	1576	1
Fage_P070b	73	Response	2	2988258	6366	1
Fage_P070b	73	Pulse	99	2995868	13976	1
Fage_P070b	74	Picture	Fixation Cross after Retrieval	3006716	0	1	112291	3	0	next	other	0
Fage_P070b	74	Pulse	99	3008268	1552	1
Fage_P070b	74	Pulse	99	3020668	13952	1
Fage_P070b	74	Pulse	99	3033067	26351	1
Fage_P070b	74	Pulse	99	3045467	38751	1
Fage_P070b	74	Pulse	99	3057867	51151	1
Fage_P070b	74	Pulse	99	3070267	63551	1
Fage_P070b	74	Pulse	99	3082666	75950	1
Fage_P070b	74	Pulse	99	3095066	88350	1
Fage_P070b	74	Pulse	99	3107466	100750	1
Fage_P070b	75	Picture	Encoding Sternberg Symbols	3119007	0	2	24825	3	0	next	other	0
Fage_P070b	75	Pulse	99	3119866	859	1
Fage_P070b	75	Pulse	99	3132265	13258	1
Fage_P070b	76	Picture	Fixation Cross Sternberg Symbols after Encoding	3143832	0	1	12495	2	0	next	other	0
Fage_P070b	76	Pulse	99	3144665	833	1
Fage_P070b	77	Picture	Stroop Sternberg	3156327	0	1	24824	2	0	next	hit	351
Fage_P070b	77	Pulse	99	3157065	738	1
Fage_P070b	77	Response	1	3161865	5538	1
Fage_P070b	77	Pulse	99	3169465	13138	1
Fage_P070b	78	Picture	Fixation Cross Sternberg Symbols after Stroop	3181151	0	1	37320	2	0	next	other	0
Fage_P070b	78	Pulse	99	3181865	714	1
Fage_P070b	78	Pulse	99	3194264	13113	1
Fage_P070b	78	Pulse	99	3206664	25513	1
Fage_P070b	79	Picture	Retrieval Sternberg Symbols	3218471	0	1	24824	2	0	next	hit	359
Fage_P070b	79	Pulse	99	3219064	593	1
Fage_P070b	79	Response	1	3224734	6263	1
Fage_P070b	79	Pulse	99	3231464	12993	1
Fage_P070b	80	Picture	Fixation Cross after Retrieval	3243295	0	1	124620	2	0	next	other	0
Fage_P070b	80	Pulse	99	3243863	568	1
Fage_P070b	80	Pulse	99	3256263	12968	1
Fage_P070b	80	Pulse	99	3268663	25368	1
Fage_P070b	80	Pulse	99	3281063	37768	1
Fage_P070b	80	Pulse	99	3293463	50168	1
Fage_P070b	80	Pulse	99	3305862	62567	1
Fage_P070b	80	Pulse	99	3318262	74967	1
Fage_P070b	80	Pulse	99	3330662	87367	1
Fage_P070b	80	Pulse	99	3343062	99767	1
Fage_P070b	80	Pulse	99	3355461	112166	1
Fage_P070b	80	Pulse	99	3367861	124566	1
Fage_P070b	81	Picture	Encoding Sternberg Symbols	3367915	0	1	24824	3	0	next	other	0
Fage_P070b	81	Pulse	99	3380261	12346	1
Fage_P070b	81	Pulse	99	3392661	24746	1
Fage_P070b	82	Picture	Fixation Cross Sternberg Symbols after Encoding	3392739	0	2	12496	3	0	next	other	0
Fage_P070b	82	Pulse	99	3405060	12321	1
Fage_P070b	83	Picture	Stroop Sternberg	3405235	0	1	24824	2	0	next	incorrect	379
Fage_P070b	83	Response	2	3409990	4755	1
Fage_P070b	83	Pulse	99	3417460	12225	1
Fage_P070b	83	Pulse	99	3429860	24625	1
Fage_P070b	84	Picture	Fixation Cross Sternberg Symbols after Stroop	3430059	0	1	37319	3	0	next	other	0
Fage_P070b	84	Pulse	99	3442260	12201	1
Fage_P070b	84	Pulse	99	3454659	24600	1
Fage_P070b	84	Pulse	99	3467059	37000	1
Fage_P070b	85	Picture	Retrieval Sternberg Symbols	3467378	0	2	24824	4	0	next	incorrect	387
Fage_P070b	85	Response	2	3473419	6041	1
Fage_P070b	85	Pulse	99	3479459	12081	1
Fage_P070b	85	Pulse	99	3491859	24481	1
Fage_P070b	86	Picture	Fixation Cross after Retrieval	3492202	0	2	124621	3	0	next	other	0
Fage_P070b	86	Pulse	99	3504259	12057	1
Fage_P070b	86	Pulse	99	3516658	24456	1
Fage_P070b	86	Pulse	99	3529058	36856	1
Fage_P070b	86	Pulse	99	3541458	49256	1
Fage_P070b	86	Pulse	99	3553858	61656	1
Fage_P070b	86	Pulse	99	3566257	74055	1
Fage_P070b	86	Pulse	99	3578657	86455	1
Fage_P070b	86	Pulse	99	3591057	98855	1
Fage_P070b	86	Pulse	99	3603457	111255	1
Fage_P070b	86	Pulse	99	3615856	123654	1
Fage_P070b	87	Picture	Encoding Sternberg Symbols	3616823	0	1	24824	2	0	next	other	0
Fage_P070b	87	Pulse	99	3628256	11433	1
Fage_P070b	87	Pulse	99	3640656	23833	1
Fage_P070b	88	Picture	Fixation Cross Sternberg Symbols after Encoding	3641647	0	1	12496	2	0	next	other	0
Fage_P070b	88	Pulse	99	3653056	11409	1
Fage_P070b	89	Picture	Stroop Sternberg	3654143	0	1	24824	2	0	next	incorrect	407
Fage_P070b	89	Response	2	3659156	5013	1
Fage_P070b	89	Pulse	99	3665455	11312	1
Fage_P070b	89	Pulse	99	3677855	23712	1
Fage_P070b	90	Picture	Fixation Cross Sternberg Symbols after Stroop	3678967	0	1	37319	2	0	next	other	0
Fage_P070b	90	Pulse	99	3690255	11288	1
Fage_P070b	90	Pulse	99	3702655	23688	1
Fage_P070b	90	Pulse	99	3715054	36087	1
Fage_P070b	91	Picture	Retrieval Sternberg Symbols	3716286	0	1	24825	2	0	next	incorrect	415
Fage_P070b	91	Response	2	3719714	3428	1
Fage_P070b	91	Pulse	99	3727454	11168	1
Fage_P070b	91	Pulse	99	3739854	23568	1
Fage_P070b	92	Picture	Fixation Cross after Retrieval	3741111	0	1	112291	2	0	next	other	0
Fage_P070b	92	Pulse	99	3752254	11143	1
Fage_P070b	92	Pulse	99	3764653	23542	1
Fage_P070b	92	Pulse	99	3777053	35942	1
Fage_P070b	92	Pulse	99	3789453	48342	1
Fage_P070b	92	Pulse	99	3801853	60742	1
Fage_P070b	92	Pulse	99	3814253	73142	1
Fage_P070b	92	Pulse	99	3826652	85541	1
Fage_P070b	92	Pulse	99	3839052	97941	1
Fage_P070b	92	Pulse	99	3851452	110341	1
Fage_P070b	93	Picture	Encoding Sternberg Symbols	3853402	0	1	24824	2	0	next	other	0
Fage_P070b	93	Pulse	99	3863852	10450	1
Fage_P070b	93	Pulse	99	3876251	22849	1
Fage_P070b	94	Picture	Fixation Cross Sternberg Symbols after Encoding	3878226	0	1	12496	2	0	next	other	0
Fage_P070b	94	Pulse	99	3888651	10425	1
Fage_P070b	95	Picture	Stroop Sternberg	3890722	0	1	24824	2	0	next	incorrect	434
Fage_P070b	95	Response	2	3895661	4939	1
Fage_P070b	95	Pulse	99	3901051	10329	1
Fage_P070b	95	Pulse	99	3913451	22729	1
Fage_P070b	96	Picture	Fixation Cross Sternberg Symbols after Stroop	3915546	0	1	37319	3	0	next	other	0
Fage_P070b	96	Pulse	99	3925851	10305	1
Fage_P070b	96	Pulse	99	3938250	22704	1
Fage_P070b	96	Pulse	99	3950650	35104	1
Fage_P070b	97	Picture	Retrieval Sternberg Symbols	3952865	0	2	24825	3	0	next	hit	442
Fage_P070b	97	Response	1	3961390	8525	1
Fage_P070b	97	Pulse	99	3963050	10185	1
Fage_P070b	97	Pulse	99	3975450	22585	1
Fage_P070b	98	Picture	Fixation Cross after Retrieval	3977690	0	1	136949	2	0	next	other	0
Fage_P070b	98	Pulse	99	3987849	10159	1
Fage_P070b	98	Pulse	99	4000249	22559	1
Fage_P070b	98	Pulse	99	4012649	34959	1
Fage_P070b	98	Pulse	99	4025049	47359	1
Fage_P070b	98	Pulse	99	4037448	59758	1
Fage_P070b	98	Pulse	99	4049848	72158	1
Fage_P070b	98	Pulse	99	4062248	84558	1
Fage_P070b	98	Pulse	99	4074648	96958	1
Fage_P070b	98	Pulse	99	4087048	109358	1
Fage_P070b	98	Pulse	99	4099447	121757	1
Fage_P070b	98	Pulse	99	4111847	134157	1
Fage_P070b	99	Picture	Encoding Sternberg Symbols	4114639	0	1	24824	2	0	next	other	0
Fage_P070b	99	Pulse	99	4124247	9608	1
Fage_P070b	99	Pulse	99	4136647	22008	1
Fage_P070b	100	Picture	Fixation Cross Sternberg Symbols after Encoding	4139463	0	1	12495	3	0	next	other	0
Fage_P070b	100	Pulse	99	4149046	9583	1
Fage_P070b	101	Picture	Stroop Sternberg	4151958	0	2	24825	3	0	next	incorrect	463
Fage_P070b	101	Response	2	4157166	5208	1
Fage_P070b	101	Pulse	99	4161446	9488	1
Fage_P070b	101	Pulse	99	4173846	21888	1
Fage_P070b	102	Picture	Fixation Cross Sternberg Symbols after Stroop	4176783	0	1	37319	2	0	next	other	0
Fage_P070b	102	Pulse	99	4186246	9463	1
Fage_P070b	102	Pulse	99	4198645	21862	1
Fage_P070b	102	Pulse	99	4211045	34262	1
Fage_P070b	103	Picture	Retrieval Sternberg Symbols	4214102	0	1	24824	2	0	next	hit	471
Fage_P070b	103	Response	1	4219225	5123	1
Fage_P070b	103	Pulse	99	4223445	9343	1
Fage_P070b	103	Pulse	99	4235845	21743	1
Fage_P070b	104	Picture	Fixation Cross after Retrieval	4238926	0	1	149445	2	0	next	other	0
Fage_P070b	104	Pulse	99	4248245	9319	1
Fage_P070b	104	Pulse	99	4260644	21718	1
Fage_P070b	104	Pulse	99	4273044	34118	1
Fage_P070b	104	Pulse	99	4285444	46518	1
Fage_P070b	104	Pulse	99	4297844	58918	1
Fage_P070b	104	Pulse	99	4310243	71317	1
Fage_P070b	104	Pulse	99	4322643	83717	1
Fage_P070b	104	Pulse	99	4335043	96117	1
Fage_P070b	104	Pulse	99	4347453	108527	1
Fage_P070b	104	Pulse	99	4359852	120926	1
Fage_P070b	104	Pulse	99	4372252	133326	1
Fage_P070b	104	Pulse	99	4384652	145726	1
Fage_P070b	105	Picture	Encoding Sternberg Symbols	4388371	0	1	24824	2	0	next	other	0
Fage_P070b	105	Pulse	99	4397052	8681	1
Fage_P070b	105	Pulse	99	4409451	21080	1
Fage_P070b	106	Picture	Fixation Cross Sternberg Symbols after Encoding	4413195	0	1	12495	3	0	next	other	0
Fage_P070b	106	Pulse	99	4421851	8656	1
Fage_P070b	107	Picture	Stroop Sternberg	4425690	0	2	24824	4	0	next	hit	493
Fage_P070b	107	Response	1	4431091	5401	1
Fage_P070b	107	Pulse	99	4434251	8561	1
Fage_P070b	107	Pulse	99	4446651	20961	1
Fage_P070b	108	Picture	Fixation Cross Sternberg Symbols after Stroop	4450514	0	2	37320	4	0	next	other	0
Fage_P070b	108	Pulse	99	4459051	8537	1
Fage_P070b	108	Pulse	99	4471450	20936	1
Fage_P070b	108	Pulse	99	4483850	33336	1
Fage_P070b	109	Picture	Retrieval Sternberg Symbols	4487834	0	2	24824	4	0	next	incorrect	501
Fage_P070b	109	Response	2	4494480	6646	1
Fage_P070b	109	Pulse	99	4496250	8416	1
Fage_P070b	109	Pulse	99	4508650	20816	1
Fage_P070b	110	Picture	Fixation Cross after Retrieval	4512658	0	2	136950	3	0	next	other	0
Fage_P070b	110	Pulse	99	4521049	8391	1
Fage_P070b	110	Pulse	99	4533449	20791	1
Fage_P070b	110	Pulse	99	4545849	33191	1
Fage_P070b	110	Pulse	99	4558249	45591	1
Fage_P070b	110	Pulse	99	4570648	57990	1
Fage_P070b	110	Pulse	99	4583048	70390	1
Fage_P070b	110	Pulse	99	4595448	82790	1
Fage_P070b	110	Pulse	99	4607848	95190	1
Fage_P070b	110	Pulse	99	4620248	107590	1
Fage_P070b	110	Pulse	99	4632647	119989	1
Fage_P070b	110	Pulse	99	4645047	132389	1
Fage_P070b	111	Picture	Encoding Sternberg Symbols	4649608	0	1	24824	2	0	next	other	0
Fage_P070b	111	Pulse	99	4657447	7839	1
Fage_P070b	111	Pulse	99	4669847	20239	1
Fage_P070b	112	Picture	Fixation Cross Sternberg Symbols after Encoding	4674432	0	1	12495	2	0	next	other	0
Fage_P070b	112	Pulse	99	4682246	7814	1
Fage_P070b	113	Picture	Stroop Sternberg	4686927	0	1	24824	2	0	next	incorrect	522
Fage_P070b	113	Response	2	4692026	5099	1
Fage_P070b	113	Pulse	99	4694646	7719	1
Fage_P070b	113	Pulse	99	4707046	20119	1
Fage_P070b	114	Picture	Fixation Cross Sternberg Symbols after Stroop	4711751	0	1	37320	2	0	next	other	0
Fage_P070b	114	Pulse	99	4719446	7695	1
Fage_P070b	114	Pulse	99	4731846	20095	1
Fage_P070b	114	Pulse	99	4744245	32494	1
Fage_P070b	115	Picture	Retrieval Sternberg Symbols	4749071	0	1	24824	2	0	next	incorrect	530
Fage_P070b	115	Response	2	4754585	5514	1
Fage_P070b	115	Pulse	99	4756645	7574	1
Fage_P070b	115	Pulse	99	4769045	19974	1
Fage_P070b	116	Picture	Fixation Cross after Retrieval	4773895	0	1	112292	2	0	next	other	0
Fage_P070b	116	Pulse	99	4781445	7550	1
Fage_P070b	116	Pulse	99	4793844	19949	1
Fage_P070b	116	Pulse	99	4806244	32349	1
Fage_P070b	116	Pulse	99	4818644	44749	1
Fage_P070b	116	Pulse	99	4831044	57149	1
Fage_P070b	116	Pulse	99	4843443	69548	1
Fage_P070b	116	Pulse	99	4855843	81948	1
Fage_P070b	116	Pulse	99	4868243	94348	1
Fage_P070b	116	Pulse	99	4880643	106748	1
Fage_P070b	117	Picture	Encoding Sternberg Symbols	4886187	0	1	24824	2	0	next	other	0
Fage_P070b	117	Pulse	99	4893042	6855	1
Fage_P070b	117	Pulse	99	4905442	19255	1
Fage_P070b	118	Picture	Fixation Cross Sternberg Symbols after Encoding	4911011	0	1	12495	2	0	next	other	0
Fage_P070b	118	Pulse	99	4917842	6831	1
Fage_P070b	119	Picture	Stroop Sternberg	4923506	0	1	24824	2	0	next	incorrect	549
Fage_P070b	119	Response	2	4928692	5186	1
Fage_P070b	119	Pulse	99	4930242	6736	1
Fage_P070b	119	Pulse	99	4942642	19136	1
Fage_P070b	120	Picture	Fixation Cross Sternberg Symbols after Stroop	4948330	0	1	37320	2	0	next	other	0
Fage_P070b	120	Pulse	99	4955041	6711	1
Fage_P070b	120	Pulse	99	4967441	19111	1
Fage_P070b	120	Pulse	99	4979841	31511	1
Fage_P070b	121	Picture	Retrieval Sternberg Symbols	4985650	0	1	24824	3	0	next	hit	558
Fage_P070b	121	Pulse	99	4992241	6591	1
Fage_P070b	121	Response	1	4998260	12610	1
Fage_P070b	121	Pulse	99	5004640	18990	1
Fage_P070b	122	Picture	Fixation Cross after Retrieval	5010474	0	2	149445	3	0	next	other	0
Fage_P070b	122	Pulse	99	5017040	6566	1
Fage_P070b	122	Pulse	99	5029440	18966	1
Fage_P070b	122	Pulse	99	5041840	31366	1
Fage_P070b	122	Pulse	99	5054239	43765	1
Fage_P070b	122	Pulse	99	5066639	56165	1
Fage_P070b	122	Pulse	99	5079039	68565	1
Fage_P070b	122	Pulse	99	5091439	80965	1
Fage_P070b	122	Pulse	99	5103839	93365	1
Fage_P070b	122	Pulse	99	5116238	105764	1
Fage_P070b	122	Pulse	99	5128638	118164	1
Fage_P070b	122	Pulse	99	5141038	130564	1
Fage_P070b	122	Pulse	99	5153438	142964	1
Fage_P070b	123	Picture	Encoding Sternberg Symbols	5159919	0	1	24824	2	0	next	other	0
Fage_P070b	123	Pulse	99	5165837	5918	1
Fage_P070b	123	Pulse	99	5178237	18318	1
Fage_P070b	124	Picture	Fixation Cross Sternberg Symbols after Encoding	5184743	0	1	12495	2	0	next	other	0
Fage_P070b	124	Pulse	99	5190637	5894	1
Fage_P070b	125	Picture	Stroop Sternberg	5197238	0	1	24824	2	0	next	incorrect	579
Fage_P070b	125	Response	2	5202527	5289	1
Fage_P070b	125	Pulse	99	5203036	5798	1
Fage_P070b	125	Pulse	99	5215436	18198	1
Fage_P070b	126	Picture	Fixation Cross Sternberg Symbols after Stroop	5222062	0	1	37320	2	0	next	other	0
Fage_P070b	126	Pulse	99	5227836	5774	1
Fage_P070b	126	Pulse	99	5240236	18174	1
Fage_P070b	126	Pulse	99	5252636	30574	1
Fage_P070b	127	Picture	Retrieval Sternberg Symbols	5259382	0	1	24824	2	0	next	hit	587
Fage_P070b	127	Response	1	5264145	4763	1
Fage_P070b	127	Pulse	99	5265035	5653	1
Fage_P070b	127	Pulse	99	5277435	18053	1
Fage_P070b	128	Picture	Fixation Cross after Retrieval	5284206	0	1	124620	3	0	next	other	0
Fage_P070b	128	Pulse	99	5289835	5629	1
Fage_P070b	128	Pulse	99	5302235	18029	1
Fage_P070b	128	Pulse	99	5314635	30429	1
Fage_P070b	128	Pulse	99	5327034	42828	1
Fage_P070b	128	Pulse	99	5339434	55228	1
Fage_P070b	128	Pulse	99	5351834	67628	1
Fage_P070b	128	Pulse	99	5364234	80028	1
Fage_P070b	128	Pulse	99	5376633	92427	1
Fage_P070b	128	Pulse	99	5389033	104827	1
Fage_P070b	128	Pulse	99	5401433	117227	1
Fage_P070b	129	Picture	Encoding Sternberg Symbols	5408826	0	2	24825	3	0	next	other	0
Fage_P070b	129	Pulse	99	5413833	5007	1
Fage_P070b	129	Pulse	99	5426232	17406	1
Fage_P070b	130	Picture	Fixation Cross Sternberg Symbols after Encoding	5433651	0	1	12495	2	0	next	other	0
Fage_P070b	130	Pulse	99	5438632	4981	1
Fage_P070b	131	Picture	Stroop Sternberg	5446146	0	1	24824	2	0	next	incorrect	608
Fage_P070b	131	Pulse	99	5451032	4886	1
Fage_P070b	131	Response	2	5451212	5066	1
Fage_P070b	131	Pulse	99	5463432	17286	1
Fage_P070b	132	Picture	Fixation Cross Sternberg Symbols after Stroop	5470970	0	1	37320	2	0	next	other	0
Fage_P070b	132	Pulse	99	5475832	4862	1
Fage_P070b	132	Pulse	99	5488231	17261	1
Fage_P070b	132	Pulse	99	5500631	29661	1
Fage_P070b	133	Picture	Retrieval Sternberg Symbols	5508290	0	1	24824	2	0	next	hit	616
Fage_P070b	133	Pulse	99	5513031	4741	1
Fage_P070b	133	Response	1	5514331	6041	1
Fage_P070b	133	Pulse	99	5525431	17141	1
Fage_P070b	134	Picture	Fixation Cross after Retrieval	5533114	0	1	112292	2	0	next	other	0
Fage_P070b	134	Pulse	99	5537830	4716	1
Fage_P070b	134	Pulse	99	5550230	17116	1
Fage_P070b	134	Pulse	99	5562630	29516	1
Fage_P070b	134	Pulse	99	5575030	41916	1
Fage_P070b	134	Pulse	99	5587429	54315	1
Fage_P070b	134	Pulse	99	5599829	66715	1
Fage_P070b	134	Pulse	99	5612229	79115	1
Fage_P070b	134	Pulse	99	5624629	91515	1
Fage_P070b	134	Pulse	99	5637029	103915	1
Fage_P070b	135	Picture	Encoding Sternberg Symbols	5645406	0	1	24824	2	0	next	other	0
Fage_P070b	135	Pulse	99	5649428	4022	1
Fage_P070b	135	Pulse	99	5661828	16422	1
Fage_P070b	136	Picture	Fixation Cross Sternberg Symbols after Encoding	5670230	0	1	12495	2	0	next	other	0
Fage_P070b	136	Pulse	99	5674228	3998	1
Fage_P070b	137	Picture	Stroop Sternberg	5682725	0	1	24824	2	0	next	hit	635
Fage_P070b	137	Pulse	99	5686628	3903	1
Fage_P070b	137	Response	1	5687407	4682	1
Fage_P070b	137	Pulse	99	5699027	16302	1
Fage_P070b	138	Picture	Fixation Cross Sternberg Symbols after Stroop	5707549	0	1	37320	2	0	next	other	0
Fage_P070b	138	Pulse	99	5711427	3878	1
Fage_P070b	138	Pulse	99	5723827	16278	1
Fage_P070b	138	Pulse	99	5736227	28678	1
Fage_P070b	139	Picture	Retrieval Sternberg Symbols	5744869	0	1	24824	2	0	next	hit	643
Fage_P070b	139	Pulse	99	5748626	3757	1
Fage_P070b	139	Response	1	5749616	4747	1
Fage_P070b	139	Pulse	99	5761026	16157	1
Fage_P070b	140	Picture	Fixation Cross after Retrieval	5769693	0	1	136949	2	0	next	other	0
Fage_P070b	140	Pulse	99	5773426	3733	1
Fage_P070b	140	Pulse	99	5785826	16133	1
Fage_P070b	140	Pulse	99	5798225	28532	1
Fage_P070b	140	Pulse	99	5810625	40932	1
Fage_P070b	140	Pulse	99	5823025	53332	1
Fage_P070b	140	Pulse	99	5835425	65732	1
Fage_P070b	140	Pulse	99	5847825	78132	1
Fage_P070b	140	Pulse	99	5860224	90531	1
Fage_P070b	140	Pulse	99	5872624	102931	1
Fage_P070b	140	Pulse	99	5885024	115331	1
Fage_P070b	140	Pulse	99	5897424	127731	1
Fage_P070b	141	Picture	Encoding Sternberg Symbols	5906642	0	1	24824	3	0	next	other	0
Fage_P070b	141	Pulse	99	5909823	3181	1
Fage_P070b	141	Pulse	99	5922233	15591	1
Fage_P070b	142	Picture	Fixation Cross Sternberg Symbols after Encoding	5931466	0	2	12496	3	0	next	other	0
Fage_P070b	142	Pulse	99	5934633	3167	1
Fage_P070b	143	Picture	Stroop Sternberg	5943962	0	1	24824	2	0	next	hit	664
Fage_P070b	143	Pulse	99	5947033	3071	1
Fage_P070b	143	Response	1	5949232	5270	1
Fage_P070b	143	Pulse	99	5959432	15470	1
Fage_P070b	144	Picture	Fixation Cross Sternberg Symbols after Stroop	5968786	0	1	37319	3	0	next	other	0
Fage_P070b	144	Pulse	99	5971832	3046	1
Fage_P070b	144	Pulse	99	5984232	15446	1
Fage_P070b	144	Pulse	99	5996632	27846	1
Fage_P070b	145	Picture	Retrieval Sternberg Symbols	6006105	0	2	24825	3	0	next	incorrect	672
Fage_P070b	145	Pulse	99	6009032	2927	1
Fage_P070b	145	Response	2	6009571	3466	1
Fage_P070b	145	Pulse	99	6021431	15326	1
Fage_P070b	146	Picture	Fixation Cross after Retrieval	6030930	0	1	112291	3	0	next	other	0
Fage_P070b	146	Pulse	99	6033831	2901	1
Fage_P070b	146	Pulse	99	6046231	15301	1
Fage_P070b	146	Pulse	99	6058631	27701	1
Fage_P070b	146	Pulse	99	6071030	40100	1
Fage_P070b	146	Pulse	99	6083430	52500	1
Fage_P070b	146	Pulse	99	6095830	64900	1
Fage_P070b	146	Pulse	99	6108230	77300	1
Fage_P070b	146	Pulse	99	6120629	89699	1
Fage_P070b	146	Pulse	99	6133029	102099	1
Fage_P070b	147	Picture	Instruction Sternberg Letters	6143221	0	2	37320	3	0	next	other	0
Fage_P070b	147	Pulse	99	6145429	2208	1
Fage_P070b	147	Pulse	99	6157829	14608	1
Fage_P070b	147	Pulse	99	6170228	27007	1
Fage_P070b	148	Picture	Encoding Sternberg Letters	6180541	0	1	24824	2	0	next	other	0
Fage_P070b	148	Pulse	99	6182628	2087	1
Fage_P070b	148	Pulse	99	6195028	14487	1
Fage_P070b	149	Picture	Fixation Cross Sternberg Letters after Encoding	6205365	0	1	12495	3	0	next	other	0
Fage_P070b	149	Pulse	99	6207428	2063	1
Fage_P070b	150	Picture	Stroop Sternberg	6217860	0	2	24825	3	0	next	incorrect	695
Fage_P070b	150	Pulse	99	6219828	1968	1
Fage_P070b	150	Response	2	6222917	5057	1
Fage_P070b	150	Pulse	99	6232227	14367	1
Fage_P070b	151	Picture	Fixation Cross Sternberg Letters after Stroop	6242685	0	1	37319	2	0	next	other	0
Fage_P070b	151	Pulse	99	6244627	1942	1
Fage_P070b	151	Pulse	99	6257027	14342	1
Fage_P070b	151	Pulse	99	6269427	26742	1
Fage_P070b	152	Picture	Retrieval Sternberg Letters	6280004	0	1	24824	2	0	next	incorrect	703
Fage_P070b	152	Pulse	99	6281826	1822	1
Fage_P070b	152	Response	2	6285146	5142	1
Fage_P070b	152	Pulse	99	6294226	14222	1
Fage_P070b	153	Picture	Fixation Cross after Retrieval	6304828	0	1	112292	2	0	next	other	0
Fage_P070b	153	Pulse	99	6306626	1798	1
Fage_P070b	153	Pulse	99	6319026	14198	1
Fage_P070b	153	Pulse	99	6331425	26597	1
Fage_P070b	153	Pulse	99	6343825	38997	1
Fage_P070b	153	Pulse	99	6356225	51397	1
Fage_P070b	153	Pulse	99	6368625	63797	1
Fage_P070b	153	Pulse	99	6381025	76197	1
Fage_P070b	153	Pulse	99	6393424	88596	1
Fage_P070b	153	Pulse	99	6405824	100996	1
Fage_P070b	154	Picture	Encoding Sternberg Letters	6417120	0	1	24824	2	0	next	other	0
Fage_P070b	154	Pulse	99	6418224	1104	1
Fage_P070b	154	Pulse	99	6430624	13504	1
Fage_P070b	155	Picture	Fixation Cross Sternberg Letters after Encoding	6441944	0	1	12496	2	0	next	other	0
Fage_P070b	155	Pulse	99	6443023	1079	1
Fage_P070b	156	Picture	Stroop Sternberg	6454440	0	1	24824	2	0	next	incorrect	722
Fage_P070b	156	Pulse	99	6455423	983	1
Fage_P070b	156	Response	2	6458473	4033	1
Fage_P070b	156	Pulse	99	6467823	13383	1
Fage_P070b	157	Picture	Fixation Cross Sternberg Letters after Stroop	6479264	0	1	37319	2	0	next	other	0
Fage_P070b	157	Pulse	99	6480223	959	1
Fage_P070b	157	Pulse	99	6492622	13358	1
Fage_P070b	157	Pulse	99	6505022	25758	1
Fage_P070b	158	Picture	Retrieval Sternberg Letters	6516583	0	1	24824	2	0	next	hit	730
Fage_P070b	158	Pulse	99	6517422	839	1
Fage_P070b	158	Response	1	6520262	3679	1
Fage_P070b	158	Pulse	99	6529822	13239	1
Fage_P070b	159	Picture	Fixation Cross after Retrieval	6541407	0	1	149445	2	0	next	other	0
Fage_P070b	159	Pulse	99	6542222	815	1
Fage_P070b	159	Pulse	99	6554621	13214	1
Fage_P070b	159	Pulse	99	6567021	25614	1
Fage_P070b	159	Pulse	99	6579421	38014	1
Fage_P070b	159	Pulse	99	6591821	50414	1
Fage_P070b	159	Pulse	99	6604220	62813	1
Fage_P070b	159	Pulse	99	6616620	75213	1
Fage_P070b	159	Pulse	99	6629020	87613	1
Fage_P070b	159	Pulse	99	6641420	100013	1
Fage_P070b	159	Pulse	99	6653819	112412	1
Fage_P070b	159	Pulse	99	6666219	124812	1
Fage_P070b	159	Pulse	99	6678619	137212	1
Fage_P070b	160	Picture	Encoding Sternberg Letters	6690852	0	1	24824	2	0	next	other	0
Fage_P070b	160	Pulse	99	6691019	167	1
Fage_P070b	160	Pulse	99	6703418	12566	1
Fage_P070b	161	Picture	Fixation Cross Sternberg Letters after Encoding	6715676	0	1	12496	2	0	next	other	0
Fage_P070b	161	Pulse	99	6715818	142	1
Fage_P070b	162	Picture	Stroop Sternberg	6728172	0	1	24824	2	0	next	hit	752
Fage_P070b	162	Pulse	99	6728218	46	1
Fage_P070b	162	Response	1	6734408	6236	1
Fage_P070b	162	Pulse	99	6740618	12446	1
Fage_P070b	163	Picture	Fixation Cross Sternberg Letters after Stroop	6752996	0	1	37319	2	0	next	other	0
Fage_P070b	163	Pulse	99	6753018	22	1
Fage_P070b	163	Pulse	99	6765417	12421	1
Fage_P070b	163	Pulse	99	6777817	24821	1
Fage_P070b	163	Pulse	99	6790217	37221	1
Fage_P070b	164	Picture	Retrieval Sternberg Letters	6790315	0	1	24824	2	0	next	incorrect	760
Fage_P070b	164	Response	2	6794327	4012	1
Fage_P070b	164	Pulse	99	6802616	12301	1
Fage_P070b	164	Pulse	99	6815016	24701	1
Fage_P070b	165	Picture	Fixation Cross after Retrieval	6815139	0	1	124621	2	0	next	other	0
Fage_P070b	165	Pulse	99	6827416	12277	1
Fage_P070b	165	Pulse	99	6839816	24677	1
Fage_P070b	165	Pulse	99	6852216	37077	1
Fage_P070b	165	Pulse	99	6864615	49476	1
Fage_P070b	165	Pulse	99	6877015	61876	1
Fage_P070b	165	Pulse	99	6889415	74276	1
Fage_P070b	165	Pulse	99	6901815	86676	1
Fage_P070b	165	Pulse	99	6914215	99076	1
Fage_P070b	165	Pulse	99	6926614	111475	1
Fage_P070b	165	Pulse	99	6939014	123875	1
Fage_P070b	166	Picture	Encoding Sternberg Letters	6939760	0	1	24824	2	0	next	other	0
Fage_P070b	166	Pulse	99	6951414	11654	1
Fage_P070b	166	Pulse	99	6963814	24054	1
Fage_P070b	167	Picture	Fixation Cross Sternberg Letters after Encoding	6964584	0	1	12495	3	0	next	other	0
Fage_P070b	167	Pulse	99	6976213	11629	1
Fage_P070b	168	Picture	Stroop Sternberg	6977079	0	2	24825	3	0	next	hit	780
Fage_P070b	168	Response	1	6982133	5054	1
Fage_P070b	168	Pulse	99	6988613	11534	1
Fage_P070b	168	Pulse	99	7001013	23934	1
Fage_P070b	169	Picture	Fixation Cross Sternberg Letters after Stroop	7001904	0	1	37319	2	0	next	other	0
Fage_P070b	169	Pulse	99	7013413	11509	1
Fage_P070b	169	Pulse	99	7025812	23908	1
Fage_P070b	169	Pulse	99	7038212	36308	1
Fage_P070b	170	Picture	Retrieval Sternberg Letters	7039223	0	1	24824	2	0	next	incorrect	788
Fage_P070b	170	Response	2	7043732	4509	1
Fage_P070b	170	Pulse	99	7050612	11389	1
Fage_P070b	170	Pulse	99	7063012	23789	1
Fage_P070b	171	Picture	Fixation Cross after Retrieval	7064047	0	1	137116	2	0	next	other	0
Fage_P070b	171	Pulse	99	7075411	11364	1
Fage_P070b	171	Pulse	99	7087811	23764	1
Fage_P070b	171	Pulse	99	7100211	36164	1
Fage_P070b	171	Pulse	99	7112611	48564	1
Fage_P070b	171	Pulse	99	7125011	60964	1
Fage_P070b	171	Pulse	99	7137410	73363	1
Fage_P070b	171	Pulse	99	7149810	85763	1
Fage_P070b	171	Pulse	99	7162210	98163	1
Fage_P070b	171	Pulse	99	7174610	110563	1
Fage_P070b	171	Pulse	99	7187009	122962	1
Fage_P070b	171	Pulse	99	7199409	135362	1
Fage_P070b	172	Picture	Encoding Sternberg Letters	7201163	0	1	24824	2	0	next	other	0
Fage_P070b	172	Pulse	99	7211809	10646	1
Fage_P070b	172	Pulse	99	7224209	23046	1
Fage_P070b	173	Picture	Fixation Cross Sternberg Letters after Encoding	7225987	0	1	12495	3	0	next	other	0
Fage_P070b	173	Pulse	99	7236608	10621	1
Fage_P070b	174	Picture	Stroop Sternberg	7238482	0	2	24825	3	0	next	incorrect	809
Fage_P070b	174	Response	2	7243738	5256	1
Fage_P070b	174	Pulse	99	7249008	10526	1
Fage_P070b	174	Pulse	99	7261408	22926	1
Fage_P070b	175	Picture	Fixation Cross Sternberg Letters after Stroop	7263307	0	1	37319	2	0	next	other	0
Fage_P070b	175	Pulse	99	7273808	10501	1
Fage_P070b	175	Pulse	99	7286208	22901	1
Fage_P070b	175	Pulse	99	7298607	35300	1
Fage_P070b	176	Picture	Retrieval Sternberg Letters	7300626	0	1	24825	2	0	next	hit	817
Fage_P070b	176	Response	1	7304227	3601	1
Fage_P070b	176	Pulse	99	7311007	10381	1
Fage_P070b	176	Pulse	99	7323407	22781	1
Fage_P070b	177	Picture	Fixation Cross after Retrieval	7325451	0	1	124620	2	0	next	other	0
Fage_P070b	177	Pulse	99	7335807	10356	1
Fage_P070b	177	Pulse	99	7348206	22755	1
Fage_P070b	177	Pulse	99	7360606	35155	1
Fage_P070b	177	Pulse	99	7373006	47555	1
Fage_P070b	177	Pulse	99	7385406	59955	1
Fage_P070b	177	Pulse	99	7397805	72354	1
Fage_P070b	177	Pulse	99	7410205	84754	1
Fage_P070b	177	Pulse	99	7422605	97154	1
Fage_P070b	177	Pulse	99	7435005	109554	1
Fage_P070b	177	Pulse	99	7447404	121953	1
Fage_P070b	178	Picture	Encoding Sternberg Letters	7450071	0	1	24824	2	0	next	other	0
Fage_P070b	178	Pulse	99	7459804	9733	1
Fage_P070b	178	Pulse	99	7472204	22133	1
Fage_P070b	179	Picture	Fixation Cross Sternberg Letters after Encoding	7474895	0	1	12496	2	0	next	other	0
Fage_P070b	179	Pulse	99	7484604	9709	1
Fage_P070b	180	Picture	Stroop Sternberg	7487391	0	1	24824	2	0	next	incorrect	837
Fage_P070b	180	Response	2	7491084	3693	1
Fage_P070b	180	Pulse	99	7497003	9612	1
Fage_P070b	180	Pulse	99	7509403	22012	1
Fage_P070b	181	Picture	Fixation Cross Sternberg Letters after Stroop	7512215	0	1	37319	2	0	next	other	0
Fage_P070b	181	Pulse	99	7521813	9598	1
Fage_P070b	181	Pulse	99	7534213	21998	1
Fage_P070b	181	Pulse	99	7546613	34398	1
Fage_P070b	182	Picture	Retrieval Sternberg Letters	7549534	0	1	24824	2	0	next	hit	845
Fage_P070b	182	Response	1	7558312	8778	1
Fage_P070b	182	Pulse	99	7559012	9478	1
Fage_P070b	182	Pulse	99	7571412	21878	1
Fage_P070b	183	Picture	Fixation Cross after Retrieval	7574358	0	1	112292	2	0	next	other	0
Fage_P070b	183	Pulse	99	7583812	9454	1
Fage_P070b	183	Pulse	99	7596212	21854	1
Fage_P070b	183	Pulse	99	7608611	34253	1
Fage_P070b	183	Pulse	99	7621011	46653	1
Fage_P070b	183	Pulse	99	7633411	59053	1
Fage_P070b	183	Pulse	99	7645811	71453	1
Fage_P070b	183	Pulse	99	7658210	83852	1
Fage_P070b	183	Pulse	99	7670610	96252	1
Fage_P070b	183	Pulse	99	7683010	108652	1
Fage_P070b	184	Picture	Encoding Sternberg Letters	7686650	0	1	24824	2	0	next	other	0
Fage_P070b	184	Pulse	99	7695410	8760	1
Fage_P070b	184	Pulse	99	7707810	21160	1
Fage_P070b	185	Picture	Fixation Cross Sternberg Letters after Encoding	7711474	0	1	12496	2	0	next	other	0
Fage_P070b	185	Pulse	99	7720209	8735	1
Fage_P070b	186	Picture	Stroop Sternberg	7723970	0	1	24824	2	0	next	hit	864
Fage_P070b	186	Response	1	7729509	5539	1
Fage_P070b	186	Pulse	99	7732609	8639	1
Fage_P070b	186	Pulse	99	7745009	21039	1
Fage_P070b	187	Picture	Fixation Cross Sternberg Letters after Stroop	7748794	0	1	37319	2	0	next	other	0
Fage_P070b	187	Pulse	99	7757409	8615	1
Fage_P070b	187	Pulse	99	7769808	21014	1
Fage_P070b	187	Pulse	99	7782208	33414	1
Fage_P070b	188	Picture	Retrieval Sternberg Letters	7786113	0	1	24824	3	0	next	incorrect	872
Fage_P070b	188	Response	2	7790158	4045	1
Fage_P070b	188	Pulse	99	7794608	8495	1
Fage_P070b	188	Pulse	99	7807008	20895	1
Fage_P070b	189	Picture	Fixation Cross after Retrieval	7810937	0	2	112292	3	0	next	other	0
Fage_P070b	189	Pulse	99	7819408	8471	1
Fage_P070b	189	Pulse	99	7831807	20870	1
Fage_P070b	189	Pulse	99	7844207	33270	1
Fage_P070b	189	Pulse	99	7856607	45670	1
Fage_P070b	189	Pulse	99	7869007	58070	1
Fage_P070b	189	Pulse	99	7881406	70469	1
Fage_P070b	189	Pulse	99	7893806	82869	1
Fage_P070b	189	Pulse	99	7906206	95269	1
Fage_P070b	189	Pulse	99	7918606	107669	1
Fage_P070b	190	Picture	Encoding Sternberg Letters	7923229	0	1	24824	2	0	next	other	0
Fage_P070b	190	Pulse	99	7931005	7776	1
Fage_P070b	190	Pulse	99	7943405	20176	1
Fage_P070b	191	Picture	Fixation Cross Sternberg Letters after Encoding	7948053	0	1	12496	2	0	next	other	0
Fage_P070b	191	Pulse	99	7955805	7752	1
Fage_P070b	192	Picture	Stroop Sternberg	7960549	0	1	24824	2	0	next	incorrect	891
Fage_P070b	192	Response	2	7965095	4546	1
Fage_P070b	192	Pulse	99	7968205	7656	1
Fage_P070b	192	Pulse	99	7980605	20056	1
Fage_P070b	193	Picture	Fixation Cross Sternberg Letters after Stroop	7985373	0	1	37319	3	0	next	other	0
Fage_P070b	193	Pulse	99	7993004	7631	1
Fage_P070b	193	Pulse	99	8005404	20031	1
Fage_P070b	193	Pulse	99	8017804	32431	1
Fage_P070b	194	Picture	Retrieval Sternberg Letters	8022692	0	2	24825	3	0	next	hit	899
Fage_P070b	194	Response	1	8025574	2882	1
Fage_P070b	194	Pulse	99	8030203	7511	1
Fage_P070b	194	Pulse	99	8042603	19911	1
Fage_P070b	195	Picture	Fixation Cross after Retrieval	8047517	0	1	137115	3	0	next	other	0
Fage_P070b	195	Pulse	99	8055003	7486	1
Fage_P070b	195	Pulse	99	8067403	19886	1
Fage_P070b	195	Pulse	99	8079803	32286	1
Fage_P070b	195	Pulse	99	8092202	44685	1
Fage_P070b	195	Pulse	99	8104602	57085	1
Fage_P070b	195	Pulse	99	8117002	69485	1
Fage_P070b	195	Pulse	99	8129402	81885	1
Fage_P070b	195	Pulse	99	8141801	94284	1
Fage_P070b	195	Pulse	99	8154201	106684	1
Fage_P070b	195	Pulse	99	8166601	119084	1
Fage_P070b	195	Pulse	99	8179001	131484	1
Fage_P070b	196	Picture	Encoding Sternberg Letters	8184632	0	2	24825	3	0	next	other	0
Fage_P070b	196	Pulse	99	8191401	6769	1
Fage_P070b	196	Pulse	99	8203800	19168	1
Fage_P070b	197	Picture	Fixation Cross Sternberg Letters after Encoding	8209457	0	1	12495	2	0	next	other	0
Fage_P070b	197	Pulse	99	8216200	6743	1
Fage_P070b	198	Picture	Stroop Sternberg	8221952	0	1	24824	2	0	next	hit	920
Fage_P070b	198	Response	1	8227060	5108	1
Fage_P070b	198	Pulse	99	8228600	6648	1
Fage_P070b	198	Pulse	99	8241000	19048	1
Fage_P070b	199	Picture	Fixation Cross Sternberg Letters after Stroop	8246776	0	1	37320	2	0	next	other	0
Fage_P070b	199	Pulse	99	8253399	6623	1
Fage_P070b	199	Pulse	99	8265799	19023	1
Fage_P070b	199	Pulse	99	8278199	31423	1
Fage_P070b	200	Picture	Retrieval Sternberg Letters	8284096	0	1	24824	2	0	next	incorrect	928
Fage_P070b	200	Response	2	8289479	5383	1
Fage_P070b	200	Pulse	99	8290598	6502	1
Fage_P070b	200	Pulse	99	8302998	18902	1
Fage_P070b	201	Picture	Fixation Cross after Retrieval	8308920	0	1	124620	2	0	next	other	0
Fage_P070b	201	Pulse	99	8315398	6478	1
Fage_P070b	201	Pulse	99	8327798	18878	1
Fage_P070b	201	Pulse	99	8340198	31278	1
Fage_P070b	201	Pulse	99	8352597	43677	1
Fage_P070b	201	Pulse	99	8364997	56077	1
Fage_P070b	201	Pulse	99	8377397	68477	1
Fage_P070b	201	Pulse	99	8389797	80877	1
Fage_P070b	201	Pulse	99	8402197	93277	1
Fage_P070b	201	Pulse	99	8414596	105676	1
Fage_P070b	201	Pulse	99	8426996	118076	1
Fage_P070b	202	Picture	Encoding Sternberg Letters	8433540	0	1	24825	2	0	next	other	0
Fage_P070b	202	Pulse	99	8439396	5856	1
Fage_P070b	202	Pulse	99	8451796	18256	1
Fage_P070b	203	Picture	Fixation Cross Sternberg Letters after Encoding	8458365	0	1	12495	2	0	next	other	0
Fage_P070b	203	Pulse	99	8464195	5830	1
Fage_P070b	204	Picture	Stroop Sternberg	8470860	0	1	24824	2	0	next	incorrect	948
Fage_P070b	204	Response	2	8475015	4155	1
Fage_P070b	204	Pulse	99	8476595	5735	1
Fage_P070b	204	Pulse	99	8488995	18135	1
Fage_P070b	205	Picture	Fixation Cross Sternberg Letters after Stroop	8495684	0	1	37320	2	0	next	other	0
Fage_P070b	205	Pulse	99	8501395	5711	1
Fage_P070b	205	Pulse	99	8513794	18110	1
Fage_P070b	205	Pulse	99	8526194	30510	1
Fage_P070b	206	Picture	Retrieval Sternberg Letters	8533004	0	1	24824	2	0	next	hit	956
Fage_P070b	206	Response	1	8536684	3680	1
Fage_P070b	206	Pulse	99	8538594	5590	1
Fage_P070b	206	Pulse	99	8550994	17990	1
Fage_P070b	207	Picture	Fixation Cross after Retrieval	8557828	0	1	149444	2	0	next	other	0
Fage_P070b	207	Pulse	99	8563394	5566	1
Fage_P070b	207	Pulse	99	8575793	17965	1
Fage_P070b	207	Pulse	99	8588193	30365	1
Fage_P070b	207	Pulse	99	8600593	42765	1
Fage_P070b	207	Pulse	99	8612993	55165	1
Fage_P070b	207	Pulse	99	8625392	67564	1
Fage_P070b	207	Pulse	99	8637792	79964	1
Fage_P070b	207	Pulse	99	8650192	92364	1
Fage_P070b	207	Pulse	99	8662592	104764	1
Fage_P070b	207	Pulse	99	8674991	117163	1
Fage_P070b	207	Pulse	99	8687391	129563	1
Fage_P070b	207	Pulse	99	8699791	141963	1
Fage_P070b	208	Picture	Encoding Sternberg Letters	8707272	0	1	24825	2	0	next	other	0
Fage_P070b	208	Pulse	99	8712191	4919	1
Fage_P070b	208	Pulse	99	8724590	17318	1
Fage_P070b	209	Picture	Fixation Cross Sternberg Letters after Encoding	8732097	0	1	12495	2	0	next	other	0
Fage_P070b	209	Pulse	99	8736990	4893	1
Fage_P070b	210	Picture	Stroop Sternberg	8744592	0	1	24824	2	0	next	incorrect	979
Fage_P070b	210	Pulse	99	8749390	4798	1
Fage_P070b	210	Response	2	8749690	5098	1
Fage_P070b	210	Pulse	99	8761790	17198	1
Fage_P070b	211	Picture	Fixation Cross Sternberg Letters after Stroop	8769416	0	1	37320	2	0	next	other	0
Fage_P070b	211	Pulse	99	8774190	4774	1
Fage_P070b	211	Pulse	99	8786590	17174	1
Fage_P070b	211	Pulse	99	8798989	29573	1
Fage_P070b	212	Picture	Retrieval Sternberg Letters	8806736	0	1	24824	2	0	next	hit	987
Fage_P070b	212	Pulse	99	8811389	4653	1
Fage_P070b	212	Response	1	8811999	5263	1
Fage_P070b	212	Pulse	99	8823789	17053	1
Fage_P070b	213	Picture	Fixation Cross after Retrieval	8831560	0	1	124620	2	0	next	other	0
Fage_P070b	213	Pulse	99	8836188	4628	1
Fage_P070b	213	Pulse	99	8848588	17028	1
Fage_P070b	213	Pulse	99	8860988	29428	1
Fage_P070b	213	Pulse	99	8873388	41828	1
Fage_P070b	213	Pulse	99	8885787	54227	1
Fage_P070b	213	Pulse	99	8898187	66627	1
Fage_P070b	213	Pulse	99	8910587	79027	1
Fage_P070b	213	Pulse	99	8922987	91427	1
Fage_P070b	213	Pulse	99	8935387	103827	1
Fage_P070b	213	Pulse	99	8947786	116226	1
Fage_P070b	214	Picture	Encoding Sternberg Letters	8956180	0	1	24824	2	0	next	other	0
Fage_P070b	214	Pulse	99	8960186	4006	1
Fage_P070b	214	Pulse	99	8972586	16406	1
Fage_P070b	215	Picture	Fixation Cross Sternberg Letters after Encoding	8981004	0	1	12496	2	0	next	other	0
Fage_P070b	215	Pulse	99	8984986	3982	1
Fage_P070b	216	Picture	Stroop Sternberg	8993500	0	1	24824	2	0	next	incorrect	1007
Fage_P070b	216	Pulse	99	8997385	3885	1
Fage_P070b	216	Response	2	8997725	4225	1
Fage_P070b	216	Pulse	99	9009785	16285	1
Fage_P070b	217	Picture	Fixation Cross Sternberg Letters after Stroop	9018324	0	1	37319	3	0	next	other	0
Fage_P070b	217	Pulse	99	9022185	3861	1
Fage_P070b	217	Pulse	99	9034585	16261	1
Fage_P070b	217	Pulse	99	9046985	28661	1
Fage_P070b	218	Picture	Retrieval Sternberg Letters	9055643	0	2	24825	3	0	next	incorrect	1015
Fage_P070b	218	Pulse	99	9059384	3741	1
Fage_P070b	218	Response	2	9061034	5391	1
Fage_P070b	218	Pulse	99	9071794	16151	1
Fage_P070b	219	Picture	Fixation Cross after Retrieval	9080468	0	1	112291	2	0	next	other	0
Fage_P070b	219	Pulse	99	9084194	3726	1
Fage_P070b	219	Pulse	99	9096584	16116	1
Fage_P070b	219	Pulse	99	9108983	28515	1
Fage_P070b	219	Pulse	99	9121393	40925	1
Fage_P070b	219	Pulse	99	9133793	53325	1
Fage_P070b	219	Pulse	99	9146193	65725	1
Fage_P070b	219	Pulse	99	9158592	78124	1
Fage_P070b	219	Pulse	99	9170992	90524	1
Fage_P070b	219	Pulse	99	9183392	102924	1
Fage_P070b	220	Picture	Encoding Sternberg Letters	9192759	0	1	24825	2	0	next	other	0
Fage_P070b	220	Pulse	99	9195792	3033	1
Fage_P070b	220	Pulse	99	9208191	15432	1
Fage_P070b	221	Picture	Fixation Cross Sternberg Letters after Encoding	9217584	0	1	12495	2	0	next	other	0
Fage_P070b	221	Pulse	99	9220591	3007	1
Fage_P070b	222	Picture	Stroop Sternberg	9230079	0	1	24824	2	0	next	hit	1034
Fage_P070b	222	Pulse	99	9232991	2912	1
Fage_P070b	222	Response	1	9235821	5742	1
Fage_P070b	222	Pulse	99	9245391	15312	1
Fage_P070b	223	Picture	Fixation Cross Sternberg Letters after Stroop	9254903	0	1	37320	2	0	next	other	0
Fage_P070b	223	Pulse	99	9257791	2888	1
Fage_P070b	223	Pulse	99	9270190	15287	1
Fage_P070b	223	Pulse	99	9282590	27687	1
Fage_P070b	224	Picture	Retrieval Sternberg Letters	9292223	0	1	24824	2	0	next	incorrect	1042
Fage_P070b	224	Pulse	99	9294990	2767	1
Fage_P070b	224	Response	2	9298570	6347	1
Fage_P070b	224	Pulse	99	9307390	15167	1
Fage_P070b	225	Picture	Fixation Cross after Retrieval	9317047	0	1	124620	2	0	next	other	0
Fage_P070b	225	Pulse	99	9319789	2742	1
Fage_P070b	225	Pulse	99	9332189	15142	1
Fage_P070b	225	Pulse	99	9344589	27542	1
Fage_P070b	225	Pulse	99	9356989	39942	1
Fage_P070b	225	Pulse	99	9369388	52341	1
Fage_P070b	225	Pulse	99	9381788	64741	1
Fage_P070b	225	Pulse	99	9394188	77141	1
Fage_P070b	225	Pulse	99	9406588	89541	1
Fage_P070b	225	Pulse	99	9418988	101941	1
Fage_P070b	225	Pulse	99	9431387	114340	1
Fage_P070b	226	Picture	Encoding Sternberg Letters	9441667	0	1	24824	3	0	next	other	0
Fage_P070b	226	Pulse	99	9443787	2120	1
Fage_P070b	226	Pulse	99	9456187	14520	1
Fage_P070b	227	Picture	Fixation Cross Sternberg Letters after Encoding	9466491	0	2	12496	3	0	next	other	0
Fage_P070b	227	Pulse	99	9468587	2096	1
Fage_P070b	228	Picture	Stroop Sternberg	9478987	0	1	24824	2	0	next	incorrect	1062
Fage_P070b	228	Pulse	99	9480986	1999	1
Fage_P070b	228	Response	2	9483996	5009	1
Fage_P070b	228	Pulse	99	9493386	14399	1
Fage_P070b	229	Picture	Fixation Cross Sternberg Letters after Stroop	9503811	0	1	37319	3	0	next	other	0
Fage_P070b	229	Pulse	99	9505786	1975	1
Fage_P070b	229	Pulse	99	9518186	14375	1
Fage_P070b	229	Pulse	99	9530585	26774	1
Fage_P070b	230	Picture	Retrieval Sternberg Letters	9541130	0	2	24825	3	0	next	incorrect	1070
Fage_P070b	230	Pulse	99	9542985	1855	1
Fage_P070b	230	Response	2	9547925	6795	1
Fage_P070b	230	Pulse	99	9555385	14255	1
Fage_P070b	231	Picture	Fixation Cross after Retrieval	9565955	0	1	124620	2	0	next	other	0
Fage_P070b	231	Pulse	99	9567785	1830	1
Fage_P070b	231	Pulse	99	9580185	14230	1
Fage_P070b	231	Pulse	99	9592584	26629	1
Fage_P070b	231	Pulse	99	9604984	39029	1
Fage_P070b	231	Pulse	99	9617384	51429	1
Fage_P070b	231	Pulse	99	9629784	63829	1
Fage_P070b	231	Pulse	99	9642183	76228	1
Fage_P070b	231	Pulse	99	9654583	88628	1
Fage_P070b	231	Pulse	99	9666983	101028	1
Fage_P070b	231	Pulse	99	9679383	113428	1
Fage_P070b	232	Picture	Encoding Sternberg Letters	9690575	0	1	24824	2	0	next	other	0
Fage_P070b	232	Pulse	99	9691782	1207	1
Fage_P070b	232	Pulse	99	9704182	13607	1
Fage_P070b	233	Picture	Fixation Cross Sternberg Letters after Encoding	9715399	0	1	12496	2	0	next	other	0
Fage_P070b	233	Pulse	99	9716582	1183	1
Fage_P070b	234	Picture	Stroop Sternberg	9727895	0	1	24824	2	0	next	incorrect	1090
Fage_P070b	234	Pulse	99	9728982	1087	1
Fage_P070b	234	Response	2	9732921	5026	1
Fage_P070b	234	Pulse	99	9741381	13486	1
Fage_P070b	235	Picture	Fixation Cross Sternberg Letters after Stroop	9752719	0	1	37319	2	0	next	other	0
Fage_P070b	235	Pulse	99	9753781	1062	1
Fage_P070b	235	Pulse	99	9766181	13462	1
Fage_P070b	235	Pulse	99	9778581	25862	1
Fage_P070b	236	Picture	Retrieval Sternberg Letters	9790038	0	1	24825	2	0	next	incorrect	1098
Fage_P070b	236	Pulse	99	9790981	943	1
Fage_P070b	236	Response	2	9795010	4972	1
Fage_P070b	236	Pulse	99	9803380	13342	1
Fage_P070b	237	Picture	Fixation Cross after Retrieval	9814863	0	1	112291	2	0	next	other	0
Fage_P070b	237	Pulse	99	9815780	917	1
Fage_P070b	237	Pulse	99	9828180	13317	1
Fage_P070b	237	Pulse	99	9840580	25717	1
Fage_P070b	237	Pulse	99	9852979	38116	1
Fage_P070b	237	Pulse	99	9865379	50516	1
Fage_P070b	237	Pulse	99	9877779	62916	1
Fage_P070b	237	Pulse	99	9890179	75316	1
Fage_P070b	237	Pulse	99	9902578	87715	1
Fage_P070b	237	Pulse	99	9914978	100115	1
Fage_P070b	238	Picture	Encoding Sternberg Letters	9927154	0	1	24824	2	0	next	other	0
Fage_P070b	238	Pulse	99	9927378	224	1
Fage_P070b	238	Pulse	99	9939778	12624	1
Fage_P070b	239	Picture	Fixation Cross Sternberg Letters after Encoding	9951978	0	1	12496	2	0	next	other	0
Fage_P070b	239	Pulse	99	9952177	199	1
Fage_P070b	240	Picture	Stroop Sternberg	9964474	0	1	24824	2	0	next	incorrect	1117
Fage_P070b	240	Pulse	99	9964577	103	1
Fage_P070b	240	Response	2	9968667	4193	1
Fage_P070b	240	Pulse	99	9976977	12503	1
Fage_P070b	241	Picture	Fixation Cross Sternberg Letters after Stroop	9989298	0	1	37319	3	0	next	other	0
Fage_P070b	241	Pulse	99	9989377	79	1
Fage_P070b	241	Pulse	99	10001777	12479	1
Fage_P070b	241	Pulse	99	10014176	24878	1
Fage_P070b	241	Pulse	99	10026576	37278	1
Fage_P070b	242	Picture	Retrieval Sternberg Letters	10026617	0	2	24825	3	0	next	incorrect	1125
Fage_P070b	242	Response	2	10031596	4979	1
Fage_P070b	242	Pulse	99	10038976	12359	1
Fage_P070b	242	Pulse	99	10051376	24759	1
Fage_P070b	243	Picture	Fixation Cross after Retrieval	10051442	0	1	137116	2	0	next	other	0
Fage_P070b	243	Pulse	99	10063775	12333	1
Fage_P070b	243	Pulse	99	10076175	24733	1
Fage_P070b	243	Pulse	99	10088575	37133	1
Fage_P070b	243	Pulse	99	10100975	49533	1
Fage_P070b	243	Pulse	99	10113374	61932	1
Fage_P070b	243	Pulse	99	10125774	74332	1
Fage_P070b	243	Pulse	99	10138174	86732	1
Fage_P070b	243	Pulse	99	10150574	99132	1
Fage_P070b	243	Pulse	99	10162974	111532	1
Fage_P070b	243	Pulse	99	10175373	123931	1
Fage_P070b	243	Pulse	99	10187773	136331	1
Fage_P070b	244	Picture	Encoding Sternberg Letters	10188558	0	1	24824	2	0	next	other	0
Fage_P070b	244	Pulse	99	10200173	11615	1
Fage_P070b	244	Pulse	99	10212573	24015	1
Fage_P070b	245	Picture	Fixation Cross Sternberg Letters after Encoding	10213382	0	1	12495	2	0	next	other	0
Fage_P070b	245	Pulse	99	10224972	11590	1
Fage_P070b	246	Picture	Stroop Sternberg	10225877	0	1	24824	2	0	next	incorrect	1146
Fage_P070b	246	Response	2	10230562	4685	1
Fage_P070b	246	Pulse	99	10237372	11495	1
Fage_P070b	246	Pulse	99	10249772	23895	1
Fage_P070b	247	Picture	Fixation Cross Sternberg Letters after Stroop	10250701	0	1	37320	2	0	next	other	0
Fage_P070b	247	Pulse	99	10262172	11471	1
Fage_P070b	247	Pulse	99	10274572	23871	1
Fage_P070b	247	Pulse	99	10286971	36270	1
Fage_P070b	248	Picture	Retrieval Sternberg Letters	10288021	0	1	24824	2	0	next	incorrect	1154
Fage_P070b	248	Response	2	10295501	7480	1
Fage_P070b	248	Pulse	99	10299371	11350	1
Fage_P070b	248	Pulse	99	10311771	23750	1
Fage_P070b	249	Picture	Fixation Cross after Retrieval	10312845	0	1	149445	2	0	next	other	0
Fage_P070b	249	Pulse	99	10324171	11326	1
Fage_P070b	249	Pulse	99	10336570	23725	1
Fage_P070b	249	Pulse	99	10348970	36125	1
Fage_P070b	249	Pulse	99	10361370	48525	1
Fage_P070b	249	Pulse	99	10373770	60925	1
Fage_P070b	249	Pulse	99	10386169	73324	1
Fage_P070b	249	Pulse	99	10398569	85724	1
Fage_P070b	249	Pulse	99	10410969	98124	1
Fage_P070b	249	Pulse	99	10423369	110524	1
Fage_P070b	249	Pulse	99	10435768	122923	1
Fage_P070b	249	Pulse	99	10448168	135323	1
Fage_P070b	249	Pulse	99	10460568	147723	1
Fage_P070b	250	Picture	Encoding Sternberg Letters	10462290	0	1	24824	2	0	next	other	0
Fage_P070b	250	Pulse	99	10472968	10678	1
Fage_P070b	250	Pulse	99	10485367	23077	1
Fage_P070b	251	Picture	Fixation Cross Sternberg Letters after Encoding	10487114	0	1	12495	2	0	next	other	0
Fage_P070b	251	Pulse	99	10497767	10653	1
Fage_P070b	252	Picture	Stroop Sternberg	10499609	0	1	24824	2	0	next	hit	1176
Fage_P070b	252	Response	1	10503957	4348	1
Fage_P070b	252	Pulse	99	10510167	10558	1
Fage_P070b	252	Pulse	99	10522567	22958	1
Fage_P070b	253	Picture	Fixation Cross Sternberg Letters after Stroop	10524433	0	1	37320	2	0	next	other	0
Fage_P070b	253	Pulse	99	10534967	10534	1
Fage_P070b	253	Pulse	99	10547366	22933	1
Fage_P070b	253	Pulse	99	10559766	35333	1
Fage_P070b	254	Picture	Retrieval Sternberg Letters	10561753	0	1	24824	2	0	next	hit	1184
Fage_P070b	254	Response	1	10566726	4973	1
Fage_P070b	254	Pulse	99	10572166	10413	1
Fage_P070b	254	Pulse	99	10584565	22812	1
Fage_P070b	255	Picture	Fixation Cross after Retrieval	10586577	0	1	137116	2	0	next	other	0
Fage_P070b	255	Pulse	99	10596965	10388	1
Fage_P070b	255	Pulse	99	10609365	22788	1
Fage_P070b	255	Pulse	99	10621765	35188	1
Fage_P070b	255	Pulse	99	10634165	47588	1
Fage_P070b	255	Pulse	99	10646564	59987	1
Fage_P070b	255	Pulse	99	10658964	72387	1
Fage_P070b	255	Pulse	99	10671364	84787	1
Fage_P070b	255	Pulse	99	10683764	97187	1
Fage_P070b	255	Pulse	99	10696164	109587	1
Fage_P070b	255	Pulse	99	10708563	121986	1
Fage_P070b	255	Pulse	99	10720963	134386	1
Fage_P070b	256	Picture	Encoding Sternberg Letters	10723693	0	1	24823	3	0	next	other	0
Fage_P070b	256	Pulse	99	10733363	9670	1
Fage_P070b	256	Pulse	99	10745763	22070	1
Fage_P070b	257	Picture	Fixation Cross Sternberg Letters after Encoding	10748516	0	2	12496	3	0	next	other	0
Fage_P070b	257	Pulse	99	10758172	9656	1
Fage_P070b	258	Picture	Stroop Sternberg	10761012	0	1	24824	3	0	next	incorrect	1205
Fage_P070b	258	Response	2	10765202	4190	1
Fage_P070b	258	Pulse	99	10770562	9550	1
Fage_P070b	258	Pulse	99	10782972	21960	1
Fage_P070b	259	Picture	Fixation Cross Sternberg Letters after Stroop	10785836	0	2	37320	3	0	next	other	0
Fage_P070b	259	Pulse	99	10795372	9536	1
Fage_P070b	259	Pulse	99	10807771	21935	1
Fage_P070b	259	Pulse	99	10820171	34335	1
Fage_P070b	260	Picture	Retrieval Sternberg Letters	10823156	0	1	24824	2	0	next	incorrect	1213
Fage_P070b	260	Response	2	10828261	5105	1
Fage_P070b	260	Pulse	99	10832571	9415	1
Fage_P070b	260	Pulse	99	10844971	21815	1
Fage_P070b	261	Picture	Fixation Cross after Retrieval	10847980	0	1	112292	2	0	next	other	0
Fage_P070b	261	Pulse	99	10857370	9390	1
Fage_P070b	261	Pulse	99	10869770	21790	1
Fage_P070b	261	Pulse	99	10882170	34190	1
Fage_P070b	261	Pulse	99	10894570	46590	1
Fage_P070b	261	Pulse	99	10906970	58990	1
Fage_P070b	261	Pulse	99	10919369	71389	1
Fage_P070b	261	Pulse	99	10931769	83789	1
Fage_P070b	261	Pulse	99	10944169	96189	1
Fage_P070b	261	Pulse	99	10956569	108589	1
Fage_P070b	262	Picture	Encoding Sternberg Letters	10960272	0	1	24824	2	0	next	other	0
Fage_P070b	262	Pulse	99	10968968	8696	1
Fage_P070b	262	Pulse	99	10981368	21096	1
Fage_P070b	263	Picture	Fixation Cross Sternberg Letters after Encoding	10985096	0	1	12495	2	0	next	other	0
Fage_P070b	263	Pulse	99	10993768	8672	1
Fage_P070b	264	Picture	Stroop Sternberg	10997591	0	1	24825	2	0	next	incorrect	1232
Fage_P070b	264	Response	2	11001868	4277	1
Fage_P070b	264	Pulse	99	11006168	8577	1
Fage_P070b	264	Pulse	99	11018568	20977	1
Fage_P070b	265	Picture	Fixation Cross Sternberg Letters after Stroop	11022416	0	1	37319	2	0	next	other	0
Fage_P070b	265	Pulse	99	11030967	8551	1
Fage_P070b	265	Pulse	99	11043367	20951	1
Fage_P070b	265	Pulse	99	11055767	33351	1
Fage_P070b	266	Picture	Retrieval Sternberg Letters	11059735	0	1	24824	2	0	next	incorrect	1240
Fage_P070b	266	Response	2	11064507	4772	1
Fage_P070b	266	Pulse	99	11068166	8431	1
Fage_P070b	266	Pulse	99	11080566	20831	1
Fage_P070b	267	Picture	Fixation Cross after Retrieval	11084559	0	1	149445	2	0	next	other	0
Fage_P070b	267	Pulse	99	11092966	8407	1
Fage_P070b	267	Pulse	99	11105366	20807	1
Fage_P070b	267	Pulse	99	11117766	33207	1
Fage_P070b	267	Pulse	99	11130165	45606	1
Fage_P070b	267	Pulse	99	11142565	58006	1
Fage_P070b	267	Pulse	99	11154965	70406	1
Fage_P070b	267	Pulse	99	11167365	82806	1
Fage_P070b	267	Pulse	99	11179764	95205	1
Fage_P070b	267	Pulse	99	11192164	107605	1
Fage_P070b	267	Pulse	99	11204564	120005	1
Fage_P070b	267	Pulse	99	11216964	132405	1
Fage_P070b	267	Pulse	99	11229364	144805	1
Fage_P070b	268	Picture	Encoding Sternberg Letters	11234004	0	1	24824	2	0	next	other	0
Fage_P070b	268	Pulse	99	11241763	7759	1
Fage_P070b	268	Pulse	99	11254163	20159	1
Fage_P070b	269	Picture	Fixation Cross Sternberg Letters after Encoding	11258828	0	1	12495	2	0	next	other	0
Fage_P070b	269	Pulse	99	11266563	7735	1
Fage_P070b	270	Picture	Stroop Sternberg	11271323	0	1	24825	2	0	next	incorrect	1262
Fage_P070b	270	Response	2	11275303	3980	1
Fage_P070b	270	Pulse	99	11278962	7639	1
Fage_P070b	270	Pulse	99	11291362	20039	1
Fage_P070b	271	Picture	Fixation Cross Sternberg Letters after Stroop	11296148	0	1	37319	2	0	next	other	0
Fage_P070b	271	Pulse	99	11303762	7614	1
Fage_P070b	271	Pulse	99	11316162	20014	1
Fage_P070b	271	Pulse	99	11328562	32414	1
Fage_P070b	272	Picture	Retrieval Sternberg Letters	11333467	0	1	24824	2	0	next	hit	1270
Fage_P070b	272	Response	1	11337072	3605	1
Fage_P070b	272	Pulse	99	11340961	7494	1
Fage_P070b	272	Pulse	99	11353361	19894	1
Fage_P070b	273	Picture	Fixation Cross after Retrieval	11358291	0	1	124621	2	0	next	other	0
Fage_P070b	273	Pulse	99	11365761	7470	1
Fage_P070b	273	Pulse	99	11378161	19870	1
Fage_P070b	273	Pulse	99	11390560	32269	1
Fage_P070b	273	Pulse	99	11402960	44669	1
Fage_P070b	273	Pulse	99	11415360	57069	1
Fage_P070b	273	Pulse	99	11427760	69469	1
Fage_P070b	273	Pulse	99	11440160	81869	1
Fage_P070b	273	Pulse	99	11452559	94268	1
Fage_P070b	273	Pulse	99	11464959	106668	1
Fage_P070b	273	Pulse	99	11477359	119068	1
Fage_P070b	274	Picture	Encoding Sternberg Letters	11482912	0	1	24824	2	0	next	other	0
Fage_P070b	274	Pulse	99	11489759	6847	1
Fage_P070b	274	Pulse	99	11502158	19246	1
Fage_P070b	275	Picture	Fixation Cross Sternberg Letters after Encoding	11507736	0	1	12495	2	0	next	other	0
Fage_P070b	275	Pulse	99	11514558	6822	1
Fage_P070b	276	Picture	Stroop Sternberg	11520231	0	1	24824	3	0	next	incorrect	1290
Fage_P070b	276	Response	2	11524418	4187	1
Fage_P070b	276	Pulse	99	11526958	6727	1
Fage_P070b	276	Pulse	99	11539358	19127	1
Fage_P070b	277	Picture	Fixation Cross Sternberg Letters after Stroop	11545055	0	2	37320	3	0	next	other	0
Fage_P070b	277	Pulse	99	11551757	6702	1
Fage_P070b	277	Pulse	99	11564157	19102	1
Fage_P070b	277	Pulse	99	11576557	31502	1
Fage_P070b	278	Picture	Retrieval Sternberg Letters	11582375	0	1	24824	2	0	next	hit	1298
Fage_P070b	278	Response	1	11588447	6072	1
Fage_P070b	278	Pulse	99	11588957	6582	1
Fage_P070b	278	Pulse	99	11601357	18982	1
Fage_P070b	279	Picture	Fixation Cross after Retrieval	11607199	0	1	112292	2	0	next	other	0
Fage_P070b	279	Pulse	99	11613756	6557	1
Fage_P070b	279	Pulse	99	11626156	18957	1
Fage_P070b	279	Pulse	99	11638556	31357	1
Fage_P070b	279	Pulse	99	11650956	43757	1
Fage_P070b	279	Pulse	99	11663355	56156	1
Fage_P070b	279	Pulse	99	11675755	68556	1
Fage_P070b	279	Pulse	99	11688155	80956	1
Fage_P070b	279	Pulse	99	11700555	93356	1
Fage_P070b	279	Pulse	99	11712954	105755	1
Fage_P070b	280	Picture	Encoding Sternberg Letters	11719491	0	1	24824	2	0	next	other	0
Fage_P070b	280	Pulse	99	11725354	5863	1
Fage_P070b	280	Pulse	99	11737754	18263	1
Fage_P070b	281	Picture	Fixation Cross Sternberg Letters after Encoding	11744315	0	1	12495	2	0	next	other	0
Fage_P070b	281	Pulse	99	11750154	5839	1
Fage_P070b	282	Picture	Stroop Sternberg	11756810	0	1	24825	2	0	next	hit	1317
Fage_P070b	282	Response	1	11761274	4464	1
Fage_P070b	282	Pulse	99	11762553	5743	1
Fage_P070b	282	Pulse	99	11774953	18143	1
Fage_P070b	283	Picture	Fixation Cross Sternberg Letters after Stroop	11781635	0	1	37319	2	0	next	other	0
Fage_P070b	283	Pulse	99	11787353	5718	1
Fage_P070b	283	Pulse	99	11799753	18118	1
Fage_P070b	283	Pulse	99	11812153	30518	1
Fage_P070b	284	Picture	Retrieval Sternberg Letters	11818954	0	1	24824	2	0	next	hit	1326
Fage_P070b	284	Pulse	99	11824552	5598	1
Fage_P070b	284	Response	1	11825152	6198	1
Fage_P070b	284	Pulse	99	11836952	17998	1
Fage_P070b	285	Picture	Fixation Cross after Retrieval	11843778	0	1	137116	2	0	next	other	0
Fage_P070b	285	Pulse	99	11849352	5574	1
Fage_P070b	285	Pulse	99	11861752	17974	1
Fage_P070b	285	Pulse	99	11874151	30373	1
Fage_P070b	285	Pulse	99	11886551	42773	1
Fage_P070b	285	Pulse	99	11898951	55173	1
Fage_P070b	285	Pulse	99	11911351	67573	1
Fage_P070b	285	Pulse	99	11923751	79973	1
Fage_P070b	285	Pulse	99	11936150	92372	1
Fage_P070b	285	Pulse	99	11948550	104772	1
Fage_P070b	285	Pulse	99	11960950	117172	1
Fage_P070b	285	Pulse	99	11973350	129572	1
Fage_P070b	286	Picture	Encoding Sternberg Letters	11980894	0	1	24824	2	0	next	other	0
Fage_P070b	286	Pulse	99	11985749	4855	1
Fage_P070b	286	Pulse	99	11998149	17255	1
Fage_P070b	287	Picture	Fixation Cross Sternberg Letters after Encoding	12005718	0	1	12496	2	0	next	other	0
Fage_P070b	287	Pulse	99	12010549	4831	1
Fage_P070b	288	Picture	Stroop Sternberg	12018214	0	1	24824	2	0	next	hit	1346
Fage_P070b	288	Response	1	12022609	4395	1
Fage_P070b	288	Pulse	99	12022948	4734	1
Fage_P070b	288	Pulse	99	12035348	17134	1
Fage_P070b	289	Picture	Fixation Cross Sternberg Letters after Stroop	12043038	0	1	37319	2	0	next	other	0
Fage_P070b	289	Pulse	99	12047748	4710	1
Fage_P070b	289	Pulse	99	12060148	17110	1
Fage_P070b	289	Pulse	99	12072548	29510	1
Fage_P070b	290	Picture	Retrieval Sternberg Letters	12080357	0	1	24824	3	0	next	incorrect	1355
Fage_P070b	290	Pulse	99	12084947	4590	1
Fage_P070b	290	Response	2	12085157	4800	1
Fage_P070b	290	Pulse	99	12097347	16990	1
Fage_P070b	291	Picture	Fixation Cross after Retrieval	12105181	0	2	112292	3	0	next	other	0
Fage_P070b	291	Pulse	99	12109747	4566	1
Fage_P070b	291	Pulse	99	12122147	16966	1
Fage_P070b	291	Pulse	99	12134546	29365	1
Fage_P070b	291	Pulse	99	12146946	41765	1
Fage_P070b	291	Pulse	99	12159346	54165	1
Fage_P070b	291	Pulse	99	12171746	66565	1
Fage_P070b	291	Pulse	99	12184146	78965	1
Fage_P070b	291	Pulse	99	12196545	91364	1
Fage_P070b	291	Pulse	99	12208945	103764	1
Fage_P070b	292	Picture	End Sternberg	12217473	0	1	37320	2	0	next	other	0
Fage_P070b	292	Pulse	99	12221345	3872	1
Fage_P070b	292	Pulse	99	12233745	16272	1
Fage_P070b	292	Pulse	99	12246144	28671	1
Fage_P070b	293	Picture	Instruction Stroop	12254793	0	1	37319	3	0	next	other	0
Fage_P070b	293	Pulse	99	12258544	3751	1
Fage_P070b	293	Pulse	99	12270944	16151	1
Fage_P070b	293	Pulse	99	12283344	28551	1
Fage_P070b	294	Picture	stroop neutral close	12292112	0	2	24991	3	0	next	incorrect	1377
Fage_P070b	294	Pulse	99	12295744	3632	1
Fage_P070b	294	Response	2	12296503	4391	1
Fage_P070b	294	Pulse	99	12308143	16031	1
Fage_P070b	295	Picture	stroop neutral close	12317103	0	1	24824	2	0	next	hit	1381
Fage_P070b	295	Pulse	99	12320543	3440	1
Fage_P070b	295	Response	1	12321513	4410	1
Fage_P070b	295	Pulse	99	12332943	15840	1
Fage_P070b	296	Picture	stroop neutral close	12341927	0	1	24824	2	0	next	incorrect	1385
Fage_P070b	296	Pulse	99	12345343	3416	1
Fage_P070b	296	Response	2	12346282	4355	1
Fage_P070b	296	Pulse	99	12357742	15815	1
Fage_P070b	297	Picture	stroop neutral close	12366751	0	1	24824	3	0	next	hit	1389
Fage_P070b	297	Pulse	99	12370142	3391	1
Fage_P070b	297	Response	1	12370682	3931	1
Fage_P070b	297	Pulse	99	12382542	15791	1
Fage_P070b	298	Picture	stroop neutral close	12391575	0	2	24991	3	0	next	hit	1393
Fage_P070b	298	Pulse	99	12394942	3367	1
Fage_P070b	298	Response	1	12397531	5956	1
Fage_P070b	298	Pulse	99	12407351	15776	1
Fage_P070b	299	Picture	stroop neutral close	12416566	0	1	24824	2	0	next	incorrect	1397
Fage_P070b	299	Pulse	99	12419751	3185	1
Fage_P070b	299	Response	2	12421101	4535	1
Fage_P070b	299	Pulse	99	12432141	15575	1
Fage_P070b	300	Picture	Fixation Cross Stroop	12441390	0	1	124621	2	0	next	other	0
Fage_P070b	300	Pulse	99	12444551	3161	1
Fage_P070b	300	Pulse	99	12456950	15560	1
Fage_P070b	300	Pulse	99	12469350	27960	1
Fage_P070b	300	Pulse	99	12481750	40360	1
Fage_P070b	300	Pulse	99	12494150	52760	1
Fage_P070b	300	Pulse	99	12506550	65160	1
Fage_P070b	300	Pulse	99	12518949	77559	1
Fage_P070b	300	Pulse	99	12531349	89959	1
Fage_P070b	300	Pulse	99	12543749	102359	1
Fage_P070b	300	Pulse	99	12556149	114759	1
Fage_P070b	301	Picture	stroop neutral close	12566011	0	1	24991	2	0	next	hit	1412
Fage_P070b	301	Pulse	99	12568548	2537	1
Fage_P070b	301	Response	1	12572338	6327	1
Fage_P070b	301	Pulse	99	12580948	14937	1
Fage_P070b	302	Picture	stroop neutral close	12591002	0	1	24990	2	0	next	incorrect	1416
Fage_P070b	302	Pulse	99	12593348	2346	1
Fage_P070b	302	Response	2	12595378	4376	1
Fage_P070b	302	Pulse	99	12605748	14746	1
Fage_P070b	303	Picture	stroop neutral close	12615992	0	1	24825	2	0	next	incorrect	1420
Fage_P070b	303	Pulse	99	12618147	2155	1
Fage_P070b	303	Response	2	12620977	4985	1
Fage_P070b	303	Pulse	99	12630547	14555	1
Fage_P070b	304	Picture	stroop neutral close	12640817	0	1	24990	2	0	next	incorrect	1424
Fage_P070b	304	Pulse	99	12642947	2130	1
Fage_P070b	304	Response	2	12645747	4930	1
Fage_P070b	304	Pulse	99	12655347	14530	1
Fage_P070b	305	Picture	stroop neutral close	12665807	0	1	24824	3	0	next	hit	1428
Fage_P070b	305	Pulse	99	12667747	1940	1
Fage_P070b	305	Response	1	12670046	4239	1
Fage_P070b	305	Pulse	99	12680146	14339	1
Fage_P070b	306	Picture	stroop neutral close	12690631	0	2	24825	3	0	next	incorrect	1432
Fage_P070b	306	Pulse	99	12692546	1915	1
Fage_P070b	306	Response	2	12695296	4665	1
Fage_P070b	306	Pulse	99	12704946	14315	1
Fage_P070b	307	Picture	Fixation Cross Stroop	12715456	0	1	124620	2	0	next	other	0
Fage_P070b	307	Pulse	99	12717346	1890	1
Fage_P070b	307	Pulse	99	12729745	14289	1
Fage_P070b	307	Pulse	99	12742145	26689	1
Fage_P070b	307	Pulse	99	12754545	39089	1
Fage_P070b	307	Pulse	99	12766945	51489	1
Fage_P070b	307	Pulse	99	12779344	63888	1
Fage_P070b	307	Pulse	99	12791744	76288	1
Fage_P070b	307	Pulse	99	12804144	88688	1
Fage_P070b	307	Pulse	99	12816544	101088	1
Fage_P070b	307	Pulse	99	12828944	113488	1
Fage_P070b	308	Picture	stroop neutral close	12840076	0	1	24991	2	0	next	hit	1447
Fage_P070b	308	Pulse	99	12841343	1267	1
Fage_P070b	308	Response	1	12846053	5977	1
Fage_P070b	308	Pulse	99	12853743	13667	1
Fage_P070b	309	Picture	stroop neutral close	12865067	0	1	24991	2	0	next	incorrect	1451
Fage_P070b	309	Pulse	99	12866143	1076	1
Fage_P070b	309	Response	2	12870183	5116	1
Fage_P070b	309	Pulse	99	12878543	13476	1
Fage_P070b	310	Picture	stroop neutral close	12890058	0	1	24824	2	0	next	incorrect	1455
Fage_P070b	310	Pulse	99	12890942	884	1
Fage_P070b	310	Response	2	12894482	4424	1
Fage_P070b	310	Pulse	99	12903342	13284	1
Fage_P070b	311	Picture	stroop neutral close	12914882	0	1	24824	2	0	next	incorrect	1459
Fage_P070b	311	Pulse	99	12915742	860	1
Fage_P070b	311	Response	2	12920092	5210	1
Fage_P070b	311	Pulse	99	12928142	13260	1
Fage_P070b	312	Picture	stroop neutral close	12939706	0	1	24991	2	0	next	hit	1463
Fage_P070b	312	Pulse	99	12940541	835	1
Fage_P070b	312	Response	1	12943741	4035	1
Fage_P070b	312	Pulse	99	12952941	13235	1
Fage_P070b	313	Picture	stroop neutral close	12964697	0	1	24824	2	0	next	hit	1467
Fage_P070b	313	Pulse	99	12965341	644	1
Fage_P070b	313	Response	1	12969331	4634	1
Fage_P070b	313	Pulse	99	12977741	13044	1
Fage_P070b	314	Picture	Fixation Cross Stroop	12989521	0	1	124620	2	0	next	other	0
Fage_P070b	314	Pulse	99	12990140	619	1
Fage_P070b	314	Pulse	99	13002540	13019	1
Fage_P070b	314	Pulse	99	13014940	25419	1
Fage_P070b	314	Pulse	99	13027340	37819	1
Fage_P070b	314	Pulse	99	13039740	50219	1
Fage_P070b	314	Pulse	99	13052139	62618	1
Fage_P070b	314	Pulse	99	13064539	75018	1
Fage_P070b	314	Pulse	99	13076939	87418	1
Fage_P070b	314	Pulse	99	13089339	99818	1
Fage_P070b	314	Pulse	99	13101738	112217	1
Fage_P070b	314	Pulse	99	13114138	124617	1
Fage_P070b	315	Picture	stroop neutral close	13114141	0	1	24824	3	0	next	incorrect	1482
Fage_P070b	315	Response	2	13118418	4277	1
Fage_P070b	315	Pulse	99	13126538	12397	1
Fage_P070b	315	Pulse	99	13138938	24797	1
Fage_P070b	316	Picture	stroop neutral close	13138965	0	2	24991	3	0	next	hit	1486
Fage_P070b	316	Response	1	13143697	4732	1
Fage_P070b	316	Pulse	99	13151337	12372	1
Fage_P070b	316	Pulse	99	13163737	24772	1
Fage_P070b	317	Picture	stroop neutral close	13163956	0	1	24824	2	0	next	incorrect	1490
Fage_P070b	317	Response	2	13168687	4731	1
Fage_P070b	317	Pulse	99	13176137	12181	1
Fage_P070b	317	Pulse	99	13188537	24581	1
Fage_P070b	318	Picture	stroop neutral close	13188780	0	1	24991	2	0	next	incorrect	1494
Fage_P070b	318	Response	2	13193877	5097	1
Fage_P070b	318	Pulse	99	13200936	12156	1
Fage_P070b	318	Pulse	99	13213336	24556	1
Fage_P070b	319	Picture	stroop neutral close	13213771	0	1	24991	2	0	next	incorrect	1498
Fage_P070b	319	Response	2	13218396	4625	1
Fage_P070b	319	Pulse	99	13225736	11965	1
Fage_P070b	319	Pulse	99	13238136	24365	1
Fage_P070b	320	Picture	stroop neutral close	13238762	0	1	24824	2	0	next	incorrect	1502
Fage_P070b	320	Response	2	13243006	4244	1
Fage_P070b	320	Pulse	99	13250535	11773	1
Fage_P070b	320	Pulse	99	13262935	24173	1
Fage_P070b	321	Picture	Fixation Cross Stroop	13263586	0	1	124621	2	0	next	other	0
Fage_P070b	321	Pulse	99	13275335	11749	1
Fage_P070b	321	Pulse	99	13287735	24149	1
Fage_P070b	321	Pulse	99	13300135	36549	1
Fage_P070b	321	Pulse	99	13312534	48948	1
Fage_P070b	321	Pulse	99	13324934	61348	1
Fage_P070b	321	Pulse	99	13337334	73748	1
Fage_P070b	321	Pulse	99	13349734	86148	1
Fage_P070b	321	Pulse	99	13362134	98548	1
Fage_P070b	321	Pulse	99	13374533	110947	1
Fage_P070b	321	Pulse	99	13386933	123347	1
Fage_P070b	322	Picture	stroop maximum incongruent	13388207	0	1	24824	2	0	next	hit	1517
Fage_P070b	322	Response	1	13393403	5196	1
Fage_P070b	322	Pulse	99	13399333	11126	1
Fage_P070b	322	Pulse	99	13411732	23525	1
Fage_P070b	323	Picture	stroop maximum incongruent	13413031	0	1	24824	2	0	next	incorrect	1521
Fage_P070b	323	Response	2	13417512	4481	1
Fage_P070b	323	Pulse	99	13424132	11101	1
Fage_P070b	323	Pulse	99	13436532	23501	1
Fage_P070b	324	Picture	stroop maximum incongruent	13437855	0	1	24991	2	0	next	incorrect	1525
Fage_P070b	324	Response	2	13442632	4777	1
Fage_P070b	324	Pulse	99	13448932	11077	1
Fage_P070b	324	Pulse	99	13461332	23477	1
Fage_P070b	325	Picture	stroop maximum incongruent	13462846	0	1	24824	2	0	next	incorrect	1529
Fage_P070b	325	Response	2	13468351	5505	1
Fage_P070b	325	Pulse	99	13473731	10885	1
Fage_P070b	325	Pulse	99	13486131	23285	1
Fage_P070b	326	Picture	stroop maximum incongruent	13487670	0	1	24990	3	0	next	hit	1533
Fage_P070b	326	Response	1	13493311	5641	1
Fage_P070b	326	Pulse	99	13498531	10861	1
Fage_P070b	326	Pulse	99	13510931	23261	1
Fage_P070b	327	Picture	stroop maximum incongruent	13512660	0	2	24825	3	0	next	incorrect	1537
Fage_P070b	327	Response	2	13518611	5951	1
Fage_P070b	327	Pulse	99	13523330	10670	1
Fage_P070b	327	Pulse	99	13535730	23070	1
Fage_P070b	328	Picture	Fixation Cross Stroop	13537485	0	1	124620	2	0	next	other	0
Fage_P070b	328	Pulse	99	13548130	10645	1
Fage_P070b	328	Pulse	99	13560530	23045	1
Fage_P070b	328	Pulse	99	13572929	35444	1
Fage_P070b	328	Pulse	99	13585329	47844	1
Fage_P070b	328	Pulse	99	13597729	60244	1
Fage_P070b	328	Pulse	99	13610129	72644	1
Fage_P070b	328	Pulse	99	13622528	85043	1
Fage_P070b	328	Pulse	99	13634928	97443	1
Fage_P070b	328	Pulse	99	13647328	109843	1
Fage_P070b	328	Pulse	99	13659728	122243	1
Fage_P070b	329	Picture	stroop maximum incongruent	13662105	0	1	24824	2	0	next	incorrect	1552
Fage_P070b	329	Response	2	13669128	7023	1
Fage_P070b	329	Pulse	99	13672127	10022	1
Fage_P070b	329	Pulse	99	13684527	22422	1
Fage_P070b	330	Picture	stroop maximum incongruent	13686929	0	1	24824	3	0	next	incorrect	1556
Fage_P070b	330	Response	2	13691997	5068	1
Fage_P070b	330	Pulse	99	13696927	9998	1
Fage_P070b	330	Pulse	99	13709327	22398	1
Fage_P070b	331	Picture	stroop maximum incongruent	13711753	0	2	24825	3	0	next	hit	1560
Fage_P070b	331	Response	1	13718757	7004	1
Fage_P070b	331	Pulse	99	13721727	9974	1
Fage_P070b	331	Pulse	99	13734127	22374	1
Fage_P070b	332	Picture	stroop maximum incongruent	13736578	0	1	24824	2	0	next	hit	1564
Fage_P070b	332	Response	1	13743206	6628	1
Fage_P070b	332	Pulse	99	13746526	9948	1
Fage_P070b	332	Pulse	99	13758926	22348	1
Fage_P070b	333	Picture	stroop maximum incongruent	13761402	0	1	24824	2	0	next	hit	1568
Fage_P070b	333	Response	1	13767146	5744	1
Fage_P070b	333	Pulse	99	13771326	9924	1
Fage_P070b	333	Pulse	99	13783726	22324	1
Fage_P070b	334	Picture	stroop maximum incongruent	13786226	0	1	24824	2	0	next	incorrect	1572
Fage_P070b	334	Response	2	13791345	5119	1
Fage_P070b	334	Pulse	99	13796125	9899	1
Fage_P070b	334	Pulse	99	13808525	22299	1
Fage_P070b	335	Picture	Fixation Cross Stroop	13811050	0	1	124621	2	0	next	other	0
Fage_P070b	335	Pulse	99	13820925	9875	1
Fage_P070b	335	Pulse	99	13833325	22275	1
Fage_P070b	335	Pulse	99	13845724	34674	1
Fage_P070b	335	Pulse	99	13858124	47074	1
Fage_P070b	335	Pulse	99	13870524	59474	1
Fage_P070b	335	Pulse	99	13882924	71874	1
Fage_P070b	335	Pulse	99	13895324	84274	1
Fage_P070b	335	Pulse	99	13907723	96673	1
Fage_P070b	335	Pulse	99	13920123	109073	1
Fage_P070b	335	Pulse	99	13932523	121473	1
Fage_P070b	336	Picture	stroop maximum incongruent	13935671	0	1	24824	2	0	next	hit	1588
Fage_P070b	336	Pulse	99	13944923	9252	1
Fage_P070b	336	Response	1	13946092	10421	1
Fage_P070b	336	Pulse	99	13957322	21651	1
Fage_P070b	337	Picture	stroop maximum incongruent	13960495	0	1	24824	2	0	next	hit	1591
Fage_P070b	337	Response	1	13966242	5747	1
Fage_P070b	337	Pulse	99	13969722	9227	1
Fage_P070b	337	Pulse	99	13982122	21627	1
Fage_P070b	338	Picture	stroop maximum incongruent	13985319	0	1	24824	2	0	next	incorrect	1595
Fage_P070b	338	Response	2	13990642	5323	1
Fage_P070b	338	Pulse	99	13994521	9202	1
Fage_P070b	338	Pulse	99	14006921	21602	1
Fage_P070b	339	Picture	stroop maximum incongruent	14010143	0	1	24824	2	0	next	hit	1599
Fage_P070b	339	Response	1	14015751	5608	1
Fage_P070b	339	Pulse	99	14019321	9178	1
Fage_P070b	339	Pulse	99	14031721	21578	1
Fage_P070b	340	Picture	stroop maximum incongruent	14034967	0	1	24824	2	0	next	hit	1603
Fage_P070b	340	Response	1	14041681	6714	1
Fage_P070b	340	Pulse	99	14044131	9164	1
Fage_P070b	340	Pulse	99	14056530	21563	1
Fage_P070b	341	Picture	stroop maximum incongruent	14059791	0	1	24824	3	0	next	incorrect	1607
Fage_P070b	341	Response	2	14064340	4549	1
Fage_P070b	341	Pulse	99	14068920	9129	1
Fage_P070b	341	Pulse	99	14081330	21539	1
Fage_P070b	342	Picture	Fixation Cross Stroop	14084615	0	2	124621	3	0	next	other	0
Fage_P070b	342	Pulse	99	14093730	9115	1
Fage_P070b	342	Pulse	99	14106130	21515	1
Fage_P070b	342	Pulse	99	14118529	33914	1
Fage_P070b	342	Pulse	99	14130929	46314	1
Fage_P070b	342	Pulse	99	14143329	58714	1
Fage_P070b	342	Pulse	99	14155729	71114	1
Fage_P070b	342	Pulse	99	14168128	83513	1
Fage_P070b	342	Pulse	99	14180528	95913	1
Fage_P070b	342	Pulse	99	14192928	108313	1
Fage_P070b	342	Pulse	99	14205328	120713	1
Fage_P070b	343	Picture	stroop maximum incongruent	14209236	0	1	24991	2	0	next	incorrect	1622
Fage_P070b	343	Response	2	14214157	4921	1
Fage_P070b	343	Pulse	99	14217727	8491	1
Fage_P070b	343	Pulse	99	14230127	20891	1
Fage_P070b	344	Picture	stroop maximum incongruent	14234227	0	1	24823	3	0	next	hit	1626
Fage_P070b	344	Response	1	14238867	4640	1
Fage_P070b	344	Pulse	99	14242527	8300	1
Fage_P070b	344	Pulse	99	14254927	20700	1
Fage_P070b	345	Picture	stroop maximum incongruent	14259050	0	2	24825	3	0	next	incorrect	1630
Fage_P070b	345	Response	2	14263477	4427	1
Fage_P070b	345	Pulse	99	14267326	8276	1
Fage_P070b	345	Pulse	99	14279726	20676	1
Fage_P070b	346	Picture	stroop maximum incongruent	14283875	0	1	24824	2	0	next	incorrect	1634
Fage_P070b	346	Response	2	14289136	5261	1
Fage_P070b	346	Pulse	99	14292126	8251	1
Fage_P070b	346	Pulse	99	14304526	20651	1
Fage_P070b	347	Picture	stroop maximum incongruent	14308699	0	1	24824	2	0	next	incorrect	1638
Fage_P070b	347	Response	2	14315306	6607	1
Fage_P070b	347	Pulse	99	14316925	8226	1
Fage_P070b	347	Pulse	99	14329325	20626	1
Fage_P070b	348	Picture	stroop maximum incongruent	14333523	0	1	24824	3	0	next	incorrect	1642
Fage_P070b	348	Response	2	14339715	6192	1
Fage_P070b	348	Pulse	99	14341725	8202	1
Fage_P070b	348	Pulse	99	14354125	20602	1
Fage_P070b	349	Picture	Fixation Cross Stroop	14358347	0	2	124621	3	0	next	other	0
Fage_P070b	349	Pulse	99	14366525	8178	1
Fage_P070b	349	Pulse	99	14378924	20577	1
Fage_P070b	349	Pulse	99	14391324	32977	1
Fage_P070b	349	Pulse	99	14403724	45377	1
Fage_P070b	349	Pulse	99	14416124	57777	1
Fage_P070b	349	Pulse	99	14428523	70176	1
Fage_P070b	349	Pulse	99	14440923	82576	1
Fage_P070b	349	Pulse	99	14453323	94976	1
Fage_P070b	349	Pulse	99	14465723	107376	1
Fage_P070b	349	Pulse	99	14478123	119776	1
Fage_P070b	350	Picture	End Stroop	14482968	0	1	43911	2	0	next	other	0
Fage_P070b	350	Pulse	99	14490522	7554	1
Fage_P070b	350	Pulse	99	14502922	19954	1
Fage_P070b	350	Pulse	99	14515322	32354	1
