# Supplementary material for: Towards clinical applicability of fMRI via systematic filtering
Source: PLoS One. 2025 May 12;20(5):e0321088. doi: 10.1371/journal.pone.0321088 (PMC12068634; doi:10.1371/journal.pone.0321088)
Supplement: S1 Code — (ZIP) [file pone.0321088.s001.zip › PLOS_DATA_CODE/Logfiles/Fage_P074a-fage.log]

Scenario - Fage Final
Logfile written - 06/03/2013 09:32:06

Subject	Trial	Event Type	Code	Time	TTime	Uncertainty	Duration	Uncertainty	ReqTime	ReqDur	Stim Type	Pair Index

Fage_P074a	1	Pulse	99	84203	94199	1
Fage_P074a	2	Picture	Instruction Sternberg Symbols	84464	0	1	37320	2	0	next	other	0
Fage_P074a	2	Pulse	99	96603	12139	1
Fage_P074a	2	Pulse	99	109003	24539	1
Fage_P074a	2	Pulse	99	121402	36938	1
Fage_P074a	3	Picture	Encoding Sternberg Symbols	121784	0	1	24824	2	0	next	other	0
Fage_P074a	3	Pulse	99	133802	12018	1
Fage_P074a	3	Pulse	99	146202	24418	1
Fage_P074a	4	Picture	Fixation Cross Sternberg Symbols after Encoding	146608	0	1	12495	2	0	next	other	0
Fage_P074a	4	Pulse	99	158602	11994	1
Fage_P074a	5	Picture	Stroop Sternberg	159103	0	1	24824	3	0	next	incorrect	12
Fage_P074a	5	Response	2	167591	8488	1
Fage_P074a	5	Pulse	99	171001	11898	1
Fage_P074a	5	Pulse	99	183401	24298	1
Fage_P074a	6	Picture	Fixation Cross Sternberg Symbols after Stroop	183927	0	2	37320	3	0	next	other	0
Fage_P074a	6	Pulse	99	195801	11874	1
Fage_P074a	6	Pulse	99	208201	24274	1
Fage_P074a	6	Pulse	99	220601	36674	1
Fage_P074a	7	Picture	Retrieval Sternberg Symbols	221247	0	1	24824	2	0	next	hit	20
Fage_P074a	7	Response	1	232110	10863	1
Fage_P074a	7	Pulse	99	233000	11753	1
Fage_P074a	7	Pulse	99	245400	24153	1
Fage_P074a	8	Picture	Fixation Cross after Retrieval	246071	0	1	112292	2	0	next	other	0
Fage_P074a	8	Pulse	99	257800	11729	1
Fage_P074a	8	Pulse	99	270200	24129	1
Fage_P074a	8	Pulse	99	282599	36528	1
Fage_P074a	8	Pulse	99	294999	48928	1
Fage_P074a	8	Pulse	99	307399	61328	1
Fage_P074a	8	Pulse	99	319799	73728	1
Fage_P074a	8	Pulse	99	332198	86127	1
Fage_P074a	8	Pulse	99	344598	98527	1
Fage_P074a	8	Pulse	99	356998	110927	1
Fage_P074a	9	Picture	Encoding Sternberg Symbols	358363	0	1	24824	2	0	next	other	0
Fage_P074a	9	Pulse	99	369398	11035	1
Fage_P074a	9	Pulse	99	381798	23435	1
Fage_P074a	10	Picture	Fixation Cross Sternberg Symbols after Encoding	383187	0	1	12495	2	0	next	other	0
Fage_P074a	10	Pulse	99	394197	11010	1
Fage_P074a	11	Picture	Stroop Sternberg	395682	0	1	24825	2	0	next	incorrect	39
Fage_P074a	11	Response	2	404697	9015	1
Fage_P074a	11	Pulse	99	406597	10915	1
Fage_P074a	11	Pulse	99	418997	23315	1
Fage_P074a	12	Picture	Fixation Cross Sternberg Symbols after Stroop	420507	0	1	37319	2	0	next	other	0
Fage_P074a	12	Pulse	99	431397	10890	1
Fage_P074a	12	Pulse	99	443796	23289	1
Fage_P074a	12	Pulse	99	456196	35689	1
Fage_P074a	13	Picture	Retrieval Sternberg Symbols	457826	0	1	24824	2	0	next	hit	48
Fage_P074a	13	Pulse	99	468596	10770	1
Fage_P074a	13	Response	1	474166	16340	1
Fage_P074a	13	Pulse	99	480996	23170	1
Fage_P074a	14	Picture	Fixation Cross after Retrieval	482650	0	1	149445	2	0	next	other	0
Fage_P074a	14	Pulse	99	493395	10745	1
Fage_P074a	14	Pulse	99	505795	23145	1
Fage_P074a	14	Pulse	99	518195	35545	1
Fage_P074a	14	Pulse	99	530595	47945	1
Fage_P074a	14	Pulse	99	542994	60344	1
Fage_P074a	14	Pulse	99	555394	72744	1
Fage_P074a	14	Pulse	99	567794	85144	1
Fage_P074a	14	Pulse	99	580194	97544	1
Fage_P074a	14	Pulse	99	592593	109943	1
Fage_P074a	14	Pulse	99	604993	122343	1
Fage_P074a	14	Pulse	99	617393	134743	1
Fage_P074a	14	Pulse	99	629793	147143	1
Fage_P074a	15	Picture	Encoding Sternberg Symbols	632095	0	1	24824	2	0	next	other	0
Fage_P074a	15	Pulse	99	642193	10098	1
Fage_P074a	15	Pulse	99	654592	22497	1
Fage_P074a	16	Picture	Fixation Cross Sternberg Symbols after Encoding	656919	0	1	12495	2	0	next	other	0
Fage_P074a	16	Pulse	99	666992	10073	1
Fage_P074a	17	Picture	Stroop Sternberg	669414	0	1	24824	3	0	next	hit	69
Fage_P074a	17	Response	1	678182	8768	1
Fage_P074a	17	Pulse	99	679392	9978	1
Fage_P074a	17	Pulse	99	691792	22378	1
Fage_P074a	18	Picture	Fixation Cross Sternberg Symbols after Stroop	694238	0	2	37320	3	0	next	other	0
Fage_P074a	18	Pulse	99	704191	9953	1
Fage_P074a	18	Pulse	99	716591	22353	1
Fage_P074a	18	Pulse	99	728991	34753	1
Fage_P074a	19	Picture	Retrieval Sternberg Symbols	731558	0	1	24824	2	0	next	hit	77
Fage_P074a	19	Response	1	739571	8013	1
Fage_P074a	19	Pulse	99	741390	9832	1
Fage_P074a	19	Pulse	99	753790	22232	1
Fage_P074a	20	Picture	Fixation Cross after Retrieval	756382	0	1	124621	2	0	next	other	0
Fage_P074a	20	Pulse	99	766190	9808	1
Fage_P074a	20	Pulse	99	778590	22208	1
Fage_P074a	20	Pulse	99	790990	34608	1
Fage_P074a	20	Pulse	99	803390	47008	1
Fage_P074a	20	Pulse	99	815789	59407	1
Fage_P074a	20	Pulse	99	828189	71807	1
Fage_P074a	20	Pulse	99	840589	84207	1
Fage_P074a	20	Pulse	99	852989	96607	1
Fage_P074a	20	Pulse	99	865388	109006	1
Fage_P074a	20	Pulse	99	877788	121406	1
Fage_P074a	21	Picture	Encoding Sternberg Symbols	881003	0	1	24824	2	0	next	other	0
Fage_P074a	21	Pulse	99	890188	9185	1
Fage_P074a	21	Pulse	99	902588	21585	1
Fage_P074a	22	Picture	Fixation Cross Sternberg Symbols after Encoding	905827	0	1	12495	2	0	next	other	0
Fage_P074a	22	Pulse	99	914987	9160	1
Fage_P074a	23	Picture	Stroop Sternberg	918322	0	1	24824	2	0	next	hit	97
Fage_P074a	23	Response	1	925657	7335	1
Fage_P074a	23	Pulse	99	927387	9065	1
Fage_P074a	23	Pulse	99	939787	21465	1
Fage_P074a	24	Picture	Fixation Cross Sternberg Symbols after Stroop	943146	0	1	37320	2	0	next	other	0
Fage_P074a	24	Pulse	99	952187	9041	1
Fage_P074a	24	Pulse	99	964587	21441	1
Fage_P074a	24	Pulse	99	976986	33840	1
Fage_P074a	25	Picture	Retrieval Sternberg Symbols	980466	0	1	24824	2	0	next	incorrect	106
Fage_P074a	25	Pulse	99	989386	8920	1
Fage_P074a	25	Response	2	989576	9110	1
Fage_P074a	25	Pulse	99	1001786	21320	1
Fage_P074a	26	Picture	Fixation Cross after Retrieval	1005290	0	1	136949	2	0	next	other	0
Fage_P074a	26	Pulse	99	1014186	8896	1
Fage_P074a	26	Pulse	99	1026585	21295	1
Fage_P074a	26	Pulse	99	1038985	33695	1
Fage_P074a	26	Pulse	99	1051385	46095	1
Fage_P074a	26	Pulse	99	1063785	58495	1
Fage_P074a	26	Pulse	99	1076194	70904	1
Fage_P074a	26	Pulse	99	1088594	83304	1
Fage_P074a	26	Pulse	99	1100994	95704	1
Fage_P074a	26	Pulse	99	1113394	108104	1
Fage_P074a	26	Pulse	99	1125793	120503	1
Fage_P074a	26	Pulse	99	1138193	132903	1
Fage_P074a	27	Picture	Encoding Sternberg Symbols	1142239	0	1	24824	2	0	next	other	0
Fage_P074a	27	Pulse	99	1150593	8354	1
Fage_P074a	27	Pulse	99	1162993	20754	1
Fage_P074a	28	Picture	Fixation Cross Sternberg Symbols after Encoding	1167063	0	1	12496	2	0	next	other	0
Fage_P074a	28	Pulse	99	1175393	8330	1
Fage_P074a	29	Picture	Stroop Sternberg	1179559	0	1	24824	2	0	next	incorrect	127
Fage_P074a	29	Pulse	99	1187792	8233	1
Fage_P074a	29	Response	2	1191062	11503	1
Fage_P074a	29	Pulse	99	1200192	20633	1
Fage_P074a	30	Picture	Fixation Cross Sternberg Symbols after Stroop	1204383	0	1	37319	2	0	next	other	0
Fage_P074a	30	Pulse	99	1212592	8209	1
Fage_P074a	30	Pulse	99	1224992	20609	1
Fage_P074a	30	Pulse	99	1237391	33008	1
Fage_P074a	31	Picture	Retrieval Sternberg Symbols	1241702	0	1	24824	3	0	next	hit	135
Fage_P074a	31	Pulse	99	1249791	8089	1
Fage_P074a	31	Response	1	1257811	16109	1
Fage_P074a	31	Pulse	99	1262191	20489	1
Fage_P074a	32	Picture	Fixation Cross after Retrieval	1266526	0	2	124621	3	0	next	other	0
Fage_P074a	32	Pulse	99	1274591	8065	1
Fage_P074a	32	Pulse	99	1286990	20464	1
Fage_P074a	32	Pulse	99	1299390	32864	1
Fage_P074a	32	Pulse	99	1311790	45264	1
Fage_P074a	32	Pulse	99	1324190	57664	1
Fage_P074a	32	Pulse	99	1336590	70064	1
Fage_P074a	32	Pulse	99	1348989	82463	1
Fage_P074a	32	Pulse	99	1361389	94863	1
Fage_P074a	32	Pulse	99	1373789	107263	1
Fage_P074a	32	Pulse	99	1386189	119663	1
Fage_P074a	33	Picture	Encoding Sternberg Symbols	1391147	0	1	24824	2	0	next	other	0
Fage_P074a	33	Pulse	99	1398588	7441	1
Fage_P074a	33	Pulse	99	1410988	19841	1
Fage_P074a	34	Picture	Fixation Cross Sternberg Symbols after Encoding	1415971	0	1	12496	2	0	next	other	0
Fage_P074a	34	Pulse	99	1423388	7417	1
Fage_P074a	35	Picture	Stroop Sternberg	1428467	0	1	24824	2	0	next	incorrect	155
Fage_P074a	35	Pulse	99	1435788	7321	1
Fage_P074a	35	Response	2	1437827	9360	1
Fage_P074a	35	Pulse	99	1448187	19720	1
Fage_P074a	36	Picture	Fixation Cross Sternberg Symbols after Stroop	1453291	0	1	37319	2	0	next	other	0
Fage_P074a	36	Pulse	99	1460587	7296	1
Fage_P074a	36	Pulse	99	1472987	19696	1
Fage_P074a	36	Pulse	99	1485387	32096	1
Fage_P074a	37	Picture	Retrieval Sternberg Symbols	1490610	0	1	24824	2	0	next	hit	162
Fage_P074a	37	Response	1	1496227	5617	1
Fage_P074a	37	Pulse	99	1497786	7176	1
Fage_P074a	37	Pulse	99	1510186	19576	1
Fage_P074a	38	Picture	Fixation Cross after Retrieval	1515434	0	1	112292	2	0	next	other	0
Fage_P074a	38	Pulse	99	1522586	7152	1
Fage_P074a	38	Pulse	99	1534986	19552	1
Fage_P074a	38	Pulse	99	1547386	31952	1
Fage_P074a	38	Pulse	99	1559785	44351	1
Fage_P074a	38	Pulse	99	1572185	56751	1
Fage_P074a	38	Pulse	99	1584585	69151	1
Fage_P074a	38	Pulse	99	1596985	81551	1
Fage_P074a	38	Pulse	99	1609384	93950	1
Fage_P074a	38	Pulse	99	1621784	106350	1
Fage_P074a	39	Picture	Encoding Sternberg Symbols	1627726	0	1	24824	2	0	next	other	0
Fage_P074a	39	Pulse	99	1634184	6458	1
Fage_P074a	39	Pulse	99	1646584	18858	1
Fage_P074a	40	Picture	Fixation Cross Sternberg Symbols after Encoding	1652550	0	1	12496	2	0	next	other	0
Fage_P074a	40	Pulse	99	1658984	6434	1
Fage_P074a	41	Picture	Stroop Sternberg	1665046	0	1	24824	2	0	next	hit	182
Fage_P074a	41	Pulse	99	1671383	6337	1
Fage_P074a	41	Response	1	1673263	8217	1
Fage_P074a	41	Pulse	99	1683783	18737	1
Fage_P074a	42	Picture	Fixation Cross Sternberg Symbols after Stroop	1689870	0	1	37319	2	0	next	other	0
Fage_P074a	42	Pulse	99	1696183	6313	1
Fage_P074a	42	Pulse	99	1708583	18713	1
Fage_P074a	42	Pulse	99	1720982	31112	1
Fage_P074a	43	Picture	Retrieval Sternberg Symbols	1727189	0	1	24824	2	0	next	hit	190
Fage_P074a	43	Pulse	99	1733382	6193	1
Fage_P074a	43	Response	1	1735632	8443	1
Fage_P074a	43	Pulse	99	1745782	18593	1
Fage_P074a	44	Picture	Fixation Cross after Retrieval	1752013	0	1	112292	2	0	next	other	0
Fage_P074a	44	Pulse	99	1758182	6169	1
Fage_P074a	44	Pulse	99	1770581	18568	1
Fage_P074a	44	Pulse	99	1782981	30968	1
Fage_P074a	44	Pulse	99	1795381	43368	1
Fage_P074a	44	Pulse	99	1807781	55768	1
Fage_P074a	44	Pulse	99	1820180	68167	1
Fage_P074a	44	Pulse	99	1832580	80567	1
Fage_P074a	44	Pulse	99	1844980	92967	1
Fage_P074a	44	Pulse	99	1857380	105367	1
Fage_P074a	45	Picture	Encoding Sternberg Symbols	1864305	0	1	24824	2	0	next	other	0
Fage_P074a	45	Pulse	99	1869780	5475	1
Fage_P074a	45	Pulse	99	1882179	17874	1
Fage_P074a	46	Picture	Fixation Cross Sternberg Symbols after Encoding	1889129	0	1	12496	2	0	next	other	0
Fage_P074a	46	Pulse	99	1894579	5450	1
Fage_P074a	47	Picture	Stroop Sternberg	1901625	0	1	24824	2	0	next	incorrect	209
Fage_P074a	47	Pulse	99	1906979	5354	1
Fage_P074a	47	Response	2	1907219	5594	1
Fage_P074a	47	Pulse	99	1919379	17754	1
Fage_P074a	48	Picture	Fixation Cross Sternberg Symbols after Stroop	1926449	0	1	37319	2	0	next	other	0
Fage_P074a	48	Pulse	99	1931778	5329	1
Fage_P074a	48	Pulse	99	1944178	17729	1
Fage_P074a	48	Pulse	99	1956578	30129	1
Fage_P074a	49	Picture	Retrieval Sternberg Symbols	1963768	0	1	24824	3	0	next	incorrect	217
Fage_P074a	49	Pulse	99	1968978	5210	1
Fage_P074a	49	Response	2	1971427	7659	1
Fage_P074a	49	Pulse	99	1981377	17609	1
Fage_P074a	50	Picture	Fixation Cross after Retrieval	1988592	0	2	136950	3	0	next	other	0
Fage_P074a	50	Pulse	99	1993777	5185	1
Fage_P074a	50	Pulse	99	2006177	17585	1
Fage_P074a	50	Pulse	99	2018577	29985	1
Fage_P074a	50	Pulse	99	2030977	42385	1
Fage_P074a	50	Pulse	99	2043376	54784	1
Fage_P074a	50	Pulse	99	2055776	67184	1
Fage_P074a	50	Pulse	99	2068176	79584	1
Fage_P074a	50	Pulse	99	2080576	91984	1
Fage_P074a	50	Pulse	99	2092975	104383	1
Fage_P074a	50	Pulse	99	2105375	116783	1
Fage_P074a	50	Pulse	99	2117775	129183	1
Fage_P074a	51	Picture	Encoding Sternberg Symbols	2125542	0	1	24824	2	0	next	other	0
Fage_P074a	51	Pulse	99	2130175	4633	1
Fage_P074a	51	Pulse	99	2142574	17032	1
Fage_P074a	52	Picture	Fixation Cross Sternberg Symbols after Encoding	2150366	0	1	12495	2	0	next	other	0
Fage_P074a	52	Pulse	99	2154974	4608	1
Fage_P074a	53	Picture	Stroop Sternberg	2162861	0	1	24824	2	0	next	hit	238
Fage_P074a	53	Pulse	99	2167374	4513	1
Fage_P074a	53	Response	1	2169184	6323	1
Fage_P074a	53	Pulse	99	2179774	16913	1
Fage_P074a	54	Picture	Fixation Cross Sternberg Symbols after Stroop	2187685	0	1	37320	2	0	next	other	0
Fage_P074a	54	Pulse	99	2192173	4488	1
Fage_P074a	54	Pulse	99	2204573	16888	1
Fage_P074a	54	Pulse	99	2216973	29288	1
Fage_P074a	55	Picture	Retrieval Sternberg Symbols	2225005	0	1	24824	2	0	next	incorrect	246
Fage_P074a	55	Pulse	99	2229373	4368	1
Fage_P074a	55	Response	2	2234873	9868	1
Fage_P074a	55	Pulse	99	2241773	16768	1
Fage_P074a	56	Picture	Fixation Cross after Retrieval	2249829	0	1	124621	2	0	next	other	0
Fage_P074a	56	Pulse	99	2254172	4343	1
Fage_P074a	56	Pulse	99	2266572	16743	1
Fage_P074a	56	Pulse	99	2278972	29143	1
Fage_P074a	56	Pulse	99	2291372	41543	1
Fage_P074a	56	Pulse	99	2303771	53942	1
Fage_P074a	56	Pulse	99	2316171	66342	1
Fage_P074a	56	Pulse	99	2328571	78742	1
Fage_P074a	56	Pulse	99	2340971	91142	1
Fage_P074a	56	Pulse	99	2353370	103541	1
Fage_P074a	56	Pulse	99	2365770	115941	1
Fage_P074a	57	Picture	Encoding Sternberg Symbols	2374450	0	1	24824	2	0	next	other	0
Fage_P074a	57	Pulse	99	2378170	3720	1
Fage_P074a	57	Pulse	99	2390570	16120	1
Fage_P074a	58	Picture	Fixation Cross Sternberg Symbols after Encoding	2399274	0	1	12495	2	0	next	other	0
Fage_P074a	58	Pulse	99	2402970	3696	1
Fage_P074a	59	Picture	Stroop Sternberg	2411769	0	1	24824	2	0	next	incorrect	266
Fage_P074a	59	Pulse	99	2415369	3600	1
Fage_P074a	59	Response	2	2418619	6850	1
Fage_P074a	59	Pulse	99	2427769	16000	1
Fage_P074a	60	Picture	Fixation Cross Sternberg Symbols after Stroop	2436593	0	1	37320	2	0	next	other	0
Fage_P074a	60	Pulse	99	2440169	3576	1
Fage_P074a	60	Pulse	99	2452569	15976	1
Fage_P074a	60	Pulse	99	2464968	28375	1
Fage_P074a	61	Picture	Retrieval Sternberg Symbols	2473913	0	1	24824	2	0	next	incorrect	274
Fage_P074a	61	Pulse	99	2477368	3455	1
Fage_P074a	61	Response	2	2483018	9105	1
Fage_P074a	61	Pulse	99	2489768	15855	1
Fage_P074a	62	Picture	Fixation Cross after Retrieval	2498737	0	1	149445	2	0	next	other	0
Fage_P074a	62	Pulse	99	2502168	3431	1
Fage_P074a	62	Pulse	99	2514567	15830	1
Fage_P074a	62	Pulse	99	2526967	28230	1
Fage_P074a	62	Pulse	99	2539367	40630	1
Fage_P074a	62	Pulse	99	2551777	53040	1
Fage_P074a	62	Pulse	99	2564176	65439	1
Fage_P074a	62	Pulse	99	2576576	77839	1
Fage_P074a	62	Pulse	99	2588976	90239	1
Fage_P074a	62	Pulse	99	2601376	102639	1
Fage_P074a	62	Pulse	99	2613776	115039	1
Fage_P074a	62	Pulse	99	2626175	127438	1
Fage_P074a	62	Pulse	99	2638575	139838	1
Fage_P074a	63	Picture	Encoding Sternberg Symbols	2648182	0	1	24824	2	0	next	other	0
Fage_P074a	63	Pulse	99	2650975	2793	1
Fage_P074a	63	Pulse	99	2663375	15193	1
Fage_P074a	64	Picture	Fixation Cross Sternberg Symbols after Encoding	2673006	0	1	12495	2	0	next	other	0
Fage_P074a	64	Pulse	99	2675774	2768	1
Fage_P074a	65	Picture	Stroop Sternberg	2685501	0	1	24824	2	0	next	incorrect	296
Fage_P074a	65	Pulse	99	2688174	2673	1
Fage_P074a	65	Response	2	2693644	8143	1
Fage_P074a	65	Pulse	99	2700574	15073	1
Fage_P074a	66	Picture	Fixation Cross Sternberg Symbols after Stroop	2710325	0	1	37320	2	0	next	other	0
Fage_P074a	66	Pulse	99	2712974	2649	1
Fage_P074a	66	Pulse	99	2725374	15049	1
Fage_P074a	66	Pulse	99	2737773	27448	1
Fage_P074a	67	Picture	Retrieval Sternberg Symbols	2747645	0	1	24824	2	0	next	hit	304
Fage_P074a	67	Pulse	99	2750173	2528	1
Fage_P074a	67	Response	1	2755413	7768	1
Fage_P074a	67	Pulse	99	2762573	14928	1
Fage_P074a	68	Picture	Fixation Cross after Retrieval	2772469	0	1	124620	2	0	next	other	0
Fage_P074a	68	Pulse	99	2774973	2504	1
Fage_P074a	68	Pulse	99	2787372	14903	1
Fage_P074a	68	Pulse	99	2799772	27303	1
Fage_P074a	68	Pulse	99	2812172	39703	1
Fage_P074a	68	Pulse	99	2824572	52103	1
Fage_P074a	68	Pulse	99	2836971	64502	1
Fage_P074a	68	Pulse	99	2849371	76902	1
Fage_P074a	68	Pulse	99	2861771	89302	1
Fage_P074a	68	Pulse	99	2874171	101702	1
Fage_P074a	68	Pulse	99	2886570	114101	1
Fage_P074a	69	Picture	Encoding Sternberg Symbols	2897089	0	1	24825	2	0	next	other	0
Fage_P074a	69	Pulse	99	2898970	1881	1
Fage_P074a	69	Pulse	99	2911370	14281	1
Fage_P074a	70	Picture	Fixation Cross Sternberg Symbols after Encoding	2921914	0	1	12495	2	0	next	other	0
Fage_P074a	70	Pulse	99	2923770	1856	1
Fage_P074a	71	Picture	Stroop Sternberg	2934409	0	1	24824	3	0	next	incorrect	324
Fage_P074a	71	Pulse	99	2936170	1761	1
Fage_P074a	71	Response	2	2941659	7250	1
Fage_P074a	71	Pulse	99	2948569	14160	1
Fage_P074a	72	Picture	Fixation Cross Sternberg Symbols after Stroop	2959233	0	2	37320	3	0	next	other	0
Fage_P074a	72	Pulse	99	2960969	1736	1
Fage_P074a	72	Pulse	99	2973369	14136	1
Fage_P074a	72	Pulse	99	2985769	26536	1
Fage_P074a	73	Picture	Retrieval Sternberg Symbols	2996553	0	1	24824	2	0	next	incorrect	332
Fage_P074a	73	Pulse	99	2998168	1615	1
Fage_P074a	73	Response	2	3004868	8315	1
Fage_P074a	73	Pulse	99	3010568	14015	1
Fage_P074a	74	Picture	Fixation Cross after Retrieval	3021377	0	1	112291	3	0	next	other	0
Fage_P074a	74	Pulse	99	3022968	1591	1
Fage_P074a	74	Pulse	99	3035368	13991	1
Fage_P074a	74	Pulse	99	3047767	26390	1
Fage_P074a	74	Pulse	99	3060167	38790	1
Fage_P074a	74	Pulse	99	3072567	51190	1
Fage_P074a	74	Pulse	99	3084967	63590	1
Fage_P074a	74	Pulse	99	3097366	75989	1
Fage_P074a	74	Pulse	99	3109766	88389	1
Fage_P074a	74	Pulse	99	3122166	100789	1
Fage_P074a	75	Picture	Encoding Sternberg Symbols	3133668	0	2	24825	3	0	next	other	0
Fage_P074a	75	Pulse	99	3134566	898	1
Fage_P074a	75	Pulse	99	3146966	13298	1
Fage_P074a	76	Picture	Fixation Cross Sternberg Symbols after Encoding	3158493	0	1	12495	2	0	next	other	0
Fage_P074a	76	Pulse	99	3159365	872	1
Fage_P074a	77	Picture	Stroop Sternberg	3170988	0	1	24824	2	0	next	hit	351
Fage_P074a	77	Pulse	99	3171765	777	1
Fage_P074a	77	Response	1	3177845	6857	1
Fage_P074a	77	Pulse	99	3184165	13177	1
Fage_P074a	78	Picture	Fixation Cross Sternberg Symbols after Stroop	3195812	0	1	37320	2	0	next	other	0
Fage_P074a	78	Pulse	99	3196565	753	1
Fage_P074a	78	Pulse	99	3208964	13152	1
Fage_P074a	78	Pulse	99	3221364	25552	1
Fage_P074a	79	Picture	Retrieval Sternberg Symbols	3233132	0	1	24824	2	0	next	hit	359
Fage_P074a	79	Pulse	99	3233764	632	1
Fage_P074a	79	Response	1	3239134	6002	1
Fage_P074a	79	Pulse	99	3246164	13032	1
Fage_P074a	80	Picture	Fixation Cross after Retrieval	3257956	0	1	124620	2	0	next	other	0
Fage_P074a	80	Pulse	99	3258563	607	1
Fage_P074a	80	Pulse	99	3270963	13007	1
Fage_P074a	80	Pulse	99	3283363	25407	1
Fage_P074a	80	Pulse	99	3295763	37807	1
Fage_P074a	80	Pulse	99	3308162	50206	1
Fage_P074a	80	Pulse	99	3320562	62606	1
Fage_P074a	80	Pulse	99	3332962	75006	1
Fage_P074a	80	Pulse	99	3345362	87406	1
Fage_P074a	80	Pulse	99	3357762	99806	1
Fage_P074a	80	Pulse	99	3370161	112205	1
Fage_P074a	80	Pulse	99	3382561	124605	1
Fage_P074a	81	Picture	Encoding Sternberg Symbols	3382576	0	1	24824	3	0	next	other	0
Fage_P074a	81	Pulse	99	3394961	12385	1
Fage_P074a	81	Pulse	99	3407361	24785	1
Fage_P074a	82	Picture	Fixation Cross Sternberg Symbols after Encoding	3407400	0	2	12496	3	0	next	other	0
Fage_P074a	82	Pulse	99	3419760	12360	1
Fage_P074a	83	Picture	Stroop Sternberg	3419896	0	1	24824	2	0	next	incorrect	379
Fage_P074a	83	Response	2	3426940	7044	1
Fage_P074a	83	Pulse	99	3432160	12264	1
Fage_P074a	83	Pulse	99	3444560	24664	1
Fage_P074a	84	Picture	Fixation Cross Sternberg Symbols after Stroop	3444720	0	1	37319	3	0	next	other	0
Fage_P074a	84	Pulse	99	3456960	12240	1
Fage_P074a	84	Pulse	99	3469360	24640	1
Fage_P074a	84	Pulse	99	3481759	37039	1
Fage_P074a	85	Picture	Retrieval Sternberg Symbols	3482039	0	2	24825	3	0	next	incorrect	387
Fage_P074a	85	Response	2	3488299	6260	1
Fage_P074a	85	Pulse	99	3494159	12120	1
Fage_P074a	85	Pulse	99	3506559	24520	1
Fage_P074a	86	Picture	Fixation Cross after Retrieval	3506864	0	1	124620	2	0	next	other	0
Fage_P074a	86	Pulse	99	3518959	12095	1
Fage_P074a	86	Pulse	99	3531358	24494	1
Fage_P074a	86	Pulse	99	3543758	36894	1
Fage_P074a	86	Pulse	99	3556158	49294	1
Fage_P074a	86	Pulse	99	3568558	61694	1
Fage_P074a	86	Pulse	99	3580957	74093	1
Fage_P074a	86	Pulse	99	3593357	86493	1
Fage_P074a	86	Pulse	99	3605757	98893	1
Fage_P074a	86	Pulse	99	3618157	111293	1
Fage_P074a	86	Pulse	99	3630556	123692	1
Fage_P074a	87	Picture	Encoding Sternberg Symbols	3631484	0	1	24824	2	0	next	other	0
Fage_P074a	87	Pulse	99	3642956	11472	1
Fage_P074a	87	Pulse	99	3655356	23872	1
Fage_P074a	88	Picture	Fixation Cross Sternberg Symbols after Encoding	3656308	0	1	12496	2	0	next	other	0
Fage_P074a	88	Pulse	99	3667756	11448	1
Fage_P074a	89	Picture	Stroop Sternberg	3668804	0	1	24824	2	0	next	incorrect	407
Fage_P074a	89	Response	2	3675406	6602	1
Fage_P074a	89	Pulse	99	3680155	11351	1
Fage_P074a	89	Pulse	99	3692555	23751	1
Fage_P074a	90	Picture	Fixation Cross Sternberg Symbols after Stroop	3693628	0	1	37319	2	0	next	other	0
Fage_P074a	90	Pulse	99	3704955	11327	1
Fage_P074a	90	Pulse	99	3717355	23727	1
Fage_P074a	90	Pulse	99	3729755	36127	1
Fage_P074a	91	Picture	Retrieval Sternberg Symbols	3730947	0	1	24824	3	0	next	incorrect	416
Fage_P074a	91	Pulse	99	3742154	11207	1
Fage_P074a	91	Response	2	3742444	11497	1
Fage_P074a	91	Pulse	99	3754554	23607	1
Fage_P074a	92	Picture	Fixation Cross after Retrieval	3755771	0	2	112292	3	0	next	other	0
Fage_P074a	92	Pulse	99	3766954	11183	1
Fage_P074a	92	Pulse	99	3779354	23583	1
Fage_P074a	92	Pulse	99	3791753	35982	1
Fage_P074a	92	Pulse	99	3804153	48382	1
Fage_P074a	92	Pulse	99	3816553	60782	1
Fage_P074a	92	Pulse	99	3828953	73182	1
Fage_P074a	92	Pulse	99	3841353	85582	1
Fage_P074a	92	Pulse	99	3853752	97981	1
Fage_P074a	92	Pulse	99	3866152	110381	1
Fage_P074a	93	Picture	Encoding Sternberg Symbols	3868063	0	1	24824	2	0	next	other	0
Fage_P074a	93	Pulse	99	3878552	10489	1
Fage_P074a	93	Pulse	99	3890952	22889	1
Fage_P074a	94	Picture	Fixation Cross Sternberg Symbols after Encoding	3892887	0	1	12496	2	0	next	other	0
Fage_P074a	94	Pulse	99	3903351	10464	1
Fage_P074a	95	Picture	Stroop Sternberg	3905383	0	1	24824	2	0	next	incorrect	434
Fage_P074a	95	Response	2	3912611	7228	1
Fage_P074a	95	Pulse	99	3915751	10368	1
Fage_P074a	95	Pulse	99	3928151	22768	1
Fage_P074a	96	Picture	Fixation Cross Sternberg Symbols after Stroop	3930207	0	1	37319	2	0	next	other	0
Fage_P074a	96	Pulse	99	3940551	10344	1
Fage_P074a	96	Pulse	99	3952950	22743	1
Fage_P074a	96	Pulse	99	3965350	35143	1
Fage_P074a	97	Picture	Retrieval Sternberg Symbols	3967526	0	1	24824	3	0	next	hit	442
Fage_P074a	97	Response	1	3973880	6354	1
Fage_P074a	97	Pulse	99	3977750	10224	1
Fage_P074a	97	Pulse	99	3990150	22624	1
Fage_P074a	98	Picture	Fixation Cross after Retrieval	3992350	0	2	136950	3	0	next	other	0
Fage_P074a	98	Pulse	99	4002549	10199	1
Fage_P074a	98	Pulse	99	4014959	22609	1
Fage_P074a	98	Pulse	99	4027359	35009	1
Fage_P074a	98	Pulse	99	4039759	47409	1
Fage_P074a	98	Pulse	99	4052159	59809	1
Fage_P074a	98	Pulse	99	4064558	72208	1
Fage_P074a	98	Pulse	99	4076958	84608	1
Fage_P074a	98	Pulse	99	4089358	97008	1
Fage_P074a	98	Pulse	99	4101758	109408	1
Fage_P074a	98	Pulse	99	4114157	121807	1
Fage_P074a	98	Pulse	99	4126557	134207	1
Fage_P074a	99	Picture	Encoding Sternberg Symbols	4129300	0	1	24824	2	0	next	other	0
Fage_P074a	99	Pulse	99	4138957	9657	1
Fage_P074a	99	Pulse	99	4151357	22057	1
Fage_P074a	100	Picture	Fixation Cross Sternberg Symbols after Encoding	4154124	0	1	12495	2	0	next	other	0
Fage_P074a	100	Pulse	99	4163756	9632	1
Fage_P074a	101	Picture	Stroop Sternberg	4166619	0	1	24824	3	0	next	incorrect	463
Fage_P074a	101	Response	2	4173666	7047	1
Fage_P074a	101	Pulse	99	4176156	9537	1
Fage_P074a	101	Pulse	99	4188556	21937	1
Fage_P074a	102	Picture	Fixation Cross Sternberg Symbols after Stroop	4191443	0	2	37320	3	0	next	other	0
Fage_P074a	102	Pulse	99	4200956	9513	1
Fage_P074a	102	Pulse	99	4213355	21912	1
Fage_P074a	102	Pulse	99	4225755	34312	1
Fage_P074a	103	Picture	Retrieval Sternberg Symbols	4228763	0	1	24824	2	0	next	hit	471
Fage_P074a	103	Response	1	4237005	8242	1
Fage_P074a	103	Pulse	99	4238155	9392	1
Fage_P074a	103	Pulse	99	4250555	21792	1
Fage_P074a	104	Picture	Fixation Cross after Retrieval	4253587	0	1	149445	2	0	next	other	0
Fage_P074a	104	Pulse	99	4262955	9368	1
Fage_P074a	104	Pulse	99	4275354	21767	1
Fage_P074a	104	Pulse	99	4287754	34167	1
Fage_P074a	104	Pulse	99	4300154	46567	1
Fage_P074a	104	Pulse	99	4312554	58967	1
Fage_P074a	104	Pulse	99	4324953	71366	1
Fage_P074a	104	Pulse	99	4337353	83766	1
Fage_P074a	104	Pulse	99	4349753	96166	1
Fage_P074a	104	Pulse	99	4362153	108566	1
Fage_P074a	104	Pulse	99	4374553	120966	1
Fage_P074a	104	Pulse	99	4386952	133365	1
Fage_P074a	104	Pulse	99	4399352	145765	1
Fage_P074a	105	Picture	Encoding Sternberg Symbols	4403032	0	1	24823	3	0	next	other	0
Fage_P074a	105	Pulse	99	4411752	8720	1
Fage_P074a	105	Pulse	99	4424152	21120	1
Fage_P074a	106	Picture	Fixation Cross Sternberg Symbols after Encoding	4427855	0	2	12496	3	0	next	other	0
Fage_P074a	106	Pulse	99	4436551	8696	1
Fage_P074a	107	Picture	Stroop Sternberg	4440351	0	1	24824	3	0	next	hit	493
Fage_P074a	107	Response	1	4447641	7290	1
Fage_P074a	107	Pulse	99	4448951	8600	1
Fage_P074a	107	Pulse	99	4461351	21000	1
Fage_P074a	108	Picture	Fixation Cross Sternberg Symbols after Stroop	4465175	0	2	37320	3	0	next	other	0
Fage_P074a	108	Pulse	99	4473751	8576	1
Fage_P074a	108	Pulse	99	4486150	20975	1
Fage_P074a	108	Pulse	99	4498550	33375	1
Fage_P074a	109	Picture	Retrieval Sternberg Symbols	4502495	0	1	24824	2	0	next	incorrect	501
Fage_P074a	109	Response	2	4510040	7545	1
Fage_P074a	109	Pulse	99	4510950	8455	1
Fage_P074a	109	Pulse	99	4523350	20855	1
Fage_P074a	110	Picture	Fixation Cross after Retrieval	4527319	0	1	136949	3	0	next	other	0
Fage_P074a	110	Pulse	99	4535750	8431	1
Fage_P074a	110	Pulse	99	4548149	20830	1
Fage_P074a	110	Pulse	99	4560549	33230	1
Fage_P074a	110	Pulse	99	4572949	45630	1
Fage_P074a	110	Pulse	99	4585348	58029	1
Fage_P074a	110	Pulse	99	4597748	70429	1
Fage_P074a	110	Pulse	99	4610148	82829	1
Fage_P074a	110	Pulse	99	4622548	95229	1
Fage_P074a	110	Pulse	99	4634948	107629	1
Fage_P074a	110	Pulse	99	4647347	120028	1
Fage_P074a	110	Pulse	99	4659747	132428	1
Fage_P074a	111	Picture	Encoding Sternberg Symbols	4664268	0	2	24825	3	0	next	other	0
Fage_P074a	111	Pulse	99	4672147	7879	1
Fage_P074a	111	Pulse	99	4684547	20279	1
Fage_P074a	112	Picture	Fixation Cross Sternberg Symbols after Encoding	4689093	0	1	12495	2	0	next	other	0
Fage_P074a	112	Pulse	99	4696946	7853	1
Fage_P074a	113	Picture	Stroop Sternberg	4701588	0	1	24824	2	0	next	incorrect	522
Fage_P074a	113	Response	2	4708466	6878	1
Fage_P074a	113	Pulse	99	4709346	7758	1
Fage_P074a	113	Pulse	99	4721746	20158	1
Fage_P074a	114	Picture	Fixation Cross Sternberg Symbols after Stroop	4726412	0	1	37320	2	0	next	other	0
Fage_P074a	114	Pulse	99	4734146	7734	1
Fage_P074a	114	Pulse	99	4746546	20134	1
Fage_P074a	114	Pulse	99	4758945	32533	1
Fage_P074a	115	Picture	Retrieval Sternberg Symbols	4763732	0	1	24824	2	0	next	incorrect	531
Fage_P074a	115	Pulse	99	4771345	7613	1
Fage_P074a	115	Response	2	4778485	14753	1
Fage_P074a	115	Pulse	99	4783745	20013	1
Fage_P074a	116	Picture	Fixation Cross after Retrieval	4788556	0	1	112291	3	0	next	other	0
Fage_P074a	116	Pulse	99	4796145	7589	1
Fage_P074a	116	Pulse	99	4808544	19988	1
Fage_P074a	116	Pulse	99	4820944	32388	1
Fage_P074a	116	Pulse	99	4833344	44788	1
Fage_P074a	116	Pulse	99	4845744	57188	1
Fage_P074a	116	Pulse	99	4858143	69587	1
Fage_P074a	116	Pulse	99	4870543	81987	1
Fage_P074a	116	Pulse	99	4882943	94387	1
Fage_P074a	116	Pulse	99	4895343	106787	1
Fage_P074a	117	Picture	Encoding Sternberg Symbols	4900847	0	2	24825	3	0	next	other	0
Fage_P074a	117	Pulse	99	4907743	6896	1
Fage_P074a	117	Pulse	99	4920142	19295	1
Fage_P074a	118	Picture	Fixation Cross Sternberg Symbols after Encoding	4925672	0	1	12495	2	0	next	other	0
Fage_P074a	118	Pulse	99	4932542	6870	1
Fage_P074a	119	Picture	Stroop Sternberg	4938167	0	1	24824	2	0	next	incorrect	549
Fage_P074a	119	Response	2	4944632	6465	1
Fage_P074a	119	Pulse	99	4944942	6775	1
Fage_P074a	119	Pulse	99	4957342	19175	1
Fage_P074a	120	Picture	Fixation Cross Sternberg Symbols after Stroop	4962991	0	1	37320	2	0	next	other	0
Fage_P074a	120	Pulse	99	4969741	6750	1
Fage_P074a	120	Pulse	99	4982141	19150	1
Fage_P074a	120	Pulse	99	4994541	31550	1
Fage_P074a	121	Picture	Retrieval Sternberg Symbols	5000311	0	1	24824	2	0	next	hit	558
Fage_P074a	121	Pulse	99	5006941	6630	1
Fage_P074a	121	Response	1	5010640	10329	1
Fage_P074a	121	Pulse	99	5019340	19029	1
Fage_P074a	122	Picture	Fixation Cross after Retrieval	5025135	0	1	149444	3	0	next	other	0
Fage_P074a	122	Pulse	99	5031740	6605	1
Fage_P074a	122	Pulse	99	5044140	19005	1
Fage_P074a	122	Pulse	99	5056540	31405	1
Fage_P074a	122	Pulse	99	5068940	43805	1
Fage_P074a	122	Pulse	99	5081339	56204	1
Fage_P074a	122	Pulse	99	5093739	68604	1
Fage_P074a	122	Pulse	99	5106139	81004	1
Fage_P074a	122	Pulse	99	5118538	93403	1
Fage_P074a	122	Pulse	99	5130938	105803	1
Fage_P074a	122	Pulse	99	5143338	118203	1
Fage_P074a	122	Pulse	99	5155738	130603	1
Fage_P074a	122	Pulse	99	5168138	143003	1
Fage_P074a	123	Picture	Encoding Sternberg Symbols	5174579	0	2	24825	3	0	next	other	0
Fage_P074a	123	Pulse	99	5180537	5958	1
Fage_P074a	123	Pulse	99	5192937	18358	1
Fage_P074a	124	Picture	Fixation Cross Sternberg Symbols after Encoding	5199404	0	1	12495	2	0	next	other	0
Fage_P074a	124	Pulse	99	5205337	5933	1
Fage_P074a	125	Picture	Stroop Sternberg	5211899	0	1	24824	2	0	next	incorrect	580
Fage_P074a	125	Pulse	99	5217737	5838	1
Fage_P074a	125	Response	2	5220486	8587	1
Fage_P074a	125	Pulse	99	5230136	18237	1
Fage_P074a	126	Picture	Fixation Cross Sternberg Symbols after Stroop	5236723	0	1	37320	2	0	next	other	0
Fage_P074a	126	Pulse	99	5242536	5813	1
Fage_P074a	126	Pulse	99	5254936	18213	1
Fage_P074a	126	Pulse	99	5267336	30613	1
Fage_P074a	127	Picture	Retrieval Sternberg Symbols	5274043	0	1	24824	2	0	next	hit	588
Fage_P074a	127	Pulse	99	5279736	5693	1
Fage_P074a	127	Response	1	5282455	8412	1
Fage_P074a	127	Pulse	99	5292135	18092	1
Fage_P074a	128	Picture	Fixation Cross after Retrieval	5298867	0	1	124620	2	0	next	other	0
Fage_P074a	128	Pulse	99	5304535	5668	1
Fage_P074a	128	Pulse	99	5316935	18068	1
Fage_P074a	128	Pulse	99	5329335	30468	1
Fage_P074a	128	Pulse	99	5341734	42867	1
Fage_P074a	128	Pulse	99	5354134	55267	1
Fage_P074a	128	Pulse	99	5366534	67667	1
Fage_P074a	128	Pulse	99	5378934	80067	1
Fage_P074a	128	Pulse	99	5391333	92466	1
Fage_P074a	128	Pulse	99	5403733	104866	1
Fage_P074a	128	Pulse	99	5416133	117266	1
Fage_P074a	129	Picture	Encoding Sternberg Symbols	5423487	0	1	24824	3	0	next	other	0
Fage_P074a	129	Pulse	99	5428533	5046	1
Fage_P074a	129	Pulse	99	5440933	17446	1
Fage_P074a	130	Picture	Fixation Cross Sternberg Symbols after Encoding	5448311	0	2	12496	3	0	next	other	0
Fage_P074a	130	Pulse	99	5453332	5021	1
Fage_P074a	131	Picture	Stroop Sternberg	5460807	0	1	24824	2	0	next	incorrect	608
Fage_P074a	131	Pulse	99	5465732	4925	1
Fage_P074a	131	Response	2	5468672	7865	1
Fage_P074a	131	Pulse	99	5478132	17325	1
Fage_P074a	132	Picture	Fixation Cross Sternberg Symbols after Stroop	5485631	0	1	37319	3	0	next	other	0
Fage_P074a	132	Pulse	99	5490532	4901	1
Fage_P074a	132	Pulse	99	5502931	17300	1
Fage_P074a	132	Pulse	99	5515331	29700	1
Fage_P074a	133	Picture	Retrieval Sternberg Symbols	5522950	0	2	24825	3	0	next	hit	616
Fage_P074a	133	Pulse	99	5527731	4781	1
Fage_P074a	133	Response	1	5531491	8541	1
Fage_P074a	133	Pulse	99	5540141	17191	1
Fage_P074a	134	Picture	Fixation Cross after Retrieval	5547775	0	1	112291	2	0	next	other	0
Fage_P074a	134	Pulse	99	5552540	4765	1
Fage_P074a	134	Pulse	99	5564940	17165	1
Fage_P074a	134	Pulse	99	5577340	29565	1
Fage_P074a	134	Pulse	99	5589740	41965	1
Fage_P074a	134	Pulse	99	5602139	54364	1
Fage_P074a	134	Pulse	99	5614539	66764	1
Fage_P074a	134	Pulse	99	5626939	79164	1
Fage_P074a	134	Pulse	99	5639339	91564	1
Fage_P074a	134	Pulse	99	5651739	103964	1
Fage_P074a	135	Picture	Encoding Sternberg Symbols	5660066	0	1	24825	2	0	next	other	0
Fage_P074a	135	Pulse	99	5664138	4072	1
Fage_P074a	135	Pulse	99	5676538	16472	1
Fage_P074a	136	Picture	Fixation Cross Sternberg Symbols after Encoding	5684891	0	1	12495	2	0	next	other	0
Fage_P074a	136	Pulse	99	5688938	4047	1
Fage_P074a	137	Picture	Stroop Sternberg	5697386	0	1	24824	2	0	next	hit	635
Fage_P074a	137	Pulse	99	5701338	3952	1
Fage_P074a	137	Response	1	5708627	11241	1
Fage_P074a	137	Pulse	99	5713737	16351	1
Fage_P074a	138	Picture	Fixation Cross Sternberg Symbols after Stroop	5722210	0	1	37320	2	0	next	other	0
Fage_P074a	138	Pulse	99	5726137	3927	1
Fage_P074a	138	Pulse	99	5738537	16327	1
Fage_P074a	138	Pulse	99	5750937	28727	1
Fage_P074a	139	Picture	Retrieval Sternberg Symbols	5759530	0	1	24824	2	0	next	hit	643
Fage_P074a	139	Pulse	99	5763336	3806	1
Fage_P074a	139	Response	1	5767176	7646	1
Fage_P074a	139	Pulse	99	5775736	16206	1
Fage_P074a	140	Picture	Fixation Cross after Retrieval	5784354	0	1	136949	2	0	next	other	0
Fage_P074a	140	Pulse	99	5788136	3782	1
Fage_P074a	140	Pulse	99	5800536	16182	1
Fage_P074a	140	Pulse	99	5812935	28581	1
Fage_P074a	140	Pulse	99	5825335	40981	1
Fage_P074a	140	Pulse	99	5837735	53381	1
Fage_P074a	140	Pulse	99	5850135	65781	1
Fage_P074a	140	Pulse	99	5862535	78181	1
Fage_P074a	140	Pulse	99	5874934	90580	1
Fage_P074a	140	Pulse	99	5887334	102980	1
Fage_P074a	140	Pulse	99	5899734	115380	1
Fage_P074a	140	Pulse	99	5912134	127780	1
Fage_P074a	141	Picture	Encoding Sternberg Symbols	5921303	0	1	24824	3	0	next	other	0
Fage_P074a	141	Pulse	99	5924533	3230	1
Fage_P074a	141	Pulse	99	5936933	15630	1
Fage_P074a	142	Picture	Fixation Cross Sternberg Symbols after Encoding	5946127	0	2	12495	4	0	next	other	0
Fage_P074a	142	Pulse	99	5949333	3206	1
Fage_P074a	143	Picture	Stroop Sternberg	5958622	0	2	24825	3	0	next	hit	664
Fage_P074a	143	Pulse	99	5961733	3111	1
Fage_P074a	143	Response	1	5966972	8350	1
Fage_P074a	143	Pulse	99	5974132	15510	1
Fage_P074a	144	Picture	Fixation Cross Sternberg Symbols after Stroop	5983447	0	1	37319	2	0	next	other	0
Fage_P074a	144	Pulse	99	5986532	3085	1
Fage_P074a	144	Pulse	99	5998932	15485	1
Fage_P074a	144	Pulse	99	6011332	27885	1
Fage_P074a	145	Picture	Retrieval Sternberg Symbols	6020766	0	1	24824	2	0	next	incorrect	672
Fage_P074a	145	Pulse	99	6023732	2966	1
Fage_P074a	145	Response	2	6031601	10835	1
Fage_P074a	145	Pulse	99	6036131	15365	1
Fage_P074a	146	Picture	Fixation Cross after Retrieval	6045590	0	1	112292	2	0	next	other	0
Fage_P074a	146	Pulse	99	6048531	2941	1
Fage_P074a	146	Pulse	99	6060931	15341	1
Fage_P074a	146	Pulse	99	6073331	27741	1
Fage_P074a	146	Pulse	99	6085730	40140	1
Fage_P074a	146	Pulse	99	6098130	52540	1
Fage_P074a	146	Pulse	99	6110530	64940	1
Fage_P074a	146	Pulse	99	6122930	77340	1
Fage_P074a	146	Pulse	99	6135329	89739	1
Fage_P074a	146	Pulse	99	6147729	102139	1
Fage_P074a	147	Picture	Instruction Sternberg Letters	6157882	0	1	37320	2	0	next	other	0
Fage_P074a	147	Pulse	99	6160129	2247	1
Fage_P074a	147	Pulse	99	6172529	14647	1
Fage_P074a	147	Pulse	99	6184929	27047	1
Fage_P074a	148	Picture	Encoding Sternberg Letters	6195202	0	1	24824	2	0	next	other	0
Fage_P074a	148	Pulse	99	6197328	2126	1
Fage_P074a	148	Pulse	99	6209728	14526	1
Fage_P074a	149	Picture	Fixation Cross Sternberg Letters after Encoding	6220026	0	1	12495	2	0	next	other	0
Fage_P074a	149	Pulse	99	6222128	2102	1
Fage_P074a	150	Picture	Stroop Sternberg	6232521	0	1	24824	2	0	next	incorrect	695
Fage_P074a	150	Pulse	99	6234528	2007	1
Fage_P074a	150	Response	2	6241577	9056	1
Fage_P074a	150	Pulse	99	6246927	14406	1
Fage_P074a	151	Picture	Fixation Cross Sternberg Letters after Stroop	6257345	0	1	37320	2	0	next	other	0
Fage_P074a	151	Pulse	99	6259327	1982	1
Fage_P074a	151	Pulse	99	6271727	14382	1
Fage_P074a	151	Pulse	99	6284127	26782	1
Fage_P074a	152	Picture	Retrieval Sternberg Letters	6294665	0	1	24824	2	0	next	incorrect	703
Fage_P074a	152	Pulse	99	6296526	1861	1
Fage_P074a	152	Response	2	6305766	11101	1
Fage_P074a	152	Pulse	99	6308926	14261	1
Fage_P074a	153	Picture	Fixation Cross after Retrieval	6319489	0	1	112292	2	0	next	other	0
Fage_P074a	153	Pulse	99	6321326	1837	1
Fage_P074a	153	Pulse	99	6333726	14237	1
Fage_P074a	153	Pulse	99	6346126	26637	1
Fage_P074a	153	Pulse	99	6358525	39036	1
Fage_P074a	153	Pulse	99	6370925	51436	1
Fage_P074a	153	Pulse	99	6383325	63836	1
Fage_P074a	153	Pulse	99	6395725	76236	1
Fage_P074a	153	Pulse	99	6408124	88635	1
Fage_P074a	153	Pulse	99	6420524	101035	1
Fage_P074a	154	Picture	Encoding Sternberg Letters	6431781	0	1	24824	2	0	next	other	0
Fage_P074a	154	Pulse	99	6432924	1143	1
Fage_P074a	154	Pulse	99	6445324	13543	1
Fage_P074a	155	Picture	Fixation Cross Sternberg Letters after Encoding	6456605	0	1	12495	2	0	next	other	0
Fage_P074a	155	Pulse	99	6457723	1118	1
Fage_P074a	156	Picture	Stroop Sternberg	6469100	0	1	24824	2	0	next	incorrect	722
Fage_P074a	156	Pulse	99	6470123	1023	1
Fage_P074a	156	Response	2	6476783	7683	1
Fage_P074a	156	Pulse	99	6482523	13423	1
Fage_P074a	157	Picture	Fixation Cross Sternberg Letters after Stroop	6493924	0	1	37320	2	0	next	other	0
Fage_P074a	157	Pulse	99	6494923	999	1
Fage_P074a	157	Pulse	99	6507322	13398	1
Fage_P074a	157	Pulse	99	6519722	25798	1
Fage_P074a	158	Picture	Retrieval Sternberg Letters	6531244	0	1	24824	2	0	next	hit	730
Fage_P074a	158	Pulse	99	6532122	878	1
Fage_P074a	158	Response	1	6541922	10678	1
Fage_P074a	158	Pulse	99	6544522	13278	1
Fage_P074a	159	Picture	Fixation Cross after Retrieval	6556068	0	1	149445	2	0	next	other	0
Fage_P074a	159	Pulse	99	6556922	854	1
Fage_P074a	159	Pulse	99	6569321	13253	1
Fage_P074a	159	Pulse	99	6581721	25653	1
Fage_P074a	159	Pulse	99	6594121	38053	1
Fage_P074a	159	Pulse	99	6606521	50453	1
Fage_P074a	159	Pulse	99	6618920	62852	1
Fage_P074a	159	Pulse	99	6631320	75252	1
Fage_P074a	159	Pulse	99	6643720	87652	1
Fage_P074a	159	Pulse	99	6656120	100052	1
Fage_P074a	159	Pulse	99	6668519	112451	1
Fage_P074a	159	Pulse	99	6680919	124851	1
Fage_P074a	159	Pulse	99	6693319	137251	1
Fage_P074a	160	Picture	Encoding Sternberg Letters	6705513	0	1	24824	2	0	next	other	0
Fage_P074a	160	Pulse	99	6705719	206	1
Fage_P074a	160	Pulse	99	6718119	12606	1
Fage_P074a	161	Picture	Fixation Cross Sternberg Letters after Encoding	6730337	0	1	12495	2	0	next	other	0
Fage_P074a	161	Pulse	99	6730518	181	1
Fage_P074a	162	Picture	Stroop Sternberg	6742832	0	1	24824	2	0	next	hit	752
Fage_P074a	162	Pulse	99	6742918	86	1
Fage_P074a	162	Response	1	6750568	7736	1
Fage_P074a	162	Pulse	99	6755318	12486	1
Fage_P074a	163	Picture	Fixation Cross Sternberg Letters after Stroop	6767656	0	1	37320	2	0	next	other	0
Fage_P074a	163	Pulse	99	6767718	62	1
Fage_P074a	163	Pulse	99	6780117	12461	1
Fage_P074a	163	Pulse	99	6792517	24861	1
Fage_P074a	163	Pulse	99	6804917	37261	1
Fage_P074a	164	Picture	Retrieval Sternberg Letters	6804976	0	1	24824	2	0	next	hit	760
Fage_P074a	164	Response	1	6815207	10231	1
Fage_P074a	164	Pulse	99	6817317	12341	1
Fage_P074a	164	Pulse	99	6829716	24740	1
Fage_P074a	165	Picture	Fixation Cross after Retrieval	6829800	0	1	124620	3	0	next	other	0
Fage_P074a	165	Pulse	99	6842116	12316	1
Fage_P074a	165	Pulse	99	6854516	24716	1
Fage_P074a	165	Pulse	99	6866916	37116	1
Fage_P074a	165	Pulse	99	6879316	49516	1
Fage_P074a	165	Pulse	99	6891715	61915	1
Fage_P074a	165	Pulse	99	6904115	74315	1
Fage_P074a	165	Pulse	99	6916515	86715	1
Fage_P074a	165	Pulse	99	6928915	99115	1
Fage_P074a	165	Pulse	99	6941314	111514	1
Fage_P074a	165	Pulse	99	6953714	123914	1
Fage_P074a	166	Picture	Encoding Sternberg Letters	6954420	0	2	24825	3	0	next	other	0
Fage_P074a	166	Pulse	99	6966114	11694	1
Fage_P074a	166	Pulse	99	6978514	24094	1
Fage_P074a	167	Picture	Fixation Cross Sternberg Letters after Encoding	6979245	0	1	12495	2	0	next	other	0
Fage_P074a	167	Pulse	99	6990913	11668	1
Fage_P074a	168	Picture	Stroop Sternberg	6991740	0	1	24824	2	0	next	hit	780
Fage_P074a	168	Response	1	6998633	6893	1
Fage_P074a	168	Pulse	99	7003313	11573	1
Fage_P074a	168	Pulse	99	7015713	23973	1
Fage_P074a	169	Picture	Fixation Cross Sternberg Letters after Stroop	7016564	0	1	37320	2	0	next	other	0
Fage_P074a	169	Pulse	99	7028113	11549	1
Fage_P074a	169	Pulse	99	7040513	23949	1
Fage_P074a	169	Pulse	99	7052912	36348	1
Fage_P074a	170	Picture	Retrieval Sternberg Letters	7053884	0	1	24824	2	0	next	incorrect	788
Fage_P074a	170	Response	2	7063482	9598	1
Fage_P074a	170	Pulse	99	7065322	11438	1
Fage_P074a	170	Pulse	99	7077712	23828	1
Fage_P074a	171	Picture	Fixation Cross after Retrieval	7078708	0	1	137116	2	0	next	other	0
Fage_P074a	171	Pulse	99	7090112	11404	1
Fage_P074a	171	Pulse	99	7102511	23803	1
Fage_P074a	171	Pulse	99	7114911	36203	1
Fage_P074a	171	Pulse	99	7127311	48603	1
Fage_P074a	171	Pulse	99	7139721	61013	1
Fage_P074a	171	Pulse	99	7152120	73412	1
Fage_P074a	171	Pulse	99	7164520	85812	1
Fage_P074a	171	Pulse	99	7176920	98212	1
Fage_P074a	171	Pulse	99	7189320	110612	1
Fage_P074a	171	Pulse	99	7201719	123011	1
Fage_P074a	171	Pulse	99	7214119	135411	1
Fage_P074a	172	Picture	Encoding Sternberg Letters	7215824	0	1	24824	2	0	next	other	0
Fage_P074a	172	Pulse	99	7226519	10695	1
Fage_P074a	172	Pulse	99	7238919	23095	1
Fage_P074a	173	Picture	Fixation Cross Sternberg Letters after Encoding	7240648	0	1	12495	2	0	next	other	0
Fage_P074a	173	Pulse	99	7251319	10671	1
Fage_P074a	174	Picture	Stroop Sternberg	7253143	0	1	24824	2	0	next	incorrect	810
Fage_P074a	174	Pulse	99	7263718	10575	1
Fage_P074a	174	Response	2	7263838	10695	1
Fage_P074a	174	Pulse	99	7276118	22975	1
Fage_P074a	175	Picture	Fixation Cross Sternberg Letters after Stroop	7277967	0	1	37320	2	0	next	other	0
Fage_P074a	175	Pulse	99	7288518	10551	1
Fage_P074a	175	Pulse	99	7300918	22951	1
Fage_P074a	175	Pulse	99	7313317	35350	1
Fage_P074a	176	Picture	Retrieval Sternberg Letters	7315287	0	1	24824	2	0	next	hit	817
Fage_P074a	176	Response	1	7325177	9890	1
Fage_P074a	176	Pulse	99	7325717	10430	1
Fage_P074a	176	Pulse	99	7338117	22830	1
Fage_P074a	177	Picture	Fixation Cross after Retrieval	7340111	0	1	124621	2	0	next	other	0
Fage_P074a	177	Pulse	99	7350517	10406	1
Fage_P074a	177	Pulse	99	7362916	22805	1
Fage_P074a	177	Pulse	99	7375316	35205	1
Fage_P074a	177	Pulse	99	7387716	47605	1
Fage_P074a	177	Pulse	99	7400116	60005	1
Fage_P074a	177	Pulse	99	7412515	72404	1
Fage_P074a	177	Pulse	99	7424915	84804	1
Fage_P074a	177	Pulse	99	7437315	97204	1
Fage_P074a	177	Pulse	99	7449715	109604	1
Fage_P074a	177	Pulse	99	7462115	122004	1
Fage_P074a	178	Picture	Encoding Sternberg Letters	7464732	0	1	24824	2	0	next	other	0
Fage_P074a	178	Pulse	99	7474514	9782	1
Fage_P074a	178	Pulse	99	7486914	22182	1
Fage_P074a	179	Picture	Fixation Cross Sternberg Letters after Encoding	7489556	0	1	12495	2	0	next	other	0
Fage_P074a	179	Pulse	99	7499314	9758	1
Fage_P074a	180	Picture	Stroop Sternberg	7502051	0	1	24824	2	0	next	incorrect	837
Fage_P074a	180	Response	2	7510094	8043	1
Fage_P074a	180	Pulse	99	7511713	9662	1
Fage_P074a	180	Pulse	99	7524113	22062	1
Fage_P074a	181	Picture	Fixation Cross Sternberg Letters after Stroop	7526875	0	1	37320	2	0	next	other	0
Fage_P074a	181	Pulse	99	7536513	9638	1
Fage_P074a	181	Pulse	99	7548913	22038	1
Fage_P074a	181	Pulse	99	7561313	34438	1
Fage_P074a	182	Picture	Retrieval Sternberg Letters	7564195	0	1	24824	2	0	next	hit	846
Fage_P074a	182	Pulse	99	7573713	9518	1
Fage_P074a	182	Response	1	7581282	17087	1
Fage_P074a	182	Pulse	99	7586112	21917	1
Fage_P074a	183	Picture	Fixation Cross after Retrieval	7589019	0	1	112292	2	0	next	other	0
Fage_P074a	183	Pulse	99	7598512	9493	1
Fage_P074a	183	Pulse	99	7610912	21893	1
Fage_P074a	183	Pulse	99	7623312	34293	1
Fage_P074a	183	Pulse	99	7635711	46692	1
Fage_P074a	183	Pulse	99	7648111	59092	1
Fage_P074a	183	Pulse	99	7660511	71492	1
Fage_P074a	183	Pulse	99	7672911	83892	1
Fage_P074a	183	Pulse	99	7685310	96291	1
Fage_P074a	183	Pulse	99	7697710	108691	1
Fage_P074a	184	Picture	Encoding Sternberg Letters	7701311	0	1	24824	2	0	next	other	0
Fage_P074a	184	Pulse	99	7710110	8799	1
Fage_P074a	184	Pulse	99	7722510	21199	1
Fage_P074a	185	Picture	Fixation Cross Sternberg Letters after Encoding	7726135	0	1	12495	2	0	next	other	0
Fage_P074a	185	Pulse	99	7734909	8774	1
Fage_P074a	186	Picture	Stroop Sternberg	7738630	0	1	24824	2	0	next	hit	864
Fage_P074a	186	Response	1	7745679	7049	1
Fage_P074a	186	Pulse	99	7747309	8679	1
Fage_P074a	186	Pulse	99	7759709	21079	1
Fage_P074a	187	Picture	Fixation Cross Sternberg Letters after Stroop	7763454	0	1	37320	2	0	next	other	0
Fage_P074a	187	Pulse	99	7772109	8655	1
Fage_P074a	187	Pulse	99	7784509	21055	1
Fage_P074a	187	Pulse	99	7796908	33454	1
Fage_P074a	188	Picture	Retrieval Sternberg Letters	7800774	0	1	24824	2	0	next	incorrect	873
Fage_P074a	188	Pulse	99	7809308	8534	1
Fage_P074a	188	Response	2	7811838	11064	1
Fage_P074a	188	Pulse	99	7821708	20934	1
Fage_P074a	189	Picture	Fixation Cross after Retrieval	7825598	0	1	112291	3	0	next	other	0
Fage_P074a	189	Pulse	99	7834108	8510	1
Fage_P074a	189	Pulse	99	7846507	20909	1
Fage_P074a	189	Pulse	99	7858907	33309	1
Fage_P074a	189	Pulse	99	7871307	45709	1
Fage_P074a	189	Pulse	99	7883707	58109	1
Fage_P074a	189	Pulse	99	7896106	70508	1
Fage_P074a	189	Pulse	99	7908506	82908	1
Fage_P074a	189	Pulse	99	7920906	95308	1
Fage_P074a	189	Pulse	99	7933306	107708	1
Fage_P074a	190	Picture	Encoding Sternberg Letters	7937889	0	2	24825	3	0	next	other	0
Fage_P074a	190	Pulse	99	7945706	7817	1
Fage_P074a	190	Pulse	99	7958105	20216	1
Fage_P074a	191	Picture	Fixation Cross Sternberg Letters after Encoding	7962714	0	1	12495	2	0	next	other	0
Fage_P074a	191	Pulse	99	7970505	7791	1
Fage_P074a	192	Picture	Stroop Sternberg	7975209	0	1	24824	2	0	next	incorrect	892
Fage_P074a	192	Pulse	99	7982905	7696	1
Fage_P074a	192	Response	2	7985505	10296	1
Fage_P074a	192	Pulse	99	7995304	20095	1
Fage_P074a	193	Picture	Fixation Cross Sternberg Letters after Stroop	8000033	0	1	37320	2	0	next	other	0
Fage_P074a	193	Pulse	99	8007704	7671	1
Fage_P074a	193	Pulse	99	8020104	20071	1
Fage_P074a	193	Pulse	99	8032504	32471	1
Fage_P074a	194	Picture	Retrieval Sternberg Letters	8037353	0	1	24824	2	0	next	hit	900
Fage_P074a	194	Pulse	99	8044904	7551	1
Fage_P074a	194	Response	1	8046693	9340	1
Fage_P074a	194	Pulse	99	8057303	19950	1
Fage_P074a	195	Picture	Fixation Cross after Retrieval	8062177	0	1	137116	2	0	next	other	0
Fage_P074a	195	Pulse	99	8069703	7526	1
Fage_P074a	195	Pulse	99	8082103	19926	1
Fage_P074a	195	Pulse	99	8094503	32326	1
Fage_P074a	195	Pulse	99	8106902	44725	1
Fage_P074a	195	Pulse	99	8119302	57125	1
Fage_P074a	195	Pulse	99	8131702	69525	1
Fage_P074a	195	Pulse	99	8144102	81925	1
Fage_P074a	195	Pulse	99	8156501	94324	1
Fage_P074a	195	Pulse	99	8168901	106724	1
Fage_P074a	195	Pulse	99	8181301	119124	1
Fage_P074a	195	Pulse	99	8193701	131524	1
Fage_P074a	196	Picture	Encoding Sternberg Letters	8199293	0	1	24824	2	0	next	other	0
Fage_P074a	196	Pulse	99	8206101	6808	1
Fage_P074a	196	Pulse	99	8218500	19207	1
Fage_P074a	197	Picture	Fixation Cross Sternberg Letters after Encoding	8224117	0	1	12495	3	0	next	other	0
Fage_P074a	197	Pulse	99	8230900	6783	1
Fage_P074a	198	Picture	Stroop Sternberg	8236612	0	2	24825	3	0	next	hit	921
Fage_P074a	198	Pulse	99	8243300	6688	1
Fage_P074a	198	Response	1	8244790	8178	1
Fage_P074a	198	Pulse	99	8255700	19088	1
Fage_P074a	199	Picture	Fixation Cross Sternberg Letters after Stroop	8261437	0	1	37319	2	0	next	other	0
Fage_P074a	199	Pulse	99	8268099	6662	1
Fage_P074a	199	Pulse	99	8280499	19062	1
Fage_P074a	199	Pulse	99	8292899	31462	1
Fage_P074a	200	Picture	Retrieval Sternberg Letters	8298756	0	1	24824	2	0	next	incorrect	929
Fage_P074a	200	Pulse	99	8305299	6543	1
Fage_P074a	200	Response	2	8313289	14533	1
Fage_P074a	200	Pulse	99	8317698	18942	1
Fage_P074a	201	Picture	Fixation Cross after Retrieval	8323580	0	1	124621	2	0	next	other	0
Fage_P074a	201	Pulse	99	8330098	6518	1
Fage_P074a	201	Pulse	99	8342498	18918	1
Fage_P074a	201	Pulse	99	8354898	31318	1
Fage_P074a	201	Pulse	99	8367298	43718	1
Fage_P074a	201	Pulse	99	8379697	56117	1
Fage_P074a	201	Pulse	99	8392097	68517	1
Fage_P074a	201	Pulse	99	8404497	80917	1
Fage_P074a	201	Pulse	99	8416897	93317	1
Fage_P074a	201	Pulse	99	8429296	105716	1
Fage_P074a	201	Pulse	99	8441696	118116	1
Fage_P074a	202	Picture	Encoding Sternberg Letters	8448201	0	1	24824	2	0	next	other	0
Fage_P074a	202	Pulse	99	8454096	5895	1
Fage_P074a	202	Pulse	99	8466496	18295	1
Fage_P074a	203	Picture	Fixation Cross Sternberg Letters after Encoding	8473025	0	1	12495	2	0	next	other	0
Fage_P074a	203	Pulse	99	8478896	5871	1
Fage_P074a	204	Picture	Stroop Sternberg	8485520	0	1	24824	2	0	next	incorrect	949
Fage_P074a	204	Pulse	99	8491295	5775	1
Fage_P074a	204	Response	2	8493365	7845	1
Fage_P074a	204	Pulse	99	8503695	18175	1
Fage_P074a	205	Picture	Fixation Cross Sternberg Letters after Stroop	8510344	0	1	37320	2	0	next	other	0
Fage_P074a	205	Pulse	99	8516095	5751	1
Fage_P074a	205	Pulse	99	8528495	18151	1
Fage_P074a	205	Pulse	99	8540894	30550	1
Fage_P074a	206	Picture	Retrieval Sternberg Letters	8547664	0	1	24824	2	0	next	incorrect	957
Fage_P074a	206	Pulse	99	8553294	5630	1
Fage_P074a	206	Response	2	8557004	9340	1
Fage_P074a	206	Pulse	99	8565694	18030	1
Fage_P074a	207	Picture	Fixation Cross after Retrieval	8572488	0	1	149445	2	0	next	other	0
Fage_P074a	207	Pulse	99	8578094	5606	1
Fage_P074a	207	Pulse	99	8590493	18005	1
Fage_P074a	207	Pulse	99	8602893	30405	1
Fage_P074a	207	Pulse	99	8615293	42805	1
Fage_P074a	207	Pulse	99	8627693	55205	1
Fage_P074a	207	Pulse	99	8640092	67604	1
Fage_P074a	207	Pulse	99	8652492	80004	1
Fage_P074a	207	Pulse	99	8664892	92404	1
Fage_P074a	207	Pulse	99	8677292	104804	1
Fage_P074a	207	Pulse	99	8689701	117213	1
Fage_P074a	207	Pulse	99	8702101	129613	1
Fage_P074a	207	Pulse	99	8714501	142013	1
Fage_P074a	208	Picture	Encoding Sternberg Letters	8721933	0	1	24824	2	0	next	other	0
Fage_P074a	208	Pulse	99	8726901	4968	1
Fage_P074a	208	Pulse	99	8739301	17368	1
Fage_P074a	209	Picture	Fixation Cross Sternberg Letters after Encoding	8746757	0	1	12495	2	0	next	other	0
Fage_P074a	209	Pulse	99	8751700	4943	1
Fage_P074a	210	Picture	Stroop Sternberg	8759252	0	1	24824	2	0	next	incorrect	979
Fage_P074a	210	Pulse	99	8764100	4848	1
Fage_P074a	210	Response	2	8767030	7778	1
Fage_P074a	210	Pulse	99	8776500	17248	1
Fage_P074a	211	Picture	Fixation Cross Sternberg Letters after Stroop	8784076	0	1	37320	2	0	next	other	0
Fage_P074a	211	Pulse	99	8788900	4824	1
Fage_P074a	211	Pulse	99	8801299	17223	1
Fage_P074a	211	Pulse	99	8813699	29623	1
Fage_P074a	212	Picture	Retrieval Sternberg Letters	8821396	0	1	24824	2	0	next	hit	987
Fage_P074a	212	Pulse	99	8826099	4703	1
Fage_P074a	212	Response	1	8835919	14523	1
Fage_P074a	212	Pulse	99	8838499	17103	1
Fage_P074a	213	Picture	Fixation Cross after Retrieval	8846220	0	1	124621	2	0	next	other	0
Fage_P074a	213	Pulse	99	8850899	4679	1
Fage_P074a	213	Pulse	99	8863298	17078	1
Fage_P074a	213	Pulse	99	8875698	29478	1
Fage_P074a	213	Pulse	99	8888098	41878	1
Fage_P074a	213	Pulse	99	8900498	54278	1
Fage_P074a	213	Pulse	99	8912897	66677	1
Fage_P074a	213	Pulse	99	8925297	79077	1
Fage_P074a	213	Pulse	99	8937697	91477	1
Fage_P074a	213	Pulse	99	8950097	103877	1
Fage_P074a	213	Pulse	99	8962496	116276	1
Fage_P074a	214	Picture	Encoding Sternberg Letters	8970841	0	1	24824	2	0	next	other	0
Fage_P074a	214	Pulse	99	8974896	4055	1
Fage_P074a	214	Pulse	99	8987296	16455	1
Fage_P074a	215	Picture	Fixation Cross Sternberg Letters after Encoding	8995665	0	1	12495	2	0	next	other	0
Fage_P074a	215	Pulse	99	8999696	4031	1
Fage_P074a	216	Picture	Stroop Sternberg	9008160	0	1	24824	2	0	next	incorrect	1007
Fage_P074a	216	Pulse	99	9012096	3936	1
Fage_P074a	216	Response	2	9017245	9085	1
Fage_P074a	216	Pulse	99	9024495	16335	1
Fage_P074a	217	Picture	Fixation Cross Sternberg Letters after Stroop	9032984	0	1	37320	2	0	next	other	0
Fage_P074a	217	Pulse	99	9036895	3911	1
Fage_P074a	217	Pulse	99	9049295	16311	1
Fage_P074a	217	Pulse	99	9061694	28710	1
Fage_P074a	218	Picture	Retrieval Sternberg Letters	9070304	0	1	24824	2	0	next	incorrect	1015
Fage_P074a	218	Pulse	99	9074094	3790	1
Fage_P074a	218	Response	2	9078184	7880	1
Fage_P074a	218	Pulse	99	9086494	16190	1
Fage_P074a	219	Picture	Fixation Cross after Retrieval	9095128	0	1	112292	2	0	next	other	0
Fage_P074a	219	Pulse	99	9098894	3766	1
Fage_P074a	219	Pulse	99	9111294	16166	1
Fage_P074a	219	Pulse	99	9123693	28565	1
Fage_P074a	219	Pulse	99	9136093	40965	1
Fage_P074a	219	Pulse	99	9148493	53365	1
Fage_P074a	219	Pulse	99	9160893	65765	1
Fage_P074a	219	Pulse	99	9173292	78164	1
Fage_P074a	219	Pulse	99	9185692	90564	1
Fage_P074a	219	Pulse	99	9198092	102964	1
Fage_P074a	220	Picture	Encoding Sternberg Letters	9207420	0	1	24824	2	0	next	other	0
Fage_P074a	220	Pulse	99	9210492	3072	1
Fage_P074a	220	Pulse	99	9222891	15471	1
Fage_P074a	221	Picture	Fixation Cross Sternberg Letters after Encoding	9232244	0	1	12495	2	0	next	other	0
Fage_P074a	221	Pulse	99	9235291	3047	1
Fage_P074a	222	Picture	Stroop Sternberg	9244739	0	1	24824	2	0	next	hit	1034
Fage_P074a	222	Pulse	99	9247691	2952	1
Fage_P074a	222	Response	1	9251731	6992	1
Fage_P074a	222	Pulse	99	9260091	15352	1
Fage_P074a	223	Picture	Fixation Cross Sternberg Letters after Stroop	9269563	0	1	37320	2	0	next	other	0
Fage_P074a	223	Pulse	99	9272491	2928	1
Fage_P074a	223	Pulse	99	9284890	15327	1
Fage_P074a	223	Pulse	99	9297290	27727	1
Fage_P074a	224	Picture	Retrieval Sternberg Letters	9306883	0	1	24824	2	0	next	incorrect	1042
Fage_P074a	224	Pulse	99	9309690	2807	1
Fage_P074a	224	Response	2	9317530	10647	1
Fage_P074a	224	Pulse	99	9322090	15207	1
Fage_P074a	225	Picture	Fixation Cross after Retrieval	9331707	0	1	124621	2	0	next	other	0
Fage_P074a	225	Pulse	99	9334489	2782	1
Fage_P074a	225	Pulse	99	9346889	15182	1
Fage_P074a	225	Pulse	99	9359289	27582	1
Fage_P074a	225	Pulse	99	9371689	39982	1
Fage_P074a	225	Pulse	99	9384088	52381	1
Fage_P074a	225	Pulse	99	9396488	64781	1
Fage_P074a	225	Pulse	99	9408888	77181	1
Fage_P074a	225	Pulse	99	9421288	89581	1
Fage_P074a	225	Pulse	99	9433687	101980	1
Fage_P074a	225	Pulse	99	9446087	114380	1
Fage_P074a	226	Picture	Encoding Sternberg Letters	9456328	0	1	24824	2	0	next	other	0
Fage_P074a	226	Pulse	99	9458487	2159	1
Fage_P074a	226	Pulse	99	9470887	14559	1
Fage_P074a	227	Picture	Fixation Cross Sternberg Letters after Encoding	9481152	0	1	12495	2	0	next	other	0
Fage_P074a	227	Pulse	99	9483287	2135	1
Fage_P074a	228	Picture	Stroop Sternberg	9493647	0	1	24824	2	0	next	incorrect	1062
Fage_P074a	228	Pulse	99	9495686	2039	1
Fage_P074a	228	Response	2	9502716	9069	1
Fage_P074a	228	Pulse	99	9508086	14439	1
Fage_P074a	229	Picture	Fixation Cross Sternberg Letters after Stroop	9518471	0	1	37320	2	0	next	other	0
Fage_P074a	229	Pulse	99	9520486	2015	1
Fage_P074a	229	Pulse	99	9532886	14415	1
Fage_P074a	229	Pulse	99	9545285	26814	1
Fage_P074a	230	Picture	Retrieval Sternberg Letters	9555791	0	1	24824	2	0	next	incorrect	1070
Fage_P074a	230	Pulse	99	9557685	1894	1
Fage_P074a	230	Response	2	9562325	6534	1
Fage_P074a	230	Pulse	99	9570085	14294	1
Fage_P074a	231	Picture	Fixation Cross after Retrieval	9580615	0	1	124620	2	0	next	other	0
Fage_P074a	231	Pulse	99	9582485	1870	1
Fage_P074a	231	Pulse	99	9594884	14269	1
Fage_P074a	231	Pulse	99	9607284	26669	1
Fage_P074a	231	Pulse	99	9619684	39069	1
Fage_P074a	231	Pulse	99	9632084	51469	1
Fage_P074a	231	Pulse	99	9644484	63869	1
Fage_P074a	231	Pulse	99	9656883	76268	1
Fage_P074a	231	Pulse	99	9669283	88668	1
Fage_P074a	231	Pulse	99	9681683	101068	1
Fage_P074a	231	Pulse	99	9694083	113468	1
Fage_P074a	232	Picture	Encoding Sternberg Letters	9705235	0	1	24824	3	0	next	other	0
Fage_P074a	232	Pulse	99	9706482	1247	1
Fage_P074a	232	Pulse	99	9718882	13647	1
Fage_P074a	233	Picture	Fixation Cross Sternberg Letters after Encoding	9730059	0	2	12496	3	0	next	other	0
Fage_P074a	233	Pulse	99	9731282	1223	1
Fage_P074a	234	Picture	Stroop Sternberg	9742555	0	1	24824	2	0	next	incorrect	1090
Fage_P074a	234	Pulse	99	9743682	1127	1
Fage_P074a	234	Response	2	9752762	10207	1
Fage_P074a	234	Pulse	99	9756081	13526	1
Fage_P074a	235	Picture	Fixation Cross Sternberg Letters after Stroop	9767379	0	1	37320	2	0	next	other	0
Fage_P074a	235	Pulse	99	9768481	1102	1
Fage_P074a	235	Pulse	99	9780881	13502	1
Fage_P074a	235	Pulse	99	9793281	25902	1
Fage_P074a	236	Picture	Retrieval Sternberg Letters	9804699	0	1	24824	2	0	next	incorrect	1098
Fage_P074a	236	Pulse	99	9805681	982	1
Fage_P074a	236	Response	2	9813580	8881	1
Fage_P074a	236	Pulse	99	9818080	13381	1
Fage_P074a	237	Picture	Fixation Cross after Retrieval	9829523	0	1	112291	3	0	next	other	0
Fage_P074a	237	Pulse	99	9830480	957	1
Fage_P074a	237	Pulse	99	9842880	13357	1
Fage_P074a	237	Pulse	99	9855280	25757	1
Fage_P074a	237	Pulse	99	9867679	38156	1
Fage_P074a	237	Pulse	99	9880079	50556	1
Fage_P074a	237	Pulse	99	9892479	62956	1
Fage_P074a	237	Pulse	99	9904879	75356	1
Fage_P074a	237	Pulse	99	9917279	87756	1
Fage_P074a	237	Pulse	99	9929678	100155	1
Fage_P074a	238	Picture	Encoding Sternberg Letters	9941814	0	2	24825	3	0	next	other	0
Fage_P074a	238	Pulse	99	9942078	264	1
Fage_P074a	238	Pulse	99	9954478	12664	1
Fage_P074a	239	Picture	Fixation Cross Sternberg Letters after Encoding	9966639	0	1	12495	2	0	next	other	0
Fage_P074a	239	Pulse	99	9966878	239	1
Fage_P074a	240	Picture	Stroop Sternberg	9979134	0	1	24824	2	0	next	incorrect	1117
Fage_P074a	240	Pulse	99	9979277	143	1
Fage_P074a	240	Response	2	9986117	6983	1
Fage_P074a	240	Pulse	99	9991677	12543	1
Fage_P074a	241	Picture	Fixation Cross Sternberg Letters after Stroop	10003958	0	1	37320	2	0	next	other	0
Fage_P074a	241	Pulse	99	10004077	119	1
Fage_P074a	241	Pulse	99	10016477	12519	1
Fage_P074a	241	Pulse	99	10028876	24918	1
Fage_P074a	241	Pulse	99	10041276	37318	1
Fage_P074a	242	Picture	Retrieval Sternberg Letters	10041278	0	1	24824	2	0	next	incorrect	1125
Fage_P074a	242	Response	2	10053036	11758	1
Fage_P074a	242	Pulse	99	10053676	12398	1
Fage_P074a	242	Pulse	99	10066076	24798	1
Fage_P074a	243	Picture	Fixation Cross after Retrieval	10066102	0	1	137116	2	0	next	other	0
Fage_P074a	243	Pulse	99	10078475	12373	1
Fage_P074a	243	Pulse	99	10090875	24773	1
Fage_P074a	243	Pulse	99	10103275	37173	1
Fage_P074a	243	Pulse	99	10115675	49573	1
Fage_P074a	243	Pulse	99	10128075	61973	1
Fage_P074a	243	Pulse	99	10140474	74372	1
Fage_P074a	243	Pulse	99	10152874	86772	1
Fage_P074a	243	Pulse	99	10165274	99172	1
Fage_P074a	243	Pulse	99	10177674	111572	1
Fage_P074a	243	Pulse	99	10190073	123971	1
Fage_P074a	243	Pulse	99	10202473	136371	1
Fage_P074a	244	Picture	Encoding Sternberg Letters	10203218	0	1	24824	2	0	next	other	0
Fage_P074a	244	Pulse	99	10214873	11655	1
Fage_P074a	244	Pulse	99	10227273	24055	1
Fage_P074a	245	Picture	Fixation Cross Sternberg Letters after Encoding	10228042	0	1	12495	2	0	next	other	0
Fage_P074a	245	Pulse	99	10239682	11640	1
Fage_P074a	246	Picture	Stroop Sternberg	10240537	0	1	24824	2	0	next	incorrect	1146
Fage_P074a	246	Response	2	10247762	7225	1
Fage_P074a	246	Pulse	99	10252072	11535	1
Fage_P074a	246	Pulse	99	10264482	23945	1
Fage_P074a	247	Picture	Fixation Cross Sternberg Letters after Stroop	10265361	0	1	37320	2	0	next	other	0
Fage_P074a	247	Pulse	99	10276882	11521	1
Fage_P074a	247	Pulse	99	10289282	23921	1
Fage_P074a	247	Pulse	99	10301681	36320	1
Fage_P074a	248	Picture	Retrieval Sternberg Letters	10302681	0	1	24824	2	0	next	incorrect	1155
Fage_P074a	248	Pulse	99	10314081	11400	1
Fage_P074a	248	Response	2	10314821	12140	1
Fage_P074a	248	Pulse	99	10326481	23800	1
Fage_P074a	249	Picture	Fixation Cross after Retrieval	10327505	0	1	149445	2	0	next	other	0
Fage_P074a	249	Pulse	99	10338881	11376	1
Fage_P074a	249	Pulse	99	10351280	23775	1
Fage_P074a	249	Pulse	99	10363680	36175	1
Fage_P074a	249	Pulse	99	10376080	48575	1
Fage_P074a	249	Pulse	99	10388480	60975	1
Fage_P074a	249	Pulse	99	10400879	73374	1
Fage_P074a	249	Pulse	99	10413279	85774	1
Fage_P074a	249	Pulse	99	10425679	98174	1
Fage_P074a	249	Pulse	99	10438079	110574	1
Fage_P074a	249	Pulse	99	10450478	122973	1
Fage_P074a	249	Pulse	99	10462878	135373	1
Fage_P074a	249	Pulse	99	10475278	147773	1
Fage_P074a	250	Picture	Encoding Sternberg Letters	10476950	0	1	24824	2	0	next	other	0
Fage_P074a	250	Pulse	99	10487678	10728	1
Fage_P074a	250	Pulse	99	10500078	23128	1
Fage_P074a	251	Picture	Fixation Cross Sternberg Letters after Encoding	10501774	0	1	12495	2	0	next	other	0
Fage_P074a	251	Pulse	99	10512477	10703	1
Fage_P074a	252	Picture	Stroop Sternberg	10514269	0	1	24824	2	0	next	hit	1176
Fage_P074a	252	Response	1	10521837	7568	1
Fage_P074a	252	Pulse	99	10524877	10608	1
Fage_P074a	252	Pulse	99	10537277	23008	1
Fage_P074a	253	Picture	Fixation Cross Sternberg Letters after Stroop	10539093	0	1	37320	2	0	next	other	0
Fage_P074a	253	Pulse	99	10549677	10584	1
Fage_P074a	253	Pulse	99	10562076	22983	1
Fage_P074a	253	Pulse	99	10574476	35383	1
Fage_P074a	254	Picture	Retrieval Sternberg Letters	10576413	0	1	24824	2	0	next	hit	1184
Fage_P074a	254	Response	1	10585936	9523	1
Fage_P074a	254	Pulse	99	10586876	10463	1
Fage_P074a	254	Pulse	99	10599276	22863	1
Fage_P074a	255	Picture	Fixation Cross after Retrieval	10601237	0	1	137116	2	0	next	other	0
Fage_P074a	255	Pulse	99	10611675	10438	1
Fage_P074a	255	Pulse	99	10624075	22838	1
Fage_P074a	255	Pulse	99	10636475	35238	1
Fage_P074a	255	Pulse	99	10648875	47638	1
Fage_P074a	255	Pulse	99	10661274	60037	1
Fage_P074a	255	Pulse	99	10673674	72437	1
Fage_P074a	255	Pulse	99	10686074	84837	1
Fage_P074a	255	Pulse	99	10698474	97237	1
Fage_P074a	255	Pulse	99	10710874	109637	1
Fage_P074a	255	Pulse	99	10723273	122036	1
Fage_P074a	255	Pulse	99	10735673	134436	1
Fage_P074a	256	Picture	Encoding Sternberg Letters	10738353	0	1	24824	2	0	next	other	0
Fage_P074a	256	Pulse	99	10748073	9720	1
Fage_P074a	256	Pulse	99	10760473	22120	1
Fage_P074a	257	Picture	Fixation Cross Sternberg Letters after Encoding	10763177	0	1	12495	2	0	next	other	0
Fage_P074a	257	Pulse	99	10772872	9695	1
Fage_P074a	258	Picture	Stroop Sternberg	10775672	0	1	24824	3	0	next	incorrect	1205
Fage_P074a	258	Response	2	10782972	7300	1
Fage_P074a	258	Pulse	99	10785272	9600	1
Fage_P074a	258	Pulse	99	10797672	22000	1
Fage_P074a	259	Picture	Fixation Cross Sternberg Letters after Stroop	10800496	0	2	37320	3	0	next	other	0
Fage_P074a	259	Pulse	99	10810072	9576	1
Fage_P074a	259	Pulse	99	10822471	21975	1
Fage_P074a	259	Pulse	99	10834871	34375	1
Fage_P074a	260	Picture	Retrieval Sternberg Letters	10837816	0	1	24824	2	0	next	incorrect	1214
Fage_P074a	260	Pulse	99	10847271	9455	1
Fage_P074a	260	Response	2	10848131	10315	1
Fage_P074a	260	Pulse	99	10859671	21855	1
Fage_P074a	261	Picture	Fixation Cross after Retrieval	10862640	0	1	112292	2	0	next	other	0
Fage_P074a	261	Pulse	99	10872071	9431	1
Fage_P074a	261	Pulse	99	10884470	21830	1
Fage_P074a	261	Pulse	99	10896870	34230	1
Fage_P074a	261	Pulse	99	10909270	46630	1
Fage_P074a	261	Pulse	99	10921670	59030	1
Fage_P074a	261	Pulse	99	10934069	71429	1
Fage_P074a	261	Pulse	99	10946469	83829	1
Fage_P074a	261	Pulse	99	10958869	96229	1
Fage_P074a	261	Pulse	99	10971269	108629	1
Fage_P074a	262	Picture	Encoding Sternberg Letters	10974932	0	1	24824	2	0	next	other	0
Fage_P074a	262	Pulse	99	10983669	8737	1
Fage_P074a	262	Pulse	99	10996068	21136	1
Fage_P074a	263	Picture	Fixation Cross Sternberg Letters after Encoding	10999756	0	1	12495	3	0	next	other	0
Fage_P074a	263	Pulse	99	11008468	8712	1
Fage_P074a	264	Picture	Stroop Sternberg	11012251	0	2	24825	3	0	next	incorrect	1232
Fage_P074a	264	Response	2	11018858	6607	1
Fage_P074a	264	Pulse	99	11020868	8617	1
Fage_P074a	264	Pulse	99	11033267	21016	1
Fage_P074a	265	Picture	Fixation Cross Sternberg Letters after Stroop	11037076	0	1	37319	2	0	next	other	0
Fage_P074a	265	Pulse	99	11045667	8591	1
Fage_P074a	265	Pulse	99	11058067	20991	1
Fage_P074a	265	Pulse	99	11070467	33391	1
Fage_P074a	266	Picture	Retrieval Sternberg Letters	11074395	0	1	24824	2	0	next	incorrect	1241
Fage_P074a	266	Pulse	99	11082867	8472	1
Fage_P074a	266	Response	2	11083316	8921	1
Fage_P074a	266	Pulse	99	11095266	20871	1
Fage_P074a	267	Picture	Fixation Cross after Retrieval	11099219	0	1	149445	2	0	next	other	0
Fage_P074a	267	Pulse	99	11107666	8447	1
Fage_P074a	267	Pulse	99	11120066	20847	1
Fage_P074a	267	Pulse	99	11132466	33247	1
Fage_P074a	267	Pulse	99	11144865	45646	1
Fage_P074a	267	Pulse	99	11157265	58046	1
Fage_P074a	267	Pulse	99	11169665	70446	1
Fage_P074a	267	Pulse	99	11182065	82846	1
Fage_P074a	267	Pulse	99	11194464	95245	1
Fage_P074a	267	Pulse	99	11206864	107645	1
Fage_P074a	267	Pulse	99	11219264	120045	1
Fage_P074a	267	Pulse	99	11231664	132445	1
Fage_P074a	267	Pulse	99	11244064	144845	1
Fage_P074a	268	Picture	Encoding Sternberg Letters	11248664	0	1	24824	2	0	next	other	0
Fage_P074a	268	Pulse	99	11256463	7799	1
Fage_P074a	268	Pulse	99	11268863	20199	1
Fage_P074a	269	Picture	Fixation Cross Sternberg Letters after Encoding	11273488	0	1	12495	2	0	next	other	0
Fage_P074a	269	Pulse	99	11281263	7775	1
Fage_P074a	270	Picture	Stroop Sternberg	11285983	0	1	24825	2	0	next	incorrect	1262
Fage_P074a	270	Response	2	11293523	7540	1
Fage_P074a	270	Pulse	99	11293662	7679	1
Fage_P074a	270	Pulse	99	11306062	20079	1
Fage_P074a	271	Picture	Fixation Cross Sternberg Letters after Stroop	11310808	0	1	37319	2	0	next	other	0
Fage_P074a	271	Pulse	99	11318462	7654	1
Fage_P074a	271	Pulse	99	11330862	20054	1
Fage_P074a	271	Pulse	99	11343262	32454	1
Fage_P074a	272	Picture	Retrieval Sternberg Letters	11348127	0	1	24824	2	0	next	hit	1271
Fage_P074a	272	Pulse	99	11355661	7534	1
Fage_P074a	272	Response	1	11358732	10605	1
Fage_P074a	272	Pulse	99	11368061	19934	1
Fage_P074a	273	Picture	Fixation Cross after Retrieval	11372951	0	1	124621	2	0	next	other	0
Fage_P074a	273	Pulse	99	11380461	7510	1
Fage_P074a	273	Pulse	99	11392861	19910	1
Fage_P074a	273	Pulse	99	11405261	32310	1
Fage_P074a	273	Pulse	99	11417660	44709	1
Fage_P074a	273	Pulse	99	11430060	57109	1
Fage_P074a	273	Pulse	99	11442460	69509	1
Fage_P074a	273	Pulse	99	11454860	81909	1
Fage_P074a	273	Pulse	99	11467259	94308	1
Fage_P074a	273	Pulse	99	11479659	106708	1
Fage_P074a	273	Pulse	99	11492059	119108	1
Fage_P074a	274	Picture	Encoding Sternberg Letters	11497572	0	1	24824	2	0	next	other	0
Fage_P074a	274	Pulse	99	11504459	6887	1
Fage_P074a	274	Pulse	99	11516858	19286	1
Fage_P074a	275	Picture	Fixation Cross Sternberg Letters after Encoding	11522396	0	1	12495	2	0	next	other	0
Fage_P074a	275	Pulse	99	11529258	6862	1
Fage_P074a	276	Picture	Stroop Sternberg	11534891	0	1	24824	2	0	next	incorrect	1291
Fage_P074a	276	Pulse	99	11541658	6767	1
Fage_P074a	276	Response	2	11543018	8127	1
Fage_P074a	276	Pulse	99	11554058	19167	1
Fage_P074a	277	Picture	Fixation Cross Sternberg Letters after Stroop	11559715	0	1	37320	2	0	next	other	0
Fage_P074a	277	Pulse	99	11566458	6743	1
Fage_P074a	277	Pulse	99	11578857	19142	1
Fage_P074a	277	Pulse	99	11591257	31542	1
Fage_P074a	278	Picture	Retrieval Sternberg Letters	11597035	0	1	24824	2	0	next	hit	1299
Fage_P074a	278	Pulse	99	11603657	6622	1
Fage_P074a	278	Response	1	11604767	7732	1
Fage_P074a	278	Pulse	99	11616056	19021	1
Fage_P074a	279	Picture	Fixation Cross after Retrieval	11621859	0	1	112292	2	0	next	other	0
Fage_P074a	279	Pulse	99	11628456	6597	1
Fage_P074a	279	Pulse	99	11640856	18997	1
Fage_P074a	279	Pulse	99	11653256	31397	1
Fage_P074a	279	Pulse	99	11665656	43797	1
Fage_P074a	279	Pulse	99	11678055	56196	1
Fage_P074a	279	Pulse	99	11690455	68596	1
Fage_P074a	279	Pulse	99	11702855	80996	1
Fage_P074a	279	Pulse	99	11715255	93396	1
Fage_P074a	279	Pulse	99	11727655	105796	1
Fage_P074a	280	Picture	Encoding Sternberg Letters	11734151	0	1	24824	2	0	next	other	0
Fage_P074a	280	Pulse	99	11740054	5903	1
Fage_P074a	280	Pulse	99	11752454	18303	1
Fage_P074a	281	Picture	Fixation Cross Sternberg Letters after Encoding	11758975	0	1	12495	2	0	next	other	0
Fage_P074a	281	Pulse	99	11764854	5879	1
Fage_P074a	282	Picture	Stroop Sternberg	11771470	0	1	24824	3	0	next	hit	1318
Fage_P074a	282	Pulse	99	11777254	5784	1
Fage_P074a	282	Response	1	11778013	6543	1
Fage_P074a	282	Pulse	99	11789653	18183	1
Fage_P074a	283	Picture	Fixation Cross Sternberg Letters after Stroop	11796294	0	2	37320	3	0	next	other	0
Fage_P074a	283	Pulse	99	11802053	5759	1
Fage_P074a	283	Pulse	99	11814453	18159	1
Fage_P074a	283	Pulse	99	11826853	30559	1
Fage_P074a	284	Picture	Retrieval Sternberg Letters	11833614	0	1	24824	2	0	next	hit	1326
Fage_P074a	284	Pulse	99	11839252	5638	1
Fage_P074a	284	Response	1	11843652	10038	1
Fage_P074a	284	Pulse	99	11851662	18048	1
Fage_P074a	285	Picture	Fixation Cross after Retrieval	11858438	0	1	137116	2	0	next	other	0
Fage_P074a	285	Pulse	99	11864062	5624	1
Fage_P074a	285	Pulse	99	11876462	18024	1
Fage_P074a	285	Pulse	99	11888861	30423	1
Fage_P074a	285	Pulse	99	11901261	42823	1
Fage_P074a	285	Pulse	99	11913661	55223	1
Fage_P074a	285	Pulse	99	11926061	67623	1
Fage_P074a	285	Pulse	99	11938461	80023	1
Fage_P074a	285	Pulse	99	11950860	92422	1
Fage_P074a	285	Pulse	99	11963260	104822	1
Fage_P074a	285	Pulse	99	11975660	117222	1
Fage_P074a	285	Pulse	99	11988060	129622	1
Fage_P074a	286	Picture	Encoding Sternberg Letters	11995554	0	1	24824	2	0	next	other	0
Fage_P074a	286	Pulse	99	12000459	4905	1
Fage_P074a	286	Pulse	99	12012859	17305	1
Fage_P074a	287	Picture	Fixation Cross Sternberg Letters after Encoding	12020378	0	1	12496	2	0	next	other	0
Fage_P074a	287	Pulse	99	12025259	4881	1
Fage_P074a	288	Picture	Stroop Sternberg	12032874	0	1	24824	2	0	next	hit	1347
Fage_P074a	288	Pulse	99	12037659	4785	1
Fage_P074a	288	Response	1	12039998	7124	1
Fage_P074a	288	Pulse	99	12050058	17184	1
Fage_P074a	289	Picture	Fixation Cross Sternberg Letters after Stroop	12057698	0	1	37319	2	0	next	other	0
Fage_P074a	289	Pulse	99	12062458	4760	1
Fage_P074a	289	Pulse	99	12074858	17160	1
Fage_P074a	289	Pulse	99	12087258	29560	1
Fage_P074a	290	Picture	Retrieval Sternberg Letters	12095017	0	1	24824	2	0	next	incorrect	1355
Fage_P074a	290	Pulse	99	12099658	4641	1
Fage_P074a	290	Response	2	12107017	12000	1
Fage_P074a	290	Pulse	99	12112057	17040	1
Fage_P074a	291	Picture	Fixation Cross after Retrieval	12119841	0	1	112292	2	0	next	other	0
Fage_P074a	291	Pulse	99	12124457	4616	1
Fage_P074a	291	Pulse	99	12136857	17016	1
Fage_P074a	291	Pulse	99	12149257	29416	1
Fage_P074a	291	Pulse	99	12161656	41815	1
Fage_P074a	291	Pulse	99	12174056	54215	1
Fage_P074a	291	Pulse	99	12186456	66615	1
Fage_P074a	291	Pulse	99	12198856	79015	1
Fage_P074a	291	Pulse	99	12211255	91414	1
Fage_P074a	291	Pulse	99	12223655	103814	1
Fage_P074a	292	Picture	End Sternberg	12232133	0	1	37320	2	0	next	other	0
Fage_P074a	292	Pulse	99	12236055	3922	1
Fage_P074a	292	Pulse	99	12248455	16322	1
Fage_P074a	292	Pulse	99	12260855	28722	1
Fage_P074a	293	Picture	Instruction Stroop	12269453	0	1	37319	2	0	next	other	0
Fage_P074a	293	Pulse	99	12273254	3801	1
Fage_P074a	293	Pulse	99	12285654	16201	1
Fage_P074a	293	Pulse	99	12298054	28601	1
Fage_P074a	294	Picture	stroop neutral close	12306772	0	1	24824	2	0	next	incorrect	1377
Fage_P074a	294	Pulse	99	12310454	3682	1
Fage_P074a	294	Response	2	12314983	8211	1
Fage_P074a	294	Pulse	99	12322853	16081	1
Fage_P074a	295	Picture	stroop neutral close	12331596	0	1	24991	2	0	next	hit	1381
Fage_P074a	295	Pulse	99	12335253	3657	1
Fage_P074a	295	Response	1	12338903	7307	1
Fage_P074a	295	Pulse	99	12347653	16057	1
Fage_P074a	296	Picture	stroop neutral close	12356587	0	1	24824	2	0	next	incorrect	1385
Fage_P074a	296	Pulse	99	12360053	3466	1
Fage_P074a	296	Response	2	12362542	5955	1
Fage_P074a	296	Pulse	99	12372452	15865	1
Fage_P074a	297	Picture	stroop neutral close	12381411	0	1	24824	2	0	next	incorrect	1389
Fage_P074a	297	Pulse	99	12384852	3441	1
Fage_P074a	297	Response	2	12391182	9771	1
Fage_P074a	297	Pulse	99	12397252	15841	1
Fage_P074a	298	Picture	stroop neutral close	12406235	0	1	24824	3	0	next	hit	1393
Fage_P074a	298	Pulse	99	12409652	3417	1
Fage_P074a	298	Response	1	12413261	7026	1
Fage_P074a	298	Pulse	99	12422051	15816	1
Fage_P074a	299	Picture	stroop neutral close	12431059	0	2	24825	3	0	next	incorrect	1397
Fage_P074a	299	Pulse	99	12434451	3392	1
Fage_P074a	299	Response	2	12439841	8782	1
Fage_P074a	299	Pulse	99	12446851	15792	1
Fage_P074a	300	Picture	Fixation Cross Stroop	12455884	0	1	124620	2	0	next	other	0
Fage_P074a	300	Pulse	99	12459251	3367	1
Fage_P074a	300	Pulse	99	12471650	15766	1
Fage_P074a	300	Pulse	99	12484050	28166	1
Fage_P074a	300	Pulse	99	12496450	40566	1
Fage_P074a	300	Pulse	99	12508850	52966	1
Fage_P074a	300	Pulse	99	12521250	65366	1
Fage_P074a	300	Pulse	99	12533649	77765	1
Fage_P074a	300	Pulse	99	12546049	90165	1
Fage_P074a	300	Pulse	99	12558449	102565	1
Fage_P074a	300	Pulse	99	12570849	114965	1
Fage_P074a	301	Picture	stroop neutral close	12580504	0	1	24824	2	0	next	hit	1412
Fage_P074a	301	Pulse	99	12583248	2744	1
Fage_P074a	301	Response	1	12587288	6784	1
Fage_P074a	301	Pulse	99	12595648	15144	1
Fage_P074a	302	Picture	stroop neutral close	12605328	0	1	24824	2	0	next	incorrect	1416
Fage_P074a	302	Pulse	99	12608048	2720	1
Fage_P074a	302	Response	2	12611398	6070	1
Fage_P074a	302	Pulse	99	12620448	15120	1
Fage_P074a	303	Picture	stroop neutral close	12630152	0	1	24825	2	0	next	incorrect	1420
Fage_P074a	303	Pulse	99	12632848	2696	1
Fage_P074a	303	Response	2	12638217	8065	1
Fage_P074a	303	Pulse	99	12645247	15095	1
Fage_P074a	304	Picture	stroop neutral close	12654977	0	1	24990	2	0	next	incorrect	1424
Fage_P074a	304	Pulse	99	12657647	2670	1
Fage_P074a	304	Response	2	12666517	11540	1
Fage_P074a	304	Pulse	99	12670047	15070	1
Fage_P074a	305	Picture	stroop neutral close	12679967	0	1	24824	3	0	next	hit	1428
Fage_P074a	305	Pulse	99	12682447	2480	1
Fage_P074a	305	Response	1	12688206	8239	1
Fage_P074a	305	Pulse	99	12694846	14879	1
Fage_P074a	306	Picture	stroop neutral close	12704791	0	2	24825	3	0	next	incorrect	1432
Fage_P074a	306	Pulse	99	12707246	2455	1
Fage_P074a	306	Response	2	12713836	9045	1
Fage_P074a	306	Pulse	99	12719646	14855	1
Fage_P074a	307	Picture	Fixation Cross Stroop	12729616	0	1	124620	2	0	next	other	0
Fage_P074a	307	Pulse	99	12732045	2429	1
Fage_P074a	307	Pulse	99	12744445	14829	1
Fage_P074a	307	Pulse	99	12756845	27229	1
Fage_P074a	307	Pulse	99	12769245	39629	1
Fage_P074a	307	Pulse	99	12781645	52029	1
Fage_P074a	307	Pulse	99	12794044	64428	1
Fage_P074a	307	Pulse	99	12806444	76828	1
Fage_P074a	307	Pulse	99	12818844	89228	1
Fage_P074a	307	Pulse	99	12831244	101628	1
Fage_P074a	307	Pulse	99	12843644	114028	1
Fage_P074a	308	Picture	stroop neutral close	12854236	0	1	24824	2	0	next	hit	1447
Fage_P074a	308	Pulse	99	12856043	1807	1
Fage_P074a	308	Response	1	12860973	6737	1
Fage_P074a	308	Pulse	99	12868443	14207	1
Fage_P074a	309	Picture	stroop neutral close	12879060	0	1	24824	2	0	next	incorrect	1451
Fage_P074a	309	Pulse	99	12880843	1783	1
Fage_P074a	309	Response	2	12887973	8913	1
Fage_P074a	309	Pulse	99	12893242	14182	1
Fage_P074a	310	Picture	stroop neutral close	12903884	0	1	24825	2	0	next	incorrect	1455
Fage_P074a	310	Pulse	99	12905642	1758	1
Fage_P074a	310	Response	2	12915852	11968	1
Fage_P074a	310	Pulse	99	12918042	14158	1
Fage_P074a	311	Picture	stroop neutral close	12928709	0	1	24824	2	0	next	incorrect	1459
Fage_P074a	311	Pulse	99	12930442	1733	1
Fage_P074a	311	Response	2	12940202	11493	1
Fage_P074a	311	Pulse	99	12942842	14133	1
Fage_P074a	312	Picture	stroop neutral close	12953533	0	1	24824	2	0	next	hit	1463
Fage_P074a	312	Pulse	99	12955241	1708	1
Fage_P074a	312	Response	1	12960231	6698	1
Fage_P074a	312	Pulse	99	12967641	14108	1
Fage_P074a	313	Picture	stroop neutral close	12978357	0	1	24824	2	0	next	hit	1467
Fage_P074a	313	Pulse	99	12980041	1684	1
Fage_P074a	313	Response	1	12986181	7824	1
Fage_P074a	313	Pulse	99	12992441	14084	1
Fage_P074a	314	Picture	Fixation Cross Stroop	13003181	0	1	124620	3	0	next	other	0
Fage_P074a	314	Pulse	99	13004841	1660	1
Fage_P074a	314	Pulse	99	13017240	14059	1
Fage_P074a	314	Pulse	99	13029640	26459	1
Fage_P074a	314	Pulse	99	13042040	38859	1
Fage_P074a	314	Pulse	99	13054440	51259	1
Fage_P074a	314	Pulse	99	13066839	63658	1
Fage_P074a	314	Pulse	99	13079239	76058	1
Fage_P074a	314	Pulse	99	13091639	88458	1
Fage_P074a	314	Pulse	99	13104039	100858	1
Fage_P074a	314	Pulse	99	13116438	113257	1
Fage_P074a	315	Picture	stroop neutral close	13127801	0	2	24825	3	0	next	incorrect	1482
Fage_P074a	315	Pulse	99	13128838	1037	1
Fage_P074a	315	Response	2	13135308	7507	1
Fage_P074a	315	Pulse	99	13141238	13437	1
Fage_P074a	316	Picture	stroop neutral close	13152626	0	1	24990	2	0	next	hit	1486
Fage_P074a	316	Pulse	99	13153638	1012	1
Fage_P074a	316	Response	1	13162768	10142	1
Fage_P074a	316	Pulse	99	13166037	13411	1
Fage_P074a	317	Picture	stroop neutral close	13177616	0	1	24825	2	0	next	incorrect	1490
Fage_P074a	317	Pulse	99	13178437	821	1
Fage_P074a	317	Response	2	13185737	8121	1
Fage_P074a	317	Pulse	99	13190837	13221	1
Fage_P074a	318	Picture	stroop neutral close	13202441	0	1	24990	2	0	next	incorrect	1494
Fage_P074a	318	Pulse	99	13203237	796	1
Fage_P074a	318	Response	2	13212187	9746	1
Fage_P074a	318	Pulse	99	13215636	13195	1
Fage_P074a	319	Picture	stroop neutral close	13227431	0	1	24824	2	0	next	incorrect	1498
Fage_P074a	319	Pulse	99	13228036	605	1
Fage_P074a	319	Response	2	13236566	9135	1
Fage_P074a	319	Pulse	99	13240436	13005	1
Fage_P074a	320	Picture	stroop neutral close	13252255	0	1	24825	2	0	next	incorrect	1502
Fage_P074a	320	Pulse	99	13252836	581	1
Fage_P074a	320	Response	2	13260646	8391	1
Fage_P074a	320	Pulse	99	13265235	12980	1
Fage_P074a	321	Picture	Fixation Cross Stroop	13277080	0	1	124620	2	0	next	other	0
Fage_P074a	321	Pulse	99	13277635	555	1
Fage_P074a	321	Pulse	99	13290035	12955	1
Fage_P074a	321	Pulse	99	13302435	25355	1
Fage_P074a	321	Pulse	99	13314835	37755	1
Fage_P074a	321	Pulse	99	13327235	50155	1
Fage_P074a	321	Pulse	99	13339634	62554	1
Fage_P074a	321	Pulse	99	13352034	74954	1
Fage_P074a	321	Pulse	99	13364444	87364	1
Fage_P074a	321	Pulse	99	13376844	99764	1
Fage_P074a	321	Pulse	99	13389243	112163	1
Fage_P074a	321	Pulse	99	13401643	124563	1
Fage_P074a	322	Picture	stroop maximum incongruent	13401700	0	1	24824	2	0	next	incorrect	1517
Fage_P074a	322	Response	2	13408623	6923	1
Fage_P074a	322	Pulse	99	13414043	12343	1
Fage_P074a	322	Pulse	99	13426443	24743	1
Fage_P074a	323	Picture	stroop maximum incongruent	13426524	0	1	24824	2	0	next	hit	1521
Fage_P074a	323	Response	1	13435842	9318	1
Fage_P074a	323	Pulse	99	13438842	12318	1
Fage_P074a	323	Pulse	99	13451242	24718	1
Fage_P074a	324	Picture	stroop maximum incongruent	13451348	0	1	24824	3	0	next	hit	1525
Fage_P074a	324	Response	1	13461692	10344	1
Fage_P074a	324	Pulse	99	13463642	12294	1
Fage_P074a	324	Pulse	99	13476042	24694	1
Fage_P074a	325	Picture	stroop maximum incongruent	13476172	0	2	24825	3	0	next	incorrect	1529
Fage_P074a	325	Response	2	13486441	10269	1
Fage_P074a	325	Pulse	99	13488441	12269	1
Fage_P074a	325	Pulse	99	13500841	24669	1
Fage_P074a	326	Picture	stroop maximum incongruent	13500997	0	1	24824	2	0	next	hit	1533
Fage_P074a	326	Response	1	13508741	7744	1
Fage_P074a	326	Pulse	99	13513241	12244	1
Fage_P074a	326	Pulse	99	13525641	24644	1
Fage_P074a	327	Picture	stroop maximum incongruent	13525821	0	1	24824	2	0	next	incorrect	1537
Fage_P074a	327	Response	2	13532221	6400	1
Fage_P074a	327	Pulse	99	13538040	12219	1
Fage_P074a	327	Pulse	99	13550440	24619	1
Fage_P074a	328	Picture	Fixation Cross Stroop	13550645	0	1	124620	3	0	next	other	0
Fage_P074a	328	Pulse	99	13562840	12195	1
Fage_P074a	328	Pulse	99	13575240	24595	1
Fage_P074a	328	Pulse	99	13587640	36995	1
Fage_P074a	328	Pulse	99	13600039	49394	1
Fage_P074a	328	Pulse	99	13612439	61794	1
Fage_P074a	328	Pulse	99	13624839	74194	1
Fage_P074a	328	Pulse	99	13637239	86594	1
Fage_P074a	328	Pulse	99	13649638	98993	1
Fage_P074a	328	Pulse	99	13662038	111393	1
Fage_P074a	328	Pulse	99	13674438	123793	1
Fage_P074a	329	Picture	stroop maximum incongruent	13675265	0	2	24825	3	0	next	incorrect	1552
Fage_P074a	329	Response	2	13684248	8983	1
Fage_P074a	329	Pulse	99	13686838	11573	1
Fage_P074a	329	Pulse	99	13699238	23973	1
Fage_P074a	330	Picture	stroop maximum incongruent	13700090	0	1	24824	2	0	next	incorrect	1556
Fage_P074a	330	Response	2	13710247	10157	1
Fage_P074a	330	Pulse	99	13711637	11547	1
Fage_P074a	330	Pulse	99	13724037	23947	1
Fage_P074a	331	Picture	stroop maximum incongruent	13724914	0	1	24824	2	0	next	hit	1560
Fage_P074a	331	Response	1	13734597	9683	1
Fage_P074a	331	Pulse	99	13736437	11523	1
Fage_P074a	331	Pulse	99	13748837	23923	1
Fage_P074a	332	Picture	stroop maximum incongruent	13749738	0	1	24824	2	0	next	hit	1564
Fage_P074a	332	Response	1	13760787	11049	1
Fage_P074a	332	Pulse	99	13761236	11498	1
Fage_P074a	332	Pulse	99	13773636	23898	1
Fage_P074a	333	Picture	stroop maximum incongruent	13774562	0	1	24824	2	0	next	hit	1568
Fage_P074a	333	Response	1	13783256	8694	1
Fage_P074a	333	Pulse	99	13786036	11474	1
Fage_P074a	333	Pulse	99	13798436	23874	1
Fage_P074a	334	Picture	stroop maximum incongruent	13799386	0	1	24824	2	0	next	incorrect	1572
Fage_P074a	334	Response	2	13810055	10669	1
Fage_P074a	334	Pulse	99	13810835	11449	1
Fage_P074a	334	Pulse	99	13823235	23849	1
Fage_P074a	335	Picture	Fixation Cross Stroop	13824210	0	1	124621	2	0	next	other	0
Fage_P074a	335	Pulse	99	13835635	11425	1
Fage_P074a	335	Pulse	99	13848035	23825	1
Fage_P074a	335	Pulse	99	13860434	36224	1
Fage_P074a	335	Pulse	99	13872834	48624	1
Fage_P074a	335	Pulse	99	13885234	61024	1
Fage_P074a	335	Pulse	99	13897634	73424	1
Fage_P074a	335	Pulse	99	13910033	85823	1
Fage_P074a	335	Pulse	99	13922433	98223	1
Fage_P074a	335	Pulse	99	13934833	110623	1
Fage_P074a	335	Pulse	99	13947233	123023	1
Fage_P074a	336	Picture	stroop maximum incongruent	13948831	0	1	24824	2	0	next	hit	1587
Fage_P074a	336	Response	1	13957173	8342	1
Fage_P074a	336	Pulse	99	13959632	10801	1
Fage_P074a	336	Pulse	99	13972032	23201	1
Fage_P074a	337	Picture	stroop maximum incongruent	13973655	0	1	24824	2	0	next	hit	1592
Fage_P074a	337	Pulse	99	13984432	10777	1
Fage_P074a	337	Response	1	13984662	11007	1
Fage_P074a	337	Pulse	99	13996832	23177	1
Fage_P074a	338	Picture	stroop maximum incongruent	13998479	0	1	24824	2	0	next	incorrect	1595
Fage_P074a	338	Response	2	14007782	9303	1
Fage_P074a	338	Pulse	99	14009232	10753	1
Fage_P074a	338	Pulse	99	14021631	23152	1
Fage_P074a	339	Picture	stroop maximum incongruent	14023303	0	1	24824	2	0	next	hit	1599
Fage_P074a	339	Response	1	14032141	8838	1
Fage_P074a	339	Pulse	99	14034031	10728	1
Fage_P074a	339	Pulse	99	14046431	23128	1
Fage_P074a	340	Picture	stroop maximum incongruent	14048127	0	1	24825	2	0	next	hit	1603
Fage_P074a	340	Response	1	14057281	9154	1
Fage_P074a	340	Pulse	99	14058831	10704	1
Fage_P074a	340	Pulse	99	14071231	23104	1
Fage_P074a	341	Picture	stroop maximum incongruent	14072952	0	1	24824	2	0	next	incorrect	1607
Fage_P074a	341	Response	2	14081880	8928	1
Fage_P074a	341	Pulse	99	14083630	10678	1
Fage_P074a	341	Pulse	99	14096030	23078	1
Fage_P074a	342	Picture	Fixation Cross Stroop	14097776	0	1	124620	2	0	next	other	0
Fage_P074a	342	Pulse	99	14108430	10654	1
Fage_P074a	342	Pulse	99	14120830	23054	1
Fage_P074a	342	Pulse	99	14133229	35453	1
Fage_P074a	342	Pulse	99	14145629	47853	1
Fage_P074a	342	Pulse	99	14158029	60253	1
Fage_P074a	342	Pulse	99	14170429	72653	1
Fage_P074a	342	Pulse	99	14182828	85052	1
Fage_P074a	342	Pulse	99	14195228	97452	1
Fage_P074a	342	Pulse	99	14207628	109852	1
Fage_P074a	342	Pulse	99	14220028	122252	1
Fage_P074a	343	Picture	stroop maximum incongruent	14222396	0	1	24824	2	0	next	incorrect	1622
Fage_P074a	343	Response	2	14230498	8102	1
Fage_P074a	343	Pulse	99	14232427	10031	1
Fage_P074a	343	Pulse	99	14244827	22431	1
Fage_P074a	344	Picture	stroop maximum incongruent	14247220	0	1	24991	2	0	next	hit	1626
Fage_P074a	344	Response	1	14254327	7107	1
Fage_P074a	344	Pulse	99	14257227	10007	1
Fage_P074a	344	Pulse	99	14269627	22407	1
Fage_P074a	345	Picture	stroop maximum incongruent	14272211	0	1	24824	2	0	next	incorrect	1630
Fage_P074a	345	Response	2	14279757	7546	1
Fage_P074a	345	Pulse	99	14282026	9815	1
Fage_P074a	345	Pulse	99	14294426	22215	1
Fage_P074a	346	Picture	stroop maximum incongruent	14297035	0	1	24991	2	0	next	incorrect	1634
Fage_P074a	346	Response	2	14306706	9671	1
Fage_P074a	346	Pulse	99	14306826	9791	1
Fage_P074a	346	Pulse	99	14319226	22191	1
Fage_P074a	347	Picture	stroop maximum incongruent	14322026	0	1	24824	2	0	next	incorrect	1639
Fage_P074a	347	Pulse	99	14331626	9600	1
Fage_P074a	347	Response	2	14332195	10169	1
Fage_P074a	347	Pulse	99	14344025	21999	1
Fage_P074a	348	Picture	stroop maximum incongruent	14346850	0	1	24824	2	0	next	incorrect	1642
Fage_P074a	348	Response	2	14355345	8495	1
Fage_P074a	348	Pulse	99	14356425	9575	1
Fage_P074a	348	Pulse	99	14368825	21975	1
Fage_P074a	349	Picture	Fixation Cross Stroop	14371674	0	1	124621	2	0	next	other	0
Fage_P074a	349	Pulse	99	14381225	9551	1
Fage_P074a	349	Pulse	99	14393624	21950	1
Fage_P074a	349	Pulse	99	14406024	34350	1
Fage_P074a	349	Pulse	99	14418424	46750	1
Fage_P074a	349	Pulse	99	14430824	59150	1
Fage_P074a	349	Pulse	99	14443224	71550	1
Fage_P074a	349	Pulse	99	14455623	83949	1
Fage_P074a	349	Pulse	99	14468023	96349	1
Fage_P074a	349	Pulse	99	14480423	108749	1
Fage_P074a	349	Pulse	99	14492823	121149	1
Fage_P074a	350	Picture	End Stroop	14496295	0	1	43814	2	0	next	other	0
Fage_P074a	350	Pulse	99	14505222	8927	1
Fage_P074a	350	Pulse	99	14517622	21327	1
Fage_P074a	350	Pulse	99	14530022	33727	1
