# Supplementary material for: Towards clinical applicability of fMRI via systematic filtering
Source: PLoS One. 2025 May 12;20(5):e0321088. doi: 10.1371/journal.pone.0321088 (PMC12068634; doi:10.1371/journal.pone.0321088)
Supplement: S1 Code — (ZIP) [file pone.0321088.s001.zip › PLOS_DATA_CODE/Logfiles/Fage_P076a-fage.log]

Scenario - Fage Final
Logfile written - 06/04/2013 17:35:25

Subject	Trial	Event Type	Code	Time	TTime	Uncertainty	Duration	Uncertainty	ReqTime	ReqDur	Stim Type	Pair Index

Fage_P076a	1	Pulse	99	73062	83058	1
Fage_P076a	2	Picture	Instruction Sternberg Symbols	73301	0	1	37319	2	0	next	other	0
Fage_P076a	2	Pulse	99	85461	12160	1
Fage_P076a	2	Pulse	99	97861	24560	1
Fage_P076a	2	Pulse	99	110261	36960	1
Fage_P076a	3	Picture	Encoding Sternberg Symbols	110620	0	1	24824	2	0	next	other	0
Fage_P076a	3	Pulse	99	122660	12040	1
Fage_P076a	3	Pulse	99	135060	24440	1
Fage_P076a	4	Picture	Fixation Cross Sternberg Symbols after Encoding	135444	0	1	12495	2	0	next	other	0
Fage_P076a	4	Pulse	99	147459	12015	1
Fage_P076a	5	Picture	Stroop Sternberg	147939	0	1	24824	2	0	next	incorrect	12
Fage_P076a	5	Response	2	158899	10960	1
Fage_P076a	5	Pulse	99	159859	11920	1
Fage_P076a	5	Pulse	99	172259	24320	1
Fage_P076a	6	Picture	Fixation Cross Sternberg Symbols after Stroop	172763	0	1	37319	2	0	next	other	0
Fage_P076a	6	Pulse	99	184658	11895	1
Fage_P076a	6	Pulse	99	197058	24295	1
Fage_P076a	6	Pulse	99	209467	36704	1
Fage_P076a	7	Picture	Retrieval Sternberg Symbols	210082	0	1	24824	2	0	next	incorrect	20
Fage_P076a	7	Response	2	220697	10615	1
Fage_P076a	7	Pulse	99	221867	11785	1
Fage_P076a	7	Pulse	99	234267	24185	1
Fage_P076a	8	Picture	Fixation Cross after Retrieval	234906	0	1	112290	2	0	next	other	0
Fage_P076a	8	Pulse	99	246666	11760	1
Fage_P076a	8	Pulse	99	259066	24160	1
Fage_P076a	8	Pulse	99	271466	36560	1
Fage_P076a	8	Pulse	99	283865	48959	1
Fage_P076a	8	Pulse	99	296265	61359	1
Fage_P076a	8	Pulse	99	308664	73758	1
Fage_P076a	8	Pulse	99	321064	86158	1
Fage_P076a	8	Pulse	99	333464	98558	1
Fage_P076a	8	Pulse	99	345863	110957	1
Fage_P076a	9	Picture	Encoding Sternberg Symbols	347196	0	1	24824	2	0	next	other	0
Fage_P076a	9	Pulse	99	358263	11067	1
Fage_P076a	9	Pulse	99	370662	23466	1
Fage_P076a	10	Picture	Fixation Cross Sternberg Symbols after Encoding	372020	0	1	12495	2	0	next	other	0
Fage_P076a	10	Pulse	99	383062	11042	1
Fage_P076a	11	Picture	Stroop Sternberg	384515	0	1	24824	2	0	next	incorrect	39
Fage_P076a	11	Response	2	393632	9117	1
Fage_P076a	11	Pulse	99	395461	10946	1
Fage_P076a	11	Pulse	99	407861	23346	1
Fage_P076a	12	Picture	Fixation Cross Sternberg Symbols after Stroop	409339	0	1	37319	2	0	next	other	0
Fage_P076a	12	Pulse	99	420261	10922	1
Fage_P076a	12	Pulse	99	432661	23322	1
Fage_P076a	12	Pulse	99	445060	35721	1
Fage_P076a	13	Picture	Retrieval Sternberg Symbols	446658	0	1	24824	2	0	next	hit	47
Fage_P076a	13	Response	1	455020	8362	1
Fage_P076a	13	Pulse	99	457460	10802	1
Fage_P076a	13	Pulse	99	469859	23201	1
Fage_P076a	14	Picture	Fixation Cross after Retrieval	471482	0	1	149443	2	0	next	other	0
Fage_P076a	14	Pulse	99	482259	10777	1
Fage_P076a	14	Pulse	99	494659	23177	1
Fage_P076a	14	Pulse	99	507058	35576	1
Fage_P076a	14	Pulse	99	519458	47976	1
Fage_P076a	14	Pulse	99	531858	60376	1
Fage_P076a	14	Pulse	99	544257	72775	1
Fage_P076a	14	Pulse	99	556657	85175	1
Fage_P076a	14	Pulse	99	569056	97574	1
Fage_P076a	14	Pulse	99	581456	109974	1
Fage_P076a	14	Pulse	99	593856	122374	1
Fage_P076a	14	Pulse	99	606255	134773	1
Fage_P076a	14	Pulse	99	618655	147173	1
Fage_P076a	15	Picture	Encoding Sternberg Symbols	620925	0	1	24823	3	0	next	other	0
Fage_P076a	15	Pulse	99	631055	10130	1
Fage_P076a	15	Pulse	99	643454	22529	1
Fage_P076a	16	Picture	Fixation Cross Sternberg Symbols after Encoding	645748	0	2	12496	3	0	next	other	0
Fage_P076a	16	Pulse	99	655854	10106	1
Fage_P076a	17	Picture	Stroop Sternberg	658244	0	1	24823	3	0	next	hit	69
Fage_P076a	17	Response	1	667623	9379	1
Fage_P076a	17	Pulse	99	668253	10009	1
Fage_P076a	17	Pulse	99	680653	22409	1
Fage_P076a	18	Picture	Fixation Cross Sternberg Symbols after Stroop	683067	0	2	37320	3	0	next	other	0
Fage_P076a	18	Pulse	99	693053	9986	1
Fage_P076a	18	Pulse	99	705452	22385	1
Fage_P076a	18	Pulse	99	717852	34785	1
Fage_P076a	19	Picture	Retrieval Sternberg Symbols	720387	0	1	24823	2	0	next	hit	77
Fage_P076a	19	Response	1	726182	5795	1
Fage_P076a	19	Pulse	99	730251	9864	1
Fage_P076a	19	Pulse	99	742651	22264	1
Fage_P076a	20	Picture	Fixation Cross after Retrieval	745210	0	1	124619	2	0	next	other	0
Fage_P076a	20	Pulse	99	755051	9841	1
Fage_P076a	20	Pulse	99	767450	22240	1
Fage_P076a	20	Pulse	99	779850	34640	1
Fage_P076a	20	Pulse	99	792249	47039	1
Fage_P076a	20	Pulse	99	804649	59439	1
Fage_P076a	20	Pulse	99	817049	71839	1
Fage_P076a	20	Pulse	99	829448	84238	1
Fage_P076a	20	Pulse	99	841848	96638	1
Fage_P076a	20	Pulse	99	854248	109038	1
Fage_P076a	20	Pulse	99	866647	121437	1
Fage_P076a	21	Picture	Encoding Sternberg Symbols	869829	0	1	24824	2	0	next	other	0
Fage_P076a	21	Pulse	99	879047	9218	1
Fage_P076a	21	Pulse	99	891446	21617	1
Fage_P076a	22	Picture	Fixation Cross Sternberg Symbols after Encoding	894653	0	1	12495	3	0	next	other	0
Fage_P076a	22	Pulse	99	903846	9193	1
Fage_P076a	23	Picture	Stroop Sternberg	907148	0	2	24824	3	0	next	hit	97
Fage_P076a	23	Response	1	916216	9068	1
Fage_P076a	23	Pulse	99	916245	9097	1
Fage_P076a	23	Pulse	99	928645	21497	1
Fage_P076a	24	Picture	Fixation Cross Sternberg Symbols after Stroop	931972	0	1	37319	2	0	next	other	0
Fage_P076a	24	Pulse	99	941045	9073	1
Fage_P076a	24	Pulse	99	953445	21473	1
Fage_P076a	24	Pulse	99	965844	33872	1
Fage_P076a	25	Picture	Retrieval Sternberg Symbols	969291	0	1	24824	2	0	next	incorrect	105
Fage_P076a	25	Response	2	974604	5313	1
Fage_P076a	25	Pulse	99	978243	8952	1
Fage_P076a	25	Pulse	99	990643	21352	1
Fage_P076a	26	Picture	Fixation Cross after Retrieval	994115	0	1	137114	2	0	next	other	0
Fage_P076a	26	Pulse	99	1003043	8928	1
Fage_P076a	26	Pulse	99	1015443	21328	1
Fage_P076a	26	Pulse	99	1027842	33727	1
Fage_P076a	26	Pulse	99	1040242	46127	1
Fage_P076a	26	Pulse	99	1052642	58527	1
Fage_P076a	26	Pulse	99	1065041	70926	1
Fage_P076a	26	Pulse	99	1077441	83326	1
Fage_P076a	26	Pulse	99	1089840	95725	1
Fage_P076a	26	Pulse	99	1102240	108125	1
Fage_P076a	26	Pulse	99	1114640	120525	1
Fage_P076a	26	Pulse	99	1127039	132924	1
Fage_P076a	27	Picture	Encoding Sternberg Symbols	1131229	0	1	24824	2	0	next	other	0
Fage_P076a	27	Pulse	99	1139439	8210	1
Fage_P076a	27	Pulse	99	1151838	20609	1
Fage_P076a	28	Picture	Fixation Cross Sternberg Symbols after Encoding	1156053	0	1	12495	2	0	next	other	0
Fage_P076a	28	Pulse	99	1164238	8185	1
Fage_P076a	29	Picture	Stroop Sternberg	1168548	0	1	24824	2	0	next	incorrect	127
Fage_P076a	29	Pulse	99	1176638	8090	1
Fage_P076a	29	Response	2	1180217	11669	1
Fage_P076a	29	Pulse	99	1189037	20489	1
Fage_P076a	30	Picture	Fixation Cross Sternberg Symbols after Stroop	1193372	0	1	37319	2	0	next	other	0
Fage_P076a	30	Pulse	99	1201437	8065	1
Fage_P076a	30	Pulse	99	1213837	20465	1
Fage_P076a	30	Pulse	99	1226236	32864	1
Fage_P076a	31	Picture	Retrieval Sternberg Symbols	1230691	0	1	24824	2	0	next	hit	134
Fage_P076a	31	Response	1	1238556	7865	1
Fage_P076a	31	Pulse	99	1238636	7945	1
Fage_P076a	31	Pulse	99	1251035	20344	1
Fage_P076a	32	Picture	Fixation Cross after Retrieval	1255515	0	1	124619	2	0	next	other	0
Fage_P076a	32	Pulse	99	1263435	7920	1
Fage_P076a	32	Pulse	99	1275835	20320	1
Fage_P076a	32	Pulse	99	1288234	32719	1
Fage_P076a	32	Pulse	99	1300634	45119	1
Fage_P076a	32	Pulse	99	1313033	57518	1
Fage_P076a	32	Pulse	99	1325433	69918	1
Fage_P076a	32	Pulse	99	1337833	82318	1
Fage_P076a	32	Pulse	99	1350232	94717	1
Fage_P076a	32	Pulse	99	1362632	107117	1
Fage_P076a	32	Pulse	99	1375031	119516	1
Fage_P076a	33	Picture	Encoding Sternberg Symbols	1380134	0	1	24824	2	0	next	other	0
Fage_P076a	33	Pulse	99	1387431	7297	1
Fage_P076a	33	Pulse	99	1399831	19697	1
Fage_P076a	34	Picture	Fixation Cross Sternberg Symbols after Encoding	1404958	0	1	12495	2	0	next	other	0
Fage_P076a	34	Pulse	99	1412230	7272	1
Fage_P076a	35	Picture	Stroop Sternberg	1417453	0	1	24824	2	0	next	incorrect	155
Fage_P076a	35	Pulse	99	1424630	7177	1
Fage_P076a	35	Response	2	1425030	7577	1
Fage_P076a	35	Pulse	99	1437030	19577	1
Fage_P076a	36	Picture	Fixation Cross Sternberg Symbols after Stroop	1442277	0	1	37319	2	0	next	other	0
Fage_P076a	36	Pulse	99	1449429	7152	1
Fage_P076a	36	Pulse	99	1461829	19552	1
Fage_P076a	36	Pulse	99	1474228	31951	1
Fage_P076a	37	Picture	Retrieval Sternberg Symbols	1479596	0	1	24824	2	0	next	hit	163
Fage_P076a	37	Pulse	99	1486628	7032	1
Fage_P076a	37	Response	1	1487858	8262	1
Fage_P076a	37	Pulse	99	1499028	19432	1
Fage_P076a	38	Picture	Fixation Cross after Retrieval	1504420	0	1	112290	2	0	next	other	0
Fage_P076a	38	Pulse	99	1511427	7007	1
Fage_P076a	38	Pulse	99	1523827	19407	1
Fage_P076a	38	Pulse	99	1536226	31806	1
Fage_P076a	38	Pulse	99	1548626	44206	1
Fage_P076a	38	Pulse	99	1561026	56606	1
Fage_P076a	38	Pulse	99	1573425	69005	1
Fage_P076a	38	Pulse	99	1585825	81405	1
Fage_P076a	38	Pulse	99	1598225	93805	1
Fage_P076a	38	Pulse	99	1610624	106204	1
Fage_P076a	39	Picture	Encoding Sternberg Symbols	1616710	0	1	24824	2	0	next	other	0
Fage_P076a	39	Pulse	99	1623024	6314	1
Fage_P076a	39	Pulse	99	1635433	18723	1
Fage_P076a	40	Picture	Fixation Cross Sternberg Symbols after Encoding	1641534	0	1	12495	2	0	next	other	0
Fage_P076a	40	Pulse	99	1647833	6299	1
Fage_P076a	41	Picture	Stroop Sternberg	1654029	0	1	24824	2	0	next	hit	182
Fage_P076a	41	Pulse	99	1660233	6204	1
Fage_P076a	41	Response	1	1661922	7893	1
Fage_P076a	41	Pulse	99	1672632	18603	1
Fage_P076a	42	Picture	Fixation Cross Sternberg Symbols after Stroop	1678853	0	1	37319	2	0	next	other	0
Fage_P076a	42	Pulse	99	1685032	6179	1
Fage_P076a	42	Pulse	99	1697431	18578	1
Fage_P076a	42	Pulse	99	1709831	30978	1
Fage_P076a	43	Picture	Retrieval Sternberg Symbols	1716172	0	1	24824	2	0	next	hit	190
Fage_P076a	43	Pulse	99	1722231	6059	1
Fage_P076a	43	Response	1	1725261	9089	1
Fage_P076a	43	Pulse	99	1734630	18458	1
Fage_P076a	44	Picture	Fixation Cross after Retrieval	1740996	0	1	112290	3	0	next	other	0
Fage_P076a	44	Pulse	99	1747030	6034	1
Fage_P076a	44	Pulse	99	1759430	18434	1
Fage_P076a	44	Pulse	99	1771829	30833	1
Fage_P076a	44	Pulse	99	1784229	43233	1
Fage_P076a	44	Pulse	99	1796628	55632	1
Fage_P076a	44	Pulse	99	1809028	68032	1
Fage_P076a	44	Pulse	99	1821428	80432	1
Fage_P076a	44	Pulse	99	1833827	92831	1
Fage_P076a	44	Pulse	99	1846227	105231	1
Fage_P076a	45	Picture	Encoding Sternberg Symbols	1853286	0	2	24824	3	0	next	other	0
Fage_P076a	45	Pulse	99	1858627	5341	1
Fage_P076a	45	Pulse	99	1871026	17740	1
Fage_P076a	46	Picture	Fixation Cross Sternberg Symbols after Encoding	1878110	0	1	12496	2	0	next	other	0
Fage_P076a	46	Pulse	99	1883426	5316	1
Fage_P076a	47	Picture	Stroop Sternberg	1890606	0	1	24823	2	0	next	incorrect	209
Fage_P076a	47	Pulse	99	1895825	5219	1
Fage_P076a	47	Response	2	1897205	6599	1
Fage_P076a	47	Pulse	99	1908225	17619	1
Fage_P076a	48	Picture	Fixation Cross Sternberg Symbols after Stroop	1915429	0	1	37319	2	0	next	other	0
Fage_P076a	48	Pulse	99	1920625	5196	1
Fage_P076a	48	Pulse	99	1933024	17595	1
Fage_P076a	48	Pulse	99	1945424	29995	1
Fage_P076a	49	Picture	Retrieval Sternberg Symbols	1952748	0	1	24824	2	0	next	hit	217
Fage_P076a	49	Pulse	99	1957824	5076	1
Fage_P076a	49	Response	1	1959693	6945	1
Fage_P076a	49	Pulse	99	1970223	17475	1
Fage_P076a	50	Picture	Fixation Cross after Retrieval	1977572	0	1	136948	2	0	next	other	0
Fage_P076a	50	Pulse	99	1982623	5051	1
Fage_P076a	50	Pulse	99	1995022	17450	1
Fage_P076a	50	Pulse	99	2007422	29850	1
Fage_P076a	50	Pulse	99	2019822	42250	1
Fage_P076a	50	Pulse	99	2032221	54649	1
Fage_P076a	50	Pulse	99	2044621	67049	1
Fage_P076a	50	Pulse	99	2057020	79448	1
Fage_P076a	50	Pulse	99	2069420	91848	1
Fage_P076a	50	Pulse	99	2081820	104248	1
Fage_P076a	50	Pulse	99	2094219	116647	1
Fage_P076a	50	Pulse	99	2106619	129047	1
Fage_P076a	51	Picture	Encoding Sternberg Symbols	2114520	0	1	24824	2	0	next	other	0
Fage_P076a	51	Pulse	99	2119019	4499	1
Fage_P076a	51	Pulse	99	2131418	16898	1
Fage_P076a	52	Picture	Fixation Cross Sternberg Symbols after Encoding	2139344	0	1	12495	2	0	next	other	0
Fage_P076a	52	Pulse	99	2143818	4474	1
Fage_P076a	53	Picture	Stroop Sternberg	2151839	0	1	24824	2	0	next	hit	238
Fage_P076a	53	Pulse	99	2156217	4378	1
Fage_P076a	53	Response	1	2166107	14268	1
Fage_P076a	53	Pulse	99	2168617	16778	1
Fage_P076a	54	Picture	Fixation Cross Sternberg Symbols after Stroop	2176663	0	1	37319	2	0	next	other	0
Fage_P076a	54	Pulse	99	2181017	4354	1
Fage_P076a	54	Pulse	99	2193416	16753	1
Fage_P076a	54	Pulse	99	2205816	29153	1
Fage_P076a	55	Picture	Retrieval Sternberg Symbols	2213982	0	1	24824	2	0	next	incorrect	246
Fage_P076a	55	Pulse	99	2218216	4234	1
Fage_P076a	55	Response	2	2222735	8753	1
Fage_P076a	55	Pulse	99	2230615	16633	1
Fage_P076a	56	Picture	Fixation Cross after Retrieval	2238806	0	1	124619	2	0	next	other	0
Fage_P076a	56	Pulse	99	2243015	4209	1
Fage_P076a	56	Pulse	99	2255414	16608	1
Fage_P076a	56	Pulse	99	2267814	29008	1
Fage_P076a	56	Pulse	99	2280213	41407	1
Fage_P076a	56	Pulse	99	2292613	53807	1
Fage_P076a	56	Pulse	99	2305013	66207	1
Fage_P076a	56	Pulse	99	2317412	78606	1
Fage_P076a	56	Pulse	99	2329812	91006	1
Fage_P076a	56	Pulse	99	2342212	103406	1
Fage_P076a	56	Pulse	99	2354611	115805	1
Fage_P076a	57	Picture	Encoding Sternberg Symbols	2363425	0	1	24823	3	0	next	other	0
Fage_P076a	57	Pulse	99	2367011	3586	1
Fage_P076a	57	Pulse	99	2379410	15985	1
Fage_P076a	58	Picture	Fixation Cross Sternberg Symbols after Encoding	2388248	0	2	12496	3	0	next	other	0
Fage_P076a	58	Pulse	99	2391810	3562	1
Fage_P076a	59	Picture	Stroop Sternberg	2400744	0	1	24824	2	0	next	incorrect	266
Fage_P076a	59	Pulse	99	2404210	3466	1
Fage_P076a	59	Response	2	2408489	7745	1
Fage_P076a	59	Pulse	99	2416609	15865	1
Fage_P076a	60	Picture	Fixation Cross Sternberg Symbols after Stroop	2425568	0	1	37319	2	0	next	other	0
Fage_P076a	60	Pulse	99	2429009	3441	1
Fage_P076a	60	Pulse	99	2441409	15841	1
Fage_P076a	60	Pulse	99	2453808	28240	1
Fage_P076a	61	Picture	Retrieval Sternberg Symbols	2462887	0	1	24823	3	0	next	incorrect	274
Fage_P076a	61	Pulse	99	2466208	3321	1
Fage_P076a	61	Response	2	2472847	9960	1
Fage_P076a	61	Pulse	99	2478607	15720	1
Fage_P076a	62	Picture	Fixation Cross after Retrieval	2487710	0	2	149443	3	0	next	other	0
Fage_P076a	62	Pulse	99	2491007	3297	1
Fage_P076a	62	Pulse	99	2503407	15697	1
Fage_P076a	62	Pulse	99	2515806	28096	1
Fage_P076a	62	Pulse	99	2528206	40496	1
Fage_P076a	62	Pulse	99	2540605	52895	1
Fage_P076a	62	Pulse	99	2553005	65295	1
Fage_P076a	62	Pulse	99	2565405	77695	1
Fage_P076a	62	Pulse	99	2577804	90094	1
Fage_P076a	62	Pulse	99	2590204	102494	1
Fage_P076a	62	Pulse	99	2602604	114894	1
Fage_P076a	62	Pulse	99	2615003	127293	1
Fage_P076a	62	Pulse	99	2627403	139693	1
Fage_P076a	63	Picture	Encoding Sternberg Symbols	2637153	0	1	24824	2	0	next	other	0
Fage_P076a	63	Pulse	99	2639802	2649	1
Fage_P076a	63	Pulse	99	2652202	15049	1
Fage_P076a	64	Picture	Fixation Cross Sternberg Symbols after Encoding	2661977	0	1	12495	2	0	next	other	0
Fage_P076a	64	Pulse	99	2664602	2625	1
Fage_P076a	65	Picture	Stroop Sternberg	2674472	0	1	24824	2	0	next	incorrect	296
Fage_P076a	65	Pulse	99	2677001	2529	1
Fage_P076a	65	Response	2	2683621	9149	1
Fage_P076a	65	Pulse	99	2689401	14929	1
Fage_P076a	66	Picture	Fixation Cross Sternberg Symbols after Stroop	2699296	0	1	37319	2	0	next	other	0
Fage_P076a	66	Pulse	99	2701801	2505	1
Fage_P076a	66	Pulse	99	2714200	14904	1
Fage_P076a	66	Pulse	99	2726600	27304	1
Fage_P076a	67	Picture	Retrieval Sternberg Symbols	2736615	0	1	24824	2	0	next	hit	304
Fage_P076a	67	Pulse	99	2738999	2384	1
Fage_P076a	67	Response	1	2746069	9454	1
Fage_P076a	67	Pulse	99	2751399	14784	1
Fage_P076a	68	Picture	Fixation Cross after Retrieval	2761439	0	1	124619	2	0	next	other	0
Fage_P076a	68	Pulse	99	2763799	2360	1
Fage_P076a	68	Pulse	99	2776198	14759	1
Fage_P076a	68	Pulse	99	2788598	27159	1
Fage_P076a	68	Pulse	99	2800997	39558	1
Fage_P076a	68	Pulse	99	2813397	51958	1
Fage_P076a	68	Pulse	99	2825797	64358	1
Fage_P076a	68	Pulse	99	2838196	76757	1
Fage_P076a	68	Pulse	99	2850596	89157	1
Fage_P076a	68	Pulse	99	2862996	101557	1
Fage_P076a	68	Pulse	99	2875395	113956	1
Fage_P076a	69	Picture	Encoding Sternberg Symbols	2886058	0	1	24824	2	0	next	other	0
Fage_P076a	69	Pulse	99	2887795	1737	1
Fage_P076a	69	Pulse	99	2900194	14136	1
Fage_P076a	70	Picture	Fixation Cross Sternberg Symbols after Encoding	2910882	0	1	12495	2	0	next	other	0
Fage_P076a	70	Pulse	99	2912594	1712	1
Fage_P076a	71	Picture	Stroop Sternberg	2923377	0	1	24824	2	0	next	incorrect	324
Fage_P076a	71	Pulse	99	2924994	1617	1
Fage_P076a	71	Response	2	2935053	11676	1
Fage_P076a	71	Pulse	99	2937393	14016	1
Fage_P076a	72	Picture	Fixation Cross Sternberg Symbols after Stroop	2948201	0	1	37319	2	0	next	other	0
Fage_P076a	72	Pulse	99	2949793	1592	1
Fage_P076a	72	Pulse	99	2962193	13992	1
Fage_P076a	72	Pulse	99	2974592	26391	1
Fage_P076a	73	Picture	Retrieval Sternberg Symbols	2985520	0	1	24824	2	0	next	incorrect	332
Fage_P076a	73	Pulse	99	2986992	1472	1
Fage_P076a	73	Response	2	2993661	8141	1
Fage_P076a	73	Pulse	99	2999391	13871	1
Fage_P076a	74	Picture	Fixation Cross after Retrieval	3010344	0	1	112290	2	0	next	other	0
Fage_P076a	74	Pulse	99	3011791	1447	1
Fage_P076a	74	Pulse	99	3024191	13847	1
Fage_P076a	74	Pulse	99	3036590	26246	1
Fage_P076a	74	Pulse	99	3049000	38656	1
Fage_P076a	74	Pulse	99	3061399	51055	1
Fage_P076a	74	Pulse	99	3073799	63455	1
Fage_P076a	74	Pulse	99	3086199	75855	1
Fage_P076a	74	Pulse	99	3098598	88254	1
Fage_P076a	74	Pulse	99	3110998	100654	1
Fage_P076a	75	Picture	Encoding Sternberg Symbols	3122634	0	1	24824	2	0	next	other	0
Fage_P076a	75	Pulse	99	3123398	764	1
Fage_P076a	75	Pulse	99	3135797	13163	1
Fage_P076a	76	Picture	Fixation Cross Sternberg Symbols after Encoding	3147458	0	1	12495	2	0	next	other	0
Fage_P076a	76	Pulse	99	3148197	739	1
Fage_P076a	77	Picture	Stroop Sternberg	3159953	0	1	24824	2	0	next	hit	351
Fage_P076a	77	Pulse	99	3160596	643	1
Fage_P076a	77	Response	1	3167886	7933	1
Fage_P076a	77	Pulse	99	3172996	13043	1
Fage_P076a	78	Picture	Fixation Cross Sternberg Symbols after Stroop	3184777	0	1	37319	2	0	next	other	0
Fage_P076a	78	Pulse	99	3185396	619	1
Fage_P076a	78	Pulse	99	3197795	13018	1
Fage_P076a	78	Pulse	99	3210195	25418	1
Fage_P076a	79	Picture	Retrieval Sternberg Symbols	3222096	0	1	24824	2	0	next	hit	359
Fage_P076a	79	Pulse	99	3222594	498	1
Fage_P076a	79	Response	1	3228534	6438	1
Fage_P076a	79	Pulse	99	3234994	12898	1
Fage_P076a	80	Picture	Fixation Cross after Retrieval	3246920	0	1	124619	2	0	next	other	0
Fage_P076a	80	Pulse	99	3247394	474	1
Fage_P076a	80	Pulse	99	3259793	12873	1
Fage_P076a	80	Pulse	99	3272193	25273	1
Fage_P076a	80	Pulse	99	3284592	37672	1
Fage_P076a	80	Pulse	99	3296992	50072	1
Fage_P076a	80	Pulse	99	3309392	62472	1
Fage_P076a	80	Pulse	99	3321791	74871	1
Fage_P076a	80	Pulse	99	3334191	87271	1
Fage_P076a	80	Pulse	99	3346591	99671	1
Fage_P076a	80	Pulse	99	3358990	112070	1
Fage_P076a	80	Pulse	99	3371390	124470	1
Fage_P076a	81	Picture	Encoding Sternberg Symbols	3371539	0	1	24824	2	0	next	other	0
Fage_P076a	81	Pulse	99	3383789	12250	1
Fage_P076a	81	Pulse	99	3396189	24650	1
Fage_P076a	82	Picture	Fixation Cross Sternberg Symbols after Encoding	3396363	0	1	12495	2	0	next	other	0
Fage_P076a	82	Pulse	99	3408589	12226	1
Fage_P076a	83	Picture	Stroop Sternberg	3408858	0	1	24824	2	0	next	incorrect	379
Fage_P076a	83	Response	2	3420208	11350	1
Fage_P076a	83	Pulse	99	3420988	12130	1
Fage_P076a	83	Pulse	99	3433388	24530	1
Fage_P076a	84	Picture	Fixation Cross Sternberg Symbols after Stroop	3433682	0	1	37319	2	0	next	other	0
Fage_P076a	84	Pulse	99	3445788	12106	1
Fage_P076a	84	Pulse	99	3458187	24505	1
Fage_P076a	84	Pulse	99	3470587	36905	1
Fage_P076a	85	Picture	Retrieval Sternberg Symbols	3471001	0	1	24824	2	0	next	incorrect	387
Fage_P076a	85	Response	2	3479856	8855	1
Fage_P076a	85	Pulse	99	3482986	11985	1
Fage_P076a	85	Pulse	99	3495386	24385	1
Fage_P076a	86	Picture	Fixation Cross after Retrieval	3495825	0	1	124619	2	0	next	other	0
Fage_P076a	86	Pulse	99	3507786	11961	1
Fage_P076a	86	Pulse	99	3520185	24360	1
Fage_P076a	86	Pulse	99	3532585	36760	1
Fage_P076a	86	Pulse	99	3544984	49159	1
Fage_P076a	86	Pulse	99	3557384	61559	1
Fage_P076a	86	Pulse	99	3569784	73959	1
Fage_P076a	86	Pulse	99	3582183	86358	1
Fage_P076a	86	Pulse	99	3594583	98758	1
Fage_P076a	86	Pulse	99	3606982	111157	1
Fage_P076a	86	Pulse	99	3619382	123557	1
Fage_P076a	87	Picture	Encoding Sternberg Symbols	3620444	0	1	24824	2	0	next	other	0
Fage_P076a	87	Pulse	99	3631782	11338	1
Fage_P076a	87	Pulse	99	3644181	23737	1
Fage_P076a	88	Picture	Fixation Cross Sternberg Symbols after Encoding	3645268	0	1	12495	2	0	next	other	0
Fage_P076a	88	Pulse	99	3656581	11313	1
Fage_P076a	89	Picture	Stroop Sternberg	3657763	0	1	24824	2	0	next	incorrect	407
Fage_P076a	89	Response	2	3665871	8108	1
Fage_P076a	89	Pulse	99	3668980	11217	1
Fage_P076a	89	Pulse	99	3681380	23617	1
Fage_P076a	90	Picture	Fixation Cross Sternberg Symbols after Stroop	3682587	0	1	37319	2	0	next	other	0
Fage_P076a	90	Pulse	99	3693780	11193	1
Fage_P076a	90	Pulse	99	3706179	23592	1
Fage_P076a	90	Pulse	99	3718579	35992	1
Fage_P076a	91	Picture	Retrieval Sternberg Symbols	3719906	0	1	24824	2	0	next	incorrect	415
Fage_P076a	91	Response	2	3728549	8643	1
Fage_P076a	91	Pulse	99	3730979	11073	1
Fage_P076a	91	Pulse	99	3743378	23472	1
Fage_P076a	92	Picture	Fixation Cross after Retrieval	3744730	0	1	112290	2	0	next	other	0
Fage_P076a	92	Pulse	99	3755778	11048	1
Fage_P076a	92	Pulse	99	3768178	23448	1
Fage_P076a	92	Pulse	99	3780577	35847	1
Fage_P076a	92	Pulse	99	3792977	48247	1
Fage_P076a	92	Pulse	99	3805376	60646	1
Fage_P076a	92	Pulse	99	3817776	73046	1
Fage_P076a	92	Pulse	99	3830176	85446	1
Fage_P076a	92	Pulse	99	3842575	97845	1
Fage_P076a	92	Pulse	99	3854975	110245	1
Fage_P076a	93	Picture	Encoding Sternberg Symbols	3857020	0	1	24824	2	0	next	other	0
Fage_P076a	93	Pulse	99	3867375	10355	1
Fage_P076a	93	Pulse	99	3879774	22754	1
Fage_P076a	94	Picture	Fixation Cross Sternberg Symbols after Encoding	3881844	0	1	12495	2	0	next	other	0
Fage_P076a	94	Pulse	99	3892174	10330	1
Fage_P076a	95	Picture	Stroop Sternberg	3894339	0	1	24824	2	0	next	incorrect	435
Fage_P076a	95	Pulse	99	3904573	10234	1
Fage_P076a	95	Response	2	3904653	10314	1
Fage_P076a	95	Pulse	99	3916973	22634	1
Fage_P076a	96	Picture	Fixation Cross Sternberg Symbols after Stroop	3919163	0	1	37319	2	0	next	other	0
Fage_P076a	96	Pulse	99	3929373	10210	1
Fage_P076a	96	Pulse	99	3941772	22609	1
Fage_P076a	96	Pulse	99	3954172	35009	1
Fage_P076a	97	Picture	Retrieval Sternberg Symbols	3956482	0	1	24824	2	0	next	hit	443
Fage_P076a	97	Pulse	99	3966571	10089	1
Fage_P076a	97	Response	1	3968911	12429	1
Fage_P076a	97	Pulse	99	3978971	22489	1
Fage_P076a	98	Picture	Fixation Cross after Retrieval	3981306	0	1	137114	2	0	next	other	0
Fage_P076a	98	Pulse	99	3991371	10065	1
Fage_P076a	98	Pulse	99	4003770	22464	1
Fage_P076a	98	Pulse	99	4016170	34864	1
Fage_P076a	98	Pulse	99	4028569	47263	1
Fage_P076a	98	Pulse	99	4040969	59663	1
Fage_P076a	98	Pulse	99	4053369	72063	1
Fage_P076a	98	Pulse	99	4065768	84462	1
Fage_P076a	98	Pulse	99	4078168	96862	1
Fage_P076a	98	Pulse	99	4090568	109262	1
Fage_P076a	98	Pulse	99	4102967	121661	1
Fage_P076a	98	Pulse	99	4115367	134061	1
Fage_P076a	99	Picture	Encoding Sternberg Symbols	4118420	0	1	24824	2	0	next	other	0
Fage_P076a	99	Pulse	99	4127767	9347	1
Fage_P076a	99	Pulse	99	4140166	21746	1
Fage_P076a	100	Picture	Fixation Cross Sternberg Symbols after Encoding	4143244	0	1	12495	2	0	next	other	0
Fage_P076a	100	Pulse	99	4152566	9322	1
Fage_P076a	101	Picture	Stroop Sternberg	4155739	0	1	24824	2	0	next	incorrect	463
Fage_P076a	101	Response	2	4163975	8236	1
Fage_P076a	101	Pulse	99	4164965	9226	1
Fage_P076a	101	Pulse	99	4177365	21626	1
Fage_P076a	102	Picture	Fixation Cross Sternberg Symbols after Stroop	4180563	0	1	37319	2	0	next	other	0
Fage_P076a	102	Pulse	99	4189765	9202	1
Fage_P076a	102	Pulse	99	4202164	21601	1
Fage_P076a	102	Pulse	99	4214564	34001	1
Fage_P076a	103	Picture	Retrieval Sternberg Symbols	4217882	0	1	24824	2	0	next	hit	471
Fage_P076a	103	Response	1	4223733	5851	1
Fage_P076a	103	Pulse	99	4226963	9081	1
Fage_P076a	103	Pulse	99	4239363	21481	1
Fage_P076a	104	Picture	Fixation Cross after Retrieval	4242706	0	1	149443	2	0	next	other	0
Fage_P076a	104	Pulse	99	4251763	9057	1
Fage_P076a	104	Pulse	99	4264162	21456	1
Fage_P076a	104	Pulse	99	4276562	33856	1
Fage_P076a	104	Pulse	99	4288961	46255	1
Fage_P076a	104	Pulse	99	4301361	58655	1
Fage_P076a	104	Pulse	99	4313761	71055	1
Fage_P076a	104	Pulse	99	4326160	83454	1
Fage_P076a	104	Pulse	99	4338560	95854	1
Fage_P076a	104	Pulse	99	4350959	108253	1
Fage_P076a	104	Pulse	99	4363359	120653	1
Fage_P076a	104	Pulse	99	4375759	133053	1
Fage_P076a	104	Pulse	99	4388158	145452	1
Fage_P076a	105	Picture	Encoding Sternberg Symbols	4392149	0	1	24824	2	0	next	other	0
Fage_P076a	105	Pulse	99	4400558	8409	1
Fage_P076a	105	Pulse	99	4412958	20809	1
Fage_P076a	106	Picture	Fixation Cross Sternberg Symbols after Encoding	4416973	0	1	12495	2	0	next	other	0
Fage_P076a	106	Pulse	99	4425357	8384	1
Fage_P076a	107	Picture	Stroop Sternberg	4429468	0	1	24824	2	0	next	hit	494
Fage_P076a	107	Pulse	99	4437757	8289	1
Fage_P076a	107	Response	1	4441197	11729	1
Fage_P076a	107	Pulse	99	4450156	20688	1
Fage_P076a	108	Picture	Fixation Cross Sternberg Symbols after Stroop	4454292	0	1	37319	2	0	next	other	0
Fage_P076a	108	Pulse	99	4462556	8264	1
Fage_P076a	108	Pulse	99	4474956	20664	1
Fage_P076a	108	Pulse	99	4487355	33063	1
Fage_P076a	109	Picture	Retrieval Sternberg Symbols	4491611	0	1	24824	2	0	next	incorrect	502
Fage_P076a	109	Pulse	99	4499755	8144	1
Fage_P076a	109	Response	2	4499955	8344	1
Fage_P076a	109	Pulse	99	4512154	20543	1
Fage_P076a	110	Picture	Fixation Cross after Retrieval	4516435	0	1	137114	2	0	next	other	0
Fage_P076a	110	Pulse	99	4524554	8119	1
Fage_P076a	110	Pulse	99	4536954	20519	1
Fage_P076a	110	Pulse	99	4549353	32918	1
Fage_P076a	110	Pulse	99	4561753	45318	1
Fage_P076a	110	Pulse	99	4574153	57718	1
Fage_P076a	110	Pulse	99	4586562	70127	1
Fage_P076a	110	Pulse	99	4598962	82527	1
Fage_P076a	110	Pulse	99	4611361	94926	1
Fage_P076a	110	Pulse	99	4623761	107326	1
Fage_P076a	110	Pulse	99	4636161	119726	1
Fage_P076a	110	Pulse	99	4648560	132125	1
Fage_P076a	111	Picture	Encoding Sternberg Symbols	4653549	0	1	24824	2	0	next	other	0
Fage_P076a	111	Pulse	99	4660960	7411	1
Fage_P076a	111	Pulse	99	4673360	19811	1
Fage_P076a	112	Picture	Fixation Cross Sternberg Symbols after Encoding	4678373	0	1	12495	2	0	next	other	0
Fage_P076a	112	Pulse	99	4685759	7386	1
Fage_P076a	113	Picture	Stroop Sternberg	4690868	0	1	24824	2	0	next	incorrect	523
Fage_P076a	113	Pulse	99	4698159	7291	1
Fage_P076a	113	Response	2	4699509	8641	1
Fage_P076a	113	Pulse	99	4710558	19690	1
Fage_P076a	114	Picture	Fixation Cross Sternberg Symbols after Stroop	4715692	0	1	37319	2	0	next	other	0
Fage_P076a	114	Pulse	99	4722958	7266	1
Fage_P076a	114	Pulse	99	4735358	19666	1
Fage_P076a	114	Pulse	99	4747757	32065	1
Fage_P076a	115	Picture	Retrieval Sternberg Symbols	4753011	0	1	24824	2	0	next	incorrect	531
Fage_P076a	115	Pulse	99	4760157	7146	1
Fage_P076a	115	Response	2	4761427	8416	1
Fage_P076a	115	Pulse	99	4772556	19545	1
Fage_P076a	116	Picture	Fixation Cross after Retrieval	4777835	0	1	112290	2	0	next	other	0
Fage_P076a	116	Pulse	99	4784956	7121	1
Fage_P076a	116	Pulse	99	4797356	19521	1
Fage_P076a	116	Pulse	99	4809755	31920	1
Fage_P076a	116	Pulse	99	4822155	44320	1
Fage_P076a	116	Pulse	99	4834555	56720	1
Fage_P076a	116	Pulse	99	4846954	69119	1
Fage_P076a	116	Pulse	99	4859354	81519	1
Fage_P076a	116	Pulse	99	4871754	93919	1
Fage_P076a	116	Pulse	99	4884153	106318	1
Fage_P076a	117	Picture	Encoding Sternberg Symbols	4890125	0	1	24824	2	0	next	other	0
Fage_P076a	117	Pulse	99	4896553	6428	1
Fage_P076a	117	Pulse	99	4908952	18827	1
Fage_P076a	118	Picture	Fixation Cross Sternberg Symbols after Encoding	4914949	0	1	12495	2	0	next	other	0
Fage_P076a	118	Pulse	99	4921352	6403	1
Fage_P076a	119	Picture	Stroop Sternberg	4927444	0	1	24824	2	0	next	incorrect	550
Fage_P076a	119	Pulse	99	4933752	6308	1
Fage_P076a	119	Response	2	4939531	12087	1
Fage_P076a	119	Pulse	99	4946151	18707	1
Fage_P076a	120	Picture	Fixation Cross Sternberg Symbols after Stroop	4952268	0	1	37319	2	0	next	other	0
Fage_P076a	120	Pulse	99	4958551	6283	1
Fage_P076a	120	Pulse	99	4970950	18682	1
Fage_P076a	120	Pulse	99	4983350	31082	1
Fage_P076a	121	Picture	Retrieval Sternberg Symbols	4989587	0	1	24824	2	0	next	incorrect	558
Fage_P076a	121	Pulse	99	4995750	6163	1
Fage_P076a	121	Response	2	4999399	9812	1
Fage_P076a	121	Pulse	99	5008149	18562	1
Fage_P076a	122	Picture	Fixation Cross after Retrieval	5014411	0	1	149443	2	0	next	other	0
Fage_P076a	122	Pulse	99	5020549	6138	1
Fage_P076a	122	Pulse	99	5032949	18538	1
Fage_P076a	122	Pulse	99	5045348	30937	1
Fage_P076a	122	Pulse	99	5057748	43337	1
Fage_P076a	122	Pulse	99	5070147	55736	1
Fage_P076a	122	Pulse	99	5082547	68136	1
Fage_P076a	122	Pulse	99	5094946	80535	1
Fage_P076a	122	Pulse	99	5107346	92935	1
Fage_P076a	122	Pulse	99	5119746	105335	1
Fage_P076a	122	Pulse	99	5132145	117734	1
Fage_P076a	122	Pulse	99	5144545	130134	1
Fage_P076a	122	Pulse	99	5156945	142534	1
Fage_P076a	123	Picture	Encoding Sternberg Symbols	5163854	0	1	24823	3	0	next	other	0
Fage_P076a	123	Pulse	99	5169344	5490	1
Fage_P076a	123	Pulse	99	5181744	17890	1
Fage_P076a	124	Picture	Fixation Cross Sternberg Symbols after Encoding	5188677	0	2	12496	3	0	next	other	0
Fage_P076a	124	Pulse	99	5194144	5467	1
Fage_P076a	125	Picture	Stroop Sternberg	5201173	0	1	24823	3	0	next	incorrect	580
Fage_P076a	125	Pulse	99	5206543	5370	1
Fage_P076a	125	Response	2	5214083	12910	1
Fage_P076a	125	Pulse	99	5218943	17770	1
Fage_P076a	126	Picture	Fixation Cross Sternberg Symbols after Stroop	5225996	0	2	37319	4	0	next	other	0
Fage_P076a	126	Pulse	99	5231342	5346	1
Fage_P076a	126	Pulse	99	5243742	17746	1
Fage_P076a	126	Pulse	99	5256142	30146	1
Fage_P076a	127	Picture	Retrieval Sternberg Symbols	5263315	0	2	24824	4	0	next	hit	588
Fage_P076a	127	Pulse	99	5268541	5226	1
Fage_P076a	127	Response	1	5270141	6826	1
Fage_P076a	127	Pulse	99	5280941	17626	1
Fage_P076a	128	Picture	Fixation Cross after Retrieval	5288139	0	2	124619	3	0	next	other	0
Fage_P076a	128	Pulse	99	5293340	5201	1
Fage_P076a	128	Pulse	99	5305740	17601	1
Fage_P076a	128	Pulse	99	5318140	30001	1
Fage_P076a	128	Pulse	99	5330539	42400	1
Fage_P076a	128	Pulse	99	5342939	54800	1
Fage_P076a	128	Pulse	99	5355339	67200	1
Fage_P076a	128	Pulse	99	5367738	79599	1
Fage_P076a	128	Pulse	99	5380138	91999	1
Fage_P076a	128	Pulse	99	5392537	104398	1
Fage_P076a	128	Pulse	99	5404937	116798	1
Fage_P076a	129	Picture	Encoding Sternberg Symbols	5412758	0	1	24824	2	0	next	other	0
Fage_P076a	129	Pulse	99	5417337	4579	1
Fage_P076a	129	Pulse	99	5429736	16978	1
Fage_P076a	130	Picture	Fixation Cross Sternberg Symbols after Encoding	5437582	0	1	12495	3	0	next	other	0
Fage_P076a	130	Pulse	99	5442136	4554	1
Fage_P076a	131	Picture	Stroop Sternberg	5450077	0	2	24824	3	0	next	incorrect	608
Fage_P076a	131	Pulse	99	5454535	4458	1
Fage_P076a	131	Response	2	5457225	7148	1
Fage_P076a	131	Pulse	99	5466935	16858	1
Fage_P076a	132	Picture	Fixation Cross Sternberg Symbols after Stroop	5474901	0	1	37319	2	0	next	other	0
Fage_P076a	132	Pulse	99	5479335	4434	1
Fage_P076a	132	Pulse	99	5491734	16833	1
Fage_P076a	132	Pulse	99	5504134	29233	1
Fage_P076a	133	Picture	Retrieval Sternberg Symbols	5512220	0	1	24824	2	0	next	hit	616
Fage_P076a	133	Pulse	99	5516534	4314	1
Fage_P076a	133	Response	1	5519493	7273	1
Fage_P076a	133	Pulse	99	5528933	16713	1
Fage_P076a	134	Picture	Fixation Cross after Retrieval	5537044	0	1	112291	2	0	next	other	0
Fage_P076a	134	Pulse	99	5541333	4289	1
Fage_P076a	134	Pulse	99	5553732	16688	1
Fage_P076a	134	Pulse	99	5566132	29088	1
Fage_P076a	134	Pulse	99	5578532	41488	1
Fage_P076a	134	Pulse	99	5590931	53887	1
Fage_P076a	134	Pulse	99	5603331	66287	1
Fage_P076a	134	Pulse	99	5615731	78687	1
Fage_P076a	134	Pulse	99	5628130	91086	1
Fage_P076a	134	Pulse	99	5640530	103486	1
Fage_P076a	135	Picture	Encoding Sternberg Symbols	5649335	0	1	24823	2	0	next	other	0
Fage_P076a	135	Pulse	99	5652929	3594	1
Fage_P076a	135	Pulse	99	5665329	15994	1
Fage_P076a	136	Picture	Fixation Cross Sternberg Symbols after Encoding	5674158	0	1	12496	2	0	next	other	0
Fage_P076a	136	Pulse	99	5677729	3571	1
Fage_P076a	137	Picture	Stroop Sternberg	5686654	0	1	24823	3	0	next	hit	635
Fage_P076a	137	Pulse	99	5690128	3474	1
Fage_P076a	137	Response	1	5695898	9244	1
Fage_P076a	137	Pulse	99	5702528	15874	1
Fage_P076a	138	Picture	Fixation Cross Sternberg Symbols after Stroop	5711477	0	2	37320	3	0	next	other	0
Fage_P076a	138	Pulse	99	5714927	3450	1
Fage_P076a	138	Pulse	99	5727327	15850	1
Fage_P076a	138	Pulse	99	5739727	28250	1
Fage_P076a	139	Picture	Retrieval Sternberg Symbols	5748797	0	1	24823	2	0	next	hit	643
Fage_P076a	139	Pulse	99	5752126	3329	1
Fage_P076a	139	Response	1	5756616	7819	1
Fage_P076a	139	Pulse	99	5764526	15729	1
Fage_P076a	140	Picture	Fixation Cross after Retrieval	5773620	0	1	137115	2	0	next	other	0
Fage_P076a	140	Pulse	99	5776925	3305	1
Fage_P076a	140	Pulse	99	5789325	15705	1
Fage_P076a	140	Pulse	99	5801725	28105	1
Fage_P076a	140	Pulse	99	5814124	40504	1
Fage_P076a	140	Pulse	99	5826524	52904	1
Fage_P076a	140	Pulse	99	5838924	65304	1
Fage_P076a	140	Pulse	99	5851323	77703	1
Fage_P076a	140	Pulse	99	5863723	90103	1
Fage_P076a	140	Pulse	99	5876122	102502	1
Fage_P076a	140	Pulse	99	5888522	114902	1
Fage_P076a	140	Pulse	99	5900922	127302	1
Fage_P076a	141	Picture	Encoding Sternberg Symbols	5910735	0	1	24823	3	0	next	other	0
Fage_P076a	141	Pulse	99	5913321	2586	1
Fage_P076a	141	Pulse	99	5925721	14986	1
Fage_P076a	142	Picture	Fixation Cross Sternberg Symbols after Encoding	5935558	0	2	12496	3	0	next	other	0
Fage_P076a	142	Pulse	99	5938120	2562	1
Fage_P076a	143	Picture	Stroop Sternberg	5948054	0	1	24823	3	0	next	hit	664
Fage_P076a	143	Pulse	99	5950520	2466	1
Fage_P076a	143	Response	1	5956090	8036	1
Fage_P076a	143	Pulse	99	5962920	14866	1
Fage_P076a	144	Picture	Fixation Cross Sternberg Symbols after Stroop	5972877	0	2	37320	3	0	next	other	0
Fage_P076a	144	Pulse	99	5975319	2442	1
Fage_P076a	144	Pulse	99	5987719	14842	1
Fage_P076a	144	Pulse	99	6000119	27242	1
Fage_P076a	145	Picture	Retrieval Sternberg Symbols	6010197	0	1	24823	2	0	next	incorrect	672
Fage_P076a	145	Pulse	99	6012518	2321	1
Fage_P076a	145	Response	2	6016988	6791	1
Fage_P076a	145	Pulse	99	6024918	14721	1
Fage_P076a	146	Picture	Fixation Cross after Retrieval	6035020	0	1	112291	2	0	next	other	0
Fage_P076a	146	Pulse	99	6037317	2297	1
Fage_P076a	146	Pulse	99	6049717	14697	1
Fage_P076a	146	Pulse	99	6062117	27097	1
Fage_P076a	146	Pulse	99	6074516	39496	1
Fage_P076a	146	Pulse	99	6086916	51896	1
Fage_P076a	146	Pulse	99	6099316	64296	1
Fage_P076a	146	Pulse	99	6111715	76695	1
Fage_P076a	146	Pulse	99	6124115	89095	1
Fage_P076a	146	Pulse	99	6136524	101504	1
Fage_P076a	147	Picture	Instruction Sternberg Letters	6147311	0	1	37319	2	0	next	other	0
Fage_P076a	147	Pulse	99	6148924	1613	1
Fage_P076a	147	Pulse	99	6161324	14013	1
Fage_P076a	147	Pulse	99	6173723	26412	1
Fage_P076a	148	Picture	Encoding Sternberg Letters	6184630	0	1	24824	2	0	next	other	0
Fage_P076a	148	Pulse	99	6186123	1493	1
Fage_P076a	148	Pulse	99	6198522	13892	1
Fage_P076a	149	Picture	Fixation Cross Sternberg Letters after Encoding	6209454	0	1	12495	2	0	next	other	0
Fage_P076a	149	Pulse	99	6210922	1468	1
Fage_P076a	150	Picture	Stroop Sternberg	6221949	0	1	24824	2	0	next	incorrect	695
Fage_P076a	150	Pulse	99	6223322	1373	1
Fage_P076a	150	Response	2	6231151	9202	1
Fage_P076a	150	Pulse	99	6235721	13772	1
Fage_P076a	151	Picture	Fixation Cross Sternberg Letters after Stroop	6246773	0	1	37319	2	0	next	other	0
Fage_P076a	151	Pulse	99	6248121	1348	1
Fage_P076a	151	Pulse	99	6260520	13747	1
Fage_P076a	151	Pulse	99	6272920	26147	1
Fage_P076a	152	Picture	Retrieval Sternberg Letters	6284092	0	1	24824	2	0	next	incorrect	703
Fage_P076a	152	Pulse	99	6285320	1228	1
Fage_P076a	152	Response	2	6295749	11657	1
Fage_P076a	152	Pulse	99	6297719	13627	1
Fage_P076a	153	Picture	Fixation Cross after Retrieval	6308916	0	1	112290	2	0	next	other	0
Fage_P076a	153	Pulse	99	6310119	1203	1
Fage_P076a	153	Pulse	99	6322519	13603	1
Fage_P076a	153	Pulse	99	6334918	26002	1
Fage_P076a	153	Pulse	99	6347318	38402	1
Fage_P076a	153	Pulse	99	6359717	50801	1
Fage_P076a	153	Pulse	99	6372117	63201	1
Fage_P076a	153	Pulse	99	6384517	75601	1
Fage_P076a	153	Pulse	99	6396916	88000	1
Fage_P076a	153	Pulse	99	6409316	100400	1
Fage_P076a	154	Picture	Encoding Sternberg Letters	6421206	0	1	24824	2	0	next	other	0
Fage_P076a	154	Pulse	99	6421716	510	1
Fage_P076a	154	Pulse	99	6434115	12909	1
Fage_P076a	155	Picture	Fixation Cross Sternberg Letters after Encoding	6446030	0	1	12495	2	0	next	other	0
Fage_P076a	155	Pulse	99	6446515	485	1
Fage_P076a	156	Picture	Stroop Sternberg	6458525	0	1	24824	2	0	next	incorrect	722
Fage_P076a	156	Pulse	99	6458915	390	1
Fage_P076a	156	Response	2	6466634	8109	1
Fage_P076a	156	Pulse	99	6471314	12789	1
Fage_P076a	157	Picture	Fixation Cross Sternberg Letters after Stroop	6483349	0	1	37319	2	0	next	other	0
Fage_P076a	157	Pulse	99	6483714	365	1
Fage_P076a	157	Pulse	99	6496113	12764	1
Fage_P076a	157	Pulse	99	6508513	25164	1
Fage_P076a	158	Picture	Retrieval Sternberg Letters	6520668	0	1	24824	2	0	next	hit	730
Fage_P076a	158	Pulse	99	6520912	244	1
Fage_P076a	158	Response	1	6530142	9474	1
Fage_P076a	158	Pulse	99	6533312	12644	1
Fage_P076a	159	Picture	Fixation Cross after Retrieval	6545492	0	1	149443	2	0	next	other	0
Fage_P076a	159	Pulse	99	6545712	220	1
Fage_P076a	159	Pulse	99	6558111	12619	1
Fage_P076a	159	Pulse	99	6570511	25019	1
Fage_P076a	159	Pulse	99	6582911	37419	1
Fage_P076a	159	Pulse	99	6595310	49818	1
Fage_P076a	159	Pulse	99	6607710	62218	1
Fage_P076a	159	Pulse	99	6620109	74617	1
Fage_P076a	159	Pulse	99	6632509	87017	1
Fage_P076a	159	Pulse	99	6644909	99417	1
Fage_P076a	159	Pulse	99	6657308	111816	1
Fage_P076a	159	Pulse	99	6669708	124216	1
Fage_P076a	159	Pulse	99	6682107	136615	1
Fage_P076a	159	Pulse	99	6694507	149015	1
Fage_P076a	160	Picture	Encoding Sternberg Letters	6694935	0	1	24824	2	0	next	other	0
Fage_P076a	160	Pulse	99	6706907	11972	1
Fage_P076a	160	Pulse	99	6719306	24371	1
Fage_P076a	161	Picture	Fixation Cross Sternberg Letters after Encoding	6719759	0	1	12495	2	0	next	other	0
Fage_P076a	161	Pulse	99	6731706	11947	1
Fage_P076a	162	Picture	Stroop Sternberg	6732254	0	1	24824	2	0	next	hit	752
Fage_P076a	162	Response	1	6744046	11792	1
Fage_P076a	162	Pulse	99	6744105	11851	1
Fage_P076a	162	Pulse	99	6756505	24251	1
Fage_P076a	163	Picture	Fixation Cross Sternberg Letters after Stroop	6757078	0	1	37319	2	0	next	other	0
Fage_P076a	163	Pulse	99	6768905	11827	1
Fage_P076a	163	Pulse	99	6781304	24226	1
Fage_P076a	163	Pulse	99	6793704	36626	1
Fage_P076a	164	Picture	Retrieval Sternberg Letters	6794397	0	1	24823	3	0	next	hit	760
Fage_P076a	164	Response	1	6804254	9857	1
Fage_P076a	164	Pulse	99	6806104	11707	1
Fage_P076a	164	Pulse	99	6818503	24106	1
Fage_P076a	165	Picture	Fixation Cross after Retrieval	6819220	0	2	124619	4	0	next	other	0
Fage_P076a	165	Pulse	99	6830903	11683	1
Fage_P076a	165	Pulse	99	6843303	24083	1
Fage_P076a	165	Pulse	99	6855702	36482	1
Fage_P076a	165	Pulse	99	6868102	48882	1
Fage_P076a	165	Pulse	99	6880501	61281	1
Fage_P076a	165	Pulse	99	6892901	73681	1
Fage_P076a	165	Pulse	99	6905301	86081	1
Fage_P076a	165	Pulse	99	6917700	98480	1
Fage_P076a	165	Pulse	99	6930100	110880	1
Fage_P076a	165	Pulse	99	6942499	123279	1
Fage_P076a	166	Picture	Encoding Sternberg Letters	6943839	0	2	24824	3	0	next	other	0
Fage_P076a	166	Pulse	99	6954899	11060	1
Fage_P076a	166	Pulse	99	6967299	23460	1
Fage_P076a	167	Picture	Fixation Cross Sternberg Letters after Encoding	6968663	0	1	12496	2	0	next	other	0
Fage_P076a	167	Pulse	99	6979698	11035	1
Fage_P076a	168	Picture	Stroop Sternberg	6981159	0	1	24823	2	0	next	hit	780
Fage_P076a	168	Response	1	6989118	7959	1
Fage_P076a	168	Pulse	99	6992098	10939	1
Fage_P076a	168	Pulse	99	7004498	23339	1
Fage_P076a	169	Picture	Fixation Cross Sternberg Letters after Stroop	7005982	0	1	37319	3	0	next	other	0
Fage_P076a	169	Pulse	99	7016897	10915	1
Fage_P076a	169	Pulse	99	7029297	23315	1
Fage_P076a	169	Pulse	99	7041696	35714	1
Fage_P076a	170	Picture	Retrieval Sternberg Letters	7043301	0	2	24824	3	0	next	incorrect	789
Fage_P076a	170	Pulse	99	7054096	10795	1
Fage_P076a	170	Response	2	7055466	12165	1
Fage_P076a	170	Pulse	99	7066496	23195	1
Fage_P076a	171	Picture	Fixation Cross after Retrieval	7068125	0	1	137114	3	0	next	other	0
Fage_P076a	171	Pulse	99	7078895	10770	1
Fage_P076a	171	Pulse	99	7091295	23170	1
Fage_P076a	171	Pulse	99	7103694	35569	1
Fage_P076a	171	Pulse	99	7116094	47969	1
Fage_P076a	171	Pulse	99	7128494	60369	1
Fage_P076a	171	Pulse	99	7140893	72768	1
Fage_P076a	171	Pulse	99	7153293	85168	1
Fage_P076a	171	Pulse	99	7165693	97568	1
Fage_P076a	171	Pulse	99	7178092	109967	1
Fage_P076a	171	Pulse	99	7190492	122367	1
Fage_P076a	171	Pulse	99	7202891	134766	1
Fage_P076a	172	Picture	Encoding Sternberg Letters	7205239	0	2	24824	3	0	next	other	0
Fage_P076a	172	Pulse	99	7215291	10052	1
Fage_P076a	172	Pulse	99	7227691	22452	1
Fage_P076a	173	Picture	Fixation Cross Sternberg Letters after Encoding	7230063	0	1	12496	2	0	next	other	0
Fage_P076a	173	Pulse	99	7240090	10027	1
Fage_P076a	174	Picture	Stroop Sternberg	7242559	0	1	24823	2	0	next	incorrect	810
Fage_P076a	174	Pulse	99	7252490	9931	1
Fage_P076a	174	Response	2	7253580	11021	1
Fage_P076a	174	Pulse	99	7264890	22331	1
Fage_P076a	175	Picture	Fixation Cross Sternberg Letters after Stroop	7267382	0	1	37319	3	0	next	other	0
Fage_P076a	175	Pulse	99	7277289	9907	1
Fage_P076a	175	Pulse	99	7289689	22307	1
Fage_P076a	175	Pulse	99	7302088	34706	1
Fage_P076a	176	Picture	Retrieval Sternberg Letters	7304701	0	2	24824	3	0	next	hit	817
Fage_P076a	176	Response	1	7312428	7727	1
Fage_P076a	176	Pulse	99	7314488	9787	1
Fage_P076a	176	Pulse	99	7326888	22187	1
Fage_P076a	177	Picture	Fixation Cross after Retrieval	7329525	0	1	124619	2	0	next	other	0
Fage_P076a	177	Pulse	99	7339287	9762	1
Fage_P076a	177	Pulse	99	7351687	22162	1
Fage_P076a	177	Pulse	99	7364086	34561	1
Fage_P076a	177	Pulse	99	7376486	46961	1
Fage_P076a	177	Pulse	99	7388886	59361	1
Fage_P076a	177	Pulse	99	7401285	71760	1
Fage_P076a	177	Pulse	99	7413685	84160	1
Fage_P076a	177	Pulse	99	7426085	96560	1
Fage_P076a	177	Pulse	99	7438484	108959	1
Fage_P076a	177	Pulse	99	7450884	121359	1
Fage_P076a	178	Picture	Encoding Sternberg Letters	7454144	0	1	24824	2	0	next	other	0
Fage_P076a	178	Pulse	99	7463283	9139	1
Fage_P076a	178	Pulse	99	7475683	21539	1
Fage_P076a	179	Picture	Fixation Cross Sternberg Letters after Encoding	7478968	0	1	12495	2	0	next	other	0
Fage_P076a	179	Pulse	99	7488083	9115	1
Fage_P076a	180	Picture	Stroop Sternberg	7491463	0	1	24824	2	0	next	incorrect	838
Fage_P076a	180	Pulse	99	7500482	9019	1
Fage_P076a	180	Response	2	7502472	11009	1
Fage_P076a	180	Pulse	99	7512882	21419	1
Fage_P076a	181	Picture	Fixation Cross Sternberg Letters after Stroop	7516287	0	1	37319	2	0	next	other	0
Fage_P076a	181	Pulse	99	7525281	8994	1
Fage_P076a	181	Pulse	99	7537681	21394	1
Fage_P076a	181	Pulse	99	7550081	33794	1
Fage_P076a	182	Picture	Retrieval Sternberg Letters	7553606	0	1	24824	2	0	next	hit	846
Fage_P076a	182	Pulse	99	7562480	8874	1
Fage_P076a	182	Response	1	7566610	13004	1
Fage_P076a	182	Pulse	99	7574880	21274	1
Fage_P076a	183	Picture	Fixation Cross after Retrieval	7578430	0	1	112291	2	0	next	other	0
Fage_P076a	183	Pulse	99	7587280	8850	1
Fage_P076a	183	Pulse	99	7599679	21249	1
Fage_P076a	183	Pulse	99	7612079	33649	1
Fage_P076a	183	Pulse	99	7624478	46048	1
Fage_P076a	183	Pulse	99	7636878	58448	1
Fage_P076a	183	Pulse	99	7649278	70848	1
Fage_P076a	183	Pulse	99	7661677	83247	1
Fage_P076a	183	Pulse	99	7674087	95657	1
Fage_P076a	183	Pulse	99	7686486	108056	1
Fage_P076a	184	Picture	Encoding Sternberg Letters	7690721	0	1	24823	3	0	next	other	0
Fage_P076a	184	Pulse	99	7698886	8165	1
Fage_P076a	184	Pulse	99	7711286	20565	1
Fage_P076a	185	Picture	Fixation Cross Sternberg Letters after Encoding	7715544	0	2	12495	4	0	next	other	0
Fage_P076a	185	Pulse	99	7723685	8141	1
Fage_P076a	186	Picture	Stroop Sternberg	7728039	0	2	24824	4	0	next	hit	865
Fage_P076a	186	Pulse	99	7736085	8046	1
Fage_P076a	186	Response	1	7736935	8896	1
Fage_P076a	186	Pulse	99	7748485	20446	1
Fage_P076a	187	Picture	Fixation Cross Sternberg Letters after Stroop	7752863	0	2	37319	4	0	next	other	0
Fage_P076a	187	Pulse	99	7760884	8021	1
Fage_P076a	187	Pulse	99	7773284	20421	1
Fage_P076a	187	Pulse	99	7785683	32820	1
Fage_P076a	188	Picture	Retrieval Sternberg Letters	7790182	0	2	24824	4	0	next	incorrect	873
Fage_P076a	188	Pulse	99	7798083	7901	1
Fage_P076a	188	Response	2	7800653	10471	1
Fage_P076a	188	Pulse	99	7810483	20301	1
Fage_P076a	189	Picture	Fixation Cross after Retrieval	7815006	0	2	112291	3	0	next	other	0
Fage_P076a	189	Pulse	99	7822882	7876	1
Fage_P076a	189	Pulse	99	7835282	20276	1
Fage_P076a	189	Pulse	99	7847681	32675	1
Fage_P076a	189	Pulse	99	7860081	45075	1
Fage_P076a	189	Pulse	99	7872481	57475	1
Fage_P076a	189	Pulse	99	7884880	69874	1
Fage_P076a	189	Pulse	99	7897280	82274	1
Fage_P076a	189	Pulse	99	7909680	94674	1
Fage_P076a	189	Pulse	99	7922079	107073	1
Fage_P076a	190	Picture	Encoding Sternberg Letters	7927297	0	1	24824	2	0	next	other	0
Fage_P076a	190	Pulse	99	7934479	7182	1
Fage_P076a	190	Pulse	99	7946878	19581	1
Fage_P076a	191	Picture	Fixation Cross Sternberg Letters after Encoding	7952121	0	1	12495	2	0	next	other	0
Fage_P076a	191	Pulse	99	7959278	7157	1
Fage_P076a	192	Picture	Stroop Sternberg	7964616	0	1	24824	2	0	next	incorrect	892
Fage_P076a	192	Pulse	99	7971678	7062	1
Fage_P076a	192	Response	2	7971778	7162	1
Fage_P076a	192	Pulse	99	7984077	19461	1
Fage_P076a	193	Picture	Fixation Cross Sternberg Letters after Stroop	7989440	0	1	37319	2	0	next	other	0
Fage_P076a	193	Pulse	99	7996477	7037	1
Fage_P076a	193	Pulse	99	8008876	19436	1
Fage_P076a	193	Pulse	99	8021276	31836	1
Fage_P076a	194	Picture	Retrieval Sternberg Letters	8026759	0	1	24823	3	0	next	hit	900
Fage_P076a	194	Pulse	99	8033676	6917	1
Fage_P076a	194	Response	1	8037526	10767	1
Fage_P076a	194	Pulse	99	8046075	19316	1
Fage_P076a	195	Picture	Fixation Cross after Retrieval	8051582	0	2	137115	3	0	next	other	0
Fage_P076a	195	Pulse	99	8058475	6893	1
Fage_P076a	195	Pulse	99	8070875	19293	1
Fage_P076a	195	Pulse	99	8083274	31692	1
Fage_P076a	195	Pulse	99	8095674	44092	1
Fage_P076a	195	Pulse	99	8108073	56491	1
Fage_P076a	195	Pulse	99	8120473	68891	1
Fage_P076a	195	Pulse	99	8132873	81291	1
Fage_P076a	195	Pulse	99	8145272	93690	1
Fage_P076a	195	Pulse	99	8157672	106090	1
Fage_P076a	195	Pulse	99	8170071	118489	1
Fage_P076a	195	Pulse	99	8182471	130889	1
Fage_P076a	196	Picture	Encoding Sternberg Letters	8188697	0	1	24824	2	0	next	other	0
Fage_P076a	196	Pulse	99	8194871	6174	1
Fage_P076a	196	Pulse	99	8207270	18573	1
Fage_P076a	197	Picture	Fixation Cross Sternberg Letters after Encoding	8213521	0	1	12495	2	0	next	other	0
Fage_P076a	197	Pulse	99	8219670	6149	1
Fage_P076a	198	Picture	Stroop Sternberg	8226016	0	1	24824	2	0	next	hit	921
Fage_P076a	198	Pulse	99	8232070	6054	1
Fage_P076a	198	Response	1	8237369	11353	1
Fage_P076a	198	Pulse	99	8244469	18453	1
Fage_P076a	199	Picture	Fixation Cross Sternberg Letters after Stroop	8250840	0	1	37319	2	0	next	other	0
Fage_P076a	199	Pulse	99	8256869	6029	1
Fage_P076a	199	Pulse	99	8269269	18429	1
Fage_P076a	199	Pulse	99	8281668	30828	1
Fage_P076a	200	Picture	Retrieval Sternberg Letters	8288159	0	1	24824	2	0	next	incorrect	929
Fage_P076a	200	Pulse	99	8294068	5909	1
Fage_P076a	200	Response	2	8295787	7628	1
Fage_P076a	200	Pulse	99	8306467	18308	1
Fage_P076a	201	Picture	Fixation Cross after Retrieval	8312983	0	1	124619	2	0	next	other	0
Fage_P076a	201	Pulse	99	8318867	5884	1
Fage_P076a	201	Pulse	99	8331267	18284	1
Fage_P076a	201	Pulse	99	8343666	30683	1
Fage_P076a	201	Pulse	99	8356066	43083	1
Fage_P076a	201	Pulse	99	8368465	55482	1
Fage_P076a	201	Pulse	99	8380865	67882	1
Fage_P076a	201	Pulse	99	8393265	80282	1
Fage_P076a	201	Pulse	99	8405664	92681	1
Fage_P076a	201	Pulse	99	8418064	105081	1
Fage_P076a	201	Pulse	99	8430464	117481	1
Fage_P076a	202	Picture	Encoding Sternberg Letters	8437602	0	1	24823	2	0	next	other	0
Fage_P076a	202	Pulse	99	8442863	5261	1
Fage_P076a	202	Pulse	99	8455263	17661	1
Fage_P076a	203	Picture	Fixation Cross Sternberg Letters after Encoding	8462425	0	1	12496	2	0	next	other	0
Fage_P076a	203	Pulse	99	8467662	5237	1
Fage_P076a	204	Picture	Stroop Sternberg	8474921	0	1	24823	3	0	next	incorrect	949
Fage_P076a	204	Pulse	99	8480062	5141	1
Fage_P076a	204	Response	2	8483272	8351	1
Fage_P076a	204	Pulse	99	8492461	17540	1
Fage_P076a	205	Picture	Fixation Cross Sternberg Letters after Stroop	8499744	0	2	37319	4	0	next	other	0
Fage_P076a	205	Pulse	99	8504861	5117	1
Fage_P076a	205	Pulse	99	8517261	17517	1
Fage_P076a	205	Pulse	99	8529660	29916	1
Fage_P076a	206	Picture	Retrieval Sternberg Letters	8537063	0	2	24824	3	0	next	incorrect	957
Fage_P076a	206	Pulse	99	8542060	4997	1
Fage_P076a	206	Response	2	8545000	7937	1
Fage_P076a	206	Pulse	99	8554460	17397	1
Fage_P076a	207	Picture	Fixation Cross after Retrieval	8561887	0	1	149443	2	0	next	other	0
Fage_P076a	207	Pulse	99	8566859	4972	1
Fage_P076a	207	Pulse	99	8579259	17372	1
Fage_P076a	207	Pulse	99	8591658	29771	1
Fage_P076a	207	Pulse	99	8604058	42171	1
Fage_P076a	207	Pulse	99	8616458	54571	1
Fage_P076a	207	Pulse	99	8628857	66970	1
Fage_P076a	207	Pulse	99	8641257	79370	1
Fage_P076a	207	Pulse	99	8653657	91770	1
Fage_P076a	207	Pulse	99	8666056	104169	1
Fage_P076a	207	Pulse	99	8678456	116569	1
Fage_P076a	207	Pulse	99	8690855	128968	1
Fage_P076a	207	Pulse	99	8703255	141368	1
Fage_P076a	208	Picture	Encoding Sternberg Letters	8711330	0	1	24824	2	0	next	other	0
Fage_P076a	208	Pulse	99	8715655	4325	1
Fage_P076a	208	Pulse	99	8728054	16724	1
Fage_P076a	209	Picture	Fixation Cross Sternberg Letters after Encoding	8736154	0	1	12495	2	0	next	other	0
Fage_P076a	209	Pulse	99	8740454	4300	1
Fage_P076a	210	Picture	Stroop Sternberg	8748649	0	1	24824	2	0	next	incorrect	979
Fage_P076a	210	Pulse	99	8752854	4205	1
Fage_P076a	210	Response	2	8759513	10864	1
Fage_P076a	210	Pulse	99	8765253	16604	1
Fage_P076a	211	Picture	Fixation Cross Sternberg Letters after Stroop	8773473	0	1	37319	2	0	next	other	0
Fage_P076a	211	Pulse	99	8777653	4180	1
Fage_P076a	211	Pulse	99	8790052	16579	1
Fage_P076a	211	Pulse	99	8802452	28979	1
Fage_P076a	212	Picture	Retrieval Sternberg Letters	8810792	0	1	24824	2	0	next	hit	987
Fage_P076a	212	Pulse	99	8814852	4060	1
Fage_P076a	212	Response	1	8816441	5649	1
Fage_P076a	212	Pulse	99	8827251	16459	1
Fage_P076a	213	Picture	Fixation Cross after Retrieval	8835616	0	1	124619	2	0	next	other	0
Fage_P076a	213	Pulse	99	8839651	4035	1
Fage_P076a	213	Pulse	99	8852051	16435	1
Fage_P076a	213	Pulse	99	8864450	28834	1
Fage_P076a	213	Pulse	99	8876850	41234	1
Fage_P076a	213	Pulse	99	8889249	53633	1
Fage_P076a	213	Pulse	99	8901649	66033	1
Fage_P076a	213	Pulse	99	8914048	78432	1
Fage_P076a	213	Pulse	99	8926448	90832	1
Fage_P076a	213	Pulse	99	8938848	103232	1
Fage_P076a	213	Pulse	99	8951247	115631	1
Fage_P076a	214	Picture	Encoding Sternberg Letters	8960235	0	1	24824	2	0	next	other	0
Fage_P076a	214	Pulse	99	8963647	3412	1
Fage_P076a	214	Pulse	99	8976047	15812	1
Fage_P076a	215	Picture	Fixation Cross Sternberg Letters after Encoding	8985059	0	1	12495	2	0	next	other	0
Fage_P076a	215	Pulse	99	8988446	3387	1
Fage_P076a	216	Picture	Stroop Sternberg	8997554	0	1	24824	2	0	next	incorrect	1007
Fage_P076a	216	Pulse	99	9000846	3292	1
Fage_P076a	216	Response	2	9007386	9832	1
Fage_P076a	216	Pulse	99	9013245	15691	1
Fage_P076a	217	Picture	Fixation Cross Sternberg Letters after Stroop	9022378	0	1	37319	2	0	next	other	0
Fage_P076a	217	Pulse	99	9025645	3267	1
Fage_P076a	217	Pulse	99	9038045	15667	1
Fage_P076a	217	Pulse	99	9050444	28066	1
Fage_P076a	218	Picture	Retrieval Sternberg Letters	9059697	0	1	24824	2	0	next	incorrect	1015
Fage_P076a	218	Pulse	99	9062844	3147	1
Fage_P076a	218	Response	2	9068804	9107	1
Fage_P076a	218	Pulse	99	9075243	15546	1
Fage_P076a	219	Picture	Fixation Cross after Retrieval	9084521	0	1	112290	2	0	next	other	0
Fage_P076a	219	Pulse	99	9087643	3122	1
Fage_P076a	219	Pulse	99	9100043	15522	1
Fage_P076a	219	Pulse	99	9112442	27921	1
Fage_P076a	219	Pulse	99	9124842	40321	1
Fage_P076a	219	Pulse	99	9137242	52721	1
Fage_P076a	219	Pulse	99	9149641	65120	1
Fage_P076a	219	Pulse	99	9162041	77520	1
Fage_P076a	219	Pulse	99	9174440	89919	1
Fage_P076a	219	Pulse	99	9186840	102319	1
Fage_P076a	220	Picture	Encoding Sternberg Letters	9196811	0	1	24824	2	0	next	other	0
Fage_P076a	220	Pulse	99	9199250	2439	1
Fage_P076a	220	Pulse	99	9211649	14838	1
Fage_P076a	221	Picture	Fixation Cross Sternberg Letters after Encoding	9221635	0	1	12495	2	0	next	other	0
Fage_P076a	221	Pulse	99	9224049	2414	1
Fage_P076a	222	Picture	Stroop Sternberg	9234130	0	1	24824	2	0	next	hit	1034
Fage_P076a	222	Pulse	99	9236449	2319	1
Fage_P076a	222	Response	1	9243578	9448	1
Fage_P076a	222	Pulse	99	9248848	14718	1
Fage_P076a	223	Picture	Fixation Cross Sternberg Letters after Stroop	9258954	0	1	37319	2	0	next	other	0
Fage_P076a	223	Pulse	99	9261248	2294	1
Fage_P076a	223	Pulse	99	9273647	14693	1
Fage_P076a	223	Pulse	99	9286047	27093	1
Fage_P076a	224	Picture	Retrieval Sternberg Letters	9296273	0	1	24824	2	0	next	incorrect	1042
Fage_P076a	224	Pulse	99	9298447	2174	1
Fage_P076a	224	Response	2	9305096	8823	1
Fage_P076a	224	Pulse	99	9310846	14573	1
Fage_P076a	225	Picture	Fixation Cross after Retrieval	9321097	0	1	124619	2	0	next	other	0
Fage_P076a	225	Pulse	99	9323246	2149	1
Fage_P076a	225	Pulse	99	9335646	14549	1
Fage_P076a	225	Pulse	99	9348045	26948	1
Fage_P076a	225	Pulse	99	9360445	39348	1
Fage_P076a	225	Pulse	99	9372844	51747	1
Fage_P076a	225	Pulse	99	9385244	64147	1
Fage_P076a	225	Pulse	99	9397644	76547	1
Fage_P076a	225	Pulse	99	9410043	88946	1
Fage_P076a	225	Pulse	99	9422443	101346	1
Fage_P076a	225	Pulse	99	9434842	113745	1
Fage_P076a	226	Picture	Encoding Sternberg Letters	9445716	0	1	24824	2	0	next	other	0
Fage_P076a	226	Pulse	99	9447242	1526	1
Fage_P076a	226	Pulse	99	9459642	13926	1
Fage_P076a	227	Picture	Fixation Cross Sternberg Letters after Encoding	9470540	0	1	12495	3	0	next	other	0
Fage_P076a	227	Pulse	99	9472041	1501	1
Fage_P076a	228	Picture	Stroop Sternberg	9483035	0	2	24824	3	0	next	incorrect	1062
Fage_P076a	228	Pulse	99	9484441	1406	1
Fage_P076a	228	Response	2	9492810	9775	1
Fage_P076a	228	Pulse	99	9496840	13805	1
Fage_P076a	229	Picture	Fixation Cross Sternberg Letters after Stroop	9507859	0	1	37319	2	0	next	other	0
Fage_P076a	229	Pulse	99	9509240	1381	1
Fage_P076a	229	Pulse	99	9521640	13781	1
Fage_P076a	229	Pulse	99	9534039	26180	1
Fage_P076a	230	Picture	Retrieval Sternberg Letters	9545178	0	1	24824	2	0	next	incorrect	1070
Fage_P076a	230	Pulse	99	9546439	1261	1
Fage_P076a	230	Response	2	9555429	10251	1
Fage_P076a	230	Pulse	99	9558838	13660	1
Fage_P076a	231	Picture	Fixation Cross after Retrieval	9570002	0	1	124619	2	0	next	other	0
Fage_P076a	231	Pulse	99	9571238	1236	1
Fage_P076a	231	Pulse	99	9583638	13636	1
Fage_P076a	231	Pulse	99	9596037	26035	1
Fage_P076a	231	Pulse	99	9608437	38435	1
Fage_P076a	231	Pulse	99	9620837	50835	1
Fage_P076a	231	Pulse	99	9633236	63234	1
Fage_P076a	231	Pulse	99	9645636	75634	1
Fage_P076a	231	Pulse	99	9658036	88034	1
Fage_P076a	231	Pulse	99	9670435	100433	1
Fage_P076a	231	Pulse	99	9682835	112833	1
Fage_P076a	232	Picture	Encoding Sternberg Letters	9694621	0	1	24824	2	0	next	other	0
Fage_P076a	232	Pulse	99	9695234	613	1
Fage_P076a	232	Pulse	99	9707634	13013	1
Fage_P076a	233	Picture	Fixation Cross Sternberg Letters after Encoding	9719445	0	1	12495	2	0	next	other	0
Fage_P076a	233	Pulse	99	9720034	589	1
Fage_P076a	234	Picture	Stroop Sternberg	9731940	0	1	24824	2	0	next	incorrect	1090
Fage_P076a	234	Pulse	99	9732433	493	1
Fage_P076a	234	Response	2	9739823	7883	1
Fage_P076a	234	Pulse	99	9744833	12893	1
Fage_P076a	235	Picture	Fixation Cross Sternberg Letters after Stroop	9756764	0	1	37319	2	0	next	other	0
Fage_P076a	235	Pulse	99	9757233	469	1
Fage_P076a	235	Pulse	99	9769632	12868	1
Fage_P076a	235	Pulse	99	9782032	25268	1
Fage_P076a	236	Picture	Retrieval Sternberg Letters	9794083	0	1	24824	2	0	next	incorrect	1098
Fage_P076a	236	Pulse	99	9794431	348	1
Fage_P076a	236	Response	2	9801811	7728	1
Fage_P076a	236	Pulse	99	9806831	12748	1
Fage_P076a	237	Picture	Fixation Cross after Retrieval	9818907	0	1	112290	2	0	next	other	0
Fage_P076a	237	Pulse	99	9819231	324	1
Fage_P076a	237	Pulse	99	9831630	12723	1
Fage_P076a	237	Pulse	99	9844030	25123	1
Fage_P076a	237	Pulse	99	9856429	37522	1
Fage_P076a	237	Pulse	99	9868829	49922	1
Fage_P076a	237	Pulse	99	9881229	62322	1
Fage_P076a	237	Pulse	99	9893628	74721	1
Fage_P076a	237	Pulse	99	9906028	87121	1
Fage_P076a	237	Pulse	99	9918427	99520	1
Fage_P076a	237	Pulse	99	9930827	111920	1
Fage_P076a	238	Picture	Encoding Sternberg Letters	9931197	0	1	24823	3	0	next	other	0
Fage_P076a	238	Pulse	99	9943227	12030	1
Fage_P076a	238	Pulse	99	9955626	24429	1
Fage_P076a	239	Picture	Fixation Cross Sternberg Letters after Encoding	9956020	0	2	12496	3	0	next	other	0
Fage_P076a	239	Pulse	99	9968026	12006	1
Fage_P076a	240	Picture	Stroop Sternberg	9968516	0	1	24824	2	0	next	incorrect	1117
Fage_P076a	240	Response	2	9980066	11550	1
Fage_P076a	240	Pulse	99	9980425	11909	1
Fage_P076a	240	Pulse	99	9992825	24309	1
Fage_P076a	241	Picture	Fixation Cross Sternberg Letters after Stroop	9993340	0	1	37319	2	0	next	other	0
Fage_P076a	241	Pulse	99	10005225	11885	1
Fage_P076a	241	Pulse	99	10017624	24284	1
Fage_P076a	241	Pulse	99	10030024	36684	1
Fage_P076a	242	Picture	Retrieval Sternberg Letters	10030659	0	1	24824	2	0	next	incorrect	1125
Fage_P076a	242	Response	2	10041044	10385	1
Fage_P076a	242	Pulse	99	10042424	11765	1
Fage_P076a	242	Pulse	99	10054823	24164	1
Fage_P076a	243	Picture	Fixation Cross after Retrieval	10055483	0	1	137114	2	0	next	other	0
Fage_P076a	243	Pulse	99	10067223	11740	1
Fage_P076a	243	Pulse	99	10079623	24140	1
Fage_P076a	243	Pulse	99	10092022	36539	1
Fage_P076a	243	Pulse	99	10104422	48939	1
Fage_P076a	243	Pulse	99	10116821	61338	1
Fage_P076a	243	Pulse	99	10129221	73738	1
Fage_P076a	243	Pulse	99	10141621	86138	1
Fage_P076a	243	Pulse	99	10154020	98537	1
Fage_P076a	243	Pulse	99	10166420	110937	1
Fage_P076a	243	Pulse	99	10178820	123337	1
Fage_P076a	243	Pulse	99	10191219	135736	1
Fage_P076a	244	Picture	Encoding Sternberg Letters	10192597	0	1	24824	2	0	next	other	0
Fage_P076a	244	Pulse	99	10203619	11022	1
Fage_P076a	244	Pulse	99	10216018	23421	1
Fage_P076a	245	Picture	Fixation Cross Sternberg Letters after Encoding	10217421	0	1	12495	2	0	next	other	0
Fage_P076a	245	Pulse	99	10228418	10997	1
Fage_P076a	246	Picture	Stroop Sternberg	10229916	0	1	24824	2	0	next	incorrect	1146
Fage_P076a	246	Response	2	10236808	6892	1
Fage_P076a	246	Pulse	99	10240817	10901	1
Fage_P076a	246	Pulse	99	10253217	23301	1
Fage_P076a	247	Picture	Fixation Cross Sternberg Letters after Stroop	10254740	0	1	37319	2	0	next	other	0
Fage_P076a	247	Pulse	99	10265617	10877	1
Fage_P076a	247	Pulse	99	10278016	23276	1
Fage_P076a	247	Pulse	99	10290416	35676	1
Fage_P076a	248	Picture	Retrieval Sternberg Letters	10292059	0	1	24824	2	0	next	incorrect	1154
Fage_P076a	248	Response	2	10302066	10007	1
Fage_P076a	248	Pulse	99	10302815	10756	1
Fage_P076a	248	Pulse	99	10315215	23156	1
Fage_P076a	249	Picture	Fixation Cross after Retrieval	10316883	0	1	149443	2	0	next	other	0
Fage_P076a	249	Pulse	99	10327615	10732	1
Fage_P076a	249	Pulse	99	10340015	23132	1
Fage_P076a	249	Pulse	99	10352414	35531	1
Fage_P076a	249	Pulse	99	10364814	47931	1
Fage_P076a	249	Pulse	99	10377213	60330	1
Fage_P076a	249	Pulse	99	10389613	72730	1
Fage_P076a	249	Pulse	99	10402013	85130	1
Fage_P076a	249	Pulse	99	10414412	97529	1
Fage_P076a	249	Pulse	99	10426812	109929	1
Fage_P076a	249	Pulse	99	10439211	122328	1
Fage_P076a	249	Pulse	99	10451611	134728	1
Fage_P076a	249	Pulse	99	10464011	147128	1
Fage_P076a	250	Picture	Encoding Sternberg Letters	10466326	0	1	24824	2	0	next	other	0
Fage_P076a	250	Pulse	99	10476410	10084	1
Fage_P076a	250	Pulse	99	10488810	22484	1
Fage_P076a	251	Picture	Fixation Cross Sternberg Letters after Encoding	10491150	0	1	12495	2	0	next	other	0
Fage_P076a	251	Pulse	99	10501210	10060	1
Fage_P076a	252	Picture	Stroop Sternberg	10503645	0	1	24824	2	0	next	hit	1177
Fage_P076a	252	Pulse	99	10513609	9964	1
Fage_P076a	252	Response	1	10514659	11014	1
Fage_P076a	252	Pulse	99	10526009	22364	1
Fage_P076a	253	Picture	Fixation Cross Sternberg Letters after Stroop	10528469	0	1	37319	2	0	next	other	0
Fage_P076a	253	Pulse	99	10538408	9939	1
Fage_P076a	253	Pulse	99	10550808	22339	1
Fage_P076a	253	Pulse	99	10563208	34739	1
Fage_P076a	254	Picture	Retrieval Sternberg Letters	10565788	0	1	24823	3	0	next	hit	1184
Fage_P076a	254	Response	1	10572257	6469	1
Fage_P076a	254	Pulse	99	10575607	9819	1
Fage_P076a	254	Pulse	99	10588007	22219	1
Fage_P076a	255	Picture	Fixation Cross after Retrieval	10590611	0	2	137115	3	0	next	other	0
Fage_P076a	255	Pulse	99	10600406	9795	1
Fage_P076a	255	Pulse	99	10612806	22195	1
Fage_P076a	255	Pulse	99	10625206	34595	1
Fage_P076a	255	Pulse	99	10637605	46994	1
Fage_P076a	255	Pulse	99	10650005	59394	1
Fage_P076a	255	Pulse	99	10662405	71794	1
Fage_P076a	255	Pulse	99	10674804	84193	1
Fage_P076a	255	Pulse	99	10687204	96593	1
Fage_P076a	255	Pulse	99	10699603	108992	1
Fage_P076a	255	Pulse	99	10712003	121392	1
Fage_P076a	255	Pulse	99	10724403	133792	1
Fage_P076a	256	Picture	Encoding Sternberg Letters	10727726	0	1	24824	2	0	next	other	0
Fage_P076a	256	Pulse	99	10736802	9076	1
Fage_P076a	256	Pulse	99	10749202	21476	1
Fage_P076a	257	Picture	Fixation Cross Sternberg Letters after Encoding	10752550	0	1	12495	2	0	next	other	0
Fage_P076a	257	Pulse	99	10761602	9052	1
Fage_P076a	258	Picture	Stroop Sternberg	10765045	0	1	24824	2	0	next	incorrect	1206
Fage_P076a	258	Pulse	99	10774001	8956	1
Fage_P076a	258	Response	2	10774271	9226	1
Fage_P076a	258	Pulse	99	10786401	21356	1
Fage_P076a	259	Picture	Fixation Cross Sternberg Letters after Stroop	10789869	0	1	37319	2	0	next	other	0
Fage_P076a	259	Pulse	99	10798800	8931	1
Fage_P076a	259	Pulse	99	10811200	21331	1
Fage_P076a	259	Pulse	99	10823599	33730	1
Fage_P076a	260	Picture	Retrieval Sternberg Letters	10827188	0	1	24824	2	0	next	incorrect	1213
Fage_P076a	260	Response	2	10835389	8201	1
Fage_P076a	260	Pulse	99	10836009	8821	1
Fage_P076a	260	Pulse	99	10848409	21221	1
Fage_P076a	261	Picture	Fixation Cross after Retrieval	10852012	0	1	112290	2	0	next	other	0
Fage_P076a	261	Pulse	99	10860809	8797	1
Fage_P076a	261	Pulse	99	10873208	21196	1
Fage_P076a	261	Pulse	99	10885608	33596	1
Fage_P076a	261	Pulse	99	10898007	45995	1
Fage_P076a	261	Pulse	99	10910407	58395	1
Fage_P076a	261	Pulse	99	10922807	70795	1
Fage_P076a	261	Pulse	99	10935206	83194	1
Fage_P076a	261	Pulse	99	10947606	95594	1
Fage_P076a	261	Pulse	99	10960005	107993	1
Fage_P076a	262	Picture	Encoding Sternberg Letters	10964302	0	1	24824	2	0	next	other	0
Fage_P076a	262	Pulse	99	10972405	8103	1
Fage_P076a	262	Pulse	99	10984805	20503	1
Fage_P076a	263	Picture	Fixation Cross Sternberg Letters after Encoding	10989126	0	1	12495	2	0	next	other	0
Fage_P076a	263	Pulse	99	10997204	8078	1
Fage_P076a	264	Picture	Stroop Sternberg	11001621	0	1	24824	2	0	next	incorrect	1232
Fage_P076a	264	Response	2	11008724	7103	1
Fage_P076a	264	Pulse	99	11009604	7983	1
Fage_P076a	264	Pulse	99	11022003	20382	1
Fage_P076a	265	Picture	Fixation Cross Sternberg Letters after Stroop	11026445	0	1	37319	2	0	next	other	0
Fage_P076a	265	Pulse	99	11034403	7958	1
Fage_P076a	265	Pulse	99	11046803	20358	1
Fage_P076a	265	Pulse	99	11059202	32757	1
Fage_P076a	266	Picture	Retrieval Sternberg Letters	11063764	0	1	24824	2	0	next	incorrect	1241
Fage_P076a	266	Pulse	99	11071602	7838	1
Fage_P076a	266	Response	2	11073042	9278	1
Fage_P076a	266	Pulse	99	11084001	20237	1
Fage_P076a	267	Picture	Fixation Cross after Retrieval	11088588	0	1	149443	2	0	next	other	0
Fage_P076a	267	Pulse	99	11096401	7813	1
Fage_P076a	267	Pulse	99	11108801	20213	1
Fage_P076a	267	Pulse	99	11121200	32612	1
Fage_P076a	267	Pulse	99	11133600	45012	1
Fage_P076a	267	Pulse	99	11146000	57412	1
Fage_P076a	267	Pulse	99	11158399	69811	1
Fage_P076a	267	Pulse	99	11170799	82211	1
Fage_P076a	267	Pulse	99	11183198	94610	1
Fage_P076a	267	Pulse	99	11195598	107010	1
Fage_P076a	267	Pulse	99	11207998	119410	1
Fage_P076a	267	Pulse	99	11220397	131809	1
Fage_P076a	267	Pulse	99	11232797	144209	1
Fage_P076a	268	Picture	Encoding Sternberg Letters	11238031	0	1	24823	2	0	next	other	0
Fage_P076a	268	Pulse	99	11245197	7166	1
Fage_P076a	268	Pulse	99	11257596	19565	1
Fage_P076a	269	Picture	Fixation Cross Sternberg Letters after Encoding	11262854	0	1	12495	3	0	next	other	0
Fage_P076a	269	Pulse	99	11269996	7142	1
Fage_P076a	270	Picture	Stroop Sternberg	11275349	0	2	24824	4	0	next	incorrect	1263
Fage_P076a	270	Pulse	99	11282395	7046	1
Fage_P076a	270	Response	2	11285105	9756	1
Fage_P076a	270	Pulse	99	11294795	19446	1
Fage_P076a	271	Picture	Fixation Cross Sternberg Letters after Stroop	11300173	0	2	37319	4	0	next	other	0
Fage_P076a	271	Pulse	99	11307195	7022	1
Fage_P076a	271	Pulse	99	11319594	19421	1
Fage_P076a	271	Pulse	99	11331994	31821	1
Fage_P076a	272	Picture	Retrieval Sternberg Letters	11337492	0	2	24824	3	0	next	hit	1271
Fage_P076a	272	Pulse	99	11344394	6902	1
Fage_P076a	272	Response	1	11346223	8731	1
Fage_P076a	272	Pulse	99	11356793	19301	1
Fage_P076a	273	Picture	Fixation Cross after Retrieval	11362316	0	1	124619	2	0	next	other	0
Fage_P076a	273	Pulse	99	11369193	6877	1
Fage_P076a	273	Pulse	99	11381592	19276	1
Fage_P076a	273	Pulse	99	11393992	31676	1
Fage_P076a	273	Pulse	99	11406391	44075	1
Fage_P076a	273	Pulse	99	11418791	56475	1
Fage_P076a	273	Pulse	99	11431191	68875	1
Fage_P076a	273	Pulse	99	11443590	81274	1
Fage_P076a	273	Pulse	99	11455990	93674	1
Fage_P076a	273	Pulse	99	11468390	106074	1
Fage_P076a	273	Pulse	99	11480789	118473	1
Fage_P076a	274	Picture	Encoding Sternberg Letters	11486935	0	1	24824	2	0	next	other	0
Fage_P076a	274	Pulse	99	11493189	6254	1
Fage_P076a	274	Pulse	99	11505588	18653	1
Fage_P076a	275	Picture	Fixation Cross Sternberg Letters after Encoding	11511759	0	1	12495	2	0	next	other	0
Fage_P076a	275	Pulse	99	11517988	6229	1
Fage_P076a	276	Picture	Stroop Sternberg	11524254	0	1	24824	2	0	next	incorrect	1291
Fage_P076a	276	Pulse	99	11530388	6134	1
Fage_P076a	276	Response	2	11532498	8244	1
Fage_P076a	276	Pulse	99	11542787	18533	1
Fage_P076a	277	Picture	Fixation Cross Sternberg Letters after Stroop	11549078	0	1	37319	2	0	next	other	0
Fage_P076a	277	Pulse	99	11555187	6109	1
Fage_P076a	277	Pulse	99	11567587	18509	1
Fage_P076a	277	Pulse	99	11579986	30908	1
Fage_P076a	278	Picture	Retrieval Sternberg Letters	11586397	0	1	24824	2	0	next	hit	1299
Fage_P076a	278	Pulse	99	11592386	5989	1
Fage_P076a	278	Response	1	11593686	7289	1
Fage_P076a	278	Pulse	99	11604785	18388	1
Fage_P076a	279	Picture	Fixation Cross after Retrieval	11611221	0	1	112291	2	0	next	other	0
Fage_P076a	279	Pulse	99	11617185	5964	1
Fage_P076a	279	Pulse	99	11629585	18364	1
Fage_P076a	279	Pulse	99	11641984	30763	1
Fage_P076a	279	Pulse	99	11654384	43163	1
Fage_P076a	279	Pulse	99	11666783	55562	1
Fage_P076a	279	Pulse	99	11679183	67962	1
Fage_P076a	279	Pulse	99	11691583	80362	1
Fage_P076a	279	Pulse	99	11703982	92761	1
Fage_P076a	279	Pulse	99	11716382	105161	1
Fage_P076a	280	Picture	Encoding Sternberg Letters	11723512	0	1	24823	2	0	next	other	0
Fage_P076a	280	Pulse	99	11728782	5270	1
Fage_P076a	280	Pulse	99	11741181	17669	1
Fage_P076a	281	Picture	Fixation Cross Sternberg Letters after Encoding	11748335	0	1	12496	2	0	next	other	0
Fage_P076a	281	Pulse	99	11753581	5246	1
Fage_P076a	282	Picture	Stroop Sternberg	11760831	0	1	24823	3	0	next	hit	1318
Fage_P076a	282	Pulse	99	11765980	5149	1
Fage_P076a	282	Response	1	11769640	8809	1
Fage_P076a	282	Pulse	99	11778380	17549	1
Fage_P076a	283	Picture	Fixation Cross Sternberg Letters after Stroop	11785654	0	2	37319	4	0	next	other	0
Fage_P076a	283	Pulse	99	11790779	5125	1
Fage_P076a	283	Pulse	99	11803179	17525	1
Fage_P076a	283	Pulse	99	11815579	29925	1
Fage_P076a	284	Picture	Retrieval Sternberg Letters	11822973	0	2	24824	3	0	next	hit	1326
Fage_P076a	284	Pulse	99	11827979	5006	1
Fage_P076a	284	Response	1	11833128	10155	1
Fage_P076a	284	Pulse	99	11840378	17405	1
Fage_P076a	285	Picture	Fixation Cross after Retrieval	11847797	0	1	137115	2	0	next	other	0
Fage_P076a	285	Pulse	99	11852778	4981	1
Fage_P076a	285	Pulse	99	11865177	17380	1
Fage_P076a	285	Pulse	99	11877577	29780	1
Fage_P076a	285	Pulse	99	11889976	42179	1
Fage_P076a	285	Pulse	99	11902376	54579	1
Fage_P076a	285	Pulse	99	11914776	66979	1
Fage_P076a	285	Pulse	99	11927175	79378	1
Fage_P076a	285	Pulse	99	11939575	91778	1
Fage_P076a	285	Pulse	99	11951975	104178	1
Fage_P076a	285	Pulse	99	11964374	116577	1
Fage_P076a	285	Pulse	99	11976774	128977	1
Fage_P076a	286	Picture	Encoding Sternberg Letters	11984912	0	1	24823	2	0	next	other	0
Fage_P076a	286	Pulse	99	11989174	4262	1
Fage_P076a	286	Pulse	99	12001573	16661	1
Fage_P076a	287	Picture	Fixation Cross Sternberg Letters after Encoding	12009735	0	1	12496	2	0	next	other	0
Fage_P076a	287	Pulse	99	12013973	4238	1
Fage_P076a	288	Picture	Stroop Sternberg	12022231	0	1	24823	3	0	next	hit	1347
Fage_P076a	288	Pulse	99	12026372	4141	1
Fage_P076a	288	Response	1	12030082	7851	1
Fage_P076a	288	Pulse	99	12038772	16541	1
Fage_P076a	289	Picture	Fixation Cross Sternberg Letters after Stroop	12047054	0	2	37320	3	0	next	other	0
Fage_P076a	289	Pulse	99	12051172	4118	1
Fage_P076a	289	Pulse	99	12063571	16517	1
Fage_P076a	289	Pulse	99	12075971	28917	1
Fage_P076a	290	Picture	Retrieval Sternberg Letters	12084374	0	1	24823	2	0	next	incorrect	1355
Fage_P076a	290	Pulse	99	12088370	3996	1
Fage_P076a	290	Response	2	12096140	11766	1
Fage_P076a	290	Pulse	99	12100770	16396	1
Fage_P076a	291	Picture	Fixation Cross after Retrieval	12109197	0	1	112291	2	0	next	other	0
Fage_P076a	291	Pulse	99	12113170	3973	1
Fage_P076a	291	Pulse	99	12125569	16372	1
Fage_P076a	291	Pulse	99	12137969	28772	1
Fage_P076a	291	Pulse	99	12150368	41171	1
Fage_P076a	291	Pulse	99	12162768	53571	1
Fage_P076a	291	Pulse	99	12175168	65971	1
Fage_P076a	291	Pulse	99	12187567	78370	1
Fage_P076a	291	Pulse	99	12199967	90770	1
Fage_P076a	291	Pulse	99	12212367	103170	1
Fage_P076a	292	Picture	End Sternberg	12221488	0	1	37319	2	0	next	other	0
Fage_P076a	292	Pulse	99	12224766	3278	1
Fage_P076a	292	Pulse	99	12237166	15678	1
Fage_P076a	292	Pulse	99	12249566	28078	1
Fage_P076a	293	Picture	Instruction Stroop	12258807	0	1	37319	2	0	next	other	0
Fage_P076a	293	Pulse	99	12261965	3158	1
Fage_P076a	293	Pulse	99	12274365	15558	1
Fage_P076a	293	Pulse	99	12286764	27957	1
Fage_P076a	294	Picture	stroop neutral close	12296126	0	1	24824	2	0	next	incorrect	1377
Fage_P076a	294	Pulse	99	12299164	3038	1
Fage_P076a	294	Response	2	12306764	10638	1
Fage_P076a	294	Pulse	99	12311563	15437	1
Fage_P076a	295	Picture	stroop neutral close	12320950	0	1	24990	2	0	next	hit	1381
Fage_P076a	295	Pulse	99	12323963	3013	1
Fage_P076a	295	Response	1	12330983	10033	1
Fage_P076a	295	Pulse	99	12336363	15413	1
Fage_P076a	296	Picture	stroop neutral close	12345940	0	1	24824	2	0	next	incorrect	1385
Fage_P076a	296	Pulse	99	12348763	2823	1
Fage_P076a	296	Response	2	12352872	6932	1
Fage_P076a	296	Pulse	99	12361162	15222	1
Fage_P076a	297	Picture	stroop neutral close	12370764	0	1	24990	3	0	next	incorrect	1389
Fage_P076a	297	Pulse	99	12373572	2808	1
Fage_P076a	297	Response	2	12381871	11107	1
Fage_P076a	297	Pulse	99	12385961	15197	1
Fage_P076a	298	Picture	stroop neutral close	12395754	0	2	24824	3	0	next	hit	1393
Fage_P076a	298	Pulse	99	12398371	2617	1
Fage_P076a	298	Response	1	12403981	8227	1
Fage_P076a	298	Pulse	99	12410760	15006	1
Fage_P076a	299	Picture	stroop neutral close	12420578	0	1	24824	2	0	next	incorrect	1397
Fage_P076a	299	Pulse	99	12423170	2592	1
Fage_P076a	299	Response	2	12429720	9142	1
Fage_P076a	299	Pulse	99	12435570	14992	1
Fage_P076a	300	Picture	Fixation Cross Stroop	12445402	0	1	124619	2	0	next	other	0
Fage_P076a	300	Pulse	99	12447969	2567	1
Fage_P076a	300	Pulse	99	12460369	14967	1
Fage_P076a	300	Pulse	99	12472769	27367	1
Fage_P076a	300	Pulse	99	12485168	39766	1
Fage_P076a	300	Pulse	99	12497568	52166	1
Fage_P076a	300	Pulse	99	12509967	64565	1
Fage_P076a	300	Pulse	99	12522367	76965	1
Fage_P076a	300	Pulse	99	12534767	89365	1
Fage_P076a	300	Pulse	99	12547166	101764	1
Fage_P076a	300	Pulse	99	12559566	114164	1
Fage_P076a	301	Picture	stroop neutral close	12570021	0	1	24824	2	0	next	hit	1412
Fage_P076a	301	Pulse	99	12571966	1945	1
Fage_P076a	301	Response	1	12580075	10054	1
Fage_P076a	301	Pulse	99	12584365	14344	1
Fage_P076a	302	Picture	stroop neutral close	12594845	0	1	24990	2	0	next	incorrect	1416
Fage_P076a	302	Pulse	99	12596765	1920	1
Fage_P076a	302	Response	2	12603054	8209	1
Fage_P076a	302	Pulse	99	12609164	14319	1
Fage_P076a	303	Picture	stroop neutral close	12619835	0	1	24824	2	0	next	incorrect	1420
Fage_P076a	303	Pulse	99	12621564	1729	1
Fage_P076a	303	Response	2	12626524	6689	1
Fage_P076a	303	Pulse	99	12633964	14129	1
Fage_P076a	304	Picture	stroop neutral close	12644659	0	1	24824	2	0	next	incorrect	1424
Fage_P076a	304	Pulse	99	12646363	1704	1
Fage_P076a	304	Response	2	12652873	8214	1
Fage_P076a	304	Pulse	99	12658763	14104	1
Fage_P076a	305	Picture	stroop neutral close	12669483	0	1	24990	3	0	next	hit	1428
Fage_P076a	305	Pulse	99	12671162	1679	1
Fage_P076a	305	Response	1	12676412	6929	1
Fage_P076a	305	Pulse	99	12683562	14079	1
Fage_P076a	306	Picture	stroop neutral close	12694473	0	2	24824	3	0	next	incorrect	1432
Fage_P076a	306	Pulse	99	12695962	1489	1
Fage_P076a	306	Response	2	12703451	8978	1
Fage_P076a	306	Pulse	99	12708361	13888	1
Fage_P076a	307	Picture	Fixation Cross Stroop	12719297	0	1	124619	2	0	next	other	0
Fage_P076a	307	Pulse	99	12720761	1464	1
Fage_P076a	307	Pulse	99	12733161	13864	1
Fage_P076a	307	Pulse	99	12745560	26263	1
Fage_P076a	307	Pulse	99	12757960	38663	1
Fage_P076a	307	Pulse	99	12770359	51062	1
Fage_P076a	307	Pulse	99	12782759	63462	1
Fage_P076a	307	Pulse	99	12795159	75862	1
Fage_P076a	307	Pulse	99	12807558	88261	1
Fage_P076a	307	Pulse	99	12819958	100661	1
Fage_P076a	307	Pulse	99	12832357	113060	1
Fage_P076a	308	Picture	stroop neutral close	12843916	0	1	24824	2	0	next	hit	1447
Fage_P076a	308	Pulse	99	12844757	841	1
Fage_P076a	308	Response	1	12856357	12441	1
Fage_P076a	308	Pulse	99	12857157	13241	1
Fage_P076a	309	Picture	stroop neutral close	12868740	0	1	24824	2	0	next	incorrect	1451
Fage_P076a	309	Pulse	99	12869556	816	1
Fage_P076a	309	Response	2	12876526	7786	1
Fage_P076a	309	Pulse	99	12881956	13216	1
Fage_P076a	310	Picture	stroop neutral close	12893564	0	1	24824	2	0	next	incorrect	1455
Fage_P076a	310	Pulse	99	12894356	792	1
Fage_P076a	310	Response	2	12905105	11541	1
Fage_P076a	310	Pulse	99	12906755	13191	1
Fage_P076a	311	Picture	stroop neutral close	12918388	0	1	24990	3	0	next	incorrect	1459
Fage_P076a	311	Pulse	99	12919155	767	1
Fage_P076a	311	Response	2	12925795	7407	1
Fage_P076a	311	Pulse	99	12931555	13167	1
Fage_P076a	312	Picture	stroop neutral close	12943378	0	2	24824	3	0	next	hit	1463
Fage_P076a	312	Pulse	99	12943954	576	1
Fage_P076a	312	Response	1	12951184	7806	1
Fage_P076a	312	Pulse	99	12956354	12976	1
Fage_P076a	313	Picture	stroop neutral close	12968202	0	1	24824	2	0	next	hit	1467
Fage_P076a	313	Pulse	99	12968753	551	1
Fage_P076a	313	Response	1	12979823	11621	1
Fage_P076a	313	Pulse	99	12981153	12951	1
Fage_P076a	314	Picture	Fixation Cross Stroop	12993026	0	1	124619	2	0	next	other	0
Fage_P076a	314	Pulse	99	12993553	527	1
Fage_P076a	314	Pulse	99	13005952	12926	1
Fage_P076a	314	Pulse	99	13018352	25326	1
Fage_P076a	314	Pulse	99	13030751	37725	1
Fage_P076a	314	Pulse	99	13043151	50125	1
Fage_P076a	314	Pulse	99	13055551	62525	1
Fage_P076a	314	Pulse	99	13067950	74924	1
Fage_P076a	314	Pulse	99	13080350	87324	1
Fage_P076a	314	Pulse	99	13092749	99723	1
Fage_P076a	314	Pulse	99	13105149	112123	1
Fage_P076a	314	Pulse	99	13117546	124520	4
Fage_P076a	315	Picture	stroop neutral close	13117645	0	1	24824	2	0	next	incorrect	1482
Fage_P076a	315	Response	2	13127638	9993	1
Fage_P076a	315	Pulse	99	13129948	12303	1
Fage_P076a	315	Pulse	99	13142348	24703	1
Fage_P076a	316	Picture	stroop neutral close	13142469	0	1	24990	2	0	next	hit	1486
Fage_P076a	316	Response	1	13151458	8989	1
Fage_P076a	316	Pulse	99	13154747	12278	1
Fage_P076a	316	Pulse	99	13167147	24678	1
Fage_P076a	317	Picture	stroop neutral close	13167459	0	1	24824	2	0	next	incorrect	1491
Fage_P076a	317	Pulse	99	13179547	12088	1
Fage_P076a	317	Response	2	13180567	13108	1
Fage_P076a	317	Pulse	99	13191946	24487	1
Fage_P076a	318	Picture	stroop neutral close	13192283	0	1	24824	2	0	next	incorrect	1494
Fage_P076a	318	Response	2	13202566	10283	1
Fage_P076a	318	Pulse	99	13204346	12063	1
Fage_P076a	318	Pulse	99	13216746	24463	1
Fage_P076a	319	Picture	stroop neutral close	13217107	0	1	24990	2	0	next	incorrect	1498
Fage_P076a	319	Response	2	13227135	10028	1
Fage_P076a	319	Pulse	99	13229145	12038	1
Fage_P076a	319	Pulse	99	13241545	24438	1
Fage_P076a	320	Picture	stroop neutral close	13242097	0	1	24824	2	0	next	incorrect	1502
Fage_P076a	320	Response	2	13249715	7618	1
Fage_P076a	320	Pulse	99	13253944	11847	1
Fage_P076a	320	Pulse	99	13266344	24247	1
Fage_P076a	321	Picture	Fixation Cross Stroop	13266921	0	1	124619	2	0	next	other	0
Fage_P076a	321	Pulse	99	13278744	11823	1
Fage_P076a	321	Pulse	99	13291143	24222	1
Fage_P076a	321	Pulse	99	13303543	36622	1
Fage_P076a	321	Pulse	99	13315942	49021	1
Fage_P076a	321	Pulse	99	13328342	61421	1
Fage_P076a	321	Pulse	99	13340742	73821	1
Fage_P076a	321	Pulse	99	13353141	86220	1
Fage_P076a	321	Pulse	99	13365541	98620	1
Fage_P076a	321	Pulse	99	13377941	111020	1
Fage_P076a	321	Pulse	99	13390340	123419	1
Fage_P076a	322	Picture	stroop maximum incongruent	13391540	0	1	24823	3	0	next	hit	1518
Fage_P076a	322	Pulse	99	13402740	11200	1
Fage_P076a	322	Response	1	13404670	13130	1
Fage_P076a	322	Pulse	99	13415139	23599	1
Fage_P076a	323	Picture	stroop maximum incongruent	13416363	0	2	24825	3	0	next	hit	1522
Fage_P076a	323	Pulse	99	13427539	11176	1
Fage_P076a	323	Response	1	13429339	12976	1
Fage_P076a	323	Pulse	99	13439939	23576	1
Fage_P076a	324	Picture	stroop maximum incongruent	13441188	0	1	24824	3	0	next	hit	1525
Fage_P076a	324	Response	1	13451659	10471	1
Fage_P076a	324	Pulse	99	13452338	11150	1
Fage_P076a	324	Pulse	99	13464738	23550	1
Fage_P076a	325	Picture	stroop maximum incongruent	13466012	0	2	24824	3	0	next	incorrect	1530
Fage_P076a	325	Pulse	99	13477138	11126	1
Fage_P076a	325	Response	2	13479327	13315	1
Fage_P076a	325	Pulse	99	13489537	23525	1
Fage_P076a	326	Picture	stroop maximum incongruent	13490836	0	1	24823	3	0	next	hit	1533
Fage_P076a	326	Response	1	13501227	10391	1
Fage_P076a	326	Pulse	99	13501936	11100	1
Fage_P076a	326	Pulse	99	13514336	23500	1
Fage_P076a	327	Picture	stroop maximum incongruent	13515659	0	2	24824	3	0	next	incorrect	1537
Fage_P076a	327	Response	2	13524286	8627	1
Fage_P076a	327	Pulse	99	13526736	11077	1
Fage_P076a	327	Pulse	99	13539136	23477	1
Fage_P076a	328	Picture	Fixation Cross Stroop	13540483	0	1	124619	2	0	next	other	0
Fage_P076a	328	Pulse	99	13551535	11052	1
Fage_P076a	328	Pulse	99	13563935	23452	1
Fage_P076a	328	Pulse	99	13576334	35851	1
Fage_P076a	328	Pulse	99	13588734	48251	1
Fage_P076a	328	Pulse	99	13601134	60651	1
Fage_P076a	328	Pulse	99	13613533	73050	1
Fage_P076a	328	Pulse	99	13625933	85450	1
Fage_P076a	328	Pulse	99	13638333	97850	1
Fage_P076a	328	Pulse	99	13650732	110249	1
Fage_P076a	328	Pulse	99	13663132	122649	1
Fage_P076a	329	Picture	stroop maximum incongruent	13665102	0	1	24824	2	0	next	incorrect	1552
Fage_P076a	329	Response	2	13674581	9479	1
Fage_P076a	329	Pulse	99	13675531	10429	1
Fage_P076a	329	Pulse	99	13687931	22829	1
Fage_P076a	330	Picture	stroop maximum incongruent	13689926	0	1	24824	2	0	next	incorrect	1557
Fage_P076a	330	Pulse	99	13700331	10405	1
Fage_P076a	330	Response	2	13701180	11254	1
Fage_P076a	330	Pulse	99	13712730	22804	1
Fage_P076a	331	Picture	stroop maximum incongruent	13714750	0	1	24824	2	0	next	hit	1560
Fage_P076a	331	Response	1	13724560	9810	1
Fage_P076a	331	Pulse	99	13725130	10380	1
Fage_P076a	331	Pulse	99	13737530	22780	1
Fage_P076a	332	Picture	stroop maximum incongruent	13739574	0	1	24823	3	0	next	hit	1564
Fage_P076a	332	Response	1	13747929	8355	1
Fage_P076a	332	Pulse	99	13749929	10355	1
Fage_P076a	332	Pulse	99	13762329	22755	1
Fage_P076a	333	Picture	stroop maximum incongruent	13764397	0	2	24824	4	0	next	hit	1568
Fage_P076a	333	Response	1	13772438	8041	1
Fage_P076a	333	Pulse	99	13774728	10331	1
Fage_P076a	333	Pulse	99	13787128	22731	1
Fage_P076a	334	Picture	stroop maximum incongruent	13789221	0	2	24824	3	0	next	incorrect	1572
Fage_P076a	334	Response	2	13796878	7657	1
Fage_P076a	334	Pulse	99	13799527	10306	1
Fage_P076a	334	Pulse	99	13811927	22706	1
Fage_P076a	335	Picture	Fixation Cross Stroop	13814045	0	1	124619	2	0	next	other	0
Fage_P076a	335	Pulse	99	13824327	10282	1
Fage_P076a	335	Pulse	99	13836726	22681	1
Fage_P076a	335	Pulse	99	13849126	35081	1
Fage_P076a	335	Pulse	99	13861526	47481	1
Fage_P076a	335	Pulse	99	13873925	59880	1
Fage_P076a	335	Pulse	99	13886325	72280	1
Fage_P076a	335	Pulse	99	13898724	84679	1
Fage_P076a	335	Pulse	99	13911134	97089	1
Fage_P076a	335	Pulse	99	13923534	109489	1
Fage_P076a	335	Pulse	99	13935933	121888	1
Fage_P076a	336	Picture	stroop maximum incongruent	13938664	0	1	24824	2	0	next	hit	1588
Fage_P076a	336	Pulse	99	13948333	9669	1
Fage_P076a	336	Response	1	13949823	11159	1
Fage_P076a	336	Pulse	99	13960733	22069	1
Fage_P076a	337	Picture	stroop maximum incongruent	13963488	0	1	24824	2	0	next	hit	1592
Fage_P076a	337	Pulse	99	13973132	9644	1
Fage_P076a	337	Response	1	13976412	12924	1
Fage_P076a	337	Pulse	99	13985532	22044	1
Fage_P076a	338	Picture	stroop maximum incongruent	13988312	0	1	24824	2	0	next	incorrect	1596
Fage_P076a	338	Pulse	99	13997932	9620	1
Fage_P076a	338	Response	2	13998891	10579	1
Fage_P076a	338	Pulse	99	14010331	22019	1
Fage_P076a	339	Picture	stroop maximum incongruent	14013136	0	1	24824	2	0	next	hit	1600
Fage_P076a	339	Pulse	99	14022731	9595	1
Fage_P076a	339	Response	1	14023861	10725	1
Fage_P076a	339	Pulse	99	14035130	21994	1
Fage_P076a	340	Picture	stroop maximum incongruent	14037960	0	1	24990	2	0	next	hit	1604
Fage_P076a	340	Pulse	99	14047530	9570	1
Fage_P076a	340	Response	1	14047850	9890	1
Fage_P076a	340	Pulse	99	14059930	21970	1
Fage_P076a	341	Picture	stroop maximum incongruent	14062950	0	1	24824	2	0	next	incorrect	1607
Fage_P076a	341	Response	2	14071619	8669	1
Fage_P076a	341	Pulse	99	14072329	9379	1
Fage_P076a	341	Pulse	99	14084729	21779	1
Fage_P076a	342	Picture	Fixation Cross Stroop	14087774	0	1	124619	2	0	next	other	0
Fage_P076a	342	Pulse	99	14097128	9354	1
Fage_P076a	342	Pulse	99	14109528	21754	1
Fage_P076a	342	Pulse	99	14121928	34154	1
Fage_P076a	342	Pulse	99	14134327	46553	1
Fage_P076a	342	Pulse	99	14146727	58953	1
Fage_P076a	342	Pulse	99	14159127	71353	1
Fage_P076a	342	Pulse	99	14171526	83752	1
Fage_P076a	342	Pulse	99	14183926	96152	1
Fage_P076a	342	Pulse	99	14196325	108551	1
Fage_P076a	342	Pulse	99	14208725	120951	1
Fage_P076a	343	Picture	stroop maximum incongruent	14212393	0	1	24824	2	0	next	incorrect	1623
Fage_P076a	343	Pulse	99	14221125	8732	1
Fage_P076a	343	Response	2	14221764	9371	1
Fage_P076a	343	Pulse	99	14233524	21131	1
Fage_P076a	344	Picture	stroop maximum incongruent	14237217	0	1	24824	2	0	next	hit	1626
Fage_P076a	344	Response	1	14244684	7467	1
Fage_P076a	344	Pulse	99	14245924	8707	1
Fage_P076a	344	Pulse	99	14258323	21106	1
Fage_P076a	345	Picture	stroop maximum incongruent	14262041	0	1	24823	3	0	next	incorrect	1630
Fage_P076a	345	Response	2	14270483	8442	1
Fage_P076a	345	Pulse	99	14270723	8682	1
Fage_P076a	345	Pulse	99	14283123	21082	1
Fage_P076a	346	Picture	stroop maximum incongruent	14286864	0	2	24991	3	0	next	incorrect	1634
Fage_P076a	346	Response	2	14294962	8098	1
Fage_P076a	346	Pulse	99	14295522	8658	1
Fage_P076a	346	Pulse	99	14307922	21058	1
Fage_P076a	347	Picture	stroop maximum incongruent	14311855	0	1	24824	2	0	next	incorrect	1639
Fage_P076a	347	Pulse	99	14320322	8467	1
Fage_P076a	347	Response	2	14320701	8846	1
Fage_P076a	347	Pulse	99	14332721	20866	1
Fage_P076a	348	Picture	stroop maximum incongruent	14336679	0	1	24824	2	0	next	incorrect	1642
Fage_P076a	348	Response	2	14343661	6982	1
Fage_P076a	348	Pulse	99	14345121	8442	1
Fage_P076a	348	Pulse	99	14357520	20841	1
Fage_P076a	349	Picture	Fixation Cross Stroop	14361503	0	1	124619	2	0	next	other	0
Fage_P076a	349	Pulse	99	14369920	8417	1
Fage_P076a	349	Pulse	99	14382320	20817	1
Fage_P076a	349	Pulse	99	14394719	33216	1
Fage_P076a	349	Pulse	99	14407119	45616	1
Fage_P076a	349	Pulse	99	14419518	58015	1
Fage_P076a	349	Pulse	99	14431918	70415	1
Fage_P076a	349	Pulse	99	14444318	82815	1
Fage_P076a	349	Pulse	99	14456717	95214	1
Fage_P076a	349	Pulse	99	14469117	107614	1
Fage_P076a	349	Pulse	99	14481517	120014	1
Fage_P076a	350	Picture	End Stroop	14486122	0	1	44092	2	0	next	other	0
Fage_P076a	350	Pulse	99	14493916	7794	1
Fage_P076a	350	Pulse	99	14506316	20194	1
Fage_P076a	350	Pulse	99	14518715	32593	1
