# Supplementary material for: Towards clinical applicability of fMRI via systematic filtering
Source: PLoS One. 2025 May 12;20(5):e0321088. doi: 10.1371/journal.pone.0321088 (PMC12068634; doi:10.1371/journal.pone.0321088)
Supplement: S1 Code — (ZIP) [file pone.0321088.s001.zip › PLOS_DATA_CODE/Logfiles/Fage_P076b-fage.log]

Scenario - Fage Final
Logfile written - 06/04/2013 19:10:08

Subject	Trial	Event Type	Code	Time	TTime	Uncertainty	Duration	Uncertainty	ReqTime	ReqDur	Stim Type	Pair Index

Fage_P076b	1	Pulse	99	69731	79727	1
Fage_P076b	2	Picture	Instruction Sternberg Symbols	69969	0	1	37319	2	0	next	other	0
Fage_P076b	2	Pulse	99	82130	12161	1
Fage_P076b	2	Pulse	99	94530	24561	1
Fage_P076b	2	Pulse	99	106929	36960	1
Fage_P076b	3	Picture	Encoding Sternberg Symbols	107288	0	1	24824	2	0	next	other	0
Fage_P076b	3	Pulse	99	119329	12041	1
Fage_P076b	3	Pulse	99	131729	24441	1
Fage_P076b	4	Picture	Fixation Cross Sternberg Symbols after Encoding	132112	0	1	12495	2	0	next	other	0
Fage_P076b	4	Pulse	99	144128	12016	1
Fage_P076b	5	Picture	Stroop Sternberg	144607	0	1	24824	2	0	next	incorrect	13
Fage_P076b	5	Pulse	99	156528	11921	1
Fage_P076b	5	Response	2	157037	12430	1
Fage_P076b	5	Pulse	99	168927	24320	1
Fage_P076b	6	Picture	Fixation Cross Sternberg Symbols after Stroop	169431	0	1	37319	2	0	next	other	0
Fage_P076b	6	Pulse	99	181327	11896	1
Fage_P076b	6	Pulse	99	193727	24296	1
Fage_P076b	6	Pulse	99	206126	36695	1
Fage_P076b	7	Picture	Retrieval Sternberg Symbols	206750	0	1	24824	2	0	next	incorrect	20
Fage_P076b	7	Response	2	217226	10476	1
Fage_P076b	7	Pulse	99	218526	11776	1
Fage_P076b	7	Pulse	99	230925	24175	1
Fage_P076b	8	Picture	Fixation Cross after Retrieval	231574	0	1	112290	2	0	next	other	0
Fage_P076b	8	Pulse	99	243325	11751	1
Fage_P076b	8	Pulse	99	255725	24151	1
Fage_P076b	8	Pulse	99	268124	36550	1
Fage_P076b	8	Pulse	99	280524	48950	1
Fage_P076b	8	Pulse	99	292924	61350	1
Fage_P076b	8	Pulse	99	305323	73749	1
Fage_P076b	8	Pulse	99	317723	86149	1
Fage_P076b	8	Pulse	99	330122	98548	1
Fage_P076b	8	Pulse	99	342522	110948	1
Fage_P076b	9	Picture	Encoding Sternberg Symbols	343864	0	1	24824	2	0	next	other	0
Fage_P076b	9	Pulse	99	354922	11058	1
Fage_P076b	9	Pulse	99	367321	23457	1
Fage_P076b	10	Picture	Fixation Cross Sternberg Symbols after Encoding	368688	0	1	12495	2	0	next	other	0
Fage_P076b	10	Pulse	99	379721	11033	1
Fage_P076b	11	Picture	Stroop Sternberg	381183	0	1	24824	2	0	next	incorrect	39
Fage_P076b	11	Response	2	388711	7528	1
Fage_P076b	11	Pulse	99	392120	10937	1
Fage_P076b	11	Pulse	99	404520	23337	1
Fage_P076b	12	Picture	Fixation Cross Sternberg Symbols after Stroop	406007	0	1	37319	2	0	next	other	0
Fage_P076b	12	Pulse	99	416920	10913	1
Fage_P076b	12	Pulse	99	429319	23312	1
Fage_P076b	12	Pulse	99	441719	35712	1
Fage_P076b	13	Picture	Retrieval Sternberg Symbols	443326	0	1	24824	2	0	next	incorrect	47
Fage_P076b	13	Response	2	449929	6603	1
Fage_P076b	13	Pulse	99	454119	10793	1
Fage_P076b	13	Pulse	99	466518	23192	1
Fage_P076b	14	Picture	Fixation Cross after Retrieval	468150	0	1	149442	3	0	next	other	0
Fage_P076b	14	Pulse	99	478918	10768	1
Fage_P076b	14	Pulse	99	491317	23167	1
Fage_P076b	14	Pulse	99	503717	35567	1
Fage_P076b	14	Pulse	99	516117	47967	1
Fage_P076b	14	Pulse	99	528516	60366	1
Fage_P076b	14	Pulse	99	540916	72766	1
Fage_P076b	14	Pulse	99	553316	85166	1
Fage_P076b	14	Pulse	99	565715	97565	1
Fage_P076b	14	Pulse	99	578115	109965	1
Fage_P076b	14	Pulse	99	590514	122364	1
Fage_P076b	14	Pulse	99	602914	134764	1
Fage_P076b	14	Pulse	99	615314	147164	1
Fage_P076b	15	Picture	Encoding Sternberg Symbols	617592	0	2	24824	3	0	next	other	0
Fage_P076b	15	Pulse	99	627713	10121	1
Fage_P076b	15	Pulse	99	640113	22521	1
Fage_P076b	16	Picture	Fixation Cross Sternberg Symbols after Encoding	642416	0	1	12496	2	0	next	other	0
Fage_P076b	16	Pulse	99	652512	10096	1
Fage_P076b	17	Picture	Stroop Sternberg	654912	0	1	24823	3	0	next	hit	70
Fage_P076b	17	Pulse	99	664912	10000	1
Fage_P076b	17	Response	1	666292	11380	1
Fage_P076b	17	Pulse	99	677312	22400	1
Fage_P076b	18	Picture	Fixation Cross Sternberg Symbols after Stroop	679735	0	2	37319	4	0	next	other	0
Fage_P076b	18	Pulse	99	689711	9976	1
Fage_P076b	18	Pulse	99	702111	22376	1
Fage_P076b	18	Pulse	99	714511	34776	1
Fage_P076b	19	Picture	Retrieval Sternberg Symbols	717054	0	2	24824	3	0	next	hit	78
Fage_P076b	19	Pulse	99	726910	9856	1
Fage_P076b	19	Response	1	729210	12156	1
Fage_P076b	19	Pulse	99	739310	22256	1
Fage_P076b	20	Picture	Fixation Cross after Retrieval	741878	0	1	124619	2	0	next	other	0
Fage_P076b	20	Pulse	99	751709	9831	1
Fage_P076b	20	Pulse	99	764109	22231	1
Fage_P076b	20	Pulse	99	776509	34631	1
Fage_P076b	20	Pulse	99	788908	47030	1
Fage_P076b	20	Pulse	99	801308	59430	1
Fage_P076b	20	Pulse	99	813707	71829	1
Fage_P076b	20	Pulse	99	826107	84229	1
Fage_P076b	20	Pulse	99	838507	96629	1
Fage_P076b	20	Pulse	99	850906	109028	1
Fage_P076b	20	Pulse	99	863306	121428	1
Fage_P076b	21	Picture	Encoding Sternberg Symbols	866497	0	1	24824	2	0	next	other	0
Fage_P076b	21	Pulse	99	875706	9209	1
Fage_P076b	21	Pulse	99	888105	21608	1
Fage_P076b	22	Picture	Fixation Cross Sternberg Symbols after Encoding	891321	0	1	12495	2	0	next	other	0
Fage_P076b	22	Pulse	99	900505	9184	1
Fage_P076b	23	Picture	Stroop Sternberg	903816	0	1	24824	2	0	next	hit	97
Fage_P076b	23	Response	1	912344	8528	1
Fage_P076b	23	Pulse	99	912904	9088	1
Fage_P076b	23	Pulse	99	925304	21488	1
Fage_P076b	24	Picture	Fixation Cross Sternberg Symbols after Stroop	928640	0	1	37319	2	0	next	other	0
Fage_P076b	24	Pulse	99	937704	9064	1
Fage_P076b	24	Pulse	99	950103	21463	1
Fage_P076b	24	Pulse	99	962503	33863	1
Fage_P076b	25	Picture	Retrieval Sternberg Symbols	965959	0	1	24824	2	0	next	incorrect	105
Fage_P076b	25	Response	2	974523	8564	1
Fage_P076b	25	Pulse	99	974902	8943	1
Fage_P076b	25	Pulse	99	987302	21343	1
Fage_P076b	26	Picture	Fixation Cross after Retrieval	990783	0	1	136948	2	0	next	other	0
Fage_P076b	26	Pulse	99	999702	8919	1
Fage_P076b	26	Pulse	99	1012101	21318	1
Fage_P076b	26	Pulse	99	1024501	33718	1
Fage_P076b	26	Pulse	99	1036901	46118	1
Fage_P076b	26	Pulse	99	1049300	58517	1
Fage_P076b	26	Pulse	99	1061700	70917	1
Fage_P076b	26	Pulse	99	1074099	83316	1
Fage_P076b	26	Pulse	99	1086499	95716	1
Fage_P076b	26	Pulse	99	1098899	108116	1
Fage_P076b	26	Pulse	99	1111298	120515	1
Fage_P076b	26	Pulse	99	1123698	132915	1
Fage_P076b	27	Picture	Encoding Sternberg Symbols	1127731	0	1	24824	2	0	next	other	0
Fage_P076b	27	Pulse	99	1136098	8367	1
Fage_P076b	27	Pulse	99	1148497	20766	1
Fage_P076b	28	Picture	Fixation Cross Sternberg Symbols after Encoding	1152555	0	1	12495	2	0	next	other	0
Fage_P076b	28	Pulse	99	1160897	8342	1
Fage_P076b	29	Picture	Stroop Sternberg	1165050	0	1	24824	2	0	next	incorrect	127
Fage_P076b	29	Pulse	99	1173296	8246	1
Fage_P076b	29	Response	2	1176696	11646	1
Fage_P076b	29	Pulse	99	1185696	20646	1
Fage_P076b	30	Picture	Fixation Cross Sternberg Symbols after Stroop	1189874	0	1	37319	2	0	next	other	0
Fage_P076b	30	Pulse	99	1198096	8222	1
Fage_P076b	30	Pulse	99	1210495	20621	1
Fage_P076b	30	Pulse	99	1222895	33021	1
Fage_P076b	31	Picture	Retrieval Sternberg Symbols	1227193	0	1	24824	2	0	next	hit	134
Fage_P076b	31	Response	1	1234135	6942	1
Fage_P076b	31	Pulse	99	1235294	8101	1
Fage_P076b	31	Pulse	99	1247694	20501	1
Fage_P076b	32	Picture	Fixation Cross after Retrieval	1252017	0	1	124619	2	0	next	other	0
Fage_P076b	32	Pulse	99	1260094	8077	1
Fage_P076b	32	Pulse	99	1272493	20476	1
Fage_P076b	32	Pulse	99	1284893	32876	1
Fage_P076b	32	Pulse	99	1297293	45276	1
Fage_P076b	32	Pulse	99	1309692	57675	1
Fage_P076b	32	Pulse	99	1322092	70075	1
Fage_P076b	32	Pulse	99	1334491	82474	1
Fage_P076b	32	Pulse	99	1346891	94874	1
Fage_P076b	32	Pulse	99	1359291	107274	1
Fage_P076b	32	Pulse	99	1371690	119673	1
Fage_P076b	33	Picture	Encoding Sternberg Symbols	1376636	0	1	24823	2	0	next	other	0
Fage_P076b	33	Pulse	99	1384090	7454	1
Fage_P076b	33	Pulse	99	1396489	19853	1
Fage_P076b	34	Picture	Fixation Cross Sternberg Symbols after Encoding	1401459	0	1	12496	2	0	next	other	0
Fage_P076b	34	Pulse	99	1408889	7430	1
Fage_P076b	35	Picture	Stroop Sternberg	1413955	0	1	24823	2	0	next	incorrect	155
Fage_P076b	35	Pulse	99	1421289	7334	1
Fage_P076b	35	Response	2	1422409	8454	1
Fage_P076b	35	Pulse	99	1433688	19733	1
Fage_P076b	36	Picture	Fixation Cross Sternberg Symbols after Stroop	1438778	0	1	37319	3	0	next	other	0
Fage_P076b	36	Pulse	99	1446088	7310	1
Fage_P076b	36	Pulse	99	1458498	19720	1
Fage_P076b	36	Pulse	99	1470897	32119	1
Fage_P076b	37	Picture	Retrieval Sternberg Symbols	1476097	0	2	24824	3	0	next	hit	163
Fage_P076b	37	Pulse	99	1483297	7200	1
Fage_P076b	37	Response	1	1485697	9600	1
Fage_P076b	37	Pulse	99	1495696	19599	1
Fage_P076b	38	Picture	Fixation Cross after Retrieval	1500921	0	1	112291	2	0	next	other	0
Fage_P076b	38	Pulse	99	1508096	7175	1
Fage_P076b	38	Pulse	99	1520496	19575	1
Fage_P076b	38	Pulse	99	1532895	31974	1
Fage_P076b	38	Pulse	99	1545295	44374	1
Fage_P076b	38	Pulse	99	1557695	56774	1
Fage_P076b	38	Pulse	99	1570094	69173	1
Fage_P076b	38	Pulse	99	1582494	81573	1
Fage_P076b	38	Pulse	99	1594893	93972	1
Fage_P076b	38	Pulse	99	1607293	106372	1
Fage_P076b	39	Picture	Encoding Sternberg Symbols	1613212	0	1	24824	2	0	next	other	0
Fage_P076b	39	Pulse	99	1619693	6481	1
Fage_P076b	39	Pulse	99	1632092	18880	1
Fage_P076b	40	Picture	Fixation Cross Sternberg Symbols after Encoding	1638036	0	1	12495	2	0	next	other	0
Fage_P076b	40	Pulse	99	1644492	6456	1
Fage_P076b	41	Picture	Stroop Sternberg	1650531	0	1	24824	2	0	next	hit	182
Fage_P076b	41	Pulse	99	1656892	6361	1
Fage_P076b	41	Response	1	1658961	8430	1
Fage_P076b	41	Pulse	99	1669291	18760	1
Fage_P076b	42	Picture	Fixation Cross Sternberg Symbols after Stroop	1675355	0	1	37318	3	0	next	other	0
Fage_P076b	42	Pulse	99	1681691	6336	1
Fage_P076b	42	Pulse	99	1694090	18735	1
Fage_P076b	42	Pulse	99	1706490	31135	1
Fage_P076b	43	Picture	Retrieval Sternberg Symbols	1712673	0	2	24824	4	0	next	incorrect	190
Fage_P076b	43	Pulse	99	1718890	6217	1
Fage_P076b	43	Response	2	1727759	15086	1
Fage_P076b	43	Pulse	99	1731289	18616	1
Fage_P076b	44	Picture	Fixation Cross after Retrieval	1737497	0	2	112291	3	0	next	other	0
Fage_P076b	44	Pulse	99	1743689	6192	1
Fage_P076b	44	Pulse	99	1756088	18591	1
Fage_P076b	44	Pulse	99	1768488	30991	1
Fage_P076b	44	Pulse	99	1780888	43391	1
Fage_P076b	44	Pulse	99	1793287	55790	1
Fage_P076b	44	Pulse	99	1805687	68190	1
Fage_P076b	44	Pulse	99	1818086	80589	1
Fage_P076b	44	Pulse	99	1830486	92989	1
Fage_P076b	44	Pulse	99	1842886	105389	1
Fage_P076b	45	Picture	Encoding Sternberg Symbols	1849788	0	1	24824	2	0	next	other	0
Fage_P076b	45	Pulse	99	1855285	5497	1
Fage_P076b	45	Pulse	99	1867685	17897	1
Fage_P076b	46	Picture	Fixation Cross Sternberg Symbols after Encoding	1874612	0	1	12495	2	0	next	other	0
Fage_P076b	46	Pulse	99	1880085	5473	1
Fage_P076b	47	Picture	Stroop Sternberg	1887107	0	1	24824	2	0	next	incorrect	209
Fage_P076b	47	Pulse	99	1892484	5377	1
Fage_P076b	47	Response	2	1895474	8367	1
Fage_P076b	47	Pulse	99	1904884	17777	1
Fage_P076b	48	Picture	Fixation Cross Sternberg Symbols after Stroop	1911931	0	1	37319	2	0	next	other	0
Fage_P076b	48	Pulse	99	1917283	5352	1
Fage_P076b	48	Pulse	99	1929683	17752	1
Fage_P076b	48	Pulse	99	1942083	30152	1
Fage_P076b	49	Picture	Retrieval Sternberg Symbols	1949250	0	1	24824	2	0	next	hit	217
Fage_P076b	49	Pulse	99	1954482	5232	1
Fage_P076b	49	Response	1	1955792	6542	1
Fage_P076b	49	Pulse	99	1966882	17632	1
Fage_P076b	50	Picture	Fixation Cross after Retrieval	1974074	0	1	137114	2	0	next	other	0
Fage_P076b	50	Pulse	99	1979281	5207	1
Fage_P076b	50	Pulse	99	1991681	17607	1
Fage_P076b	50	Pulse	99	2004081	30007	1
Fage_P076b	50	Pulse	99	2016480	42406	1
Fage_P076b	50	Pulse	99	2028880	54806	1
Fage_P076b	50	Pulse	99	2041280	67206	1
Fage_P076b	50	Pulse	99	2053679	79605	1
Fage_P076b	50	Pulse	99	2066079	92005	1
Fage_P076b	50	Pulse	99	2078478	104404	1
Fage_P076b	50	Pulse	99	2090878	116804	1
Fage_P076b	50	Pulse	99	2103278	129204	1
Fage_P076b	51	Picture	Encoding Sternberg Symbols	2111188	0	1	24824	2	0	next	other	0
Fage_P076b	51	Pulse	99	2115677	4489	1
Fage_P076b	51	Pulse	99	2128077	16889	1
Fage_P076b	52	Picture	Fixation Cross Sternberg Symbols after Encoding	2136012	0	1	12495	2	0	next	other	0
Fage_P076b	52	Pulse	99	2140477	4465	1
Fage_P076b	53	Picture	Stroop Sternberg	2148507	0	1	24824	2	0	next	hit	238
Fage_P076b	53	Pulse	99	2152876	4369	1
Fage_P076b	53	Response	1	2161426	12919	1
Fage_P076b	53	Pulse	99	2165276	16769	1
Fage_P076b	54	Picture	Fixation Cross Sternberg Symbols after Stroop	2173331	0	1	37319	2	0	next	other	0
Fage_P076b	54	Pulse	99	2177675	4344	1
Fage_P076b	54	Pulse	99	2190075	16744	1
Fage_P076b	54	Pulse	99	2202475	29144	1
Fage_P076b	55	Picture	Retrieval Sternberg Symbols	2210650	0	1	24824	2	0	next	incorrect	246
Fage_P076b	55	Pulse	99	2214874	4224	1
Fage_P076b	55	Response	2	2217684	7034	1
Fage_P076b	55	Pulse	99	2227274	16624	1
Fage_P076b	56	Picture	Fixation Cross after Retrieval	2235474	0	1	124619	2	0	next	other	0
Fage_P076b	56	Pulse	99	2239673	4199	1
Fage_P076b	56	Pulse	99	2252073	16599	1
Fage_P076b	56	Pulse	99	2264473	28999	1
Fage_P076b	56	Pulse	99	2276872	41398	1
Fage_P076b	56	Pulse	99	2289272	53798	1
Fage_P076b	56	Pulse	99	2301672	66198	1
Fage_P076b	56	Pulse	99	2314071	78597	1
Fage_P076b	56	Pulse	99	2326471	90997	1
Fage_P076b	56	Pulse	99	2338870	103396	1
Fage_P076b	56	Pulse	99	2351270	115796	1
Fage_P076b	57	Picture	Encoding Sternberg Symbols	2360093	0	1	24824	2	0	next	other	0
Fage_P076b	57	Pulse	99	2363670	3577	1
Fage_P076b	57	Pulse	99	2376069	15976	1
Fage_P076b	58	Picture	Fixation Cross Sternberg Symbols after Encoding	2384917	0	1	12495	2	0	next	other	0
Fage_P076b	58	Pulse	99	2388469	3552	1
Fage_P076b	59	Picture	Stroop Sternberg	2397412	0	1	24824	2	0	next	incorrect	266
Fage_P076b	59	Pulse	99	2400868	3456	1
Fage_P076b	59	Response	2	2405788	8376	1
Fage_P076b	59	Pulse	99	2413268	15856	1
Fage_P076b	60	Picture	Fixation Cross Sternberg Symbols after Stroop	2422236	0	1	37319	2	0	next	other	0
Fage_P076b	60	Pulse	99	2425668	3432	1
Fage_P076b	60	Pulse	99	2438067	15831	1
Fage_P076b	60	Pulse	99	2450467	28231	1
Fage_P076b	61	Picture	Retrieval Sternberg Symbols	2459555	0	1	24823	3	0	next	incorrect	274
Fage_P076b	61	Pulse	99	2462867	3312	1
Fage_P076b	61	Response	2	2466736	7181	1
Fage_P076b	61	Pulse	99	2475266	15711	1
Fage_P076b	62	Picture	Fixation Cross after Retrieval	2484378	0	2	149443	3	0	next	other	0
Fage_P076b	62	Pulse	99	2487666	3288	1
Fage_P076b	62	Pulse	99	2500065	15687	1
Fage_P076b	62	Pulse	99	2512465	28087	1
Fage_P076b	62	Pulse	99	2524865	40487	1
Fage_P076b	62	Pulse	99	2537264	52886	1
Fage_P076b	62	Pulse	99	2549664	65286	1
Fage_P076b	62	Pulse	99	2562064	77686	1
Fage_P076b	62	Pulse	99	2574463	90085	1
Fage_P076b	62	Pulse	99	2586863	102485	1
Fage_P076b	62	Pulse	99	2599262	114884	1
Fage_P076b	62	Pulse	99	2611662	127284	1
Fage_P076b	62	Pulse	99	2624062	139684	1
Fage_P076b	63	Picture	Encoding Sternberg Symbols	2633821	0	1	24824	2	0	next	other	0
Fage_P076b	63	Pulse	99	2636461	2640	1
Fage_P076b	63	Pulse	99	2648861	15040	1
Fage_P076b	64	Picture	Fixation Cross Sternberg Symbols after Encoding	2658645	0	1	12495	2	0	next	other	0
Fage_P076b	64	Pulse	99	2661260	2615	1
Fage_P076b	65	Picture	Stroop Sternberg	2671140	0	1	24824	2	0	next	incorrect	296
Fage_P076b	65	Pulse	99	2673660	2520	1
Fage_P076b	65	Response	2	2681660	10520	1
Fage_P076b	65	Pulse	99	2686060	14920	1
Fage_P076b	66	Picture	Fixation Cross Sternberg Symbols after Stroop	2695964	0	1	37319	2	0	next	other	0
Fage_P076b	66	Pulse	99	2698459	2495	1
Fage_P076b	66	Pulse	99	2710859	14895	1
Fage_P076b	66	Pulse	99	2723259	27295	1
Fage_P076b	67	Picture	Retrieval Sternberg Symbols	2733283	0	1	24824	2	0	next	hit	304
Fage_P076b	67	Pulse	99	2735658	2375	1
Fage_P076b	67	Response	1	2746318	13035	1
Fage_P076b	67	Pulse	99	2748058	14775	1
Fage_P076b	68	Picture	Fixation Cross after Retrieval	2758107	0	1	124619	2	0	next	other	0
Fage_P076b	68	Pulse	99	2760457	2350	1
Fage_P076b	68	Pulse	99	2772857	14750	1
Fage_P076b	68	Pulse	99	2785257	27150	1
Fage_P076b	68	Pulse	99	2797656	39549	1
Fage_P076b	68	Pulse	99	2810056	51949	1
Fage_P076b	68	Pulse	99	2822455	64348	1
Fage_P076b	68	Pulse	99	2834855	76748	1
Fage_P076b	68	Pulse	99	2847255	89148	1
Fage_P076b	68	Pulse	99	2859654	101547	1
Fage_P076b	68	Pulse	99	2872054	113947	1
Fage_P076b	69	Picture	Encoding Sternberg Symbols	2882726	0	1	24824	2	0	next	other	0
Fage_P076b	69	Pulse	99	2884454	1728	1
Fage_P076b	69	Pulse	99	2896853	14127	1
Fage_P076b	70	Picture	Fixation Cross Sternberg Symbols after Encoding	2907550	0	1	12495	2	0	next	other	0
Fage_P076b	70	Pulse	99	2909253	1703	1
Fage_P076b	71	Picture	Stroop Sternberg	2920045	0	1	24824	2	0	next	incorrect	324
Fage_P076b	71	Pulse	99	2921652	1607	1
Fage_P076b	71	Response	2	2931492	11447	1
Fage_P076b	71	Pulse	99	2934062	14017	1
Fage_P076b	72	Picture	Fixation Cross Sternberg Symbols after Stroop	2944869	0	1	37319	2	0	next	other	0
Fage_P076b	72	Pulse	99	2946462	1593	1
Fage_P076b	72	Pulse	99	2958861	13992	1
Fage_P076b	72	Pulse	99	2971261	26392	1
Fage_P076b	73	Picture	Retrieval Sternberg Symbols	2982188	0	1	24824	2	0	next	incorrect	332
Fage_P076b	73	Pulse	99	2983660	1472	1
Fage_P076b	73	Response	2	2989000	6812	1
Fage_P076b	73	Pulse	99	2996060	13872	1
Fage_P076b	74	Picture	Fixation Cross after Retrieval	3007012	0	1	112290	2	0	next	other	0
Fage_P076b	74	Pulse	99	3008460	1448	1
Fage_P076b	74	Pulse	99	3020859	13847	1
Fage_P076b	74	Pulse	99	3033259	26247	1
Fage_P076b	74	Pulse	99	3045659	38647	1
Fage_P076b	74	Pulse	99	3058058	51046	1
Fage_P076b	74	Pulse	99	3070458	63446	1
Fage_P076b	74	Pulse	99	3082857	75845	1
Fage_P076b	74	Pulse	99	3095257	88245	1
Fage_P076b	74	Pulse	99	3107657	100645	1
Fage_P076b	75	Picture	Encoding Sternberg Symbols	3119302	0	1	24824	2	0	next	other	0
Fage_P076b	75	Pulse	99	3120056	754	1
Fage_P076b	75	Pulse	99	3132456	13154	1
Fage_P076b	76	Picture	Fixation Cross Sternberg Symbols after Encoding	3144126	0	1	12495	2	0	next	other	0
Fage_P076b	76	Pulse	99	3144856	730	1
Fage_P076b	77	Picture	Stroop Sternberg	3156621	0	1	24824	2	0	next	hit	351
Fage_P076b	77	Pulse	99	3157255	634	1
Fage_P076b	77	Response	1	3165715	9094	1
Fage_P076b	77	Pulse	99	3169655	13034	1
Fage_P076b	78	Picture	Fixation Cross Sternberg Symbols after Stroop	3181445	0	1	37319	2	0	next	other	0
Fage_P076b	78	Pulse	99	3182054	609	1
Fage_P076b	78	Pulse	99	3194454	13009	1
Fage_P076b	78	Pulse	99	3206854	25409	1
Fage_P076b	79	Picture	Retrieval Sternberg Symbols	3218764	0	1	24824	2	0	next	hit	359
Fage_P076b	79	Pulse	99	3219253	489	1
Fage_P076b	79	Response	1	3227573	8809	1
Fage_P076b	79	Pulse	99	3231653	12889	1
Fage_P076b	80	Picture	Fixation Cross after Retrieval	3243588	0	1	124619	2	0	next	other	0
Fage_P076b	80	Pulse	99	3244052	464	1
Fage_P076b	80	Pulse	99	3256452	12864	1
Fage_P076b	80	Pulse	99	3268852	25264	1
Fage_P076b	80	Pulse	99	3281251	37663	1
Fage_P076b	80	Pulse	99	3293651	50063	1
Fage_P076b	80	Pulse	99	3306050	62462	1
Fage_P076b	80	Pulse	99	3318450	74862	1
Fage_P076b	80	Pulse	99	3330850	87262	1
Fage_P076b	80	Pulse	99	3343249	99661	1
Fage_P076b	80	Pulse	99	3355649	112061	1
Fage_P076b	80	Pulse	99	3368049	124461	1
Fage_P076b	81	Picture	Encoding Sternberg Symbols	3368207	0	1	24824	2	0	next	other	0
Fage_P076b	81	Pulse	99	3380448	12241	1
Fage_P076b	81	Pulse	99	3392848	24641	1
Fage_P076b	82	Picture	Fixation Cross Sternberg Symbols after Encoding	3393031	0	1	12495	2	0	next	other	0
Fage_P076b	82	Pulse	99	3405247	12216	1
Fage_P076b	83	Picture	Stroop Sternberg	3405526	0	1	24824	2	0	next	incorrect	379
Fage_P076b	83	Response	2	3416367	10841	1
Fage_P076b	83	Pulse	99	3417647	12121	1
Fage_P076b	83	Pulse	99	3430047	24521	1
Fage_P076b	84	Picture	Fixation Cross Sternberg Symbols after Stroop	3430350	0	1	37319	2	0	next	other	0
Fage_P076b	84	Pulse	99	3442446	12096	1
Fage_P076b	84	Pulse	99	3454846	24496	1
Fage_P076b	84	Pulse	99	3467246	36896	1
Fage_P076b	85	Picture	Retrieval Sternberg Symbols	3467669	0	1	24824	2	0	next	incorrect	387
Fage_P076b	85	Response	2	3478285	10616	1
Fage_P076b	85	Pulse	99	3479645	11976	1
Fage_P076b	85	Pulse	99	3492045	24376	1
Fage_P076b	86	Picture	Fixation Cross after Retrieval	3492493	0	1	124619	2	0	next	other	0
Fage_P076b	86	Pulse	99	3504444	11951	1
Fage_P076b	86	Pulse	99	3516844	24351	1
Fage_P076b	86	Pulse	99	3529244	36751	1
Fage_P076b	86	Pulse	99	3541643	49150	1
Fage_P076b	86	Pulse	99	3554043	61550	1
Fage_P076b	86	Pulse	99	3566443	73950	1
Fage_P076b	86	Pulse	99	3578842	86349	1
Fage_P076b	86	Pulse	99	3591242	98749	1
Fage_P076b	86	Pulse	99	3603641	111148	1
Fage_P076b	86	Pulse	99	3616041	123548	1
Fage_P076b	87	Picture	Encoding Sternberg Symbols	3617112	0	1	24824	2	0	next	other	0
Fage_P076b	87	Pulse	99	3628441	11329	1
Fage_P076b	87	Pulse	99	3640840	23728	1
Fage_P076b	88	Picture	Fixation Cross Sternberg Symbols after Encoding	3641936	0	1	12495	2	0	next	other	0
Fage_P076b	88	Pulse	99	3653240	11304	1
Fage_P076b	89	Picture	Stroop Sternberg	3654431	0	1	24824	2	0	next	incorrect	407
Fage_P076b	89	Response	2	3663799	9368	1
Fage_P076b	89	Pulse	99	3665639	11208	1
Fage_P076b	89	Pulse	99	3678039	23608	1
Fage_P076b	90	Picture	Fixation Cross Sternberg Symbols after Stroop	3679255	0	1	37319	2	0	next	other	0
Fage_P076b	90	Pulse	99	3690439	11184	1
Fage_P076b	90	Pulse	99	3702838	23583	1
Fage_P076b	90	Pulse	99	3715238	35983	1
Fage_P076b	91	Picture	Retrieval Sternberg Symbols	3716574	0	1	24824	2	0	next	incorrect	415
Fage_P076b	91	Response	2	3723148	6574	1
Fage_P076b	91	Pulse	99	3727637	11063	1
Fage_P076b	91	Pulse	99	3740037	23463	1
Fage_P076b	92	Picture	Fixation Cross after Retrieval	3741398	0	1	112290	2	0	next	other	0
Fage_P076b	92	Pulse	99	3752437	11039	1
Fage_P076b	92	Pulse	99	3764836	23438	1
Fage_P076b	92	Pulse	99	3777236	35838	1
Fage_P076b	92	Pulse	99	3789635	48237	1
Fage_P076b	92	Pulse	99	3802035	60637	1
Fage_P076b	92	Pulse	99	3814435	73037	1
Fage_P076b	92	Pulse	99	3826834	85436	1
Fage_P076b	92	Pulse	99	3839234	97836	1
Fage_P076b	92	Pulse	99	3851634	110236	1
Fage_P076b	93	Picture	Encoding Sternberg Symbols	3853688	0	1	24824	2	0	next	other	0
Fage_P076b	93	Pulse	99	3864033	10345	1
Fage_P076b	93	Pulse	99	3876433	22745	1
Fage_P076b	94	Picture	Fixation Cross Sternberg Symbols after Encoding	3878512	0	1	12495	2	0	next	other	0
Fage_P076b	94	Pulse	99	3888832	10320	1
Fage_P076b	95	Picture	Stroop Sternberg	3891007	0	1	24824	2	0	next	incorrect	434
Fage_P076b	95	Response	2	3901132	10125	1
Fage_P076b	95	Pulse	99	3901232	10225	1
Fage_P076b	95	Pulse	99	3913632	22625	1
Fage_P076b	96	Picture	Fixation Cross Sternberg Symbols after Stroop	3915831	0	1	37319	2	0	next	other	0
Fage_P076b	96	Pulse	99	3926031	10200	1
Fage_P076b	96	Pulse	99	3938431	22600	1
Fage_P076b	96	Pulse	99	3950830	34999	1
Fage_P076b	97	Picture	Retrieval Sternberg Symbols	3953150	0	1	24824	2	0	next	hit	443
Fage_P076b	97	Pulse	99	3963230	10080	1
Fage_P076b	97	Response	1	3964740	11590	1
Fage_P076b	97	Pulse	99	3975630	22480	1
Fage_P076b	98	Picture	Fixation Cross after Retrieval	3977974	0	1	137114	2	0	next	other	0
Fage_P076b	98	Pulse	99	3988029	10055	1
Fage_P076b	98	Pulse	99	4000429	22455	1
Fage_P076b	98	Pulse	99	4012829	34855	1
Fage_P076b	98	Pulse	99	4025228	47254	1
Fage_P076b	98	Pulse	99	4037628	59654	1
Fage_P076b	98	Pulse	99	4050028	72054	1
Fage_P076b	98	Pulse	99	4062427	84453	1
Fage_P076b	98	Pulse	99	4074827	96853	1
Fage_P076b	98	Pulse	99	4087226	109252	1
Fage_P076b	98	Pulse	99	4099626	121652	1
Fage_P076b	98	Pulse	99	4112026	134052	1
Fage_P076b	99	Picture	Encoding Sternberg Symbols	4115088	0	1	24824	2	0	next	other	0
Fage_P076b	99	Pulse	99	4124425	9337	1
Fage_P076b	99	Pulse	99	4136825	21737	1
Fage_P076b	100	Picture	Fixation Cross Sternberg Symbols after Encoding	4139912	0	1	12495	2	0	next	other	0
Fage_P076b	100	Pulse	99	4149225	9313	1
Fage_P076b	101	Picture	Stroop Sternberg	4152407	0	1	24824	2	0	next	incorrect	463
Fage_P076b	101	Response	2	4161284	8877	1
Fage_P076b	101	Pulse	99	4161624	9217	1
Fage_P076b	101	Pulse	99	4174024	21617	1
Fage_P076b	102	Picture	Fixation Cross Sternberg Symbols after Stroop	4177231	0	1	37319	2	0	next	other	0
Fage_P076b	102	Pulse	99	4186423	9192	1
Fage_P076b	102	Pulse	99	4198823	21592	1
Fage_P076b	102	Pulse	99	4211223	33992	1
Fage_P076b	103	Picture	Retrieval Sternberg Symbols	4214550	0	1	24824	2	0	next	hit	472
Fage_P076b	103	Pulse	99	4223622	9072	1
Fage_P076b	103	Response	1	4225062	10512	1
Fage_P076b	103	Pulse	99	4236022	21472	1
Fage_P076b	104	Picture	Fixation Cross after Retrieval	4239374	0	1	149443	2	0	next	other	0
Fage_P076b	104	Pulse	99	4248421	9047	1
Fage_P076b	104	Pulse	99	4260821	21447	1
Fage_P076b	104	Pulse	99	4273221	33847	1
Fage_P076b	104	Pulse	99	4285620	46246	1
Fage_P076b	104	Pulse	99	4298020	58646	1
Fage_P076b	104	Pulse	99	4310419	71045	1
Fage_P076b	104	Pulse	99	4322819	83445	1
Fage_P076b	104	Pulse	99	4335219	95845	1
Fage_P076b	104	Pulse	99	4347618	108244	1
Fage_P076b	104	Pulse	99	4360018	120644	1
Fage_P076b	104	Pulse	99	4372418	133044	1
Fage_P076b	104	Pulse	99	4384817	145443	1
Fage_P076b	105	Picture	Encoding Sternberg Symbols	4388817	0	1	24823	3	0	next	other	0
Fage_P076b	105	Pulse	99	4397217	8400	1
Fage_P076b	105	Pulse	99	4409616	20799	1
Fage_P076b	106	Picture	Fixation Cross Sternberg Symbols after Encoding	4413640	0	2	12496	3	0	next	other	0
Fage_P076b	106	Pulse	99	4422016	8376	1
Fage_P076b	107	Picture	Stroop Sternberg	4426136	0	1	24824	2	0	next	hit	494
Fage_P076b	107	Pulse	99	4434416	8280	1
Fage_P076b	107	Response	1	4436135	9999	1
Fage_P076b	107	Pulse	99	4446815	20679	1
Fage_P076b	108	Picture	Fixation Cross Sternberg Symbols after Stroop	4450960	0	1	37319	2	0	next	other	0
Fage_P076b	108	Pulse	99	4459215	8255	1
Fage_P076b	108	Pulse	99	4471614	20654	1
Fage_P076b	108	Pulse	99	4484014	33054	1
Fage_P076b	109	Picture	Retrieval Sternberg Symbols	4488279	0	1	24824	2	0	next	incorrect	502
Fage_P076b	109	Pulse	99	4496414	8135	1
Fage_P076b	109	Response	2	4496674	8395	1
Fage_P076b	109	Pulse	99	4508813	20534	1
Fage_P076b	110	Picture	Fixation Cross after Retrieval	4513103	0	1	137114	2	0	next	other	0
Fage_P076b	110	Pulse	99	4521213	8110	1
Fage_P076b	110	Pulse	99	4533612	20509	1
Fage_P076b	110	Pulse	99	4546012	32909	1
Fage_P076b	110	Pulse	99	4558422	45319	1
Fage_P076b	110	Pulse	99	4570821	57718	1
Fage_P076b	110	Pulse	99	4583221	70118	1
Fage_P076b	110	Pulse	99	4595621	82518	1
Fage_P076b	110	Pulse	99	4608020	94917	1
Fage_P076b	110	Pulse	99	4620420	107317	1
Fage_P076b	110	Pulse	99	4632819	119716	1
Fage_P076b	110	Pulse	99	4645219	132116	1
Fage_P076b	111	Picture	Encoding Sternberg Symbols	4650217	0	1	24824	2	0	next	other	0
Fage_P076b	111	Pulse	99	4657619	7402	1
Fage_P076b	111	Pulse	99	4670018	19801	1
Fage_P076b	112	Picture	Fixation Cross Sternberg Symbols after Encoding	4675041	0	1	12495	2	0	next	other	0
Fage_P076b	112	Pulse	99	4682418	7377	1
Fage_P076b	113	Picture	Stroop Sternberg	4687536	0	1	24824	2	0	next	incorrect	523
Fage_P076b	113	Pulse	99	4694818	7282	1
Fage_P076b	113	Response	2	4696007	8471	1
Fage_P076b	113	Pulse	99	4707217	19681	1
Fage_P076b	114	Picture	Fixation Cross Sternberg Symbols after Stroop	4712360	0	1	37319	2	0	next	other	0
Fage_P076b	114	Pulse	99	4719617	7257	1
Fage_P076b	114	Pulse	99	4732016	19656	1
Fage_P076b	114	Pulse	99	4744416	32056	1
Fage_P076b	115	Picture	Retrieval Sternberg Symbols	4749679	0	1	24824	2	0	next	incorrect	531
Fage_P076b	115	Pulse	99	4756816	7137	1
Fage_P076b	115	Response	2	4759085	9406	1
Fage_P076b	115	Pulse	99	4769215	19536	1
Fage_P076b	116	Picture	Fixation Cross after Retrieval	4774503	0	1	112290	2	0	next	other	0
Fage_P076b	116	Pulse	99	4781615	7112	1
Fage_P076b	116	Pulse	99	4794015	19512	1
Fage_P076b	116	Pulse	99	4806414	31911	1
Fage_P076b	116	Pulse	99	4818814	44311	1
Fage_P076b	116	Pulse	99	4831213	56710	1
Fage_P076b	116	Pulse	99	4843613	69110	1
Fage_P076b	116	Pulse	99	4856013	81510	1
Fage_P076b	116	Pulse	99	4868412	93909	1
Fage_P076b	116	Pulse	99	4880812	106309	1
Fage_P076b	117	Picture	Encoding Sternberg Symbols	4886793	0	1	24824	2	0	next	other	0
Fage_P076b	117	Pulse	99	4893211	6418	1
Fage_P076b	117	Pulse	99	4905611	18818	1
Fage_P076b	118	Picture	Fixation Cross Sternberg Symbols after Encoding	4911617	0	1	12495	2	0	next	other	0
Fage_P076b	118	Pulse	99	4918011	6394	1
Fage_P076b	119	Picture	Stroop Sternberg	4924112	0	1	24824	2	0	next	incorrect	550
Fage_P076b	119	Pulse	99	4930410	6298	1
Fage_P076b	119	Response	2	4931190	7078	1
Fage_P076b	119	Pulse	99	4942810	18698	1
Fage_P076b	120	Picture	Fixation Cross Sternberg Symbols after Stroop	4948936	0	1	37319	2	0	next	other	0
Fage_P076b	120	Pulse	99	4955210	6274	1
Fage_P076b	120	Pulse	99	4967609	18673	1
Fage_P076b	120	Pulse	99	4980009	31073	1
Fage_P076b	121	Picture	Retrieval Sternberg Symbols	4986255	0	1	24824	2	0	next	incorrect	558
Fage_P076b	121	Pulse	99	4992408	6153	1
Fage_P076b	121	Response	2	4997508	11253	1
Fage_P076b	121	Pulse	99	5004808	18553	1
Fage_P076b	122	Picture	Fixation Cross after Retrieval	5011079	0	1	149443	2	0	next	other	0
Fage_P076b	122	Pulse	99	5017208	6129	1
Fage_P076b	122	Pulse	99	5029607	18528	1
Fage_P076b	122	Pulse	99	5042007	30928	1
Fage_P076b	122	Pulse	99	5054406	43327	1
Fage_P076b	122	Pulse	99	5066806	55727	1
Fage_P076b	122	Pulse	99	5079206	68127	1
Fage_P076b	122	Pulse	99	5091605	80526	1
Fage_P076b	122	Pulse	99	5104005	92926	1
Fage_P076b	122	Pulse	99	5116405	105326	1
Fage_P076b	122	Pulse	99	5128804	117725	1
Fage_P076b	122	Pulse	99	5141204	130125	1
Fage_P076b	122	Pulse	99	5153603	142524	1
Fage_P076b	123	Picture	Encoding Sternberg Symbols	5160522	0	1	24823	3	0	next	other	0
Fage_P076b	123	Pulse	99	5166003	5481	1
Fage_P076b	123	Pulse	99	5178403	17881	1
Fage_P076b	124	Picture	Fixation Cross Sternberg Symbols after Encoding	5185345	0	2	12496	3	0	next	other	0
Fage_P076b	124	Pulse	99	5190802	5457	1
Fage_P076b	125	Picture	Stroop Sternberg	5197841	0	1	24824	2	0	next	incorrect	580
Fage_P076b	125	Pulse	99	5203202	5361	1
Fage_P076b	125	Response	2	5205182	7341	1
Fage_P076b	125	Pulse	99	5215601	17760	1
Fage_P076b	126	Picture	Fixation Cross Sternberg Symbols after Stroop	5222665	0	1	37319	2	0	next	other	0
Fage_P076b	126	Pulse	99	5228001	5336	1
Fage_P076b	126	Pulse	99	5240401	17736	1
Fage_P076b	126	Pulse	99	5252800	30135	1
Fage_P076b	127	Picture	Retrieval Sternberg Symbols	5259984	0	1	24823	3	0	next	hit	588
Fage_P076b	127	Pulse	99	5265200	5216	1
Fage_P076b	127	Response	1	5270130	10146	1
Fage_P076b	127	Pulse	99	5277599	17615	1
Fage_P076b	128	Picture	Fixation Cross after Retrieval	5284807	0	2	124619	4	0	next	other	0
Fage_P076b	128	Pulse	99	5289999	5192	1
Fage_P076b	128	Pulse	99	5302399	17592	1
Fage_P076b	128	Pulse	99	5314798	29991	1
Fage_P076b	128	Pulse	99	5327198	42391	1
Fage_P076b	128	Pulse	99	5339598	54791	1
Fage_P076b	128	Pulse	99	5351997	67190	1
Fage_P076b	128	Pulse	99	5364397	79590	1
Fage_P076b	128	Pulse	99	5376797	91990	1
Fage_P076b	128	Pulse	99	5389196	104389	1
Fage_P076b	128	Pulse	99	5401596	116789	1
Fage_P076b	129	Picture	Encoding Sternberg Symbols	5409426	0	2	24824	3	0	next	other	0
Fage_P076b	129	Pulse	99	5413995	4569	1
Fage_P076b	129	Pulse	99	5426395	16969	1
Fage_P076b	130	Picture	Fixation Cross Sternberg Symbols after Encoding	5434250	0	1	12495	3	0	next	other	0
Fage_P076b	130	Pulse	99	5438795	4545	1
Fage_P076b	131	Picture	Stroop Sternberg	5446745	0	2	24824	3	0	next	incorrect	608
Fage_P076b	131	Pulse	99	5451194	4449	1
Fage_P076b	131	Response	2	5454824	8079	1
Fage_P076b	131	Pulse	99	5463594	16849	1
Fage_P076b	132	Picture	Fixation Cross Sternberg Symbols after Stroop	5471569	0	1	37319	2	0	next	other	0
Fage_P076b	132	Pulse	99	5475993	4424	1
Fage_P076b	132	Pulse	99	5488393	16824	1
Fage_P076b	132	Pulse	99	5500793	29224	1
Fage_P076b	133	Picture	Retrieval Sternberg Symbols	5508888	0	1	24824	2	0	next	hit	616
Fage_P076b	133	Pulse	99	5513192	4304	1
Fage_P076b	133	Response	1	5515372	6484	1
Fage_P076b	133	Pulse	99	5525592	16704	1
Fage_P076b	134	Picture	Fixation Cross after Retrieval	5533712	0	1	112290	3	0	next	other	0
Fage_P076b	134	Pulse	99	5537992	4280	1
Fage_P076b	134	Pulse	99	5550391	16679	1
Fage_P076b	134	Pulse	99	5562791	29079	1
Fage_P076b	134	Pulse	99	5575190	41478	1
Fage_P076b	134	Pulse	99	5587590	53878	1
Fage_P076b	134	Pulse	99	5599990	66278	1
Fage_P076b	134	Pulse	99	5612389	78677	1
Fage_P076b	134	Pulse	99	5624789	91077	1
Fage_P076b	134	Pulse	99	5637188	103476	1
Fage_P076b	135	Picture	Encoding Sternberg Symbols	5646002	0	2	24824	4	0	next	other	0
Fage_P076b	135	Pulse	99	5649588	3586	1
Fage_P076b	135	Pulse	99	5661988	15986	1
Fage_P076b	136	Picture	Fixation Cross Sternberg Symbols after Encoding	5670826	0	2	12496	3	0	next	other	0
Fage_P076b	136	Pulse	99	5674387	3561	1
Fage_P076b	137	Picture	Stroop Sternberg	5683322	0	1	24824	2	0	next	hit	635
Fage_P076b	137	Pulse	99	5686787	3465	1
Fage_P076b	137	Response	1	5693077	9755	1
Fage_P076b	137	Pulse	99	5699186	15864	1
Fage_P076b	138	Picture	Fixation Cross Sternberg Symbols after Stroop	5708146	0	1	37319	2	0	next	other	0
Fage_P076b	138	Pulse	99	5711586	3440	1
Fage_P076b	138	Pulse	99	5723986	15840	1
Fage_P076b	138	Pulse	99	5736385	28239	1
Fage_P076b	139	Picture	Retrieval Sternberg Symbols	5745465	0	1	24823	2	0	next	incorrect	644
Fage_P076b	139	Pulse	99	5748785	3320	1
Fage_P076b	139	Pulse	99	5761185	15720	1
Fage_P076b	139	Response	2	5766844	21379	1
Fage_P076b	140	Picture	Fixation Cross after Retrieval	5770288	0	1	136948	2	0	next	other	0
Fage_P076b	140	Pulse	99	5773584	3296	1
Fage_P076b	140	Pulse	99	5785984	15696	1
Fage_P076b	140	Pulse	99	5798383	28095	1
Fage_P076b	140	Pulse	99	5810783	40495	1
Fage_P076b	140	Pulse	99	5823183	52895	1
Fage_P076b	140	Pulse	99	5835582	65294	1
Fage_P076b	140	Pulse	99	5847982	77694	1
Fage_P076b	140	Pulse	99	5860382	90094	1
Fage_P076b	140	Pulse	99	5872781	102493	1
Fage_P076b	140	Pulse	99	5885181	114893	1
Fage_P076b	140	Pulse	99	5897580	127292	1
Fage_P076b	141	Picture	Encoding Sternberg Symbols	5907236	0	1	24824	2	0	next	other	0
Fage_P076b	141	Pulse	99	5909980	2744	1
Fage_P076b	141	Pulse	99	5922380	15144	1
Fage_P076b	142	Picture	Fixation Cross Sternberg Symbols after Encoding	5932060	0	1	12495	2	0	next	other	0
Fage_P076b	142	Pulse	99	5934779	2719	1
Fage_P076b	143	Picture	Stroop Sternberg	5944555	0	1	24824	2	0	next	hit	664
Fage_P076b	143	Pulse	99	5947179	2624	1
Fage_P076b	143	Response	1	5954169	9614	1
Fage_P076b	143	Pulse	99	5959588	15033	1
Fage_P076b	144	Picture	Fixation Cross Sternberg Symbols after Stroop	5969379	0	1	37319	2	0	next	other	0
Fage_P076b	144	Pulse	99	5971988	2609	1
Fage_P076b	144	Pulse	99	5984388	15009	1
Fage_P076b	144	Pulse	99	5996787	27408	1
Fage_P076b	145	Picture	Retrieval Sternberg Symbols	6006698	0	1	24824	2	0	next	incorrect	672
Fage_P076b	145	Pulse	99	6009187	2489	1
Fage_P076b	145	Response	2	6015377	8679	1
Fage_P076b	145	Pulse	99	6021586	14888	1
Fage_P076b	146	Picture	Fixation Cross after Retrieval	6031522	0	1	112290	2	0	next	other	0
Fage_P076b	146	Pulse	99	6033986	2464	1
Fage_P076b	146	Pulse	99	6046386	14864	1
Fage_P076b	146	Pulse	99	6058785	27263	1
Fage_P076b	146	Pulse	99	6071185	39663	1
Fage_P076b	146	Pulse	99	6083585	52063	1
Fage_P076b	146	Pulse	99	6095984	64462	1
Fage_P076b	146	Pulse	99	6108384	76862	1
Fage_P076b	146	Pulse	99	6120784	89262	1
Fage_P076b	146	Pulse	99	6133183	101661	1
Fage_P076b	147	Picture	Instruction Sternberg Letters	6143812	0	1	37319	2	0	next	other	0
Fage_P076b	147	Pulse	99	6145583	1771	1
Fage_P076b	147	Pulse	99	6157982	14170	1
Fage_P076b	147	Pulse	99	6170382	26570	1
Fage_P076b	148	Picture	Encoding Sternberg Letters	6181131	0	1	24824	2	0	next	other	0
Fage_P076b	148	Pulse	99	6182782	1651	1
Fage_P076b	148	Pulse	99	6195181	14050	1
Fage_P076b	149	Picture	Fixation Cross Sternberg Letters after Encoding	6205955	0	1	12495	2	0	next	other	0
Fage_P076b	149	Pulse	99	6207581	1626	1
Fage_P076b	150	Picture	Stroop Sternberg	6218450	0	1	24824	2	0	next	incorrect	695
Fage_P076b	150	Pulse	99	6219980	1530	1
Fage_P076b	150	Response	2	6227760	9310	1
Fage_P076b	150	Pulse	99	6232380	13930	1
Fage_P076b	151	Picture	Fixation Cross Sternberg Letters after Stroop	6243274	0	1	37319	2	0	next	other	0
Fage_P076b	151	Pulse	99	6244780	1506	1
Fage_P076b	151	Pulse	99	6257179	13905	1
Fage_P076b	151	Pulse	99	6269579	26305	1
Fage_P076b	152	Picture	Retrieval Sternberg Letters	6280593	0	1	24824	2	0	next	incorrect	703
Fage_P076b	152	Pulse	99	6281979	1386	1
Fage_P076b	152	Response	2	6290058	9465	1
Fage_P076b	152	Pulse	99	6294378	13785	1
Fage_P076b	153	Picture	Fixation Cross after Retrieval	6305417	0	1	112290	3	0	next	other	0
Fage_P076b	153	Pulse	99	6306778	1361	1
Fage_P076b	153	Pulse	99	6319177	13760	1
Fage_P076b	153	Pulse	99	6331577	26160	1
Fage_P076b	153	Pulse	99	6343977	38560	1
Fage_P076b	153	Pulse	99	6356376	50959	1
Fage_P076b	153	Pulse	99	6368776	63359	1
Fage_P076b	153	Pulse	99	6381175	75758	1
Fage_P076b	153	Pulse	99	6393575	88158	1
Fage_P076b	153	Pulse	99	6405975	100558	1
Fage_P076b	154	Picture	Encoding Sternberg Letters	6417707	0	2	24824	3	0	next	other	0
Fage_P076b	154	Pulse	99	6418374	667	1
Fage_P076b	154	Pulse	99	6430774	13067	1
Fage_P076b	155	Picture	Fixation Cross Sternberg Letters after Encoding	6442531	0	1	12496	2	0	next	other	0
Fage_P076b	155	Pulse	99	6443174	643	1
Fage_P076b	156	Picture	Stroop Sternberg	6455027	0	1	24823	2	0	next	incorrect	722
Fage_P076b	156	Pulse	99	6455573	546	1
Fage_P076b	156	Response	2	6461813	6786	1
Fage_P076b	156	Pulse	99	6467973	12946	1
Fage_P076b	157	Picture	Fixation Cross Sternberg Letters after Stroop	6479850	0	1	37319	2	0	next	other	0
Fage_P076b	157	Pulse	99	6480372	522	1
Fage_P076b	157	Pulse	99	6492772	12922	1
Fage_P076b	157	Pulse	99	6505172	25322	1
Fage_P076b	158	Picture	Retrieval Sternberg Letters	6517169	0	1	24824	2	0	next	hit	730
Fage_P076b	158	Pulse	99	6517571	402	1
Fage_P076b	158	Response	1	6523531	6362	1
Fage_P076b	158	Pulse	99	6529971	12802	1
Fage_P076b	159	Picture	Fixation Cross after Retrieval	6541993	0	1	149443	2	0	next	other	0
Fage_P076b	159	Pulse	99	6542371	378	1
Fage_P076b	159	Pulse	99	6554770	12777	1
Fage_P076b	159	Pulse	99	6567170	25177	1
Fage_P076b	159	Pulse	99	6579569	37576	1
Fage_P076b	159	Pulse	99	6591969	49976	1
Fage_P076b	159	Pulse	99	6604369	62376	1
Fage_P076b	159	Pulse	99	6616768	74775	1
Fage_P076b	159	Pulse	99	6629168	87175	1
Fage_P076b	159	Pulse	99	6641567	99574	1
Fage_P076b	159	Pulse	99	6653967	111974	1
Fage_P076b	159	Pulse	99	6666367	124374	1
Fage_P076b	159	Pulse	99	6678766	136773	1
Fage_P076b	159	Pulse	99	6691166	149173	1
Fage_P076b	160	Picture	Encoding Sternberg Letters	6691436	0	1	24824	2	0	next	other	0
Fage_P076b	160	Pulse	99	6703566	12130	1
Fage_P076b	160	Pulse	99	6715965	24529	1
Fage_P076b	161	Picture	Fixation Cross Sternberg Letters after Encoding	6716260	0	1	12495	2	0	next	other	0
Fage_P076b	161	Pulse	99	6728365	12105	1
Fage_P076b	162	Picture	Stroop Sternberg	6728755	0	1	24824	2	0	next	hit	752
Fage_P076b	162	Response	1	6739754	10999	1
Fage_P076b	162	Pulse	99	6740764	12009	1
Fage_P076b	162	Pulse	99	6753164	24409	1
Fage_P076b	163	Picture	Fixation Cross Sternberg Letters after Stroop	6753579	0	1	37319	2	0	next	other	0
Fage_P076b	163	Pulse	99	6765564	11985	1
Fage_P076b	163	Pulse	99	6777963	24384	1
Fage_P076b	163	Pulse	99	6790363	36784	1
Fage_P076b	164	Picture	Retrieval Sternberg Letters	6790898	0	1	24824	2	0	next	hit	760
Fage_P076b	164	Response	1	6798283	7385	1
Fage_P076b	164	Pulse	99	6802762	11864	1
Fage_P076b	164	Pulse	99	6815162	24264	1
Fage_P076b	165	Picture	Fixation Cross after Retrieval	6815722	0	1	124619	2	0	next	other	0
Fage_P076b	165	Pulse	99	6827562	11840	1
Fage_P076b	165	Pulse	99	6839961	24239	1
Fage_P076b	165	Pulse	99	6852361	36639	1
Fage_P076b	165	Pulse	99	6864761	49039	1
Fage_P076b	165	Pulse	99	6877160	61438	1
Fage_P076b	165	Pulse	99	6889560	73838	1
Fage_P076b	165	Pulse	99	6901959	86237	1
Fage_P076b	165	Pulse	99	6914359	98637	1
Fage_P076b	165	Pulse	99	6926759	111037	1
Fage_P076b	165	Pulse	99	6939158	123436	1
Fage_P076b	166	Picture	Encoding Sternberg Letters	6940341	0	1	24824	2	0	next	other	0
Fage_P076b	166	Pulse	99	6951558	11217	1
Fage_P076b	166	Pulse	99	6963958	23617	1
Fage_P076b	167	Picture	Fixation Cross Sternberg Letters after Encoding	6965165	0	1	12495	2	0	next	other	0
Fage_P076b	167	Pulse	99	6976357	11192	1
Fage_P076b	168	Picture	Stroop Sternberg	6977660	0	1	24824	2	0	next	hit	781
Fage_P076b	168	Pulse	99	6988757	11097	1
Fage_P076b	168	Response	1	6997776	20116	1
Fage_P076b	168	Pulse	99	7001156	23496	1
Fage_P076b	169	Picture	Fixation Cross Sternberg Letters after Stroop	7002484	0	1	37319	2	0	next	other	0
Fage_P076b	169	Pulse	99	7013556	11072	1
Fage_P076b	169	Pulse	99	7025956	23472	1
Fage_P076b	169	Pulse	99	7038355	35871	1
Fage_P076b	170	Picture	Retrieval Sternberg Letters	7039803	0	1	24824	2	0	next	incorrect	789
Fage_P076b	170	Pulse	99	7050755	10952	1
Fage_P076b	170	Response	2	7051675	11872	1
Fage_P076b	170	Pulse	99	7063154	23351	1
Fage_P076b	171	Picture	Fixation Cross after Retrieval	7064627	0	1	137114	2	0	next	other	0
Fage_P076b	171	Pulse	99	7075554	10927	1
Fage_P076b	171	Pulse	99	7087954	23327	1
Fage_P076b	171	Pulse	99	7100353	35726	1
Fage_P076b	171	Pulse	99	7112753	48126	1
Fage_P076b	171	Pulse	99	7125152	60525	1
Fage_P076b	171	Pulse	99	7137552	72925	1
Fage_P076b	171	Pulse	99	7149952	85325	1
Fage_P076b	171	Pulse	99	7162351	97724	1
Fage_P076b	171	Pulse	99	7174751	110124	1
Fage_P076b	171	Pulse	99	7187151	122524	1
Fage_P076b	171	Pulse	99	7199550	134923	1
Fage_P076b	172	Picture	Encoding Sternberg Letters	7201741	0	1	24824	2	0	next	other	0
Fage_P076b	172	Pulse	99	7211950	10209	1
Fage_P076b	172	Pulse	99	7224349	22608	1
Fage_P076b	173	Picture	Fixation Cross Sternberg Letters after Encoding	7226565	0	1	12495	2	0	next	other	0
Fage_P076b	173	Pulse	99	7236749	10184	1
Fage_P076b	174	Picture	Stroop Sternberg	7239060	0	1	24824	2	0	next	incorrect	810
Fage_P076b	174	Pulse	99	7249149	10089	1
Fage_P076b	174	Response	2	7253378	14318	1
Fage_P076b	174	Pulse	99	7261548	22488	1
Fage_P076b	175	Picture	Fixation Cross Sternberg Letters after Stroop	7263884	0	1	37319	2	0	next	other	0
Fage_P076b	175	Pulse	99	7273948	10064	1
Fage_P076b	175	Pulse	99	7286347	22463	1
Fage_P076b	175	Pulse	99	7298747	34863	1
Fage_P076b	176	Picture	Retrieval Sternberg Letters	7301203	0	1	24824	2	0	next	hit	817
Fage_P076b	176	Response	1	7307957	6754	1
Fage_P076b	176	Pulse	99	7311147	9944	1
Fage_P076b	176	Pulse	99	7323546	22343	1
Fage_P076b	177	Picture	Fixation Cross after Retrieval	7326027	0	1	124619	2	0	next	other	0
Fage_P076b	177	Pulse	99	7335946	9919	1
Fage_P076b	177	Pulse	99	7348346	22319	1
Fage_P076b	177	Pulse	99	7360745	34718	1
Fage_P076b	177	Pulse	99	7373145	47118	1
Fage_P076b	177	Pulse	99	7385544	59517	1
Fage_P076b	177	Pulse	99	7397944	71917	1
Fage_P076b	177	Pulse	99	7410344	84317	1
Fage_P076b	177	Pulse	99	7422743	96716	1
Fage_P076b	177	Pulse	99	7435143	109116	1
Fage_P076b	177	Pulse	99	7447543	121516	1
Fage_P076b	178	Picture	Encoding Sternberg Letters	7450646	0	1	24824	2	0	next	other	0
Fage_P076b	178	Pulse	99	7459942	9296	1
Fage_P076b	178	Pulse	99	7472342	21696	1
Fage_P076b	179	Picture	Fixation Cross Sternberg Letters after Encoding	7475470	0	1	12495	2	0	next	other	0
Fage_P076b	179	Pulse	99	7484741	9271	1
Fage_P076b	180	Picture	Stroop Sternberg	7487965	0	1	24824	2	0	next	incorrect	837
Fage_P076b	180	Response	2	7496441	8476	1
Fage_P076b	180	Pulse	99	7497141	9176	1
Fage_P076b	180	Pulse	99	7509541	21576	1
Fage_P076b	181	Picture	Fixation Cross Sternberg Letters after Stroop	7512789	0	1	37319	2	0	next	other	0
Fage_P076b	181	Pulse	99	7521940	9151	1
Fage_P076b	181	Pulse	99	7534340	21551	1
Fage_P076b	181	Pulse	99	7546739	33950	1
Fage_P076b	182	Picture	Retrieval Sternberg Letters	7550108	0	1	24824	2	0	next	hit	846
Fage_P076b	182	Pulse	99	7559139	9031	1
Fage_P076b	182	Response	1	7559569	9461	1
Fage_P076b	182	Pulse	99	7571539	21431	1
Fage_P076b	183	Picture	Fixation Cross after Retrieval	7574932	0	1	112290	2	0	next	other	0
Fage_P076b	183	Pulse	99	7583938	9006	1
Fage_P076b	183	Pulse	99	7596338	21406	1
Fage_P076b	183	Pulse	99	7608737	33805	1
Fage_P076b	183	Pulse	99	7621147	46215	1
Fage_P076b	183	Pulse	99	7633537	58605	1
Fage_P076b	183	Pulse	99	7645946	71014	1
Fage_P076b	183	Pulse	99	7658346	83414	1
Fage_P076b	183	Pulse	99	7670746	95814	1
Fage_P076b	183	Pulse	99	7683145	108213	1
Fage_P076b	184	Picture	Encoding Sternberg Letters	7687222	0	1	24824	2	0	next	other	0
Fage_P076b	184	Pulse	99	7695545	8323	1
Fage_P076b	184	Pulse	99	7707944	20722	1
Fage_P076b	185	Picture	Fixation Cross Sternberg Letters after Encoding	7712046	0	1	12495	2	0	next	other	0
Fage_P076b	185	Pulse	99	7720344	8298	1
Fage_P076b	186	Picture	Stroop Sternberg	7724541	0	1	24824	2	0	next	hit	865
Fage_P076b	186	Pulse	99	7732744	8203	1
Fage_P076b	186	Response	1	7733384	8843	1
Fage_P076b	186	Pulse	99	7745143	20602	1
Fage_P076b	187	Picture	Fixation Cross Sternberg Letters after Stroop	7749365	0	1	37319	2	0	next	other	0
Fage_P076b	187	Pulse	99	7757543	8178	1
Fage_P076b	187	Pulse	99	7769943	20578	1
Fage_P076b	187	Pulse	99	7782342	32977	1
Fage_P076b	188	Picture	Retrieval Sternberg Letters	7786684	0	1	24824	2	0	next	incorrect	872
Fage_P076b	188	Response	2	7794172	7488	1
Fage_P076b	188	Pulse	99	7794742	8058	1
Fage_P076b	188	Pulse	99	7807141	20457	1
Fage_P076b	189	Picture	Fixation Cross after Retrieval	7811508	0	1	112290	2	0	next	other	0
Fage_P076b	189	Pulse	99	7819541	8033	1
Fage_P076b	189	Pulse	99	7831941	20433	1
Fage_P076b	189	Pulse	99	7844340	32832	1
Fage_P076b	189	Pulse	99	7856740	45232	1
Fage_P076b	189	Pulse	99	7869140	57632	1
Fage_P076b	189	Pulse	99	7881539	70031	1
Fage_P076b	189	Pulse	99	7893939	82431	1
Fage_P076b	189	Pulse	99	7906338	94830	1
Fage_P076b	189	Pulse	99	7918738	107230	1
Fage_P076b	190	Picture	Encoding Sternberg Letters	7923798	0	1	24824	2	0	next	other	0
Fage_P076b	190	Pulse	99	7931138	7340	1
Fage_P076b	190	Pulse	99	7943537	19739	1
Fage_P076b	191	Picture	Fixation Cross Sternberg Letters after Encoding	7948622	0	1	12495	2	0	next	other	0
Fage_P076b	191	Pulse	99	7955937	7315	1
Fage_P076b	192	Picture	Stroop Sternberg	7961117	0	1	24824	2	0	next	incorrect	892
Fage_P076b	192	Pulse	99	7968336	7219	1
Fage_P076b	192	Response	2	7968866	7749	1
Fage_P076b	192	Pulse	99	7980736	19619	1
Fage_P076b	193	Picture	Fixation Cross Sternberg Letters after Stroop	7985941	0	1	37319	2	0	next	other	0
Fage_P076b	193	Pulse	99	7993136	7195	1
Fage_P076b	193	Pulse	99	8005535	19594	1
Fage_P076b	193	Pulse	99	8017935	31994	1
Fage_P076b	194	Picture	Retrieval Sternberg Letters	8023260	0	1	24824	2	0	next	hit	900
Fage_P076b	194	Pulse	99	8030335	7075	1
Fage_P076b	194	Response	1	8034114	10854	1
Fage_P076b	194	Pulse	99	8042734	19474	1
Fage_P076b	195	Picture	Fixation Cross after Retrieval	8048084	0	1	137114	2	0	next	other	0
Fage_P076b	195	Pulse	99	8055134	7050	1
Fage_P076b	195	Pulse	99	8067533	19449	1
Fage_P076b	195	Pulse	99	8079933	31849	1
Fage_P076b	195	Pulse	99	8092333	44249	1
Fage_P076b	195	Pulse	99	8104732	56648	1
Fage_P076b	195	Pulse	99	8117132	69048	1
Fage_P076b	195	Pulse	99	8129531	81447	1
Fage_P076b	195	Pulse	99	8141931	93847	1
Fage_P076b	195	Pulse	99	8154331	106247	1
Fage_P076b	195	Pulse	99	8166730	118646	1
Fage_P076b	195	Pulse	99	8179130	131046	1
Fage_P076b	196	Picture	Encoding Sternberg Letters	8185198	0	1	24824	2	0	next	other	0
Fage_P076b	196	Pulse	99	8191530	6332	1
Fage_P076b	196	Pulse	99	8203929	18731	1
Fage_P076b	197	Picture	Fixation Cross Sternberg Letters after Encoding	8210022	0	1	12495	2	0	next	other	0
Fage_P076b	197	Pulse	99	8216329	6307	1
Fage_P076b	198	Picture	Stroop Sternberg	8222517	0	1	24824	2	0	next	hit	921
Fage_P076b	198	Pulse	99	8228728	6211	1
Fage_P076b	198	Response	1	8230698	8181	1
Fage_P076b	198	Pulse	99	8241128	18611	1
Fage_P076b	199	Picture	Fixation Cross Sternberg Letters after Stroop	8247341	0	1	37319	2	0	next	other	0
Fage_P076b	199	Pulse	99	8253528	6187	1
Fage_P076b	199	Pulse	99	8265927	18586	1
Fage_P076b	199	Pulse	99	8278327	30986	1
Fage_P076b	200	Picture	Retrieval Sternberg Letters	8284660	0	1	24824	2	0	next	incorrect	929
Fage_P076b	200	Pulse	99	8290726	6066	1
Fage_P076b	200	Response	2	8301436	16776	1
Fage_P076b	200	Pulse	99	8303126	18466	1
Fage_P076b	201	Picture	Fixation Cross after Retrieval	8309484	0	1	124619	2	0	next	other	0
Fage_P076b	201	Pulse	99	8315526	6042	1
Fage_P076b	201	Pulse	99	8327925	18441	1
Fage_P076b	201	Pulse	99	8340325	30841	1
Fage_P076b	201	Pulse	99	8352725	43241	1
Fage_P076b	201	Pulse	99	8365124	55640	1
Fage_P076b	201	Pulse	99	8377524	68040	1
Fage_P076b	201	Pulse	99	8389923	80439	1
Fage_P076b	201	Pulse	99	8402323	92839	1
Fage_P076b	201	Pulse	99	8414723	105239	1
Fage_P076b	201	Pulse	99	8427122	117638	1
Fage_P076b	202	Picture	Encoding Sternberg Letters	8434103	0	1	24824	2	0	next	other	0
Fage_P076b	202	Pulse	99	8439522	5419	1
Fage_P076b	202	Pulse	99	8451922	17819	1
Fage_P076b	203	Picture	Fixation Cross Sternberg Letters after Encoding	8458927	0	1	12495	2	0	next	other	0
Fage_P076b	203	Pulse	99	8464321	5394	1
Fage_P076b	204	Picture	Stroop Sternberg	8471422	0	1	24824	2	0	next	incorrect	949
Fage_P076b	204	Pulse	99	8476721	5299	1
Fage_P076b	204	Response	2	8480220	8798	1
Fage_P076b	204	Pulse	99	8489120	17698	1
Fage_P076b	205	Picture	Fixation Cross Sternberg Letters after Stroop	8496246	0	1	37319	2	0	next	other	0
Fage_P076b	205	Pulse	99	8501520	5274	1
Fage_P076b	205	Pulse	99	8513920	17674	1
Fage_P076b	205	Pulse	99	8526319	30073	1
Fage_P076b	206	Picture	Retrieval Sternberg Letters	8533565	0	1	24824	2	0	next	incorrect	957
Fage_P076b	206	Pulse	99	8538719	5154	1
Fage_P076b	206	Response	2	8541789	8224	1
Fage_P076b	206	Pulse	99	8551118	17553	1
Fage_P076b	207	Picture	Fixation Cross after Retrieval	8558389	0	1	149443	2	0	next	other	0
Fage_P076b	207	Pulse	99	8563518	5129	1
Fage_P076b	207	Pulse	99	8575918	17529	1
Fage_P076b	207	Pulse	99	8588317	29928	1
Fage_P076b	207	Pulse	99	8600717	42328	1
Fage_P076b	207	Pulse	99	8613116	54727	1
Fage_P076b	207	Pulse	99	8625516	67127	1
Fage_P076b	207	Pulse	99	8637916	79527	1
Fage_P076b	207	Pulse	99	8650315	91926	1
Fage_P076b	207	Pulse	99	8662715	104326	1
Fage_P076b	207	Pulse	99	8675115	116726	1
Fage_P076b	207	Pulse	99	8687514	129125	1
Fage_P076b	207	Pulse	99	8699914	141525	1
Fage_P076b	208	Picture	Encoding Sternberg Letters	8707832	0	1	24823	2	0	next	other	0
Fage_P076b	208	Pulse	99	8712313	4481	1
Fage_P076b	208	Pulse	99	8724713	16881	1
Fage_P076b	209	Picture	Fixation Cross Sternberg Letters after Encoding	8732655	0	1	12496	2	0	next	other	0
Fage_P076b	209	Pulse	99	8737113	4458	1
Fage_P076b	210	Picture	Stroop Sternberg	8745151	0	1	24823	3	0	next	incorrect	979
Fage_P076b	210	Pulse	99	8749512	4361	1
Fage_P076b	210	Response	2	8753392	8241	1
Fage_P076b	210	Pulse	99	8761912	16761	1
Fage_P076b	211	Picture	Fixation Cross Sternberg Letters after Stroop	8769974	0	2	37320	3	0	next	other	0
Fage_P076b	211	Pulse	99	8774312	4338	1
Fage_P076b	211	Pulse	99	8786711	16737	1
Fage_P076b	211	Pulse	99	8799111	29137	1
Fage_P076b	212	Picture	Retrieval Sternberg Letters	8807294	0	1	24823	2	0	next	hit	987
Fage_P076b	212	Pulse	99	8811510	4216	1
Fage_P076b	212	Response	1	8817830	10536	1
Fage_P076b	212	Pulse	99	8823910	16616	1
Fage_P076b	213	Picture	Fixation Cross after Retrieval	8832117	0	1	124619	2	0	next	other	0
Fage_P076b	213	Pulse	99	8836310	4193	1
Fage_P076b	213	Pulse	99	8848709	16592	1
Fage_P076b	213	Pulse	99	8861109	28992	1
Fage_P076b	213	Pulse	99	8873508	41391	1
Fage_P076b	213	Pulse	99	8885908	53791	1
Fage_P076b	213	Pulse	99	8898308	66191	1
Fage_P076b	213	Pulse	99	8910707	78590	1
Fage_P076b	213	Pulse	99	8923107	90990	1
Fage_P076b	213	Pulse	99	8935507	103390	1
Fage_P076b	213	Pulse	99	8947906	115789	1
Fage_P076b	214	Picture	Encoding Sternberg Letters	8956736	0	1	24824	2	0	next	other	0
Fage_P076b	214	Pulse	99	8960306	3570	1
Fage_P076b	214	Pulse	99	8972705	15969	1
Fage_P076b	215	Picture	Fixation Cross Sternberg Letters after Encoding	8981560	0	1	12495	2	0	next	other	0
Fage_P076b	215	Pulse	99	8985105	3545	1
Fage_P076b	216	Picture	Stroop Sternberg	8994055	0	1	24824	2	0	next	incorrect	1007
Fage_P076b	216	Pulse	99	8997505	3450	1
Fage_P076b	216	Response	2	9001755	7700	1
Fage_P076b	216	Pulse	99	9009904	15849	1
Fage_P076b	217	Picture	Fixation Cross Sternberg Letters after Stroop	9018879	0	1	37319	2	0	next	other	0
Fage_P076b	217	Pulse	99	9022304	3425	1
Fage_P076b	217	Pulse	99	9034703	15824	1
Fage_P076b	217	Pulse	99	9047103	28224	1
Fage_P076b	218	Picture	Retrieval Sternberg Letters	9056198	0	1	24824	2	0	next	incorrect	1015
Fage_P076b	218	Pulse	99	9059503	3305	1
Fage_P076b	218	Response	2	9066103	9905	1
Fage_P076b	218	Pulse	99	9071902	15704	1
Fage_P076b	219	Picture	Fixation Cross after Retrieval	9081022	0	1	112290	3	0	next	other	0
Fage_P076b	219	Pulse	99	9084302	3280	1
Fage_P076b	219	Pulse	99	9096702	15680	1
Fage_P076b	219	Pulse	99	9109111	28089	1
Fage_P076b	219	Pulse	99	9121501	40479	1
Fage_P076b	219	Pulse	99	9133910	52888	1
Fage_P076b	219	Pulse	99	9146310	65288	1
Fage_P076b	219	Pulse	99	9158710	77688	1
Fage_P076b	219	Pulse	99	9171109	90087	1
Fage_P076b	219	Pulse	99	9183509	102487	1
Fage_P076b	220	Picture	Encoding Sternberg Letters	9193312	0	2	24824	3	0	next	other	0
Fage_P076b	220	Pulse	99	9195909	2597	1
Fage_P076b	220	Pulse	99	9208308	14996	1
Fage_P076b	221	Picture	Fixation Cross Sternberg Letters after Encoding	9218136	0	1	12496	2	0	next	other	0
Fage_P076b	221	Pulse	99	9220708	2572	1
Fage_P076b	222	Picture	Stroop Sternberg	9230632	0	1	24823	3	0	next	hit	1034
Fage_P076b	222	Pulse	99	9233107	2475	1
Fage_P076b	222	Response	1	9238807	8175	1
Fage_P076b	222	Pulse	99	9245507	14875	1
Fage_P076b	223	Picture	Fixation Cross Sternberg Letters after Stroop	9255455	0	2	37319	4	0	next	other	0
Fage_P076b	223	Pulse	99	9257907	2452	1
Fage_P076b	223	Pulse	99	9270306	14851	1
Fage_P076b	223	Pulse	99	9282706	27251	1
Fage_P076b	224	Picture	Retrieval Sternberg Letters	9292774	0	2	24824	3	0	next	incorrect	1042
Fage_P076b	224	Pulse	99	9295105	2331	1
Fage_P076b	224	Response	2	9304675	11901	1
Fage_P076b	224	Pulse	99	9307505	14731	1
Fage_P076b	225	Picture	Fixation Cross after Retrieval	9317598	0	1	124619	2	0	next	other	0
Fage_P076b	225	Pulse	99	9319905	2307	1
Fage_P076b	225	Pulse	99	9332304	14706	1
Fage_P076b	225	Pulse	99	9344704	27106	1
Fage_P076b	225	Pulse	99	9357103	39505	1
Fage_P076b	225	Pulse	99	9369503	51905	1
Fage_P076b	225	Pulse	99	9381903	64305	1
Fage_P076b	225	Pulse	99	9394302	76704	1
Fage_P076b	225	Pulse	99	9406702	89104	1
Fage_P076b	225	Pulse	99	9419102	101504	1
Fage_P076b	225	Pulse	99	9431501	113903	1
Fage_P076b	226	Picture	Encoding Sternberg Letters	9442217	0	1	24824	2	0	next	other	0
Fage_P076b	226	Pulse	99	9443901	1684	1
Fage_P076b	226	Pulse	99	9456300	14083	1
Fage_P076b	227	Picture	Fixation Cross Sternberg Letters after Encoding	9467041	0	1	12495	3	0	next	other	0
Fage_P076b	227	Pulse	99	9468700	1659	1
Fage_P076b	228	Picture	Stroop Sternberg	9479536	0	2	24824	3	0	next	incorrect	1062
Fage_P076b	228	Pulse	99	9481100	1564	1
Fage_P076b	228	Response	2	9490979	11443	1
Fage_P076b	228	Pulse	99	9493499	13963	1
Fage_P076b	229	Picture	Fixation Cross Sternberg Letters after Stroop	9504360	0	1	37319	2	0	next	other	0
Fage_P076b	229	Pulse	99	9505899	1539	1
Fage_P076b	229	Pulse	99	9518299	13939	1
Fage_P076b	229	Pulse	99	9530698	26338	1
Fage_P076b	230	Picture	Retrieval Sternberg Letters	9541679	0	1	24824	2	0	next	incorrect	1071
Fage_P076b	230	Pulse	99	9543098	1419	1
Fage_P076b	230	Pulse	99	9555497	13818	1
Fage_P076b	230	Response	2	9556557	14878	1
Fage_P076b	231	Picture	Fixation Cross after Retrieval	9566503	0	1	124619	2	0	next	other	0
Fage_P076b	231	Pulse	99	9567897	1394	1
Fage_P076b	231	Pulse	99	9580297	13794	1
Fage_P076b	231	Pulse	99	9592696	26193	1
Fage_P076b	231	Pulse	99	9605096	38593	1
Fage_P076b	231	Pulse	99	9617496	50993	1
Fage_P076b	231	Pulse	99	9629895	63392	1
Fage_P076b	231	Pulse	99	9642295	75792	1
Fage_P076b	231	Pulse	99	9654694	88191	1
Fage_P076b	231	Pulse	99	9667094	100591	1
Fage_P076b	231	Pulse	99	9679494	112991	1
Fage_P076b	232	Picture	Encoding Sternberg Letters	9691122	0	1	24824	2	0	next	other	0
Fage_P076b	232	Pulse	99	9691893	771	1
Fage_P076b	232	Pulse	99	9704293	13171	1
Fage_P076b	233	Picture	Fixation Cross Sternberg Letters after Encoding	9715946	0	1	12495	2	0	next	other	0
Fage_P076b	233	Pulse	99	9716692	746	1
Fage_P076b	234	Picture	Stroop Sternberg	9728441	0	1	24824	2	0	next	incorrect	1090
Fage_P076b	234	Pulse	99	9729092	651	1
Fage_P076b	234	Response	2	9736512	8071	1
Fage_P076b	234	Pulse	99	9741492	13051	1
Fage_P076b	235	Picture	Fixation Cross Sternberg Letters after Stroop	9753265	0	1	37319	2	0	next	other	0
Fage_P076b	235	Pulse	99	9753891	626	1
Fage_P076b	235	Pulse	99	9766291	13026	1
Fage_P076b	235	Pulse	99	9778690	25425	1
Fage_P076b	236	Picture	Retrieval Sternberg Letters	9790584	0	1	24824	2	0	next	incorrect	1098
Fage_P076b	236	Pulse	99	9791090	506	1
Fage_P076b	236	Response	2	9797940	7356	1
Fage_P076b	236	Pulse	99	9803490	12906	1
Fage_P076b	237	Picture	Fixation Cross after Retrieval	9815408	0	1	112290	2	0	next	other	0
Fage_P076b	237	Pulse	99	9815889	481	1
Fage_P076b	237	Pulse	99	9828289	12881	1
Fage_P076b	237	Pulse	99	9840689	25281	1
Fage_P076b	237	Pulse	99	9853088	37680	1
Fage_P076b	237	Pulse	99	9865488	50080	1
Fage_P076b	237	Pulse	99	9877887	62479	1
Fage_P076b	237	Pulse	99	9890287	74879	1
Fage_P076b	237	Pulse	99	9902687	87279	1
Fage_P076b	237	Pulse	99	9915086	99678	1
Fage_P076b	237	Pulse	99	9927486	112078	1
Fage_P076b	238	Picture	Encoding Sternberg Letters	9927698	0	1	24824	2	0	next	other	0
Fage_P076b	238	Pulse	99	9939885	12187	1
Fage_P076b	238	Pulse	99	9952285	24587	1
Fage_P076b	239	Picture	Fixation Cross Sternberg Letters after Encoding	9952522	0	1	12495	2	0	next	other	0
Fage_P076b	239	Pulse	99	9964685	12163	1
Fage_P076b	240	Picture	Stroop Sternberg	9965017	0	1	24824	2	0	next	incorrect	1117
Fage_P076b	240	Response	2	9975464	10447	1
Fage_P076b	240	Pulse	99	9977084	12067	1
Fage_P076b	240	Pulse	99	9989484	24467	1
Fage_P076b	241	Picture	Fixation Cross Sternberg Letters after Stroop	9989841	0	1	37319	2	0	next	other	0
Fage_P076b	241	Pulse	99	10001884	12043	1
Fage_P076b	241	Pulse	99	10014283	24442	1
Fage_P076b	241	Pulse	99	10026683	36842	1
Fage_P076b	242	Picture	Retrieval Sternberg Letters	10027160	0	1	24824	2	0	next	incorrect	1126
Fage_P076b	242	Pulse	99	10039083	11923	1
Fage_P076b	242	Response	2	10041632	14472	1
Fage_P076b	242	Pulse	99	10051482	24322	1
Fage_P076b	243	Picture	Fixation Cross after Retrieval	10051984	0	1	137114	2	0	next	other	0
Fage_P076b	243	Pulse	99	10063882	11898	1
Fage_P076b	243	Pulse	99	10076281	24297	1
Fage_P076b	243	Pulse	99	10088681	36697	1
Fage_P076b	243	Pulse	99	10101081	49097	1
Fage_P076b	243	Pulse	99	10113480	61496	1
Fage_P076b	243	Pulse	99	10125880	73896	1
Fage_P076b	243	Pulse	99	10138279	86295	1
Fage_P076b	243	Pulse	99	10150679	98695	1
Fage_P076b	243	Pulse	99	10163079	111095	1
Fage_P076b	243	Pulse	99	10175478	123494	1
Fage_P076b	243	Pulse	99	10187878	135894	1
Fage_P076b	244	Picture	Encoding Sternberg Letters	10189098	0	1	24824	2	0	next	other	0
Fage_P076b	244	Pulse	99	10200278	11180	1
Fage_P076b	244	Pulse	99	10212677	23579	1
Fage_P076b	245	Picture	Fixation Cross Sternberg Letters after Encoding	10213922	0	1	12495	3	0	next	other	0
Fage_P076b	245	Pulse	99	10225077	11155	1
Fage_P076b	246	Picture	Stroop Sternberg	10226417	0	2	24824	3	0	next	incorrect	1146
Fage_P076b	246	Response	2	10236176	9759	1
Fage_P076b	246	Pulse	99	10237476	11059	1
Fage_P076b	246	Pulse	99	10249876	23459	1
Fage_P076b	247	Picture	Fixation Cross Sternberg Letters after Stroop	10251241	0	1	37319	2	0	next	other	0
Fage_P076b	247	Pulse	99	10262276	11035	1
Fage_P076b	247	Pulse	99	10274675	23434	1
Fage_P076b	247	Pulse	99	10287075	35834	1
Fage_P076b	248	Picture	Retrieval Sternberg Letters	10288560	0	1	24824	2	0	next	incorrect	1154
Fage_P076b	248	Response	2	10296106	7546	1
Fage_P076b	248	Pulse	99	10299474	10914	1
Fage_P076b	248	Pulse	99	10311874	23314	1
Fage_P076b	249	Picture	Fixation Cross after Retrieval	10313384	0	1	149443	2	0	next	other	0
Fage_P076b	249	Pulse	99	10324274	10890	1
Fage_P076b	249	Pulse	99	10336673	23289	1
Fage_P076b	249	Pulse	99	10349073	35689	1
Fage_P076b	249	Pulse	99	10361473	48089	1
Fage_P076b	249	Pulse	99	10373872	60488	1
Fage_P076b	249	Pulse	99	10386272	72888	1
Fage_P076b	249	Pulse	99	10398671	85287	1
Fage_P076b	249	Pulse	99	10411071	97687	1
Fage_P076b	249	Pulse	99	10423471	110087	1
Fage_P076b	249	Pulse	99	10435870	122486	1
Fage_P076b	249	Pulse	99	10448270	134886	1
Fage_P076b	249	Pulse	99	10460669	147285	1
Fage_P076b	250	Picture	Encoding Sternberg Letters	10462827	0	1	24824	2	0	next	other	0
Fage_P076b	250	Pulse	99	10473069	10242	1
Fage_P076b	250	Pulse	99	10485469	22642	1
Fage_P076b	251	Picture	Fixation Cross Sternberg Letters after Encoding	10487651	0	1	12495	2	0	next	other	0
Fage_P076b	251	Pulse	99	10497868	10217	1
Fage_P076b	252	Picture	Stroop Sternberg	10500146	0	1	24824	2	0	next	hit	1176
Fage_P076b	252	Response	1	10509368	9222	1
Fage_P076b	252	Pulse	99	10510268	10122	1
Fage_P076b	252	Pulse	99	10522668	22522	1
Fage_P076b	253	Picture	Fixation Cross Sternberg Letters after Stroop	10524970	0	1	37319	2	0	next	other	0
Fage_P076b	253	Pulse	99	10535067	10097	1
Fage_P076b	253	Pulse	99	10547467	22497	1
Fage_P076b	253	Pulse	99	10559866	34896	1
Fage_P076b	254	Picture	Retrieval Sternberg Letters	10562289	0	1	24824	2	0	next	hit	1184
Fage_P076b	254	Response	1	10571306	9017	1
Fage_P076b	254	Pulse	99	10572266	9977	1
Fage_P076b	254	Pulse	99	10584666	22377	1
Fage_P076b	255	Picture	Fixation Cross after Retrieval	10587113	0	1	137114	2	0	next	other	0
Fage_P076b	255	Pulse	99	10597065	9952	1
Fage_P076b	255	Pulse	99	10609465	22352	1
Fage_P076b	255	Pulse	99	10621864	34751	1
Fage_P076b	255	Pulse	99	10634264	47151	1
Fage_P076b	255	Pulse	99	10646664	59551	1
Fage_P076b	255	Pulse	99	10659063	71950	1
Fage_P076b	255	Pulse	99	10671463	84350	1
Fage_P076b	255	Pulse	99	10683863	96750	1
Fage_P076b	255	Pulse	99	10696262	109149	1
Fage_P076b	255	Pulse	99	10708672	121559	1
Fage_P076b	255	Pulse	99	10721071	133958	1
Fage_P076b	256	Picture	Encoding Sternberg Letters	10724227	0	1	24824	2	0	next	other	0
Fage_P076b	256	Pulse	99	10733471	9244	1
Fage_P076b	256	Pulse	99	10745871	21644	1
Fage_P076b	257	Picture	Fixation Cross Sternberg Letters after Encoding	10749051	0	1	12495	2	0	next	other	0
Fage_P076b	257	Pulse	99	10758270	9219	1
Fage_P076b	258	Picture	Stroop Sternberg	10761546	0	1	24824	2	0	next	incorrect	1205
Fage_P076b	258	Response	2	10768680	7134	1
Fage_P076b	258	Pulse	99	10770670	9124	1
Fage_P076b	258	Pulse	99	10783070	21524	1
Fage_P076b	259	Picture	Fixation Cross Sternberg Letters after Stroop	10786370	0	1	37319	2	0	next	other	0
Fage_P076b	259	Pulse	99	10795469	9099	1
Fage_P076b	259	Pulse	99	10807869	21499	1
Fage_P076b	259	Pulse	99	10820268	33898	1
Fage_P076b	260	Picture	Retrieval Sternberg Letters	10823689	0	1	24824	2	0	next	incorrect	1214
Fage_P076b	260	Pulse	99	10832668	8979	1
Fage_P076b	260	Response	2	10835578	11889	1
Fage_P076b	260	Pulse	99	10845068	21379	1
Fage_P076b	261	Picture	Fixation Cross after Retrieval	10848513	0	1	112290	2	0	next	other	0
Fage_P076b	261	Pulse	99	10857467	8954	1
Fage_P076b	261	Pulse	99	10869867	21354	1
Fage_P076b	261	Pulse	99	10882266	33753	1
Fage_P076b	261	Pulse	99	10894666	46153	1
Fage_P076b	261	Pulse	99	10907066	58553	1
Fage_P076b	261	Pulse	99	10919465	70952	1
Fage_P076b	261	Pulse	99	10931865	83352	1
Fage_P076b	261	Pulse	99	10944265	95752	1
Fage_P076b	261	Pulse	99	10956664	108151	1
Fage_P076b	262	Picture	Encoding Sternberg Letters	10960803	0	1	24824	2	0	next	other	0
Fage_P076b	262	Pulse	99	10969064	8261	1
Fage_P076b	262	Pulse	99	10981463	20660	1
Fage_P076b	263	Picture	Fixation Cross Sternberg Letters after Encoding	10985627	0	1	12495	2	0	next	other	0
Fage_P076b	263	Pulse	99	10993863	8236	1
Fage_P076b	264	Picture	Stroop Sternberg	10998122	0	1	24824	2	0	next	incorrect	1233
Fage_P076b	264	Pulse	99	11006263	8141	1
Fage_P076b	264	Response	2	11007642	9520	1
Fage_P076b	264	Pulse	99	11018662	20540	1
Fage_P076b	265	Picture	Fixation Cross Sternberg Letters after Stroop	11022946	0	1	37319	2	0	next	other	0
Fage_P076b	265	Pulse	99	11031062	8116	1
Fage_P076b	265	Pulse	99	11043461	20515	1
Fage_P076b	265	Pulse	99	11055861	32915	1
Fage_P076b	266	Picture	Retrieval Sternberg Letters	11060265	0	1	24824	2	0	next	incorrect	1241
Fage_P076b	266	Pulse	99	11068261	7996	1
Fage_P076b	266	Response	2	11073940	13675	1
Fage_P076b	266	Pulse	99	11080660	20395	1
Fage_P076b	267	Picture	Fixation Cross after Retrieval	11085089	0	1	149443	2	0	next	other	0
Fage_P076b	267	Pulse	99	11093060	7971	1
Fage_P076b	267	Pulse	99	11105459	20370	1
Fage_P076b	267	Pulse	99	11117859	32770	1
Fage_P076b	267	Pulse	99	11130259	45170	1
Fage_P076b	267	Pulse	99	11142658	57569	1
Fage_P076b	267	Pulse	99	11155058	69969	1
Fage_P076b	267	Pulse	99	11167458	82369	1
Fage_P076b	267	Pulse	99	11179857	94768	1
Fage_P076b	267	Pulse	99	11192257	107168	1
Fage_P076b	267	Pulse	99	11204656	119567	1
Fage_P076b	267	Pulse	99	11217056	131967	1
Fage_P076b	267	Pulse	99	11229456	144367	1
Fage_P076b	268	Picture	Encoding Sternberg Letters	11234532	0	1	24824	2	0	next	other	0
Fage_P076b	268	Pulse	99	11241855	7323	1
Fage_P076b	268	Pulse	99	11254255	19723	1
Fage_P076b	269	Picture	Fixation Cross Sternberg Letters after Encoding	11259356	0	1	12495	2	0	next	other	0
Fage_P076b	269	Pulse	99	11266655	7299	1
Fage_P076b	270	Picture	Stroop Sternberg	11271851	0	1	24824	2	0	next	incorrect	1263
Fage_P076b	270	Pulse	99	11279054	7203	1
Fage_P076b	270	Response	2	11279084	7233	1
Fage_P076b	270	Pulse	99	11291454	19603	1
Fage_P076b	271	Picture	Fixation Cross Sternberg Letters after Stroop	11296675	0	1	37319	2	0	next	other	0
Fage_P076b	271	Pulse	99	11303853	7178	1
Fage_P076b	271	Pulse	99	11316253	19578	1
Fage_P076b	271	Pulse	99	11328653	31978	1
Fage_P076b	272	Picture	Retrieval Sternberg Letters	11333994	0	1	24824	2	0	next	hit	1271
Fage_P076b	272	Pulse	99	11341052	7058	1
Fage_P076b	272	Response	1	11343582	9588	1
Fage_P076b	272	Pulse	99	11353452	19458	1
Fage_P076b	273	Picture	Fixation Cross after Retrieval	11358818	0	1	124619	2	0	next	other	0
Fage_P076b	273	Pulse	99	11365852	7034	1
Fage_P076b	273	Pulse	99	11378251	19433	1
Fage_P076b	273	Pulse	99	11390651	31833	1
Fage_P076b	273	Pulse	99	11403050	44232	1
Fage_P076b	273	Pulse	99	11415450	56632	1
Fage_P076b	273	Pulse	99	11427850	69032	1
Fage_P076b	273	Pulse	99	11440249	81431	1
Fage_P076b	273	Pulse	99	11452649	93831	1
Fage_P076b	273	Pulse	99	11465048	106230	1
Fage_P076b	273	Pulse	99	11477448	118630	1
Fage_P076b	274	Picture	Encoding Sternberg Letters	11483437	0	1	24824	2	0	next	other	0
Fage_P076b	274	Pulse	99	11489848	6411	1
Fage_P076b	274	Pulse	99	11502247	18810	1
Fage_P076b	275	Picture	Fixation Cross Sternberg Letters after Encoding	11508261	0	1	12495	2	0	next	other	0
Fage_P076b	275	Pulse	99	11514647	6386	1
Fage_P076b	276	Picture	Stroop Sternberg	11520756	0	1	24824	2	0	next	incorrect	1291
Fage_P076b	276	Pulse	99	11527047	6291	1
Fage_P076b	276	Response	2	11527216	6460	1
Fage_P076b	276	Pulse	99	11539446	18690	1
Fage_P076b	277	Picture	Fixation Cross Sternberg Letters after Stroop	11545580	0	1	37319	2	0	next	other	0
Fage_P076b	277	Pulse	99	11551846	6266	1
Fage_P076b	277	Pulse	99	11564245	18665	1
Fage_P076b	277	Pulse	99	11576645	31065	1
Fage_P076b	278	Picture	Retrieval Sternberg Letters	11582899	0	1	24823	3	0	next	hit	1299
Fage_P076b	278	Pulse	99	11589045	6146	1
Fage_P076b	278	Response	1	11590134	7235	1
Fage_P076b	278	Pulse	99	11601444	18545	1
Fage_P076b	279	Picture	Fixation Cross after Retrieval	11607722	0	2	112291	3	0	next	other	0
Fage_P076b	279	Pulse	99	11613844	6122	1
Fage_P076b	279	Pulse	99	11626243	18521	1
Fage_P076b	279	Pulse	99	11638643	30921	1
Fage_P076b	279	Pulse	99	11651043	43321	1
Fage_P076b	279	Pulse	99	11663442	55720	1
Fage_P076b	279	Pulse	99	11675842	68120	1
Fage_P076b	279	Pulse	99	11688242	80520	1
Fage_P076b	279	Pulse	99	11700641	92919	1
Fage_P076b	279	Pulse	99	11713041	105319	1
Fage_P076b	280	Picture	Encoding Sternberg Letters	11720013	0	1	24824	2	0	next	other	0
Fage_P076b	280	Pulse	99	11725440	5427	1
Fage_P076b	280	Pulse	99	11737840	17827	1
Fage_P076b	281	Picture	Fixation Cross Sternberg Letters after Encoding	11744837	0	1	12495	2	0	next	other	0
Fage_P076b	281	Pulse	99	11750240	5403	1
Fage_P076b	282	Picture	Stroop Sternberg	11757332	0	1	24824	2	0	next	hit	1318
Fage_P076b	282	Pulse	99	11762639	5307	1
Fage_P076b	282	Response	1	11765179	7847	1
Fage_P076b	282	Pulse	99	11775039	17707	1
Fage_P076b	283	Picture	Fixation Cross Sternberg Letters after Stroop	11782156	0	1	37319	2	0	next	other	0
Fage_P076b	283	Pulse	99	11787438	5282	1
Fage_P076b	283	Pulse	99	11799838	17682	1
Fage_P076b	283	Pulse	99	11812238	30082	1
Fage_P076b	284	Picture	Retrieval Sternberg Letters	11819475	0	1	24824	2	0	next	hit	1326
Fage_P076b	284	Pulse	99	11824637	5162	1
Fage_P076b	284	Response	1	11831857	12382	1
Fage_P076b	284	Pulse	99	11837037	17562	1
Fage_P076b	285	Picture	Fixation Cross after Retrieval	11844299	0	1	137114	2	0	next	other	0
Fage_P076b	285	Pulse	99	11849437	5138	1
Fage_P076b	285	Pulse	99	11861836	17537	1
Fage_P076b	285	Pulse	99	11874236	29937	1
Fage_P076b	285	Pulse	99	11886635	42336	1
Fage_P076b	285	Pulse	99	11899035	54736	1
Fage_P076b	285	Pulse	99	11911435	67136	1
Fage_P076b	285	Pulse	99	11923834	79535	1
Fage_P076b	285	Pulse	99	11936234	91935	1
Fage_P076b	285	Pulse	99	11948633	104334	1
Fage_P076b	285	Pulse	99	11961033	116734	1
Fage_P076b	285	Pulse	99	11973433	129134	1
Fage_P076b	286	Picture	Encoding Sternberg Letters	11981413	0	1	24824	2	0	next	other	0
Fage_P076b	286	Pulse	99	11985832	4419	1
Fage_P076b	286	Pulse	99	11998232	16819	1
Fage_P076b	287	Picture	Fixation Cross Sternberg Letters after Encoding	12006237	0	1	12495	2	0	next	other	0
Fage_P076b	287	Pulse	99	12010632	4395	1
Fage_P076b	288	Picture	Stroop Sternberg	12018732	0	1	24824	2	0	next	hit	1347
Fage_P076b	288	Pulse	99	12023031	4299	1
Fage_P076b	288	Response	1	12026741	8009	1
Fage_P076b	288	Pulse	99	12035431	16699	1
Fage_P076b	289	Picture	Fixation Cross Sternberg Letters after Stroop	12043556	0	1	37319	2	0	next	other	0
Fage_P076b	289	Pulse	99	12047830	4274	1
Fage_P076b	289	Pulse	99	12060230	16674	1
Fage_P076b	289	Pulse	99	12072630	29074	1
Fage_P076b	290	Picture	Retrieval Sternberg Letters	12080875	0	1	24824	2	0	next	incorrect	1355
Fage_P076b	290	Pulse	99	12085029	4154	1
Fage_P076b	290	Response	2	12091479	10604	1
Fage_P076b	290	Pulse	99	12097429	16554	1
Fage_P076b	291	Picture	Fixation Cross after Retrieval	12105699	0	1	112290	2	0	next	other	0
Fage_P076b	291	Pulse	99	12109828	4129	1
Fage_P076b	291	Pulse	99	12122228	16529	1
Fage_P076b	291	Pulse	99	12134628	28929	1
Fage_P076b	291	Pulse	99	12147027	41328	1
Fage_P076b	291	Pulse	99	12159427	53728	1
Fage_P076b	291	Pulse	99	12171827	66128	1
Fage_P076b	291	Pulse	99	12184226	78527	1
Fage_P076b	291	Pulse	99	12196626	90927	1
Fage_P076b	291	Pulse	99	12209025	103326	1
Fage_P076b	292	Picture	End Sternberg	12217989	0	1	37319	2	0	next	other	0
Fage_P076b	292	Pulse	99	12221425	3436	1
Fage_P076b	292	Pulse	99	12233825	15836	1
Fage_P076b	292	Pulse	99	12246224	28235	1
Fage_P076b	293	Picture	Instruction Stroop	12255308	0	1	37319	2	0	next	other	0
Fage_P076b	293	Pulse	99	12258624	3316	1
Fage_P076b	293	Pulse	99	12271023	15715	1
Fage_P076b	293	Pulse	99	12283423	28115	1
Fage_P076b	294	Picture	stroop neutral close	12292627	0	1	24824	2	0	next	incorrect	1377
Fage_P076b	294	Pulse	99	12295823	3196	1
Fage_P076b	294	Response	2	12303822	11195	1
Fage_P076b	294	Pulse	99	12308222	15595	1
Fage_P076b	295	Picture	stroop neutral close	12317451	0	1	24990	3	0	next	hit	1381
Fage_P076b	295	Pulse	99	12320632	3181	1
Fage_P076b	295	Response	1	12327572	10121	1
Fage_P076b	295	Pulse	99	12333032	15581	1
Fage_P076b	296	Picture	stroop neutral close	12342441	0	2	24824	3	0	next	incorrect	1385
Fage_P076b	296	Pulse	99	12345431	2990	1
Fage_P076b	296	Response	2	12349751	7310	1
Fage_P076b	296	Pulse	99	12357831	15390	1
Fage_P076b	297	Picture	stroop neutral close	12367265	0	1	24824	2	0	next	incorrect	1389
Fage_P076b	297	Pulse	99	12370230	2965	1
Fage_P076b	297	Response	2	12376670	9405	1
Fage_P076b	297	Pulse	99	12382630	15365	1
Fage_P076b	298	Picture	stroop neutral close	12392089	0	1	24991	2	0	next	hit	1393
Fage_P076b	298	Pulse	99	12395030	2941	1
Fage_P076b	298	Response	1	12401969	9880	1
Fage_P076b	298	Pulse	99	12407429	15340	1
Fage_P076b	299	Picture	stroop neutral close	12417080	0	1	24823	3	0	next	incorrect	1397
Fage_P076b	299	Pulse	99	12419829	2749	1
Fage_P076b	299	Response	2	12427509	10429	1
Fage_P076b	299	Pulse	99	12432228	15148	1
Fage_P076b	300	Picture	Fixation Cross Stroop	12441903	0	2	124619	4	0	next	other	0
Fage_P076b	300	Pulse	99	12444628	2725	1
Fage_P076b	300	Pulse	99	12457028	15125	1
Fage_P076b	300	Pulse	99	12469427	27524	1
Fage_P076b	300	Pulse	99	12481827	39924	1
Fage_P076b	300	Pulse	99	12494227	52324	1
Fage_P076b	300	Pulse	99	12506626	64723	1
Fage_P076b	300	Pulse	99	12519026	77123	1
Fage_P076b	300	Pulse	99	12531425	89522	1
Fage_P076b	300	Pulse	99	12543825	101922	1
Fage_P076b	300	Pulse	99	12556225	114322	1
Fage_P076b	301	Picture	stroop neutral close	12566522	0	2	24824	3	0	next	hit	1412
Fage_P076b	301	Pulse	99	12568624	2102	1
Fage_P076b	301	Response	1	12575924	9402	1
Fage_P076b	301	Pulse	99	12581024	14502	1
Fage_P076b	302	Picture	stroop neutral close	12591346	0	1	24991	2	0	next	incorrect	1416
Fage_P076b	302	Pulse	99	12593424	2078	1
Fage_P076b	302	Response	2	12600243	8897	1
Fage_P076b	302	Pulse	99	12605823	14477	1
Fage_P076b	303	Picture	stroop neutral close	12616337	0	1	24824	2	0	next	incorrect	1420
Fage_P076b	303	Pulse	99	12618223	1886	1
Fage_P076b	303	Response	2	12623383	7046	1
Fage_P076b	303	Pulse	99	12630622	14285	1
Fage_P076b	304	Picture	stroop neutral close	12641161	0	1	24990	2	0	next	incorrect	1424
Fage_P076b	304	Pulse	99	12643022	1861	1
Fage_P076b	304	Response	2	12647942	6781	1
Fage_P076b	304	Pulse	99	12655422	14261	1
Fage_P076b	305	Picture	stroop neutral close	12666151	0	1	24824	2	0	next	hit	1428
Fage_P076b	305	Pulse	99	12667821	1670	1
Fage_P076b	305	Response	1	12673631	7480	1
Fage_P076b	305	Pulse	99	12680221	14070	1
Fage_P076b	306	Picture	stroop neutral close	12690975	0	1	24824	2	0	next	incorrect	1432
Fage_P076b	306	Pulse	99	12692620	1645	1
Fage_P076b	306	Response	2	12700090	9115	1
Fage_P076b	306	Pulse	99	12705020	14045	1
Fage_P076b	307	Picture	Fixation Cross Stroop	12715799	0	1	124619	2	0	next	other	0
Fage_P076b	307	Pulse	99	12717420	1621	1
Fage_P076b	307	Pulse	99	12729819	14020	1
Fage_P076b	307	Pulse	99	12742219	26420	1
Fage_P076b	307	Pulse	99	12754619	38820	1
Fage_P076b	307	Pulse	99	12767018	51219	1
Fage_P076b	307	Pulse	99	12779418	63619	1
Fage_P076b	307	Pulse	99	12791817	76018	1
Fage_P076b	307	Pulse	99	12804217	88418	1
Fage_P076b	307	Pulse	99	12816617	100818	1
Fage_P076b	307	Pulse	99	12829016	113217	1
Fage_P076b	308	Picture	stroop neutral close	12840418	0	1	24990	2	0	next	hit	1447
Fage_P076b	308	Pulse	99	12841416	998	1
Fage_P076b	308	Response	1	12850356	9938	1
Fage_P076b	308	Pulse	99	12853815	13397	1
Fage_P076b	309	Picture	stroop neutral close	12865408	0	1	24991	2	0	next	incorrect	1451
Fage_P076b	309	Pulse	99	12866215	807	1
Fage_P076b	309	Response	2	12872545	7137	1
Fage_P076b	309	Pulse	99	12878615	13207	1
Fage_P076b	310	Picture	stroop neutral close	12890399	0	1	24823	3	0	next	incorrect	1455
Fage_P076b	310	Pulse	99	12891014	615	1
Fage_P076b	310	Response	2	12902114	11715	1
Fage_P076b	310	Pulse	99	12903414	13015	1
Fage_P076b	311	Picture	stroop neutral close	12915222	0	2	24991	3	0	next	incorrect	1459
Fage_P076b	311	Pulse	99	12915814	592	1
Fage_P076b	311	Response	2	12922953	7731	1
Fage_P076b	311	Pulse	99	12928213	12991	1
Fage_P076b	312	Picture	stroop neutral close	12940213	0	1	24990	2	0	next	hit	1463
Fage_P076b	312	Pulse	99	12940613	400	1
Fage_P076b	312	Response	1	12946453	6240	1
Fage_P076b	312	Pulse	99	12953012	12799	1
Fage_P076b	313	Picture	stroop neutral close	12965203	0	1	24824	2	0	next	hit	1467
Fage_P076b	313	Pulse	99	12965412	209	1
Fage_P076b	313	Response	1	12972902	7699	1
Fage_P076b	313	Pulse	99	12977812	12609	1
Fage_P076b	314	Picture	Fixation Cross Stroop	12990027	0	1	124619	2	0	next	other	0
Fage_P076b	314	Pulse	99	12990211	184	1
Fage_P076b	314	Pulse	99	13002611	12584	1
Fage_P076b	314	Pulse	99	13015011	24984	1
Fage_P076b	314	Pulse	99	13027410	37383	1
Fage_P076b	314	Pulse	99	13039810	49783	1
Fage_P076b	314	Pulse	99	13052209	62182	1
Fage_P076b	314	Pulse	99	13064609	74582	1
Fage_P076b	314	Pulse	99	13077009	86982	1
Fage_P076b	314	Pulse	99	13089408	99381	1
Fage_P076b	314	Pulse	99	13101808	111781	1
Fage_P076b	314	Pulse	99	13114207	124180	1
Fage_P076b	315	Picture	stroop neutral close	13114646	0	1	24991	2	0	next	incorrect	1482
Fage_P076b	315	Response	2	13121667	7021	1
Fage_P076b	315	Pulse	99	13126607	11961	1
Fage_P076b	315	Pulse	99	13139007	24361	1
Fage_P076b	316	Picture	stroop neutral close	13139637	0	1	24990	2	0	next	hit	1486
Fage_P076b	316	Response	1	13146606	6969	1
Fage_P076b	316	Pulse	99	13151406	11769	1
Fage_P076b	316	Pulse	99	13163806	24169	1
Fage_P076b	317	Picture	stroop neutral close	13164627	0	1	24824	2	0	next	incorrect	1490
Fage_P076b	317	Response	2	13173516	8889	1
Fage_P076b	317	Pulse	99	13176205	11578	1
Fage_P076b	317	Pulse	99	13188605	23978	1
Fage_P076b	318	Picture	stroop neutral close	13189451	0	1	24990	2	0	next	incorrect	1494
Fage_P076b	318	Response	2	13196445	6994	1
Fage_P076b	318	Pulse	99	13201005	11554	1
Fage_P076b	318	Pulse	99	13213404	23953	1
Fage_P076b	319	Picture	stroop neutral close	13214441	0	1	24824	2	0	next	incorrect	1498
Fage_P076b	319	Response	2	13224694	10253	1
Fage_P076b	319	Pulse	99	13225804	11363	1
Fage_P076b	319	Pulse	99	13238204	23763	1
Fage_P076b	320	Picture	stroop neutral close	13239265	0	1	24824	2	0	next	incorrect	1502
Fage_P076b	320	Response	2	13246563	7298	1
Fage_P076b	320	Pulse	99	13250603	11338	1
Fage_P076b	320	Pulse	99	13263003	23738	1
Fage_P076b	321	Picture	Fixation Cross Stroop	13264089	0	1	124619	2	0	next	other	0
Fage_P076b	321	Pulse	99	13275402	11313	1
Fage_P076b	321	Pulse	99	13287802	23713	1
Fage_P076b	321	Pulse	99	13300202	36113	1
Fage_P076b	321	Pulse	99	13312601	48512	1
Fage_P076b	321	Pulse	99	13325001	60912	1
Fage_P076b	321	Pulse	99	13337401	73312	1
Fage_P076b	321	Pulse	99	13349800	85711	1
Fage_P076b	321	Pulse	99	13362200	98111	1
Fage_P076b	321	Pulse	99	13374599	110510	1
Fage_P076b	321	Pulse	99	13386999	122910	1
Fage_P076b	322	Picture	stroop maximum incongruent	13388708	0	1	24824	2	0	next	hit	1518
Fage_P076b	322	Pulse	99	13399399	10691	1
Fage_P076b	322	Response	1	13402728	14020	1
Fage_P076b	322	Pulse	99	13411798	23090	1
Fage_P076b	323	Picture	stroop maximum incongruent	13413532	0	1	24824	2	0	next	hit	1522
Fage_P076b	323	Pulse	99	13424198	10666	1
Fage_P076b	323	Response	1	13424598	11066	1
Fage_P076b	323	Pulse	99	13436597	23065	1
Fage_P076b	324	Picture	stroop maximum incongruent	13438356	0	1	24990	2	0	next	hit	1526
Fage_P076b	324	Pulse	99	13448997	10641	1
Fage_P076b	324	Response	1	13451527	13171	1
Fage_P076b	324	Pulse	99	13461397	23041	1
Fage_P076b	325	Picture	stroop maximum incongruent	13463346	0	1	24824	2	0	next	incorrect	1529
Fage_P076b	325	Response	2	13470756	7410	1
Fage_P076b	325	Pulse	99	13473796	10450	1
Fage_P076b	325	Pulse	99	13486196	22850	1
Fage_P076b	326	Picture	stroop maximum incongruent	13488170	0	1	24824	2	0	next	hit	1533
Fage_P076b	326	Response	1	13497586	9416	1
Fage_P076b	326	Pulse	99	13498595	10425	1
Fage_P076b	326	Pulse	99	13510995	22825	1
Fage_P076b	327	Picture	stroop maximum incongruent	13512994	0	1	24824	2	0	next	incorrect	1537
Fage_P076b	327	Response	2	13519885	6891	1
Fage_P076b	327	Pulse	99	13523395	10401	1
Fage_P076b	327	Pulse	99	13535794	22800	1
Fage_P076b	328	Picture	Fixation Cross Stroop	13537818	0	1	124619	2	0	next	other	0
Fage_P076b	328	Pulse	99	13548194	10376	1
Fage_P076b	328	Pulse	99	13560594	22776	1
Fage_P076b	328	Pulse	99	13572993	35175	1
Fage_P076b	328	Pulse	99	13585393	47575	1
Fage_P076b	328	Pulse	99	13597792	59974	1
Fage_P076b	328	Pulse	99	13610192	72374	1
Fage_P076b	328	Pulse	99	13622592	84774	1
Fage_P076b	328	Pulse	99	13634991	97173	1
Fage_P076b	328	Pulse	99	13647391	109573	1
Fage_P076b	328	Pulse	99	13659791	121973	1
Fage_P076b	329	Picture	stroop maximum incongruent	13662437	0	1	24824	2	0	next	incorrect	1553
Fage_P076b	329	Pulse	99	13672190	9753	1
Fage_P076b	329	Response	2	13675080	12643	1
Fage_P076b	329	Pulse	99	13684590	22153	1
Fage_P076b	330	Picture	stroop maximum incongruent	13687261	0	1	24823	2	0	next	incorrect	1556
Fage_P076b	330	Response	2	13696849	9588	1
Fage_P076b	330	Pulse	99	13696989	9728	1
Fage_P076b	330	Pulse	99	13709389	22128	1
Fage_P076b	331	Picture	stroop maximum incongruent	13712084	0	1	24824	2	0	next	hit	1560
Fage_P076b	331	Response	1	13719059	6975	1
Fage_P076b	331	Pulse	99	13721789	9705	1
Fage_P076b	331	Pulse	99	13734188	22104	1
Fage_P076b	332	Picture	stroop maximum incongruent	13736908	0	1	24824	2	0	next	hit	1564
Fage_P076b	332	Response	1	13744228	7320	1
Fage_P076b	332	Pulse	99	13746588	9680	1
Fage_P076b	332	Pulse	99	13758988	22080	1
Fage_P076b	333	Picture	stroop maximum incongruent	13761732	0	1	24824	2	0	next	hit	1568
Fage_P076b	333	Response	1	13769267	7535	1
Fage_P076b	333	Pulse	99	13771387	9655	1
Fage_P076b	333	Pulse	99	13783787	22055	1
Fage_P076b	334	Picture	stroop maximum incongruent	13786556	0	1	24824	2	0	next	incorrect	1572
Fage_P076b	334	Response	2	13793116	6560	1
Fage_P076b	334	Pulse	99	13796186	9630	1
Fage_P076b	334	Pulse	99	13808586	22030	1
Fage_P076b	335	Picture	Fixation Cross Stroop	13811380	0	1	124619	2	0	next	other	0
Fage_P076b	335	Pulse	99	13820986	9606	1
Fage_P076b	335	Pulse	99	13833385	22005	1
Fage_P076b	335	Pulse	99	13845785	34405	1
Fage_P076b	335	Pulse	99	13858194	46814	1
Fage_P076b	335	Pulse	99	13870594	59214	1
Fage_P076b	335	Pulse	99	13882994	71614	1
Fage_P076b	335	Pulse	99	13895393	84013	1
Fage_P076b	335	Pulse	99	13907793	96413	1
Fage_P076b	335	Pulse	99	13920193	108813	1
Fage_P076b	335	Pulse	99	13932592	121212	1
Fage_P076b	336	Picture	stroop maximum incongruent	13935999	0	1	24824	2	0	next	hit	1588
Fage_P076b	336	Pulse	99	13944992	8993	1
Fage_P076b	336	Response	1	13947512	11513	1
Fage_P076b	336	Pulse	99	13957391	21392	1
Fage_P076b	337	Picture	stroop maximum incongruent	13960823	0	1	24823	3	0	next	hit	1592
Fage_P076b	337	Pulse	99	13969791	8968	1
Fage_P076b	337	Response	1	13979971	19148	1
Fage_P076b	337	Pulse	99	13982190	21367	1
Fage_P076b	338	Picture	stroop maximum incongruent	13985646	0	2	24824	3	0	next	incorrect	1596
Fage_P076b	338	Pulse	99	13994590	8944	1
Fage_P076b	338	Response	2	13995230	9584	1
Fage_P076b	338	Pulse	99	14006990	21344	1
Fage_P076b	339	Picture	stroop maximum incongruent	14010470	0	1	24824	2	0	next	hit	1600
Fage_P076b	339	Pulse	99	14019389	8919	1
Fage_P076b	339	Response	1	14020279	9809	1
Fage_P076b	339	Pulse	99	14031789	21319	1
Fage_P076b	340	Picture	stroop maximum incongruent	14035294	0	1	24824	2	0	next	hit	1604
Fage_P076b	340	Pulse	99	14044189	8895	1
Fage_P076b	340	Response	1	14045298	10004	1
Fage_P076b	340	Pulse	99	14056588	21294	1
Fage_P076b	341	Picture	stroop maximum incongruent	14060118	0	1	24823	3	0	next	incorrect	1607
Fage_P076b	341	Response	2	14068838	8720	1
Fage_P076b	341	Pulse	99	14068988	8870	1
Fage_P076b	341	Pulse	99	14081388	21270	1
Fage_P076b	342	Picture	Fixation Cross Stroop	14084941	0	2	124620	3	0	next	other	0
Fage_P076b	342	Pulse	99	14093787	8846	1
Fage_P076b	342	Pulse	99	14106187	21246	1
Fage_P076b	342	Pulse	99	14118587	33646	1
Fage_P076b	342	Pulse	99	14130986	46045	1
Fage_P076b	342	Pulse	99	14143386	58445	1
Fage_P076b	342	Pulse	99	14155785	70844	1
Fage_P076b	342	Pulse	99	14168185	83244	1
Fage_P076b	342	Pulse	99	14180584	95643	1
Fage_P076b	342	Pulse	99	14192984	108043	1
Fage_P076b	342	Pulse	99	14205384	120443	1
Fage_P076b	343	Picture	stroop maximum incongruent	14209561	0	1	24824	2	0	next	incorrect	1623
Fage_P076b	343	Pulse	99	14217783	8222	1
Fage_P076b	343	Response	2	14221433	11872	1
Fage_P076b	343	Pulse	99	14230183	20622	1
Fage_P076b	344	Picture	stroop maximum incongruent	14234385	0	1	24990	2	0	next	hit	1627
Fage_P076b	344	Pulse	99	14242583	8198	1
Fage_P076b	344	Response	1	14243392	9007	1
Fage_P076b	344	Pulse	99	14254982	20597	1
Fage_P076b	345	Picture	stroop maximum incongruent	14259375	0	1	24824	2	0	next	incorrect	1630
Fage_P076b	345	Response	2	14266632	7257	1
Fage_P076b	345	Pulse	99	14267382	8007	1
Fage_P076b	345	Pulse	99	14279781	20406	1
Fage_P076b	346	Picture	stroop maximum incongruent	14284199	0	1	24824	2	0	next	incorrect	1634
Fage_P076b	346	Response	2	14291581	7382	1
Fage_P076b	346	Pulse	99	14292181	7982	1
Fage_P076b	346	Pulse	99	14304581	20382	1
Fage_P076b	347	Picture	stroop maximum incongruent	14309023	0	1	24824	2	0	next	incorrect	1639
Fage_P076b	347	Pulse	99	14316980	7957	1
Fage_P076b	347	Response	2	14320470	11447	1
Fage_P076b	347	Pulse	99	14329380	20357	1
Fage_P076b	348	Picture	stroop maximum incongruent	14333847	0	1	24823	3	0	next	incorrect	1643
Fage_P076b	348	Pulse	99	14341780	7933	1
Fage_P076b	348	Response	2	14343379	9532	1
Fage_P076b	348	Pulse	99	14354179	20332	1
Fage_P076b	349	Picture	Fixation Cross Stroop	14358670	0	2	124619	4	0	next	other	0
Fage_P076b	349	Pulse	99	14366579	7909	1
Fage_P076b	349	Pulse	99	14378978	20308	1
Fage_P076b	349	Pulse	99	14391378	32708	1
Fage_P076b	349	Pulse	99	14403778	45108	1
Fage_P076b	349	Pulse	99	14416177	57507	1
Fage_P076b	349	Pulse	99	14428577	69907	1
Fage_P076b	349	Pulse	99	14440976	82306	1
Fage_P076b	349	Pulse	99	14453376	94706	1
Fage_P076b	349	Pulse	99	14465776	107106	1
Fage_P076b	349	Pulse	99	14478175	119505	1
Fage_P076b	350	Picture	End Stroop	14483289	0	2	43723	3	0	next	other	0
Fage_P076b	350	Pulse	99	14490575	7286	1
Fage_P076b	350	Pulse	99	14502975	19686	1
Fage_P076b	350	Pulse	99	14515374	32085	1
