# Supplementary material for: Towards clinical applicability of fMRI via systematic filtering
Source: PLoS One. 2025 May 12;20(5):e0321088. doi: 10.1371/journal.pone.0321088 (PMC12068634; doi:10.1371/journal.pone.0321088)
Supplement: S1 Code — (ZIP) [file pone.0321088.s001.zip › PLOS_DATA_CODE/Logfiles/Fage_P077a-fage.log]

Scenario - Fage Final
Logfile written - 06/04/2013 18:24:05

Subject	Trial	Event Type	Code	Time	TTime	Uncertainty	Duration	Uncertainty	ReqTime	ReqDur	Stim Type	Pair Index

Fage_P077a	1	Pulse	99	69792	79788	1
Fage_P077a	2	Picture	Instruction Sternberg Symbols	70135	0	1	37319	2	0	next	other	0
Fage_P077a	2	Pulse	99	82192	12057	1
Fage_P077a	2	Pulse	99	94591	24456	1
Fage_P077a	2	Pulse	99	106991	36856	1
Fage_P077a	3	Picture	Encoding Sternberg Symbols	107454	0	1	24824	2	0	next	other	0
Fage_P077a	3	Pulse	99	119391	11937	1
Fage_P077a	3	Pulse	99	131790	24336	1
Fage_P077a	4	Picture	Fixation Cross Sternberg Symbols after Encoding	132278	0	1	12495	3	0	next	other	0
Fage_P077a	4	Pulse	99	144190	11912	1
Fage_P077a	5	Picture	Stroop Sternberg	144773	0	2	24824	3	0	next	incorrect	12
Fage_P077a	5	Response	2	152000	7227	1
Fage_P077a	5	Pulse	99	156590	11817	1
Fage_P077a	5	Pulse	99	168989	24216	1
Fage_P077a	6	Picture	Fixation Cross Sternberg Symbols after Stroop	169597	0	1	37319	2	0	next	other	0
Fage_P077a	6	Pulse	99	181389	11792	1
Fage_P077a	6	Pulse	99	193788	24191	1
Fage_P077a	6	Pulse	99	206188	36591	1
Fage_P077a	7	Picture	Retrieval Sternberg Symbols	206916	0	1	24824	2	0	next	incorrect	20
Fage_P077a	7	Response	2	215838	8922	1
Fage_P077a	7	Pulse	99	218587	11671	1
Fage_P077a	7	Pulse	99	230987	24071	1
Fage_P077a	8	Picture	Fixation Cross after Retrieval	231740	0	1	112291	2	0	next	other	0
Fage_P077a	8	Pulse	99	243387	11647	1
Fage_P077a	8	Pulse	99	255787	24047	1
Fage_P077a	8	Pulse	99	268186	36446	1
Fage_P077a	8	Pulse	99	280586	48846	1
Fage_P077a	8	Pulse	99	292985	61245	1
Fage_P077a	8	Pulse	99	305385	73645	1
Fage_P077a	8	Pulse	99	317785	86045	1
Fage_P077a	8	Pulse	99	330184	98444	1
Fage_P077a	8	Pulse	99	342584	110844	1
Fage_P077a	9	Picture	Encoding Sternberg Symbols	344031	0	1	24823	2	0	next	other	0
Fage_P077a	9	Pulse	99	354984	10953	1
Fage_P077a	9	Pulse	99	367383	23352	1
Fage_P077a	10	Picture	Fixation Cross Sternberg Symbols after Encoding	368854	0	1	12496	2	0	next	other	0
Fage_P077a	10	Pulse	99	379783	10929	1
Fage_P077a	11	Picture	Stroop Sternberg	381350	0	1	24823	3	0	next	incorrect	39
Fage_P077a	11	Response	2	387392	6042	1
Fage_P077a	11	Pulse	99	392182	10832	1
Fage_P077a	11	Pulse	99	404582	23232	1
Fage_P077a	12	Picture	Fixation Cross Sternberg Symbols after Stroop	406173	0	2	37319	4	0	next	other	0
Fage_P077a	12	Pulse	99	416982	10809	1
Fage_P077a	12	Pulse	99	429381	23208	1
Fage_P077a	12	Pulse	99	441781	35608	1
Fage_P077a	13	Picture	Retrieval Sternberg Symbols	443492	0	2	24824	3	0	next	hit	47
Fage_P077a	13	Response	1	453100	9608	1
Fage_P077a	13	Pulse	99	454180	10688	1
Fage_P077a	13	Pulse	99	466580	23088	1
Fage_P077a	14	Picture	Fixation Cross after Retrieval	468316	0	1	149443	2	0	next	other	0
Fage_P077a	14	Pulse	99	478980	10664	1
Fage_P077a	14	Pulse	99	491379	23063	1
Fage_P077a	14	Pulse	99	503779	35463	1
Fage_P077a	14	Pulse	99	516178	47862	1
Fage_P077a	14	Pulse	99	528578	60262	1
Fage_P077a	14	Pulse	99	540978	72662	1
Fage_P077a	14	Pulse	99	553377	85061	1
Fage_P077a	14	Pulse	99	565777	97461	1
Fage_P077a	14	Pulse	99	578177	109861	1
Fage_P077a	14	Pulse	99	590576	122260	1
Fage_P077a	14	Pulse	99	602976	134660	1
Fage_P077a	14	Pulse	99	615375	147059	1
Fage_P077a	15	Picture	Encoding Sternberg Symbols	617759	0	1	24824	2	0	next	other	0
Fage_P077a	15	Pulse	99	627775	10016	1
Fage_P077a	15	Pulse	99	640185	22426	1
Fage_P077a	16	Picture	Fixation Cross Sternberg Symbols after Encoding	642583	0	1	12495	3	0	next	other	0
Fage_P077a	16	Pulse	99	652584	10001	1
Fage_P077a	17	Picture	Stroop Sternberg	655078	0	2	24824	3	0	next	hit	69
Fage_P077a	17	Response	1	662494	7416	1
Fage_P077a	17	Pulse	99	664984	9906	1
Fage_P077a	17	Pulse	99	677384	22306	1
Fage_P077a	18	Picture	Fixation Cross Sternberg Symbols after Stroop	679902	0	1	37319	2	0	next	other	0
Fage_P077a	18	Pulse	99	689783	9881	1
Fage_P077a	18	Pulse	99	702183	22281	1
Fage_P077a	18	Pulse	99	714582	34680	1
Fage_P077a	19	Picture	Retrieval Sternberg Symbols	717221	0	1	24824	2	0	next	hit	77
Fage_P077a	19	Response	1	722372	5151	1
Fage_P077a	19	Pulse	99	726982	9761	1
Fage_P077a	19	Pulse	99	739382	22161	1
Fage_P077a	20	Picture	Fixation Cross after Retrieval	742045	0	1	124619	2	0	next	other	0
Fage_P077a	20	Pulse	99	751781	9736	1
Fage_P077a	20	Pulse	99	764181	22136	1
Fage_P077a	20	Pulse	99	776580	34535	1
Fage_P077a	20	Pulse	99	788980	46935	1
Fage_P077a	20	Pulse	99	801380	59335	1
Fage_P077a	20	Pulse	99	813779	71734	1
Fage_P077a	20	Pulse	99	826179	84134	1
Fage_P077a	20	Pulse	99	838579	96534	1
Fage_P077a	20	Pulse	99	850978	108933	1
Fage_P077a	20	Pulse	99	863378	121333	1
Fage_P077a	21	Picture	Encoding Sternberg Symbols	866664	0	1	24824	2	0	next	other	0
Fage_P077a	21	Pulse	99	875777	9113	1
Fage_P077a	21	Pulse	99	888177	21513	1
Fage_P077a	22	Picture	Fixation Cross Sternberg Symbols after Encoding	891488	0	1	12495	2	0	next	other	0
Fage_P077a	22	Pulse	99	900577	9089	1
Fage_P077a	23	Picture	Stroop Sternberg	903983	0	1	24824	2	0	next	hit	97
Fage_P077a	23	Response	1	912716	8733	1
Fage_P077a	23	Pulse	99	912976	8993	1
Fage_P077a	23	Pulse	99	925376	21393	1
Fage_P077a	24	Picture	Fixation Cross Sternberg Symbols after Stroop	928807	0	1	37319	2	0	next	other	0
Fage_P077a	24	Pulse	99	937775	8968	1
Fage_P077a	24	Pulse	99	950175	21368	1
Fage_P077a	24	Pulse	99	962575	33768	1
Fage_P077a	25	Picture	Retrieval Sternberg Symbols	966126	0	1	24824	2	0	next	incorrect	105
Fage_P077a	25	Response	2	974244	8118	1
Fage_P077a	25	Pulse	99	974974	8848	1
Fage_P077a	25	Pulse	99	987374	21248	1
Fage_P077a	26	Picture	Fixation Cross after Retrieval	990950	0	1	137113	3	0	next	other	0
Fage_P077a	26	Pulse	99	999774	8824	1
Fage_P077a	26	Pulse	99	1012173	21223	1
Fage_P077a	26	Pulse	99	1024573	33623	1
Fage_P077a	26	Pulse	99	1036972	46022	1
Fage_P077a	26	Pulse	99	1049372	58422	1
Fage_P077a	26	Pulse	99	1061772	70822	1
Fage_P077a	26	Pulse	99	1074171	83221	1
Fage_P077a	26	Pulse	99	1086571	95621	1
Fage_P077a	26	Pulse	99	1098970	108020	1
Fage_P077a	26	Pulse	99	1111370	120420	1
Fage_P077a	26	Pulse	99	1123770	132820	1
Fage_P077a	27	Picture	Encoding Sternberg Symbols	1128063	0	2	24825	3	0	next	other	0
Fage_P077a	27	Pulse	99	1136169	8106	1
Fage_P077a	27	Pulse	99	1148569	20506	1
Fage_P077a	28	Picture	Fixation Cross Sternberg Symbols after Encoding	1152888	0	1	12495	2	0	next	other	0
Fage_P077a	28	Pulse	99	1160969	8081	1
Fage_P077a	29	Picture	Stroop Sternberg	1165383	0	1	24824	2	0	next	incorrect	127
Fage_P077a	29	Pulse	99	1173368	7985	1
Fage_P077a	29	Response	2	1175298	9915	1
Fage_P077a	29	Pulse	99	1185768	20385	1
Fage_P077a	30	Picture	Fixation Cross Sternberg Symbols after Stroop	1190207	0	1	37319	2	0	next	other	0
Fage_P077a	30	Pulse	99	1198167	7960	1
Fage_P077a	30	Pulse	99	1210567	20360	1
Fage_P077a	30	Pulse	99	1222967	32760	1
Fage_P077a	31	Picture	Retrieval Sternberg Symbols	1227526	0	1	24824	2	0	next	incorrect	135
Fage_P077a	31	Pulse	99	1235366	7840	1
Fage_P077a	31	Response	2	1239266	11740	1
Fage_P077a	31	Pulse	99	1247766	20240	1
Fage_P077a	32	Picture	Fixation Cross after Retrieval	1252350	0	1	124619	2	0	next	other	0
Fage_P077a	32	Pulse	99	1260165	7815	1
Fage_P077a	32	Pulse	99	1272565	20215	1
Fage_P077a	32	Pulse	99	1284965	32615	1
Fage_P077a	32	Pulse	99	1297364	45014	1
Fage_P077a	32	Pulse	99	1309764	57414	1
Fage_P077a	32	Pulse	99	1322164	69814	1
Fage_P077a	32	Pulse	99	1334563	82213	1
Fage_P077a	32	Pulse	99	1346963	94613	1
Fage_P077a	32	Pulse	99	1359362	107012	1
Fage_P077a	32	Pulse	99	1371762	119412	1
Fage_P077a	33	Picture	Encoding Sternberg Symbols	1376969	0	1	24824	2	0	next	other	0
Fage_P077a	33	Pulse	99	1384162	7193	1
Fage_P077a	33	Pulse	99	1396561	19592	1
Fage_P077a	34	Picture	Fixation Cross Sternberg Symbols after Encoding	1401793	0	1	12495	2	0	next	other	0
Fage_P077a	34	Pulse	99	1408961	7168	1
Fage_P077a	35	Picture	Stroop Sternberg	1414288	0	1	24824	2	0	next	incorrect	154
Fage_P077a	35	Response	2	1420421	6133	1
Fage_P077a	35	Pulse	99	1421360	7072	1
Fage_P077a	35	Pulse	99	1433760	19472	1
Fage_P077a	36	Picture	Fixation Cross Sternberg Symbols after Stroop	1439112	0	1	37319	2	0	next	other	0
Fage_P077a	36	Pulse	99	1446160	7048	1
Fage_P077a	36	Pulse	99	1458559	19447	1
Fage_P077a	36	Pulse	99	1470959	31847	1
Fage_P077a	37	Picture	Retrieval Sternberg Symbols	1476431	0	1	24824	2	0	next	hit	163
Fage_P077a	37	Pulse	99	1483359	6928	1
Fage_P077a	37	Response	1	1485138	8707	1
Fage_P077a	37	Pulse	99	1495758	19327	1
Fage_P077a	38	Picture	Fixation Cross after Retrieval	1501255	0	1	112290	2	0	next	other	0
Fage_P077a	38	Pulse	99	1508158	6903	1
Fage_P077a	38	Pulse	99	1520557	19302	1
Fage_P077a	38	Pulse	99	1532957	31702	1
Fage_P077a	38	Pulse	99	1545357	44102	1
Fage_P077a	38	Pulse	99	1557756	56501	1
Fage_P077a	38	Pulse	99	1570156	68901	1
Fage_P077a	38	Pulse	99	1582555	81300	1
Fage_P077a	38	Pulse	99	1594955	93700	1
Fage_P077a	38	Pulse	99	1607355	106100	1
Fage_P077a	39	Picture	Encoding Sternberg Symbols	1613545	0	1	24824	2	0	next	other	0
Fage_P077a	39	Pulse	99	1619754	6209	1
Fage_P077a	39	Pulse	99	1632154	18609	1
Fage_P077a	40	Picture	Fixation Cross Sternberg Symbols after Encoding	1638369	0	1	12495	2	0	next	other	0
Fage_P077a	40	Pulse	99	1644554	6185	1
Fage_P077a	41	Picture	Stroop Sternberg	1650864	0	1	24824	2	0	next	hit	182
Fage_P077a	41	Pulse	99	1656953	6089	1
Fage_P077a	41	Response	1	1657323	6459	1
Fage_P077a	41	Pulse	99	1669353	18489	1
Fage_P077a	42	Picture	Fixation Cross Sternberg Symbols after Stroop	1675688	0	1	37319	2	0	next	other	0
Fage_P077a	42	Pulse	99	1681752	6064	1
Fage_P077a	42	Pulse	99	1694152	18464	1
Fage_P077a	42	Pulse	99	1706552	30864	1
Fage_P077a	43	Picture	Retrieval Sternberg Symbols	1713007	0	1	24824	2	0	next	incorrect	190
Fage_P077a	43	Pulse	99	1718951	5944	1
Fage_P077a	43	Response	2	1720601	7594	1
Fage_P077a	43	Pulse	99	1731351	18344	1
Fage_P077a	44	Picture	Fixation Cross after Retrieval	1737831	0	1	112290	2	0	next	other	0
Fage_P077a	44	Pulse	99	1743751	5920	1
Fage_P077a	44	Pulse	99	1756150	18319	1
Fage_P077a	44	Pulse	99	1768550	30719	1
Fage_P077a	44	Pulse	99	1780949	43118	1
Fage_P077a	44	Pulse	99	1793349	55518	1
Fage_P077a	44	Pulse	99	1805749	67918	1
Fage_P077a	44	Pulse	99	1818148	80317	1
Fage_P077a	44	Pulse	99	1830548	92717	1
Fage_P077a	44	Pulse	99	1842948	105117	1
Fage_P077a	45	Picture	Encoding Sternberg Symbols	1850121	0	1	24824	2	0	next	other	0
Fage_P077a	45	Pulse	99	1855347	5226	1
Fage_P077a	45	Pulse	99	1867747	17626	1
Fage_P077a	46	Picture	Fixation Cross Sternberg Symbols after Encoding	1874945	0	1	12495	3	0	next	other	0
Fage_P077a	46	Pulse	99	1880146	5201	1
Fage_P077a	47	Picture	Stroop Sternberg	1887440	0	2	24824	3	0	next	incorrect	209
Fage_P077a	47	Pulse	99	1892546	5106	1
Fage_P077a	47	Response	2	1894176	6736	1
Fage_P077a	47	Pulse	99	1904945	17505	1
Fage_P077a	48	Picture	Fixation Cross Sternberg Symbols after Stroop	1912264	0	1	37319	2	0	next	other	0
Fage_P077a	48	Pulse	99	1917345	5081	1
Fage_P077a	48	Pulse	99	1929745	17481	1
Fage_P077a	48	Pulse	99	1942144	29880	1
Fage_P077a	49	Picture	Retrieval Sternberg Symbols	1949583	0	1	24824	2	0	next	incorrect	217
Fage_P077a	49	Pulse	99	1954544	4961	1
Fage_P077a	49	Response	2	1962454	12871	1
Fage_P077a	49	Pulse	99	1966944	17361	1
Fage_P077a	50	Picture	Fixation Cross after Retrieval	1974407	0	1	137114	2	0	next	other	0
Fage_P077a	50	Pulse	99	1979343	4936	1
Fage_P077a	50	Pulse	99	1991753	17346	1
Fage_P077a	50	Pulse	99	2004152	29745	1
Fage_P077a	50	Pulse	99	2016552	42145	1
Fage_P077a	50	Pulse	99	2028952	54545	1
Fage_P077a	50	Pulse	99	2041351	66944	1
Fage_P077a	50	Pulse	99	2053751	79344	1
Fage_P077a	50	Pulse	99	2066151	91744	1
Fage_P077a	50	Pulse	99	2078550	104143	1
Fage_P077a	50	Pulse	99	2090950	116543	1
Fage_P077a	50	Pulse	99	2103349	128942	1
Fage_P077a	51	Picture	Encoding Sternberg Symbols	2111521	0	1	24824	2	0	next	other	0
Fage_P077a	51	Pulse	99	2115749	4228	1
Fage_P077a	51	Pulse	99	2128149	16628	1
Fage_P077a	52	Picture	Fixation Cross Sternberg Symbols after Encoding	2136345	0	1	12495	2	0	next	other	0
Fage_P077a	52	Pulse	99	2140548	4203	1
Fage_P077a	53	Picture	Stroop Sternberg	2148840	0	1	24824	2	0	next	hit	238
Fage_P077a	53	Pulse	99	2152948	4108	1
Fage_P077a	53	Response	1	2156028	7188	1
Fage_P077a	53	Pulse	99	2165347	16507	1
Fage_P077a	54	Picture	Fixation Cross Sternberg Symbols after Stroop	2173664	0	1	37319	2	0	next	other	0
Fage_P077a	54	Pulse	99	2177747	4083	1
Fage_P077a	54	Pulse	99	2190147	16483	1
Fage_P077a	54	Pulse	99	2202546	28882	1
Fage_P077a	55	Picture	Retrieval Sternberg Symbols	2210983	0	1	24824	2	0	next	incorrect	246
Fage_P077a	55	Pulse	99	2214946	3963	1
Fage_P077a	55	Response	2	2218416	7433	1
Fage_P077a	55	Pulse	99	2227345	16362	1
Fage_P077a	56	Picture	Fixation Cross after Retrieval	2235807	0	1	124618	3	0	next	other	0
Fage_P077a	56	Pulse	99	2239745	3938	1
Fage_P077a	56	Pulse	99	2252145	16338	1
Fage_P077a	56	Pulse	99	2264544	28737	1
Fage_P077a	56	Pulse	99	2276944	41137	1
Fage_P077a	56	Pulse	99	2289344	53537	1
Fage_P077a	56	Pulse	99	2301743	65936	1
Fage_P077a	56	Pulse	99	2314143	78336	1
Fage_P077a	56	Pulse	99	2326542	90735	1
Fage_P077a	56	Pulse	99	2338942	103135	1
Fage_P077a	56	Pulse	99	2351342	115535	1
Fage_P077a	57	Picture	Encoding Sternberg Symbols	2360425	0	2	24825	3	0	next	other	0
Fage_P077a	57	Pulse	99	2363741	3316	1
Fage_P077a	57	Pulse	99	2376141	15716	1
Fage_P077a	58	Picture	Fixation Cross Sternberg Symbols after Encoding	2385250	0	1	12495	2	0	next	other	0
Fage_P077a	58	Pulse	99	2388541	3291	1
Fage_P077a	59	Picture	Stroop Sternberg	2397745	0	1	24824	2	0	next	incorrect	266
Fage_P077a	59	Pulse	99	2400940	3195	1
Fage_P077a	59	Response	2	2402980	5235	1
Fage_P077a	59	Pulse	99	2413340	15595	1
Fage_P077a	60	Picture	Fixation Cross Sternberg Symbols after Stroop	2422569	0	1	37319	2	0	next	other	0
Fage_P077a	60	Pulse	99	2425739	3170	1
Fage_P077a	60	Pulse	99	2438139	15570	1
Fage_P077a	60	Pulse	99	2450539	27970	1
Fage_P077a	61	Picture	Retrieval Sternberg Symbols	2459888	0	1	24824	2	0	next	incorrect	274
Fage_P077a	61	Pulse	99	2462938	3050	1
Fage_P077a	61	Response	2	2471408	11520	1
Fage_P077a	61	Pulse	99	2475338	15450	1
Fage_P077a	62	Picture	Fixation Cross after Retrieval	2484712	0	1	149443	2	0	next	other	0
Fage_P077a	62	Pulse	99	2487738	3026	1
Fage_P077a	62	Pulse	99	2500137	15425	1
Fage_P077a	62	Pulse	99	2512537	27825	1
Fage_P077a	62	Pulse	99	2524936	40224	1
Fage_P077a	62	Pulse	99	2537336	52624	1
Fage_P077a	62	Pulse	99	2549736	65024	1
Fage_P077a	62	Pulse	99	2562135	77423	1
Fage_P077a	62	Pulse	99	2574535	89823	1
Fage_P077a	62	Pulse	99	2586934	102222	1
Fage_P077a	62	Pulse	99	2599334	114622	1
Fage_P077a	62	Pulse	99	2611734	127022	1
Fage_P077a	62	Pulse	99	2624133	139421	1
Fage_P077a	63	Picture	Encoding Sternberg Symbols	2634155	0	1	24823	2	0	next	other	0
Fage_P077a	63	Pulse	99	2636533	2378	1
Fage_P077a	63	Pulse	99	2648933	14778	1
Fage_P077a	64	Picture	Fixation Cross Sternberg Symbols after Encoding	2658978	0	1	12496	2	0	next	other	0
Fage_P077a	64	Pulse	99	2661332	2354	1
Fage_P077a	65	Picture	Stroop Sternberg	2671474	0	1	24823	3	0	next	incorrect	296
Fage_P077a	65	Pulse	99	2673732	2258	1
Fage_P077a	65	Response	2	2681371	9897	1
Fage_P077a	65	Pulse	99	2686131	14657	1
Fage_P077a	66	Picture	Fixation Cross Sternberg Symbols after Stroop	2696297	0	2	37320	3	0	next	other	0
Fage_P077a	66	Pulse	99	2698531	2234	1
Fage_P077a	66	Pulse	99	2710931	14634	1
Fage_P077a	66	Pulse	99	2723330	27033	1
Fage_P077a	67	Picture	Retrieval Sternberg Symbols	2733617	0	1	24823	2	0	next	incorrect	305
Fage_P077a	67	Pulse	99	2735730	2113	1
Fage_P077a	67	Pulse	99	2748130	14513	1
Fage_P077a	67	Response	2	2753969	20352	1
Fage_P077a	68	Picture	Fixation Cross after Retrieval	2758440	0	1	124619	3	0	next	other	0
Fage_P077a	68	Pulse	99	2760529	2089	1
Fage_P077a	68	Pulse	99	2772929	14489	1
Fage_P077a	68	Pulse	99	2785328	26888	1
Fage_P077a	68	Pulse	99	2797728	39288	1
Fage_P077a	68	Pulse	99	2810128	51688	1
Fage_P077a	68	Pulse	99	2822527	64087	1
Fage_P077a	68	Pulse	99	2834927	76487	1
Fage_P077a	68	Pulse	99	2847326	88886	1
Fage_P077a	68	Pulse	99	2859726	101286	1
Fage_P077a	68	Pulse	99	2872126	113686	1
Fage_P077a	69	Picture	Encoding Sternberg Symbols	2883059	0	2	24824	3	0	next	other	0
Fage_P077a	69	Pulse	99	2884525	1466	1
Fage_P077a	69	Pulse	99	2896925	13866	1
Fage_P077a	70	Picture	Fixation Cross Sternberg Symbols after Encoding	2907883	0	1	12495	3	0	next	other	0
Fage_P077a	70	Pulse	99	2909325	1442	1
Fage_P077a	71	Picture	Stroop Sternberg	2920378	0	2	24824	3	0	next	incorrect	324
Fage_P077a	71	Pulse	99	2921724	1346	1
Fage_P077a	71	Response	2	2927464	7086	1
Fage_P077a	71	Pulse	99	2934124	13746	1
Fage_P077a	72	Picture	Fixation Cross Sternberg Symbols after Stroop	2945202	0	1	37319	2	0	next	other	0
Fage_P077a	72	Pulse	99	2946523	1321	1
Fage_P077a	72	Pulse	99	2958923	13721	1
Fage_P077a	72	Pulse	99	2971323	26121	1
Fage_P077a	73	Picture	Retrieval Sternberg Symbols	2982521	0	1	24824	2	0	next	incorrect	332
Fage_P077a	73	Pulse	99	2983722	1201	1
Fage_P077a	73	Response	2	2990252	7731	1
Fage_P077a	73	Pulse	99	2996122	13601	1
Fage_P077a	74	Picture	Fixation Cross after Retrieval	3007345	0	1	112291	2	0	next	other	0
Fage_P077a	74	Pulse	99	3008521	1176	1
Fage_P077a	74	Pulse	99	3020921	13576	1
Fage_P077a	74	Pulse	99	3033321	25976	1
Fage_P077a	74	Pulse	99	3045720	38375	1
Fage_P077a	74	Pulse	99	3058120	50775	1
Fage_P077a	74	Pulse	99	3070520	63175	1
Fage_P077a	74	Pulse	99	3082919	75574	1
Fage_P077a	74	Pulse	99	3095319	87974	1
Fage_P077a	74	Pulse	99	3107718	100373	1
Fage_P077a	75	Picture	Encoding Sternberg Symbols	3119636	0	1	24823	3	0	next	other	0
Fage_P077a	75	Pulse	99	3120118	482	1
Fage_P077a	75	Pulse	99	3132518	12882	1
Fage_P077a	76	Picture	Fixation Cross Sternberg Symbols after Encoding	3144459	0	2	12496	3	0	next	other	0
Fage_P077a	76	Pulse	99	3144917	458	1
Fage_P077a	77	Picture	Stroop Sternberg	3156955	0	1	24823	3	0	next	hit	351
Fage_P077a	77	Pulse	99	3157317	362	1
Fage_P077a	77	Response	1	3162177	5222	1
Fage_P077a	77	Pulse	99	3169716	12761	1
Fage_P077a	78	Picture	Fixation Cross Sternberg Symbols after Stroop	3181778	0	2	37320	3	0	next	other	0
Fage_P077a	78	Pulse	99	3182116	338	1
Fage_P077a	78	Pulse	99	3194516	12738	1
Fage_P077a	78	Pulse	99	3206915	25137	1
Fage_P077a	79	Picture	Retrieval Sternberg Symbols	3219098	0	1	24823	2	0	next	hit	359
Fage_P077a	79	Pulse	99	3219315	217	1
Fage_P077a	79	Response	1	3225085	5987	1
Fage_P077a	79	Pulse	99	3231714	12616	1
Fage_P077a	80	Picture	Fixation Cross after Retrieval	3243921	0	1	124619	3	0	next	other	0
Fage_P077a	80	Pulse	99	3244114	193	1
Fage_P077a	80	Pulse	99	3256514	12593	1
Fage_P077a	80	Pulse	99	3268913	24992	1
Fage_P077a	80	Pulse	99	3281313	37392	1
Fage_P077a	80	Pulse	99	3293713	49792	1
Fage_P077a	80	Pulse	99	3306112	62191	1
Fage_P077a	80	Pulse	99	3318512	74591	1
Fage_P077a	80	Pulse	99	3330912	86991	1
Fage_P077a	80	Pulse	99	3343311	99390	1
Fage_P077a	80	Pulse	99	3355711	111790	1
Fage_P077a	80	Pulse	99	3368110	124189	1
Fage_P077a	81	Picture	Encoding Sternberg Symbols	3368540	0	2	24824	3	0	next	other	0
Fage_P077a	81	Pulse	99	3380510	11970	1
Fage_P077a	81	Pulse	99	3392910	24370	1
Fage_P077a	82	Picture	Fixation Cross Sternberg Symbols after Encoding	3393364	0	1	12495	3	0	next	other	0
Fage_P077a	82	Pulse	99	3405309	11945	1
Fage_P077a	83	Picture	Stroop Sternberg	3405859	0	2	24824	3	0	next	incorrect	379
Fage_P077a	83	Response	2	3412769	6910	1
Fage_P077a	83	Pulse	99	3417709	11850	1
Fage_P077a	83	Pulse	99	3430108	24249	1
Fage_P077a	84	Picture	Fixation Cross Sternberg Symbols after Stroop	3430683	0	1	37319	2	0	next	other	0
Fage_P077a	84	Pulse	99	3442508	11825	1
Fage_P077a	84	Pulse	99	3454908	24225	1
Fage_P077a	84	Pulse	99	3467307	36624	1
Fage_P077a	85	Picture	Retrieval Sternberg Symbols	3468002	0	1	24824	2	0	next	incorrect	387
Fage_P077a	85	Response	2	3477117	9115	1
Fage_P077a	85	Pulse	99	3479707	11705	1
Fage_P077a	85	Pulse	99	3492107	24105	1
Fage_P077a	86	Picture	Fixation Cross after Retrieval	3492826	0	1	124619	2	0	next	other	0
Fage_P077a	86	Pulse	99	3504506	11680	1
Fage_P077a	86	Pulse	99	3516906	24080	1
Fage_P077a	86	Pulse	99	3529315	36489	1
Fage_P077a	86	Pulse	99	3541715	48889	1
Fage_P077a	86	Pulse	99	3554115	61289	1
Fage_P077a	86	Pulse	99	3566514	73688	1
Fage_P077a	86	Pulse	99	3578914	86088	1
Fage_P077a	86	Pulse	99	3591313	98487	1
Fage_P077a	86	Pulse	99	3603713	110887	1
Fage_P077a	86	Pulse	99	3616113	123287	1
Fage_P077a	87	Picture	Encoding Sternberg Symbols	3617445	0	1	24824	2	0	next	other	0
Fage_P077a	87	Pulse	99	3628512	11067	1
Fage_P077a	87	Pulse	99	3640912	23467	1
Fage_P077a	88	Picture	Fixation Cross Sternberg Symbols after Encoding	3642269	0	1	12495	2	0	next	other	0
Fage_P077a	88	Pulse	99	3653312	11043	1
Fage_P077a	89	Picture	Stroop Sternberg	3654764	0	1	24824	2	0	next	incorrect	407
Fage_P077a	89	Response	2	3659831	5067	1
Fage_P077a	89	Pulse	99	3665711	10947	1
Fage_P077a	89	Pulse	99	3678111	23347	1
Fage_P077a	90	Picture	Fixation Cross Sternberg Symbols after Stroop	3679588	0	1	37319	2	0	next	other	0
Fage_P077a	90	Pulse	99	3690510	10922	1
Fage_P077a	90	Pulse	99	3702910	23322	1
Fage_P077a	90	Pulse	99	3715310	35722	1
Fage_P077a	91	Picture	Retrieval Sternberg Symbols	3716907	0	1	24824	2	0	next	incorrect	415
Fage_P077a	91	Response	2	3724249	7342	1
Fage_P077a	91	Pulse	99	3727709	10802	1
Fage_P077a	91	Pulse	99	3740109	23202	1
Fage_P077a	92	Picture	Fixation Cross after Retrieval	3741731	0	1	112290	3	0	next	other	0
Fage_P077a	92	Pulse	99	3752509	10778	1
Fage_P077a	92	Pulse	99	3764908	23177	1
Fage_P077a	92	Pulse	99	3777308	35577	1
Fage_P077a	92	Pulse	99	3789707	47976	1
Fage_P077a	92	Pulse	99	3802107	60376	1
Fage_P077a	92	Pulse	99	3814507	72776	1
Fage_P077a	92	Pulse	99	3826906	85175	1
Fage_P077a	92	Pulse	99	3839306	97575	1
Fage_P077a	92	Pulse	99	3851705	109974	1
Fage_P077a	93	Picture	Encoding Sternberg Symbols	3854021	0	2	24824	3	0	next	other	0
Fage_P077a	93	Pulse	99	3864105	10084	1
Fage_P077a	93	Pulse	99	3876505	22484	1
Fage_P077a	94	Picture	Fixation Cross Sternberg Symbols after Encoding	3878845	0	1	12495	3	0	next	other	0
Fage_P077a	94	Pulse	99	3888904	10059	1
Fage_P077a	95	Picture	Stroop Sternberg	3891340	0	2	24824	3	0	next	incorrect	434
Fage_P077a	95	Response	2	3896594	5254	1
Fage_P077a	95	Pulse	99	3901304	9964	1
Fage_P077a	95	Pulse	99	3913703	22363	1
Fage_P077a	96	Picture	Fixation Cross Sternberg Symbols after Stroop	3916164	0	1	37319	2	0	next	other	0
Fage_P077a	96	Pulse	99	3926103	9939	1
Fage_P077a	96	Pulse	99	3938503	22339	1
Fage_P077a	96	Pulse	99	3950902	34738	1
Fage_P077a	97	Picture	Retrieval Sternberg Symbols	3953483	0	1	24824	2	0	next	hit	442
Fage_P077a	97	Response	1	3961592	8109	1
Fage_P077a	97	Pulse	99	3963302	9819	1
Fage_P077a	97	Pulse	99	3975702	22219	1
Fage_P077a	98	Picture	Fixation Cross after Retrieval	3978307	0	1	136948	2	0	next	other	0
Fage_P077a	98	Pulse	99	3988101	9794	1
Fage_P077a	98	Pulse	99	4000501	22194	1
Fage_P077a	98	Pulse	99	4012900	34593	1
Fage_P077a	98	Pulse	99	4025300	46993	1
Fage_P077a	98	Pulse	99	4037700	59393	1
Fage_P077a	98	Pulse	99	4050099	71792	1
Fage_P077a	98	Pulse	99	4062499	84192	1
Fage_P077a	98	Pulse	99	4074899	96592	1
Fage_P077a	98	Pulse	99	4087298	108991	1
Fage_P077a	98	Pulse	99	4099698	121391	1
Fage_P077a	98	Pulse	99	4112097	133790	1
Fage_P077a	99	Picture	Encoding Sternberg Symbols	4115255	0	1	24824	2	0	next	other	0
Fage_P077a	99	Pulse	99	4124497	9242	1
Fage_P077a	99	Pulse	99	4136897	21642	1
Fage_P077a	100	Picture	Fixation Cross Sternberg Symbols after Encoding	4140079	0	1	12495	2	0	next	other	0
Fage_P077a	100	Pulse	99	4149296	9217	1
Fage_P077a	101	Picture	Stroop Sternberg	4152574	0	1	24824	2	0	next	incorrect	463
Fage_P077a	101	Response	2	4157316	4742	1
Fage_P077a	101	Pulse	99	4161696	9122	1
Fage_P077a	101	Pulse	99	4174095	21521	1
Fage_P077a	102	Picture	Fixation Cross Sternberg Symbols after Stroop	4177398	0	1	37319	2	0	next	other	0
Fage_P077a	102	Pulse	99	4186495	9097	1
Fage_P077a	102	Pulse	99	4198895	21497	1
Fage_P077a	102	Pulse	99	4211294	33896	1
Fage_P077a	103	Picture	Retrieval Sternberg Symbols	4214717	0	1	24824	2	0	next	hit	471
Fage_P077a	103	Response	1	4223504	8787	1
Fage_P077a	103	Pulse	99	4223694	8977	1
Fage_P077a	103	Pulse	99	4236093	21376	1
Fage_P077a	104	Picture	Fixation Cross after Retrieval	4239541	0	1	149443	2	0	next	other	0
Fage_P077a	104	Pulse	99	4248493	8952	1
Fage_P077a	104	Pulse	99	4260893	21352	1
Fage_P077a	104	Pulse	99	4273292	33751	1
Fage_P077a	104	Pulse	99	4285692	46151	1
Fage_P077a	104	Pulse	99	4298092	58551	1
Fage_P077a	104	Pulse	99	4310491	70950	1
Fage_P077a	104	Pulse	99	4322891	83350	1
Fage_P077a	104	Pulse	99	4335290	95749	1
Fage_P077a	104	Pulse	99	4347690	108149	1
Fage_P077a	104	Pulse	99	4360090	120549	1
Fage_P077a	104	Pulse	99	4372489	132948	1
Fage_P077a	104	Pulse	99	4384889	145348	1
Fage_P077a	105	Picture	Encoding Sternberg Symbols	4388984	0	1	24823	2	0	next	other	0
Fage_P077a	105	Pulse	99	4397289	8305	1
Fage_P077a	105	Pulse	99	4409688	20704	1
Fage_P077a	106	Picture	Fixation Cross Sternberg Symbols after Encoding	4413807	0	1	12496	2	0	next	other	0
Fage_P077a	106	Pulse	99	4422088	8281	1
Fage_P077a	107	Picture	Stroop Sternberg	4426303	0	1	24823	3	0	next	hit	493
Fage_P077a	107	Response	1	4433067	6764	1
Fage_P077a	107	Pulse	99	4434487	8184	1
Fage_P077a	107	Pulse	99	4446887	20584	1
Fage_P077a	108	Picture	Fixation Cross Sternberg Symbols after Stroop	4451126	0	2	37319	4	0	next	other	0
Fage_P077a	108	Pulse	99	4459287	8161	1
Fage_P077a	108	Pulse	99	4471686	20560	1
Fage_P077a	108	Pulse	99	4484086	32960	1
Fage_P077a	109	Picture	Retrieval Sternberg Symbols	4488445	0	2	24824	3	0	next	incorrect	502
Fage_P077a	109	Pulse	99	4496486	8041	1
Fage_P077a	109	Response	2	4497595	9150	1
Fage_P077a	109	Pulse	99	4508885	20440	1
Fage_P077a	110	Picture	Fixation Cross after Retrieval	4513269	0	1	136948	2	0	next	other	0
Fage_P077a	110	Pulse	99	4521285	8016	1
Fage_P077a	110	Pulse	99	4533684	20415	1
Fage_P077a	110	Pulse	99	4546084	32815	1
Fage_P077a	110	Pulse	99	4558484	45215	1
Fage_P077a	110	Pulse	99	4570883	57614	1
Fage_P077a	110	Pulse	99	4583283	70014	1
Fage_P077a	110	Pulse	99	4595682	82413	1
Fage_P077a	110	Pulse	99	4608082	94813	1
Fage_P077a	110	Pulse	99	4620482	107213	1
Fage_P077a	110	Pulse	99	4632881	119612	1
Fage_P077a	110	Pulse	99	4645281	132012	1
Fage_P077a	111	Picture	Encoding Sternberg Symbols	4650217	0	1	24824	2	0	next	other	0
Fage_P077a	111	Pulse	99	4657681	7464	1
Fage_P077a	111	Pulse	99	4670080	19863	1
Fage_P077a	112	Picture	Fixation Cross Sternberg Symbols after Encoding	4675041	0	1	12495	2	0	next	other	0
Fage_P077a	112	Pulse	99	4682480	7439	1
Fage_P077a	113	Picture	Stroop Sternberg	4687536	0	1	24824	2	0	next	incorrect	522
Fage_P077a	113	Response	2	4693499	5963	1
Fage_P077a	113	Pulse	99	4694879	7343	1
Fage_P077a	113	Pulse	99	4707279	19743	1
Fage_P077a	114	Picture	Fixation Cross Sternberg Symbols after Stroop	4712360	0	1	37319	2	0	next	other	0
Fage_P077a	114	Pulse	99	4719679	7319	1
Fage_P077a	114	Pulse	99	4732078	19718	1
Fage_P077a	114	Pulse	99	4744478	32118	1
Fage_P077a	115	Picture	Retrieval Sternberg Symbols	4749679	0	1	24824	2	0	next	incorrect	531
Fage_P077a	115	Pulse	99	4756877	7198	1
Fage_P077a	115	Response	2	4759117	9438	1
Fage_P077a	115	Pulse	99	4769277	19598	1
Fage_P077a	116	Picture	Fixation Cross after Retrieval	4774503	0	1	112290	2	0	next	other	0
Fage_P077a	116	Pulse	99	4781677	7174	1
Fage_P077a	116	Pulse	99	4794076	19573	1
Fage_P077a	116	Pulse	99	4806476	31973	1
Fage_P077a	116	Pulse	99	4818876	44373	1
Fage_P077a	116	Pulse	99	4831275	56772	1
Fage_P077a	116	Pulse	99	4843675	69172	1
Fage_P077a	116	Pulse	99	4856074	81571	1
Fage_P077a	116	Pulse	99	4868474	93971	1
Fage_P077a	116	Pulse	99	4880874	106371	1
Fage_P077a	117	Picture	Encoding Sternberg Symbols	4886793	0	1	24824	2	0	next	other	0
Fage_P077a	117	Pulse	99	4893273	6480	1
Fage_P077a	117	Pulse	99	4905673	18880	1
Fage_P077a	118	Picture	Fixation Cross Sternberg Symbols after Encoding	4911617	0	1	12495	2	0	next	other	0
Fage_P077a	118	Pulse	99	4918072	6455	1
Fage_P077a	119	Picture	Stroop Sternberg	4924112	0	1	24824	2	0	next	incorrect	550
Fage_P077a	119	Pulse	99	4930472	6360	1
Fage_P077a	119	Response	2	4931582	7470	1
Fage_P077a	119	Pulse	99	4942872	18760	1
Fage_P077a	120	Picture	Fixation Cross Sternberg Symbols after Stroop	4948936	0	1	37319	2	0	next	other	0
Fage_P077a	120	Pulse	99	4955271	6335	1
Fage_P077a	120	Pulse	99	4967671	18735	1
Fage_P077a	120	Pulse	99	4980070	31134	1
Fage_P077a	121	Picture	Retrieval Sternberg Symbols	4986255	0	1	24824	2	0	next	incorrect	558
Fage_P077a	121	Pulse	99	4992470	6215	1
Fage_P077a	121	Response	2	4993860	7605	1
Fage_P077a	121	Pulse	99	5004870	18615	1
Fage_P077a	122	Picture	Fixation Cross after Retrieval	5011079	0	1	149443	2	0	next	other	0
Fage_P077a	122	Pulse	99	5017269	6190	1
Fage_P077a	122	Pulse	99	5029679	18600	1
Fage_P077a	122	Pulse	99	5042079	31000	1
Fage_P077a	122	Pulse	99	5054478	43399	1
Fage_P077a	122	Pulse	99	5066878	55799	1
Fage_P077a	122	Pulse	99	5079277	68198	1
Fage_P077a	122	Pulse	99	5091677	80598	1
Fage_P077a	122	Pulse	99	5104077	92998	1
Fage_P077a	122	Pulse	99	5116476	105397	1
Fage_P077a	122	Pulse	99	5128876	117797	1
Fage_P077a	122	Pulse	99	5141276	130197	1
Fage_P077a	122	Pulse	99	5153675	142596	1
Fage_P077a	123	Picture	Encoding Sternberg Symbols	5160522	0	1	24824	2	0	next	other	0
Fage_P077a	123	Pulse	99	5166075	5553	1
Fage_P077a	123	Pulse	99	5178474	17952	1
Fage_P077a	124	Picture	Fixation Cross Sternberg Symbols after Encoding	5185346	0	1	12495	2	0	next	other	0
Fage_P077a	124	Pulse	99	5190874	5528	1
Fage_P077a	125	Picture	Stroop Sternberg	5197841	0	1	24824	2	0	next	incorrect	580
Fage_P077a	125	Pulse	99	5203274	5433	1
Fage_P077a	125	Response	2	5205793	7952	1
Fage_P077a	125	Pulse	99	5215673	17832	1
Fage_P077a	126	Picture	Fixation Cross Sternberg Symbols after Stroop	5222665	0	1	37319	2	0	next	other	0
Fage_P077a	126	Pulse	99	5228073	5408	1
Fage_P077a	126	Pulse	99	5240472	17807	1
Fage_P077a	126	Pulse	99	5252872	30207	1
Fage_P077a	127	Picture	Retrieval Sternberg Symbols	5259984	0	1	24824	2	0	next	hit	588
Fage_P077a	127	Pulse	99	5265272	5288	1
Fage_P077a	127	Response	1	5271012	11028	1
Fage_P077a	127	Pulse	99	5277671	17687	1
Fage_P077a	128	Picture	Fixation Cross after Retrieval	5284808	0	1	124619	2	0	next	other	0
Fage_P077a	128	Pulse	99	5290071	5263	1
Fage_P077a	128	Pulse	99	5302471	17663	1
Fage_P077a	128	Pulse	99	5314870	30062	1
Fage_P077a	128	Pulse	99	5327270	42462	1
Fage_P077a	128	Pulse	99	5339669	54861	1
Fage_P077a	128	Pulse	99	5352069	67261	1
Fage_P077a	128	Pulse	99	5364469	79661	1
Fage_P077a	128	Pulse	99	5376868	92060	1
Fage_P077a	128	Pulse	99	5389268	104460	1
Fage_P077a	128	Pulse	99	5401667	116859	1
Fage_P077a	129	Picture	Encoding Sternberg Symbols	5409427	0	1	24823	3	0	next	other	0
Fage_P077a	129	Pulse	99	5414067	4640	1
Fage_P077a	129	Pulse	99	5426467	17040	1
Fage_P077a	130	Picture	Fixation Cross Sternberg Symbols after Encoding	5434250	0	2	12496	3	0	next	other	0
Fage_P077a	130	Pulse	99	5438866	4616	1
Fage_P077a	131	Picture	Stroop Sternberg	5446746	0	1	24824	2	0	next	incorrect	608
Fage_P077a	131	Pulse	99	5451266	4520	1
Fage_P077a	131	Response	2	5453676	6930	1
Fage_P077a	131	Pulse	99	5463666	16920	1
Fage_P077a	132	Picture	Fixation Cross Sternberg Symbols after Stroop	5471570	0	1	37319	2	0	next	other	0
Fage_P077a	132	Pulse	99	5476065	4495	1
Fage_P077a	132	Pulse	99	5488465	16895	1
Fage_P077a	132	Pulse	99	5500864	29294	1
Fage_P077a	133	Picture	Retrieval Sternberg Symbols	5508889	0	1	24823	3	0	next	hit	616
Fage_P077a	133	Pulse	99	5513264	4375	1
Fage_P077a	133	Response	1	5514774	5885	1
Fage_P077a	133	Pulse	99	5525664	16775	1
Fage_P077a	134	Picture	Fixation Cross after Retrieval	5533712	0	2	112291	3	0	next	other	0
Fage_P077a	134	Pulse	99	5538063	4351	1
Fage_P077a	134	Pulse	99	5550463	16751	1
Fage_P077a	134	Pulse	99	5562863	29151	1
Fage_P077a	134	Pulse	99	5575262	41550	1
Fage_P077a	134	Pulse	99	5587662	53950	1
Fage_P077a	134	Pulse	99	5600061	66349	1
Fage_P077a	134	Pulse	99	5612461	78749	1
Fage_P077a	134	Pulse	99	5624861	91149	1
Fage_P077a	134	Pulse	99	5637260	103548	1
Fage_P077a	135	Picture	Encoding Sternberg Symbols	5646003	0	1	24824	2	0	next	other	0
Fage_P077a	135	Pulse	99	5649660	3657	1
Fage_P077a	135	Pulse	99	5662059	16056	1
Fage_P077a	136	Picture	Fixation Cross Sternberg Symbols after Encoding	5670827	0	1	12495	2	0	next	other	0
Fage_P077a	136	Pulse	99	5674459	3632	1
Fage_P077a	137	Picture	Stroop Sternberg	5683322	0	1	24824	2	0	next	hit	635
Fage_P077a	137	Pulse	99	5686859	3537	1
Fage_P077a	137	Response	1	5690128	6806	1
Fage_P077a	137	Pulse	99	5699258	15936	1
Fage_P077a	138	Picture	Fixation Cross Sternberg Symbols after Stroop	5708146	0	1	37319	2	0	next	other	0
Fage_P077a	138	Pulse	99	5711658	3512	1
Fage_P077a	138	Pulse	99	5724058	15912	1
Fage_P077a	138	Pulse	99	5736457	28311	1
Fage_P077a	139	Picture	Retrieval Sternberg Symbols	5745465	0	1	24824	2	0	next	hit	643
Fage_P077a	139	Pulse	99	5748857	3392	1
Fage_P077a	139	Response	1	5754036	8571	1
Fage_P077a	139	Pulse	99	5761256	15791	1
Fage_P077a	140	Picture	Fixation Cross after Retrieval	5770289	0	1	137114	2	0	next	other	0
Fage_P077a	140	Pulse	99	5773656	3367	1
Fage_P077a	140	Pulse	99	5786056	15767	1
Fage_P077a	140	Pulse	99	5798455	28166	1
Fage_P077a	140	Pulse	99	5810855	40566	1
Fage_P077a	140	Pulse	99	5823254	52965	1
Fage_P077a	140	Pulse	99	5835654	65365	1
Fage_P077a	140	Pulse	99	5848054	77765	1
Fage_P077a	140	Pulse	99	5860453	90164	1
Fage_P077a	140	Pulse	99	5872853	102564	1
Fage_P077a	140	Pulse	99	5885253	114964	1
Fage_P077a	140	Pulse	99	5897652	127363	1
Fage_P077a	141	Picture	Encoding Sternberg Symbols	5907403	0	1	24824	2	0	next	other	0
Fage_P077a	141	Pulse	99	5910052	2649	1
Fage_P077a	141	Pulse	99	5922451	15048	1
Fage_P077a	142	Picture	Fixation Cross Sternberg Symbols after Encoding	5932227	0	1	12495	2	0	next	other	0
Fage_P077a	142	Pulse	99	5934851	2624	1
Fage_P077a	143	Picture	Stroop Sternberg	5944722	0	1	24824	2	0	next	hit	664
Fage_P077a	143	Pulse	99	5947251	2529	1
Fage_P077a	143	Response	1	5950320	5598	1
Fage_P077a	143	Pulse	99	5959650	14928	1
Fage_P077a	144	Picture	Fixation Cross Sternberg Symbols after Stroop	5969546	0	1	37319	2	0	next	other	0
Fage_P077a	144	Pulse	99	5972050	2504	1
Fage_P077a	144	Pulse	99	5984449	14903	1
Fage_P077a	144	Pulse	99	5996849	27303	1
Fage_P077a	145	Picture	Retrieval Sternberg Symbols	6006865	0	1	24824	2	0	next	incorrect	672
Fage_P077a	145	Pulse	99	6009249	2384	1
Fage_P077a	145	Response	2	6017388	10523	1
Fage_P077a	145	Pulse	99	6021648	14783	1
Fage_P077a	146	Picture	Fixation Cross after Retrieval	6031689	0	1	112290	2	0	next	other	0
Fage_P077a	146	Pulse	99	6034048	2359	1
Fage_P077a	146	Pulse	99	6046448	14759	1
Fage_P077a	146	Pulse	99	6058847	27158	1
Fage_P077a	146	Pulse	99	6071247	39558	1
Fage_P077a	146	Pulse	99	6083646	51957	1
Fage_P077a	146	Pulse	99	6096046	64357	1
Fage_P077a	146	Pulse	99	6108446	76757	1
Fage_P077a	146	Pulse	99	6120845	89156	1
Fage_P077a	146	Pulse	99	6133245	101556	1
Fage_P077a	147	Picture	Instruction Sternberg Letters	6143979	0	1	37319	2	0	next	other	0
Fage_P077a	147	Pulse	99	6145645	1666	1
Fage_P077a	147	Pulse	99	6158044	14065	1
Fage_P077a	147	Pulse	99	6170444	26465	1
Fage_P077a	148	Picture	Encoding Sternberg Letters	6181298	0	1	24824	2	0	next	other	0
Fage_P077a	148	Pulse	99	6182843	1545	1
Fage_P077a	148	Pulse	99	6195243	13945	1
Fage_P077a	149	Picture	Fixation Cross Sternberg Letters after Encoding	6206122	0	1	12495	2	0	next	other	0
Fage_P077a	149	Pulse	99	6207643	1521	1
Fage_P077a	150	Picture	Stroop Sternberg	6218617	0	1	24824	2	0	next	incorrect	695
Fage_P077a	150	Pulse	99	6220042	1425	1
Fage_P077a	150	Response	2	6225672	7055	1
Fage_P077a	150	Pulse	99	6232442	13825	1
Fage_P077a	151	Picture	Fixation Cross Sternberg Letters after Stroop	6243441	0	1	37319	2	0	next	other	0
Fage_P077a	151	Pulse	99	6244841	1400	1
Fage_P077a	151	Pulse	99	6257241	13800	1
Fage_P077a	151	Pulse	99	6269641	26200	1
Fage_P077a	152	Picture	Retrieval Sternberg Letters	6280760	0	1	24824	2	0	next	incorrect	703
Fage_P077a	152	Pulse	99	6282040	1280	1
Fage_P077a	152	Response	2	6288530	7770	1
Fage_P077a	152	Pulse	99	6294440	13680	1
Fage_P077a	153	Picture	Fixation Cross after Retrieval	6305584	0	1	112290	2	0	next	other	0
Fage_P077a	153	Pulse	99	6306840	1256	1
Fage_P077a	153	Pulse	99	6319239	13655	1
Fage_P077a	153	Pulse	99	6331639	26055	1
Fage_P077a	153	Pulse	99	6344038	38454	1
Fage_P077a	153	Pulse	99	6356438	50854	1
Fage_P077a	153	Pulse	99	6368838	63254	1
Fage_P077a	153	Pulse	99	6381237	75653	1
Fage_P077a	153	Pulse	99	6393637	88053	1
Fage_P077a	153	Pulse	99	6406036	100452	1
Fage_P077a	154	Picture	Encoding Sternberg Letters	6417874	0	1	24824	2	0	next	other	0
Fage_P077a	154	Pulse	99	6418436	562	1
Fage_P077a	154	Pulse	99	6430836	12962	1
Fage_P077a	155	Picture	Fixation Cross Sternberg Letters after Encoding	6442698	0	1	12495	3	0	next	other	0
Fage_P077a	155	Pulse	99	6443235	537	1
Fage_P077a	156	Picture	Stroop Sternberg	6455193	0	2	24824	3	0	next	incorrect	722
Fage_P077a	156	Pulse	99	6455635	442	1
Fage_P077a	156	Response	2	6461605	6412	1
Fage_P077a	156	Pulse	99	6468035	12842	1
Fage_P077a	157	Picture	Fixation Cross Sternberg Letters after Stroop	6480017	0	1	37319	2	0	next	other	0
Fage_P077a	157	Pulse	99	6480434	417	1
Fage_P077a	157	Pulse	99	6492834	12817	1
Fage_P077a	157	Pulse	99	6505233	25216	1
Fage_P077a	158	Picture	Retrieval Sternberg Letters	6517336	0	1	24824	2	0	next	hit	730
Fage_P077a	158	Pulse	99	6517633	297	1
Fage_P077a	158	Response	1	6525463	8127	1
Fage_P077a	158	Pulse	99	6530032	12696	1
Fage_P077a	159	Picture	Fixation Cross after Retrieval	6542160	0	1	149443	2	0	next	other	0
Fage_P077a	159	Pulse	99	6542432	272	1
Fage_P077a	159	Pulse	99	6554832	12672	1
Fage_P077a	159	Pulse	99	6567231	25071	1
Fage_P077a	159	Pulse	99	6579631	37471	1
Fage_P077a	159	Pulse	99	6592031	49871	1
Fage_P077a	159	Pulse	99	6604430	62270	1
Fage_P077a	159	Pulse	99	6616840	74680	1
Fage_P077a	159	Pulse	99	6629240	87080	1
Fage_P077a	159	Pulse	99	6641639	99479	1
Fage_P077a	159	Pulse	99	6654039	111879	1
Fage_P077a	159	Pulse	99	6666438	124278	1
Fage_P077a	159	Pulse	99	6678838	136678	1
Fage_P077a	159	Pulse	99	6691238	149078	1
Fage_P077a	160	Picture	Encoding Sternberg Letters	6691603	0	1	24824	2	0	next	other	0
Fage_P077a	160	Pulse	99	6703637	12034	1
Fage_P077a	160	Pulse	99	6716037	24434	1
Fage_P077a	161	Picture	Fixation Cross Sternberg Letters after Encoding	6716427	0	1	12495	2	0	next	other	0
Fage_P077a	161	Pulse	99	6728437	12010	1
Fage_P077a	162	Picture	Stroop Sternberg	6728922	0	1	24824	2	0	next	hit	752
Fage_P077a	162	Response	1	6737186	8264	1
Fage_P077a	162	Pulse	99	6740836	11914	1
Fage_P077a	162	Pulse	99	6753236	24314	1
Fage_P077a	163	Picture	Fixation Cross Sternberg Letters after Stroop	6753746	0	1	37319	2	0	next	other	0
Fage_P077a	163	Pulse	99	6765635	11889	1
Fage_P077a	163	Pulse	99	6778035	24289	1
Fage_P077a	163	Pulse	99	6790435	36689	1
Fage_P077a	164	Picture	Retrieval Sternberg Letters	6791065	0	1	24824	2	0	next	hit	760
Fage_P077a	164	Response	1	6799474	8409	1
Fage_P077a	164	Pulse	99	6802834	11769	1
Fage_P077a	164	Pulse	99	6815234	24169	1
Fage_P077a	165	Picture	Fixation Cross after Retrieval	6815889	0	1	124619	2	0	next	other	0
Fage_P077a	165	Pulse	99	6827633	11744	1
Fage_P077a	165	Pulse	99	6840033	24144	1
Fage_P077a	165	Pulse	99	6852433	36544	1
Fage_P077a	165	Pulse	99	6864832	48943	1
Fage_P077a	165	Pulse	99	6877232	61343	1
Fage_P077a	165	Pulse	99	6889632	73743	1
Fage_P077a	165	Pulse	99	6902031	86142	1
Fage_P077a	165	Pulse	99	6914431	98542	1
Fage_P077a	165	Pulse	99	6926830	110941	1
Fage_P077a	165	Pulse	99	6939230	123341	1
Fage_P077a	166	Picture	Encoding Sternberg Letters	6940508	0	1	24824	2	0	next	other	0
Fage_P077a	166	Pulse	99	6951630	11122	1
Fage_P077a	166	Pulse	99	6964029	23521	1
Fage_P077a	167	Picture	Fixation Cross Sternberg Letters after Encoding	6965332	0	1	12495	2	0	next	other	0
Fage_P077a	167	Pulse	99	6976429	11097	1
Fage_P077a	168	Picture	Stroop Sternberg	6977827	0	1	24824	2	0	next	hit	780
Fage_P077a	168	Response	1	6984369	6542	1
Fage_P077a	168	Pulse	99	6988828	11001	1
Fage_P077a	168	Pulse	99	7001228	23401	1
Fage_P077a	169	Picture	Fixation Cross Sternberg Letters after Stroop	7002651	0	1	37319	2	0	next	other	0
Fage_P077a	169	Pulse	99	7013628	10977	1
Fage_P077a	169	Pulse	99	7026027	23376	1
Fage_P077a	169	Pulse	99	7038427	35776	1
Fage_P077a	170	Picture	Retrieval Sternberg Letters	7039970	0	1	24824	2	0	next	incorrect	788
Fage_P077a	170	Response	2	7047427	7457	1
Fage_P077a	170	Pulse	99	7050826	10856	1
Fage_P077a	170	Pulse	99	7063226	23256	1
Fage_P077a	171	Picture	Fixation Cross after Retrieval	7064794	0	1	137114	2	0	next	other	0
Fage_P077a	171	Pulse	99	7075626	10832	1
Fage_P077a	171	Pulse	99	7088025	23231	1
Fage_P077a	171	Pulse	99	7100425	35631	1
Fage_P077a	171	Pulse	99	7112825	48031	1
Fage_P077a	171	Pulse	99	7125224	60430	1
Fage_P077a	171	Pulse	99	7137624	72830	1
Fage_P077a	171	Pulse	99	7150024	85230	1
Fage_P077a	171	Pulse	99	7162423	97629	1
Fage_P077a	171	Pulse	99	7174823	110029	1
Fage_P077a	171	Pulse	99	7187222	122428	1
Fage_P077a	171	Pulse	99	7199622	134828	1
Fage_P077a	172	Picture	Encoding Sternberg Letters	7201908	0	1	24824	2	0	next	other	0
Fage_P077a	172	Pulse	99	7212022	10114	1
Fage_P077a	172	Pulse	99	7224421	22513	1
Fage_P077a	173	Picture	Fixation Cross Sternberg Letters after Encoding	7226732	0	1	12495	2	0	next	other	0
Fage_P077a	173	Pulse	99	7236821	10089	1
Fage_P077a	174	Picture	Stroop Sternberg	7239227	0	1	24824	2	0	next	incorrect	809
Fage_P077a	174	Response	2	7246171	6944	1
Fage_P077a	174	Pulse	99	7249220	9993	1
Fage_P077a	174	Pulse	99	7261620	22393	1
Fage_P077a	175	Picture	Fixation Cross Sternberg Letters after Stroop	7264051	0	1	37319	2	0	next	other	0
Fage_P077a	175	Pulse	99	7274020	9969	1
Fage_P077a	175	Pulse	99	7286419	22368	1
Fage_P077a	175	Pulse	99	7298819	34768	1
Fage_P077a	176	Picture	Retrieval Sternberg Letters	7301370	0	1	24824	2	0	next	hit	818
Fage_P077a	176	Pulse	99	7311219	9849	1
Fage_P077a	176	Response	1	7311438	10068	1
Fage_P077a	176	Pulse	99	7323618	22248	1
Fage_P077a	177	Picture	Fixation Cross after Retrieval	7326194	0	1	124619	2	0	next	other	0
Fage_P077a	177	Pulse	99	7336018	9824	1
Fage_P077a	177	Pulse	99	7348417	22223	1
Fage_P077a	177	Pulse	99	7360817	34623	1
Fage_P077a	177	Pulse	99	7373217	47023	1
Fage_P077a	177	Pulse	99	7385616	59422	1
Fage_P077a	177	Pulse	99	7398016	71822	1
Fage_P077a	177	Pulse	99	7410415	84221	1
Fage_P077a	177	Pulse	99	7422815	96621	1
Fage_P077a	177	Pulse	99	7435215	109021	1
Fage_P077a	177	Pulse	99	7447614	121420	1
Fage_P077a	178	Picture	Encoding Sternberg Letters	7450813	0	1	24824	2	0	next	other	0
Fage_P077a	178	Pulse	99	7460014	9201	1
Fage_P077a	178	Pulse	99	7472413	21600	1
Fage_P077a	179	Picture	Fixation Cross Sternberg Letters after Encoding	7475637	0	1	12495	2	0	next	other	0
Fage_P077a	179	Pulse	99	7484813	9176	1
Fage_P077a	180	Picture	Stroop Sternberg	7488132	0	1	24824	2	0	next	incorrect	837
Fage_P077a	180	Response	2	7494513	6381	1
Fage_P077a	180	Pulse	99	7497213	9081	1
Fage_P077a	180	Pulse	99	7509612	21480	1
Fage_P077a	181	Picture	Fixation Cross Sternberg Letters after Stroop	7512956	0	1	37319	2	0	next	other	0
Fage_P077a	181	Pulse	99	7522012	9056	1
Fage_P077a	181	Pulse	99	7534412	21456	1
Fage_P077a	181	Pulse	99	7546811	33855	1
Fage_P077a	182	Picture	Retrieval Sternberg Letters	7550275	0	1	24824	2	0	next	hit	846
Fage_P077a	182	Pulse	99	7559211	8936	1
Fage_P077a	182	Response	1	7559521	9246	1
Fage_P077a	182	Pulse	99	7571610	21335	1
Fage_P077a	183	Picture	Fixation Cross after Retrieval	7575099	0	1	112290	2	0	next	other	0
Fage_P077a	183	Pulse	99	7584010	8911	1
Fage_P077a	183	Pulse	99	7596410	21311	1
Fage_P077a	183	Pulse	99	7608809	33710	1
Fage_P077a	183	Pulse	99	7621209	46110	1
Fage_P077a	183	Pulse	99	7633609	58510	1
Fage_P077a	183	Pulse	99	7646008	70909	1
Fage_P077a	183	Pulse	99	7658408	83309	1
Fage_P077a	183	Pulse	99	7670807	95708	1
Fage_P077a	183	Pulse	99	7683207	108108	1
Fage_P077a	184	Picture	Encoding Sternberg Letters	7687389	0	1	24824	2	0	next	other	0
Fage_P077a	184	Pulse	99	7695607	8218	1
Fage_P077a	184	Pulse	99	7708006	20617	1
Fage_P077a	185	Picture	Fixation Cross Sternberg Letters after Encoding	7712213	0	1	12495	2	0	next	other	0
Fage_P077a	185	Pulse	99	7720406	8193	1
Fage_P077a	186	Picture	Stroop Sternberg	7724708	0	1	24824	2	0	next	hit	864
Fage_P077a	186	Response	1	7730266	5558	1
Fage_P077a	186	Pulse	99	7732805	8097	1
Fage_P077a	186	Pulse	99	7745205	20497	1
Fage_P077a	187	Picture	Fixation Cross Sternberg Letters after Stroop	7749532	0	1	37319	2	0	next	other	0
Fage_P077a	187	Pulse	99	7757605	8073	1
Fage_P077a	187	Pulse	99	7770004	20472	1
Fage_P077a	187	Pulse	99	7782404	32872	1
Fage_P077a	188	Picture	Retrieval Sternberg Letters	7786851	0	1	24824	2	0	next	incorrect	872
Fage_P077a	188	Response	2	7794214	7363	1
Fage_P077a	188	Pulse	99	7794803	7952	1
Fage_P077a	188	Pulse	99	7807203	20352	1
Fage_P077a	189	Picture	Fixation Cross after Retrieval	7811675	0	1	112290	2	0	next	other	0
Fage_P077a	189	Pulse	99	7819603	7928	1
Fage_P077a	189	Pulse	99	7832002	20327	1
Fage_P077a	189	Pulse	99	7844402	32727	1
Fage_P077a	189	Pulse	99	7856802	45127	1
Fage_P077a	189	Pulse	99	7869201	57526	1
Fage_P077a	189	Pulse	99	7881601	69926	1
Fage_P077a	189	Pulse	99	7894000	82325	1
Fage_P077a	189	Pulse	99	7906400	94725	1
Fage_P077a	189	Pulse	99	7918800	107125	1
Fage_P077a	190	Picture	Encoding Sternberg Letters	7923965	0	1	24824	2	0	next	other	0
Fage_P077a	190	Pulse	99	7931199	7234	1
Fage_P077a	190	Pulse	99	7943599	19634	1
Fage_P077a	191	Picture	Fixation Cross Sternberg Letters after Encoding	7948789	0	1	12495	2	0	next	other	0
Fage_P077a	191	Pulse	99	7955999	7210	1
Fage_P077a	192	Picture	Stroop Sternberg	7961284	0	1	24824	2	0	next	incorrect	891
Fage_P077a	192	Response	2	7966278	4994	1
Fage_P077a	192	Pulse	99	7968398	7114	1
Fage_P077a	192	Pulse	99	7980798	19514	1
Fage_P077a	193	Picture	Fixation Cross Sternberg Letters after Stroop	7986108	0	1	37319	2	0	next	other	0
Fage_P077a	193	Pulse	99	7993197	7089	1
Fage_P077a	193	Pulse	99	8005597	19489	1
Fage_P077a	193	Pulse	99	8017997	31889	1
Fage_P077a	194	Picture	Retrieval Sternberg Letters	8023427	0	1	24824	2	0	next	hit	900
Fage_P077a	194	Pulse	99	8030397	6970	1
Fage_P077a	194	Response	1	8035626	12199	1
Fage_P077a	194	Pulse	99	8042796	19369	1
Fage_P077a	195	Picture	Fixation Cross after Retrieval	8048251	0	1	137114	2	0	next	other	0
Fage_P077a	195	Pulse	99	8055196	6945	1
Fage_P077a	195	Pulse	99	8067595	19344	1
Fage_P077a	195	Pulse	99	8079995	31744	1
Fage_P077a	195	Pulse	99	8092394	44143	1
Fage_P077a	195	Pulse	99	8104794	56543	1
Fage_P077a	195	Pulse	99	8117194	68943	1
Fage_P077a	195	Pulse	99	8129593	81342	1
Fage_P077a	195	Pulse	99	8141993	93742	1
Fage_P077a	195	Pulse	99	8154392	106141	1
Fage_P077a	195	Pulse	99	8166792	118541	1
Fage_P077a	195	Pulse	99	8179192	130941	1
Fage_P077a	196	Picture	Encoding Sternberg Letters	8185365	0	1	24824	2	0	next	other	0
Fage_P077a	196	Pulse	99	8191591	6226	1
Fage_P077a	196	Pulse	99	8204001	18636	1
Fage_P077a	197	Picture	Fixation Cross Sternberg Letters after Encoding	8210189	0	1	12495	2	0	next	other	0
Fage_P077a	197	Pulse	99	8216401	6212	1
Fage_P077a	198	Picture	Stroop Sternberg	8222684	0	1	24824	2	0	next	hit	921
Fage_P077a	198	Pulse	99	8228800	6116	1
Fage_P077a	198	Response	1	8231300	8616	1
Fage_P077a	198	Pulse	99	8241200	18516	1
Fage_P077a	199	Picture	Fixation Cross Sternberg Letters after Stroop	8247508	0	1	37319	2	0	next	other	0
Fage_P077a	199	Pulse	99	8253599	6091	1
Fage_P077a	199	Pulse	99	8265999	18491	1
Fage_P077a	199	Pulse	99	8278399	30891	1
Fage_P077a	200	Picture	Retrieval Sternberg Letters	8284827	0	1	24824	2	0	next	incorrect	929
Fage_P077a	200	Pulse	99	8290798	5971	1
Fage_P077a	200	Response	2	8292738	7911	1
Fage_P077a	200	Pulse	99	8303198	18371	1
Fage_P077a	201	Picture	Fixation Cross after Retrieval	8309651	0	1	124619	2	0	next	other	0
Fage_P077a	201	Pulse	99	8315598	5947	1
Fage_P077a	201	Pulse	99	8327997	18346	1
Fage_P077a	201	Pulse	99	8340397	30746	1
Fage_P077a	201	Pulse	99	8352796	43145	1
Fage_P077a	201	Pulse	99	8365196	55545	1
Fage_P077a	201	Pulse	99	8377596	67945	1
Fage_P077a	201	Pulse	99	8389995	80344	1
Fage_P077a	201	Pulse	99	8402395	92744	1
Fage_P077a	201	Pulse	99	8414794	105143	1
Fage_P077a	201	Pulse	99	8427194	117543	1
Fage_P077a	202	Picture	Encoding Sternberg Letters	8434270	0	1	24824	2	0	next	other	0
Fage_P077a	202	Pulse	99	8439594	5324	1
Fage_P077a	202	Pulse	99	8451993	17723	1
Fage_P077a	203	Picture	Fixation Cross Sternberg Letters after Encoding	8459094	0	1	12495	2	0	next	other	0
Fage_P077a	203	Pulse	99	8464393	5299	1
Fage_P077a	204	Picture	Stroop Sternberg	8471589	0	1	24824	2	0	next	incorrect	949
Fage_P077a	204	Pulse	99	8476793	5204	1
Fage_P077a	204	Response	2	8478062	6473	1
Fage_P077a	204	Pulse	99	8489192	17603	1
Fage_P077a	205	Picture	Fixation Cross Sternberg Letters after Stroop	8496413	0	1	37319	2	0	next	other	0
Fage_P077a	205	Pulse	99	8501592	5179	1
Fage_P077a	205	Pulse	99	8513991	17578	1
Fage_P077a	205	Pulse	99	8526391	29978	1
Fage_P077a	206	Picture	Retrieval Sternberg Letters	8533732	0	1	24824	2	0	next	incorrect	957
Fage_P077a	206	Pulse	99	8538791	5059	1
Fage_P077a	206	Response	2	8542210	8478	1
Fage_P077a	206	Pulse	99	8551190	17458	1
Fage_P077a	207	Picture	Fixation Cross after Retrieval	8558556	0	1	149443	2	0	next	other	0
Fage_P077a	207	Pulse	99	8563590	5034	1
Fage_P077a	207	Pulse	99	8575989	17433	1
Fage_P077a	207	Pulse	99	8588389	29833	1
Fage_P077a	207	Pulse	99	8600789	42233	1
Fage_P077a	207	Pulse	99	8613188	54632	1
Fage_P077a	207	Pulse	99	8625588	67032	1
Fage_P077a	207	Pulse	99	8637987	79431	1
Fage_P077a	207	Pulse	99	8650387	91831	1
Fage_P077a	207	Pulse	99	8662787	104231	1
Fage_P077a	207	Pulse	99	8675186	116630	1
Fage_P077a	207	Pulse	99	8687586	129030	1
Fage_P077a	207	Pulse	99	8699986	141430	1
Fage_P077a	208	Picture	Encoding Sternberg Letters	8707999	0	1	24823	3	0	next	other	0
Fage_P077a	208	Pulse	99	8712385	4386	1
Fage_P077a	208	Pulse	99	8724785	16786	1
Fage_P077a	209	Picture	Fixation Cross Sternberg Letters after Encoding	8732822	0	2	12496	3	0	next	other	0
Fage_P077a	209	Pulse	99	8737184	4362	1
Fage_P077a	210	Picture	Stroop Sternberg	8745318	0	1	24824	2	0	next	incorrect	979
Fage_P077a	210	Pulse	99	8749584	4266	1
Fage_P077a	210	Response	2	8752664	7346	1
Fage_P077a	210	Pulse	99	8761984	16666	1
Fage_P077a	211	Picture	Fixation Cross Sternberg Letters after Stroop	8770142	0	1	37319	2	0	next	other	0
Fage_P077a	211	Pulse	99	8774383	4241	1
Fage_P077a	211	Pulse	99	8786783	16641	1
Fage_P077a	211	Pulse	99	8799182	29040	1
Fage_P077a	212	Picture	Retrieval Sternberg Letters	8807461	0	1	24823	3	0	next	hit	987
Fage_P077a	212	Pulse	99	8811582	4121	1
Fage_P077a	212	Response	1	8814722	7261	1
Fage_P077a	212	Pulse	99	8823982	16521	1
Fage_P077a	213	Picture	Fixation Cross after Retrieval	8832284	0	2	124619	4	0	next	other	0
Fage_P077a	213	Pulse	99	8836381	4097	1
Fage_P077a	213	Pulse	99	8848781	16497	1
Fage_P077a	213	Pulse	99	8861181	28897	1
Fage_P077a	213	Pulse	99	8873580	41296	1
Fage_P077a	213	Pulse	99	8885980	53696	1
Fage_P077a	213	Pulse	99	8898379	66095	1
Fage_P077a	213	Pulse	99	8910779	78495	1
Fage_P077a	213	Pulse	99	8923179	90895	1
Fage_P077a	213	Pulse	99	8935578	103294	1
Fage_P077a	213	Pulse	99	8947978	115694	1
Fage_P077a	214	Picture	Encoding Sternberg Letters	8956903	0	2	24824	3	0	next	other	0
Fage_P077a	214	Pulse	99	8960378	3475	1
Fage_P077a	214	Pulse	99	8972777	15874	1
Fage_P077a	215	Picture	Fixation Cross Sternberg Letters after Encoding	8981727	0	1	12496	2	0	next	other	0
Fage_P077a	215	Pulse	99	8985177	3450	1
Fage_P077a	216	Picture	Stroop Sternberg	8994223	0	1	24823	2	0	next	incorrect	1007
Fage_P077a	216	Pulse	99	8997576	3353	1
Fage_P077a	216	Response	2	8999956	5733	1
Fage_P077a	216	Pulse	99	9009976	15753	1
Fage_P077a	217	Picture	Fixation Cross Sternberg Letters after Stroop	9019046	0	1	37319	3	0	next	other	0
Fage_P077a	217	Pulse	99	9022376	3330	1
Fage_P077a	217	Pulse	99	9034775	15729	1
Fage_P077a	217	Pulse	99	9047175	28129	1
Fage_P077a	218	Picture	Retrieval Sternberg Letters	9056365	0	2	24824	3	0	next	incorrect	1015
Fage_P077a	218	Pulse	99	9059575	3210	1
Fage_P077a	218	Response	2	9065024	8659	1
Fage_P077a	218	Pulse	99	9071974	15609	1
Fage_P077a	219	Picture	Fixation Cross after Retrieval	9081189	0	1	112291	2	0	next	other	0
Fage_P077a	219	Pulse	99	9084374	3185	1
Fage_P077a	219	Pulse	99	9096773	15584	1
Fage_P077a	219	Pulse	99	9109173	27984	1
Fage_P077a	219	Pulse	99	9121573	40384	1
Fage_P077a	219	Pulse	99	9133972	52783	1
Fage_P077a	219	Pulse	99	9146372	65183	1
Fage_P077a	219	Pulse	99	9158771	77582	1
Fage_P077a	219	Pulse	99	9171171	89982	1
Fage_P077a	219	Pulse	99	9183571	102382	1
Fage_P077a	220	Picture	Encoding Sternberg Letters	9193480	0	1	24823	3	0	next	other	0
Fage_P077a	220	Pulse	99	9195970	2490	1
Fage_P077a	220	Pulse	99	9208370	14890	1
Fage_P077a	221	Picture	Fixation Cross Sternberg Letters after Encoding	9218303	0	2	12496	3	0	next	other	0
Fage_P077a	221	Pulse	99	9220770	2467	1
Fage_P077a	222	Picture	Stroop Sternberg	9230799	0	1	24824	2	0	next	hit	1034
Fage_P077a	222	Pulse	99	9233169	2370	1
Fage_P077a	222	Response	1	9236089	5290	1
Fage_P077a	222	Pulse	99	9245569	14770	1
Fage_P077a	223	Picture	Fixation Cross Sternberg Letters after Stroop	9255623	0	1	37319	2	0	next	other	0
Fage_P077a	223	Pulse	99	9257968	2345	1
Fage_P077a	223	Pulse	99	9270368	14745	1
Fage_P077a	223	Pulse	99	9282768	27145	1
Fage_P077a	224	Picture	Retrieval Sternberg Letters	9292942	0	1	24823	3	0	next	incorrect	1042
Fage_P077a	224	Pulse	99	9295167	2225	1
Fage_P077a	224	Response	2	9299407	6465	1
Fage_P077a	224	Pulse	99	9307567	14625	1
Fage_P077a	225	Picture	Fixation Cross after Retrieval	9317765	0	2	124619	4	0	next	other	0
Fage_P077a	225	Pulse	99	9319966	2201	1
Fage_P077a	225	Pulse	99	9332366	14601	1
Fage_P077a	225	Pulse	99	9344766	27001	1
Fage_P077a	225	Pulse	99	9357165	39400	1
Fage_P077a	225	Pulse	99	9369565	51800	1
Fage_P077a	225	Pulse	99	9381965	64200	1
Fage_P077a	225	Pulse	99	9394364	76599	1
Fage_P077a	225	Pulse	99	9406764	88999	1
Fage_P077a	225	Pulse	99	9419163	101398	1
Fage_P077a	225	Pulse	99	9431563	113798	1
Fage_P077a	226	Picture	Encoding Sternberg Letters	9442384	0	2	24824	3	0	next	other	0
Fage_P077a	226	Pulse	99	9443963	1579	1
Fage_P077a	226	Pulse	99	9456362	13978	1
Fage_P077a	227	Picture	Fixation Cross Sternberg Letters after Encoding	9467208	0	1	12496	2	0	next	other	0
Fage_P077a	227	Pulse	99	9468762	1554	1
Fage_P077a	228	Picture	Stroop Sternberg	9479704	0	1	24823	2	0	next	incorrect	1062
Fage_P077a	228	Pulse	99	9481161	1457	1
Fage_P077a	228	Response	2	9487301	7597	1
Fage_P077a	228	Pulse	99	9493561	13857	1
Fage_P077a	229	Picture	Fixation Cross Sternberg Letters after Stroop	9504527	0	1	37319	3	0	next	other	0
Fage_P077a	229	Pulse	99	9505961	1434	1
Fage_P077a	229	Pulse	99	9518360	13833	1
Fage_P077a	229	Pulse	99	9530760	26233	1
Fage_P077a	230	Picture	Retrieval Sternberg Letters	9541846	0	2	24824	3	0	next	incorrect	1070
Fage_P077a	230	Pulse	99	9543160	1314	1
Fage_P077a	230	Response	2	9552139	10293	1
Fage_P077a	230	Pulse	99	9555559	13713	1
Fage_P077a	231	Picture	Fixation Cross after Retrieval	9566670	0	1	124619	2	0	next	other	0
Fage_P077a	231	Pulse	99	9567959	1289	1
Fage_P077a	231	Pulse	99	9580358	13688	1
Fage_P077a	231	Pulse	99	9592758	26088	1
Fage_P077a	231	Pulse	99	9605158	38488	1
Fage_P077a	231	Pulse	99	9617557	50887	1
Fage_P077a	231	Pulse	99	9629957	63287	1
Fage_P077a	231	Pulse	99	9642356	75686	1
Fage_P077a	231	Pulse	99	9654756	88086	1
Fage_P077a	231	Pulse	99	9667156	100486	1
Fage_P077a	231	Pulse	99	9679555	112885	1
Fage_P077a	232	Picture	Encoding Sternberg Letters	9691289	0	1	24824	2	0	next	other	0
Fage_P077a	232	Pulse	99	9691955	666	1
Fage_P077a	232	Pulse	99	9704354	13065	1
Fage_P077a	233	Picture	Fixation Cross Sternberg Letters after Encoding	9716113	0	1	12495	2	0	next	other	0
Fage_P077a	233	Pulse	99	9716754	641	1
Fage_P077a	234	Picture	Stroop Sternberg	9728608	0	1	24824	2	0	next	incorrect	1090
Fage_P077a	234	Pulse	99	9729154	546	1
Fage_P077a	234	Response	2	9734814	6206	1
Fage_P077a	234	Pulse	99	9741553	12945	1
Fage_P077a	235	Picture	Fixation Cross Sternberg Letters after Stroop	9753432	0	1	37319	2	0	next	other	0
Fage_P077a	235	Pulse	99	9753953	521	1
Fage_P077a	235	Pulse	99	9766353	12921	1
Fage_P077a	235	Pulse	99	9778762	25330	1
Fage_P077a	236	Picture	Retrieval Sternberg Letters	9790751	0	1	24824	2	0	next	incorrect	1098
Fage_P077a	236	Pulse	99	9791162	411	1
Fage_P077a	236	Response	2	9799162	8411	1
Fage_P077a	236	Pulse	99	9803561	12810	1
Fage_P077a	237	Picture	Fixation Cross after Retrieval	9815575	0	1	112290	3	0	next	other	0
Fage_P077a	237	Pulse	99	9815961	386	1
Fage_P077a	237	Pulse	99	9828361	12786	1
Fage_P077a	237	Pulse	99	9840760	25185	1
Fage_P077a	237	Pulse	99	9853160	37585	1
Fage_P077a	237	Pulse	99	9865560	49985	1
Fage_P077a	237	Pulse	99	9877959	62384	1
Fage_P077a	237	Pulse	99	9890359	74784	1
Fage_P077a	237	Pulse	99	9902758	87183	1
Fage_P077a	237	Pulse	99	9915158	99583	1
Fage_P077a	237	Pulse	99	9927558	111983	1
Fage_P077a	238	Picture	Encoding Sternberg Letters	9927865	0	2	24824	3	0	next	other	0
Fage_P077a	238	Pulse	99	9939957	12092	1
Fage_P077a	238	Pulse	99	9952357	24492	1
Fage_P077a	239	Picture	Fixation Cross Sternberg Letters after Encoding	9952689	0	1	12496	2	0	next	other	0
Fage_P077a	239	Pulse	99	9964757	12068	1
Fage_P077a	240	Picture	Stroop Sternberg	9965185	0	1	24823	2	0	next	incorrect	1117
Fage_P077a	240	Response	2	9973686	8501	1
Fage_P077a	240	Pulse	99	9977156	11971	1
Fage_P077a	240	Pulse	99	9989556	24371	1
Fage_P077a	241	Picture	Fixation Cross Sternberg Letters after Stroop	9990008	0	1	37319	3	0	next	other	0
Fage_P077a	241	Pulse	99	10001955	11947	1
Fage_P077a	241	Pulse	99	10014355	24347	1
Fage_P077a	241	Pulse	99	10026755	36747	1
Fage_P077a	242	Picture	Retrieval Sternberg Letters	10027327	0	2	24824	3	0	next	incorrect	1125
Fage_P077a	242	Response	2	10035154	7827	1
Fage_P077a	242	Pulse	99	10039154	11827	1
Fage_P077a	242	Pulse	99	10051554	24227	1
Fage_P077a	243	Picture	Fixation Cross after Retrieval	10052151	0	1	137115	2	0	next	other	0
Fage_P077a	243	Pulse	99	10063953	11802	1
Fage_P077a	243	Pulse	99	10076353	24202	1
Fage_P077a	243	Pulse	99	10088753	36602	1
Fage_P077a	243	Pulse	99	10101152	49001	1
Fage_P077a	243	Pulse	99	10113552	61401	1
Fage_P077a	243	Pulse	99	10125952	73801	1
Fage_P077a	243	Pulse	99	10138351	86200	1
Fage_P077a	243	Pulse	99	10150751	98600	1
Fage_P077a	243	Pulse	99	10163150	110999	1
Fage_P077a	243	Pulse	99	10175550	123399	1
Fage_P077a	243	Pulse	99	10187950	135799	1
Fage_P077a	244	Picture	Encoding Sternberg Letters	10189266	0	1	24823	2	0	next	other	0
Fage_P077a	244	Pulse	99	10200349	11083	1
Fage_P077a	244	Pulse	99	10212749	23483	1
Fage_P077a	245	Picture	Fixation Cross Sternberg Letters after Encoding	10214089	0	1	12496	2	0	next	other	0
Fage_P077a	245	Pulse	99	10225148	11059	1
Fage_P077a	246	Picture	Stroop Sternberg	10226585	0	1	24823	3	0	next	incorrect	1146
Fage_P077a	246	Response	2	10232368	5783	1
Fage_P077a	246	Pulse	99	10237548	10963	1
Fage_P077a	246	Pulse	99	10249948	23363	1
Fage_P077a	247	Picture	Fixation Cross Sternberg Letters after Stroop	10251408	0	2	37319	4	0	next	other	0
Fage_P077a	247	Pulse	99	10262347	10939	1
Fage_P077a	247	Pulse	99	10274747	23339	1
Fage_P077a	247	Pulse	99	10287147	35739	1
Fage_P077a	248	Picture	Retrieval Sternberg Letters	10288727	0	2	24824	3	0	next	incorrect	1154
Fage_P077a	248	Response	2	10297296	8569	1
Fage_P077a	248	Pulse	99	10299546	10819	1
Fage_P077a	248	Pulse	99	10311946	23219	1
Fage_P077a	249	Picture	Fixation Cross after Retrieval	10313551	0	1	149443	2	0	next	other	0
Fage_P077a	249	Pulse	99	10324345	10794	1
Fage_P077a	249	Pulse	99	10336745	23194	1
Fage_P077a	249	Pulse	99	10349145	35594	1
Fage_P077a	249	Pulse	99	10361544	47993	1
Fage_P077a	249	Pulse	99	10373944	60393	1
Fage_P077a	249	Pulse	99	10386344	72793	1
Fage_P077a	249	Pulse	99	10398743	85192	1
Fage_P077a	249	Pulse	99	10411143	97592	1
Fage_P077a	249	Pulse	99	10423542	109991	1
Fage_P077a	249	Pulse	99	10435942	122391	1
Fage_P077a	249	Pulse	99	10448342	134791	1
Fage_P077a	249	Pulse	99	10460741	147190	1
Fage_P077a	250	Picture	Encoding Sternberg Letters	10462994	0	1	24824	2	0	next	other	0
Fage_P077a	250	Pulse	99	10473141	10147	1
Fage_P077a	250	Pulse	99	10485540	22546	1
Fage_P077a	251	Picture	Fixation Cross Sternberg Letters after Encoding	10487818	0	1	12495	2	0	next	other	0
Fage_P077a	251	Pulse	99	10497940	10122	1
Fage_P077a	252	Picture	Stroop Sternberg	10500313	0	1	24824	2	0	next	hit	1176
Fage_P077a	252	Response	1	10509120	8807	1
Fage_P077a	252	Pulse	99	10510340	10027	1
Fage_P077a	252	Pulse	99	10522739	22426	1
Fage_P077a	253	Picture	Fixation Cross Sternberg Letters after Stroop	10525137	0	1	37319	2	0	next	other	0
Fage_P077a	253	Pulse	99	10535139	10002	1
Fage_P077a	253	Pulse	99	10547538	22401	1
Fage_P077a	253	Pulse	99	10559938	34801	1
Fage_P077a	254	Picture	Retrieval Sternberg Letters	10562456	0	1	24824	2	0	next	hit	1184
Fage_P077a	254	Response	1	10570008	7552	1
Fage_P077a	254	Pulse	99	10572338	9882	1
Fage_P077a	254	Pulse	99	10584737	22281	1
Fage_P077a	255	Picture	Fixation Cross after Retrieval	10587280	0	1	137114	2	0	next	other	0
Fage_P077a	255	Pulse	99	10597137	9857	1
Fage_P077a	255	Pulse	99	10609537	22257	1
Fage_P077a	255	Pulse	99	10621936	34656	1
Fage_P077a	255	Pulse	99	10634336	47056	1
Fage_P077a	255	Pulse	99	10646735	59455	1
Fage_P077a	255	Pulse	99	10659135	71855	1
Fage_P077a	255	Pulse	99	10671535	84255	1
Fage_P077a	255	Pulse	99	10683934	96654	1
Fage_P077a	255	Pulse	99	10696334	109054	1
Fage_P077a	255	Pulse	99	10708733	121453	1
Fage_P077a	255	Pulse	99	10721133	133853	1
Fage_P077a	256	Picture	Encoding Sternberg Letters	10724394	0	1	24824	2	0	next	other	0
Fage_P077a	256	Pulse	99	10733533	9139	1
Fage_P077a	256	Pulse	99	10745932	21538	1
Fage_P077a	257	Picture	Fixation Cross Sternberg Letters after Encoding	10749218	0	1	12495	2	0	next	other	0
Fage_P077a	257	Pulse	99	10758332	9114	1
Fage_P077a	258	Picture	Stroop Sternberg	10761713	0	1	24824	2	0	next	incorrect	1205
Fage_P077a	258	Response	2	10768302	6589	1
Fage_P077a	258	Pulse	99	10770731	9018	1
Fage_P077a	258	Pulse	99	10783131	21418	1
Fage_P077a	259	Picture	Fixation Cross Sternberg Letters after Stroop	10786537	0	1	37319	2	0	next	other	0
Fage_P077a	259	Pulse	99	10795531	8994	1
Fage_P077a	259	Pulse	99	10807930	21393	1
Fage_P077a	259	Pulse	99	10820330	33793	1
Fage_P077a	260	Picture	Retrieval Sternberg Letters	10823856	0	1	24824	2	0	next	incorrect	1213
Fage_P077a	260	Response	2	10830580	6724	1
Fage_P077a	260	Pulse	99	10832730	8874	1
Fage_P077a	260	Pulse	99	10845129	21273	1
Fage_P077a	261	Picture	Fixation Cross after Retrieval	10848680	0	1	112290	3	0	next	other	0
Fage_P077a	261	Pulse	99	10857529	8849	1
Fage_P077a	261	Pulse	99	10869929	21249	1
Fage_P077a	261	Pulse	99	10882328	33648	1
Fage_P077a	261	Pulse	99	10894728	46048	1
Fage_P077a	261	Pulse	99	10907127	58447	1
Fage_P077a	261	Pulse	99	10919527	70847	1
Fage_P077a	261	Pulse	99	10931927	83247	1
Fage_P077a	261	Pulse	99	10944326	95646	1
Fage_P077a	261	Pulse	99	10956726	108046	1
Fage_P077a	262	Picture	Encoding Sternberg Letters	10960970	0	2	24824	3	0	next	other	0
Fage_P077a	262	Pulse	99	10969126	8156	1
Fage_P077a	262	Pulse	99	10981525	20555	1
Fage_P077a	263	Picture	Fixation Cross Sternberg Letters after Encoding	10985794	0	1	12495	3	0	next	other	0
Fage_P077a	263	Pulse	99	10993925	8131	1
Fage_P077a	264	Picture	Stroop Sternberg	10998289	0	2	24824	3	0	next	incorrect	1232
Fage_P077a	264	Response	2	11003794	5505	1
Fage_P077a	264	Pulse	99	11006324	8035	1
Fage_P077a	264	Pulse	99	11018724	20435	1
Fage_P077a	265	Picture	Fixation Cross Sternberg Letters after Stroop	11023113	0	1	37319	2	0	next	other	0
Fage_P077a	265	Pulse	99	11031123	8010	1
Fage_P077a	265	Pulse	99	11043523	20410	1
Fage_P077a	265	Pulse	99	11055923	32810	1
Fage_P077a	266	Picture	Retrieval Sternberg Letters	11060432	0	1	24824	3	0	next	incorrect	1240
Fage_P077a	266	Response	2	11067013	6581	1
Fage_P077a	266	Pulse	99	11068322	7890	1
Fage_P077a	266	Pulse	99	11080722	20290	1
Fage_P077a	267	Picture	Fixation Cross after Retrieval	11085256	0	2	149443	3	0	next	other	0
Fage_P077a	267	Pulse	99	11093122	7866	1
Fage_P077a	267	Pulse	99	11105521	20265	1
Fage_P077a	267	Pulse	99	11117921	32665	1
Fage_P077a	267	Pulse	99	11130320	45064	1
Fage_P077a	267	Pulse	99	11142720	57464	1
Fage_P077a	267	Pulse	99	11155120	69864	1
Fage_P077a	267	Pulse	99	11167519	82263	1
Fage_P077a	267	Pulse	99	11179919	94663	1
Fage_P077a	267	Pulse	99	11192318	107062	1
Fage_P077a	267	Pulse	99	11204718	119462	1
Fage_P077a	267	Pulse	99	11217118	131862	1
Fage_P077a	267	Pulse	99	11229517	144261	1
Fage_P077a	268	Picture	Encoding Sternberg Letters	11234699	0	1	24824	2	0	next	other	0
Fage_P077a	268	Pulse	99	11241917	7218	1
Fage_P077a	268	Pulse	99	11254317	19618	1
Fage_P077a	269	Picture	Fixation Cross Sternberg Letters after Encoding	11259523	0	1	12495	2	0	next	other	0
Fage_P077a	269	Pulse	99	11266716	7193	1
Fage_P077a	270	Picture	Stroop Sternberg	11272018	0	1	24824	2	0	next	incorrect	1262
Fage_P077a	270	Response	2	11278066	6048	1
Fage_P077a	270	Pulse	99	11279116	7098	1
Fage_P077a	270	Pulse	99	11291516	19498	1
Fage_P077a	271	Picture	Fixation Cross Sternberg Letters after Stroop	11296842	0	1	37319	2	0	next	other	0
Fage_P077a	271	Pulse	99	11303915	7073	1
Fage_P077a	271	Pulse	99	11316325	19483	1
Fage_P077a	271	Pulse	99	11328724	31882	1
Fage_P077a	272	Picture	Retrieval Sternberg Letters	11334161	0	1	24824	2	0	next	hit	1271
Fage_P077a	272	Pulse	99	11341124	6963	1
Fage_P077a	272	Response	1	11344484	10323	1
Fage_P077a	272	Pulse	99	11353524	19363	1
Fage_P077a	273	Picture	Fixation Cross after Retrieval	11358985	0	1	124619	2	0	next	other	0
Fage_P077a	273	Pulse	99	11365923	6938	1
Fage_P077a	273	Pulse	99	11378323	19338	1
Fage_P077a	273	Pulse	99	11390723	31738	1
Fage_P077a	273	Pulse	99	11403122	44137	1
Fage_P077a	273	Pulse	99	11415522	56537	1
Fage_P077a	273	Pulse	99	11427921	68936	1
Fage_P077a	273	Pulse	99	11440321	81336	1
Fage_P077a	273	Pulse	99	11452721	93736	1
Fage_P077a	273	Pulse	99	11465120	106135	1
Fage_P077a	273	Pulse	99	11477520	118535	1
Fage_P077a	274	Picture	Encoding Sternberg Letters	11483604	0	1	24824	2	0	next	other	0
Fage_P077a	274	Pulse	99	11489919	6315	1
Fage_P077a	274	Pulse	99	11502319	18715	1
Fage_P077a	275	Picture	Fixation Cross Sternberg Letters after Encoding	11508428	0	1	12495	2	0	next	other	0
Fage_P077a	275	Pulse	99	11514719	6291	1
Fage_P077a	276	Picture	Stroop Sternberg	11520923	0	1	24824	2	0	next	incorrect	1290
Fage_P077a	276	Response	2	11526478	5555	1
Fage_P077a	276	Pulse	99	11527118	6195	1
Fage_P077a	276	Pulse	99	11539518	18595	1
Fage_P077a	277	Picture	Fixation Cross Sternberg Letters after Stroop	11545747	0	1	37319	2	0	next	other	0
Fage_P077a	277	Pulse	99	11551918	6171	1
Fage_P077a	277	Pulse	99	11564317	18570	1
Fage_P077a	277	Pulse	99	11576717	30970	1
Fage_P077a	278	Picture	Retrieval Sternberg Letters	11583066	0	1	24824	2	0	next	hit	1299
Fage_P077a	278	Pulse	99	11589116	6050	1
Fage_P077a	278	Response	1	11595326	12260	1
Fage_P077a	278	Pulse	99	11601516	18450	1
Fage_P077a	279	Picture	Fixation Cross after Retrieval	11607890	0	1	112290	2	0	next	other	0
Fage_P077a	279	Pulse	99	11613916	6026	1
Fage_P077a	279	Pulse	99	11626315	18425	1
Fage_P077a	279	Pulse	99	11638715	30825	1
Fage_P077a	279	Pulse	99	11651114	43224	1
Fage_P077a	279	Pulse	99	11663514	55624	1
Fage_P077a	279	Pulse	99	11675914	68024	1
Fage_P077a	279	Pulse	99	11688313	80423	1
Fage_P077a	279	Pulse	99	11700713	92823	1
Fage_P077a	279	Pulse	99	11713113	105223	1
Fage_P077a	280	Picture	Encoding Sternberg Letters	11720180	0	1	24824	2	0	next	other	0
Fage_P077a	280	Pulse	99	11725512	5332	1
Fage_P077a	280	Pulse	99	11737912	17732	1
Fage_P077a	281	Picture	Fixation Cross Sternberg Letters after Encoding	11745004	0	1	12495	2	0	next	other	0
Fage_P077a	281	Pulse	99	11750311	5307	1
Fage_P077a	282	Picture	Stroop Sternberg	11757499	0	1	24824	2	0	next	hit	1318
Fage_P077a	282	Pulse	99	11762711	5212	1
Fage_P077a	282	Response	1	11763541	6042	1
Fage_P077a	282	Pulse	99	11775111	17612	1
Fage_P077a	283	Picture	Fixation Cross Sternberg Letters after Stroop	11782323	0	1	37319	2	0	next	other	0
Fage_P077a	283	Pulse	99	11787510	5187	1
Fage_P077a	283	Pulse	99	11799910	17587	1
Fage_P077a	283	Pulse	99	11812309	29986	1
Fage_P077a	284	Picture	Retrieval Sternberg Letters	11819642	0	1	24824	2	0	next	hit	1326
Fage_P077a	284	Pulse	99	11824709	5067	1
Fage_P077a	284	Response	1	11829539	9897	1
Fage_P077a	284	Pulse	99	11837109	17467	1
Fage_P077a	285	Picture	Fixation Cross after Retrieval	11844466	0	1	137114	2	0	next	other	0
Fage_P077a	285	Pulse	99	11849508	5042	1
Fage_P077a	285	Pulse	99	11861908	17442	1
Fage_P077a	285	Pulse	99	11874308	29842	1
Fage_P077a	285	Pulse	99	11886707	42241	1
Fage_P077a	285	Pulse	99	11899107	54641	1
Fage_P077a	285	Pulse	99	11911506	67040	1
Fage_P077a	285	Pulse	99	11923906	79440	1
Fage_P077a	285	Pulse	99	11936306	91840	1
Fage_P077a	285	Pulse	99	11948705	104239	1
Fage_P077a	285	Pulse	99	11961105	116639	1
Fage_P077a	285	Pulse	99	11973504	129038	1
Fage_P077a	286	Picture	Encoding Sternberg Letters	11981580	0	1	24824	2	0	next	other	0
Fage_P077a	286	Pulse	99	11985904	4324	1
Fage_P077a	286	Pulse	99	11998304	16724	1
Fage_P077a	287	Picture	Fixation Cross Sternberg Letters after Encoding	12006404	0	1	12495	2	0	next	other	0
Fage_P077a	287	Pulse	99	12010703	4299	1
Fage_P077a	288	Picture	Stroop Sternberg	12018899	0	1	24824	2	0	next	hit	1347
Fage_P077a	288	Pulse	99	12023103	4204	1
Fage_P077a	288	Response	1	12027692	8793	1
Fage_P077a	288	Pulse	99	12035502	16603	1
Fage_P077a	289	Picture	Fixation Cross Sternberg Letters after Stroop	12043723	0	1	37319	2	0	next	other	0
Fage_P077a	289	Pulse	99	12047902	4179	1
Fage_P077a	289	Pulse	99	12060302	16579	1
Fage_P077a	289	Pulse	99	12072701	28978	1
Fage_P077a	290	Picture	Retrieval Sternberg Letters	12081042	0	1	24824	2	0	next	incorrect	1355
Fage_P077a	290	Pulse	99	12085101	4059	1
Fage_P077a	290	Response	2	12089461	8419	1
Fage_P077a	290	Pulse	99	12097501	16459	1
Fage_P077a	291	Picture	Fixation Cross after Retrieval	12105866	0	1	112290	2	0	next	other	0
Fage_P077a	291	Pulse	99	12109900	4034	1
Fage_P077a	291	Pulse	99	12122300	16434	1
Fage_P077a	291	Pulse	99	12134699	28833	1
Fage_P077a	291	Pulse	99	12147099	41233	1
Fage_P077a	291	Pulse	99	12159499	53633	1
Fage_P077a	291	Pulse	99	12171898	66032	1
Fage_P077a	291	Pulse	99	12184298	78432	1
Fage_P077a	291	Pulse	99	12196698	90832	1
Fage_P077a	291	Pulse	99	12209097	103231	1
Fage_P077a	292	Picture	End Sternberg	12218156	0	1	37319	2	0	next	other	0
Fage_P077a	292	Pulse	99	12221497	3341	1
Fage_P077a	292	Pulse	99	12233896	15740	1
Fage_P077a	292	Pulse	99	12246296	28140	1
Fage_P077a	293	Picture	Instruction Stroop	12255475	0	1	37319	3	0	next	other	0
Fage_P077a	293	Pulse	99	12258696	3221	1
Fage_P077a	293	Pulse	99	12271095	15620	1
Fage_P077a	293	Pulse	99	12283495	28020	1
Fage_P077a	294	Picture	stroop neutral close	12292794	0	2	24824	4	0	next	incorrect	1377
Fage_P077a	294	Pulse	99	12295895	3101	1
Fage_P077a	294	Response	2	12300634	7840	1
Fage_P077a	294	Pulse	99	12308294	15500	1
Fage_P077a	295	Picture	stroop neutral close	12317618	0	2	24824	3	0	next	hit	1381
Fage_P077a	295	Pulse	99	12320694	3076	1
Fage_P077a	295	Response	1	12325163	7545	1
Fage_P077a	295	Pulse	99	12333093	15475	1
Fage_P077a	296	Picture	stroop neutral close	12342442	0	1	24824	2	0	next	incorrect	1385
Fage_P077a	296	Pulse	99	12345493	3051	1
Fage_P077a	296	Response	2	12349913	7471	1
Fage_P077a	296	Pulse	99	12357893	15451	1
Fage_P077a	297	Picture	stroop neutral close	12367266	0	1	24990	3	0	next	incorrect	1389
Fage_P077a	297	Pulse	99	12370292	3026	1
Fage_P077a	297	Response	2	12374372	7106	1
Fage_P077a	297	Pulse	99	12382692	15426	1
Fage_P077a	298	Picture	stroop neutral close	12392256	0	2	24824	3	0	next	hit	1393
Fage_P077a	298	Pulse	99	12395091	2835	1
Fage_P077a	298	Response	1	12399051	6795	1
Fage_P077a	298	Pulse	99	12407491	15235	1
Fage_P077a	299	Picture	stroop neutral close	12417080	0	1	24824	2	0	next	incorrect	1397
Fage_P077a	299	Pulse	99	12419891	2811	1
Fage_P077a	299	Response	2	12423880	6800	1
Fage_P077a	299	Pulse	99	12432290	15210	1
Fage_P077a	300	Picture	Fixation Cross Stroop	12441904	0	1	124619	2	0	next	other	0
Fage_P077a	300	Pulse	99	12444690	2786	1
Fage_P077a	300	Pulse	99	12457090	15186	1
Fage_P077a	300	Pulse	99	12469489	27585	1
Fage_P077a	300	Pulse	99	12481889	39985	1
Fage_P077a	300	Pulse	99	12494288	52384	1
Fage_P077a	300	Pulse	99	12506688	64784	1
Fage_P077a	300	Pulse	99	12519088	77184	1
Fage_P077a	300	Pulse	99	12531487	89583	1
Fage_P077a	300	Pulse	99	12543887	101983	1
Fage_P077a	300	Pulse	99	12556286	114382	1
Fage_P077a	301	Picture	stroop neutral close	12566523	0	1	24824	2	0	next	hit	1412
Fage_P077a	301	Pulse	99	12568686	2163	1
Fage_P077a	301	Response	1	12574856	8333	1
Fage_P077a	301	Pulse	99	12581086	14563	1
Fage_P077a	302	Picture	stroop neutral close	12591347	0	1	24990	2	0	next	incorrect	1416
Fage_P077a	302	Pulse	99	12593485	2138	1
Fage_P077a	302	Response	2	12598405	7058	1
Fage_P077a	302	Pulse	99	12605885	14538	1
Fage_P077a	303	Picture	stroop neutral close	12616337	0	1	24824	2	0	next	hit	1420
Fage_P077a	303	Pulse	99	12618285	1948	1
Fage_P077a	303	Response	1	12622744	6407	1
Fage_P077a	303	Pulse	99	12630684	14347	1
Fage_P077a	304	Picture	stroop neutral close	12641161	0	1	24824	2	0	next	incorrect	1424
Fage_P077a	304	Pulse	99	12643084	1923	1
Fage_P077a	304	Response	2	12652444	11283	1
Fage_P077a	304	Pulse	99	12655483	14322	1
Fage_P077a	305	Picture	stroop neutral close	12665985	0	1	24991	2	0	next	hit	1428
Fage_P077a	305	Pulse	99	12667883	1898	1
Fage_P077a	305	Response	1	12674173	8188	1
Fage_P077a	305	Pulse	99	12680282	14297	1
Fage_P077a	306	Picture	stroop neutral close	12690976	0	1	24823	2	0	next	incorrect	1432
Fage_P077a	306	Pulse	99	12692682	1706	1
Fage_P077a	306	Response	2	12697572	6596	1
Fage_P077a	306	Pulse	99	12705082	14106	1
Fage_P077a	307	Picture	Fixation Cross Stroop	12715799	0	1	124619	2	0	next	other	0
Fage_P077a	307	Pulse	99	12717481	1682	1
Fage_P077a	307	Pulse	99	12729881	14082	1
Fage_P077a	307	Pulse	99	12742281	26482	1
Fage_P077a	307	Pulse	99	12754680	38881	1
Fage_P077a	307	Pulse	99	12767080	51281	1
Fage_P077a	307	Pulse	99	12779480	63681	1
Fage_P077a	307	Pulse	99	12791879	76080	1
Fage_P077a	307	Pulse	99	12804279	88480	1
Fage_P077a	307	Pulse	99	12816678	100879	1
Fage_P077a	307	Pulse	99	12829078	113279	1
Fage_P077a	308	Picture	stroop neutral close	12840418	0	1	24991	2	0	next	hit	1447
Fage_P077a	308	Pulse	99	12841478	1060	1
Fage_P077a	308	Response	1	12849487	9069	1
Fage_P077a	308	Pulse	99	12853877	13459	1
Fage_P077a	309	Picture	stroop neutral close	12865409	0	1	24990	2	0	next	incorrect	1451
Fage_P077a	309	Pulse	99	12866277	868	1
Fage_P077a	309	Response	2	12870397	4988	1
Fage_P077a	309	Pulse	99	12878676	13267	1
Fage_P077a	310	Picture	stroop neutral close	12890399	0	1	24991	2	0	next	incorrect	1455
Fage_P077a	310	Pulse	99	12891076	677	1
Fage_P077a	310	Response	2	12899556	9157	1
Fage_P077a	310	Pulse	99	12903476	13077	1
Fage_P077a	311	Picture	stroop neutral close	12915390	0	1	24823	3	0	next	incorrect	1459
Fage_P077a	311	Pulse	99	12915875	485	1
Fage_P077a	311	Response	2	12922875	7485	1
Fage_P077a	311	Pulse	99	12928275	12885	1
Fage_P077a	312	Picture	stroop neutral close	12940213	0	2	24824	3	0	next	hit	1463
Fage_P077a	312	Pulse	99	12940675	462	1
Fage_P077a	312	Response	1	12947364	7151	1
Fage_P077a	312	Pulse	99	12953074	12861	1
Fage_P077a	313	Picture	stroop neutral close	12965037	0	1	24824	2	0	next	hit	1467
Fage_P077a	313	Pulse	99	12965474	437	1
Fage_P077a	313	Response	1	12972003	6966	1
Fage_P077a	313	Pulse	99	12977873	12836	1
Fage_P077a	314	Picture	Fixation Cross Stroop	12989861	0	1	124619	2	0	next	other	0
Fage_P077a	314	Pulse	99	12990283	422	1
Fage_P077a	314	Pulse	99	13002683	12822	1
Fage_P077a	314	Pulse	99	13015082	25221	1
Fage_P077a	314	Pulse	99	13027482	37621	1
Fage_P077a	314	Pulse	99	13039881	50020	1
Fage_P077a	314	Pulse	99	13052281	62420	1
Fage_P077a	314	Pulse	99	13064681	74820	1
Fage_P077a	314	Pulse	99	13077080	87219	1
Fage_P077a	314	Pulse	99	13089480	99619	1
Fage_P077a	314	Pulse	99	13101880	112019	1
Fage_P077a	314	Pulse	99	13114279	124418	1
Fage_P077a	315	Picture	stroop neutral close	13114480	0	1	24991	2	0	next	incorrect	1482
Fage_P077a	315	Response	2	13122619	8139	1
Fage_P077a	315	Pulse	99	13126679	12199	1
Fage_P077a	315	Pulse	99	13139078	24598	1
Fage_P077a	316	Picture	stroop neutral close	13139471	0	1	24990	2	0	next	hit	1486
Fage_P077a	316	Response	1	13144498	5027	1
Fage_P077a	316	Pulse	99	13151478	12007	1
Fage_P077a	316	Pulse	99	13163878	24407	1
Fage_P077a	317	Picture	stroop neutral close	13164461	0	1	24824	2	0	next	incorrect	1490
Fage_P077a	317	Response	2	13171987	7526	1
Fage_P077a	317	Pulse	99	13176277	11816	1
Fage_P077a	317	Pulse	99	13188677	24216	1
Fage_P077a	318	Picture	stroop neutral close	13189285	0	1	24990	2	0	next	incorrect	1494
Fage_P077a	318	Response	2	13196407	7122	1
Fage_P077a	318	Pulse	99	13201076	11791	1
Fage_P077a	318	Pulse	99	13213476	24191	1
Fage_P077a	319	Picture	stroop neutral close	13214275	0	1	24824	2	0	next	incorrect	1498
Fage_P077a	319	Response	2	13225096	10821	1
Fage_P077a	319	Pulse	99	13225876	11601	1
Fage_P077a	319	Pulse	99	13238275	24000	1
Fage_P077a	320	Picture	stroop neutral close	13239099	0	1	24824	2	0	next	incorrect	1502
Fage_P077a	320	Response	2	13247935	8836	1
Fage_P077a	320	Pulse	99	13250675	11576	1
Fage_P077a	320	Pulse	99	13263075	23976	1
Fage_P077a	321	Picture	Fixation Cross Stroop	13263923	0	1	124619	2	0	next	other	0
Fage_P077a	321	Pulse	99	13275474	11551	1
Fage_P077a	321	Pulse	99	13287874	23951	1
Fage_P077a	321	Pulse	99	13300273	36350	1
Fage_P077a	321	Pulse	99	13312673	48750	1
Fage_P077a	321	Pulse	99	13325073	61150	1
Fage_P077a	321	Pulse	99	13337472	73549	1
Fage_P077a	321	Pulse	99	13349872	85949	1
Fage_P077a	321	Pulse	99	13362271	98348	1
Fage_P077a	321	Pulse	99	13374671	110748	1
Fage_P077a	321	Pulse	99	13387071	123148	1
Fage_P077a	322	Picture	stroop maximum incongruent	13388542	0	1	24824	2	0	next	incorrect	1517
Fage_P077a	322	Response	2	13394331	5789	1
Fage_P077a	322	Pulse	99	13399470	10928	1
Fage_P077a	322	Pulse	99	13411870	23328	1
Fage_P077a	323	Picture	stroop maximum incongruent	13413366	0	1	24824	2	0	next	hit	1521
Fage_P077a	323	Response	1	13423530	10164	1
Fage_P077a	323	Pulse	99	13424269	10903	1
Fage_P077a	323	Pulse	99	13436669	23303	1
Fage_P077a	324	Picture	stroop maximum incongruent	13438190	0	1	24824	2	0	next	hit	1525
Fage_P077a	324	Response	1	13445979	7789	1
Fage_P077a	324	Pulse	99	13449069	10879	1
Fage_P077a	324	Pulse	99	13461469	23279	1
Fage_P077a	325	Picture	stroop maximum incongruent	13463014	0	1	24823	3	0	next	incorrect	1529
Fage_P077a	325	Response	2	13472308	9294	1
Fage_P077a	325	Pulse	99	13473868	10854	1
Fage_P077a	325	Pulse	99	13486268	23254	1
Fage_P077a	326	Picture	stroop maximum incongruent	13487837	0	2	24824	3	0	next	hit	1533
Fage_P077a	326	Response	1	13497277	9440	1
Fage_P077a	326	Pulse	99	13498667	10830	1
Fage_P077a	326	Pulse	99	13511067	23230	1
Fage_P077a	327	Picture	stroop maximum incongruent	13512661	0	1	24824	2	0	next	incorrect	1537
Fage_P077a	327	Response	2	13520157	7496	1
Fage_P077a	327	Pulse	99	13523466	10805	1
Fage_P077a	327	Pulse	99	13535866	23205	1
Fage_P077a	328	Picture	Fixation Cross Stroop	13537485	0	1	124619	2	0	next	other	0
Fage_P077a	328	Pulse	99	13548266	10781	1
Fage_P077a	328	Pulse	99	13560665	23180	1
Fage_P077a	328	Pulse	99	13573065	35580	1
Fage_P077a	328	Pulse	99	13585465	47980	1
Fage_P077a	328	Pulse	99	13597864	60379	1
Fage_P077a	328	Pulse	99	13610264	72779	1
Fage_P077a	328	Pulse	99	13622663	85178	1
Fage_P077a	328	Pulse	99	13635063	97578	1
Fage_P077a	328	Pulse	99	13647463	109978	1
Fage_P077a	328	Pulse	99	13659862	122377	1
Fage_P077a	329	Picture	stroop maximum incongruent	13662104	0	1	24824	2	0	next	incorrect	1553
Fage_P077a	329	Pulse	99	13672262	10158	1
Fage_P077a	329	Response	2	13672312	10208	1
Fage_P077a	329	Pulse	99	13684662	22558	1
Fage_P077a	330	Picture	stroop maximum incongruent	13686928	0	1	24824	2	0	next	incorrect	1556
Fage_P077a	330	Response	2	13695921	8993	1
Fage_P077a	330	Pulse	99	13697061	10133	1
Fage_P077a	330	Pulse	99	13709461	22533	1
Fage_P077a	331	Picture	stroop maximum incongruent	13711752	0	1	24824	2	0	next	hit	1560
Fage_P077a	331	Response	1	13719391	7639	1
Fage_P077a	331	Pulse	99	13721860	10108	1
Fage_P077a	331	Pulse	99	13734260	22508	1
Fage_P077a	332	Picture	stroop maximum incongruent	13736576	0	1	24824	2	0	next	hit	1564
Fage_P077a	332	Response	1	13745590	9014	1
Fage_P077a	332	Pulse	99	13746659	10083	1
Fage_P077a	332	Pulse	99	13759059	22483	1
Fage_P077a	333	Picture	stroop maximum incongruent	13761400	0	1	24990	2	0	next	hit	1569
Fage_P077a	333	Pulse	99	13771459	10059	1
Fage_P077a	333	Response	1	13772209	10809	1
Fage_P077a	333	Pulse	99	13783859	22459	1
Fage_P077a	334	Picture	stroop maximum incongruent	13786390	0	1	24824	2	0	next	incorrect	1572
Fage_P077a	334	Response	2	13792458	6068	1
Fage_P077a	334	Pulse	99	13796258	9868	1
Fage_P077a	334	Pulse	99	13808658	22268	1
Fage_P077a	335	Picture	Fixation Cross Stroop	13811214	0	1	124619	2	0	next	other	0
Fage_P077a	335	Pulse	99	13821057	9843	1
Fage_P077a	335	Pulse	99	13833457	22243	1
Fage_P077a	335	Pulse	99	13845857	34643	1
Fage_P077a	335	Pulse	99	13858256	47042	1
Fage_P077a	335	Pulse	99	13870656	59442	1
Fage_P077a	335	Pulse	99	13883055	71841	1
Fage_P077a	335	Pulse	99	13895455	84241	1
Fage_P077a	335	Pulse	99	13907855	96641	1
Fage_P077a	335	Pulse	99	13920254	109040	1
Fage_P077a	335	Pulse	99	13932654	121440	1
Fage_P077a	336	Picture	stroop maximum incongruent	13935833	0	1	24824	2	0	next	hit	1588
Fage_P077a	336	Pulse	99	13945054	9221	1
Fage_P077a	336	Response	1	13946603	10770	1
Fage_P077a	336	Pulse	99	13957453	21620	1
Fage_P077a	337	Picture	stroop maximum incongruent	13960657	0	1	24990	2	0	next	hit	1592
Fage_P077a	337	Pulse	99	13969853	9196	1
Fage_P077a	337	Response	1	13973343	12686	1
Fage_P077a	337	Pulse	99	13982252	21595	1
Fage_P077a	338	Picture	stroop maximum incongruent	13985647	0	1	24824	2	0	next	incorrect	1596
Fage_P077a	338	Pulse	99	13994652	9005	1
Fage_P077a	338	Response	2	13995402	9755	1
Fage_P077a	338	Pulse	99	14007052	21405	1
Fage_P077a	339	Picture	stroop maximum incongruent	14010471	0	1	24824	2	0	next	hit	1599
Fage_P077a	339	Response	1	14017601	7130	1
Fage_P077a	339	Pulse	99	14019451	8980	1
Fage_P077a	339	Pulse	99	14031851	21380	1
Fage_P077a	340	Picture	stroop maximum incongruent	14035295	0	1	24990	2	0	next	hit	1603
Fage_P077a	340	Response	1	14041501	6206	1
Fage_P077a	340	Pulse	99	14044250	8955	1
Fage_P077a	340	Pulse	99	14056650	21355	1
Fage_P077a	341	Picture	stroop maximum incongruent	14060285	0	1	24824	2	0	next	incorrect	1607
Fage_P077a	341	Response	2	14066600	6315	1
Fage_P077a	341	Pulse	99	14069049	8764	1
Fage_P077a	341	Pulse	99	14081449	21164	1
Fage_P077a	342	Picture	Fixation Cross Stroop	14085109	0	1	124619	2	0	next	other	0
Fage_P077a	342	Pulse	99	14093849	8740	1
Fage_P077a	342	Pulse	99	14106248	21139	1
Fage_P077a	342	Pulse	99	14118648	33539	1
Fage_P077a	342	Pulse	99	14131048	45939	1
Fage_P077a	342	Pulse	99	14143447	58338	1
Fage_P077a	342	Pulse	99	14155847	70738	1
Fage_P077a	342	Pulse	99	14168247	83138	1
Fage_P077a	342	Pulse	99	14180646	95537	1
Fage_P077a	342	Pulse	99	14193046	107937	1
Fage_P077a	342	Pulse	99	14205445	120336	1
Fage_P077a	343	Picture	stroop maximum incongruent	14209728	0	1	24824	2	0	next	incorrect	1623
Fage_P077a	343	Pulse	99	14217845	8117	1
Fage_P077a	343	Response	2	14219185	9457	1
Fage_P077a	343	Pulse	99	14230245	20517	1
Fage_P077a	344	Picture	stroop maximum incongruent	14234552	0	1	24990	2	0	next	hit	1626
Fage_P077a	344	Response	1	14240834	6282	1
Fage_P077a	344	Pulse	99	14242644	8092	1
Fage_P077a	344	Pulse	99	14255044	20492	1
Fage_P077a	345	Picture	stroop maximum incongruent	14259542	0	1	24824	2	0	next	incorrect	1630
Fage_P077a	345	Response	2	14267234	7692	1
Fage_P077a	345	Pulse	99	14267443	7901	1
Fage_P077a	345	Pulse	99	14279843	20301	1
Fage_P077a	346	Picture	stroop maximum incongruent	14284366	0	1	24824	2	0	next	incorrect	1635
Fage_P077a	346	Pulse	99	14292243	7877	1
Fage_P077a	346	Response	2	14292883	8517	1
Fage_P077a	346	Pulse	99	14304642	20276	1
Fage_P077a	347	Picture	stroop maximum incongruent	14309190	0	1	24824	2	0	next	incorrect	1638
Fage_P077a	347	Response	2	14316922	7732	1
Fage_P077a	347	Pulse	99	14317042	7852	1
Fage_P077a	347	Pulse	99	14329442	20252	1
Fage_P077a	348	Picture	stroop maximum incongruent	14334014	0	1	24824	2	0	next	incorrect	1642
Fage_P077a	348	Response	2	14341501	7487	1
Fage_P077a	348	Pulse	99	14341841	7827	1
Fage_P077a	348	Pulse	99	14354241	20227	1
Fage_P077a	349	Picture	Fixation Cross Stroop	14358838	0	1	124619	2	0	next	other	0
Fage_P077a	349	Pulse	99	14366641	7803	1
Fage_P077a	349	Pulse	99	14379040	20202	1
Fage_P077a	349	Pulse	99	14391440	32602	1
Fage_P077a	349	Pulse	99	14403839	45001	1
Fage_P077a	349	Pulse	99	14416239	57401	1
Fage_P077a	349	Pulse	99	14428639	69801	1
Fage_P077a	349	Pulse	99	14441038	82200	1
Fage_P077a	349	Pulse	99	14453438	94600	1
Fage_P077a	349	Pulse	99	14465837	106999	1
Fage_P077a	349	Pulse	99	14478247	119409	1
Fage_P077a	350	Picture	End Stroop	14483457	0	1	43842	2	0	next	other	0
Fage_P077a	350	Pulse	99	14490647	7190	1
Fage_P077a	350	Pulse	99	14503046	19589	1
Fage_P077a	350	Pulse	99	14515446	31989	1
