# Supplementary material for: Towards clinical applicability of fMRI via systematic filtering
Source: PLoS One. 2025 May 12;20(5):e0321088. doi: 10.1371/journal.pone.0321088 (PMC12068634; doi:10.1371/journal.pone.0321088)
Supplement: S1 Code — (ZIP) [file pone.0321088.s001.zip › PLOS_DATA_CODE/Logfiles/Fage_P077b-fage.log]

Scenario - Fage Final
Logfile written - 06/04/2013 19:59:57

Subject	Trial	Event Type	Code	Time	TTime	Uncertainty	Duration	Uncertainty	ReqTime	ReqDur	Stim Type	Pair Index

Fage_P077b	1	Pulse	99	69776	79771	1
Fage_P077b	2	Picture	Instruction Sternberg Symbols	69969	0	1	37319	2	0	next	other	0
Fage_P077b	2	Pulse	99	82176	12207	1
Fage_P077b	2	Pulse	99	94575	24606	1
Fage_P077b	2	Pulse	99	106975	37006	1
Fage_P077b	3	Picture	Encoding Sternberg Symbols	107288	0	1	24824	2	0	next	other	0
Fage_P077b	3	Pulse	99	119375	12087	1
Fage_P077b	3	Pulse	99	131774	24486	1
Fage_P077b	4	Picture	Fixation Cross Sternberg Symbols after Encoding	132112	0	1	12495	2	0	next	other	0
Fage_P077b	4	Pulse	99	144174	12062	1
Fage_P077b	5	Picture	Stroop Sternberg	144607	0	1	24824	2	0	next	incorrect	12
Fage_P077b	5	Response	2	153904	9297	1
Fage_P077b	5	Pulse	99	156573	11966	1
Fage_P077b	5	Pulse	99	168973	24366	1
Fage_P077b	6	Picture	Fixation Cross Sternberg Symbols after Stroop	169431	0	1	37319	2	0	next	other	0
Fage_P077b	6	Pulse	99	181373	11942	1
Fage_P077b	6	Pulse	99	193772	24341	1
Fage_P077b	6	Pulse	99	206172	36741	1
Fage_P077b	7	Picture	Retrieval Sternberg Symbols	206750	0	1	24824	2	0	next	hit	20
Fage_P077b	7	Response	1	214912	8162	1
Fage_P077b	7	Pulse	99	218572	11822	1
Fage_P077b	7	Pulse	99	230971	24221	1
Fage_P077b	8	Picture	Fixation Cross after Retrieval	231574	0	1	112290	2	0	next	other	0
Fage_P077b	8	Pulse	99	243371	11797	1
Fage_P077b	8	Pulse	99	255770	24196	1
Fage_P077b	8	Pulse	99	268170	36596	1
Fage_P077b	8	Pulse	99	280570	48996	1
Fage_P077b	8	Pulse	99	292969	61395	1
Fage_P077b	8	Pulse	99	305369	73795	1
Fage_P077b	8	Pulse	99	317769	86195	1
Fage_P077b	8	Pulse	99	330168	98594	1
Fage_P077b	8	Pulse	99	342568	110994	1
Fage_P077b	9	Picture	Encoding Sternberg Symbols	343864	0	1	24824	2	0	next	other	0
Fage_P077b	9	Pulse	99	354967	11103	1
Fage_P077b	9	Pulse	99	367367	23503	1
Fage_P077b	10	Picture	Fixation Cross Sternberg Symbols after Encoding	368688	0	1	12495	2	0	next	other	0
Fage_P077b	10	Pulse	99	379767	11079	1
Fage_P077b	11	Picture	Stroop Sternberg	381183	0	1	24824	2	0	next	incorrect	39
Fage_P077b	11	Response	2	388166	6983	1
Fage_P077b	11	Pulse	99	392166	10983	1
Fage_P077b	11	Pulse	99	404566	23383	1
Fage_P077b	12	Picture	Fixation Cross Sternberg Symbols after Stroop	406007	0	1	37319	2	0	next	other	0
Fage_P077b	12	Pulse	99	416966	10959	1
Fage_P077b	12	Pulse	99	429365	23358	1
Fage_P077b	12	Pulse	99	441765	35758	1
Fage_P077b	13	Picture	Retrieval Sternberg Symbols	443326	0	1	24824	2	0	next	incorrect	48
Fage_P077b	13	Pulse	99	454164	10838	1
Fage_P077b	13	Response	2	455934	12608	1
Fage_P077b	13	Pulse	99	466564	23238	1
Fage_P077b	14	Picture	Fixation Cross after Retrieval	468150	0	1	149443	2	0	next	other	0
Fage_P077b	14	Pulse	99	478964	10814	1
Fage_P077b	14	Pulse	99	491363	23213	1
Fage_P077b	14	Pulse	99	503763	35613	1
Fage_P077b	14	Pulse	99	516162	48012	1
Fage_P077b	14	Pulse	99	528562	60412	1
Fage_P077b	14	Pulse	99	540962	72812	1
Fage_P077b	14	Pulse	99	553361	85211	1
Fage_P077b	14	Pulse	99	565761	97611	1
Fage_P077b	14	Pulse	99	578161	110011	1
Fage_P077b	14	Pulse	99	590560	122410	1
Fage_P077b	14	Pulse	99	602960	134810	1
Fage_P077b	14	Pulse	99	615359	147209	1
Fage_P077b	15	Picture	Encoding Sternberg Symbols	617593	0	1	24823	2	0	next	other	0
Fage_P077b	15	Pulse	99	627759	10166	1
Fage_P077b	15	Pulse	99	640159	22566	1
Fage_P077b	16	Picture	Fixation Cross Sternberg Symbols after Encoding	642416	0	1	12496	2	0	next	other	0
Fage_P077b	16	Pulse	99	652558	10142	1
Fage_P077b	17	Picture	Stroop Sternberg	654912	0	1	24823	2	0	next	hit	69
Fage_P077b	17	Response	1	664468	9556	1
Fage_P077b	17	Pulse	99	664958	10046	1
Fage_P077b	17	Pulse	99	677357	22445	1
Fage_P077b	18	Picture	Fixation Cross Sternberg Symbols after Stroop	679735	0	1	37319	3	0	next	other	0
Fage_P077b	18	Pulse	99	689757	10022	1
Fage_P077b	18	Pulse	99	702157	22422	1
Fage_P077b	18	Pulse	99	714556	34821	1
Fage_P077b	19	Picture	Retrieval Sternberg Symbols	717054	0	2	24824	3	0	next	hit	77
Fage_P077b	19	Response	1	722966	5912	1
Fage_P077b	19	Pulse	99	726956	9902	1
Fage_P077b	19	Pulse	99	739355	22301	1
Fage_P077b	20	Picture	Fixation Cross after Retrieval	741878	0	1	124619	2	0	next	other	0
Fage_P077b	20	Pulse	99	751755	9877	1
Fage_P077b	20	Pulse	99	764155	22277	1
Fage_P077b	20	Pulse	99	776554	34676	1
Fage_P077b	20	Pulse	99	788954	47076	1
Fage_P077b	20	Pulse	99	801354	59476	1
Fage_P077b	20	Pulse	99	813753	71875	1
Fage_P077b	20	Pulse	99	826153	84275	1
Fage_P077b	20	Pulse	99	838552	96674	1
Fage_P077b	20	Pulse	99	850952	109074	1
Fage_P077b	20	Pulse	99	863352	121474	1
Fage_P077b	21	Picture	Encoding Sternberg Symbols	866497	0	1	24824	2	0	next	other	0
Fage_P077b	21	Pulse	99	875751	9254	1
Fage_P077b	21	Pulse	99	888151	21654	1
Fage_P077b	22	Picture	Fixation Cross Sternberg Symbols after Encoding	891321	0	1	12495	2	0	next	other	0
Fage_P077b	22	Pulse	99	900550	9229	1
Fage_P077b	23	Picture	Stroop Sternberg	903816	0	1	24824	2	0	next	hit	97
Fage_P077b	23	Response	1	910280	6464	1
Fage_P077b	23	Pulse	99	912950	9134	1
Fage_P077b	23	Pulse	99	925350	21534	1
Fage_P077b	24	Picture	Fixation Cross Sternberg Symbols after Stroop	928640	0	1	37319	2	0	next	other	0
Fage_P077b	24	Pulse	99	937749	9109	1
Fage_P077b	24	Pulse	99	950149	21509	1
Fage_P077b	24	Pulse	99	962549	33909	1
Fage_P077b	25	Picture	Retrieval Sternberg Symbols	965959	0	1	24824	2	0	next	incorrect	105
Fage_P077b	25	Response	2	973598	7639	1
Fage_P077b	25	Pulse	99	974948	8989	1
Fage_P077b	25	Pulse	99	987348	21389	1
Fage_P077b	26	Picture	Fixation Cross after Retrieval	990783	0	1	137114	3	0	next	other	0
Fage_P077b	26	Pulse	99	999747	8964	1
Fage_P077b	26	Pulse	99	1012147	21364	1
Fage_P077b	26	Pulse	99	1024547	33764	1
Fage_P077b	26	Pulse	99	1036946	46163	1
Fage_P077b	26	Pulse	99	1049346	58563	1
Fage_P077b	26	Pulse	99	1061746	70963	1
Fage_P077b	26	Pulse	99	1074145	83362	1
Fage_P077b	26	Pulse	99	1086545	95762	1
Fage_P077b	26	Pulse	99	1098944	108161	1
Fage_P077b	26	Pulse	99	1111344	120561	1
Fage_P077b	26	Pulse	99	1123744	132961	1
Fage_P077b	27	Picture	Encoding Sternberg Symbols	1127897	0	2	24824	3	0	next	other	0
Fage_P077b	27	Pulse	99	1136143	8246	1
Fage_P077b	27	Pulse	99	1148543	20646	1
Fage_P077b	28	Picture	Fixation Cross Sternberg Symbols after Encoding	1152721	0	1	12495	3	0	next	other	0
Fage_P077b	28	Pulse	99	1160942	8221	1
Fage_P077b	29	Picture	Stroop Sternberg	1165216	0	2	24824	3	0	next	incorrect	127
Fage_P077b	29	Pulse	99	1173342	8126	1
Fage_P077b	29	Response	2	1174182	8966	1
Fage_P077b	29	Pulse	99	1185742	20526	1
Fage_P077b	30	Picture	Fixation Cross Sternberg Symbols after Stroop	1190040	0	1	37319	2	0	next	other	0
Fage_P077b	30	Pulse	99	1198141	8101	1
Fage_P077b	30	Pulse	99	1210541	20501	1
Fage_P077b	30	Pulse	99	1222941	32901	1
Fage_P077b	31	Picture	Retrieval Sternberg Symbols	1227359	0	1	24824	2	0	next	hit	135
Fage_P077b	31	Pulse	99	1235340	7981	1
Fage_P077b	31	Response	1	1239230	11871	1
Fage_P077b	31	Pulse	99	1247740	20381	1
Fage_P077b	32	Picture	Fixation Cross after Retrieval	1252183	0	1	124619	2	0	next	other	0
Fage_P077b	32	Pulse	99	1260139	7956	1
Fage_P077b	32	Pulse	99	1272539	20356	1
Fage_P077b	32	Pulse	99	1284939	32756	1
Fage_P077b	32	Pulse	99	1297338	45155	1
Fage_P077b	32	Pulse	99	1309738	57555	1
Fage_P077b	32	Pulse	99	1322138	69955	1
Fage_P077b	32	Pulse	99	1334537	82354	1
Fage_P077b	32	Pulse	99	1346937	94754	1
Fage_P077b	32	Pulse	99	1359336	107153	1
Fage_P077b	32	Pulse	99	1371736	119553	1
Fage_P077b	33	Picture	Encoding Sternberg Symbols	1376802	0	1	24824	2	0	next	other	0
Fage_P077b	33	Pulse	99	1384146	7344	1
Fage_P077b	33	Pulse	99	1396545	19743	1
Fage_P077b	34	Picture	Fixation Cross Sternberg Symbols after Encoding	1401626	0	1	12495	2	0	next	other	0
Fage_P077b	34	Pulse	99	1408945	7319	1
Fage_P077b	35	Picture	Stroop Sternberg	1414121	0	1	24824	2	0	next	incorrect	154
Fage_P077b	35	Response	2	1420985	6864	1
Fage_P077b	35	Pulse	99	1421344	7223	1
Fage_P077b	35	Pulse	99	1433744	19623	1
Fage_P077b	36	Picture	Fixation Cross Sternberg Symbols after Stroop	1438945	0	1	37319	2	0	next	other	0
Fage_P077b	36	Pulse	99	1446144	7199	1
Fage_P077b	36	Pulse	99	1458543	19598	1
Fage_P077b	36	Pulse	99	1470943	31998	1
Fage_P077b	37	Picture	Retrieval Sternberg Symbols	1476264	0	1	24824	2	0	next	hit	162
Fage_P077b	37	Response	1	1481773	5509	1
Fage_P077b	37	Pulse	99	1483342	7078	1
Fage_P077b	37	Pulse	99	1495742	19478	1
Fage_P077b	38	Picture	Fixation Cross after Retrieval	1501088	0	1	112290	2	0	next	other	0
Fage_P077b	38	Pulse	99	1508142	7054	1
Fage_P077b	38	Pulse	99	1520541	19453	1
Fage_P077b	38	Pulse	99	1532941	31853	1
Fage_P077b	38	Pulse	99	1545341	44253	1
Fage_P077b	38	Pulse	99	1557740	56652	1
Fage_P077b	38	Pulse	99	1570140	69052	1
Fage_P077b	38	Pulse	99	1582539	81451	1
Fage_P077b	38	Pulse	99	1594939	93851	1
Fage_P077b	38	Pulse	99	1607339	106251	1
Fage_P077b	39	Picture	Encoding Sternberg Symbols	1613378	0	1	24824	2	0	next	other	0
Fage_P077b	39	Pulse	99	1619738	6360	1
Fage_P077b	39	Pulse	99	1632138	18760	1
Fage_P077b	40	Picture	Fixation Cross Sternberg Symbols after Encoding	1638202	0	1	12495	2	0	next	other	0
Fage_P077b	40	Pulse	99	1644538	6336	1
Fage_P077b	41	Picture	Stroop Sternberg	1650697	0	1	24824	2	0	next	hit	181
Fage_P077b	41	Response	1	1656737	6040	1
Fage_P077b	41	Pulse	99	1656937	6240	1
Fage_P077b	41	Pulse	99	1669337	18640	1
Fage_P077b	42	Picture	Fixation Cross Sternberg Symbols after Stroop	1675521	0	1	37319	2	0	next	other	0
Fage_P077b	42	Pulse	99	1681736	6215	1
Fage_P077b	42	Pulse	99	1694136	18615	1
Fage_P077b	42	Pulse	99	1706536	31015	1
Fage_P077b	43	Picture	Retrieval Sternberg Symbols	1712840	0	1	24824	2	0	next	incorrect	190
Fage_P077b	43	Pulse	99	1718935	6095	1
Fage_P077b	43	Response	2	1723645	10805	1
Fage_P077b	43	Pulse	99	1731335	18495	1
Fage_P077b	44	Picture	Fixation Cross after Retrieval	1737664	0	1	112290	2	0	next	other	0
Fage_P077b	44	Pulse	99	1743734	6070	1
Fage_P077b	44	Pulse	99	1756134	18470	1
Fage_P077b	44	Pulse	99	1768534	30870	1
Fage_P077b	44	Pulse	99	1780933	43269	1
Fage_P077b	44	Pulse	99	1793333	55669	1
Fage_P077b	44	Pulse	99	1805733	68069	1
Fage_P077b	44	Pulse	99	1818132	80468	1
Fage_P077b	44	Pulse	99	1830532	92868	1
Fage_P077b	44	Pulse	99	1842931	105267	1
Fage_P077b	45	Picture	Encoding Sternberg Symbols	1849954	0	1	24824	2	0	next	other	0
Fage_P077b	45	Pulse	99	1855331	5377	1
Fage_P077b	45	Pulse	99	1867731	17777	1
Fage_P077b	46	Picture	Fixation Cross Sternberg Symbols after Encoding	1874778	0	1	12495	2	0	next	other	0
Fage_P077b	46	Pulse	99	1880130	5352	1
Fage_P077b	47	Picture	Stroop Sternberg	1887273	0	1	24824	2	0	next	incorrect	208
Fage_P077b	47	Response	2	1892210	4937	1
Fage_P077b	47	Pulse	99	1892530	5257	1
Fage_P077b	47	Pulse	99	1904929	17656	1
Fage_P077b	48	Picture	Fixation Cross Sternberg Symbols after Stroop	1912097	0	1	37319	2	0	next	other	0
Fage_P077b	48	Pulse	99	1917329	5232	1
Fage_P077b	48	Pulse	99	1929729	17632	1
Fage_P077b	48	Pulse	99	1942128	30031	1
Fage_P077b	49	Picture	Retrieval Sternberg Symbols	1949416	0	1	24824	2	0	next	incorrect	217
Fage_P077b	49	Pulse	99	1954528	5112	1
Fage_P077b	49	Response	2	1958548	9132	1
Fage_P077b	49	Pulse	99	1966928	17512	1
Fage_P077b	50	Picture	Fixation Cross after Retrieval	1974240	0	1	136947	3	0	next	other	0
Fage_P077b	50	Pulse	99	1979327	5087	1
Fage_P077b	50	Pulse	99	1991727	17487	1
Fage_P077b	50	Pulse	99	2004126	29886	1
Fage_P077b	50	Pulse	99	2016526	42286	1
Fage_P077b	50	Pulse	99	2028926	54686	1
Fage_P077b	50	Pulse	99	2041325	67085	1
Fage_P077b	50	Pulse	99	2053725	79485	1
Fage_P077b	50	Pulse	99	2066125	91885	1
Fage_P077b	50	Pulse	99	2078524	104284	1
Fage_P077b	50	Pulse	99	2090924	116684	1
Fage_P077b	50	Pulse	99	2103323	129083	1
Fage_P077b	51	Picture	Encoding Sternberg Symbols	2111187	0	2	24825	3	0	next	other	0
Fage_P077b	51	Pulse	99	2115723	4536	1
Fage_P077b	51	Pulse	99	2128123	16936	1
Fage_P077b	52	Picture	Fixation Cross Sternberg Symbols after Encoding	2136012	0	1	12495	2	0	next	other	0
Fage_P077b	52	Pulse	99	2140522	4510	1
Fage_P077b	53	Picture	Stroop Sternberg	2148507	0	1	24824	2	0	next	hit	238
Fage_P077b	53	Pulse	99	2152922	4415	1
Fage_P077b	53	Response	1	2155242	6735	1
Fage_P077b	53	Pulse	99	2165321	16814	1
Fage_P077b	54	Picture	Fixation Cross Sternberg Symbols after Stroop	2173331	0	1	37319	2	0	next	other	0
Fage_P077b	54	Pulse	99	2177721	4390	1
Fage_P077b	54	Pulse	99	2190121	16790	1
Fage_P077b	54	Pulse	99	2202520	29189	1
Fage_P077b	55	Picture	Retrieval Sternberg Symbols	2210650	0	1	24824	2	0	next	incorrect	246
Fage_P077b	55	Pulse	99	2214920	4270	1
Fage_P077b	55	Response	2	2217820	7170	1
Fage_P077b	55	Pulse	99	2227320	16670	1
Fage_P077b	56	Picture	Fixation Cross after Retrieval	2235474	0	1	124619	2	0	next	other	0
Fage_P077b	56	Pulse	99	2239719	4245	1
Fage_P077b	56	Pulse	99	2252119	16645	1
Fage_P077b	56	Pulse	99	2264518	29044	1
Fage_P077b	56	Pulse	99	2276918	41444	1
Fage_P077b	56	Pulse	99	2289318	53844	1
Fage_P077b	56	Pulse	99	2301717	66243	1
Fage_P077b	56	Pulse	99	2314117	78643	1
Fage_P077b	56	Pulse	99	2326516	91042	1
Fage_P077b	56	Pulse	99	2338916	103442	1
Fage_P077b	56	Pulse	99	2351316	115842	1
Fage_P077b	57	Picture	Encoding Sternberg Symbols	2360093	0	1	24823	2	0	next	other	0
Fage_P077b	57	Pulse	99	2363715	3622	1
Fage_P077b	57	Pulse	99	2376115	16022	1
Fage_P077b	58	Picture	Fixation Cross Sternberg Symbols after Encoding	2384916	0	1	12496	2	0	next	other	0
Fage_P077b	58	Pulse	99	2388515	3599	1
Fage_P077b	59	Picture	Stroop Sternberg	2397412	0	1	24823	3	0	next	incorrect	266
Fage_P077b	59	Pulse	99	2400914	3502	1
Fage_P077b	59	Response	2	2404234	6822	1
Fage_P077b	59	Pulse	99	2413314	15902	1
Fage_P077b	60	Picture	Fixation Cross Sternberg Symbols after Stroop	2422235	0	2	37320	3	0	next	other	0
Fage_P077b	60	Pulse	99	2425713	3478	1
Fage_P077b	60	Pulse	99	2438113	15878	1
Fage_P077b	60	Pulse	99	2450513	28278	1
Fage_P077b	61	Picture	Retrieval Sternberg Symbols	2459555	0	1	24823	2	0	next	incorrect	274
Fage_P077b	61	Pulse	99	2462912	3357	1
Fage_P077b	61	Response	2	2470572	11017	1
Fage_P077b	61	Pulse	99	2475312	15757	1
Fage_P077b	62	Picture	Fixation Cross after Retrieval	2484378	0	1	149443	3	0	next	other	0
Fage_P077b	62	Pulse	99	2487712	3334	1
Fage_P077b	62	Pulse	99	2500111	15733	1
Fage_P077b	62	Pulse	99	2512511	28133	1
Fage_P077b	62	Pulse	99	2524910	40532	1
Fage_P077b	62	Pulse	99	2537310	52932	1
Fage_P077b	62	Pulse	99	2549710	65332	1
Fage_P077b	62	Pulse	99	2562109	77731	1
Fage_P077b	62	Pulse	99	2574509	90131	1
Fage_P077b	62	Pulse	99	2586908	102530	1
Fage_P077b	62	Pulse	99	2599308	114930	1
Fage_P077b	62	Pulse	99	2611708	127330	1
Fage_P077b	62	Pulse	99	2624107	139729	1
Fage_P077b	63	Picture	Encoding Sternberg Symbols	2633821	0	2	24824	3	0	next	other	0
Fage_P077b	63	Pulse	99	2636507	2686	1
Fage_P077b	63	Pulse	99	2648907	15086	1
Fage_P077b	64	Picture	Fixation Cross Sternberg Symbols after Encoding	2658645	0	1	12495	2	0	next	other	0
Fage_P077b	64	Pulse	99	2661306	2661	1
Fage_P077b	65	Picture	Stroop Sternberg	2671140	0	1	24824	2	0	next	incorrect	296
Fage_P077b	65	Pulse	99	2673706	2566	1
Fage_P077b	65	Response	2	2677806	6666	1
Fage_P077b	65	Pulse	99	2686105	14965	1
Fage_P077b	66	Picture	Fixation Cross Sternberg Symbols after Stroop	2695964	0	1	37319	2	0	next	other	0
Fage_P077b	66	Pulse	99	2698505	2541	1
Fage_P077b	66	Pulse	99	2710905	14941	1
Fage_P077b	66	Pulse	99	2723304	27340	1
Fage_P077b	67	Picture	Retrieval Sternberg Symbols	2733283	0	1	24824	2	0	next	hit	305
Fage_P077b	67	Pulse	99	2735704	2421	1
Fage_P077b	67	Pulse	99	2748103	14820	1
Fage_P077b	67	Response	1	2748943	15660	1
Fage_P077b	68	Picture	Fixation Cross after Retrieval	2758107	0	1	124619	2	0	next	other	0
Fage_P077b	68	Pulse	99	2760503	2396	1
Fage_P077b	68	Pulse	99	2772903	14796	1
Fage_P077b	68	Pulse	99	2785302	27195	1
Fage_P077b	68	Pulse	99	2797702	39595	1
Fage_P077b	68	Pulse	99	2810101	51994	1
Fage_P077b	68	Pulse	99	2822501	64394	1
Fage_P077b	68	Pulse	99	2834901	76794	1
Fage_P077b	68	Pulse	99	2847300	89193	1
Fage_P077b	68	Pulse	99	2859700	101593	1
Fage_P077b	68	Pulse	99	2872100	113993	1
Fage_P077b	69	Picture	Encoding Sternberg Symbols	2882726	0	1	24824	2	0	next	other	0
Fage_P077b	69	Pulse	99	2884499	1773	1
Fage_P077b	69	Pulse	99	2896899	14173	1
Fage_P077b	70	Picture	Fixation Cross Sternberg Symbols after Encoding	2907550	0	1	12495	2	0	next	other	0
Fage_P077b	70	Pulse	99	2909308	1758	1
Fage_P077b	71	Picture	Stroop Sternberg	2920045	0	1	24824	2	0	next	incorrect	324
Fage_P077b	71	Pulse	99	2921708	1663	1
Fage_P077b	71	Response	2	2926088	6043	1
Fage_P077b	71	Pulse	99	2934108	14063	1
Fage_P077b	72	Picture	Fixation Cross Sternberg Symbols after Stroop	2944869	0	1	37319	2	0	next	other	0
Fage_P077b	72	Pulse	99	2946507	1638	1
Fage_P077b	72	Pulse	99	2958907	14038	1
Fage_P077b	72	Pulse	99	2971307	26438	1
Fage_P077b	73	Picture	Retrieval Sternberg Symbols	2982188	0	1	24824	2	0	next	incorrect	332
Fage_P077b	73	Pulse	99	2983706	1518	1
Fage_P077b	73	Response	2	2986776	4588	1
Fage_P077b	73	Pulse	99	2996106	13918	1
Fage_P077b	74	Picture	Fixation Cross after Retrieval	3007012	0	1	112290	2	0	next	other	0
Fage_P077b	74	Pulse	99	3008505	1493	1
Fage_P077b	74	Pulse	99	3020905	13893	1
Fage_P077b	74	Pulse	99	3033305	26293	1
Fage_P077b	74	Pulse	99	3045704	38692	1
Fage_P077b	74	Pulse	99	3058104	51092	1
Fage_P077b	74	Pulse	99	3070504	63492	1
Fage_P077b	74	Pulse	99	3082903	75891	1
Fage_P077b	74	Pulse	99	3095303	88291	1
Fage_P077b	74	Pulse	99	3107702	100690	1
Fage_P077b	75	Picture	Encoding Sternberg Symbols	3119302	0	1	24824	2	0	next	other	0
Fage_P077b	75	Pulse	99	3120102	800	1
Fage_P077b	75	Pulse	99	3132502	13200	1
Fage_P077b	76	Picture	Fixation Cross Sternberg Symbols after Encoding	3144126	0	1	12495	2	0	next	other	0
Fage_P077b	76	Pulse	99	3144901	775	1
Fage_P077b	77	Picture	Stroop Sternberg	3156621	0	1	24824	2	0	next	hit	351
Fage_P077b	77	Pulse	99	3157301	680	1
Fage_P077b	77	Response	1	3162391	5770	1
Fage_P077b	77	Pulse	99	3169700	13079	1
Fage_P077b	78	Picture	Fixation Cross Sternberg Symbols after Stroop	3181445	0	1	37319	2	0	next	other	0
Fage_P077b	78	Pulse	99	3182100	655	1
Fage_P077b	78	Pulse	99	3194500	13055	1
Fage_P077b	78	Pulse	99	3206899	25454	1
Fage_P077b	79	Picture	Retrieval Sternberg Symbols	3218764	0	1	24824	2	0	next	hit	359
Fage_P077b	79	Pulse	99	3219299	535	1
Fage_P077b	79	Response	1	3223779	5015	1
Fage_P077b	79	Pulse	99	3231698	12934	1
Fage_P077b	80	Picture	Fixation Cross after Retrieval	3243588	0	1	124619	2	0	next	other	0
Fage_P077b	80	Pulse	99	3244098	510	1
Fage_P077b	80	Pulse	99	3256497	12909	1
Fage_P077b	80	Pulse	99	3268897	25309	1
Fage_P077b	80	Pulse	99	3281297	37709	1
Fage_P077b	80	Pulse	99	3293697	50109	1
Fage_P077b	80	Pulse	99	3306096	62508	1
Fage_P077b	80	Pulse	99	3318496	74908	1
Fage_P077b	80	Pulse	99	3330895	87307	1
Fage_P077b	80	Pulse	99	3343295	99707	1
Fage_P077b	80	Pulse	99	3355695	112107	1
Fage_P077b	80	Pulse	99	3368094	124506	1
Fage_P077b	81	Picture	Encoding Sternberg Symbols	3368207	0	1	24824	2	0	next	other	0
Fage_P077b	81	Pulse	99	3380494	12287	1
Fage_P077b	81	Pulse	99	3392893	24686	1
Fage_P077b	82	Picture	Fixation Cross Sternberg Symbols after Encoding	3393031	0	1	12495	2	0	next	other	0
Fage_P077b	82	Pulse	99	3405293	12262	1
Fage_P077b	83	Picture	Stroop Sternberg	3405526	0	1	24824	2	0	next	incorrect	379
Fage_P077b	83	Response	2	3414423	8897	1
Fage_P077b	83	Pulse	99	3417693	12167	1
Fage_P077b	83	Pulse	99	3430092	24566	1
Fage_P077b	84	Picture	Fixation Cross Sternberg Symbols after Stroop	3430350	0	1	37319	2	0	next	other	0
Fage_P077b	84	Pulse	99	3442492	12142	1
Fage_P077b	84	Pulse	99	3454892	24542	1
Fage_P077b	84	Pulse	99	3467291	36941	1
Fage_P077b	85	Picture	Retrieval Sternberg Symbols	3467669	0	1	24824	2	0	next	incorrect	388
Fage_P077b	85	Pulse	99	3479691	12022	1
Fage_P077b	85	Response	2	3481681	14012	1
Fage_P077b	85	Pulse	99	3492090	24421	1
Fage_P077b	86	Picture	Fixation Cross after Retrieval	3492493	0	1	124619	2	0	next	other	0
Fage_P077b	86	Pulse	99	3504490	11997	1
Fage_P077b	86	Pulse	99	3516890	24397	1
Fage_P077b	86	Pulse	99	3529289	36796	1
Fage_P077b	86	Pulse	99	3541689	49196	1
Fage_P077b	86	Pulse	99	3554088	61595	1
Fage_P077b	86	Pulse	99	3566488	73995	1
Fage_P077b	86	Pulse	99	3578888	86395	1
Fage_P077b	86	Pulse	99	3591287	98794	1
Fage_P077b	86	Pulse	99	3603687	111194	1
Fage_P077b	86	Pulse	99	3616087	123594	1
Fage_P077b	87	Picture	Encoding Sternberg Symbols	3617112	0	1	24824	2	0	next	other	0
Fage_P077b	87	Pulse	99	3628486	11374	1
Fage_P077b	87	Pulse	99	3640886	23774	1
Fage_P077b	88	Picture	Fixation Cross Sternberg Symbols after Encoding	3641936	0	1	12495	2	0	next	other	0
Fage_P077b	88	Pulse	99	3653285	11349	1
Fage_P077b	89	Picture	Stroop Sternberg	3654431	0	1	24824	2	0	next	incorrect	407
Fage_P077b	89	Response	2	3660875	6444	1
Fage_P077b	89	Pulse	99	3665685	11254	1
Fage_P077b	89	Pulse	99	3678085	23654	1
Fage_P077b	90	Picture	Fixation Cross Sternberg Symbols after Stroop	3679255	0	1	37319	2	0	next	other	0
Fage_P077b	90	Pulse	99	3690484	11229	1
Fage_P077b	90	Pulse	99	3702884	23629	1
Fage_P077b	90	Pulse	99	3715284	36029	1
Fage_P077b	91	Picture	Retrieval Sternberg Symbols	3716574	0	1	24824	2	0	next	incorrect	415
Fage_P077b	91	Response	2	3726633	10059	1
Fage_P077b	91	Pulse	99	3727683	11109	1
Fage_P077b	91	Pulse	99	3740083	23509	1
Fage_P077b	92	Picture	Fixation Cross after Retrieval	3741398	0	1	112290	2	0	next	other	0
Fage_P077b	92	Pulse	99	3752482	11084	1
Fage_P077b	92	Pulse	99	3764882	23484	1
Fage_P077b	92	Pulse	99	3777282	35884	1
Fage_P077b	92	Pulse	99	3789681	48283	1
Fage_P077b	92	Pulse	99	3802081	60683	1
Fage_P077b	92	Pulse	99	3814480	73082	1
Fage_P077b	92	Pulse	99	3826880	85482	1
Fage_P077b	92	Pulse	99	3839280	97882	1
Fage_P077b	92	Pulse	99	3851679	110281	1
Fage_P077b	93	Picture	Encoding Sternberg Symbols	3853688	0	1	24824	2	0	next	other	0
Fage_P077b	93	Pulse	99	3864079	10391	1
Fage_P077b	93	Pulse	99	3876479	22791	1
Fage_P077b	94	Picture	Fixation Cross Sternberg Symbols after Encoding	3878512	0	1	12495	2	0	next	other	0
Fage_P077b	94	Pulse	99	3888878	10366	1
Fage_P077b	95	Picture	Stroop Sternberg	3891007	0	1	24824	2	0	next	incorrect	434
Fage_P077b	95	Response	2	3899308	8301	1
Fage_P077b	95	Pulse	99	3901278	10271	1
Fage_P077b	95	Pulse	99	3913677	22670	1
Fage_P077b	96	Picture	Fixation Cross Sternberg Symbols after Stroop	3915831	0	1	37319	2	0	next	other	0
Fage_P077b	96	Pulse	99	3926077	10246	1
Fage_P077b	96	Pulse	99	3938477	22646	1
Fage_P077b	96	Pulse	99	3950876	35045	1
Fage_P077b	97	Picture	Retrieval Sternberg Symbols	3953150	0	1	24824	2	0	next	incorrect	443
Fage_P077b	97	Pulse	99	3963276	10126	1
Fage_P077b	97	Response	2	3974176	21026	1
Fage_P077b	97	Pulse	99	3975675	22525	1
Fage_P077b	98	Picture	Fixation Cross after Retrieval	3977974	0	1	136947	2	0	next	other	0
Fage_P077b	98	Pulse	99	3988075	10101	1
Fage_P077b	98	Pulse	99	4000475	22501	1
Fage_P077b	98	Pulse	99	4012874	34900	1
Fage_P077b	98	Pulse	99	4025274	47300	1
Fage_P077b	98	Pulse	99	4037674	59700	1
Fage_P077b	98	Pulse	99	4050073	72099	1
Fage_P077b	98	Pulse	99	4062473	84499	1
Fage_P077b	98	Pulse	99	4074872	96898	1
Fage_P077b	98	Pulse	99	4087272	109298	1
Fage_P077b	98	Pulse	99	4099672	121698	1
Fage_P077b	98	Pulse	99	4112071	134097	1
Fage_P077b	99	Picture	Encoding Sternberg Symbols	4114921	0	1	24824	2	0	next	other	0
Fage_P077b	99	Pulse	99	4124471	9550	1
Fage_P077b	99	Pulse	99	4136871	21950	1
Fage_P077b	100	Picture	Fixation Cross Sternberg Symbols after Encoding	4139745	0	1	12495	3	0	next	other	0
Fage_P077b	100	Pulse	99	4149270	9525	1
Fage_P077b	101	Picture	Stroop Sternberg	4152240	0	2	24824	3	0	next	incorrect	463
Fage_P077b	101	Response	2	4161570	9330	1
Fage_P077b	101	Pulse	99	4161669	9429	1
Fage_P077b	101	Pulse	99	4174070	21830	1
Fage_P077b	102	Picture	Fixation Cross Sternberg Symbols after Stroop	4177064	0	1	37319	2	0	next	other	0
Fage_P077b	102	Pulse	99	4186469	9405	1
Fage_P077b	102	Pulse	99	4198869	21805	1
Fage_P077b	102	Pulse	99	4211268	34204	1
Fage_P077b	103	Picture	Retrieval Sternberg Symbols	4214383	0	1	24824	2	0	next	hit	471
Fage_P077b	103	Response	1	4222328	7945	1
Fage_P077b	103	Pulse	99	4223668	9285	1
Fage_P077b	103	Pulse	99	4236067	21684	1
Fage_P077b	104	Picture	Fixation Cross after Retrieval	4239207	0	1	149443	2	0	next	other	0
Fage_P077b	104	Pulse	99	4248467	9260	1
Fage_P077b	104	Pulse	99	4260869	21662	1
Fage_P077b	104	Pulse	99	4273266	34059	1
Fage_P077b	104	Pulse	99	4285666	46459	1
Fage_P077b	104	Pulse	99	4298065	58858	1
Fage_P077b	104	Pulse	99	4310465	71258	1
Fage_P077b	104	Pulse	99	4322865	83658	1
Fage_P077b	104	Pulse	99	4335264	96057	1
Fage_P077b	104	Pulse	99	4347664	108457	1
Fage_P077b	104	Pulse	99	4360064	120857	1
Fage_P077b	104	Pulse	99	4372463	133256	1
Fage_P077b	104	Pulse	99	4384873	145666	1
Fage_P077b	105	Picture	Encoding Sternberg Symbols	4388650	0	1	24824	2	0	next	other	0
Fage_P077b	105	Pulse	99	4397273	8623	1
Fage_P077b	105	Pulse	99	4409672	21022	1
Fage_P077b	106	Picture	Fixation Cross Sternberg Symbols after Encoding	4413474	0	1	12495	2	0	next	other	0
Fage_P077b	106	Pulse	99	4422072	8598	1
Fage_P077b	107	Picture	Stroop Sternberg	4425969	0	1	24824	2	0	next	hit	493
Fage_P077b	107	Response	1	4432661	6692	1
Fage_P077b	107	Pulse	99	4434471	8502	1
Fage_P077b	107	Pulse	99	4446871	20902	1
Fage_P077b	108	Picture	Fixation Cross Sternberg Symbols after Stroop	4450793	0	1	37319	2	0	next	other	0
Fage_P077b	108	Pulse	99	4459271	8478	1
Fage_P077b	108	Pulse	99	4471670	20877	1
Fage_P077b	108	Pulse	99	4484070	33277	1
Fage_P077b	109	Picture	Retrieval Sternberg Symbols	4488112	0	1	24824	2	0	next	incorrect	501
Fage_P077b	109	Response	2	4494300	6188	1
Fage_P077b	109	Pulse	99	4496469	8357	1
Fage_P077b	109	Pulse	99	4508869	20757	1
Fage_P077b	110	Picture	Fixation Cross after Retrieval	4512936	0	1	137114	2	0	next	other	0
Fage_P077b	110	Pulse	99	4521269	8333	1
Fage_P077b	110	Pulse	99	4533668	20732	1
Fage_P077b	110	Pulse	99	4546068	33132	1
Fage_P077b	110	Pulse	99	4558467	45531	1
Fage_P077b	110	Pulse	99	4570867	57931	1
Fage_P077b	110	Pulse	99	4583267	70331	1
Fage_P077b	110	Pulse	99	4595666	82730	1
Fage_P077b	110	Pulse	99	4608066	95130	1
Fage_P077b	110	Pulse	99	4620466	107530	1
Fage_P077b	110	Pulse	99	4632865	119929	1
Fage_P077b	110	Pulse	99	4645265	132329	1
Fage_P077b	111	Picture	Encoding Sternberg Symbols	4650050	0	1	24824	2	0	next	other	0
Fage_P077b	111	Pulse	99	4657664	7614	1
Fage_P077b	111	Pulse	99	4670064	20014	1
Fage_P077b	112	Picture	Fixation Cross Sternberg Symbols after Encoding	4674874	0	1	12495	2	0	next	other	0
Fage_P077b	112	Pulse	99	4682464	7590	1
Fage_P077b	113	Picture	Stroop Sternberg	4687369	0	1	24824	2	0	next	incorrect	522
Fage_P077b	113	Response	2	4692913	5544	1
Fage_P077b	113	Pulse	99	4694863	7494	1
Fage_P077b	113	Pulse	99	4707263	19894	1
Fage_P077b	114	Picture	Fixation Cross Sternberg Symbols after Stroop	4712193	0	1	37319	2	0	next	other	0
Fage_P077b	114	Pulse	99	4719663	7470	1
Fage_P077b	114	Pulse	99	4732062	19869	1
Fage_P077b	114	Pulse	99	4744462	32269	1
Fage_P077b	115	Picture	Retrieval Sternberg Symbols	4749512	0	1	24824	2	0	next	incorrect	530
Fage_P077b	115	Response	2	4755961	6449	1
Fage_P077b	115	Pulse	99	4756861	7349	1
Fage_P077b	115	Pulse	99	4769261	19749	1
Fage_P077b	116	Picture	Fixation Cross after Retrieval	4774336	0	1	112290	2	0	next	other	0
Fage_P077b	116	Pulse	99	4781661	7325	1
Fage_P077b	116	Pulse	99	4794060	19724	1
Fage_P077b	116	Pulse	99	4806460	32124	1
Fage_P077b	116	Pulse	99	4818859	44523	1
Fage_P077b	116	Pulse	99	4831259	56923	1
Fage_P077b	116	Pulse	99	4843659	69323	1
Fage_P077b	116	Pulse	99	4856058	81722	1
Fage_P077b	116	Pulse	99	4868458	94122	1
Fage_P077b	116	Pulse	99	4880858	106522	1
Fage_P077b	117	Picture	Encoding Sternberg Symbols	4886626	0	1	24824	2	0	next	other	0
Fage_P077b	117	Pulse	99	4893257	6631	1
Fage_P077b	117	Pulse	99	4905657	19031	1
Fage_P077b	118	Picture	Fixation Cross Sternberg Symbols after Encoding	4911450	0	1	12495	2	0	next	other	0
Fage_P077b	118	Pulse	99	4918056	6606	1
Fage_P077b	119	Picture	Stroop Sternberg	4923945	0	1	24824	2	0	next	incorrect	550
Fage_P077b	119	Pulse	99	4930456	6511	1
Fage_P077b	119	Response	2	4933416	9471	1
Fage_P077b	119	Pulse	99	4942856	18911	1
Fage_P077b	120	Picture	Fixation Cross Sternberg Symbols after Stroop	4948769	0	1	37319	2	0	next	other	0
Fage_P077b	120	Pulse	99	4955255	6486	1
Fage_P077b	120	Pulse	99	4967655	18886	1
Fage_P077b	120	Pulse	99	4980055	31286	1
Fage_P077b	121	Picture	Retrieval Sternberg Symbols	4986088	0	1	24824	2	0	next	incorrect	558
Fage_P077b	121	Pulse	99	4992454	6366	1
Fage_P077b	121	Response	2	4998764	12676	1
Fage_P077b	121	Pulse	99	5004854	18766	1
Fage_P077b	122	Picture	Fixation Cross after Retrieval	5010912	0	1	149443	2	0	next	other	0
Fage_P077b	122	Pulse	99	5017253	6341	1
Fage_P077b	122	Pulse	99	5029653	18741	1
Fage_P077b	122	Pulse	99	5042053	31141	1
Fage_P077b	122	Pulse	99	5054452	43540	1
Fage_P077b	122	Pulse	99	5066852	55940	1
Fage_P077b	122	Pulse	99	5079251	68339	1
Fage_P077b	122	Pulse	99	5091651	80739	1
Fage_P077b	122	Pulse	99	5104051	93139	1
Fage_P077b	122	Pulse	99	5116450	105538	1
Fage_P077b	122	Pulse	99	5128850	117938	1
Fage_P077b	122	Pulse	99	5141249	130337	1
Fage_P077b	122	Pulse	99	5153649	142737	1
Fage_P077b	123	Picture	Encoding Sternberg Symbols	5160355	0	1	24824	2	0	next	other	0
Fage_P077b	123	Pulse	99	5166049	5694	1
Fage_P077b	123	Pulse	99	5178448	18093	1
Fage_P077b	124	Picture	Fixation Cross Sternberg Symbols after Encoding	5185179	0	1	12495	2	0	next	other	0
Fage_P077b	124	Pulse	99	5190848	5669	1
Fage_P077b	125	Picture	Stroop Sternberg	5197674	0	1	24824	2	0	next	incorrect	580
Fage_P077b	125	Pulse	99	5203248	5574	1
Fage_P077b	125	Response	2	5204627	6953	1
Fage_P077b	125	Pulse	99	5215647	17973	1
Fage_P077b	126	Picture	Fixation Cross Sternberg Symbols after Stroop	5222498	0	1	37319	2	0	next	other	0
Fage_P077b	126	Pulse	99	5228047	5549	1
Fage_P077b	126	Pulse	99	5240446	17948	1
Fage_P077b	126	Pulse	99	5252846	30348	1
Fage_P077b	127	Picture	Retrieval Sternberg Symbols	5259817	0	1	24824	2	0	next	hit	588
Fage_P077b	127	Pulse	99	5265246	5429	1
Fage_P077b	127	Response	1	5266545	6728	1
Fage_P077b	127	Pulse	99	5277645	17828	1
Fage_P077b	128	Picture	Fixation Cross after Retrieval	5284641	0	1	124619	2	0	next	other	0
Fage_P077b	128	Pulse	99	5290045	5404	1
Fage_P077b	128	Pulse	99	5302444	17803	1
Fage_P077b	128	Pulse	99	5314844	30203	1
Fage_P077b	128	Pulse	99	5327244	42603	1
Fage_P077b	128	Pulse	99	5339643	55002	1
Fage_P077b	128	Pulse	99	5352043	67402	1
Fage_P077b	128	Pulse	99	5364443	79802	1
Fage_P077b	128	Pulse	99	5376843	92202	1
Fage_P077b	128	Pulse	99	5389242	104601	1
Fage_P077b	128	Pulse	99	5401642	117001	1
Fage_P077b	129	Picture	Encoding Sternberg Symbols	5409260	0	1	24824	2	0	next	other	0
Fage_P077b	129	Pulse	99	5414041	4781	1
Fage_P077b	129	Pulse	99	5426441	17181	1
Fage_P077b	130	Picture	Fixation Cross Sternberg Symbols after Encoding	5434084	0	1	12495	2	0	next	other	0
Fage_P077b	130	Pulse	99	5438840	4756	1
Fage_P077b	131	Picture	Stroop Sternberg	5446579	0	1	24824	2	0	next	incorrect	608
Fage_P077b	131	Pulse	99	5451240	4661	1
Fage_P077b	131	Response	2	5452150	5571	1
Fage_P077b	131	Pulse	99	5463640	17061	1
Fage_P077b	132	Picture	Fixation Cross Sternberg Symbols after Stroop	5471403	0	1	37319	2	0	next	other	0
Fage_P077b	132	Pulse	99	5476041	4638	1
Fage_P077b	132	Pulse	99	5488439	17036	1
Fage_P077b	132	Pulse	99	5500838	29435	1
Fage_P077b	133	Picture	Retrieval Sternberg Symbols	5508722	0	1	24823	3	0	next	hit	615
Fage_P077b	133	Response	1	5512368	3646	1
Fage_P077b	133	Pulse	99	5513238	4516	1
Fage_P077b	133	Pulse	99	5525638	16916	1
Fage_P077b	134	Picture	Fixation Cross after Retrieval	5533545	0	2	112291	3	0	next	other	0
Fage_P077b	134	Pulse	99	5538038	4493	1
Fage_P077b	134	Pulse	99	5550437	16892	1
Fage_P077b	134	Pulse	99	5562836	29291	1
Fage_P077b	134	Pulse	99	5575236	41691	1
Fage_P077b	134	Pulse	99	5587636	54091	1
Fage_P077b	134	Pulse	99	5600035	66490	1
Fage_P077b	134	Pulse	99	5612435	78890	1
Fage_P077b	134	Pulse	99	5624835	91290	1
Fage_P077b	134	Pulse	99	5637234	103689	1
Fage_P077b	135	Picture	Encoding Sternberg Symbols	5645836	0	1	24824	2	0	next	other	0
Fage_P077b	135	Pulse	99	5649634	3798	1
Fage_P077b	135	Pulse	99	5662033	16197	1
Fage_P077b	136	Picture	Fixation Cross Sternberg Symbols after Encoding	5670660	0	1	12495	2	0	next	other	0
Fage_P077b	136	Pulse	99	5674433	3773	1
Fage_P077b	137	Picture	Stroop Sternberg	5683155	0	1	24824	2	0	next	incorrect	635
Fage_P077b	137	Pulse	99	5686833	3678	1
Fage_P077b	137	Response	2	5687212	4057	1
Fage_P077b	137	Pulse	99	5699232	16077	1
Fage_P077b	138	Picture	Fixation Cross Sternberg Symbols after Stroop	5707979	0	1	37319	2	0	next	other	0
Fage_P077b	138	Pulse	99	5711632	3653	1
Fage_P077b	138	Pulse	99	5724032	16053	1
Fage_P077b	138	Pulse	99	5736431	28452	1
Fage_P077b	139	Picture	Retrieval Sternberg Symbols	5745298	0	1	24824	2	0	next	hit	643
Fage_P077b	139	Pulse	99	5748831	3533	1
Fage_P077b	139	Response	1	5751880	6582	1
Fage_P077b	139	Pulse	99	5761230	15932	1
Fage_P077b	140	Picture	Fixation Cross after Retrieval	5770122	0	1	137114	2	0	next	other	0
Fage_P077b	140	Pulse	99	5773630	3508	1
Fage_P077b	140	Pulse	99	5786030	15908	1
Fage_P077b	140	Pulse	99	5798429	28307	1
Fage_P077b	140	Pulse	99	5810829	40707	1
Fage_P077b	140	Pulse	99	5823229	53107	1
Fage_P077b	140	Pulse	99	5835628	65506	1
Fage_P077b	140	Pulse	99	5848028	77906	1
Fage_P077b	140	Pulse	99	5860427	90305	1
Fage_P077b	140	Pulse	99	5872827	102705	1
Fage_P077b	140	Pulse	99	5885227	115105	1
Fage_P077b	140	Pulse	99	5897626	127504	1
Fage_P077b	141	Picture	Encoding Sternberg Symbols	5907236	0	1	24824	2	0	next	other	0
Fage_P077b	141	Pulse	99	5910026	2790	1
Fage_P077b	141	Pulse	99	5922425	15189	1
Fage_P077b	142	Picture	Fixation Cross Sternberg Symbols after Encoding	5932060	0	1	12495	2	0	next	other	0
Fage_P077b	142	Pulse	99	5934825	2765	1
Fage_P077b	143	Picture	Stroop Sternberg	5944555	0	1	24824	2	0	next	hit	664
Fage_P077b	143	Pulse	99	5947225	2670	1
Fage_P077b	143	Response	1	5950014	5459	1
Fage_P077b	143	Pulse	99	5959634	15079	1
Fage_P077b	144	Picture	Fixation Cross Sternberg Symbols after Stroop	5969379	0	1	37319	2	0	next	other	0
Fage_P077b	144	Pulse	99	5972034	2655	1
Fage_P077b	144	Pulse	99	5984433	15054	1
Fage_P077b	144	Pulse	99	5996833	27454	1
Fage_P077b	145	Picture	Retrieval Sternberg Symbols	6006698	0	1	24824	2	0	next	incorrect	672
Fage_P077b	145	Pulse	99	6009233	2535	1
Fage_P077b	145	Response	2	6015282	8584	1
Fage_P077b	145	Pulse	99	6021632	14934	1
Fage_P077b	146	Picture	Fixation Cross after Retrieval	6031522	0	1	112290	2	0	next	other	0
Fage_P077b	146	Pulse	99	6034032	2510	1
Fage_P077b	146	Pulse	99	6046432	14910	1
Fage_P077b	146	Pulse	99	6058831	27309	1
Fage_P077b	146	Pulse	99	6071231	39709	1
Fage_P077b	146	Pulse	99	6083630	52108	1
Fage_P077b	146	Pulse	99	6096030	64508	1
Fage_P077b	146	Pulse	99	6108430	76908	1
Fage_P077b	146	Pulse	99	6120829	89307	1
Fage_P077b	146	Pulse	99	6133229	101707	1
Fage_P077b	147	Picture	Instruction Sternberg Letters	6143812	0	1	37319	2	0	next	other	0
Fage_P077b	147	Pulse	99	6145629	1817	1
Fage_P077b	147	Pulse	99	6158028	14216	1
Fage_P077b	147	Pulse	99	6170428	26616	1
Fage_P077b	148	Picture	Encoding Sternberg Letters	6181131	0	1	24824	2	0	next	other	0
Fage_P077b	148	Pulse	99	6182827	1696	1
Fage_P077b	148	Pulse	99	6195227	14096	1
Fage_P077b	149	Picture	Fixation Cross Sternberg Letters after Encoding	6205955	0	1	12495	2	0	next	other	0
Fage_P077b	149	Pulse	99	6207627	1672	1
Fage_P077b	150	Picture	Stroop Sternberg	6218450	0	1	24824	2	0	next	incorrect	695
Fage_P077b	150	Pulse	99	6220026	1576	1
Fage_P077b	150	Response	2	6226596	8146	1
Fage_P077b	150	Pulse	99	6232426	13976	1
Fage_P077b	151	Picture	Fixation Cross Sternberg Letters after Stroop	6243274	0	1	37319	2	0	next	other	0
Fage_P077b	151	Pulse	99	6244825	1551	1
Fage_P077b	151	Pulse	99	6257225	13951	1
Fage_P077b	151	Pulse	99	6269625	26351	1
Fage_P077b	152	Picture	Retrieval Sternberg Letters	6280593	0	1	24824	2	0	next	incorrect	703
Fage_P077b	152	Pulse	99	6282024	1431	1
Fage_P077b	152	Response	2	6288984	8391	1
Fage_P077b	152	Pulse	99	6294424	13831	1
Fage_P077b	153	Picture	Fixation Cross after Retrieval	6305417	0	1	112290	2	0	next	other	0
Fage_P077b	153	Pulse	99	6306823	1406	1
Fage_P077b	153	Pulse	99	6319223	13806	1
Fage_P077b	153	Pulse	99	6331623	26206	1
Fage_P077b	153	Pulse	99	6344022	38605	1
Fage_P077b	153	Pulse	99	6356422	51005	1
Fage_P077b	153	Pulse	99	6368822	63405	1
Fage_P077b	153	Pulse	99	6381221	75804	1
Fage_P077b	153	Pulse	99	6393621	88204	1
Fage_P077b	153	Pulse	99	6406020	100603	1
Fage_P077b	154	Picture	Encoding Sternberg Letters	6417707	0	1	24824	2	0	next	other	0
Fage_P077b	154	Pulse	99	6418420	713	1
Fage_P077b	154	Pulse	99	6430820	13113	1
Fage_P077b	155	Picture	Fixation Cross Sternberg Letters after Encoding	6442531	0	1	12495	2	0	next	other	0
Fage_P077b	155	Pulse	99	6443219	688	1
Fage_P077b	156	Picture	Stroop Sternberg	6455026	0	1	24824	2	0	next	incorrect	722
Fage_P077b	156	Pulse	99	6455619	593	1
Fage_P077b	156	Response	2	6466409	11383	1
Fage_P077b	156	Pulse	99	6468018	12992	1
Fage_P077b	157	Picture	Fixation Cross Sternberg Letters after Stroop	6479850	0	1	37319	2	0	next	other	0
Fage_P077b	157	Pulse	99	6480418	568	1
Fage_P077b	157	Pulse	99	6492818	12968	1
Fage_P077b	157	Pulse	99	6505217	25367	1
Fage_P077b	158	Picture	Retrieval Sternberg Letters	6517169	0	1	24824	2	0	next	hit	730
Fage_P077b	158	Pulse	99	6517617	448	1
Fage_P077b	158	Response	1	6526897	9728	1
Fage_P077b	158	Pulse	99	6530017	12848	1
Fage_P077b	159	Picture	Fixation Cross after Retrieval	6541993	0	1	149443	2	0	next	other	0
Fage_P077b	159	Pulse	99	6542416	423	1
Fage_P077b	159	Pulse	99	6554816	12823	1
Fage_P077b	159	Pulse	99	6567215	25222	1
Fage_P077b	159	Pulse	99	6579615	37622	1
Fage_P077b	159	Pulse	99	6592015	50022	1
Fage_P077b	159	Pulse	99	6604414	62421	1
Fage_P077b	159	Pulse	99	6616814	74821	1
Fage_P077b	159	Pulse	99	6629214	87221	1
Fage_P077b	159	Pulse	99	6641613	99620	1
Fage_P077b	159	Pulse	99	6654013	112020	1
Fage_P077b	159	Pulse	99	6666412	124419	1
Fage_P077b	159	Pulse	99	6678812	136819	1
Fage_P077b	159	Pulse	99	6691211	149218	1
Fage_P077b	160	Picture	Encoding Sternberg Letters	6691436	0	1	24824	2	0	next	other	0
Fage_P077b	160	Pulse	99	6703612	12176	1
Fage_P077b	160	Pulse	99	6716011	24575	1
Fage_P077b	161	Picture	Fixation Cross Sternberg Letters after Encoding	6716260	0	1	12495	2	0	next	other	0
Fage_P077b	161	Pulse	99	6728410	12150	2
Fage_P077b	162	Picture	Stroop Sternberg	6728755	0	1	24824	2	0	next	hit	753
Fage_P077b	162	Pulse	99	6740810	12055	1
Fage_P077b	162	Response	1	6741450	12695	1
Fage_P077b	162	Pulse	99	6753210	24455	1
Fage_P077b	163	Picture	Fixation Cross Sternberg Letters after Stroop	6753579	0	1	37319	2	0	next	other	0
Fage_P077b	163	Pulse	99	6765609	12030	1
Fage_P077b	163	Pulse	99	6778009	24430	1
Fage_P077b	163	Pulse	99	6790409	36830	1
Fage_P077b	164	Picture	Retrieval Sternberg Letters	6790898	0	1	24824	2	0	next	hit	760
Fage_P077b	164	Response	1	6795348	4450	1
Fage_P077b	164	Pulse	99	6802808	11910	1
Fage_P077b	164	Pulse	99	6815208	24310	1
Fage_P077b	165	Picture	Fixation Cross after Retrieval	6815722	0	1	124619	2	0	next	other	0
Fage_P077b	165	Pulse	99	6827607	11885	1
Fage_P077b	165	Pulse	99	6840007	24285	1
Fage_P077b	165	Pulse	99	6852407	36685	1
Fage_P077b	165	Pulse	99	6864806	49084	1
Fage_P077b	165	Pulse	99	6877206	61484	1
Fage_P077b	165	Pulse	99	6889605	73883	1
Fage_P077b	165	Pulse	99	6902005	86283	1
Fage_P077b	165	Pulse	99	6914405	98683	1
Fage_P077b	165	Pulse	99	6926804	111082	1
Fage_P077b	165	Pulse	99	6939204	123482	1
Fage_P077b	166	Picture	Encoding Sternberg Letters	6940341	0	1	24824	2	0	next	other	0
Fage_P077b	166	Pulse	99	6951604	11263	1
Fage_P077b	166	Pulse	99	6964003	23662	1
Fage_P077b	167	Picture	Fixation Cross Sternberg Letters after Encoding	6965165	0	1	12495	2	0	next	other	0
Fage_P077b	167	Pulse	99	6976403	11238	1
Fage_P077b	168	Picture	Stroop Sternberg	6977660	0	1	24824	2	0	next	hit	780
Fage_P077b	168	Response	1	6982913	5253	1
Fage_P077b	168	Pulse	99	6988802	11142	1
Fage_P077b	168	Pulse	99	7001202	23542	1
Fage_P077b	169	Picture	Fixation Cross Sternberg Letters after Stroop	7002484	0	1	37319	2	0	next	other	0
Fage_P077b	169	Pulse	99	7013602	11118	1
Fage_P077b	169	Pulse	99	7026001	23517	1
Fage_P077b	169	Pulse	99	7038401	35917	1
Fage_P077b	170	Picture	Retrieval Sternberg Letters	7039803	0	1	24824	2	0	next	incorrect	788
Fage_P077b	170	Response	2	7044791	4988	1
Fage_P077b	170	Pulse	99	7050800	10997	1
Fage_P077b	170	Pulse	99	7063200	23397	1
Fage_P077b	171	Picture	Fixation Cross after Retrieval	7064627	0	1	137114	2	0	next	other	0
Fage_P077b	171	Pulse	99	7075600	10973	1
Fage_P077b	171	Pulse	99	7087999	23372	1
Fage_P077b	171	Pulse	99	7100399	35772	1
Fage_P077b	171	Pulse	99	7112799	48172	1
Fage_P077b	171	Pulse	99	7125198	60571	1
Fage_P077b	171	Pulse	99	7137598	72971	1
Fage_P077b	171	Pulse	99	7149997	85370	1
Fage_P077b	171	Pulse	99	7162397	97770	1
Fage_P077b	171	Pulse	99	7174797	110170	1
Fage_P077b	171	Pulse	99	7187196	122569	1
Fage_P077b	171	Pulse	99	7199596	134969	1
Fage_P077b	172	Picture	Encoding Sternberg Letters	7201741	0	1	24824	2	0	next	other	0
Fage_P077b	172	Pulse	99	7211996	10255	1
Fage_P077b	172	Pulse	99	7224395	22654	1
Fage_P077b	173	Picture	Fixation Cross Sternberg Letters after Encoding	7226565	0	1	12495	2	0	next	other	0
Fage_P077b	173	Pulse	99	7236795	10230	1
Fage_P077b	174	Picture	Stroop Sternberg	7239060	0	1	24824	2	0	next	incorrect	809
Fage_P077b	174	Response	2	7246674	7614	1
Fage_P077b	174	Pulse	99	7249194	10134	1
Fage_P077b	174	Pulse	99	7261594	22534	1
Fage_P077b	175	Picture	Fixation Cross Sternberg Letters after Stroop	7263884	0	1	37319	2	0	next	other	0
Fage_P077b	175	Pulse	99	7273994	10110	1
Fage_P077b	175	Pulse	99	7286393	22509	1
Fage_P077b	175	Pulse	99	7298793	34909	1
Fage_P077b	176	Picture	Retrieval Sternberg Letters	7301203	0	1	24823	3	0	next	hit	818
Fage_P077b	176	Pulse	99	7311192	9989	1
Fage_P077b	176	Response	1	7316303	15100	1
Fage_P077b	176	Pulse	99	7323592	22389	1
Fage_P077b	177	Picture	Fixation Cross after Retrieval	7326026	0	2	124620	3	0	next	other	0
Fage_P077b	177	Pulse	99	7335992	9966	1
Fage_P077b	177	Pulse	99	7348391	22365	1
Fage_P077b	177	Pulse	99	7360791	34765	1
Fage_P077b	177	Pulse	99	7373191	47165	1
Fage_P077b	177	Pulse	99	7385590	59564	1
Fage_P077b	177	Pulse	99	7397990	71964	1
Fage_P077b	177	Pulse	99	7410389	84363	1
Fage_P077b	177	Pulse	99	7422789	96763	1
Fage_P077b	177	Pulse	99	7435189	109163	1
Fage_P077b	177	Pulse	99	7447598	121572	1
Fage_P077b	178	Picture	Encoding Sternberg Letters	7450646	0	1	24823	2	0	next	other	0
Fage_P077b	178	Pulse	99	7459998	9352	1
Fage_P077b	178	Pulse	99	7472398	21752	1
Fage_P077b	179	Picture	Fixation Cross Sternberg Letters after Encoding	7475469	0	1	12496	2	0	next	other	0
Fage_P077b	179	Pulse	99	7484797	9328	1
Fage_P077b	180	Picture	Stroop Sternberg	7487965	0	1	24823	3	0	next	incorrect	837
Fage_P077b	180	Response	2	7495917	7952	1
Fage_P077b	180	Pulse	99	7497187	9222	1
Fage_P077b	180	Pulse	99	7509596	21631	1
Fage_P077b	181	Picture	Fixation Cross Sternberg Letters after Stroop	7512788	0	2	37320	3	0	next	other	0
Fage_P077b	181	Pulse	99	7521996	9208	1
Fage_P077b	181	Pulse	99	7534395	21607	1
Fage_P077b	181	Pulse	99	7546795	34007	1
Fage_P077b	182	Picture	Retrieval Sternberg Letters	7550108	0	1	24823	2	0	next	hit	845
Fage_P077b	182	Response	1	7558875	8767	1
Fage_P077b	182	Pulse	99	7559195	9087	1
Fage_P077b	182	Pulse	99	7571594	21486	1
Fage_P077b	183	Picture	Fixation Cross after Retrieval	7574931	0	1	112291	2	0	next	other	0
Fage_P077b	183	Pulse	99	7583994	9063	1
Fage_P077b	183	Pulse	99	7596394	21463	1
Fage_P077b	183	Pulse	99	7608793	33862	1
Fage_P077b	183	Pulse	99	7621193	46262	1
Fage_P077b	183	Pulse	99	7633592	58661	1
Fage_P077b	183	Pulse	99	7645992	71061	1
Fage_P077b	183	Pulse	99	7658392	83461	1
Fage_P077b	183	Pulse	99	7670793	95862	1
Fage_P077b	183	Pulse	99	7683191	108260	1
Fage_P077b	184	Picture	Encoding Sternberg Letters	7687222	0	1	24824	2	0	next	other	0
Fage_P077b	184	Pulse	99	7695591	8369	1
Fage_P077b	184	Pulse	99	7707990	20768	1
Fage_P077b	185	Picture	Fixation Cross Sternberg Letters after Encoding	7712046	0	1	12495	2	0	next	other	0
Fage_P077b	185	Pulse	99	7720390	8344	1
Fage_P077b	186	Picture	Stroop Sternberg	7724541	0	1	24824	2	0	next	hit	864
Fage_P077b	186	Response	1	7731569	7028	1
Fage_P077b	186	Pulse	99	7732790	8249	1
Fage_P077b	186	Pulse	99	7745189	20648	1
Fage_P077b	187	Picture	Fixation Cross Sternberg Letters after Stroop	7749365	0	1	37319	2	0	next	other	0
Fage_P077b	187	Pulse	99	7757589	8224	1
Fage_P077b	187	Pulse	99	7769988	20623	1
Fage_P077b	187	Pulse	99	7782388	33023	1
Fage_P077b	188	Picture	Retrieval Sternberg Letters	7786684	0	1	24824	2	0	next	incorrect	873
Fage_P077b	188	Pulse	99	7794788	8104	1
Fage_P077b	188	Response	2	7799357	12673	1
Fage_P077b	188	Pulse	99	7807187	20503	1
Fage_P077b	189	Picture	Fixation Cross after Retrieval	7811508	0	1	112290	2	0	next	other	0
Fage_P077b	189	Pulse	99	7819587	8079	1
Fage_P077b	189	Pulse	99	7831985	20477	2
Fage_P077b	189	Pulse	99	7844386	32878	1
Fage_P077b	189	Pulse	99	7856786	45278	1
Fage_P077b	189	Pulse	99	7869185	57677	1
Fage_P077b	189	Pulse	99	7881585	70077	1
Fage_P077b	189	Pulse	99	7893984	82476	1
Fage_P077b	189	Pulse	99	7906384	94876	1
Fage_P077b	189	Pulse	99	7918784	107276	1
Fage_P077b	190	Picture	Encoding Sternberg Letters	7923798	0	1	24824	2	0	next	other	0
Fage_P077b	190	Pulse	99	7931183	7385	1
Fage_P077b	190	Pulse	99	7943583	19785	1
Fage_P077b	191	Picture	Fixation Cross Sternberg Letters after Encoding	7948622	0	1	12495	2	0	next	other	0
Fage_P077b	191	Pulse	99	7955982	7360	1
Fage_P077b	192	Picture	Stroop Sternberg	7961117	0	1	24824	2	0	next	incorrect	892
Fage_P077b	192	Pulse	99	7968382	7265	1
Fage_P077b	192	Response	2	7970722	9605	1
Fage_P077b	192	Pulse	99	7980782	19665	1
Fage_P077b	193	Picture	Fixation Cross Sternberg Letters after Stroop	7985941	0	1	37319	2	0	next	other	0
Fage_P077b	193	Pulse	99	7993181	7240	1
Fage_P077b	193	Pulse	99	8005581	19640	1
Fage_P077b	193	Pulse	99	8017981	32040	1
Fage_P077b	194	Picture	Retrieval Sternberg Letters	8023260	0	1	24824	2	0	next	hit	900
Fage_P077b	194	Pulse	99	8030380	7120	1
Fage_P077b	194	Response	1	8036290	13030	1
Fage_P077b	194	Pulse	99	8042780	19520	1
Fage_P077b	195	Picture	Fixation Cross after Retrieval	8048084	0	1	137114	2	0	next	other	0
Fage_P077b	195	Pulse	99	8055179	7095	1
Fage_P077b	195	Pulse	99	8067579	19495	1
Fage_P077b	195	Pulse	99	8079979	31895	1
Fage_P077b	195	Pulse	99	8092378	44294	1
Fage_P077b	195	Pulse	99	8104778	56694	1
Fage_P077b	195	Pulse	99	8117178	69094	1
Fage_P077b	195	Pulse	99	8129577	81493	1
Fage_P077b	195	Pulse	99	8141977	93893	1
Fage_P077b	195	Pulse	99	8154376	106292	1
Fage_P077b	195	Pulse	99	8166776	118692	1
Fage_P077b	195	Pulse	99	8179176	131092	1
Fage_P077b	196	Picture	Encoding Sternberg Letters	8185198	0	1	24824	2	0	next	other	0
Fage_P077b	196	Pulse	99	8191575	6377	1
Fage_P077b	196	Pulse	99	8203975	18777	1
Fage_P077b	197	Picture	Fixation Cross Sternberg Letters after Encoding	8210022	0	1	12495	2	0	next	other	0
Fage_P077b	197	Pulse	99	8216374	6352	1
Fage_P077b	198	Picture	Stroop Sternberg	8222517	0	1	24824	2	0	next	hit	921
Fage_P077b	198	Pulse	99	8228774	6257	1
Fage_P077b	198	Response	1	8232664	10147	1
Fage_P077b	198	Pulse	99	8241174	18657	1
Fage_P077b	199	Picture	Fixation Cross Sternberg Letters after Stroop	8247341	0	1	37319	2	0	next	other	0
Fage_P077b	199	Pulse	99	8253573	6232	1
Fage_P077b	199	Pulse	99	8265973	18632	1
Fage_P077b	199	Pulse	99	8278373	31032	1
Fage_P077b	200	Picture	Retrieval Sternberg Letters	8284660	0	1	24824	2	0	next	incorrect	929
Fage_P077b	200	Pulse	99	8290772	6112	1
Fage_P077b	200	Response	2	8291452	6792	1
Fage_P077b	200	Pulse	99	8303172	18512	1
Fage_P077b	201	Picture	Fixation Cross after Retrieval	8309484	0	1	124619	2	0	next	other	0
Fage_P077b	201	Pulse	99	8315571	6087	1
Fage_P077b	201	Pulse	99	8327971	18487	1
Fage_P077b	201	Pulse	99	8340371	30887	1
Fage_P077b	201	Pulse	99	8352770	43286	1
Fage_P077b	201	Pulse	99	8365170	55686	1
Fage_P077b	201	Pulse	99	8377570	68086	1
Fage_P077b	201	Pulse	99	8389969	80485	1
Fage_P077b	201	Pulse	99	8402369	92885	1
Fage_P077b	201	Pulse	99	8414768	105284	1
Fage_P077b	201	Pulse	99	8427168	117684	1
Fage_P077b	202	Picture	Encoding Sternberg Letters	8434103	0	1	24824	2	0	next	other	0
Fage_P077b	202	Pulse	99	8439568	5465	1
Fage_P077b	202	Pulse	99	8451967	17864	1
Fage_P077b	203	Picture	Fixation Cross Sternberg Letters after Encoding	8458927	0	1	12495	2	0	next	other	0
Fage_P077b	203	Pulse	99	8464367	5440	1
Fage_P077b	204	Picture	Stroop Sternberg	8471422	0	1	24824	2	0	next	incorrect	948
Fage_P077b	204	Response	2	8476017	4595	1
Fage_P077b	204	Pulse	99	8476766	5344	1
Fage_P077b	204	Pulse	99	8489166	17744	1
Fage_P077b	205	Picture	Fixation Cross Sternberg Letters after Stroop	8496246	0	1	37319	2	0	next	other	0
Fage_P077b	205	Pulse	99	8501566	5320	1
Fage_P077b	205	Pulse	99	8513965	17719	1
Fage_P077b	205	Pulse	99	8526365	30119	1
Fage_P077b	206	Picture	Retrieval Sternberg Letters	8533565	0	1	24824	2	0	next	incorrect	957
Fage_P077b	206	Pulse	99	8538765	5200	1
Fage_P077b	206	Response	2	8539744	6179	1
Fage_P077b	206	Pulse	99	8551164	17599	1
Fage_P077b	207	Picture	Fixation Cross after Retrieval	8558389	0	1	149442	2	0	next	other	0
Fage_P077b	207	Pulse	99	8563564	5175	1
Fage_P077b	207	Pulse	99	8575963	17574	1
Fage_P077b	207	Pulse	99	8588363	29974	1
Fage_P077b	207	Pulse	99	8600763	42374	1
Fage_P077b	207	Pulse	99	8613162	54773	1
Fage_P077b	207	Pulse	99	8625562	67173	1
Fage_P077b	207	Pulse	99	8637962	79573	1
Fage_P077b	207	Pulse	99	8650361	91972	1
Fage_P077b	207	Pulse	99	8662761	104372	1
Fage_P077b	207	Pulse	99	8675160	116771	1
Fage_P077b	207	Pulse	99	8687560	129171	1
Fage_P077b	207	Pulse	99	8699960	141571	1
Fage_P077b	208	Picture	Encoding Sternberg Letters	8707831	0	1	24824	2	0	next	other	0
Fage_P077b	208	Pulse	99	8712359	4528	1
Fage_P077b	208	Pulse	99	8724759	16928	1
Fage_P077b	209	Picture	Fixation Cross Sternberg Letters after Encoding	8732655	0	1	12495	3	0	next	other	0
Fage_P077b	209	Pulse	99	8737158	4503	1
Fage_P077b	210	Picture	Stroop Sternberg	8745150	0	2	24824	3	0	next	incorrect	979
Fage_P077b	210	Pulse	99	8749558	4408	1
Fage_P077b	210	Response	2	8757468	12318	1
Fage_P077b	210	Pulse	99	8761958	16808	1
Fage_P077b	211	Picture	Fixation Cross Sternberg Letters after Stroop	8769974	0	1	37319	2	0	next	other	0
Fage_P077b	211	Pulse	99	8774357	4383	1
Fage_P077b	211	Pulse	99	8786757	16783	1
Fage_P077b	211	Pulse	99	8799156	29182	1
Fage_P077b	212	Picture	Retrieval Sternberg Letters	8807293	0	1	24824	2	0	next	hit	987
Fage_P077b	212	Pulse	99	8811556	4263	1
Fage_P077b	212	Response	1	8816936	9643	1
Fage_P077b	212	Pulse	99	8823956	16663	1
Fage_P077b	213	Picture	Fixation Cross after Retrieval	8832117	0	1	124619	2	0	next	other	0
Fage_P077b	213	Pulse	99	8836355	4238	1
Fage_P077b	213	Pulse	99	8848755	16638	1
Fage_P077b	213	Pulse	99	8861155	29038	1
Fage_P077b	213	Pulse	99	8873554	41437	1
Fage_P077b	213	Pulse	99	8885954	53837	1
Fage_P077b	213	Pulse	99	8898353	66236	1
Fage_P077b	213	Pulse	99	8910753	78636	1
Fage_P077b	213	Pulse	99	8923153	91036	1
Fage_P077b	213	Pulse	99	8935552	103435	1
Fage_P077b	213	Pulse	99	8947952	115835	1
Fage_P077b	214	Picture	Encoding Sternberg Letters	8956736	0	1	24824	2	0	next	other	0
Fage_P077b	214	Pulse	99	8960351	3615	1
Fage_P077b	214	Pulse	99	8972751	16015	1
Fage_P077b	215	Picture	Fixation Cross Sternberg Letters after Encoding	8981560	0	1	12495	2	0	next	other	0
Fage_P077b	215	Pulse	99	8985161	3601	1
Fage_P077b	216	Picture	Stroop Sternberg	8994055	0	1	24824	2	0	next	incorrect	1007
Fage_P077b	216	Pulse	99	8997561	3506	1
Fage_P077b	216	Response	2	9000230	6175	1
Fage_P077b	216	Pulse	99	9009960	15905	1
Fage_P077b	217	Picture	Fixation Cross Sternberg Letters after Stroop	9018879	0	1	37319	2	0	next	other	0
Fage_P077b	217	Pulse	99	9022360	3481	1
Fage_P077b	217	Pulse	99	9034759	15880	1
Fage_P077b	217	Pulse	99	9047159	28280	1
Fage_P077b	218	Picture	Retrieval Sternberg Letters	9056198	0	1	24824	2	0	next	incorrect	1015
Fage_P077b	218	Pulse	99	9059559	3361	1
Fage_P077b	218	Response	2	9062848	6650	1
Fage_P077b	218	Pulse	99	9071958	15760	1
Fage_P077b	219	Picture	Fixation Cross after Retrieval	9081022	0	1	112290	2	0	next	other	0
Fage_P077b	219	Pulse	99	9084358	3336	1
Fage_P077b	219	Pulse	99	9096757	15735	1
Fage_P077b	219	Pulse	99	9109157	28135	1
Fage_P077b	219	Pulse	99	9121557	40535	1
Fage_P077b	219	Pulse	99	9133956	52934	1
Fage_P077b	219	Pulse	99	9146356	65334	1
Fage_P077b	219	Pulse	99	9158755	77733	1
Fage_P077b	219	Pulse	99	9171155	90133	1
Fage_P077b	219	Pulse	99	9183555	102533	1
Fage_P077b	220	Picture	Encoding Sternberg Letters	9193312	0	1	24824	2	0	next	other	0
Fage_P077b	220	Pulse	99	9195954	2642	1
Fage_P077b	220	Pulse	99	9208354	15042	1
Fage_P077b	221	Picture	Fixation Cross Sternberg Letters after Encoding	9218136	0	1	12495	2	0	next	other	0
Fage_P077b	221	Pulse	99	9220753	2617	1
Fage_P077b	222	Picture	Stroop Sternberg	9230631	0	1	24824	2	0	next	hit	1034
Fage_P077b	222	Pulse	99	9233153	2522	1
Fage_P077b	222	Response	1	9244013	13382	1
Fage_P077b	222	Pulse	99	9245553	14922	1
Fage_P077b	223	Picture	Fixation Cross Sternberg Letters after Stroop	9255455	0	1	37319	2	0	next	other	0
Fage_P077b	223	Pulse	99	9257952	2497	1
Fage_P077b	223	Pulse	99	9270352	14897	1
Fage_P077b	223	Pulse	99	9282752	27297	1
Fage_P077b	224	Picture	Retrieval Sternberg Letters	9292774	0	1	24824	2	0	next	incorrect	1042
Fage_P077b	224	Pulse	99	9295151	2377	1
Fage_P077b	224	Response	2	9301341	8567	1
Fage_P077b	224	Pulse	99	9307551	14777	1
Fage_P077b	225	Picture	Fixation Cross after Retrieval	9317598	0	1	124619	2	0	next	other	0
Fage_P077b	225	Pulse	99	9319950	2352	1
Fage_P077b	225	Pulse	99	9332350	14752	1
Fage_P077b	225	Pulse	99	9344750	27152	1
Fage_P077b	225	Pulse	99	9357149	39551	1
Fage_P077b	225	Pulse	99	9369549	51951	1
Fage_P077b	225	Pulse	99	9381949	64351	1
Fage_P077b	225	Pulse	99	9394348	76750	1
Fage_P077b	225	Pulse	99	9406748	89150	1
Fage_P077b	225	Pulse	99	9419147	101549	1
Fage_P077b	225	Pulse	99	9431547	113949	1
Fage_P077b	226	Picture	Encoding Sternberg Letters	9442217	0	1	24824	2	0	next	other	0
Fage_P077b	226	Pulse	99	9443947	1730	1
Fage_P077b	226	Pulse	99	9456346	14129	1
Fage_P077b	227	Picture	Fixation Cross Sternberg Letters after Encoding	9467041	0	1	12495	2	0	next	other	0
Fage_P077b	227	Pulse	99	9468746	1705	1
Fage_P077b	228	Picture	Stroop Sternberg	9479536	0	1	24824	2	0	next	incorrect	1062
Fage_P077b	228	Pulse	99	9481145	1609	1
Fage_P077b	228	Response	2	9487575	8039	1
Fage_P077b	228	Pulse	99	9493545	14009	1
Fage_P077b	229	Picture	Fixation Cross Sternberg Letters after Stroop	9504360	0	1	37319	2	0	next	other	0
Fage_P077b	229	Pulse	99	9505945	1585	1
Fage_P077b	229	Pulse	99	9518344	13984	1
Fage_P077b	229	Pulse	99	9530744	26384	1
Fage_P077b	230	Picture	Retrieval Sternberg Letters	9541679	0	1	24824	2	0	next	incorrect	1070
Fage_P077b	230	Pulse	99	9543144	1465	1
Fage_P077b	230	Response	2	9551273	9594	1
Fage_P077b	230	Pulse	99	9555543	13864	1
Fage_P077b	231	Picture	Fixation Cross after Retrieval	9566503	0	1	124619	2	0	next	other	0
Fage_P077b	231	Pulse	99	9567943	1440	1
Fage_P077b	231	Pulse	99	9580342	13839	1
Fage_P077b	231	Pulse	99	9592742	26239	1
Fage_P077b	231	Pulse	99	9605142	38639	1
Fage_P077b	231	Pulse	99	9617541	51038	1
Fage_P077b	231	Pulse	99	9629941	63438	1
Fage_P077b	231	Pulse	99	9642340	75837	1
Fage_P077b	231	Pulse	99	9654740	88237	1
Fage_P077b	231	Pulse	99	9667140	100637	1
Fage_P077b	231	Pulse	99	9679539	113036	1
Fage_P077b	232	Picture	Encoding Sternberg Letters	9691122	0	1	24824	2	0	next	other	0
Fage_P077b	232	Pulse	99	9691939	817	1
Fage_P077b	232	Pulse	99	9704339	13217	1
Fage_P077b	233	Picture	Fixation Cross Sternberg Letters after Encoding	9715946	0	1	12495	2	0	next	other	0
Fage_P077b	233	Pulse	99	9716738	792	1
Fage_P077b	234	Picture	Stroop Sternberg	9728441	0	1	24824	2	0	next	incorrect	1090
Fage_P077b	234	Pulse	99	9729138	697	1
Fage_P077b	234	Response	2	9736457	8016	1
Fage_P077b	234	Pulse	99	9741537	13096	1
Fage_P077b	235	Picture	Fixation Cross Sternberg Letters after Stroop	9753265	0	1	37319	2	0	next	other	0
Fage_P077b	235	Pulse	99	9753937	672	1
Fage_P077b	235	Pulse	99	9766337	13072	1
Fage_P077b	235	Pulse	99	9778736	25471	1
Fage_P077b	236	Picture	Retrieval Sternberg Letters	9790584	0	1	24824	2	0	next	incorrect	1098
Fage_P077b	236	Pulse	99	9791136	552	1
Fage_P077b	236	Response	2	9797826	7242	1
Fage_P077b	236	Pulse	99	9803535	12951	1
Fage_P077b	237	Picture	Fixation Cross after Retrieval	9815408	0	1	112290	2	0	next	other	0
Fage_P077b	237	Pulse	99	9815935	527	1
Fage_P077b	237	Pulse	99	9828335	12927	1
Fage_P077b	237	Pulse	99	9840734	25326	1
Fage_P077b	237	Pulse	99	9853134	37726	1
Fage_P077b	237	Pulse	99	9865534	50126	1
Fage_P077b	237	Pulse	99	9877933	62525	1
Fage_P077b	237	Pulse	99	9890333	74925	1
Fage_P077b	237	Pulse	99	9902732	87324	1
Fage_P077b	237	Pulse	99	9915132	99724	1
Fage_P077b	237	Pulse	99	9927529	112121	3
Fage_P077b	238	Picture	Encoding Sternberg Letters	9927698	0	1	24824	2	0	next	other	0
Fage_P077b	238	Pulse	99	9939931	12233	1
Fage_P077b	238	Pulse	99	9952331	24633	1
Fage_P077b	239	Picture	Fixation Cross Sternberg Letters after Encoding	9952522	0	1	12495	2	0	next	other	0
Fage_P077b	239	Pulse	99	9964730	12208	1
Fage_P077b	240	Picture	Stroop Sternberg	9965017	0	1	24824	2	0	next	incorrect	1117
Fage_P077b	240	Response	2	9971550	6533	1
Fage_P077b	240	Pulse	99	9977130	12113	1
Fage_P077b	240	Pulse	99	9989530	24513	1
Fage_P077b	241	Picture	Fixation Cross Sternberg Letters after Stroop	9989841	0	1	37319	2	0	next	other	0
Fage_P077b	241	Pulse	99	10001929	12088	1
Fage_P077b	241	Pulse	99	10014329	24488	1
Fage_P077b	241	Pulse	99	10026729	36888	1
Fage_P077b	242	Picture	Retrieval Sternberg Letters	10027160	0	1	24824	2	0	next	incorrect	1126
Fage_P077b	242	Pulse	99	10039128	11968	1
Fage_P077b	242	Response	2	10039208	12048	1
Fage_P077b	242	Pulse	99	10051528	24368	1
Fage_P077b	243	Picture	Fixation Cross after Retrieval	10051984	0	1	137114	2	0	next	other	0
Fage_P077b	243	Pulse	99	10063927	11943	1
Fage_P077b	243	Pulse	99	10076327	24343	1
Fage_P077b	243	Pulse	99	10088727	36743	1
Fage_P077b	243	Pulse	99	10101126	49142	1
Fage_P077b	243	Pulse	99	10113526	61542	1
Fage_P077b	243	Pulse	99	10125926	73942	1
Fage_P077b	243	Pulse	99	10138325	86341	1
Fage_P077b	243	Pulse	99	10150725	98741	1
Fage_P077b	243	Pulse	99	10163124	111140	1
Fage_P077b	243	Pulse	99	10175524	123540	1
Fage_P077b	243	Pulse	99	10187924	135940	1
Fage_P077b	244	Picture	Encoding Sternberg Letters	10189098	0	1	24824	2	0	next	other	0
Fage_P077b	244	Pulse	99	10200323	11225	1
Fage_P077b	244	Pulse	99	10212723	23625	1
Fage_P077b	245	Picture	Fixation Cross Sternberg Letters after Encoding	10213922	0	1	12495	2	0	next	other	0
Fage_P077b	245	Pulse	99	10225122	11200	1
Fage_P077b	246	Picture	Stroop Sternberg	10226417	0	1	24824	2	0	next	incorrect	1146
Fage_P077b	246	Response	2	10233722	7305	1
Fage_P077b	246	Pulse	99	10237522	11105	1
Fage_P077b	246	Pulse	99	10249922	23505	1
Fage_P077b	247	Picture	Fixation Cross Sternberg Letters after Stroop	10251241	0	1	37319	2	0	next	other	0
Fage_P077b	247	Pulse	99	10262321	11080	1
Fage_P077b	247	Pulse	99	10274721	23480	1
Fage_P077b	247	Pulse	99	10287121	35880	1
Fage_P077b	248	Picture	Retrieval Sternberg Letters	10288560	0	1	24823	3	0	next	incorrect	1154
Fage_P077b	248	Response	2	10294390	5830	1
Fage_P077b	248	Pulse	99	10299520	10960	1
Fage_P077b	248	Pulse	99	10311920	23360	1
Fage_P077b	249	Picture	Fixation Cross after Retrieval	10313383	0	2	149444	3	0	next	other	0
Fage_P077b	249	Pulse	99	10324319	10936	1
Fage_P077b	249	Pulse	99	10336719	23336	1
Fage_P077b	249	Pulse	99	10349119	35736	1
Fage_P077b	249	Pulse	99	10361518	48135	1
Fage_P077b	249	Pulse	99	10373918	60535	1
Fage_P077b	249	Pulse	99	10386317	72934	1
Fage_P077b	249	Pulse	99	10398717	85334	1
Fage_P077b	249	Pulse	99	10411117	97734	1
Fage_P077b	249	Pulse	99	10423516	110133	1
Fage_P077b	249	Pulse	99	10435916	122533	1
Fage_P077b	249	Pulse	99	10448316	134933	1
Fage_P077b	249	Pulse	99	10460715	147332	1
Fage_P077b	250	Picture	Encoding Sternberg Letters	10462827	0	1	24824	2	0	next	other	0
Fage_P077b	250	Pulse	99	10473115	10288	1
Fage_P077b	250	Pulse	99	10485514	22687	1
Fage_P077b	251	Picture	Fixation Cross Sternberg Letters after Encoding	10487651	0	1	12495	2	0	next	other	0
Fage_P077b	251	Pulse	99	10497914	10263	1
Fage_P077b	252	Picture	Stroop Sternberg	10500146	0	1	24824	2	0	next	hit	1176
Fage_P077b	252	Response	1	10508154	8008	1
Fage_P077b	252	Pulse	99	10510313	10167	1
Fage_P077b	252	Pulse	99	10522713	22567	1
Fage_P077b	253	Picture	Fixation Cross Sternberg Letters after Stroop	10524970	0	1	37319	2	0	next	other	0
Fage_P077b	253	Pulse	99	10535113	10143	1
Fage_P077b	253	Pulse	99	10547512	22542	1
Fage_P077b	253	Pulse	99	10559912	34942	1
Fage_P077b	254	Picture	Retrieval Sternberg Letters	10562289	0	1	24824	2	0	next	hit	1184
Fage_P077b	254	Response	1	10570062	7773	1
Fage_P077b	254	Pulse	99	10572312	10023	1
Fage_P077b	254	Pulse	99	10584711	22422	1
Fage_P077b	255	Picture	Fixation Cross after Retrieval	10587113	0	1	137114	2	0	next	other	0
Fage_P077b	255	Pulse	99	10597111	9998	1
Fage_P077b	255	Pulse	99	10609521	22408	1
Fage_P077b	255	Pulse	99	10621920	34807	1
Fage_P077b	255	Pulse	99	10634320	47207	1
Fage_P077b	255	Pulse	99	10646719	59606	1
Fage_P077b	255	Pulse	99	10659119	72006	1
Fage_P077b	255	Pulse	99	10671519	84406	1
Fage_P077b	255	Pulse	99	10683918	96805	1
Fage_P077b	255	Pulse	99	10696318	109205	1
Fage_P077b	255	Pulse	99	10708717	121604	1
Fage_P077b	255	Pulse	99	10721117	134004	1
Fage_P077b	256	Picture	Encoding Sternberg Letters	10724227	0	1	24824	2	0	next	other	0
Fage_P077b	256	Pulse	99	10733517	9290	1
Fage_P077b	256	Pulse	99	10745916	21689	1
Fage_P077b	257	Picture	Fixation Cross Sternberg Letters after Encoding	10749051	0	1	12495	2	0	next	other	0
Fage_P077b	257	Pulse	99	10758316	9265	1
Fage_P077b	258	Picture	Stroop Sternberg	10761546	0	1	24824	2	0	next	incorrect	1205
Fage_P077b	258	Response	2	10768146	6600	1
Fage_P077b	258	Pulse	99	10770715	9169	1
Fage_P077b	258	Pulse	99	10783115	21569	1
Fage_P077b	259	Picture	Fixation Cross Sternberg Letters after Stroop	10786370	0	1	37319	2	0	next	other	0
Fage_P077b	259	Pulse	99	10795515	9145	1
Fage_P077b	259	Pulse	99	10807914	21544	1
Fage_P077b	259	Pulse	99	10820314	33944	1
Fage_P077b	260	Picture	Retrieval Sternberg Letters	10823689	0	1	24824	2	0	next	incorrect	1213
Fage_P077b	260	Response	2	10830834	7145	1
Fage_P077b	260	Pulse	99	10832713	9024	1
Fage_P077b	260	Pulse	99	10845113	21424	1
Fage_P077b	261	Picture	Fixation Cross after Retrieval	10848513	0	1	112290	2	0	next	other	0
Fage_P077b	261	Pulse	99	10857513	9000	1
Fage_P077b	261	Pulse	99	10869913	21400	1
Fage_P077b	261	Pulse	99	10882312	33799	1
Fage_P077b	261	Pulse	99	10894712	46199	1
Fage_P077b	261	Pulse	99	10907111	58598	1
Fage_P077b	261	Pulse	99	10919511	70998	1
Fage_P077b	261	Pulse	99	10931910	83397	1
Fage_P077b	261	Pulse	99	10944310	95797	1
Fage_P077b	261	Pulse	99	10956710	108197	1
Fage_P077b	262	Picture	Encoding Sternberg Letters	10960803	0	1	24824	2	0	next	other	0
Fage_P077b	262	Pulse	99	10969109	8306	1
Fage_P077b	262	Pulse	99	10981509	20706	1
Fage_P077b	263	Picture	Fixation Cross Sternberg Letters after Encoding	10985627	0	1	12495	2	0	next	other	0
Fage_P077b	263	Pulse	99	10993909	8282	1
Fage_P077b	264	Picture	Stroop Sternberg	10998122	0	1	24824	2	0	next	incorrect	1233
Fage_P077b	264	Pulse	99	11006308	8186	1
Fage_P077b	264	Response	2	11006528	8406	1
Fage_P077b	264	Pulse	99	11018708	20586	1
Fage_P077b	265	Picture	Fixation Cross Sternberg Letters after Stroop	11022946	0	1	37319	2	0	next	other	0
Fage_P077b	265	Pulse	99	11031108	8162	1
Fage_P077b	265	Pulse	99	11043507	20561	1
Fage_P077b	265	Pulse	99	11055907	32961	1
Fage_P077b	266	Picture	Retrieval Sternberg Letters	11060265	0	1	24824	2	0	next	incorrect	1241
Fage_P077b	266	Pulse	99	11068306	8041	1
Fage_P077b	266	Response	2	11069036	8771	1
Fage_P077b	266	Pulse	99	11080706	20441	1
Fage_P077b	267	Picture	Fixation Cross after Retrieval	11085089	0	1	149443	2	0	next	other	0
Fage_P077b	267	Pulse	99	11093106	8017	1
Fage_P077b	267	Pulse	99	11105505	20416	1
Fage_P077b	267	Pulse	99	11117905	32816	1
Fage_P077b	267	Pulse	99	11130304	45215	1
Fage_P077b	267	Pulse	99	11142704	57615	1
Fage_P077b	267	Pulse	99	11155104	70015	1
Fage_P077b	267	Pulse	99	11167503	82414	1
Fage_P077b	267	Pulse	99	11179903	94814	1
Fage_P077b	267	Pulse	99	11192303	107214	1
Fage_P077b	267	Pulse	99	11204702	119613	1
Fage_P077b	267	Pulse	99	11217102	132013	1
Fage_P077b	267	Pulse	99	11229501	144412	1
Fage_P077b	268	Picture	Encoding Sternberg Letters	11234532	0	1	24823	3	0	next	other	0
Fage_P077b	268	Pulse	99	11241901	7369	1
Fage_P077b	268	Pulse	99	11254301	19769	1
Fage_P077b	269	Picture	Fixation Cross Sternberg Letters after Encoding	11259355	0	2	12496	3	0	next	other	0
Fage_P077b	269	Pulse	99	11266700	7345	1
Fage_P077b	270	Picture	Stroop Sternberg	11271851	0	1	24824	2	0	next	incorrect	1263
Fage_P077b	270	Pulse	99	11279100	7249	1
Fage_P077b	270	Response	2	11281660	9809	1
Fage_P077b	270	Pulse	99	11291499	19648	1
Fage_P077b	271	Picture	Fixation Cross Sternberg Letters after Stroop	11296675	0	1	37319	2	0	next	other	0
Fage_P077b	271	Pulse	99	11303899	7224	1
Fage_P077b	271	Pulse	99	11316299	19624	1
Fage_P077b	271	Pulse	99	11328698	32023	1
Fage_P077b	272	Picture	Retrieval Sternberg Letters	11333994	0	1	24823	2	0	next	hit	1271
Fage_P077b	272	Pulse	99	11341098	7104	1
Fage_P077b	272	Response	1	11343858	9864	1
Fage_P077b	272	Pulse	99	11353497	19503	1
Fage_P077b	273	Picture	Fixation Cross after Retrieval	11358817	0	1	124619	3	0	next	other	0
Fage_P077b	273	Pulse	99	11365897	7080	1
Fage_P077b	273	Pulse	99	11378297	19480	1
Fage_P077b	273	Pulse	99	11390696	31879	1
Fage_P077b	273	Pulse	99	11403096	44279	1
Fage_P077b	273	Pulse	99	11415496	56679	1
Fage_P077b	273	Pulse	99	11427895	69078	1
Fage_P077b	273	Pulse	99	11440295	81478	1
Fage_P077b	273	Pulse	99	11452694	93877	1
Fage_P077b	273	Pulse	99	11465094	106277	1
Fage_P077b	273	Pulse	99	11477494	118677	1
Fage_P077b	274	Picture	Encoding Sternberg Letters	11483436	0	2	24824	3	0	next	other	0
Fage_P077b	274	Pulse	99	11489893	6457	1
Fage_P077b	274	Pulse	99	11502293	18857	1
Fage_P077b	275	Picture	Fixation Cross Sternberg Letters after Encoding	11508260	0	1	12495	3	0	next	other	0
Fage_P077b	275	Pulse	99	11514693	6433	1
Fage_P077b	276	Picture	Stroop Sternberg	11520755	0	2	24824	3	0	next	incorrect	1290
Fage_P077b	276	Response	2	11526602	5847	1
Fage_P077b	276	Pulse	99	11527092	6337	1
Fage_P077b	276	Pulse	99	11539492	18737	1
Fage_P077b	277	Picture	Fixation Cross Sternberg Letters after Stroop	11545579	0	1	37319	2	0	next	other	0
Fage_P077b	277	Pulse	99	11551891	6312	1
Fage_P077b	277	Pulse	99	11564291	18712	1
Fage_P077b	277	Pulse	99	11576691	31112	1
Fage_P077b	278	Picture	Retrieval Sternberg Letters	11582898	0	1	24824	2	0	next	hit	1299
Fage_P077b	278	Pulse	99	11589090	6192	1
Fage_P077b	278	Response	1	11594930	12032	1
Fage_P077b	278	Pulse	99	11601490	18592	1
Fage_P077b	279	Picture	Fixation Cross after Retrieval	11607722	0	1	112291	2	0	next	other	0
Fage_P077b	279	Pulse	99	11613889	6167	1
Fage_P077b	279	Pulse	99	11626289	18567	1
Fage_P077b	279	Pulse	99	11638689	30967	1
Fage_P077b	279	Pulse	99	11651088	43366	1
Fage_P077b	279	Pulse	99	11663488	55766	1
Fage_P077b	279	Pulse	99	11675888	68166	1
Fage_P077b	279	Pulse	99	11688287	80565	1
Fage_P077b	279	Pulse	99	11700687	92965	1
Fage_P077b	279	Pulse	99	11713086	105364	1
Fage_P077b	280	Picture	Encoding Sternberg Letters	11720013	0	1	24823	3	0	next	other	0
Fage_P077b	280	Pulse	99	11725486	5473	1
Fage_P077b	280	Pulse	99	11737886	17873	1
Fage_P077b	281	Picture	Fixation Cross Sternberg Letters after Encoding	11744836	0	2	12496	3	0	next	other	0
Fage_P077b	281	Pulse	99	11750285	5449	1
Fage_P077b	282	Picture	Stroop Sternberg	11757332	0	1	24824	2	0	next	hit	1318
Fage_P077b	282	Pulse	99	11762685	5353	1
Fage_P077b	282	Response	1	11765215	7883	1
Fage_P077b	282	Pulse	99	11775085	17753	1
Fage_P077b	283	Picture	Fixation Cross Sternberg Letters after Stroop	11782156	0	1	37319	2	0	next	other	0
Fage_P077b	283	Pulse	99	11787484	5328	1
Fage_P077b	283	Pulse	99	11799884	17728	1
Fage_P077b	283	Pulse	99	11812283	30127	1
Fage_P077b	284	Picture	Retrieval Sternberg Letters	11819475	0	1	24823	3	0	next	hit	1326
Fage_P077b	284	Pulse	99	11824683	5208	1
Fage_P077b	284	Response	1	11828823	9348	1
Fage_P077b	284	Pulse	99	11837083	17608	1
Fage_P077b	285	Picture	Fixation Cross after Retrieval	11844298	0	2	137115	3	0	next	other	0
Fage_P077b	285	Pulse	99	11849482	5184	1
Fage_P077b	285	Pulse	99	11861882	17584	1
Fage_P077b	285	Pulse	99	11874281	29983	1
Fage_P077b	285	Pulse	99	11886681	42383	1
Fage_P077b	285	Pulse	99	11899081	54783	1
Fage_P077b	285	Pulse	99	11911480	67182	1
Fage_P077b	285	Pulse	99	11923880	79582	1
Fage_P077b	285	Pulse	99	11936279	91981	1
Fage_P077b	285	Pulse	99	11948679	104381	1
Fage_P077b	285	Pulse	99	11961079	116781	1
Fage_P077b	285	Pulse	99	11973478	129180	1
Fage_P077b	286	Picture	Encoding Sternberg Letters	11981413	0	1	24823	3	0	next	other	0
Fage_P077b	286	Pulse	99	11985878	4465	1
Fage_P077b	286	Pulse	99	11998278	16865	1
Fage_P077b	287	Picture	Fixation Cross Sternberg Letters after Encoding	12006236	0	2	12496	3	0	next	other	0
Fage_P077b	287	Pulse	99	12010677	4441	1
Fage_P077b	288	Picture	Stroop Sternberg	12018732	0	1	24824	2	0	next	hit	1347
Fage_P077b	288	Pulse	99	12023077	4345	1
Fage_P077b	288	Response	1	12027477	8745	1
Fage_P077b	288	Pulse	99	12035476	16744	1
Fage_P077b	289	Picture	Fixation Cross Sternberg Letters after Stroop	12043556	0	1	37319	2	0	next	other	0
Fage_P077b	289	Pulse	99	12047876	4320	1
Fage_P077b	289	Pulse	99	12060276	16720	1
Fage_P077b	289	Pulse	99	12072675	29119	1
Fage_P077b	290	Picture	Retrieval Sternberg Letters	12080875	0	1	24823	3	0	next	incorrect	1355
Fage_P077b	290	Pulse	99	12085075	4200	1
Fage_P077b	290	Response	2	12087085	6210	1
Fage_P077b	290	Pulse	99	12097475	16600	1
Fage_P077b	291	Picture	Fixation Cross after Retrieval	12105698	0	2	112291	3	0	next	other	0
Fage_P077b	291	Pulse	99	12109874	4176	1
Fage_P077b	291	Pulse	99	12122274	16576	1
Fage_P077b	291	Pulse	99	12134673	28975	1
Fage_P077b	291	Pulse	99	12147073	41375	1
Fage_P077b	291	Pulse	99	12159473	53775	1
Fage_P077b	291	Pulse	99	12171872	66174	1
Fage_P077b	291	Pulse	99	12184282	78584	1
Fage_P077b	291	Pulse	99	12196681	90983	1
Fage_P077b	291	Pulse	99	12209081	103383	1
Fage_P077b	292	Picture	End Sternberg	12217989	0	1	37319	2	0	next	other	0
Fage_P077b	292	Pulse	99	12221481	3492	1
Fage_P077b	292	Pulse	99	12233880	15891	1
Fage_P077b	292	Pulse	99	12246280	28291	1
Fage_P077b	293	Picture	Instruction Stroop	12255308	0	1	37319	2	0	next	other	0
Fage_P077b	293	Pulse	99	12258680	3372	1
Fage_P077b	293	Pulse	99	12271079	15771	1
Fage_P077b	293	Pulse	99	12283479	28171	1
Fage_P077b	294	Picture	stroop neutral close	12292627	0	1	24824	2	0	next	incorrect	1377
Fage_P077b	294	Pulse	99	12295878	3251	1
Fage_P077b	294	Response	2	12302428	9801	1
Fage_P077b	294	Pulse	99	12308278	15651	1
Fage_P077b	295	Picture	stroop neutral close	12317451	0	1	24990	2	0	next	hit	1381
Fage_P077b	295	Pulse	99	12320678	3227	1
Fage_P077b	295	Response	1	12324307	6856	1
Fage_P077b	295	Pulse	99	12333077	15626	1
Fage_P077b	296	Picture	stroop neutral close	12342441	0	1	24824	2	0	next	incorrect	1385
Fage_P077b	296	Pulse	99	12345477	3036	1
Fage_P077b	296	Response	2	12348787	6346	1
Fage_P077b	296	Pulse	99	12357876	15435	1
Fage_P077b	297	Picture	stroop neutral close	12367265	0	1	24991	2	0	next	incorrect	1389
Fage_P077b	297	Pulse	99	12370276	3011	1
Fage_P077b	297	Response	2	12374126	6861	1
Fage_P077b	297	Pulse	99	12382676	15411	1
Fage_P077b	298	Picture	stroop neutral close	12392256	0	1	24990	2	0	next	hit	1393
Fage_P077b	298	Pulse	99	12395075	2819	1
Fage_P077b	298	Response	1	12398175	5919	1
Fage_P077b	298	Pulse	99	12407475	15219	1
Fage_P077b	299	Picture	stroop neutral close	12417246	0	1	24824	2	0	next	incorrect	1397
Fage_P077b	299	Pulse	99	12419875	2629	1
Fage_P077b	299	Response	2	12423904	6658	1
Fage_P077b	299	Pulse	99	12432274	15028	1
Fage_P077b	300	Picture	Fixation Cross Stroop	12442070	0	1	124619	2	0	next	other	0
Fage_P077b	300	Pulse	99	12444674	2604	1
Fage_P077b	300	Pulse	99	12457074	15004	1
Fage_P077b	300	Pulse	99	12469473	27403	1
Fage_P077b	300	Pulse	99	12481873	39803	1
Fage_P077b	300	Pulse	99	12494272	52202	1
Fage_P077b	300	Pulse	99	12506672	64602	1
Fage_P077b	300	Pulse	99	12519072	77002	1
Fage_P077b	300	Pulse	99	12531471	89401	1
Fage_P077b	300	Pulse	99	12543871	101801	1
Fage_P077b	300	Pulse	99	12556270	114200	1
Fage_P077b	301	Picture	stroop neutral close	12566689	0	1	24824	2	0	next	hit	1412
Fage_P077b	301	Pulse	99	12568670	1981	1
Fage_P077b	301	Response	1	12573150	6461	1
Fage_P077b	301	Pulse	99	12581070	14381	1
Fage_P077b	302	Picture	stroop neutral close	12591513	0	1	24990	2	0	next	hit	1416
Fage_P077b	302	Pulse	99	12593469	1956	1
Fage_P077b	302	Response	1	12598889	7376	1
Fage_P077b	302	Pulse	99	12605869	14356	1
Fage_P077b	303	Picture	stroop neutral close	12616503	0	1	24824	2	0	next	incorrect	1420
Fage_P077b	303	Pulse	99	12618269	1766	1
Fage_P077b	303	Response	2	12623928	7425	1
Fage_P077b	303	Pulse	99	12630668	14165	1
Fage_P077b	304	Picture	stroop neutral close	12641327	0	1	24990	2	0	next	incorrect	1424
Fage_P077b	304	Pulse	99	12643068	1741	1
Fage_P077b	304	Response	2	12649198	7871	1
Fage_P077b	304	Pulse	99	12655467	14140	1
Fage_P077b	305	Picture	stroop neutral close	12666317	0	1	24824	2	0	next	hit	1428
Fage_P077b	305	Pulse	99	12667867	1550	1
Fage_P077b	305	Response	1	12676847	10530	1
Fage_P077b	305	Pulse	99	12680266	13949	1
Fage_P077b	306	Picture	stroop neutral close	12691141	0	1	24824	2	0	next	incorrect	1432
Fage_P077b	306	Pulse	99	12692666	1525	1
Fage_P077b	306	Response	2	12697236	6095	1
Fage_P077b	306	Pulse	99	12705066	13925	1
Fage_P077b	307	Picture	Fixation Cross Stroop	12715965	0	1	124619	2	0	next	other	0
Fage_P077b	307	Pulse	99	12717465	1500	1
Fage_P077b	307	Pulse	99	12729865	13900	1
Fage_P077b	307	Pulse	99	12742265	26300	1
Fage_P077b	307	Pulse	99	12754664	38699	1
Fage_P077b	307	Pulse	99	12767064	51099	1
Fage_P077b	307	Pulse	99	12779464	63499	1
Fage_P077b	307	Pulse	99	12791863	75898	1
Fage_P077b	307	Pulse	99	12804263	88298	1
Fage_P077b	307	Pulse	99	12816662	100697	1
Fage_P077b	307	Pulse	99	12829062	113097	1
Fage_P077b	308	Picture	stroop neutral close	12840584	0	1	24990	3	0	next	hit	1447
Fage_P077b	308	Pulse	99	12841462	878	1
Fage_P077b	308	Response	1	12851041	10457	1
Fage_P077b	308	Pulse	99	12853861	13277	1
Fage_P077b	309	Picture	stroop neutral close	12865574	0	2	24824	3	0	next	incorrect	1451
Fage_P077b	309	Pulse	99	12866261	687	1
Fage_P077b	309	Response	2	12875191	9617	1
Fage_P077b	309	Pulse	99	12878660	13086	1
Fage_P077b	310	Picture	stroop neutral close	12890398	0	1	24824	2	0	next	incorrect	1455
Fage_P077b	310	Pulse	99	12891060	662	1
Fage_P077b	310	Response	2	12897780	7382	1
Fage_P077b	310	Pulse	99	12903460	13062	1
Fage_P077b	311	Picture	stroop neutral close	12915222	0	1	24991	2	0	next	incorrect	1459
Fage_P077b	311	Pulse	99	12915859	637	1
Fage_P077b	311	Response	2	12921259	6037	1
Fage_P077b	311	Pulse	99	12928259	13037	1
Fage_P077b	312	Picture	stroop neutral close	12940213	0	1	24990	2	0	next	hit	1464
Fage_P077b	312	Pulse	99	12940659	446	1
Fage_P077b	312	Pulse	99	12953058	12845	1
Fage_P077b	312	Response	1	12954728	14515	1
Fage_P077b	313	Picture	stroop neutral close	12965203	0	1	24824	2	0	next	hit	1467
Fage_P077b	313	Pulse	99	12965458	255	1
Fage_P077b	313	Response	1	12971237	6034	1
Fage_P077b	313	Pulse	99	12977857	12654	1
Fage_P077b	314	Picture	Fixation Cross Stroop	12990027	0	1	124619	2	0	next	other	0
Fage_P077b	314	Pulse	99	12990257	230	1
Fage_P077b	314	Pulse	99	13002657	12630	1
Fage_P077b	314	Pulse	99	13015056	25029	1
Fage_P077b	314	Pulse	99	13027456	37429	1
Fage_P077b	314	Pulse	99	13039855	49828	1
Fage_P077b	314	Pulse	99	13052255	62228	1
Fage_P077b	314	Pulse	99	13064655	74628	1
Fage_P077b	314	Pulse	99	13077054	87027	1
Fage_P077b	314	Pulse	99	13089454	99427	1
Fage_P077b	314	Pulse	99	13101854	111827	1
Fage_P077b	314	Pulse	99	13114253	124226	1
Fage_P077b	315	Picture	stroop neutral close	13114646	0	1	24990	2	0	next	incorrect	1482
Fage_P077b	315	Response	2	13122583	7937	1
Fage_P077b	315	Pulse	99	13126653	12007	1
Fage_P077b	315	Pulse	99	13139052	24406	1
Fage_P077b	316	Picture	stroop neutral close	13139636	0	1	24824	2	0	next	hit	1487
Fage_P077b	316	Pulse	99	13151452	11816	1
Fage_P077b	316	Response	1	13153172	13536	1
Fage_P077b	316	Pulse	99	13163852	24216	1
Fage_P077b	317	Picture	stroop neutral close	13164460	0	1	24824	2	0	next	incorrect	1490
Fage_P077b	317	Response	2	13169861	5401	1
Fage_P077b	317	Pulse	99	13176251	11791	1
Fage_P077b	317	Pulse	99	13188651	24191	1
Fage_P077b	318	Picture	stroop neutral close	13189284	0	1	24990	3	0	next	incorrect	1494
Fage_P077b	318	Response	2	13196381	7097	1
Fage_P077b	318	Pulse	99	13201050	11766	1
Fage_P077b	318	Pulse	99	13213450	24166	1
Fage_P077b	319	Picture	stroop neutral close	13214274	0	2	24824	3	0	next	incorrect	1498
Fage_P077b	319	Response	2	13219760	5486	1
Fage_P077b	319	Pulse	99	13225850	11576	1
Fage_P077b	319	Pulse	99	13238249	23975	1
Fage_P077b	320	Picture	stroop neutral close	13239098	0	1	24824	2	0	next	incorrect	1502
Fage_P077b	320	Response	2	13246449	7351	1
Fage_P077b	320	Pulse	99	13250649	11551	1
Fage_P077b	320	Pulse	99	13263048	23950	1
Fage_P077b	321	Picture	Fixation Cross Stroop	13263922	0	1	124619	2	0	next	other	0
Fage_P077b	321	Pulse	99	13275448	11526	1
Fage_P077b	321	Pulse	99	13287848	23926	1
Fage_P077b	321	Pulse	99	13300247	36325	1
Fage_P077b	321	Pulse	99	13312647	48725	1
Fage_P077b	321	Pulse	99	13325047	61125	1
Fage_P077b	321	Pulse	99	13337446	73524	1
Fage_P077b	321	Pulse	99	13349846	85924	1
Fage_P077b	321	Pulse	99	13362245	98323	1
Fage_P077b	321	Pulse	99	13374645	110723	1
Fage_P077b	321	Pulse	99	13387045	123123	1
Fage_P077b	322	Picture	stroop maximum incongruent	13388541	0	1	24824	2	0	next	hit	1518
Fage_P077b	322	Pulse	99	13399444	10903	1
Fage_P077b	322	Response	1	13404424	15883	1
Fage_P077b	322	Pulse	99	13411844	23303	1
Fage_P077b	323	Picture	stroop maximum incongruent	13413365	0	1	24824	2	0	next	hit	1522
Fage_P077b	323	Pulse	99	13424244	10879	1
Fage_P077b	323	Response	1	13424403	11038	1
Fage_P077b	323	Pulse	99	13436643	23278	1
Fage_P077b	324	Picture	stroop maximum incongruent	13438189	0	1	24824	2	0	next	hit	1526
Fage_P077b	324	Pulse	99	13449043	10854	1
Fage_P077b	324	Response	1	13449453	11264	1
Fage_P077b	324	Pulse	99	13461442	23253	1
Fage_P077b	325	Picture	stroop maximum incongruent	13463013	0	1	24824	2	0	next	incorrect	1530
Fage_P077b	325	Pulse	99	13473842	10829	1
Fage_P077b	325	Response	2	13473972	10959	1
Fage_P077b	325	Pulse	99	13486242	23229	1
Fage_P077b	326	Picture	stroop maximum incongruent	13487837	0	1	24823	2	0	next	hit	1533
Fage_P077b	326	Response	1	13497271	9434	1
Fage_P077b	326	Pulse	99	13498641	10804	1
Fage_P077b	326	Pulse	99	13511041	23204	1
Fage_P077b	327	Picture	stroop maximum incongruent	13512660	0	1	24824	3	0	next	incorrect	1538
Fage_P077b	327	Pulse	99	13523441	10781	1
Fage_P077b	327	Response	2	13523720	11060	1
Fage_P077b	327	Pulse	99	13535840	23180	1
Fage_P077b	328	Picture	Fixation Cross Stroop	13537484	0	2	124619	3	0	next	other	0
Fage_P077b	328	Pulse	99	13548240	10756	1
Fage_P077b	328	Pulse	99	13560639	23155	1
Fage_P077b	328	Pulse	99	13573039	35555	1
Fage_P077b	328	Pulse	99	13585439	47955	1
Fage_P077b	328	Pulse	99	13597838	60354	1
Fage_P077b	328	Pulse	99	13610238	72754	1
Fage_P077b	328	Pulse	99	13622637	85153	1
Fage_P077b	328	Pulse	99	13635037	97553	1
Fage_P077b	328	Pulse	99	13647437	109953	1
Fage_P077b	328	Pulse	99	13659836	122352	1
Fage_P077b	329	Picture	stroop maximum incongruent	13662103	0	1	24824	2	0	next	incorrect	1553
Fage_P077b	329	Pulse	99	13672236	10133	1
Fage_P077b	329	Response	2	13672646	10543	1
Fage_P077b	329	Pulse	99	13684636	22533	1
Fage_P077b	330	Picture	stroop maximum incongruent	13686927	0	1	24990	3	0	next	incorrect	1556
Fage_P077b	330	Response	2	13694955	8028	1
Fage_P077b	330	Pulse	99	13697035	10108	1
Fage_P077b	330	Pulse	99	13709435	22508	1
Fage_P077b	331	Picture	stroop maximum incongruent	13711917	0	2	24824	3	0	next	hit	1560
Fage_P077b	331	Response	1	13718855	6938	1
Fage_P077b	331	Pulse	99	13721844	9927	1
Fage_P077b	331	Pulse	99	13734234	22317	1
Fage_P077b	332	Picture	stroop maximum incongruent	13736741	0	1	24824	2	0	next	hit	1564
Fage_P077b	332	Response	1	13744534	7793	1
Fage_P077b	332	Pulse	99	13746633	9892	1
Fage_P077b	332	Pulse	99	13759033	22292	1
Fage_P077b	333	Picture	stroop maximum incongruent	13761565	0	1	24824	2	0	next	hit	1568
Fage_P077b	333	Response	1	13769563	7998	1
Fage_P077b	333	Pulse	99	13771433	9868	1
Fage_P077b	333	Pulse	99	13783833	22268	1
Fage_P077b	334	Picture	stroop maximum incongruent	13786389	0	1	24824	2	0	next	incorrect	1572
Fage_P077b	334	Response	2	13793442	7053	1
Fage_P077b	334	Pulse	99	13796242	9853	1
Fage_P077b	334	Pulse	99	13808642	22253	1
Fage_P077b	335	Picture	Fixation Cross Stroop	13811213	0	1	124619	2	0	next	other	0
Fage_P077b	335	Pulse	99	13821041	9828	1
Fage_P077b	335	Pulse	99	13833441	22228	1
Fage_P077b	335	Pulse	99	13845841	34628	1
Fage_P077b	335	Pulse	99	13858240	47027	1
Fage_P077b	335	Pulse	99	13870640	59427	1
Fage_P077b	335	Pulse	99	13883039	71826	1
Fage_P077b	335	Pulse	99	13895439	84226	1
Fage_P077b	335	Pulse	99	13907839	96626	1
Fage_P077b	335	Pulse	99	13920238	109025	1
Fage_P077b	335	Pulse	99	13932638	121425	1
Fage_P077b	336	Picture	stroop maximum incongruent	13935832	0	1	24824	2	0	next	hit	1588
Fage_P077b	336	Pulse	99	13945038	9206	1
Fage_P077b	336	Response	1	13948347	12515	1
Fage_P077b	336	Pulse	99	13957437	21605	1
Fage_P077b	337	Picture	stroop maximum incongruent	13960656	0	1	24824	2	0	next	hit	1591
Fage_P077b	337	Response	1	13968477	7821	1
Fage_P077b	337	Pulse	99	13969837	9181	1
Fage_P077b	337	Pulse	99	13982236	21580	1
Fage_P077b	338	Picture	stroop maximum incongruent	13985480	0	1	24989	3	0	next	incorrect	1595
Fage_P077b	338	Response	2	13993066	7586	1
Fage_P077b	338	Pulse	99	13994636	9156	1
Fage_P077b	338	Pulse	99	14007036	21556	1
Fage_P077b	339	Picture	stroop maximum incongruent	14010469	0	2	24825	3	0	next	hit	1599
Fage_P077b	339	Response	1	14016545	6076	1
Fage_P077b	339	Pulse	99	14019435	8966	1
Fage_P077b	339	Pulse	99	14031835	21366	1
Fage_P077b	340	Picture	stroop maximum incongruent	14035294	0	1	24824	2	0	next	hit	1603
Fage_P077b	340	Response	1	14043284	7990	1
Fage_P077b	340	Pulse	99	14044234	8940	1
Fage_P077b	340	Pulse	99	14056634	21340	1
Fage_P077b	341	Picture	stroop maximum incongruent	14060118	0	1	24823	3	0	next	incorrect	1607
Fage_P077b	341	Response	2	14066304	6186	1
Fage_P077b	341	Pulse	99	14069033	8915	1
Fage_P077b	341	Pulse	99	14081433	21315	1
Fage_P077b	342	Picture	Fixation Cross Stroop	14084941	0	2	124619	4	0	next	other	0
Fage_P077b	342	Pulse	99	14093833	8892	1
Fage_P077b	342	Pulse	99	14106232	21291	1
Fage_P077b	342	Pulse	99	14118632	33691	1
Fage_P077b	342	Pulse	99	14131032	46091	1
Fage_P077b	342	Pulse	99	14143431	58490	1
Fage_P077b	342	Pulse	99	14155831	70890	1
Fage_P077b	342	Pulse	99	14168231	83290	1
Fage_P077b	342	Pulse	99	14180630	95689	1
Fage_P077b	342	Pulse	99	14193030	108089	1
Fage_P077b	342	Pulse	99	14205429	120488	1
Fage_P077b	343	Picture	stroop maximum incongruent	14209560	0	2	24991	3	0	next	incorrect	1622
Fage_P077b	343	Response	2	14216799	7239	1
Fage_P077b	343	Pulse	99	14217829	8269	1
Fage_P077b	343	Pulse	99	14230229	20669	1
Fage_P077b	344	Picture	stroop maximum incongruent	14234551	0	1	24824	2	0	next	hit	1626
Fage_P077b	344	Response	1	14240028	5477	1
Fage_P077b	344	Pulse	99	14242628	8077	1
Fage_P077b	344	Pulse	99	14255028	20477	1
Fage_P077b	345	Picture	stroop maximum incongruent	14259375	0	1	24824	2	0	next	incorrect	1630
Fage_P077b	345	Response	2	14265057	5682	1
Fage_P077b	345	Pulse	99	14267428	8053	1
Fage_P077b	345	Pulse	99	14279827	20452	1
Fage_P077b	346	Picture	stroop maximum incongruent	14284199	0	1	24823	3	0	next	incorrect	1634
Fage_P077b	346	Response	2	14291717	7518	1
Fage_P077b	346	Pulse	99	14292227	8028	1
Fage_P077b	346	Pulse	99	14304626	20427	1
Fage_P077b	347	Picture	stroop maximum incongruent	14309022	0	2	24824	3	0	next	incorrect	1639
Fage_P077b	347	Pulse	99	14317026	8004	1
Fage_P077b	347	Response	2	14321046	12024	1
Fage_P077b	347	Pulse	99	14329426	20404	1
Fage_P077b	348	Picture	stroop maximum incongruent	14333846	0	1	24824	2	0	next	incorrect	1642
Fage_P077b	348	Response	2	14341355	7509	1
Fage_P077b	348	Pulse	99	14341825	7979	1
Fage_P077b	348	Pulse	99	14354225	20379	1
Fage_P077b	349	Picture	Fixation Cross Stroop	14358670	0	1	124619	2	0	next	other	0
Fage_P077b	349	Pulse	99	14366624	7954	1
Fage_P077b	349	Pulse	99	14379024	20354	1
Fage_P077b	349	Pulse	99	14391424	32754	1
Fage_P077b	349	Pulse	99	14403823	45153	1
Fage_P077b	349	Pulse	99	14416223	57553	1
Fage_P077b	349	Pulse	99	14428623	69953	1
Fage_P077b	349	Pulse	99	14441022	82352	1
Fage_P077b	349	Pulse	99	14453422	94752	1
Fage_P077b	349	Pulse	99	14465821	107151	1
Fage_P077b	349	Pulse	99	14478221	119551	1
Fage_P077b	350	Picture	End Stroop	14483289	0	1	43837	2	0	next	other	0
Fage_P077b	350	Pulse	99	14490621	7332	1
Fage_P077b	350	Pulse	99	14503020	19731	1
Fage_P077b	350	Pulse	99	14515420	32131	1
