# Supplementary material for: Towards clinical applicability of fMRI via systematic filtering
Source: PLoS One. 2025 May 12;20(5):e0321088. doi: 10.1371/journal.pone.0321088 (PMC12068634; doi:10.1371/journal.pone.0321088)
Supplement: S1 Code — (ZIP) [file pone.0321088.s001.zip › PLOS_DATA_CODE/Logfiles/Fage_P079a-fage.log]

Scenario - Fage Final
Logfile written - 06/14/2013 13:36:19

Subject	Trial	Event Type	Code	Time	TTime	Uncertainty	Duration	Uncertainty	ReqTime	ReqDur	Stim Type	Pair Index

Fage_P079a	1	Pulse	99	176486	186482	1
Fage_P079a	2	Picture	Instruction Sternberg Symbols	176761	0	1	37319	2	0	next	other	0
Fage_P079a	2	Pulse	99	188886	12125	1
Fage_P079a	2	Pulse	99	201285	24524	1
Fage_P079a	2	Pulse	99	213685	36924	1
Fage_P079a	3	Picture	Encoding Sternberg Symbols	214080	0	1	24824	2	0	next	other	0
Fage_P079a	3	Pulse	99	226084	12004	1
Fage_P079a	3	Pulse	99	238484	24404	1
Fage_P079a	4	Picture	Fixation Cross Sternberg Symbols after Encoding	238904	0	1	12495	3	0	next	other	0
Fage_P079a	4	Pulse	99	250884	11980	1
Fage_P079a	5	Picture	Stroop Sternberg	251399	0	2	24824	3	0	next	incorrect	12
Fage_P079a	5	Response	2	260453	9054	1
Fage_P079a	5	Pulse	99	263293	11894	1
Fage_P079a	5	Pulse	99	275693	24294	1
Fage_P079a	6	Picture	Fixation Cross Sternberg Symbols after Stroop	276223	0	1	37319	2	0	next	other	0
Fage_P079a	6	Pulse	99	288093	11870	1
Fage_P079a	6	Pulse	99	300492	24269	1
Fage_P079a	6	Pulse	99	312892	36669	1
Fage_P079a	7	Picture	Retrieval Sternberg Symbols	313542	0	1	24824	2	0	next	hit	21
Fage_P079a	7	Pulse	99	325291	11749	1
Fage_P079a	7	Response	1	337651	24109	1
Fage_P079a	7	Pulse	99	337691	24149	1
Fage_P079a	8	Picture	Fixation Cross after Retrieval	338366	0	1	112291	2	0	next	other	0
Fage_P079a	8	Pulse	99	350091	11725	1
Fage_P079a	8	Pulse	99	362490	24124	1
Fage_P079a	8	Pulse	99	374890	36524	1
Fage_P079a	8	Pulse	99	387289	48923	1
Fage_P079a	8	Pulse	99	399689	61323	1
Fage_P079a	8	Pulse	99	412089	73723	1
Fage_P079a	8	Pulse	99	424488	86122	1
Fage_P079a	8	Pulse	99	436888	98522	1
Fage_P079a	8	Pulse	99	449287	110921	1
Fage_P079a	9	Picture	Encoding Sternberg Symbols	450657	0	1	24823	3	0	next	other	0
Fage_P079a	9	Pulse	99	461687	11030	1
Fage_P079a	9	Pulse	99	474087	23430	1
Fage_P079a	10	Picture	Fixation Cross Sternberg Symbols after Encoding	475480	0	2	12496	3	0	next	other	0
Fage_P079a	10	Pulse	99	486486	11006	1
Fage_P079a	11	Picture	Stroop Sternberg	487976	0	1	24824	2	0	next	incorrect	39
Fage_P079a	11	Response	2	495506	7530	1
Fage_P079a	11	Pulse	99	498886	10910	1
Fage_P079a	11	Pulse	99	511286	23310	1
Fage_P079a	12	Picture	Fixation Cross Sternberg Symbols after Stroop	512800	0	1	37318	3	0	next	other	0
Fage_P079a	12	Pulse	99	523685	10885	1
Fage_P079a	12	Pulse	99	536085	23285	1
Fage_P079a	12	Pulse	99	548484	35684	1
Fage_P079a	13	Picture	Retrieval Sternberg Symbols	550118	0	2	24824	4	0	next	miss	0
Fage_P079a	13	Pulse	99	560884	10766	1
Fage_P079a	13	Pulse	99	573284	23166	1
Fage_P079a	14	Picture	Fixation Cross after Retrieval	574942	0	2	149443	4	0	next	false_alarm	50
Fage_P079a	14	Response	1	577113	2171	1
Fage_P079a	14	Pulse	99	585683	10741	1
Fage_P079a	14	Pulse	99	598083	23141	1
Fage_P079a	14	Pulse	99	610483	35541	1
Fage_P079a	14	Pulse	99	622882	47940	1
Fage_P079a	14	Pulse	99	635282	60340	1
Fage_P079a	14	Pulse	99	647681	72739	1
Fage_P079a	14	Pulse	99	660081	85139	1
Fage_P079a	14	Pulse	99	672481	97539	1
Fage_P079a	14	Pulse	99	684880	109938	1
Fage_P079a	14	Pulse	99	697280	122338	1
Fage_P079a	14	Pulse	99	709679	134737	1
Fage_P079a	14	Pulse	99	722079	147137	1
Fage_P079a	15	Picture	Encoding Sternberg Symbols	724385	0	2	24824	3	0	next	other	0
Fage_P079a	15	Pulse	99	734479	10094	1
Fage_P079a	15	Pulse	99	746878	22493	1
Fage_P079a	16	Picture	Fixation Cross Sternberg Symbols after Encoding	749209	0	1	12496	2	0	next	other	0
Fage_P079a	16	Pulse	99	759278	10069	1
Fage_P079a	17	Picture	Stroop Sternberg	761705	0	1	24823	2	0	next	hit	69
Fage_P079a	17	Response	1	770468	8763	1
Fage_P079a	17	Pulse	99	771677	9972	1
Fage_P079a	17	Pulse	99	784077	22372	1
Fage_P079a	18	Picture	Fixation Cross Sternberg Symbols after Stroop	786528	0	1	37319	3	0	next	other	0
Fage_P079a	18	Pulse	99	796477	9949	1
Fage_P079a	18	Pulse	99	808876	22348	1
Fage_P079a	18	Pulse	99	821276	34748	1
Fage_P079a	19	Picture	Retrieval Sternberg Symbols	823847	0	2	24824	3	0	next	miss	0
Fage_P079a	19	Pulse	99	833676	9829	1
Fage_P079a	19	Pulse	99	846075	22228	1
Fage_P079a	20	Picture	Fixation Cross after Retrieval	848671	0	1	124619	2	0	next	false_alarm	80
Fage_P079a	20	Response	1	852445	3774	1
Fage_P079a	20	Pulse	99	858475	9804	1
Fage_P079a	20	Pulse	99	870875	22204	1
Fage_P079a	20	Pulse	99	883274	34603	1
Fage_P079a	20	Pulse	99	895674	47003	1
Fage_P079a	20	Pulse	99	908073	59402	1
Fage_P079a	20	Pulse	99	920473	71802	1
Fage_P079a	20	Pulse	99	932873	84202	1
Fage_P079a	20	Pulse	99	945272	96601	1
Fage_P079a	20	Pulse	99	957672	109001	1
Fage_P079a	20	Pulse	99	970071	121400	1
Fage_P079a	21	Picture	Encoding Sternberg Symbols	973290	0	1	24824	2	0	next	other	0
Fage_P079a	21	Pulse	99	982471	9181	1
Fage_P079a	21	Pulse	99	994871	21581	1
Fage_P079a	22	Picture	Fixation Cross Sternberg Symbols after Encoding	998114	0	1	12495	2	0	next	other	0
Fage_P079a	22	Pulse	99	1007270	9156	1
Fage_P079a	23	Picture	Stroop Sternberg	1010609	0	1	24824	2	0	next	hit	97
Fage_P079a	23	Response	1	1018700	8091	1
Fage_P079a	23	Pulse	99	1019670	9061	1
Fage_P079a	23	Pulse	99	1032070	21461	1
Fage_P079a	24	Picture	Fixation Cross Sternberg Symbols after Stroop	1035433	0	1	37319	3	0	next	other	0
Fage_P079a	24	Pulse	99	1044469	9036	1
Fage_P079a	24	Pulse	99	1056869	21436	1
Fage_P079a	24	Pulse	99	1069268	33835	1
Fage_P079a	25	Picture	Retrieval Sternberg Symbols	1072752	0	2	24824	3	0	next	incorrect	105
Fage_P079a	25	Response	2	1079668	6916	1
Fage_P079a	25	Pulse	99	1081668	8916	1
Fage_P079a	25	Pulse	99	1094068	21316	1
Fage_P079a	26	Picture	Fixation Cross after Retrieval	1097576	0	1	137114	3	0	next	other	0
Fage_P079a	26	Pulse	99	1106467	8891	1
Fage_P079a	26	Pulse	99	1118867	21291	1
Fage_P079a	26	Pulse	99	1131266	33690	1
Fage_P079a	26	Pulse	99	1143666	46090	1
Fage_P079a	26	Pulse	99	1156066	58490	1
Fage_P079a	26	Pulse	99	1168465	70889	1
Fage_P079a	26	Pulse	99	1180865	83289	1
Fage_P079a	26	Pulse	99	1193265	95689	1
Fage_P079a	26	Pulse	99	1205664	108088	1
Fage_P079a	26	Pulse	99	1218064	120488	1
Fage_P079a	26	Pulse	99	1230463	132887	1
Fage_P079a	27	Picture	Encoding Sternberg Symbols	1234690	0	2	24824	3	0	next	other	0
Fage_P079a	27	Pulse	99	1242863	8173	1
Fage_P079a	27	Pulse	99	1255263	20573	1
Fage_P079a	28	Picture	Fixation Cross Sternberg Symbols after Encoding	1259514	0	1	12496	2	0	next	other	0
Fage_P079a	28	Pulse	99	1267662	8148	1
Fage_P079a	29	Picture	Stroop Sternberg	1272010	0	1	24823	2	0	next	incorrect	127
Fage_P079a	29	Pulse	99	1280062	8052	1
Fage_P079a	29	Response	2	1280322	8312	1
Fage_P079a	29	Pulse	99	1292461	20451	1
Fage_P079a	30	Picture	Fixation Cross Sternberg Symbols after Stroop	1296833	0	1	37319	3	0	next	other	0
Fage_P079a	30	Pulse	99	1304861	8028	1
Fage_P079a	30	Pulse	99	1317261	20428	1
Fage_P079a	30	Pulse	99	1329660	32827	1
Fage_P079a	31	Picture	Retrieval Sternberg Symbols	1334152	0	2	24824	3	0	next	hit	135
Fage_P079a	31	Pulse	99	1342060	7908	1
Fage_P079a	31	Response	1	1346390	12238	1
Fage_P079a	31	Pulse	99	1354459	20307	1
Fage_P079a	32	Picture	Fixation Cross after Retrieval	1358976	0	1	124619	2	0	next	other	0
Fage_P079a	32	Pulse	99	1366859	7883	1
Fage_P079a	32	Pulse	99	1379259	20283	1
Fage_P079a	32	Pulse	99	1391658	32682	1
Fage_P079a	32	Pulse	99	1404058	45082	1
Fage_P079a	32	Pulse	99	1416458	57482	1
Fage_P079a	32	Pulse	99	1428857	69881	1
Fage_P079a	32	Pulse	99	1441257	82281	1
Fage_P079a	32	Pulse	99	1453657	94681	1
Fage_P079a	32	Pulse	99	1466056	107080	1
Fage_P079a	32	Pulse	99	1478456	119480	1
Fage_P079a	33	Picture	Encoding Sternberg Symbols	1483595	0	1	24824	2	0	next	other	0
Fage_P079a	33	Pulse	99	1490855	7260	1
Fage_P079a	33	Pulse	99	1503255	19660	1
Fage_P079a	34	Picture	Fixation Cross Sternberg Symbols after Encoding	1508419	0	1	12495	3	0	next	other	0
Fage_P079a	34	Pulse	99	1515655	7236	1
Fage_P079a	35	Picture	Stroop Sternberg	1520914	0	2	24824	3	0	next	incorrect	155
Fage_P079a	35	Pulse	99	1528054	7140	1
Fage_P079a	35	Response	2	1529404	8490	1
Fage_P079a	35	Pulse	99	1540454	19540	1
Fage_P079a	36	Picture	Fixation Cross Sternberg Symbols after Stroop	1545738	0	1	37319	2	0	next	other	0
Fage_P079a	36	Pulse	99	1552853	7115	1
Fage_P079a	36	Pulse	99	1565253	19515	1
Fage_P079a	36	Pulse	99	1577653	31915	1
Fage_P079a	37	Picture	Retrieval Sternberg Symbols	1583057	0	1	24824	2	0	next	hit	163
Fage_P079a	37	Pulse	99	1590052	6995	1
Fage_P079a	37	Response	1	1595062	12005	1
Fage_P079a	37	Pulse	99	1602452	19395	1
Fage_P079a	38	Picture	Fixation Cross after Retrieval	1607881	0	1	112291	2	0	next	other	0
Fage_P079a	38	Pulse	99	1614851	6970	1
Fage_P079a	38	Pulse	99	1627251	19370	1
Fage_P079a	38	Pulse	99	1639651	31770	1
Fage_P079a	38	Pulse	99	1652050	44169	1
Fage_P079a	38	Pulse	99	1664450	56569	1
Fage_P079a	38	Pulse	99	1676850	68969	1
Fage_P079a	38	Pulse	99	1689249	81368	1
Fage_P079a	38	Pulse	99	1701649	93768	1
Fage_P079a	38	Pulse	99	1714048	106167	1
Fage_P079a	39	Picture	Encoding Sternberg Symbols	1720172	0	1	24824	2	0	next	other	0
Fage_P079a	39	Pulse	99	1726448	6276	1
Fage_P079a	39	Pulse	99	1738848	18676	1
Fage_P079a	40	Picture	Fixation Cross Sternberg Symbols after Encoding	1744996	0	1	12495	2	0	next	other	0
Fage_P079a	40	Pulse	99	1751247	6251	1
Fage_P079a	41	Picture	Stroop Sternberg	1757491	0	1	24824	2	0	next	hit	182
Fage_P079a	41	Pulse	99	1763647	6156	1
Fage_P079a	41	Response	1	1765137	7646	1
Fage_P079a	41	Pulse	99	1776046	18555	1
Fage_P079a	42	Picture	Fixation Cross Sternberg Symbols after Stroop	1782315	0	1	37319	2	0	next	other	0
Fage_P079a	42	Pulse	99	1788446	6131	1
Fage_P079a	42	Pulse	99	1800846	18531	1
Fage_P079a	42	Pulse	99	1813245	30930	1
Fage_P079a	43	Picture	Retrieval Sternberg Symbols	1819634	0	1	24824	2	0	next	incorrect	190
Fage_P079a	43	Pulse	99	1825645	6011	1
Fage_P079a	43	Response	2	1830355	10721	1
Fage_P079a	43	Pulse	99	1838045	18411	1
Fage_P079a	44	Picture	Fixation Cross after Retrieval	1844458	0	1	112290	2	0	next	other	0
Fage_P079a	44	Pulse	99	1850444	5986	1
Fage_P079a	44	Pulse	99	1862844	18386	1
Fage_P079a	44	Pulse	99	1875243	30785	1
Fage_P079a	44	Pulse	99	1887643	43185	1
Fage_P079a	44	Pulse	99	1900043	55585	1
Fage_P079a	44	Pulse	99	1912442	67984	1
Fage_P079a	44	Pulse	99	1924852	80394	1
Fage_P079a	44	Pulse	99	1937251	92793	1
Fage_P079a	44	Pulse	99	1949651	105193	1
Fage_P079a	45	Picture	Encoding Sternberg Symbols	1956748	0	1	24824	2	0	next	other	0
Fage_P079a	45	Pulse	99	1962051	5303	1
Fage_P079a	45	Pulse	99	1974450	17702	1
Fage_P079a	46	Picture	Fixation Cross Sternberg Symbols after Encoding	1981572	0	1	12495	2	0	next	other	0
Fage_P079a	46	Pulse	99	1986850	5278	1
Fage_P079a	47	Picture	Stroop Sternberg	1994067	0	1	24824	2	0	next	incorrect	209
Fage_P079a	47	Pulse	99	1999250	5183	1
Fage_P079a	47	Response	2	2001399	7332	1
Fage_P079a	47	Pulse	99	2011649	17582	1
Fage_P079a	48	Picture	Fixation Cross Sternberg Symbols after Stroop	2018891	0	1	37319	2	0	next	other	0
Fage_P079a	48	Pulse	99	2024049	5158	1
Fage_P079a	48	Pulse	99	2036449	17558	1
Fage_P079a	48	Pulse	99	2048848	29957	1
Fage_P079a	49	Picture	Retrieval Sternberg Symbols	2056210	0	1	24824	2	0	next	incorrect	217
Fage_P079a	49	Pulse	99	2061248	5038	1
Fage_P079a	49	Response	2	2066817	10607	1
Fage_P079a	49	Pulse	99	2073647	17437	1
Fage_P079a	50	Picture	Fixation Cross after Retrieval	2081034	0	1	137114	2	0	next	other	0
Fage_P079a	50	Pulse	99	2086047	5013	1
Fage_P079a	50	Pulse	99	2098447	17413	1
Fage_P079a	50	Pulse	99	2110846	29812	1
Fage_P079a	50	Pulse	99	2123246	42212	1
Fage_P079a	50	Pulse	99	2135645	54611	1
Fage_P079a	50	Pulse	99	2148045	67011	1
Fage_P079a	50	Pulse	99	2160445	79411	1
Fage_P079a	50	Pulse	99	2172844	91810	1
Fage_P079a	50	Pulse	99	2185244	104210	1
Fage_P079a	50	Pulse	99	2197643	116609	1
Fage_P079a	50	Pulse	99	2210043	129009	1
Fage_P079a	51	Picture	Encoding Sternberg Symbols	2218148	0	1	24824	2	0	next	other	0
Fage_P079a	51	Pulse	99	2222443	4295	1
Fage_P079a	51	Pulse	99	2234842	16694	1
Fage_P079a	52	Picture	Fixation Cross Sternberg Symbols after Encoding	2242972	0	1	12495	2	0	next	other	0
Fage_P079a	52	Pulse	99	2247242	4270	1
Fage_P079a	53	Picture	Stroop Sternberg	2255467	0	1	24824	2	0	next	hit	238
Fage_P079a	53	Pulse	99	2259642	4175	1
Fage_P079a	53	Response	1	2262951	7484	1
Fage_P079a	53	Pulse	99	2272041	16574	1
Fage_P079a	54	Picture	Fixation Cross Sternberg Symbols after Stroop	2280291	0	1	37319	2	0	next	other	0
Fage_P079a	54	Pulse	99	2284441	4150	1
Fage_P079a	54	Pulse	99	2296840	16549	1
Fage_P079a	54	Pulse	99	2309240	28949	1
Fage_P079a	55	Picture	Retrieval Sternberg Symbols	2317610	0	1	24824	2	0	next	incorrect	246
Fage_P079a	55	Pulse	99	2321640	4030	1
Fage_P079a	55	Response	2	2324149	6539	1
Fage_P079a	55	Pulse	99	2334039	16429	1
Fage_P079a	56	Picture	Fixation Cross after Retrieval	2342434	0	1	124619	2	0	next	other	0
Fage_P079a	56	Pulse	99	2346439	4005	1
Fage_P079a	56	Pulse	99	2358839	16405	1
Fage_P079a	56	Pulse	99	2371238	28804	1
Fage_P079a	56	Pulse	99	2383638	41204	1
Fage_P079a	56	Pulse	99	2396037	53603	1
Fage_P079a	56	Pulse	99	2408437	66003	1
Fage_P079a	56	Pulse	99	2420837	78403	1
Fage_P079a	56	Pulse	99	2433236	90802	1
Fage_P079a	56	Pulse	99	2445636	103202	1
Fage_P079a	56	Pulse	99	2458035	115601	1
Fage_P079a	57	Picture	Encoding Sternberg Symbols	2467053	0	1	24824	2	0	next	other	0
Fage_P079a	57	Pulse	99	2470435	3382	1
Fage_P079a	57	Pulse	99	2482835	15782	1
Fage_P079a	58	Picture	Fixation Cross Sternberg Symbols after Encoding	2491877	0	1	12495	2	0	next	other	0
Fage_P079a	58	Pulse	99	2495234	3357	1
Fage_P079a	59	Picture	Stroop Sternberg	2504372	0	1	24824	2	0	next	incorrect	266
Fage_P079a	59	Pulse	99	2507634	3262	1
Fage_P079a	59	Response	2	2510774	6402	1
Fage_P079a	59	Pulse	99	2520033	15661	1
Fage_P079a	60	Picture	Fixation Cross Sternberg Symbols after Stroop	2529196	0	1	37319	2	0	next	other	0
Fage_P079a	60	Pulse	99	2532433	3237	1
Fage_P079a	60	Pulse	99	2544833	15637	1
Fage_P079a	60	Pulse	99	2557232	28036	1
Fage_P079a	61	Picture	Retrieval Sternberg Symbols	2566515	0	1	24824	2	0	next	incorrect	274
Fage_P079a	61	Pulse	99	2569632	3117	1
Fage_P079a	61	Response	2	2575882	9367	1
Fage_P079a	61	Pulse	99	2582031	15516	1
Fage_P079a	62	Picture	Fixation Cross after Retrieval	2591339	0	1	149443	2	0	next	other	0
Fage_P079a	62	Pulse	99	2594431	3092	1
Fage_P079a	62	Pulse	99	2606831	15492	1
Fage_P079a	62	Pulse	99	2619230	27891	1
Fage_P079a	62	Pulse	99	2631630	40291	1
Fage_P079a	62	Pulse	99	2644030	52691	1
Fage_P079a	62	Pulse	99	2656429	65090	1
Fage_P079a	62	Pulse	99	2668829	77490	1
Fage_P079a	62	Pulse	99	2681229	89890	1
Fage_P079a	62	Pulse	99	2693628	102289	1
Fage_P079a	62	Pulse	99	2706028	114689	1
Fage_P079a	62	Pulse	99	2718427	127088	1
Fage_P079a	62	Pulse	99	2730827	139488	1
Fage_P079a	63	Picture	Encoding Sternberg Symbols	2740782	0	1	24824	2	0	next	other	0
Fage_P079a	63	Pulse	99	2743227	2445	1
Fage_P079a	63	Pulse	99	2755626	14844	1
Fage_P079a	64	Picture	Fixation Cross Sternberg Symbols after Encoding	2765606	0	1	12495	2	0	next	other	0
Fage_P079a	64	Pulse	99	2768026	2420	1
Fage_P079a	65	Picture	Stroop Sternberg	2778101	0	1	24824	2	0	next	incorrect	296
Fage_P079a	65	Pulse	99	2780426	2325	1
Fage_P079a	65	Response	2	2785435	7334	1
Fage_P079a	65	Pulse	99	2792825	14724	1
Fage_P079a	66	Picture	Fixation Cross Sternberg Symbols after Stroop	2802925	0	1	37319	2	0	next	other	0
Fage_P079a	66	Pulse	99	2805225	2300	1
Fage_P079a	66	Pulse	99	2817624	14699	1
Fage_P079a	66	Pulse	99	2830024	27099	1
Fage_P079a	67	Picture	Retrieval Sternberg Symbols	2840244	0	1	24824	2	0	next	hit	304
Fage_P079a	67	Pulse	99	2842424	2180	1
Fage_P079a	67	Response	1	2849573	9329	1
Fage_P079a	67	Pulse	99	2854823	14579	1
Fage_P079a	68	Picture	Fixation Cross after Retrieval	2865068	0	1	124619	2	0	next	other	0
Fage_P079a	68	Pulse	99	2867223	2155	1
Fage_P079a	68	Pulse	99	2879622	14554	1
Fage_P079a	68	Pulse	99	2892022	26954	1
Fage_P079a	68	Pulse	99	2904422	39354	1
Fage_P079a	68	Pulse	99	2916821	51753	1
Fage_P079a	68	Pulse	99	2929221	64153	1
Fage_P079a	68	Pulse	99	2941620	76552	1
Fage_P079a	68	Pulse	99	2954020	88952	1
Fage_P079a	68	Pulse	99	2966420	101352	1
Fage_P079a	68	Pulse	99	2978819	113751	1
Fage_P079a	69	Picture	Encoding Sternberg Symbols	2989687	0	1	24824	2	0	next	other	0
Fage_P079a	69	Pulse	99	2991219	1532	1
Fage_P079a	69	Pulse	99	3003619	13932	1
Fage_P079a	70	Picture	Fixation Cross Sternberg Symbols after Encoding	3014511	0	1	12495	2	0	next	other	0
Fage_P079a	70	Pulse	99	3016018	1507	1
Fage_P079a	71	Picture	Stroop Sternberg	3027006	0	1	24824	2	0	next	incorrect	324
Fage_P079a	71	Pulse	99	3028418	1412	1
Fage_P079a	71	Response	2	3035218	8212	1
Fage_P079a	71	Pulse	99	3040817	13811	1
Fage_P079a	72	Picture	Fixation Cross Sternberg Symbols after Stroop	3051830	0	1	37319	2	0	next	other	0
Fage_P079a	72	Pulse	99	3053217	1387	1
Fage_P079a	72	Pulse	99	3065617	13787	1
Fage_P079a	72	Pulse	99	3078016	26186	1
Fage_P079a	73	Picture	Retrieval Sternberg Symbols	3089149	0	1	24824	2	0	next	incorrect	333
Fage_P079a	73	Pulse	99	3090416	1267	1
Fage_P079a	73	Pulse	99	3102816	13667	1
Fage_P079a	73	Response	2	3105365	16216	1
Fage_P079a	74	Picture	Fixation Cross after Retrieval	3113973	0	1	112290	2	0	next	other	0
Fage_P079a	74	Pulse	99	3115215	1242	1
Fage_P079a	74	Pulse	99	3127615	13642	1
Fage_P079a	74	Pulse	99	3140014	26041	1
Fage_P079a	74	Pulse	99	3152414	38441	1
Fage_P079a	74	Pulse	99	3164814	50841	1
Fage_P079a	74	Pulse	99	3177213	63240	1
Fage_P079a	74	Pulse	99	3189613	75640	1
Fage_P079a	74	Pulse	99	3202012	88039	1
Fage_P079a	74	Pulse	99	3214412	100439	1
Fage_P079a	75	Picture	Encoding Sternberg Symbols	3226263	0	1	24824	2	0	next	other	0
Fage_P079a	75	Pulse	99	3226812	549	1
Fage_P079a	75	Pulse	99	3239211	12948	1
Fage_P079a	76	Picture	Fixation Cross Sternberg Symbols after Encoding	3251087	0	1	12495	2	0	next	other	0
Fage_P079a	76	Pulse	99	3251611	524	1
Fage_P079a	77	Picture	Stroop Sternberg	3263582	0	1	24824	2	0	next	hit	351
Fage_P079a	77	Pulse	99	3264011	429	1
Fage_P079a	77	Response	1	3272640	9058	1
Fage_P079a	77	Pulse	99	3276410	12828	1
Fage_P079a	78	Picture	Fixation Cross Sternberg Symbols after Stroop	3288406	0	1	37319	2	0	next	other	0
Fage_P079a	78	Pulse	99	3288810	404	1
Fage_P079a	78	Pulse	99	3301209	12803	1
Fage_P079a	78	Pulse	99	3313609	25203	1
Fage_P079a	79	Picture	Retrieval Sternberg Symbols	3325725	0	1	24824	2	0	next	hit	360
Fage_P079a	79	Pulse	99	3326009	284	1
Fage_P079a	79	Pulse	99	3338408	12683	1
Fage_P079a	79	Response	1	3338618	12893	1
Fage_P079a	80	Picture	Fixation Cross after Retrieval	3350549	0	1	124619	2	0	next	other	0
Fage_P079a	80	Pulse	99	3350808	259	1
Fage_P079a	80	Pulse	99	3363207	12658	1
Fage_P079a	80	Pulse	99	3375607	25058	1
Fage_P079a	80	Pulse	99	3388007	37458	1
Fage_P079a	80	Pulse	99	3400406	49857	1
Fage_P079a	80	Pulse	99	3412806	62257	1
Fage_P079a	80	Pulse	99	3425205	74656	1
Fage_P079a	80	Pulse	99	3437605	87056	1
Fage_P079a	80	Pulse	99	3450005	99456	1
Fage_P079a	80	Pulse	99	3462404	111855	1
Fage_P079a	80	Pulse	99	3474804	124255	1
Fage_P079a	81	Picture	Encoding Sternberg Symbols	3475168	0	1	24824	2	0	next	other	0
Fage_P079a	81	Pulse	99	3487204	12036	1
Fage_P079a	81	Pulse	99	3499603	24435	1
Fage_P079a	82	Picture	Fixation Cross Sternberg Symbols after Encoding	3499992	0	1	12495	2	0	next	other	0
Fage_P079a	82	Pulse	99	3512003	12011	1
Fage_P079a	83	Picture	Stroop Sternberg	3512487	0	1	24824	2	0	next	incorrect	379
Fage_P079a	83	Response	2	3519263	6776	1
Fage_P079a	83	Pulse	99	3524402	11915	1
Fage_P079a	83	Pulse	99	3536802	24315	1
Fage_P079a	84	Picture	Fixation Cross Sternberg Symbols after Stroop	3537311	0	1	37319	2	0	next	other	0
Fage_P079a	84	Pulse	99	3549202	11891	1
Fage_P079a	84	Pulse	99	3561601	24290	1
Fage_P079a	84	Pulse	99	3574001	36690	1
Fage_P079a	85	Picture	Retrieval Sternberg Symbols	3574630	0	1	24824	2	0	next	incorrect	387
Fage_P079a	85	Response	2	3583621	8991	1
Fage_P079a	85	Pulse	99	3586400	11770	1
Fage_P079a	85	Pulse	99	3598800	24170	1
Fage_P079a	86	Picture	Fixation Cross after Retrieval	3599454	0	1	124619	2	0	next	other	0
Fage_P079a	86	Pulse	99	3611200	11746	1
Fage_P079a	86	Pulse	99	3623599	24145	1
Fage_P079a	86	Pulse	99	3636009	36555	1
Fage_P079a	86	Pulse	99	3648409	48955	1
Fage_P079a	86	Pulse	99	3660808	61354	1
Fage_P079a	86	Pulse	99	3673208	73754	1
Fage_P079a	86	Pulse	99	3685608	86154	1
Fage_P079a	86	Pulse	99	3698007	98553	1
Fage_P079a	86	Pulse	99	3710407	110953	1
Fage_P079a	86	Pulse	99	3722806	123352	1
Fage_P079a	87	Picture	Encoding Sternberg Symbols	3724073	0	1	24824	2	0	next	other	0
Fage_P079a	87	Pulse	99	3735206	11133	1
Fage_P079a	87	Pulse	99	3747606	23533	1
Fage_P079a	88	Picture	Fixation Cross Sternberg Symbols after Encoding	3748897	0	1	12495	2	0	next	other	0
Fage_P079a	88	Pulse	99	3760005	11108	1
Fage_P079a	89	Picture	Stroop Sternberg	3761392	0	1	24824	2	0	next	incorrect	407
Fage_P079a	89	Response	2	3768895	7503	1
Fage_P079a	89	Pulse	99	3772405	11013	1
Fage_P079a	89	Pulse	99	3784804	23412	1
Fage_P079a	90	Picture	Fixation Cross Sternberg Symbols after Stroop	3786216	0	1	37319	2	0	next	other	0
Fage_P079a	90	Pulse	99	3797204	10988	1
Fage_P079a	90	Pulse	99	3809604	23388	1
Fage_P079a	90	Pulse	99	3822003	35787	1
Fage_P079a	91	Picture	Retrieval Sternberg Symbols	3823535	0	1	24824	2	0	next	incorrect	415
Fage_P079a	91	Response	2	3832713	9178	1
Fage_P079a	91	Pulse	99	3834403	10868	1
Fage_P079a	91	Pulse	99	3846803	23268	1
Fage_P079a	92	Picture	Fixation Cross after Retrieval	3848359	0	1	112290	2	0	next	other	0
Fage_P079a	92	Pulse	99	3859202	10843	1
Fage_P079a	92	Pulse	99	3871602	23243	1
Fage_P079a	92	Pulse	99	3884001	35642	1
Fage_P079a	92	Pulse	99	3896401	48042	1
Fage_P079a	92	Pulse	99	3908801	60442	1
Fage_P079a	92	Pulse	99	3921200	72841	1
Fage_P079a	92	Pulse	99	3933600	85241	1
Fage_P079a	92	Pulse	99	3945999	97640	1
Fage_P079a	92	Pulse	99	3958399	110040	1
Fage_P079a	93	Picture	Encoding Sternberg Symbols	3960649	0	1	24824	2	0	next	other	0
Fage_P079a	93	Pulse	99	3970799	10150	1
Fage_P079a	93	Pulse	99	3983198	22549	1
Fage_P079a	94	Picture	Fixation Cross Sternberg Symbols after Encoding	3985473	0	1	12495	2	0	next	other	0
Fage_P079a	94	Pulse	99	3995598	10125	1
Fage_P079a	95	Picture	Stroop Sternberg	3997968	0	1	24824	2	0	next	incorrect	434
Fage_P079a	95	Response	2	4005148	7180	1
Fage_P079a	95	Pulse	99	4007997	10029	1
Fage_P079a	95	Pulse	99	4020397	22429	1
Fage_P079a	96	Picture	Fixation Cross Sternberg Symbols after Stroop	4022792	0	1	37319	2	0	next	other	0
Fage_P079a	96	Pulse	99	4032797	10005	1
Fage_P079a	96	Pulse	99	4045196	22404	1
Fage_P079a	96	Pulse	99	4057596	34804	1
Fage_P079a	97	Picture	Retrieval Sternberg Symbols	4060111	0	1	24824	2	0	next	hit	443
Fage_P079a	97	Pulse	99	4069996	9885	1
Fage_P079a	97	Response	1	4073295	13184	1
Fage_P079a	97	Pulse	99	4082395	22284	1
Fage_P079a	98	Picture	Fixation Cross after Retrieval	4084935	0	1	137114	3	0	next	other	0
Fage_P079a	98	Pulse	99	4094795	9860	1
Fage_P079a	98	Pulse	99	4107194	22259	1
Fage_P079a	98	Pulse	99	4119594	34659	1
Fage_P079a	98	Pulse	99	4131994	47059	1
Fage_P079a	98	Pulse	99	4144393	59458	1
Fage_P079a	98	Pulse	99	4156793	71858	1
Fage_P079a	98	Pulse	99	4169193	84258	1
Fage_P079a	98	Pulse	99	4181592	96657	1
Fage_P079a	98	Pulse	99	4193992	109057	1
Fage_P079a	98	Pulse	99	4206391	121456	1
Fage_P079a	98	Pulse	99	4218791	133856	1
Fage_P079a	99	Picture	Encoding Sternberg Symbols	4222049	0	2	24824	3	0	next	other	0
Fage_P079a	99	Pulse	99	4231191	9142	1
Fage_P079a	99	Pulse	99	4243590	21541	1
Fage_P079a	100	Picture	Fixation Cross Sternberg Symbols after Encoding	4246873	0	1	12496	2	0	next	other	0
Fage_P079a	100	Pulse	99	4255990	9117	1
Fage_P079a	101	Picture	Stroop Sternberg	4259369	0	1	24823	3	0	next	incorrect	463
Fage_P079a	101	Response	2	4267270	7901	1
Fage_P079a	101	Pulse	99	4268389	9020	1
Fage_P079a	101	Pulse	99	4280789	21420	1
Fage_P079a	102	Picture	Fixation Cross Sternberg Symbols after Stroop	4284192	0	2	37319	4	0	next	other	0
Fage_P079a	102	Pulse	99	4293189	8997	1
Fage_P079a	102	Pulse	99	4305588	21396	1
Fage_P079a	102	Pulse	99	4317988	33796	1
Fage_P079a	103	Picture	Retrieval Sternberg Symbols	4321511	0	2	24824	3	0	next	miss	0
Fage_P079a	103	Pulse	99	4330388	8877	1
Fage_P079a	103	Pulse	99	4342787	21276	1
Fage_P079a	104	Picture	Fixation Cross after Retrieval	4346335	0	1	149443	2	0	next	false_alarm	474
Fage_P079a	104	Response	2	4348777	2442	1
Fage_P079a	104	Pulse	99	4355187	8852	1
Fage_P079a	104	Pulse	99	4367586	21251	1
Fage_P079a	104	Pulse	99	4379986	33651	1
Fage_P079a	104	Pulse	99	4392386	46051	1
Fage_P079a	104	Pulse	99	4404785	58450	1
Fage_P079a	104	Pulse	99	4417185	70850	1
Fage_P079a	104	Pulse	99	4429584	83249	1
Fage_P079a	104	Pulse	99	4441984	95649	1
Fage_P079a	104	Pulse	99	4454384	108049	1
Fage_P079a	104	Pulse	99	4466783	120448	1
Fage_P079a	104	Pulse	99	4479183	132848	1
Fage_P079a	104	Pulse	99	4491583	145248	1
Fage_P079a	105	Picture	Encoding Sternberg Symbols	4495778	0	1	24824	2	0	next	other	0
Fage_P079a	105	Pulse	99	4503982	8204	1
Fage_P079a	105	Pulse	99	4516382	20604	1
Fage_P079a	106	Picture	Fixation Cross Sternberg Symbols after Encoding	4520602	0	1	12495	2	0	next	other	0
Fage_P079a	106	Pulse	99	4528781	8179	1
Fage_P079a	107	Picture	Stroop Sternberg	4533097	0	1	24824	2	0	next	hit	494
Fage_P079a	107	Pulse	99	4541181	8084	1
Fage_P079a	107	Response	1	4541851	8754	1
Fage_P079a	107	Pulse	99	4553581	20484	1
Fage_P079a	108	Picture	Fixation Cross Sternberg Symbols after Stroop	4557921	0	1	37319	2	0	next	other	0
Fage_P079a	108	Pulse	99	4565980	8059	1
Fage_P079a	108	Pulse	99	4578380	20459	1
Fage_P079a	108	Pulse	99	4590780	32859	1
Fage_P079a	109	Picture	Retrieval Sternberg Symbols	4595240	0	1	24824	2	0	next	incorrect	502
Fage_P079a	109	Pulse	99	4603179	7939	1
Fage_P079a	109	Response	2	4603269	8029	1
Fage_P079a	109	Pulse	99	4615579	20339	1
Fage_P079a	110	Picture	Fixation Cross after Retrieval	4620064	0	1	137114	3	0	next	other	0
Fage_P079a	110	Pulse	99	4627978	7914	1
Fage_P079a	110	Pulse	99	4640378	20314	1
Fage_P079a	110	Pulse	99	4652778	32714	1
Fage_P079a	110	Pulse	99	4665177	45113	1
Fage_P079a	110	Pulse	99	4677577	57513	1
Fage_P079a	110	Pulse	99	4689976	69912	1
Fage_P079a	110	Pulse	99	4702376	82312	1
Fage_P079a	110	Pulse	99	4714776	94712	1
Fage_P079a	110	Pulse	99	4727175	107111	1
Fage_P079a	110	Pulse	99	4739575	119511	1
Fage_P079a	110	Pulse	99	4751975	131911	1
Fage_P079a	111	Picture	Encoding Sternberg Symbols	4757178	0	2	24824	3	0	next	other	0
Fage_P079a	111	Pulse	99	4764374	7196	1
Fage_P079a	111	Pulse	99	4776774	19596	1
Fage_P079a	112	Picture	Fixation Cross Sternberg Symbols after Encoding	4782002	0	1	12496	2	0	next	other	0
Fage_P079a	112	Pulse	99	4789173	7171	1
Fage_P079a	113	Picture	Stroop Sternberg	4794498	0	1	24823	2	0	next	incorrect	522
Fage_P079a	113	Response	2	4801153	6655	1
Fage_P079a	113	Pulse	99	4801573	7075	1
Fage_P079a	113	Pulse	99	4813973	19475	1
Fage_P079a	114	Picture	Fixation Cross Sternberg Symbols after Stroop	4819321	0	1	37319	3	0	next	other	0
Fage_P079a	114	Pulse	99	4826372	7051	1
Fage_P079a	114	Pulse	99	4838772	19451	1
Fage_P079a	114	Pulse	99	4851172	31851	1
Fage_P079a	115	Picture	Retrieval Sternberg Symbols	4856640	0	2	24824	4	0	next	incorrect	531
Fage_P079a	115	Pulse	99	4863571	6931	1
Fage_P079a	115	Response	2	4864471	7831	1
Fage_P079a	115	Pulse	99	4875971	19331	1
Fage_P079a	116	Picture	Fixation Cross after Retrieval	4881464	0	2	112291	3	0	next	other	0
Fage_P079a	116	Pulse	99	4888370	6906	1
Fage_P079a	116	Pulse	99	4900770	19306	1
Fage_P079a	116	Pulse	99	4913170	31706	1
Fage_P079a	116	Pulse	99	4925569	44105	1
Fage_P079a	116	Pulse	99	4937969	56505	1
Fage_P079a	116	Pulse	99	4950368	68904	1
Fage_P079a	116	Pulse	99	4962768	81304	1
Fage_P079a	116	Pulse	99	4975168	93704	1
Fage_P079a	116	Pulse	99	4987567	106103	1
Fage_P079a	117	Picture	Encoding Sternberg Symbols	4993755	0	1	24824	2	0	next	other	0
Fage_P079a	117	Pulse	99	4999967	6212	1
Fage_P079a	117	Pulse	99	5012367	18612	1
Fage_P079a	118	Picture	Fixation Cross Sternberg Symbols after Encoding	5018579	0	1	12495	2	0	next	other	0
Fage_P079a	118	Pulse	99	5024766	6187	1
Fage_P079a	119	Picture	Stroop Sternberg	5031074	0	1	24824	2	0	next	incorrect	550
Fage_P079a	119	Pulse	99	5037166	6092	1
Fage_P079a	119	Response	2	5037976	6902	1
Fage_P079a	119	Pulse	99	5049565	18491	1
Fage_P079a	120	Picture	Fixation Cross Sternberg Symbols after Stroop	5055898	0	1	37319	2	0	next	other	0
Fage_P079a	120	Pulse	99	5061965	6067	1
Fage_P079a	120	Pulse	99	5074365	18467	1
Fage_P079a	120	Pulse	99	5086764	30866	1
Fage_P079a	121	Picture	Retrieval Sternberg Symbols	5093217	0	1	24824	2	0	next	incorrect	558
Fage_P079a	121	Pulse	99	5099164	5947	1
Fage_P079a	121	Response	2	5106624	13407	1
Fage_P079a	121	Pulse	99	5111563	18346	1
Fage_P079a	122	Picture	Fixation Cross after Retrieval	5118041	0	1	149443	2	0	next	other	0
Fage_P079a	122	Pulse	99	5123963	5922	1
Fage_P079a	122	Pulse	99	5136363	18322	1
Fage_P079a	122	Pulse	99	5148762	30721	1
Fage_P079a	122	Pulse	99	5161162	43121	1
Fage_P079a	122	Pulse	99	5173562	55521	1
Fage_P079a	122	Pulse	99	5185961	67920	1
Fage_P079a	122	Pulse	99	5198361	80320	1
Fage_P079a	122	Pulse	99	5210760	92719	1
Fage_P079a	122	Pulse	99	5223160	105119	1
Fage_P079a	122	Pulse	99	5235560	117519	1
Fage_P079a	122	Pulse	99	5247959	129918	1
Fage_P079a	122	Pulse	99	5260369	142328	1
Fage_P079a	123	Picture	Encoding Sternberg Symbols	5267484	0	1	24823	2	0	next	other	0
Fage_P079a	123	Pulse	99	5272768	5284	1
Fage_P079a	123	Pulse	99	5285168	17684	1
Fage_P079a	124	Picture	Fixation Cross Sternberg Symbols after Encoding	5292307	0	1	12496	2	0	next	other	0
Fage_P079a	124	Pulse	99	5297568	5261	1
Fage_P079a	125	Picture	Stroop Sternberg	5304803	0	1	24823	3	0	next	incorrect	580
Fage_P079a	125	Pulse	99	5309967	5164	1
Fage_P079a	125	Response	2	5310847	6044	1
Fage_P079a	125	Pulse	99	5322367	17564	1
Fage_P079a	126	Picture	Fixation Cross Sternberg Symbols after Stroop	5329626	0	2	37320	3	0	next	other	0
Fage_P079a	126	Pulse	99	5334767	5141	1
Fage_P079a	126	Pulse	99	5347166	17540	1
Fage_P079a	126	Pulse	99	5359566	29940	1
Fage_P079a	127	Picture	Retrieval Sternberg Symbols	5366946	0	1	24823	2	0	next	hit	588
Fage_P079a	127	Pulse	99	5371965	5019	1
Fage_P079a	127	Response	1	5380085	13139	1
Fage_P079a	127	Pulse	99	5384365	17419	1
Fage_P079a	128	Picture	Fixation Cross after Retrieval	5391769	0	1	124619	3	0	next	other	0
Fage_P079a	128	Pulse	99	5396765	4996	1
Fage_P079a	128	Pulse	99	5409164	17395	1
Fage_P079a	128	Pulse	99	5421564	29795	1
Fage_P079a	128	Pulse	99	5433963	42194	1
Fage_P079a	128	Pulse	99	5446363	54594	1
Fage_P079a	128	Pulse	99	5458763	66994	1
Fage_P079a	128	Pulse	99	5471162	79393	1
Fage_P079a	128	Pulse	99	5483562	91793	1
Fage_P079a	128	Pulse	99	5495962	104193	1
Fage_P079a	128	Pulse	99	5508361	116592	1
Fage_P079a	129	Picture	Encoding Sternberg Symbols	5516388	0	2	24824	3	0	next	other	0
Fage_P079a	129	Pulse	99	5520761	4373	1
Fage_P079a	129	Pulse	99	5533160	16772	1
Fage_P079a	130	Picture	Fixation Cross Sternberg Symbols after Encoding	5541212	0	1	12496	2	0	next	other	0
Fage_P079a	130	Pulse	99	5545560	4348	1
Fage_P079a	131	Picture	Stroop Sternberg	5553708	0	1	24823	2	0	next	incorrect	608
Fage_P079a	131	Pulse	99	5557960	4252	1
Fage_P079a	131	Response	2	5561709	8001	1
Fage_P079a	131	Pulse	99	5570359	16651	1
Fage_P079a	132	Picture	Fixation Cross Sternberg Symbols after Stroop	5578531	0	1	37319	3	0	next	other	0
Fage_P079a	132	Pulse	99	5582759	4228	1
Fage_P079a	132	Pulse	99	5595159	16628	1
Fage_P079a	132	Pulse	99	5607558	29027	1
Fage_P079a	133	Picture	Retrieval Sternberg Symbols	5615850	0	2	24824	3	0	next	hit	616
Fage_P079a	133	Pulse	99	5619958	4108	1
Fage_P079a	133	Response	1	5627567	11717	1
Fage_P079a	133	Pulse	99	5632357	16507	1
Fage_P079a	134	Picture	Fixation Cross after Retrieval	5640674	0	1	112291	2	0	next	other	0
Fage_P079a	134	Pulse	99	5644757	4083	1
Fage_P079a	134	Pulse	99	5657157	16483	1
Fage_P079a	134	Pulse	99	5669556	28882	1
Fage_P079a	134	Pulse	99	5681956	41282	1
Fage_P079a	134	Pulse	99	5694355	53681	1
Fage_P079a	134	Pulse	99	5706755	66081	1
Fage_P079a	134	Pulse	99	5719155	78481	1
Fage_P079a	134	Pulse	99	5731554	90880	1
Fage_P079a	134	Pulse	99	5743954	103280	1
Fage_P079a	135	Picture	Encoding Sternberg Symbols	5752965	0	1	24824	2	0	next	other	0
Fage_P079a	135	Pulse	99	5756354	3389	1
Fage_P079a	135	Pulse	99	5768753	15788	1
Fage_P079a	136	Picture	Fixation Cross Sternberg Symbols after Encoding	5777789	0	1	12495	2	0	next	other	0
Fage_P079a	136	Pulse	99	5781153	3364	1
Fage_P079a	137	Picture	Stroop Sternberg	5790284	0	1	24824	2	0	next	hit	635
Fage_P079a	137	Pulse	99	5793552	3268	1
Fage_P079a	137	Response	1	5799582	9298	1
Fage_P079a	137	Pulse	99	5805952	15668	1
Fage_P079a	138	Picture	Fixation Cross Sternberg Symbols after Stroop	5815108	0	1	37319	2	0	next	other	0
Fage_P079a	138	Pulse	99	5818352	3244	1
Fage_P079a	138	Pulse	99	5830751	15643	1
Fage_P079a	138	Pulse	99	5843151	28043	1
Fage_P079a	139	Picture	Retrieval Sternberg Symbols	5852427	0	1	24824	2	0	next	hit	643
Fage_P079a	139	Pulse	99	5855551	3124	1
Fage_P079a	139	Response	1	5860620	8193	1
Fage_P079a	139	Pulse	99	5867950	15523	1
Fage_P079a	140	Picture	Fixation Cross after Retrieval	5877251	0	1	136947	2	0	next	other	0
Fage_P079a	140	Pulse	99	5880350	3099	1
Fage_P079a	140	Pulse	99	5892749	15498	1
Fage_P079a	140	Pulse	99	5905149	27898	1
Fage_P079a	140	Pulse	99	5917549	40298	1
Fage_P079a	140	Pulse	99	5929948	52697	1
Fage_P079a	140	Pulse	99	5942348	65097	1
Fage_P079a	140	Pulse	99	5954747	77496	1
Fage_P079a	140	Pulse	99	5967147	89896	1
Fage_P079a	140	Pulse	99	5979547	102296	1
Fage_P079a	140	Pulse	99	5991946	114695	1
Fage_P079a	140	Pulse	99	6004346	127095	1
Fage_P079a	141	Picture	Encoding Sternberg Symbols	6014198	0	1	24824	2	0	next	other	0
Fage_P079a	141	Pulse	99	6016745	2547	1
Fage_P079a	141	Pulse	99	6029145	14947	1
Fage_P079a	142	Picture	Fixation Cross Sternberg Symbols after Encoding	6039022	0	1	12495	2	0	next	other	0
Fage_P079a	142	Pulse	99	6041545	2523	1
Fage_P079a	143	Picture	Stroop Sternberg	6051517	0	1	24824	2	0	next	hit	664
Fage_P079a	143	Pulse	99	6053944	2427	1
Fage_P079a	143	Response	1	6058344	6827	1
Fage_P079a	143	Pulse	99	6066344	14827	1
Fage_P079a	144	Picture	Fixation Cross Sternberg Symbols after Stroop	6076341	0	1	37319	2	0	next	other	0
Fage_P079a	144	Pulse	99	6078744	2403	1
Fage_P079a	144	Pulse	99	6091143	14802	1
Fage_P079a	144	Pulse	99	6103543	27202	1
Fage_P079a	145	Picture	Retrieval Sternberg Symbols	6113660	0	1	24824	2	0	next	incorrect	672
Fage_P079a	145	Pulse	99	6115942	2282	1
Fage_P079a	145	Response	2	6121842	8182	1
Fage_P079a	145	Pulse	99	6128342	14682	1
Fage_P079a	146	Picture	Fixation Cross after Retrieval	6138484	0	1	112291	2	0	next	other	0
Fage_P079a	146	Pulse	99	6140742	2258	1
Fage_P079a	146	Pulse	99	6153141	14657	1
Fage_P079a	146	Pulse	99	6165541	27057	1
Fage_P079a	146	Pulse	99	6177940	39456	1
Fage_P079a	146	Pulse	99	6190340	51856	1
Fage_P079a	146	Pulse	99	6202740	64256	1
Fage_P079a	146	Pulse	99	6215139	76655	1
Fage_P079a	146	Pulse	99	6227539	89055	1
Fage_P079a	146	Pulse	99	6239939	101455	1
Fage_P079a	147	Picture	Instruction Sternberg Letters	6250775	0	1	37319	2	0	next	other	0
Fage_P079a	147	Pulse	99	6252338	1563	1
Fage_P079a	147	Pulse	99	6264738	13963	1
Fage_P079a	147	Pulse	99	6277137	26362	1
Fage_P079a	148	Picture	Encoding Sternberg Letters	6288094	0	1	24824	2	0	next	other	0
Fage_P079a	148	Pulse	99	6289537	1443	1
Fage_P079a	148	Pulse	99	6301937	13843	1
Fage_P079a	149	Picture	Fixation Cross Sternberg Letters after Encoding	6312918	0	1	12495	2	0	next	other	0
Fage_P079a	149	Pulse	99	6314336	1418	1
Fage_P079a	150	Picture	Stroop Sternberg	6325413	0	1	24824	2	0	next	incorrect	695
Fage_P079a	150	Pulse	99	6326736	1323	1
Fage_P079a	150	Response	2	6331856	6443	1
Fage_P079a	150	Pulse	99	6339136	13723	1
Fage_P079a	151	Picture	Fixation Cross Sternberg Letters after Stroop	6350237	0	1	37319	2	0	next	other	0
Fage_P079a	151	Pulse	99	6351535	1298	1
Fage_P079a	151	Pulse	99	6363935	13698	1
Fage_P079a	151	Pulse	99	6376334	26097	1
Fage_P079a	152	Picture	Retrieval Sternberg Letters	6387556	0	1	24824	2	0	next	incorrect	703
Fage_P079a	152	Pulse	99	6388734	1178	1
Fage_P079a	152	Response	2	6396084	8528	1
Fage_P079a	152	Pulse	99	6401133	13577	1
Fage_P079a	153	Picture	Fixation Cross after Retrieval	6412380	0	1	112290	2	0	next	other	0
Fage_P079a	153	Pulse	99	6413533	1153	1
Fage_P079a	153	Pulse	99	6425933	13553	1
Fage_P079a	153	Pulse	99	6438332	25952	1
Fage_P079a	153	Pulse	99	6450732	38352	1
Fage_P079a	153	Pulse	99	6463132	50752	1
Fage_P079a	153	Pulse	99	6475531	63151	1
Fage_P079a	153	Pulse	99	6487931	75551	1
Fage_P079a	153	Pulse	99	6500331	87951	1
Fage_P079a	153	Pulse	99	6512730	100350	1
Fage_P079a	154	Picture	Encoding Sternberg Letters	6524670	0	1	24824	2	0	next	other	0
Fage_P079a	154	Pulse	99	6525130	460	1
Fage_P079a	154	Pulse	99	6537529	12859	1
Fage_P079a	155	Picture	Fixation Cross Sternberg Letters after Encoding	6549494	0	1	12495	2	0	next	other	0
Fage_P079a	155	Pulse	99	6549929	435	1
Fage_P079a	156	Picture	Stroop Sternberg	6561989	0	1	24824	2	0	next	incorrect	722
Fage_P079a	156	Pulse	99	6562329	340	1
Fage_P079a	156	Response	2	6569448	7459	1
Fage_P079a	156	Pulse	99	6574728	12739	1
Fage_P079a	157	Picture	Fixation Cross Sternberg Letters after Stroop	6586813	0	1	37319	2	0	next	other	0
Fage_P079a	157	Pulse	99	6587128	315	1
Fage_P079a	157	Pulse	99	6599527	12714	1
Fage_P079a	157	Pulse	99	6611927	25114	1
Fage_P079a	158	Picture	Retrieval Sternberg Letters	6624132	0	1	24824	2	0	next	hit	730
Fage_P079a	158	Pulse	99	6624327	195	1
Fage_P079a	158	Response	1	6636016	11884	1
Fage_P079a	158	Pulse	99	6636726	12594	1
Fage_P079a	159	Picture	Fixation Cross after Retrieval	6648956	0	1	149443	2	0	next	other	0
Fage_P079a	159	Pulse	99	6649126	170	1
Fage_P079a	159	Pulse	99	6661526	12570	1
Fage_P079a	159	Pulse	99	6673925	24969	1
Fage_P079a	159	Pulse	99	6686325	37369	1
Fage_P079a	159	Pulse	99	6698724	49768	1
Fage_P079a	159	Pulse	99	6711124	62168	1
Fage_P079a	159	Pulse	99	6723524	74568	1
Fage_P079a	159	Pulse	99	6735923	86967	1
Fage_P079a	159	Pulse	99	6748323	99367	1
Fage_P079a	159	Pulse	99	6760722	111766	1
Fage_P079a	159	Pulse	99	6773122	124166	1
Fage_P079a	159	Pulse	99	6785522	136566	1
Fage_P079a	159	Pulse	99	6797921	148965	1
Fage_P079a	160	Picture	Encoding Sternberg Letters	6798399	0	1	24824	2	0	next	other	0
Fage_P079a	160	Pulse	99	6810321	11922	1
Fage_P079a	160	Pulse	99	6822721	24322	1
Fage_P079a	161	Picture	Fixation Cross Sternberg Letters after Encoding	6823223	0	1	12495	2	0	next	other	0
Fage_P079a	161	Pulse	99	6835120	11897	1
Fage_P079a	162	Picture	Stroop Sternberg	6835718	0	1	24824	2	0	next	hit	752
Fage_P079a	162	Response	1	6846250	10532	1
Fage_P079a	162	Pulse	99	6847520	11802	1
Fage_P079a	162	Pulse	99	6859919	24201	1
Fage_P079a	163	Picture	Fixation Cross Sternberg Letters after Stroop	6860542	0	1	37319	2	0	next	other	0
Fage_P079a	163	Pulse	99	6872319	11777	1
Fage_P079a	163	Pulse	99	6884719	24177	1
Fage_P079a	163	Pulse	99	6897118	36576	1
Fage_P079a	164	Picture	Retrieval Sternberg Letters	6897861	0	1	24824	2	0	next	hit	760
Fage_P079a	164	Response	1	6908708	10847	1
Fage_P079a	164	Pulse	99	6909518	11657	1
Fage_P079a	164	Pulse	99	6921917	24056	1
Fage_P079a	165	Picture	Fixation Cross after Retrieval	6922685	0	1	124619	2	0	next	other	0
Fage_P079a	165	Pulse	99	6934317	11632	1
Fage_P079a	165	Pulse	99	6946717	24032	1
Fage_P079a	165	Pulse	99	6959116	36431	1
Fage_P079a	165	Pulse	99	6971516	48831	1
Fage_P079a	165	Pulse	99	6983916	61231	1
Fage_P079a	165	Pulse	99	6996315	73630	1
Fage_P079a	165	Pulse	99	7008715	86030	1
Fage_P079a	165	Pulse	99	7021114	98429	1
Fage_P079a	165	Pulse	99	7033514	110829	1
Fage_P079a	165	Pulse	99	7045914	123229	1
Fage_P079a	166	Picture	Encoding Sternberg Letters	7047304	0	1	24824	2	0	next	other	0
Fage_P079a	166	Pulse	99	7058313	11009	1
Fage_P079a	166	Pulse	99	7070713	23409	1
Fage_P079a	167	Picture	Fixation Cross Sternberg Letters after Encoding	7072128	0	1	12495	2	0	next	other	0
Fage_P079a	167	Pulse	99	7083113	10985	1
Fage_P079a	168	Picture	Stroop Sternberg	7084623	0	1	24824	2	0	next	hit	780
Fage_P079a	168	Response	1	7092422	7799	1
Fage_P079a	168	Pulse	99	7095522	10899	1
Fage_P079a	168	Pulse	99	7107922	23299	1
Fage_P079a	169	Picture	Fixation Cross Sternberg Letters after Stroop	7109447	0	1	37319	2	0	next	other	0
Fage_P079a	169	Pulse	99	7120321	10874	1
Fage_P079a	169	Pulse	99	7132721	23274	1
Fage_P079a	169	Pulse	99	7145121	35674	1
Fage_P079a	170	Picture	Retrieval Sternberg Letters	7146766	0	1	24824	2	0	next	incorrect	788
Fage_P079a	170	Response	2	7156490	9724	1
Fage_P079a	170	Pulse	99	7157520	10754	1
Fage_P079a	170	Pulse	99	7169920	23154	1
Fage_P079a	171	Picture	Fixation Cross after Retrieval	7171590	0	1	137114	2	0	next	other	0
Fage_P079a	171	Pulse	99	7182319	10729	1
Fage_P079a	171	Pulse	99	7194719	23129	1
Fage_P079a	171	Pulse	99	7207119	35529	1
Fage_P079a	171	Pulse	99	7219518	47928	1
Fage_P079a	171	Pulse	99	7231918	60328	1
Fage_P079a	171	Pulse	99	7244318	72728	1
Fage_P079a	171	Pulse	99	7256717	85127	1
Fage_P079a	171	Pulse	99	7269117	97527	1
Fage_P079a	171	Pulse	99	7281516	109926	1
Fage_P079a	171	Pulse	99	7293916	122326	1
Fage_P079a	171	Pulse	99	7306316	134726	1
Fage_P079a	172	Picture	Encoding Sternberg Letters	7308704	0	1	24824	2	0	next	other	0
Fage_P079a	172	Pulse	99	7318715	10011	1
Fage_P079a	172	Pulse	99	7331115	22411	1
Fage_P079a	173	Picture	Fixation Cross Sternberg Letters after Encoding	7333528	0	1	12495	2	0	next	other	0
Fage_P079a	173	Pulse	99	7343514	9986	1
Fage_P079a	174	Picture	Stroop Sternberg	7346023	0	1	24824	2	0	next	incorrect	809
Fage_P079a	174	Response	2	7354594	8571	1
Fage_P079a	174	Pulse	99	7355914	9891	1
Fage_P079a	174	Pulse	99	7368314	22291	1
Fage_P079a	175	Picture	Fixation Cross Sternberg Letters after Stroop	7370847	0	1	37319	2	0	next	other	0
Fage_P079a	175	Pulse	99	7380713	9866	1
Fage_P079a	175	Pulse	99	7393113	22266	1
Fage_P079a	175	Pulse	99	7405513	34666	1
Fage_P079a	176	Picture	Retrieval Sternberg Letters	7408166	0	1	24824	2	0	next	hit	818
Fage_P079a	176	Pulse	99	7417912	9746	1
Fage_P079a	176	Response	1	7423102	14936	1
Fage_P079a	176	Pulse	99	7430312	22146	1
Fage_P079a	177	Picture	Fixation Cross after Retrieval	7432990	0	1	124619	2	0	next	other	0
Fage_P079a	177	Pulse	99	7442711	9721	1
Fage_P079a	177	Pulse	99	7455111	22121	1
Fage_P079a	177	Pulse	99	7467511	34521	1
Fage_P079a	177	Pulse	99	7479910	46920	1
Fage_P079a	177	Pulse	99	7492310	59320	1
Fage_P079a	177	Pulse	99	7504709	71719	1
Fage_P079a	177	Pulse	99	7517109	84119	1
Fage_P079a	177	Pulse	99	7529509	96519	1
Fage_P079a	177	Pulse	99	7541908	108918	1
Fage_P079a	177	Pulse	99	7554308	121318	1
Fage_P079a	178	Picture	Encoding Sternberg Letters	7557609	0	1	24824	2	0	next	other	0
Fage_P079a	178	Pulse	99	7566708	9099	1
Fage_P079a	178	Pulse	99	7579107	21498	1
Fage_P079a	179	Picture	Fixation Cross Sternberg Letters after Encoding	7582433	0	1	12495	2	0	next	other	0
Fage_P079a	179	Pulse	99	7591507	9074	1
Fage_P079a	180	Picture	Stroop Sternberg	7594928	0	1	24824	2	0	next	incorrect	837
Fage_P079a	180	Response	2	7602276	7348	1
Fage_P079a	180	Pulse	99	7603906	8978	1
Fage_P079a	180	Pulse	99	7616306	21378	1
Fage_P079a	181	Picture	Fixation Cross Sternberg Letters after Stroop	7619752	0	1	37319	2	0	next	other	0
Fage_P079a	181	Pulse	99	7628706	8954	1
Fage_P079a	181	Pulse	99	7641105	21353	1
Fage_P079a	181	Pulse	99	7653505	33753	1
Fage_P079a	182	Picture	Retrieval Sternberg Letters	7657071	0	1	24824	2	0	next	hit	846
Fage_P079a	182	Pulse	99	7665905	8834	1
Fage_P079a	182	Response	1	7670504	13433	1
Fage_P079a	182	Pulse	99	7678304	21233	1
Fage_P079a	183	Picture	Fixation Cross after Retrieval	7681895	0	1	112290	2	0	next	other	0
Fage_P079a	183	Pulse	99	7690704	8809	1
Fage_P079a	183	Pulse	99	7703103	21208	1
Fage_P079a	183	Pulse	99	7715503	33608	1
Fage_P079a	183	Pulse	99	7727903	46008	1
Fage_P079a	183	Pulse	99	7740302	58407	1
Fage_P079a	183	Pulse	99	7752702	70807	1
Fage_P079a	183	Pulse	99	7765102	83207	1
Fage_P079a	183	Pulse	99	7777501	95606	1
Fage_P079a	183	Pulse	99	7789901	108006	1
Fage_P079a	184	Picture	Encoding Sternberg Letters	7794185	0	1	24824	2	0	next	other	0
Fage_P079a	184	Pulse	99	7802300	8115	1
Fage_P079a	184	Pulse	99	7814700	20515	1
Fage_P079a	185	Picture	Fixation Cross Sternberg Letters after Encoding	7819009	0	1	12495	2	0	next	other	0
Fage_P079a	185	Pulse	99	7827100	8091	1
Fage_P079a	186	Picture	Stroop Sternberg	7831504	0	1	24824	2	0	next	hit	865
Fage_P079a	186	Pulse	99	7839499	7995	1
Fage_P079a	186	Response	1	7840079	8575	1
Fage_P079a	186	Pulse	99	7851899	20395	1
Fage_P079a	187	Picture	Fixation Cross Sternberg Letters after Stroop	7856328	0	1	37319	2	0	next	other	0
Fage_P079a	187	Pulse	99	7864298	7970	1
Fage_P079a	187	Pulse	99	7876698	20370	1
Fage_P079a	187	Pulse	99	7889098	32770	1
Fage_P079a	188	Picture	Retrieval Sternberg Letters	7893647	0	1	24824	2	0	next	incorrect	872
Fage_P079a	188	Response	2	7900717	7070	1
Fage_P079a	188	Pulse	99	7901497	7850	1
Fage_P079a	188	Pulse	99	7913897	20250	1
Fage_P079a	189	Picture	Fixation Cross after Retrieval	7918471	0	1	112290	3	0	next	other	0
Fage_P079a	189	Pulse	99	7926296	7825	1
Fage_P079a	189	Pulse	99	7938696	20225	1
Fage_P079a	189	Pulse	99	7951096	32625	1
Fage_P079a	189	Pulse	99	7963495	45024	1
Fage_P079a	189	Pulse	99	7975895	57424	1
Fage_P079a	189	Pulse	99	7988294	69823	1
Fage_P079a	189	Pulse	99	8000694	82223	1
Fage_P079a	189	Pulse	99	8013094	94623	1
Fage_P079a	189	Pulse	99	8025493	107022	1
Fage_P079a	190	Picture	Encoding Sternberg Letters	8030761	0	2	24824	3	0	next	other	0
Fage_P079a	190	Pulse	99	8037893	7132	1
Fage_P079a	190	Pulse	99	8050293	19532	1
Fage_P079a	191	Picture	Fixation Cross Sternberg Letters after Encoding	8055585	0	1	12496	2	0	next	other	0
Fage_P079a	191	Pulse	99	8062692	7107	1
Fage_P079a	192	Picture	Stroop Sternberg	8068081	0	1	24823	2	0	next	incorrect	891
Fage_P079a	192	Response	2	8075012	6931	1
Fage_P079a	192	Pulse	99	8075092	7011	1
Fage_P079a	192	Pulse	99	8087492	19411	1
Fage_P079a	193	Picture	Fixation Cross Sternberg Letters after Stroop	8092904	0	1	37319	3	0	next	other	0
Fage_P079a	193	Pulse	99	8099891	6987	1
Fage_P079a	193	Pulse	99	8112291	19387	1
Fage_P079a	193	Pulse	99	8124690	31786	1
Fage_P079a	194	Picture	Retrieval Sternberg Letters	8130223	0	2	24824	3	0	next	hit	900
Fage_P079a	194	Pulse	99	8137090	6867	1
Fage_P079a	194	Response	1	8137840	7617	1
Fage_P079a	194	Pulse	99	8149490	19267	1
Fage_P079a	195	Picture	Fixation Cross after Retrieval	8155047	0	1	137115	2	0	next	other	0
Fage_P079a	195	Pulse	99	8161889	6842	1
Fage_P079a	195	Pulse	99	8174289	19242	1
Fage_P079a	195	Pulse	99	8186688	31641	1
Fage_P079a	195	Pulse	99	8199088	44041	1
Fage_P079a	195	Pulse	99	8211488	56441	1
Fage_P079a	195	Pulse	99	8223887	68840	1
Fage_P079a	195	Pulse	99	8236287	81240	1
Fage_P079a	195	Pulse	99	8248686	93639	1
Fage_P079a	195	Pulse	99	8261086	106039	1
Fage_P079a	195	Pulse	99	8273486	118439	1
Fage_P079a	195	Pulse	99	8285885	130838	1
Fage_P079a	196	Picture	Encoding Sternberg Letters	8292162	0	1	24823	3	0	next	other	0
Fage_P079a	196	Pulse	99	8298285	6123	1
Fage_P079a	196	Pulse	99	8310685	18523	1
Fage_P079a	197	Picture	Fixation Cross Sternberg Letters after Encoding	8316985	0	2	12496	3	0	next	other	0
Fage_P079a	197	Pulse	99	8323084	6099	1
Fage_P079a	198	Picture	Stroop Sternberg	8329481	0	1	24824	2	0	next	hit	921
Fage_P079a	198	Pulse	99	8335484	6003	1
Fage_P079a	198	Response	1	8337364	7883	1
Fage_P079a	198	Pulse	99	8347883	18402	1
Fage_P079a	199	Picture	Fixation Cross Sternberg Letters after Stroop	8354305	0	1	37319	2	0	next	other	0
Fage_P079a	199	Pulse	99	8360283	5978	1
Fage_P079a	199	Pulse	99	8372683	18378	1
Fage_P079a	199	Pulse	99	8385082	30777	1
Fage_P079a	200	Picture	Retrieval Sternberg Letters	8391624	0	1	24823	3	0	next	incorrect	928
Fage_P079a	200	Response	2	8397352	5728	1
Fage_P079a	200	Pulse	99	8397482	5858	1
Fage_P079a	200	Pulse	99	8409882	18258	1
Fage_P079a	201	Picture	Fixation Cross after Retrieval	8416447	0	2	124620	3	0	next	other	0
Fage_P079a	201	Pulse	99	8422281	5834	1
Fage_P079a	201	Pulse	99	8434681	18234	1
Fage_P079a	201	Pulse	99	8447080	30633	1
Fage_P079a	201	Pulse	99	8459480	43033	1
Fage_P079a	201	Pulse	99	8471880	55433	1
Fage_P079a	201	Pulse	99	8484279	67832	1
Fage_P079a	201	Pulse	99	8496679	80232	1
Fage_P079a	201	Pulse	99	8509078	92631	1
Fage_P079a	201	Pulse	99	8521478	105031	1
Fage_P079a	201	Pulse	99	8533878	117431	1
Fage_P079a	202	Picture	Encoding Sternberg Letters	8541067	0	1	24823	2	0	next	other	0
Fage_P079a	202	Pulse	99	8546277	5210	1
Fage_P079a	202	Pulse	99	8558677	17610	1
Fage_P079a	203	Picture	Fixation Cross Sternberg Letters after Encoding	8565890	0	1	12496	2	0	next	other	0
Fage_P079a	203	Pulse	99	8571077	5187	1
Fage_P079a	204	Picture	Stroop Sternberg	8578386	0	1	24823	3	0	next	incorrect	949
Fage_P079a	204	Pulse	99	8583476	5090	1
Fage_P079a	204	Response	2	8586106	7720	1
Fage_P079a	204	Pulse	99	8595876	17490	1
Fage_P079a	205	Picture	Fixation Cross Sternberg Letters after Stroop	8603209	0	2	37320	3	0	next	other	0
Fage_P079a	205	Pulse	99	8608275	5066	1
Fage_P079a	205	Pulse	99	8620675	17466	1
Fage_P079a	205	Pulse	99	8633075	29866	1
Fage_P079a	206	Picture	Retrieval Sternberg Letters	8640529	0	1	24823	3	0	next	incorrect	958
Fage_P079a	206	Pulse	99	8645474	4945	1
Fage_P079a	206	Pulse	99	8657874	17345	1
Fage_P079a	206	Response	2	8658394	17865	1
Fage_P079a	207	Picture	Fixation Cross after Retrieval	8665352	0	2	149443	3	0	next	other	0
Fage_P079a	207	Pulse	99	8670273	4921	1
Fage_P079a	207	Pulse	99	8682673	17321	1
Fage_P079a	207	Pulse	99	8695073	29721	1
Fage_P079a	207	Pulse	99	8707472	42120	1
Fage_P079a	207	Pulse	99	8719872	54520	1
Fage_P079a	207	Pulse	99	8732272	66920	1
Fage_P079a	207	Pulse	99	8744671	79319	1
Fage_P079a	207	Pulse	99	8757071	91719	1
Fage_P079a	207	Pulse	99	8769470	104118	1
Fage_P079a	207	Pulse	99	8781870	116518	1
Fage_P079a	207	Pulse	99	8794270	128918	1
Fage_P079a	207	Pulse	99	8806669	141317	1
Fage_P079a	208	Picture	Encoding Sternberg Letters	8814795	0	1	24824	2	0	next	other	0
Fage_P079a	208	Pulse	99	8819069	4274	1
Fage_P079a	208	Pulse	99	8831478	16683	1
Fage_P079a	209	Picture	Fixation Cross Sternberg Letters after Encoding	8839619	0	1	12495	2	0	next	other	0
Fage_P079a	209	Pulse	99	8843878	4259	1
Fage_P079a	210	Picture	Stroop Sternberg	8852114	0	1	24824	2	0	next	incorrect	979
Fage_P079a	210	Pulse	99	8856278	4164	1
Fage_P079a	210	Response	2	8858928	6814	1
Fage_P079a	210	Pulse	99	8868667	16553	1
Fage_P079a	211	Picture	Fixation Cross Sternberg Letters after Stroop	8876938	0	1	37319	2	0	next	other	0
Fage_P079a	211	Pulse	99	8881067	4129	1
Fage_P079a	211	Pulse	99	8893477	16539	1
Fage_P079a	211	Pulse	99	8905876	28938	1
Fage_P079a	212	Picture	Retrieval Sternberg Letters	8914257	0	1	24824	2	0	next	hit	987
Fage_P079a	212	Pulse	99	8918276	4019	1
Fage_P079a	212	Response	1	8925716	11459	1
Fage_P079a	212	Pulse	99	8930675	16418	1
Fage_P079a	213	Picture	Fixation Cross after Retrieval	8939081	0	1	124619	2	0	next	other	0
Fage_P079a	213	Pulse	99	8943075	3994	1
Fage_P079a	213	Pulse	99	8955475	16394	1
Fage_P079a	213	Pulse	99	8967874	28793	1
Fage_P079a	213	Pulse	99	8980274	41193	1
Fage_P079a	213	Pulse	99	8992674	53593	1
Fage_P079a	213	Pulse	99	9005073	65992	1
Fage_P079a	213	Pulse	99	9017473	78392	1
Fage_P079a	213	Pulse	99	9029872	90791	1
Fage_P079a	213	Pulse	99	9042272	103191	1
Fage_P079a	213	Pulse	99	9054672	115591	1
Fage_P079a	214	Picture	Encoding Sternberg Letters	9063700	0	1	24824	2	0	next	other	0
Fage_P079a	214	Pulse	99	9067071	3371	1
Fage_P079a	214	Pulse	99	9079471	15771	1
Fage_P079a	215	Picture	Fixation Cross Sternberg Letters after Encoding	9088524	0	1	12495	2	0	next	other	0
Fage_P079a	215	Pulse	99	9091870	3346	1
Fage_P079a	216	Picture	Stroop Sternberg	9101019	0	1	24824	2	0	next	incorrect	1007
Fage_P079a	216	Pulse	99	9104270	3251	1
Fage_P079a	216	Response	2	9108290	7271	1
Fage_P079a	216	Pulse	99	9116670	15651	1
Fage_P079a	217	Picture	Fixation Cross Sternberg Letters after Stroop	9125843	0	1	37319	2	0	next	other	0
Fage_P079a	217	Pulse	99	9129069	3226	1
Fage_P079a	217	Pulse	99	9141469	15626	1
Fage_P079a	217	Pulse	99	9153869	28026	1
Fage_P079a	218	Picture	Retrieval Sternberg Letters	9163162	0	1	24824	2	0	next	incorrect	1015
Fage_P079a	218	Pulse	99	9166268	3106	1
Fage_P079a	218	Response	2	9173668	10506	1
Fage_P079a	218	Pulse	99	9178668	15506	1
Fage_P079a	219	Picture	Fixation Cross after Retrieval	9187986	0	1	112291	2	0	next	other	0
Fage_P079a	219	Pulse	99	9191067	3081	1
Fage_P079a	219	Pulse	99	9203467	15481	1
Fage_P079a	219	Pulse	99	9215867	27881	1
Fage_P079a	219	Pulse	99	9228266	40280	1
Fage_P079a	219	Pulse	99	9240666	52680	1
Fage_P079a	219	Pulse	99	9253065	65079	1
Fage_P079a	219	Pulse	99	9265465	77479	1
Fage_P079a	219	Pulse	99	9277865	89879	1
Fage_P079a	219	Pulse	99	9290264	102278	1
Fage_P079a	220	Picture	Encoding Sternberg Letters	9300277	0	1	24823	2	0	next	other	0
Fage_P079a	220	Pulse	99	9302664	2387	1
Fage_P079a	220	Pulse	99	9315064	14787	1
Fage_P079a	221	Picture	Fixation Cross Sternberg Letters after Encoding	9325100	0	1	12496	2	0	next	other	0
Fage_P079a	221	Pulse	99	9327463	2363	1
Fage_P079a	222	Picture	Stroop Sternberg	9337596	0	1	24823	3	0	next	hit	1034
Fage_P079a	222	Pulse	99	9339863	2267	1
Fage_P079a	222	Response	1	9346433	8837	1
Fage_P079a	222	Pulse	99	9352262	14666	1
Fage_P079a	223	Picture	Fixation Cross Sternberg Letters after Stroop	9362419	0	2	37320	3	0	next	other	0
Fage_P079a	223	Pulse	99	9364662	2243	1
Fage_P079a	223	Pulse	99	9377062	14643	1
Fage_P079a	223	Pulse	99	9389461	27042	1
Fage_P079a	224	Picture	Retrieval Sternberg Letters	9399739	0	1	24823	2	0	next	incorrect	1042
Fage_P079a	224	Pulse	99	9401861	2122	1
Fage_P079a	224	Response	2	9407661	7922	1
Fage_P079a	224	Pulse	99	9414260	14521	1
Fage_P079a	225	Picture	Fixation Cross after Retrieval	9424562	0	1	124619	3	0	next	other	0
Fage_P079a	225	Pulse	99	9426660	2098	1
Fage_P079a	225	Pulse	99	9439060	14498	1
Fage_P079a	225	Pulse	99	9451459	26897	1
Fage_P079a	225	Pulse	99	9463859	39297	1
Fage_P079a	225	Pulse	99	9476259	51697	1
Fage_P079a	225	Pulse	99	9488658	64096	1
Fage_P079a	225	Pulse	99	9501058	76496	1
Fage_P079a	225	Pulse	99	9513458	88896	1
Fage_P079a	225	Pulse	99	9525857	101295	1
Fage_P079a	225	Pulse	99	9538257	113695	1
Fage_P079a	226	Picture	Encoding Sternberg Letters	9549181	0	2	24824	3	0	next	other	0
Fage_P079a	226	Pulse	99	9550656	1475	1
Fage_P079a	226	Pulse	99	9563056	13875	1
Fage_P079a	227	Picture	Fixation Cross Sternberg Letters after Encoding	9574005	0	1	12496	2	0	next	other	0
Fage_P079a	227	Pulse	99	9575456	1451	1
Fage_P079a	228	Picture	Stroop Sternberg	9586501	0	1	24823	2	0	next	incorrect	1062
Fage_P079a	228	Pulse	99	9587855	1354	1
Fage_P079a	228	Response	2	9594375	7874	1
Fage_P079a	228	Pulse	99	9600255	13754	1
Fage_P079a	229	Picture	Fixation Cross Sternberg Letters after Stroop	9611324	0	1	37319	3	0	next	other	0
Fage_P079a	229	Pulse	99	9612654	1330	1
Fage_P079a	229	Pulse	99	9625054	13730	1
Fage_P079a	229	Pulse	99	9637454	26130	1
Fage_P079a	230	Picture	Retrieval Sternberg Letters	9648643	0	2	24824	3	0	next	incorrect	1070
Fage_P079a	230	Pulse	99	9649853	1210	1
Fage_P079a	230	Response	2	9655933	7290	1
Fage_P079a	230	Pulse	99	9662253	13610	1
Fage_P079a	231	Picture	Fixation Cross after Retrieval	9673467	0	1	124619	3	0	next	other	0
Fage_P079a	231	Pulse	99	9674653	1186	1
Fage_P079a	231	Pulse	99	9687052	13585	1
Fage_P079a	231	Pulse	99	9699452	25985	1
Fage_P079a	231	Pulse	99	9711851	38384	1
Fage_P079a	231	Pulse	99	9724251	50784	1
Fage_P079a	231	Pulse	99	9736651	63184	1
Fage_P079a	231	Pulse	99	9749050	75583	1
Fage_P079a	231	Pulse	99	9761450	87983	1
Fage_P079a	231	Pulse	99	9773849	100382	1
Fage_P079a	231	Pulse	99	9786249	112782	1
Fage_P079a	232	Picture	Encoding Sternberg Letters	9798086	0	2	24824	3	0	next	other	0
Fage_P079a	232	Pulse	99	9798649	563	1
Fage_P079a	232	Pulse	99	9811048	12962	1
Fage_P079a	233	Picture	Fixation Cross Sternberg Letters after Encoding	9822910	0	1	12496	2	0	next	other	0
Fage_P079a	233	Pulse	99	9823448	538	1
Fage_P079a	234	Picture	Stroop Sternberg	9835406	0	1	24823	2	0	next	incorrect	1090
Fage_P079a	234	Pulse	99	9835848	442	1
Fage_P079a	234	Response	2	9843777	8371	1
Fage_P079a	234	Pulse	99	9848247	12841	1
Fage_P079a	235	Picture	Fixation Cross Sternberg Letters after Stroop	9860229	0	1	37319	2	0	next	other	0
Fage_P079a	235	Pulse	99	9860647	418	1
Fage_P079a	235	Pulse	99	9873046	12817	1
Fage_P079a	235	Pulse	99	9885446	25217	1
Fage_P079a	236	Picture	Retrieval Sternberg Letters	9897548	0	1	24824	2	0	next	incorrect	1098
Fage_P079a	236	Pulse	99	9897846	298	1
Fage_P079a	236	Response	2	9906575	9027	1
Fage_P079a	236	Pulse	99	9910245	12697	1
Fage_P079a	237	Picture	Fixation Cross after Retrieval	9922372	0	1	112291	2	0	next	other	0
Fage_P079a	237	Pulse	99	9922645	273	1
Fage_P079a	237	Pulse	99	9935044	12672	1
Fage_P079a	237	Pulse	99	9947444	25072	1
Fage_P079a	237	Pulse	99	9959844	37472	1
Fage_P079a	237	Pulse	99	9972243	49871	1
Fage_P079a	237	Pulse	99	9984643	62271	1
Fage_P079a	237	Pulse	99	9997042	74670	1
Fage_P079a	237	Pulse	99	10009442	87070	1
Fage_P079a	237	Pulse	99	10021842	99470	1
Fage_P079a	237	Pulse	99	10034241	111869	1
Fage_P079a	238	Picture	Encoding Sternberg Letters	10034663	0	1	24824	2	0	next	other	0
Fage_P079a	238	Pulse	99	10046641	11978	1
Fage_P079a	238	Pulse	99	10059041	24378	1
Fage_P079a	239	Picture	Fixation Cross Sternberg Letters after Encoding	10059487	0	1	12495	2	0	next	other	0
Fage_P079a	239	Pulse	99	10071440	11953	1
Fage_P079a	240	Picture	Stroop Sternberg	10071982	0	1	24824	2	0	next	incorrect	1117
Fage_P079a	240	Response	2	10080430	8448	1
Fage_P079a	240	Pulse	99	10083840	11858	1
Fage_P079a	240	Pulse	99	10096239	24257	1
Fage_P079a	241	Picture	Fixation Cross Sternberg Letters after Stroop	10096806	0	1	37319	2	0	next	other	0
Fage_P079a	241	Pulse	99	10108639	11833	1
Fage_P079a	241	Pulse	99	10121039	24233	1
Fage_P079a	241	Pulse	99	10133438	36632	1
Fage_P079a	242	Picture	Retrieval Sternberg Letters	10134125	0	1	24824	2	0	next	incorrect	1125
Fage_P079a	242	Response	2	10143098	8973	1
Fage_P079a	242	Pulse	99	10145838	11713	1
Fage_P079a	242	Pulse	99	10158238	24113	1
Fage_P079a	243	Picture	Fixation Cross after Retrieval	10158949	0	1	137114	2	0	next	other	0
Fage_P079a	243	Pulse	99	10170637	11688	1
Fage_P079a	243	Pulse	99	10183037	24088	1
Fage_P079a	243	Pulse	99	10195436	36487	1
Fage_P079a	243	Pulse	99	10207836	48887	1
Fage_P079a	243	Pulse	99	10220236	61287	1
Fage_P079a	243	Pulse	99	10232635	73686	1
Fage_P079a	243	Pulse	99	10245035	86086	1
Fage_P079a	243	Pulse	99	10257434	98485	1
Fage_P079a	243	Pulse	99	10269834	110885	1
Fage_P079a	243	Pulse	99	10282234	123285	1
Fage_P079a	243	Pulse	99	10294633	135684	1
Fage_P079a	244	Picture	Encoding Sternberg Letters	10296063	0	1	24824	2	0	next	other	0
Fage_P079a	244	Pulse	99	10307033	10970	1
Fage_P079a	244	Pulse	99	10319433	23370	1
Fage_P079a	245	Picture	Fixation Cross Sternberg Letters after Encoding	10320887	0	1	12495	2	0	next	other	0
Fage_P079a	245	Pulse	99	10331832	10945	1
Fage_P079a	246	Picture	Stroop Sternberg	10333382	0	1	24824	2	0	next	incorrect	1146
Fage_P079a	246	Response	2	10342102	8720	1
Fage_P079a	246	Pulse	99	10344232	10850	1
Fage_P079a	246	Pulse	99	10356631	23249	1
Fage_P079a	247	Picture	Fixation Cross Sternberg Letters after Stroop	10358206	0	1	37319	2	0	next	other	0
Fage_P079a	247	Pulse	99	10369031	10825	1
Fage_P079a	247	Pulse	99	10381431	23225	1
Fage_P079a	247	Pulse	99	10393830	35624	1
Fage_P079a	248	Picture	Retrieval Sternberg Letters	10395525	0	1	24824	2	0	next	incorrect	1154
Fage_P079a	248	Response	2	10402260	6735	1
Fage_P079a	248	Pulse	99	10406230	10705	1
Fage_P079a	248	Pulse	99	10418630	23105	1
Fage_P079a	249	Picture	Fixation Cross after Retrieval	10420349	0	1	149443	2	0	next	other	0
Fage_P079a	249	Pulse	99	10431029	10680	1
Fage_P079a	249	Pulse	99	10443429	23080	1
Fage_P079a	249	Pulse	99	10455828	35479	1
Fage_P079a	249	Pulse	99	10468228	47879	1
Fage_P079a	249	Pulse	99	10480628	60279	1
Fage_P079a	249	Pulse	99	10493027	72678	1
Fage_P079a	249	Pulse	99	10505427	85078	1
Fage_P079a	249	Pulse	99	10517826	97477	1
Fage_P079a	249	Pulse	99	10530226	109877	1
Fage_P079a	249	Pulse	99	10542626	122277	1
Fage_P079a	249	Pulse	99	10555025	134676	1
Fage_P079a	249	Pulse	99	10567425	147076	1
Fage_P079a	250	Picture	Encoding Sternberg Letters	10569792	0	1	24823	3	0	next	other	0
Fage_P079a	250	Pulse	99	10579835	10043	1
Fage_P079a	250	Pulse	99	10592234	22442	1
Fage_P079a	251	Picture	Fixation Cross Sternberg Letters after Encoding	10594615	0	2	12496	3	0	next	other	0
Fage_P079a	251	Pulse	99	10604634	10019	1
Fage_P079a	252	Picture	Stroop Sternberg	10607111	0	1	24824	2	0	next	hit	1176
Fage_P079a	252	Response	1	10616003	8892	1
Fage_P079a	252	Pulse	99	10617033	9922	1
Fage_P079a	252	Pulse	99	10629433	22322	1
Fage_P079a	253	Picture	Fixation Cross Sternberg Letters after Stroop	10631935	0	1	37319	2	0	next	other	0
Fage_P079a	253	Pulse	99	10641833	9898	1
Fage_P079a	253	Pulse	99	10654232	22297	1
Fage_P079a	253	Pulse	99	10666632	34697	1
Fage_P079a	254	Picture	Retrieval Sternberg Letters	10669254	0	1	24824	2	0	next	hit	1184
Fage_P079a	254	Response	1	10678191	8937	1
Fage_P079a	254	Pulse	99	10679031	9777	1
Fage_P079a	254	Pulse	99	10691431	22177	1
Fage_P079a	255	Picture	Fixation Cross after Retrieval	10694078	0	1	137114	2	0	next	other	0
Fage_P079a	255	Pulse	99	10703831	9753	1
Fage_P079a	255	Pulse	99	10716230	22152	1
Fage_P079a	255	Pulse	99	10728630	34552	1
Fage_P079a	255	Pulse	99	10741029	46951	1
Fage_P079a	255	Pulse	99	10753429	59351	1
Fage_P079a	255	Pulse	99	10765829	71751	1
Fage_P079a	255	Pulse	99	10778228	84150	1
Fage_P079a	255	Pulse	99	10790628	96550	1
Fage_P079a	255	Pulse	99	10803028	108950	1
Fage_P079a	255	Pulse	99	10815427	121349	1
Fage_P079a	255	Pulse	99	10827827	133749	1
Fage_P079a	256	Picture	Encoding Sternberg Letters	10831192	0	1	24824	2	0	next	other	0
Fage_P079a	256	Pulse	99	10840226	9034	1
Fage_P079a	256	Pulse	99	10852626	21434	1
Fage_P079a	257	Picture	Fixation Cross Sternberg Letters after Encoding	10856016	0	1	12495	2	0	next	other	0
Fage_P079a	257	Pulse	99	10865026	9010	1
Fage_P079a	258	Picture	Stroop Sternberg	10868511	0	1	24824	2	0	next	incorrect	1205
Fage_P079a	258	Response	2	10875745	7234	1
Fage_P079a	258	Pulse	99	10877425	8914	1
Fage_P079a	258	Pulse	99	10889825	21314	1
Fage_P079a	259	Picture	Fixation Cross Sternberg Letters after Stroop	10893335	0	1	37319	2	0	next	other	0
Fage_P079a	259	Pulse	99	10902225	8890	1
Fage_P079a	259	Pulse	99	10914624	21289	1
Fage_P079a	259	Pulse	99	10927024	33689	1
Fage_P079a	260	Picture	Retrieval Sternberg Letters	10930654	0	1	24824	2	0	next	incorrect	1214
Fage_P079a	260	Pulse	99	10939423	8769	1
Fage_P079a	260	Response	2	10942393	11739	1
Fage_P079a	260	Pulse	99	10951823	21169	1
Fage_P079a	261	Picture	Fixation Cross after Retrieval	10955478	0	1	112290	2	0	next	other	0
Fage_P079a	261	Pulse	99	10964223	8745	1
Fage_P079a	261	Pulse	99	10976622	21144	1
Fage_P079a	261	Pulse	99	10989022	33544	1
Fage_P079a	261	Pulse	99	11001421	45943	1
Fage_P079a	261	Pulse	99	11013821	58343	1
Fage_P079a	261	Pulse	99	11026221	70743	1
Fage_P079a	261	Pulse	99	11038620	83142	1
Fage_P079a	261	Pulse	99	11051020	95542	1
Fage_P079a	261	Pulse	99	11063420	107942	1
Fage_P079a	262	Picture	Encoding Sternberg Letters	11067768	0	1	24824	2	0	next	other	0
Fage_P079a	262	Pulse	99	11075819	8051	1
Fage_P079a	262	Pulse	99	11088219	20451	1
Fage_P079a	263	Picture	Fixation Cross Sternberg Letters after Encoding	11092592	0	1	12495	2	0	next	other	0
Fage_P079a	263	Pulse	99	11100618	8026	1
Fage_P079a	264	Picture	Stroop Sternberg	11105087	0	1	24824	2	0	next	incorrect	1233
Fage_P079a	264	Pulse	99	11113018	7931	1
Fage_P079a	264	Response	2	11113728	8641	1
Fage_P079a	264	Pulse	99	11125418	20331	1
Fage_P079a	265	Picture	Fixation Cross Sternberg Letters after Stroop	11129911	0	1	37319	2	0	next	other	0
Fage_P079a	265	Pulse	99	11137817	7906	1
Fage_P079a	265	Pulse	99	11150217	20306	1
Fage_P079a	265	Pulse	99	11162616	32705	1
Fage_P079a	266	Picture	Retrieval Sternberg Letters	11167230	0	1	24824	2	0	next	incorrect	1241
Fage_P079a	266	Pulse	99	11175016	7786	1
Fage_P079a	266	Response	2	11176496	9266	1
Fage_P079a	266	Pulse	99	11187416	20186	1
Fage_P079a	267	Picture	Fixation Cross after Retrieval	11192054	0	1	149443	2	0	next	other	0
Fage_P079a	267	Pulse	99	11199815	7761	1
Fage_P079a	267	Pulse	99	11212215	20161	1
Fage_P079a	267	Pulse	99	11224615	32561	1
Fage_P079a	267	Pulse	99	11237014	44960	1
Fage_P079a	267	Pulse	99	11249414	57360	1
Fage_P079a	267	Pulse	99	11261813	69759	1
Fage_P079a	267	Pulse	99	11274213	82159	1
Fage_P079a	267	Pulse	99	11286613	94559	1
Fage_P079a	267	Pulse	99	11299012	106958	1
Fage_P079a	267	Pulse	99	11311412	119358	1
Fage_P079a	267	Pulse	99	11323811	131757	1
Fage_P079a	267	Pulse	99	11336211	144157	1
Fage_P079a	268	Picture	Encoding Sternberg Letters	11341497	0	1	24824	2	0	next	other	0
Fage_P079a	268	Pulse	99	11348611	7114	1
Fage_P079a	268	Pulse	99	11361010	19513	1
Fage_P079a	269	Picture	Fixation Cross Sternberg Letters after Encoding	11366321	0	1	12495	2	0	next	other	0
Fage_P079a	269	Pulse	99	11373410	7089	1
Fage_P079a	270	Picture	Stroop Sternberg	11378816	0	1	24824	2	0	next	incorrect	1263
Fage_P079a	270	Pulse	99	11385810	6994	1
Fage_P079a	270	Response	2	11388039	9223	1
Fage_P079a	270	Pulse	99	11398209	19393	1
Fage_P079a	271	Picture	Fixation Cross Sternberg Letters after Stroop	11403640	0	1	37319	2	0	next	other	0
Fage_P079a	271	Pulse	99	11410609	6969	1
Fage_P079a	271	Pulse	99	11423008	19368	1
Fage_P079a	271	Pulse	99	11435408	31768	1
Fage_P079a	272	Picture	Retrieval Sternberg Letters	11440959	0	1	24824	2	0	next	hit	1271
Fage_P079a	272	Pulse	99	11447808	6849	1
Fage_P079a	272	Response	1	11450808	9849	1
Fage_P079a	272	Pulse	99	11460207	19248	1
Fage_P079a	273	Picture	Fixation Cross after Retrieval	11465783	0	1	124619	2	0	next	other	0
Fage_P079a	273	Pulse	99	11472607	6824	1
Fage_P079a	273	Pulse	99	11485007	19224	1
Fage_P079a	273	Pulse	99	11497406	31623	1
Fage_P079a	273	Pulse	99	11509806	44023	1
Fage_P079a	273	Pulse	99	11522205	56422	1
Fage_P079a	273	Pulse	99	11534605	68822	1
Fage_P079a	273	Pulse	99	11547005	81222	1
Fage_P079a	273	Pulse	99	11559404	93621	1
Fage_P079a	273	Pulse	99	11571804	106021	1
Fage_P079a	273	Pulse	99	11584203	118420	1
Fage_P079a	274	Picture	Encoding Sternberg Letters	11590402	0	1	24824	2	0	next	other	0
Fage_P079a	274	Pulse	99	11596603	6201	1
Fage_P079a	274	Pulse	99	11609003	18601	1
Fage_P079a	275	Picture	Fixation Cross Sternberg Letters after Encoding	11615226	0	1	12495	2	0	next	other	0
Fage_P079a	275	Pulse	99	11621402	6176	1
Fage_P079a	276	Picture	Stroop Sternberg	11627721	0	1	24824	2	0	next	incorrect	1291
Fage_P079a	276	Pulse	99	11633802	6081	1
Fage_P079a	276	Response	2	11634232	6511	1
Fage_P079a	276	Pulse	99	11646202	18481	1
Fage_P079a	277	Picture	Fixation Cross Sternberg Letters after Stroop	11652545	0	1	37319	2	0	next	other	0
Fage_P079a	277	Pulse	99	11658601	6056	1
Fage_P079a	277	Pulse	99	11671001	18456	1
Fage_P079a	277	Pulse	99	11683400	30855	1
Fage_P079a	278	Picture	Retrieval Sternberg Letters	11689864	0	1	24824	2	0	next	hit	1299
Fage_P079a	278	Pulse	99	11695800	5936	1
Fage_P079a	278	Response	1	11698360	8496	1
Fage_P079a	278	Pulse	99	11708200	18336	1
Fage_P079a	279	Picture	Fixation Cross after Retrieval	11714688	0	1	112290	2	0	next	other	0
Fage_P079a	279	Pulse	99	11720599	5911	1
Fage_P079a	279	Pulse	99	11732999	18311	1
Fage_P079a	279	Pulse	99	11745398	30710	1
Fage_P079a	279	Pulse	99	11757798	43110	1
Fage_P079a	279	Pulse	99	11770198	55510	1
Fage_P079a	279	Pulse	99	11782597	67909	1
Fage_P079a	279	Pulse	99	11794997	80309	1
Fage_P079a	279	Pulse	99	11807397	92709	1
Fage_P079a	279	Pulse	99	11819796	105108	1
Fage_P079a	280	Picture	Encoding Sternberg Letters	11826978	0	1	24824	2	0	next	other	0
Fage_P079a	280	Pulse	99	11832196	5218	1
Fage_P079a	280	Pulse	99	11844595	17617	1
Fage_P079a	281	Picture	Fixation Cross Sternberg Letters after Encoding	11851802	0	1	12495	2	0	next	other	0
Fage_P079a	281	Pulse	99	11856995	5193	1
Fage_P079a	282	Picture	Stroop Sternberg	11864297	0	1	24824	2	0	next	hit	1318
Fage_P079a	282	Pulse	99	11869395	5098	1
Fage_P079a	282	Response	1	11873704	9407	1
Fage_P079a	282	Pulse	99	11881794	17497	1
Fage_P079a	283	Picture	Fixation Cross Sternberg Letters after Stroop	11889121	0	1	37319	2	0	next	other	0
Fage_P079a	283	Pulse	99	11894194	5073	1
Fage_P079a	283	Pulse	99	11906594	17473	1
Fage_P079a	283	Pulse	99	11918993	29872	1
Fage_P079a	284	Picture	Retrieval Sternberg Letters	11926440	0	1	24824	2	0	next	hit	1326
Fage_P079a	284	Pulse	99	11931393	4953	1
Fage_P079a	284	Response	1	11936032	9592	1
Fage_P079a	284	Pulse	99	11943792	17352	1
Fage_P079a	285	Picture	Fixation Cross after Retrieval	11951264	0	1	137114	2	0	next	other	0
Fage_P079a	285	Pulse	99	11956192	4928	1
Fage_P079a	285	Pulse	99	11968592	17328	1
Fage_P079a	285	Pulse	99	11980991	29727	1
Fage_P079a	285	Pulse	99	11993391	42127	1
Fage_P079a	285	Pulse	99	12005790	54526	1
Fage_P079a	285	Pulse	99	12018190	66926	1
Fage_P079a	285	Pulse	99	12030590	79326	1
Fage_P079a	285	Pulse	99	12042989	91725	1
Fage_P079a	285	Pulse	99	12055389	104125	1
Fage_P079a	285	Pulse	99	12067788	116524	1
Fage_P079a	285	Pulse	99	12080188	128924	1
Fage_P079a	286	Picture	Encoding Sternberg Letters	12088378	0	1	24824	2	0	next	other	0
Fage_P079a	286	Pulse	99	12092588	4210	1
Fage_P079a	286	Pulse	99	12104987	16609	1
Fage_P079a	287	Picture	Fixation Cross Sternberg Letters after Encoding	12113202	0	1	12495	2	0	next	other	0
Fage_P079a	287	Pulse	99	12117387	4185	1
Fage_P079a	288	Picture	Stroop Sternberg	12125697	0	1	24824	2	0	next	hit	1347
Fage_P079a	288	Pulse	99	12129787	4090	1
Fage_P079a	288	Response	1	12134796	9099	1
Fage_P079a	288	Pulse	99	12142186	16489	1
Fage_P079a	289	Picture	Fixation Cross Sternberg Letters after Stroop	12150521	0	1	37319	2	0	next	other	0
Fage_P079a	289	Pulse	99	12154586	4065	1
Fage_P079a	289	Pulse	99	12166985	16464	1
Fage_P079a	289	Pulse	99	12179385	28864	1
Fage_P079a	290	Picture	Retrieval Sternberg Letters	12187840	0	1	24824	2	0	next	incorrect	1355
Fage_P079a	290	Pulse	99	12191785	3945	1
Fage_P079a	290	Response	2	12198064	10224	1
Fage_P079a	290	Pulse	99	12204184	16344	1
Fage_P079a	291	Picture	Fixation Cross after Retrieval	12212664	0	1	112290	3	0	next	other	0
Fage_P079a	291	Pulse	99	12216584	3920	1
Fage_P079a	291	Pulse	99	12228983	16319	1
Fage_P079a	291	Pulse	99	12241383	28719	1
Fage_P079a	291	Pulse	99	12253783	41119	1
Fage_P079a	291	Pulse	99	12266182	53518	1
Fage_P079a	291	Pulse	99	12278582	65918	1
Fage_P079a	291	Pulse	99	12290982	78318	1
Fage_P079a	291	Pulse	99	12303381	90717	1
Fage_P079a	291	Pulse	99	12315781	103117	1
Fage_P079a	292	Picture	End Sternberg	12324954	0	2	37320	3	0	next	other	0
Fage_P079a	292	Pulse	99	12328180	3226	1
Fage_P079a	292	Pulse	99	12340580	15626	1
Fage_P079a	292	Pulse	99	12352980	28026	1
Fage_P079a	293	Picture	Instruction Stroop	12362274	0	1	37319	2	0	next	other	0
Fage_P079a	293	Pulse	99	12365389	3115	1
Fage_P079a	293	Pulse	99	12377789	15515	1
Fage_P079a	293	Pulse	99	12390189	27915	1
Fage_P079a	294	Picture	stroop neutral close	12399593	0	1	24824	2	0	next	incorrect	1377
Fage_P079a	294	Pulse	99	12402588	2995	1
Fage_P079a	294	Response	2	12407478	7885	1
Fage_P079a	294	Pulse	99	12414978	15385	1
Fage_P079a	295	Picture	stroop neutral close	12424417	0	1	24990	2	0	next	hit	1381
Fage_P079a	295	Pulse	99	12427387	2970	1
Fage_P079a	295	Response	1	12432467	8050	1
Fage_P079a	295	Pulse	99	12439787	15370	1
Fage_P079a	296	Picture	stroop neutral close	12449407	0	1	24824	2	0	next	incorrect	1385
Fage_P079a	296	Pulse	99	12452187	2780	1
Fage_P079a	296	Response	2	12455026	5619	1
Fage_P079a	296	Pulse	99	12464586	15179	1
Fage_P079a	297	Picture	stroop neutral close	12474231	0	1	24824	2	0	next	incorrect	1389
Fage_P079a	297	Pulse	99	12476986	2755	1
Fage_P079a	297	Response	2	12481046	6815	1
Fage_P079a	297	Pulse	99	12489385	15154	1
Fage_P079a	298	Picture	stroop neutral close	12499055	0	1	24990	2	0	next	hit	1393
Fage_P079a	298	Pulse	99	12501785	2730	1
Fage_P079a	298	Response	1	12505725	6670	1
Fage_P079a	298	Pulse	99	12514185	15130	1
Fage_P079a	299	Picture	stroop neutral close	12524045	0	1	24824	2	0	next	incorrect	1397
Fage_P079a	299	Pulse	99	12526584	2539	1
Fage_P079a	299	Response	2	12530444	6399	1
Fage_P079a	299	Pulse	99	12538984	14939	1
Fage_P079a	300	Picture	Fixation Cross Stroop	12548869	0	1	124619	2	0	next	other	0
Fage_P079a	300	Pulse	99	12551384	2515	1
Fage_P079a	300	Pulse	99	12563783	14914	1
Fage_P079a	300	Pulse	99	12576183	27314	1
Fage_P079a	300	Pulse	99	12588582	39713	1
Fage_P079a	300	Pulse	99	12600982	52113	1
Fage_P079a	300	Pulse	99	12613382	64513	1
Fage_P079a	300	Pulse	99	12625781	76912	1
Fage_P079a	300	Pulse	99	12638181	89312	1
Fage_P079a	300	Pulse	99	12650581	101712	1
Fage_P079a	300	Pulse	99	12662980	114111	1
Fage_P079a	301	Picture	stroop neutral close	12673488	0	1	24991	2	0	next	hit	1412
Fage_P079a	301	Pulse	99	12675380	1892	1
Fage_P079a	301	Response	1	12680259	6771	1
Fage_P079a	301	Pulse	99	12687779	14291	1
Fage_P079a	302	Picture	stroop neutral close	12698479	0	1	24990	2	0	next	incorrect	1416
Fage_P079a	302	Pulse	99	12700179	1700	1
Fage_P079a	302	Response	2	12705129	6650	1
Fage_P079a	302	Pulse	99	12712579	14100	1
Fage_P079a	303	Picture	stroop neutral close	12723469	0	1	24824	2	0	next	incorrect	1420
Fage_P079a	303	Pulse	99	12724978	1509	1
Fage_P079a	303	Response	2	12729988	6519	1
Fage_P079a	303	Pulse	99	12737378	13909	1
Fage_P079a	304	Picture	stroop neutral close	12748293	0	1	24824	2	0	next	incorrect	1424
Fage_P079a	304	Pulse	99	12749777	1484	1
Fage_P079a	304	Response	2	12754627	6334	1
Fage_P079a	304	Pulse	99	12762177	13884	1
Fage_P079a	305	Picture	stroop neutral close	12773117	0	1	24824	2	0	next	hit	1428
Fage_P079a	305	Pulse	99	12774577	1460	1
Fage_P079a	305	Response	1	12778996	5879	1
Fage_P079a	305	Pulse	99	12786976	13859	1
Fage_P079a	306	Picture	stroop neutral close	12797941	0	1	24823	3	0	next	incorrect	1432
Fage_P079a	306	Pulse	99	12799376	1435	1
Fage_P079a	306	Response	2	12804006	6065	1
Fage_P079a	306	Pulse	99	12811776	13835	1
Fage_P079a	307	Picture	Fixation Cross Stroop	12822764	0	2	124620	3	0	next	other	0
Fage_P079a	307	Pulse	99	12824175	1411	1
Fage_P079a	307	Pulse	99	12836575	13811	1
Fage_P079a	307	Pulse	99	12848974	26210	1
Fage_P079a	307	Pulse	99	12861374	38610	1
Fage_P079a	307	Pulse	99	12873774	51010	1
Fage_P079a	307	Pulse	99	12886173	63409	1
Fage_P079a	307	Pulse	99	12898573	75809	1
Fage_P079a	307	Pulse	99	12910972	88208	1
Fage_P079a	307	Pulse	99	12923372	100608	1
Fage_P079a	307	Pulse	99	12935772	113008	1
Fage_P079a	308	Picture	stroop neutral close	12947384	0	1	24990	2	0	next	hit	1447
Fage_P079a	308	Pulse	99	12948171	787	1
Fage_P079a	308	Response	1	12954101	6717	1
Fage_P079a	308	Pulse	99	12960571	13187	1
Fage_P079a	309	Picture	stroop neutral close	12972374	0	1	24824	2	0	next	incorrect	1451
Fage_P079a	309	Pulse	99	12972971	597	1
Fage_P079a	309	Response	2	12978230	5856	1
Fage_P079a	309	Pulse	99	12985370	12996	1
Fage_P079a	310	Picture	stroop neutral close	12997198	0	1	24824	2	0	next	incorrect	1455
Fage_P079a	310	Pulse	99	12997770	572	1
Fage_P079a	310	Response	2	13003899	6701	1
Fage_P079a	310	Pulse	99	13010169	12971	1
Fage_P079a	311	Picture	stroop neutral close	13022022	0	1	24990	2	0	next	incorrect	1459
Fage_P079a	311	Pulse	99	13022569	547	1
Fage_P079a	311	Response	2	13028719	6697	1
Fage_P079a	311	Pulse	99	13034969	12947	1
Fage_P079a	312	Picture	stroop neutral close	13047012	0	1	24824	2	0	next	hit	1463
Fage_P079a	312	Pulse	99	13047368	356	1
Fage_P079a	312	Response	1	13053028	6016	1
Fage_P079a	312	Pulse	99	13059768	12756	1
Fage_P079a	313	Picture	stroop neutral close	13071836	0	1	24824	2	0	next	hit	1467
Fage_P079a	313	Pulse	99	13072168	332	1
Fage_P079a	313	Response	1	13079527	7691	1
Fage_P079a	313	Pulse	99	13084567	12731	1
Fage_P079a	314	Picture	Fixation Cross Stroop	13096660	0	1	124619	2	0	next	other	0
Fage_P079a	314	Pulse	99	13096967	307	1
Fage_P079a	314	Pulse	99	13109366	12706	1
Fage_P079a	314	Pulse	99	13121766	25106	1
Fage_P079a	314	Pulse	99	13134166	37506	1
Fage_P079a	314	Pulse	99	13146565	49905	1
Fage_P079a	314	Pulse	99	13158965	62305	1
Fage_P079a	314	Pulse	99	13171364	74704	1
Fage_P079a	314	Pulse	99	13183764	87104	1
Fage_P079a	314	Pulse	99	13196164	99504	1
Fage_P079a	314	Pulse	99	13208563	111903	1
Fage_P079a	314	Pulse	99	13220963	124303	1
Fage_P079a	315	Picture	stroop neutral close	13221279	0	1	24824	2	0	next	incorrect	1482
Fage_P079a	315	Response	2	13228113	6834	1
Fage_P079a	315	Pulse	99	13233362	12083	1
Fage_P079a	315	Pulse	99	13245762	24483	1
Fage_P079a	316	Picture	stroop neutral close	13246103	0	1	24990	2	0	next	hit	1486
Fage_P079a	316	Response	1	13252122	6019	1
Fage_P079a	316	Pulse	99	13258162	12059	1
Fage_P079a	316	Pulse	99	13270561	24458	1
Fage_P079a	317	Picture	stroop neutral close	13271093	0	1	24824	2	0	next	incorrect	1490
Fage_P079a	317	Response	2	13277691	6598	1
Fage_P079a	317	Pulse	99	13282961	11868	1
Fage_P079a	317	Pulse	99	13295361	24268	1
Fage_P079a	318	Picture	stroop neutral close	13295917	0	1	24991	2	0	next	incorrect	1494
Fage_P079a	318	Response	2	13301980	6063	1
Fage_P079a	318	Pulse	99	13307760	11843	1
Fage_P079a	318	Pulse	99	13320160	24243	1
Fage_P079a	319	Picture	stroop neutral close	13320908	0	1	24990	2	0	next	incorrect	1498
Fage_P079a	319	Response	2	13327620	6712	1
Fage_P079a	319	Pulse	99	13332559	11651	1
Fage_P079a	319	Pulse	99	13344959	24051	1
Fage_P079a	320	Picture	stroop neutral close	13345898	0	1	24824	2	0	next	incorrect	1502
Fage_P079a	320	Response	2	13351079	5181	1
Fage_P079a	320	Pulse	99	13357358	11460	1
Fage_P079a	320	Pulse	99	13369758	23860	1
Fage_P079a	321	Picture	Fixation Cross Stroop	13370722	0	1	124619	2	0	next	other	0
Fage_P079a	321	Pulse	99	13382158	11436	1
Fage_P079a	321	Pulse	99	13394558	23836	1
Fage_P079a	321	Pulse	99	13406957	36235	1
Fage_P079a	321	Pulse	99	13419357	48635	1
Fage_P079a	321	Pulse	99	13431756	61034	1
Fage_P079a	321	Pulse	99	13444156	73434	1
Fage_P079a	321	Pulse	99	13456556	85834	1
Fage_P079a	321	Pulse	99	13468955	98233	1
Fage_P079a	321	Pulse	99	13481355	110633	1
Fage_P079a	321	Pulse	99	13493754	123032	1
Fage_P079a	322	Picture	stroop maximum incongruent	13495341	0	1	24824	2	0	next	hit	1517
Fage_P079a	322	Response	1	13503704	8363	1
Fage_P079a	322	Pulse	99	13506154	10813	1
Fage_P079a	322	Pulse	99	13518554	23213	1
Fage_P079a	323	Picture	stroop maximum incongruent	13520165	0	1	24824	2	0	next	hit	1521
Fage_P079a	323	Response	1	13527923	7758	1
Fage_P079a	323	Pulse	99	13530953	10788	1
Fage_P079a	323	Pulse	99	13543353	23188	1
Fage_P079a	324	Picture	stroop maximum incongruent	13544989	0	1	24990	2	0	next	hit	1525
Fage_P079a	324	Response	1	13552053	7064	1
Fage_P079a	324	Pulse	99	13555752	10763	1
Fage_P079a	324	Pulse	99	13568152	23163	1
Fage_P079a	325	Picture	stroop maximum incongruent	13569979	0	1	24824	2	0	next	incorrect	1529
Fage_P079a	325	Response	2	13577512	7533	1
Fage_P079a	325	Pulse	99	13580552	10573	1
Fage_P079a	325	Pulse	99	13592951	22972	1
Fage_P079a	326	Picture	stroop maximum incongruent	13594803	0	1	24990	2	0	next	hit	1533
Fage_P079a	326	Response	1	13600891	6088	1
Fage_P079a	326	Pulse	99	13605351	10548	1
Fage_P079a	326	Pulse	99	13617751	22948	1
Fage_P079a	327	Picture	stroop maximum incongruent	13619793	0	1	24824	2	0	next	incorrect	1537
Fage_P079a	327	Response	2	13625730	5937	1
Fage_P079a	327	Pulse	99	13630150	10357	1
Fage_P079a	327	Pulse	99	13642550	22757	1
Fage_P079a	328	Picture	Fixation Cross Stroop	13644617	0	1	124619	2	0	next	other	0
Fage_P079a	328	Pulse	99	13654950	10333	1
Fage_P079a	328	Pulse	99	13667349	22732	1
Fage_P079a	328	Pulse	99	13679749	35132	1
Fage_P079a	328	Pulse	99	13692148	47531	1
Fage_P079a	328	Pulse	99	13704548	59931	1
Fage_P079a	328	Pulse	99	13716948	72331	1
Fage_P079a	328	Pulse	99	13729347	84730	1
Fage_P079a	328	Pulse	99	13741747	97130	1
Fage_P079a	328	Pulse	99	13754146	109529	1
Fage_P079a	328	Pulse	99	13766546	121929	1
Fage_P079a	329	Picture	stroop maximum incongruent	13769236	0	1	24824	2	0	next	incorrect	1552
Fage_P079a	329	Response	2	13777116	7880	1
Fage_P079a	329	Pulse	99	13778945	9709	1
Fage_P079a	329	Pulse	99	13791345	22109	1
Fage_P079a	330	Picture	stroop maximum incongruent	13794060	0	1	24824	2	0	next	incorrect	1556
Fage_P079a	330	Response	2	13801155	7095	1
Fage_P079a	330	Pulse	99	13803745	9685	1
Fage_P079a	330	Pulse	99	13816145	22085	1
Fage_P079a	331	Picture	stroop maximum incongruent	13818884	0	1	24823	3	0	next	hit	1560
Fage_P079a	331	Response	1	13825084	6200	1
Fage_P079a	331	Pulse	99	13828544	9660	1
Fage_P079a	331	Pulse	99	13840944	22060	1
Fage_P079a	332	Picture	stroop maximum incongruent	13843707	0	2	24825	3	0	next	hit	1564
Fage_P079a	332	Response	1	13851833	8126	1
Fage_P079a	332	Pulse	99	13853343	9636	1
Fage_P079a	332	Pulse	99	13865743	22036	1
Fage_P079a	333	Picture	stroop maximum incongruent	13868532	0	1	24824	2	0	next	hit	1568
Fage_P079a	333	Response	1	13876473	7941	1
Fage_P079a	333	Pulse	99	13878142	9610	1
Fage_P079a	333	Pulse	99	13890542	22010	1
Fage_P079a	334	Picture	stroop maximum incongruent	13893356	0	1	24823	2	0	next	incorrect	1572
Fage_P079a	334	Response	2	13899912	6556	1
Fage_P079a	334	Pulse	99	13902942	9586	1
Fage_P079a	334	Pulse	99	13915341	21985	1
Fage_P079a	335	Picture	Fixation Cross Stroop	13918179	0	1	124619	3	0	next	other	0
Fage_P079a	335	Pulse	99	13927741	9562	1
Fage_P079a	335	Pulse	99	13940141	21962	1
Fage_P079a	335	Pulse	99	13952540	34361	1
Fage_P079a	335	Pulse	99	13964940	46761	1
Fage_P079a	335	Pulse	99	13977339	59160	1
Fage_P079a	335	Pulse	99	13989739	71560	1
Fage_P079a	335	Pulse	99	14002139	83960	1
Fage_P079a	335	Pulse	99	14014538	96359	1
Fage_P079a	335	Pulse	99	14026938	108759	1
Fage_P079a	335	Pulse	99	14039338	121159	1
Fage_P079a	336	Picture	stroop maximum incongruent	14042798	0	2	24824	3	0	next	hit	1587
Fage_P079a	336	Response	1	14050427	7629	1
Fage_P079a	336	Pulse	99	14051737	8939	1
Fage_P079a	336	Pulse	99	14064137	21339	1
Fage_P079a	337	Picture	stroop maximum incongruent	14067622	0	1	24824	2	0	next	hit	1591
Fage_P079a	337	Response	1	14074567	6945	1
Fage_P079a	337	Pulse	99	14076536	8914	1
Fage_P079a	337	Pulse	99	14088936	21314	1
Fage_P079a	338	Picture	stroop maximum incongruent	14092446	0	1	24991	2	0	next	incorrect	1595
Fage_P079a	338	Response	2	14098056	5610	1
Fage_P079a	338	Pulse	99	14101336	8890	1
Fage_P079a	338	Pulse	99	14113735	21289	1
Fage_P079a	339	Picture	stroop maximum incongruent	14117437	0	1	24823	3	0	next	hit	1599
Fage_P079a	339	Response	1	14122975	5538	1
Fage_P079a	339	Pulse	99	14126135	8698	1
Fage_P079a	339	Pulse	99	14138534	21097	1
Fage_P079a	340	Picture	stroop maximum incongruent	14142260	0	2	24824	3	0	next	hit	1603
Fage_P079a	340	Response	1	14150014	7754	1
Fage_P079a	340	Pulse	99	14150934	8674	1
Fage_P079a	340	Pulse	99	14163344	21084	1
Fage_P079a	341	Picture	stroop maximum incongruent	14167084	0	1	24824	2	0	next	incorrect	1607
Fage_P079a	341	Response	2	14173783	6699	1
Fage_P079a	341	Pulse	99	14175733	8649	1
Fage_P079a	341	Pulse	99	14188143	21059	1
Fage_P079a	342	Picture	Fixation Cross Stroop	14191908	0	1	124619	2	0	next	other	0
Fage_P079a	342	Pulse	99	14200543	8635	1
Fage_P079a	342	Pulse	99	14212942	21034	1
Fage_P079a	342	Pulse	99	14225342	33434	1
Fage_P079a	342	Pulse	99	14237741	45833	1
Fage_P079a	342	Pulse	99	14250141	58233	1
Fage_P079a	342	Pulse	99	14262541	70633	1
Fage_P079a	342	Pulse	99	14274940	83032	1
Fage_P079a	342	Pulse	99	14287340	95432	1
Fage_P079a	342	Pulse	99	14299740	107832	1
Fage_P079a	342	Pulse	99	14312139	120231	1
Fage_P079a	343	Picture	stroop maximum incongruent	14316527	0	1	24824	2	0	next	incorrect	1623
Fage_P079a	343	Pulse	99	14324539	8012	1
Fage_P079a	343	Response	2	14324669	8142	1
Fage_P079a	343	Pulse	99	14336938	20411	1
Fage_P079a	344	Picture	stroop maximum incongruent	14341351	0	1	24824	2	0	next	hit	1626
Fage_P079a	344	Response	1	14347008	5657	1
Fage_P079a	344	Pulse	99	14349338	7987	1
Fage_P079a	344	Pulse	99	14361738	20387	1
Fage_P079a	345	Picture	stroop maximum incongruent	14366175	0	1	24824	2	0	next	incorrect	1630
Fage_P079a	345	Response	2	14371817	5642	1
Fage_P079a	345	Pulse	99	14374137	7962	1
Fage_P079a	345	Pulse	99	14386537	20362	1
Fage_P079a	346	Picture	stroop maximum incongruent	14390999	0	1	24990	2	0	next	incorrect	1635
Fage_P079a	346	Pulse	99	14398936	7937	1
Fage_P079a	346	Response	2	14399476	8477	1
Fage_P079a	346	Pulse	99	14411336	20337	1
Fage_P079a	347	Picture	stroop maximum incongruent	14415989	0	1	24824	2	0	next	incorrect	1639
Fage_P079a	347	Pulse	99	14423736	7747	1
Fage_P079a	347	Response	2	14424076	8087	1
Fage_P079a	347	Pulse	99	14436135	20146	1
Fage_P079a	348	Picture	stroop maximum incongruent	14440813	0	1	24824	2	0	next	incorrect	1642
Fage_P079a	348	Response	2	14447685	6872	1
Fage_P079a	348	Pulse	99	14448535	7722	1
Fage_P079a	348	Pulse	99	14460935	20122	1
Fage_P079a	349	Picture	Fixation Cross Stroop	14465637	0	1	124619	2	0	next	other	0
Fage_P079a	349	Pulse	99	14473334	7697	1
Fage_P079a	349	Pulse	99	14485734	20097	1
Fage_P079a	349	Pulse	99	14498133	32496	1
Fage_P079a	349	Pulse	99	14510533	44896	1
Fage_P079a	349	Pulse	99	14522933	57296	1
Fage_P079a	349	Pulse	99	14535332	69695	1
Fage_P079a	349	Pulse	99	14547732	82095	1
Fage_P079a	349	Pulse	99	14560132	94495	1
Fage_P079a	349	Pulse	99	14572531	106894	1
Fage_P079a	349	Pulse	99	14584931	119294	1
Fage_P079a	350	Picture	End Stroop	14590256	0	1	47006	2	0	next	other	0
Fage_P079a	350	Pulse	99	14597330	7074	1
Fage_P079a	350	Pulse	99	14609730	19474	1
Fage_P079a	350	Pulse	99	14622130	31874	1
