# Supplementary material for: Towards clinical applicability of fMRI via systematic filtering
Source: PLoS One. 2025 May 12;20(5):e0321088. doi: 10.1371/journal.pone.0321088 (PMC12068634; doi:10.1371/journal.pone.0321088)
Supplement: S1 Code — (ZIP) [file pone.0321088.s001.zip › PLOS_DATA_CODE/Logfiles/Fage_P082a-fage.log]

Scenario - Fage Final
Logfile written - 06/21/2013 13:29:11

Subject	Trial	Event Type	Code	Time	TTime	Uncertainty	Duration	Uncertainty	ReqTime	ReqDur	Stim Type	Pair Index

Fage_P082a	1	Pulse	99	50553	60550	1
Fage_P082a	2	Picture	Instruction Sternberg Symbols	50810	0	1	37319	2	0	next	other	0
Fage_P082a	2	Pulse	99	62953	12143	1
Fage_P082a	2	Pulse	99	75353	24543	1
Fage_P082a	2	Pulse	99	87752	36942	1
Fage_P082a	3	Picture	Encoding Sternberg Symbols	88129	0	1	24824	3	0	next	other	0
Fage_P082a	3	Pulse	99	100152	12023	1
Fage_P082a	3	Pulse	99	112552	24423	1
Fage_P082a	4	Picture	Fixation Cross Sternberg Symbols after Encoding	112953	0	2	12496	3	0	next	other	0
Fage_P082a	4	Pulse	99	124951	11998	1
Fage_P082a	5	Picture	Stroop Sternberg	125449	0	1	24824	2	0	next	incorrect	12
Fage_P082a	5	Response	2	134961	9512	1
Fage_P082a	5	Pulse	99	137351	11902	1
Fage_P082a	5	Pulse	99	149751	24302	1
Fage_P082a	6	Picture	Fixation Cross Sternberg Symbols after Stroop	150273	0	1	37319	2	0	next	other	0
Fage_P082a	6	Pulse	99	162151	11878	1
Fage_P082a	6	Pulse	99	174550	24277	1
Fage_P082a	6	Pulse	99	186950	36677	1
Fage_P082a	7	Picture	Retrieval Sternberg Symbols	187592	0	1	24824	2	0	next	hit	20
Fage_P082a	7	Response	1	198560	10968	1
Fage_P082a	7	Pulse	99	199350	11758	1
Fage_P082a	7	Pulse	99	211749	24157	1
Fage_P082a	8	Picture	Fixation Cross after Retrieval	212416	0	1	112292	2	0	next	other	0
Fage_P082a	8	Pulse	99	224149	11733	1
Fage_P082a	8	Pulse	99	236549	24133	1
Fage_P082a	8	Pulse	99	248949	36533	1
Fage_P082a	8	Pulse	99	261348	48932	1
Fage_P082a	8	Pulse	99	273748	61332	1
Fage_P082a	8	Pulse	99	286148	73732	1
Fage_P082a	8	Pulse	99	298548	86132	1
Fage_P082a	8	Pulse	99	310947	98531	1
Fage_P082a	8	Pulse	99	323347	110931	1
Fage_P082a	9	Picture	Encoding Sternberg Symbols	324708	0	1	24824	2	0	next	other	0
Fage_P082a	9	Pulse	99	335747	11039	1
Fage_P082a	9	Pulse	99	348147	23439	1
Fage_P082a	10	Picture	Fixation Cross Sternberg Symbols after Encoding	349532	0	1	12495	2	0	next	other	0
Fage_P082a	10	Pulse	99	360546	11014	1
Fage_P082a	11	Picture	Stroop Sternberg	362027	0	1	24824	2	0	next	incorrect	39
Fage_P082a	11	Response	2	369816	7789	1
Fage_P082a	11	Pulse	99	372946	10919	1
Fage_P082a	11	Pulse	99	385346	23319	1
Fage_P082a	12	Picture	Fixation Cross Sternberg Symbols after Stroop	386851	0	1	37320	2	0	next	other	0
Fage_P082a	12	Pulse	99	397746	10895	1
Fage_P082a	12	Pulse	99	410145	23294	1
Fage_P082a	12	Pulse	99	422545	35694	1
Fage_P082a	13	Picture	Retrieval Sternberg Symbols	424171	0	1	24824	2	0	next	incorrect	47
Fage_P082a	13	Response	2	433295	9124	1
Fage_P082a	13	Pulse	99	434945	10774	1
Fage_P082a	13	Pulse	99	447344	23173	1
Fage_P082a	14	Picture	Fixation Cross after Retrieval	448995	0	1	149444	2	0	next	other	0
Fage_P082a	14	Pulse	99	459744	10749	1
Fage_P082a	14	Pulse	99	472144	23149	1
Fage_P082a	14	Pulse	99	484544	35549	1
Fage_P082a	14	Pulse	99	496943	47948	1
Fage_P082a	14	Pulse	99	509343	60348	1
Fage_P082a	14	Pulse	99	521743	72748	1
Fage_P082a	14	Pulse	99	534142	85147	1
Fage_P082a	14	Pulse	99	546542	97547	1
Fage_P082a	14	Pulse	99	558942	109947	1
Fage_P082a	14	Pulse	99	571342	122347	1
Fage_P082a	14	Pulse	99	583741	134746	1
Fage_P082a	14	Pulse	99	596141	147146	1
Fage_P082a	15	Picture	Encoding Sternberg Symbols	598439	0	1	24824	2	0	next	other	0
Fage_P082a	15	Pulse	99	608541	10102	1
Fage_P082a	15	Pulse	99	620941	22502	1
Fage_P082a	16	Picture	Fixation Cross Sternberg Symbols after Encoding	623263	0	1	12496	2	0	next	other	0
Fage_P082a	16	Pulse	99	633340	10077	1
Fage_P082a	17	Picture	Stroop Sternberg	635759	0	1	24824	2	0	next	incorrect	69
Fage_P082a	17	Response	2	645390	9631	1
Fage_P082a	17	Pulse	99	645740	9981	1
Fage_P082a	17	Pulse	99	658140	22381	1
Fage_P082a	18	Picture	Fixation Cross Sternberg Symbols after Stroop	660583	0	1	37319	2	0	next	other	0
Fage_P082a	18	Pulse	99	670539	9956	1
Fage_P082a	18	Pulse	99	682939	22356	1
Fage_P082a	18	Pulse	99	695339	34756	1
Fage_P082a	19	Picture	Retrieval Sternberg Symbols	697902	0	1	24824	2	0	next	hit	78
Fage_P082a	19	Pulse	99	707739	9837	1
Fage_P082a	19	Response	1	709408	11506	1
Fage_P082a	19	Pulse	99	720138	22236	1
Fage_P082a	20	Picture	Fixation Cross after Retrieval	722726	0	1	124620	3	0	next	other	0
Fage_P082a	20	Pulse	99	732538	9812	1
Fage_P082a	20	Pulse	99	744938	22212	1
Fage_P082a	20	Pulse	99	757338	34612	1
Fage_P082a	20	Pulse	99	769737	47011	1
Fage_P082a	20	Pulse	99	782137	59411	1
Fage_P082a	20	Pulse	99	794537	71811	1
Fage_P082a	20	Pulse	99	806936	84210	1
Fage_P082a	20	Pulse	99	819336	96610	1
Fage_P082a	20	Pulse	99	831736	109010	1
Fage_P082a	20	Pulse	99	844136	121410	1
Fage_P082a	21	Picture	Encoding Sternberg Symbols	847346	0	2	24825	3	0	next	other	0
Fage_P082a	21	Pulse	99	856535	9189	1
Fage_P082a	21	Pulse	99	868935	21589	1
Fage_P082a	22	Picture	Fixation Cross Sternberg Symbols after Encoding	872171	0	1	12495	2	0	next	other	0
Fage_P082a	22	Pulse	99	881335	9164	1
Fage_P082a	23	Picture	Stroop Sternberg	884666	0	1	24824	2	0	next	hit	98
Fage_P082a	23	Pulse	99	893735	9069	1
Fage_P082a	23	Response	1	895324	10658	1
Fage_P082a	23	Pulse	99	906134	21468	1
Fage_P082a	24	Picture	Fixation Cross Sternberg Symbols after Stroop	909490	0	1	37319	2	0	next	other	0
Fage_P082a	24	Pulse	99	918534	9044	1
Fage_P082a	24	Pulse	99	930934	21444	1
Fage_P082a	24	Pulse	99	943334	33844	1
Fage_P082a	25	Picture	Retrieval Sternberg Symbols	946809	0	1	24824	3	0	next	hit	107
Fage_P082a	25	Pulse	99	955733	8924	1
Fage_P082a	25	Pulse	99	968133	21324	1
Fage_P082a	25	Response	1	968313	21504	1
Fage_P082a	26	Picture	Fixation Cross after Retrieval	971633	0	2	136949	4	0	next	other	0
Fage_P082a	26	Pulse	99	980533	8900	1
Fage_P082a	26	Pulse	99	992932	21299	1
Fage_P082a	26	Pulse	99	1005332	33699	1
Fage_P082a	26	Pulse	99	1017732	46099	1
Fage_P082a	26	Pulse	99	1030132	58499	1
Fage_P082a	26	Pulse	99	1042531	70898	1
Fage_P082a	26	Pulse	99	1054931	83298	1
Fage_P082a	26	Pulse	99	1067331	95698	1
Fage_P082a	26	Pulse	99	1079731	108098	1
Fage_P082a	26	Pulse	99	1092130	120497	1
Fage_P082a	26	Pulse	99	1104530	132897	1
Fage_P082a	27	Picture	Encoding Sternberg Symbols	1108582	0	2	24825	3	0	next	other	0
Fage_P082a	27	Pulse	99	1116930	8348	1
Fage_P082a	27	Pulse	99	1129329	20747	1
Fage_P082a	28	Picture	Fixation Cross Sternberg Symbols after Encoding	1133407	0	1	12495	2	0	next	other	0
Fage_P082a	28	Pulse	99	1141729	8322	1
Fage_P082a	29	Picture	Stroop Sternberg	1145902	0	1	24824	2	0	next	incorrect	127
Fage_P082a	29	Pulse	99	1154129	8227	1
Fage_P082a	29	Response	2	1155929	10027	1
Fage_P082a	29	Pulse	99	1166529	20627	1
Fage_P082a	30	Picture	Fixation Cross Sternberg Symbols after Stroop	1170726	0	1	37319	2	0	next	other	0
Fage_P082a	30	Pulse	99	1178938	8212	1
Fage_P082a	30	Pulse	99	1191338	20612	1
Fage_P082a	30	Pulse	99	1203738	33012	1
Fage_P082a	31	Picture	Retrieval Sternberg Symbols	1208045	0	1	24825	2	0	next	hit	135
Fage_P082a	31	Pulse	99	1216138	8093	1
Fage_P082a	31	Response	1	1220817	12772	1
Fage_P082a	31	Pulse	99	1228537	20492	1
Fage_P082a	32	Picture	Fixation Cross after Retrieval	1232870	0	1	124620	2	0	next	other	0
Fage_P082a	32	Pulse	99	1240937	8067	1
Fage_P082a	32	Pulse	99	1253337	20467	1
Fage_P082a	32	Pulse	99	1265736	32866	1
Fage_P082a	32	Pulse	99	1278136	45266	1
Fage_P082a	32	Pulse	99	1290536	57666	1
Fage_P082a	32	Pulse	99	1302936	70066	1
Fage_P082a	32	Pulse	99	1315335	82465	1
Fage_P082a	32	Pulse	99	1327735	94865	1
Fage_P082a	32	Pulse	99	1340135	107265	1
Fage_P082a	32	Pulse	99	1352535	119665	1
Fage_P082a	33	Picture	Encoding Sternberg Symbols	1357490	0	1	24824	2	0	next	other	0
Fage_P082a	33	Pulse	99	1364934	7444	1
Fage_P082a	33	Pulse	99	1377334	19844	1
Fage_P082a	34	Picture	Fixation Cross Sternberg Symbols after Encoding	1382314	0	1	12495	2	0	next	other	0
Fage_P082a	34	Pulse	99	1389734	7420	1
Fage_P082a	35	Picture	Stroop Sternberg	1394809	0	1	24824	2	0	next	incorrect	155
Fage_P082a	35	Pulse	99	1402133	7324	1
Fage_P082a	35	Response	2	1403763	8954	1
Fage_P082a	35	Pulse	99	1414533	19724	1
Fage_P082a	36	Picture	Fixation Cross Sternberg Symbols after Stroop	1419633	0	1	37320	2	0	next	other	0
Fage_P082a	36	Pulse	99	1426933	7300	1
Fage_P082a	36	Pulse	99	1439333	19700	1
Fage_P082a	36	Pulse	99	1451732	32099	1
Fage_P082a	37	Picture	Retrieval Sternberg Symbols	1456953	0	1	24824	2	0	next	hit	163
Fage_P082a	37	Pulse	99	1464132	7179	1
Fage_P082a	37	Response	1	1474122	17169	1
Fage_P082a	37	Pulse	99	1476532	19579	1
Fage_P082a	38	Picture	Fixation Cross after Retrieval	1481777	0	1	112291	2	0	next	other	0
Fage_P082a	38	Pulse	99	1488932	7155	1
Fage_P082a	38	Pulse	99	1501331	19554	1
Fage_P082a	38	Pulse	99	1513731	31954	1
Fage_P082a	38	Pulse	99	1526131	44354	1
Fage_P082a	38	Pulse	99	1538531	56754	1
Fage_P082a	38	Pulse	99	1550930	69153	1
Fage_P082a	38	Pulse	99	1563330	81553	1
Fage_P082a	38	Pulse	99	1575730	93953	1
Fage_P082a	38	Pulse	99	1588130	106353	1
Fage_P082a	39	Picture	Encoding Sternberg Symbols	1594068	0	1	24824	2	0	next	other	0
Fage_P082a	39	Pulse	99	1600529	6461	1
Fage_P082a	39	Pulse	99	1612929	18861	1
Fage_P082a	40	Picture	Fixation Cross Sternberg Symbols after Encoding	1618892	0	1	12496	2	0	next	other	0
Fage_P082a	40	Pulse	99	1625329	6437	1
Fage_P082a	41	Picture	Stroop Sternberg	1631388	0	1	24824	2	0	next	hit	182
Fage_P082a	41	Pulse	99	1637728	6340	1
Fage_P082a	41	Response	1	1640598	9210	1
Fage_P082a	41	Pulse	99	1650128	18740	1
Fage_P082a	42	Picture	Fixation Cross Sternberg Symbols after Stroop	1656212	0	1	37319	2	0	next	other	0
Fage_P082a	42	Pulse	99	1662528	6316	1
Fage_P082a	42	Pulse	99	1674928	18716	1
Fage_P082a	42	Pulse	99	1687327	31115	1
Fage_P082a	43	Picture	Retrieval Sternberg Symbols	1693531	0	1	24824	2	0	next	hit	191
Fage_P082a	43	Pulse	99	1699727	6196	1
Fage_P082a	43	Pulse	99	1712127	18596	1
Fage_P082a	43	Response	1	1712537	19006	1
Fage_P082a	44	Picture	Fixation Cross after Retrieval	1718355	0	1	112292	2	0	next	other	0
Fage_P082a	44	Pulse	99	1724526	6171	1
Fage_P082a	44	Pulse	99	1736926	18571	1
Fage_P082a	44	Pulse	99	1749326	30971	1
Fage_P082a	44	Pulse	99	1761726	43371	1
Fage_P082a	44	Pulse	99	1774125	55770	1
Fage_P082a	44	Pulse	99	1786525	68170	1
Fage_P082a	44	Pulse	99	1798925	80570	1
Fage_P082a	44	Pulse	99	1811325	92970	1
Fage_P082a	44	Pulse	99	1823724	105369	1
Fage_P082a	45	Picture	Encoding Sternberg Symbols	1830647	0	1	24824	2	0	next	other	0
Fage_P082a	45	Pulse	99	1836124	5477	1
Fage_P082a	45	Pulse	99	1848524	17877	1
Fage_P082a	46	Picture	Fixation Cross Sternberg Symbols after Encoding	1855471	0	1	12495	2	0	next	other	0
Fage_P082a	46	Pulse	99	1860923	5452	1
Fage_P082a	47	Picture	Stroop Sternberg	1867966	0	1	24824	2	0	next	incorrect	209
Fage_P082a	47	Pulse	99	1873323	5357	1
Fage_P082a	47	Response	2	1877183	9217	1
Fage_P082a	47	Pulse	99	1885723	17757	1
Fage_P082a	48	Picture	Fixation Cross Sternberg Symbols after Stroop	1892790	0	1	37320	2	0	next	other	0
Fage_P082a	48	Pulse	99	1898123	5333	1
Fage_P082a	48	Pulse	99	1910522	17732	1
Fage_P082a	48	Pulse	99	1922922	30132	1
Fage_P082a	49	Picture	Retrieval Sternberg Symbols	1930110	0	1	24824	2	0	next	hit	217
Fage_P082a	49	Pulse	99	1935322	5212	1
Fage_P082a	49	Response	1	1942022	11912	1
Fage_P082a	49	Pulse	99	1947721	17611	1
Fage_P082a	50	Picture	Fixation Cross after Retrieval	1954934	0	1	136949	2	0	next	other	0
Fage_P082a	50	Pulse	99	1960121	5187	1
Fage_P082a	50	Pulse	99	1972521	17587	1
Fage_P082a	50	Pulse	99	1984921	29987	1
Fage_P082a	50	Pulse	99	1997320	42386	1
Fage_P082a	50	Pulse	99	2009720	54786	1
Fage_P082a	50	Pulse	99	2022120	67186	1
Fage_P082a	50	Pulse	99	2034520	79586	1
Fage_P082a	50	Pulse	99	2046919	91985	1
Fage_P082a	50	Pulse	99	2059319	104385	1
Fage_P082a	50	Pulse	99	2071719	116785	1
Fage_P082a	50	Pulse	99	2084119	129185	1
Fage_P082a	51	Picture	Encoding Sternberg Symbols	2091883	0	1	24824	2	0	next	other	0
Fage_P082a	51	Pulse	99	2096518	4635	1
Fage_P082a	51	Pulse	99	2108918	17035	1
Fage_P082a	52	Picture	Fixation Cross Sternberg Symbols after Encoding	2116707	0	1	12495	2	0	next	other	0
Fage_P082a	52	Pulse	99	2121318	4611	1
Fage_P082a	53	Picture	Stroop Sternberg	2129202	0	1	24824	2	0	next	hit	239
Fage_P082a	53	Pulse	99	2133717	4515	1
Fage_P082a	53	Pulse	99	2146117	16915	1
Fage_P082a	53	Response	1	2146797	17595	1
Fage_P082a	54	Picture	Fixation Cross Sternberg Symbols after Stroop	2154026	0	1	37320	2	0	next	other	0
Fage_P082a	54	Pulse	99	2158517	4491	1
Fage_P082a	54	Pulse	99	2170917	16891	1
Fage_P082a	54	Pulse	99	2183316	29290	1
Fage_P082a	55	Picture	Retrieval Sternberg Symbols	2191346	0	1	24824	2	0	next	incorrect	246
Fage_P082a	55	Pulse	99	2195716	4370	1
Fage_P082a	55	Response	2	2202336	10990	1
Fage_P082a	55	Pulse	99	2208116	16770	1
Fage_P082a	56	Picture	Fixation Cross after Retrieval	2216170	0	1	124620	2	0	next	other	0
Fage_P082a	56	Pulse	99	2220516	4346	1
Fage_P082a	56	Pulse	99	2232915	16745	1
Fage_P082a	56	Pulse	99	2245315	29145	1
Fage_P082a	56	Pulse	99	2257715	41545	1
Fage_P082a	56	Pulse	99	2270114	53944	1
Fage_P082a	56	Pulse	99	2282514	66344	1
Fage_P082a	56	Pulse	99	2294914	78744	1
Fage_P082a	56	Pulse	99	2307314	91144	1
Fage_P082a	56	Pulse	99	2319713	103543	1
Fage_P082a	56	Pulse	99	2332113	115943	1
Fage_P082a	57	Picture	Encoding Sternberg Symbols	2340790	0	1	24824	2	0	next	other	0
Fage_P082a	57	Pulse	99	2344513	3723	1
Fage_P082a	57	Pulse	99	2356913	16123	1
Fage_P082a	58	Picture	Fixation Cross Sternberg Symbols after Encoding	2365614	0	1	12495	3	0	next	other	0
Fage_P082a	58	Pulse	99	2369312	3698	1
Fage_P082a	59	Picture	Stroop Sternberg	2378109	0	2	24825	3	0	next	incorrect	266
Fage_P082a	59	Pulse	99	2381712	3603	1
Fage_P082a	59	Response	2	2386342	8233	1
Fage_P082a	59	Pulse	99	2394112	16003	1
Fage_P082a	60	Picture	Fixation Cross Sternberg Symbols after Stroop	2402934	0	1	37319	2	0	next	other	0
Fage_P082a	60	Pulse	99	2406512	3578	1
Fage_P082a	60	Pulse	99	2418911	15977	1
Fage_P082a	60	Pulse	99	2431311	28377	1
Fage_P082a	61	Picture	Retrieval Sternberg Symbols	2440253	0	1	24824	2	0	next	incorrect	275
Fage_P082a	61	Pulse	99	2443711	3458	1
Fage_P082a	61	Pulse	99	2456110	15857	1
Fage_P082a	61	Response	2	2460980	20727	1
Fage_P082a	62	Picture	Fixation Cross after Retrieval	2465077	0	1	149444	2	0	next	other	0
Fage_P082a	62	Pulse	99	2468510	3433	1
Fage_P082a	62	Pulse	99	2480910	15833	1
Fage_P082a	62	Pulse	99	2493310	28233	1
Fage_P082a	62	Pulse	99	2505709	40632	1
Fage_P082a	62	Pulse	99	2518109	53032	1
Fage_P082a	62	Pulse	99	2530509	65432	1
Fage_P082a	62	Pulse	99	2542909	77832	1
Fage_P082a	62	Pulse	99	2555308	90231	1
Fage_P082a	62	Pulse	99	2567708	102631	1
Fage_P082a	62	Pulse	99	2580108	115031	1
Fage_P082a	62	Pulse	99	2592507	127430	1
Fage_P082a	62	Pulse	99	2604907	139830	1
Fage_P082a	63	Picture	Encoding Sternberg Symbols	2614521	0	1	24825	2	0	next	other	0
Fage_P082a	63	Pulse	99	2617307	2786	1
Fage_P082a	63	Pulse	99	2629707	15186	1
Fage_P082a	64	Picture	Fixation Cross Sternberg Symbols after Encoding	2639346	0	1	12495	2	0	next	other	0
Fage_P082a	64	Pulse	99	2642106	2760	1
Fage_P082a	65	Picture	Stroop Sternberg	2651841	0	1	24824	2	0	next	incorrect	296
Fage_P082a	65	Pulse	99	2654506	2665	1
Fage_P082a	65	Response	2	2664096	12255	1
Fage_P082a	65	Pulse	99	2666906	15065	1
Fage_P082a	66	Picture	Fixation Cross Sternberg Symbols after Stroop	2676665	0	1	37319	2	0	next	other	0
Fage_P082a	66	Pulse	99	2679306	2641	1
Fage_P082a	66	Pulse	99	2691705	15040	1
Fage_P082a	66	Pulse	99	2704105	27440	1
Fage_P082a	67	Picture	Retrieval Sternberg Symbols	2713984	0	1	24824	3	0	next	hit	304
Fage_P082a	67	Pulse	99	2716505	2521	1
Fage_P082a	67	Response	1	2725855	11871	1
Fage_P082a	67	Pulse	99	2728904	14920	1
Fage_P082a	68	Picture	Fixation Cross after Retrieval	2738808	0	2	124621	3	0	next	other	0
Fage_P082a	68	Pulse	99	2741304	2496	1
Fage_P082a	68	Pulse	99	2753704	14896	1
Fage_P082a	68	Pulse	99	2766104	27296	1
Fage_P082a	68	Pulse	99	2778503	39695	1
Fage_P082a	68	Pulse	99	2790903	52095	1
Fage_P082a	68	Pulse	99	2803303	64495	1
Fage_P082a	68	Pulse	99	2815703	76895	1
Fage_P082a	68	Pulse	99	2828102	89294	1
Fage_P082a	68	Pulse	99	2840502	101694	1
Fage_P082a	68	Pulse	99	2852912	114104	1
Fage_P082a	69	Picture	Encoding Sternberg Symbols	2863429	0	1	24824	2	0	next	other	0
Fage_P082a	69	Pulse	99	2865312	1883	1
Fage_P082a	69	Pulse	99	2877711	14282	1
Fage_P082a	70	Picture	Fixation Cross Sternberg Symbols after Encoding	2888253	0	1	12495	2	0	next	other	0
Fage_P082a	70	Pulse	99	2890111	1858	1
Fage_P082a	71	Picture	Stroop Sternberg	2900748	0	1	24824	2	0	next	incorrect	324
Fage_P082a	71	Pulse	99	2902511	1763	1
Fage_P082a	71	Response	2	2911650	10902	1
Fage_P082a	71	Pulse	99	2914910	14162	1
Fage_P082a	72	Picture	Fixation Cross Sternberg Symbols after Stroop	2925572	0	1	37320	2	0	next	other	0
Fage_P082a	72	Pulse	99	2927310	1738	1
Fage_P082a	72	Pulse	99	2939710	14138	1
Fage_P082a	72	Pulse	99	2952110	26538	1
Fage_P082a	73	Picture	Retrieval Sternberg Symbols	2962892	0	1	24824	2	0	next	incorrect	333
Fage_P082a	73	Pulse	99	2964509	1617	1
Fage_P082a	73	Pulse	99	2976909	14017	1
Fage_P082a	73	Response	2	2977269	14377	1
Fage_P082a	74	Picture	Fixation Cross after Retrieval	2987716	0	1	112291	2	0	next	other	0
Fage_P082a	74	Pulse	99	2989309	1593	1
Fage_P082a	74	Pulse	99	3001708	13992	1
Fage_P082a	74	Pulse	99	3014108	26392	1
Fage_P082a	74	Pulse	99	3026508	38792	1
Fage_P082a	74	Pulse	99	3038908	51192	1
Fage_P082a	74	Pulse	99	3051307	63591	1
Fage_P082a	74	Pulse	99	3063707	75991	1
Fage_P082a	74	Pulse	99	3076107	88391	1
Fage_P082a	74	Pulse	99	3088507	100791	1
Fage_P082a	75	Picture	Encoding Sternberg Symbols	3100007	0	1	24824	2	0	next	other	0
Fage_P082a	75	Pulse	99	3100906	899	1
Fage_P082a	75	Pulse	99	3113306	13299	1
Fage_P082a	76	Picture	Fixation Cross Sternberg Symbols after Encoding	3124831	0	1	12496	2	0	next	other	0
Fage_P082a	76	Pulse	99	3125706	875	1
Fage_P082a	77	Picture	Stroop Sternberg	3137327	0	1	24824	2	0	next	hit	351
Fage_P082a	77	Pulse	99	3138106	779	1
Fage_P082a	77	Response	1	3146155	8828	1
Fage_P082a	77	Pulse	99	3150505	13178	1
Fage_P082a	78	Picture	Fixation Cross Sternberg Symbols after Stroop	3162151	0	1	37319	2	0	next	other	0
Fage_P082a	78	Pulse	99	3162905	754	1
Fage_P082a	78	Pulse	99	3175305	13154	1
Fage_P082a	78	Pulse	99	3187704	25553	1
Fage_P082a	79	Picture	Retrieval Sternberg Symbols	3199470	0	1	24824	2	0	next	hit	359
Fage_P082a	79	Pulse	99	3200104	634	1
Fage_P082a	79	Response	1	3210884	11414	1
Fage_P082a	79	Pulse	99	3212504	13034	1
Fage_P082a	80	Picture	Fixation Cross after Retrieval	3224294	0	1	124620	3	0	next	other	0
Fage_P082a	80	Pulse	99	3224904	610	1
Fage_P082a	80	Pulse	99	3237303	13009	1
Fage_P082a	80	Pulse	99	3249703	25409	1
Fage_P082a	80	Pulse	99	3262103	37809	1
Fage_P082a	80	Pulse	99	3274502	50208	1
Fage_P082a	80	Pulse	99	3286902	62608	1
Fage_P082a	80	Pulse	99	3299302	75008	1
Fage_P082a	80	Pulse	99	3311702	87408	1
Fage_P082a	80	Pulse	99	3324101	99807	1
Fage_P082a	80	Pulse	99	3336501	112207	1
Fage_P082a	80	Pulse	99	3348901	124607	1
Fage_P082a	81	Picture	Encoding Sternberg Symbols	3348914	0	2	24825	3	0	next	other	0
Fage_P082a	81	Pulse	99	3361301	12387	1
Fage_P082a	81	Pulse	99	3373700	24786	1
Fage_P082a	82	Picture	Fixation Cross Sternberg Symbols after Encoding	3373739	0	1	12495	2	0	next	other	0
Fage_P082a	82	Pulse	99	3386100	12361	1
Fage_P082a	83	Picture	Stroop Sternberg	3386234	0	1	24824	2	0	next	incorrect	379
Fage_P082a	83	Response	2	3398040	11806	1
Fage_P082a	83	Pulse	99	3398500	12266	1
Fage_P082a	83	Pulse	99	3410899	24665	1
Fage_P082a	84	Picture	Fixation Cross Sternberg Symbols after Stroop	3411058	0	1	37319	3	0	next	other	0
Fage_P082a	84	Pulse	99	3423299	12241	1
Fage_P082a	84	Pulse	99	3435699	24641	1
Fage_P082a	84	Pulse	99	3448099	37041	1
Fage_P082a	85	Picture	Retrieval Sternberg Symbols	3448377	0	2	24825	3	0	next	incorrect	388
Fage_P082a	85	Pulse	99	3460498	12121	1
Fage_P082a	85	Response	2	3463038	14661	1
Fage_P082a	85	Pulse	99	3472898	24521	1
Fage_P082a	86	Picture	Fixation Cross after Retrieval	3473202	0	1	124620	2	0	next	other	0
Fage_P082a	86	Pulse	99	3485298	12096	1
Fage_P082a	86	Pulse	99	3497698	24496	1
Fage_P082a	86	Pulse	99	3510097	36895	1
Fage_P082a	86	Pulse	99	3522497	49295	1
Fage_P082a	86	Pulse	99	3534897	61695	1
Fage_P082a	86	Pulse	99	3547297	74095	1
Fage_P082a	86	Pulse	99	3559696	86494	1
Fage_P082a	86	Pulse	99	3572096	98894	1
Fage_P082a	86	Pulse	99	3584496	111294	1
Fage_P082a	86	Pulse	99	3596895	123693	1
Fage_P082a	87	Picture	Encoding Sternberg Symbols	3597822	0	1	24824	2	0	next	other	0
Fage_P082a	87	Pulse	99	3609295	11473	1
Fage_P082a	87	Pulse	99	3621695	23873	1
Fage_P082a	88	Picture	Fixation Cross Sternberg Symbols after Encoding	3622646	0	1	12495	2	0	next	other	0
Fage_P082a	88	Pulse	99	3634095	11449	1
Fage_P082a	89	Picture	Stroop Sternberg	3635141	0	1	24824	2	0	next	incorrect	407
Fage_P082a	89	Response	2	3645255	10114	1
Fage_P082a	89	Pulse	99	3646494	11353	1
Fage_P082a	89	Pulse	99	3658894	23753	1
Fage_P082a	90	Picture	Fixation Cross Sternberg Symbols after Stroop	3659965	0	1	37320	2	0	next	other	0
Fage_P082a	90	Pulse	99	3671294	11329	1
Fage_P082a	90	Pulse	99	3683694	23729	1
Fage_P082a	90	Pulse	99	3696093	36128	1
Fage_P082a	91	Picture	Retrieval Sternberg Symbols	3697285	0	1	24824	2	0	next	incorrect	415
Fage_P082a	91	Response	2	3704073	6788	1
Fage_P082a	91	Pulse	99	3708493	11208	1
Fage_P082a	91	Pulse	99	3720893	23608	1
Fage_P082a	92	Picture	Fixation Cross after Retrieval	3722109	0	1	112291	2	0	next	other	0
Fage_P082a	92	Pulse	99	3733292	11183	1
Fage_P082a	92	Pulse	99	3745692	23583	1
Fage_P082a	92	Pulse	99	3758092	35983	1
Fage_P082a	92	Pulse	99	3770492	48383	1
Fage_P082a	92	Pulse	99	3782891	60782	1
Fage_P082a	92	Pulse	99	3795291	73182	1
Fage_P082a	92	Pulse	99	3807691	85582	1
Fage_P082a	92	Pulse	99	3820091	97982	1
Fage_P082a	92	Pulse	99	3832490	110381	1
Fage_P082a	93	Picture	Encoding Sternberg Symbols	3834400	0	1	24824	2	0	next	other	0
Fage_P082a	93	Pulse	99	3844890	10490	1
Fage_P082a	93	Pulse	99	3857290	22890	1
Fage_P082a	94	Picture	Fixation Cross Sternberg Symbols after Encoding	3859224	0	1	12496	2	0	next	other	0
Fage_P082a	94	Pulse	99	3869689	10465	1
Fage_P082a	95	Picture	Stroop Sternberg	3871720	0	1	24824	2	0	next	incorrect	434
Fage_P082a	95	Response	2	3880499	8779	1
Fage_P082a	95	Pulse	99	3882089	10369	1
Fage_P082a	95	Pulse	99	3894489	22769	1
Fage_P082a	96	Picture	Fixation Cross Sternberg Symbols after Stroop	3896544	0	1	37319	2	0	next	other	0
Fage_P082a	96	Pulse	99	3906889	10345	1
Fage_P082a	96	Pulse	99	3919288	22744	1
Fage_P082a	96	Pulse	99	3931688	35144	1
Fage_P082a	97	Picture	Retrieval Sternberg Symbols	3933863	0	1	24824	2	0	next	hit	443
Fage_P082a	97	Pulse	99	3944088	10225	1
Fage_P082a	97	Response	1	3944698	10835	1
Fage_P082a	97	Pulse	99	3956488	22625	1
Fage_P082a	98	Picture	Fixation Cross after Retrieval	3958687	0	1	136949	2	0	next	other	0
Fage_P082a	98	Pulse	99	3968887	10200	1
Fage_P082a	98	Pulse	99	3981287	22600	1
Fage_P082a	98	Pulse	99	3993687	35000	1
Fage_P082a	98	Pulse	99	4006086	47399	1
Fage_P082a	98	Pulse	99	4018486	59799	1
Fage_P082a	98	Pulse	99	4030886	72199	1
Fage_P082a	98	Pulse	99	4043286	84599	1
Fage_P082a	98	Pulse	99	4055685	96998	1
Fage_P082a	98	Pulse	99	4068085	109398	1
Fage_P082a	98	Pulse	99	4080485	121798	1
Fage_P082a	98	Pulse	99	4092885	134198	1
Fage_P082a	99	Picture	Encoding Sternberg Symbols	4095636	0	1	24824	2	0	next	other	0
Fage_P082a	99	Pulse	99	4105284	9648	1
Fage_P082a	99	Pulse	99	4117684	22048	1
Fage_P082a	100	Picture	Fixation Cross Sternberg Symbols after Encoding	4120460	0	1	12496	2	0	next	other	0
Fage_P082a	100	Pulse	99	4130084	9624	1
Fage_P082a	101	Picture	Stroop Sternberg	4132956	0	1	24824	2	0	next	incorrect	464
Fage_P082a	101	Pulse	99	4142484	9528	1
Fage_P082a	101	Response	2	4142613	9657	1
Fage_P082a	101	Pulse	99	4154883	21927	1
Fage_P082a	102	Picture	Fixation Cross Sternberg Symbols after Stroop	4157780	0	1	37319	2	0	next	other	0
Fage_P082a	102	Pulse	99	4167283	9503	1
Fage_P082a	102	Pulse	99	4179683	21903	1
Fage_P082a	102	Pulse	99	4192082	34302	1
Fage_P082a	103	Picture	Retrieval Sternberg Symbols	4195099	0	1	24824	2	0	next	hit	472
Fage_P082a	103	Pulse	99	4204482	9383	1
Fage_P082a	103	Response	1	4204872	9773	1
Fage_P082a	103	Pulse	99	4216882	21783	1
Fage_P082a	104	Picture	Fixation Cross after Retrieval	4219923	0	1	149445	2	0	next	other	0
Fage_P082a	104	Pulse	99	4229282	9359	1
Fage_P082a	104	Pulse	99	4241681	21758	1
Fage_P082a	104	Pulse	99	4254081	34158	1
Fage_P082a	104	Pulse	99	4266481	46558	1
Fage_P082a	104	Pulse	99	4278881	58958	1
Fage_P082a	104	Pulse	99	4291280	71357	1
Fage_P082a	104	Pulse	99	4303680	83757	1
Fage_P082a	104	Pulse	99	4316080	96157	1
Fage_P082a	104	Pulse	99	4328479	108556	1
Fage_P082a	104	Pulse	99	4340879	120956	1
Fage_P082a	104	Pulse	99	4353279	133356	1
Fage_P082a	104	Pulse	99	4365679	145756	1
Fage_P082a	105	Picture	Encoding Sternberg Symbols	4369368	0	1	24824	2	0	next	other	0
Fage_P082a	105	Pulse	99	4378078	8710	1
Fage_P082a	105	Pulse	99	4390478	21110	1
Fage_P082a	106	Picture	Fixation Cross Sternberg Symbols after Encoding	4394192	0	1	12495	2	0	next	other	0
Fage_P082a	106	Pulse	99	4402878	8686	1
Fage_P082a	107	Picture	Stroop Sternberg	4406687	0	1	24824	2	0	next	hit	494
Fage_P082a	107	Pulse	99	4415278	8591	1
Fage_P082a	107	Response	1	4417777	11090	1
Fage_P082a	107	Pulse	99	4427677	20990	1
Fage_P082a	108	Picture	Fixation Cross Sternberg Symbols after Stroop	4431511	0	1	37320	2	0	next	other	0
Fage_P082a	108	Pulse	99	4440077	8566	1
Fage_P082a	108	Pulse	99	4452477	20966	1
Fage_P082a	108	Pulse	99	4464876	33365	1
Fage_P082a	109	Picture	Retrieval Sternberg Symbols	4468831	0	1	24824	2	0	next	incorrect	502
Fage_P082a	109	Pulse	99	4477276	8445	1
Fage_P082a	109	Response	2	4481036	12205	1
Fage_P082a	109	Pulse	99	4489676	20845	1
Fage_P082a	110	Picture	Fixation Cross after Retrieval	4493655	0	1	137115	2	0	next	other	0
Fage_P082a	110	Pulse	99	4502076	8421	1
Fage_P082a	110	Pulse	99	4514475	20820	1
Fage_P082a	110	Pulse	99	4526875	33220	1
Fage_P082a	110	Pulse	99	4539275	45620	1
Fage_P082a	110	Pulse	99	4551675	58020	1
Fage_P082a	110	Pulse	99	4564074	70419	1
Fage_P082a	110	Pulse	99	4576474	82819	1
Fage_P082a	110	Pulse	99	4588874	95219	1
Fage_P082a	110	Pulse	99	4601273	107618	1
Fage_P082a	110	Pulse	99	4613683	120028	1
Fage_P082a	110	Pulse	99	4626083	132428	1
Fage_P082a	111	Picture	Encoding Sternberg Symbols	4630770	0	1	24824	2	0	next	other	0
Fage_P082a	111	Pulse	99	4638483	7713	1
Fage_P082a	111	Pulse	99	4650882	20112	1
Fage_P082a	112	Picture	Fixation Cross Sternberg Symbols after Encoding	4655594	0	1	12496	2	0	next	other	0
Fage_P082a	112	Pulse	99	4663282	7688	1
Fage_P082a	113	Picture	Stroop Sternberg	4668090	0	1	24824	2	0	next	incorrect	523
Fage_P082a	113	Pulse	99	4675682	7592	1
Fage_P082a	113	Response	2	4681302	13212	1
Fage_P082a	113	Pulse	99	4688082	19992	1
Fage_P082a	114	Picture	Fixation Cross Sternberg Symbols after Stroop	4692914	0	1	37319	2	0	next	other	0
Fage_P082a	114	Pulse	99	4700481	7567	1
Fage_P082a	114	Pulse	99	4712881	19967	1
Fage_P082a	114	Pulse	99	4725281	32367	1
Fage_P082a	115	Picture	Retrieval Sternberg Symbols	4730233	0	1	24824	2	0	next	incorrect	531
Fage_P082a	115	Pulse	99	4737681	7448	1
Fage_P082a	115	Response	2	4746610	16377	1
Fage_P082a	115	Pulse	99	4750080	19847	1
Fage_P082a	116	Picture	Fixation Cross after Retrieval	4755057	0	1	112292	2	0	next	other	0
Fage_P082a	116	Pulse	99	4762480	7423	1
Fage_P082a	116	Pulse	99	4774880	19823	1
Fage_P082a	116	Pulse	99	4787279	32222	1
Fage_P082a	116	Pulse	99	4799679	44622	1
Fage_P082a	116	Pulse	99	4812079	57022	1
Fage_P082a	116	Pulse	99	4824479	69422	1
Fage_P082a	116	Pulse	99	4836878	81821	1
Fage_P082a	116	Pulse	99	4849278	94221	1
Fage_P082a	116	Pulse	99	4861678	106621	1
Fage_P082a	117	Picture	Encoding Sternberg Symbols	4867349	0	1	24824	2	0	next	other	0
Fage_P082a	117	Pulse	99	4874078	6729	1
Fage_P082a	117	Pulse	99	4886477	19128	1
Fage_P082a	118	Picture	Fixation Cross Sternberg Symbols after Encoding	4892173	0	1	12495	2	0	next	other	0
Fage_P082a	118	Pulse	99	4898877	6704	1
Fage_P082a	119	Picture	Stroop Sternberg	4904668	0	1	24824	2	0	next	incorrect	550
Fage_P082a	119	Pulse	99	4911277	6609	1
Fage_P082a	119	Response	2	4914897	10229	1
Fage_P082a	119	Pulse	99	4923676	19008	1
Fage_P082a	120	Picture	Fixation Cross Sternberg Symbols after Stroop	4929492	0	1	37320	2	0	next	other	0
Fage_P082a	120	Pulse	99	4936076	6584	1
Fage_P082a	120	Pulse	99	4948476	18984	1
Fage_P082a	120	Pulse	99	4960876	31384	1
Fage_P082a	121	Picture	Retrieval Sternberg Symbols	4966812	0	1	24824	2	0	next	hit	559
Fage_P082a	121	Pulse	99	4973275	6463	1
Fage_P082a	121	Pulse	99	4985675	18863	1
Fage_P082a	121	Response	1	4986295	19483	1
Fage_P082a	122	Picture	Fixation Cross after Retrieval	4991636	0	1	149444	2	0	next	other	0
Fage_P082a	122	Pulse	99	4998075	6439	1
Fage_P082a	122	Pulse	99	5010474	18838	1
Fage_P082a	122	Pulse	99	5022874	31238	1
Fage_P082a	122	Pulse	99	5035274	43638	1
Fage_P082a	122	Pulse	99	5047674	56038	1
Fage_P082a	122	Pulse	99	5060073	68437	1
Fage_P082a	122	Pulse	99	5072473	80837	1
Fage_P082a	122	Pulse	99	5084873	93237	1
Fage_P082a	122	Pulse	99	5097273	105637	1
Fage_P082a	122	Pulse	99	5109672	118036	1
Fage_P082a	122	Pulse	99	5122072	130436	1
Fage_P082a	122	Pulse	99	5134472	142836	1
Fage_P082a	123	Picture	Encoding Sternberg Symbols	5141080	0	1	24824	2	0	next	other	0
Fage_P082a	123	Pulse	99	5146872	5792	1
Fage_P082a	123	Pulse	99	5159271	18191	1
Fage_P082a	124	Picture	Fixation Cross Sternberg Symbols after Encoding	5165904	0	1	12496	2	0	next	other	0
Fage_P082a	124	Pulse	99	5171671	5767	1
Fage_P082a	125	Picture	Stroop Sternberg	5178400	0	1	24824	2	0	next	incorrect	580
Fage_P082a	125	Pulse	99	5184071	5671	1
Fage_P082a	125	Response	2	5188021	9621	1
Fage_P082a	125	Pulse	99	5196470	18070	1
Fage_P082a	126	Picture	Fixation Cross Sternberg Symbols after Stroop	5203224	0	1	37319	2	0	next	other	0
Fage_P082a	126	Pulse	99	5208870	5646	1
Fage_P082a	126	Pulse	99	5221270	18046	1
Fage_P082a	126	Pulse	99	5233670	30446	1
Fage_P082a	127	Picture	Retrieval Sternberg Symbols	5240543	0	1	24824	2	0	next	hit	588
Fage_P082a	127	Pulse	99	5246069	5526	1
Fage_P082a	127	Response	1	5250739	10196	1
Fage_P082a	127	Pulse	99	5258469	17926	1
Fage_P082a	128	Picture	Fixation Cross after Retrieval	5265367	0	1	124620	2	0	next	other	0
Fage_P082a	128	Pulse	99	5270869	5502	1
Fage_P082a	128	Pulse	99	5283269	17902	1
Fage_P082a	128	Pulse	99	5295668	30301	1
Fage_P082a	128	Pulse	99	5308068	42701	1
Fage_P082a	128	Pulse	99	5320468	55101	1
Fage_P082a	128	Pulse	99	5332867	67500	1
Fage_P082a	128	Pulse	99	5345267	79900	1
Fage_P082a	128	Pulse	99	5357667	92300	1
Fage_P082a	128	Pulse	99	5370067	104700	1
Fage_P082a	128	Pulse	99	5382466	117099	1
Fage_P082a	129	Picture	Encoding Sternberg Symbols	5389987	0	1	24824	2	0	next	other	0
Fage_P082a	129	Pulse	99	5394866	4879	1
Fage_P082a	129	Pulse	99	5407266	17279	1
Fage_P082a	130	Picture	Fixation Cross Sternberg Symbols after Encoding	5414811	0	1	12496	2	0	next	other	0
Fage_P082a	130	Pulse	99	5419666	4855	1
Fage_P082a	131	Picture	Stroop Sternberg	5427307	0	1	24824	2	0	next	incorrect	608
Fage_P082a	131	Pulse	99	5432065	4758	1
Fage_P082a	131	Response	2	5437585	10278	1
Fage_P082a	131	Pulse	99	5444465	17158	1
Fage_P082a	132	Picture	Fixation Cross Sternberg Symbols after Stroop	5452131	0	1	37319	2	0	next	other	0
Fage_P082a	132	Pulse	99	5456865	4734	1
Fage_P082a	132	Pulse	99	5469264	17133	1
Fage_P082a	132	Pulse	99	5481664	29533	1
Fage_P082a	133	Picture	Retrieval Sternberg Symbols	5489450	0	1	24824	2	0	next	hit	616
Fage_P082a	133	Pulse	99	5494064	4614	1
Fage_P082a	133	Response	1	5500814	11364	1
Fage_P082a	133	Pulse	99	5506464	17014	1
Fage_P082a	134	Picture	Fixation Cross after Retrieval	5514274	0	1	112292	2	0	next	other	0
Fage_P082a	134	Pulse	99	5518863	4589	1
Fage_P082a	134	Pulse	99	5531263	16989	1
Fage_P082a	134	Pulse	99	5543663	29389	1
Fage_P082a	134	Pulse	99	5556063	41789	1
Fage_P082a	134	Pulse	99	5568462	54188	1
Fage_P082a	134	Pulse	99	5580862	66588	1
Fage_P082a	134	Pulse	99	5593262	78988	1
Fage_P082a	134	Pulse	99	5605661	91387	1
Fage_P082a	134	Pulse	99	5618061	103787	1
Fage_P082a	135	Picture	Encoding Sternberg Symbols	5626566	0	1	24824	2	0	next	other	0
Fage_P082a	135	Pulse	99	5630461	3895	1
Fage_P082a	135	Pulse	99	5642861	16295	1
Fage_P082a	136	Picture	Fixation Cross Sternberg Symbols after Encoding	5651390	0	1	12495	2	0	next	other	0
Fage_P082a	136	Pulse	99	5655261	3871	1
Fage_P082a	137	Picture	Stroop Sternberg	5663885	0	1	24824	2	0	next	hit	635
Fage_P082a	137	Pulse	99	5667660	3775	1
Fage_P082a	137	Response	1	5672830	8945	1
Fage_P082a	137	Pulse	99	5680060	16175	1
Fage_P082a	138	Picture	Fixation Cross Sternberg Symbols after Stroop	5688709	0	1	37320	2	0	next	other	0
Fage_P082a	138	Pulse	99	5692460	3751	1
Fage_P082a	138	Pulse	99	5704859	16150	1
Fage_P082a	138	Pulse	99	5717259	28550	1
Fage_P082a	139	Picture	Retrieval Sternberg Symbols	5726029	0	1	24824	2	0	next	hit	643
Fage_P082a	139	Pulse	99	5729659	3630	1
Fage_P082a	139	Response	1	5736859	10830	1
Fage_P082a	139	Pulse	99	5742058	16029	1
Fage_P082a	140	Picture	Fixation Cross after Retrieval	5750853	0	1	136949	2	0	next	other	0
Fage_P082a	140	Pulse	99	5754458	3605	1
Fage_P082a	140	Pulse	99	5766858	16005	1
Fage_P082a	140	Pulse	99	5779258	28405	1
Fage_P082a	140	Pulse	99	5791657	40804	1
Fage_P082a	140	Pulse	99	5804057	53204	1
Fage_P082a	140	Pulse	99	5816457	65604	1
Fage_P082a	140	Pulse	99	5828857	78004	1
Fage_P082a	140	Pulse	99	5841256	90403	1
Fage_P082a	140	Pulse	99	5853656	102803	1
Fage_P082a	140	Pulse	99	5866056	115203	1
Fage_P082a	140	Pulse	99	5878456	127603	1
Fage_P082a	141	Picture	Encoding Sternberg Symbols	5887802	0	1	24824	2	0	next	other	0
Fage_P082a	141	Pulse	99	5890855	3053	1
Fage_P082a	141	Pulse	99	5903255	15453	1
Fage_P082a	142	Picture	Fixation Cross Sternberg Symbols after Encoding	5912626	0	1	12495	2	0	next	other	0
Fage_P082a	142	Pulse	99	5915655	3029	1
Fage_P082a	143	Picture	Stroop Sternberg	5925121	0	1	24824	2	0	next	hit	664
Fage_P082a	143	Pulse	99	5928054	2933	1
Fage_P082a	143	Response	1	5934704	9583	1
Fage_P082a	143	Pulse	99	5940454	15333	1
Fage_P082a	144	Picture	Fixation Cross Sternberg Symbols after Stroop	5949945	0	1	37320	2	0	next	other	0
Fage_P082a	144	Pulse	99	5952854	2909	1
Fage_P082a	144	Pulse	99	5965254	15309	1
Fage_P082a	144	Pulse	99	5977653	27708	1
Fage_P082a	145	Picture	Retrieval Sternberg Symbols	5987265	0	1	24824	2	0	next	incorrect	672
Fage_P082a	145	Pulse	99	5990053	2788	1
Fage_P082a	145	Response	2	6001503	14238	1
Fage_P082a	145	Pulse	99	6002453	15188	1
Fage_P082a	146	Picture	Fixation Cross after Retrieval	6012089	0	1	112291	2	0	next	other	0
Fage_P082a	146	Pulse	99	6014853	2764	1
Fage_P082a	146	Pulse	99	6027252	15163	1
Fage_P082a	146	Pulse	99	6039652	27563	1
Fage_P082a	146	Pulse	99	6052052	39963	1
Fage_P082a	146	Pulse	99	6064452	52363	1
Fage_P082a	146	Pulse	99	6076851	64762	1
Fage_P082a	146	Pulse	99	6089251	77162	1
Fage_P082a	146	Pulse	99	6101651	89562	1
Fage_P082a	146	Pulse	99	6114050	101961	1
Fage_P082a	147	Picture	Instruction Sternberg Letters	6124380	0	1	37320	2	0	next	other	0
Fage_P082a	147	Pulse	99	6126450	2070	1
Fage_P082a	147	Pulse	99	6138850	14470	1
Fage_P082a	147	Pulse	99	6151250	26870	1
Fage_P082a	148	Picture	Encoding Sternberg Letters	6161700	0	1	24824	2	0	next	other	0
Fage_P082a	148	Pulse	99	6163649	1949	1
Fage_P082a	148	Pulse	99	6176049	14349	1
Fage_P082a	149	Picture	Fixation Cross Sternberg Letters after Encoding	6186524	0	1	12495	2	0	next	other	0
Fage_P082a	149	Pulse	99	6188449	1925	1
Fage_P082a	150	Picture	Stroop Sternberg	6199019	0	1	24824	2	0	next	incorrect	695
Fage_P082a	150	Pulse	99	6200848	1829	1
Fage_P082a	150	Response	2	6212358	13339	1
Fage_P082a	150	Pulse	99	6213248	14229	1
Fage_P082a	151	Picture	Fixation Cross Sternberg Letters after Stroop	6223843	0	1	37320	2	0	next	other	0
Fage_P082a	151	Pulse	99	6225648	1805	1
Fage_P082a	151	Pulse	99	6238048	14205	1
Fage_P082a	151	Pulse	99	6250447	26604	1
Fage_P082a	152	Picture	Retrieval Sternberg Letters	6261163	0	1	24824	2	0	next	incorrect	703
Fage_P082a	152	Pulse	99	6262847	1684	1
Fage_P082a	152	Response	2	6273527	12364	1
Fage_P082a	152	Pulse	99	6275247	14084	1
Fage_P082a	153	Picture	Fixation Cross after Retrieval	6285987	0	1	112291	2	0	next	other	0
Fage_P082a	153	Pulse	99	6287647	1660	1
Fage_P082a	153	Pulse	99	6300046	14059	1
Fage_P082a	153	Pulse	99	6312446	26459	1
Fage_P082a	153	Pulse	99	6324846	38859	1
Fage_P082a	153	Pulse	99	6337246	51259	1
Fage_P082a	153	Pulse	99	6349645	63658	1
Fage_P082a	153	Pulse	99	6362045	76058	1
Fage_P082a	153	Pulse	99	6374445	88458	1
Fage_P082a	153	Pulse	99	6386844	100857	1
Fage_P082a	154	Picture	Encoding Sternberg Letters	6398278	0	1	24824	2	0	next	other	0
Fage_P082a	154	Pulse	99	6399244	966	1
Fage_P082a	154	Pulse	99	6411644	13366	1
Fage_P082a	155	Picture	Fixation Cross Sternberg Letters after Encoding	6423102	0	1	12495	3	0	next	other	0
Fage_P082a	155	Pulse	99	6424054	952	1
Fage_P082a	156	Picture	Stroop Sternberg	6435597	0	2	24825	3	0	next	incorrect	722
Fage_P082a	156	Pulse	99	6436453	856	1
Fage_P082a	156	Response	2	6442683	7086	1
Fage_P082a	156	Pulse	99	6448853	13256	1
Fage_P082a	157	Picture	Fixation Cross Sternberg Letters after Stroop	6460422	0	1	37319	2	0	next	other	0
Fage_P082a	157	Pulse	99	6461253	831	1
Fage_P082a	157	Pulse	99	6473653	13231	1
Fage_P082a	157	Pulse	99	6486052	25630	1
Fage_P082a	158	Picture	Retrieval Sternberg Letters	6497741	0	1	24824	3	0	next	incorrect	731
Fage_P082a	158	Pulse	99	6498452	711	1
Fage_P082a	158	Pulse	99	6510852	13111	1
Fage_P082a	158	Response	2	6511812	14071	1
Fage_P082a	159	Picture	Fixation Cross after Retrieval	6522565	0	2	149445	3	0	next	other	0
Fage_P082a	159	Pulse	99	6523252	687	1
Fage_P082a	159	Pulse	99	6535651	13086	1
Fage_P082a	159	Pulse	99	6548051	25486	1
Fage_P082a	159	Pulse	99	6560451	37886	1
Fage_P082a	159	Pulse	99	6572850	50285	1
Fage_P082a	159	Pulse	99	6585250	62685	1
Fage_P082a	159	Pulse	99	6597650	75085	1
Fage_P082a	159	Pulse	99	6610050	87485	1
Fage_P082a	159	Pulse	99	6622449	99884	1
Fage_P082a	159	Pulse	99	6634849	112284	1
Fage_P082a	159	Pulse	99	6647249	124684	1
Fage_P082a	159	Pulse	99	6659649	137084	1
Fage_P082a	160	Picture	Encoding Sternberg Letters	6672010	0	1	24824	2	0	next	other	0
Fage_P082a	160	Pulse	99	6672048	38	1
Fage_P082a	160	Pulse	99	6684448	12438	1
Fage_P082a	161	Picture	Fixation Cross Sternberg Letters after Encoding	6696834	0	1	12495	2	0	next	other	0
Fage_P082a	161	Pulse	99	6696848	14	1
Fage_P082a	161	Pulse	99	6709247	12413	1
Fage_P082a	162	Picture	Stroop Sternberg	6709329	0	1	24824	2	0	next	hit	752
Fage_P082a	162	Response	1	6721467	12138	1
Fage_P082a	162	Pulse	99	6721647	12318	1
Fage_P082a	162	Pulse	99	6734047	24718	1
Fage_P082a	163	Picture	Fixation Cross Sternberg Letters after Stroop	6734153	0	1	37319	3	0	next	other	0
Fage_P082a	163	Pulse	99	6746447	12294	1
Fage_P082a	163	Pulse	99	6758846	24693	1
Fage_P082a	163	Pulse	99	6771246	37093	1
Fage_P082a	164	Picture	Retrieval Sternberg Letters	6771472	0	2	24825	3	0	next	hit	761
Fage_P082a	164	Pulse	99	6783646	12174	1
Fage_P082a	164	Response	1	6784086	12614	1
Fage_P082a	164	Pulse	99	6796045	24573	1
Fage_P082a	165	Picture	Fixation Cross after Retrieval	6796297	0	1	124620	2	0	next	other	0
Fage_P082a	165	Pulse	99	6808445	12148	1
Fage_P082a	165	Pulse	99	6820845	24548	1
Fage_P082a	165	Pulse	99	6833245	36948	1
Fage_P082a	165	Pulse	99	6845644	49347	1
Fage_P082a	165	Pulse	99	6858044	61747	1
Fage_P082a	165	Pulse	99	6870444	74147	1
Fage_P082a	165	Pulse	99	6882844	86547	1
Fage_P082a	165	Pulse	99	6895243	98946	1
Fage_P082a	165	Pulse	99	6907643	111346	1
Fage_P082a	165	Pulse	99	6920043	123746	1
Fage_P082a	166	Picture	Encoding Sternberg Letters	6920917	0	1	24824	2	0	next	other	0
Fage_P082a	166	Pulse	99	6932443	11526	1
Fage_P082a	166	Pulse	99	6944842	23925	1
Fage_P082a	167	Picture	Fixation Cross Sternberg Letters after Encoding	6945741	0	1	12495	3	0	next	other	0
Fage_P082a	167	Pulse	99	6957242	11501	1
Fage_P082a	168	Picture	Stroop Sternberg	6958236	0	2	24824	3	0	next	hit	780
Fage_P082a	168	Response	1	6965672	7436	1
Fage_P082a	168	Pulse	99	6969642	11406	1
Fage_P082a	168	Pulse	99	6982041	23805	1
Fage_P082a	169	Picture	Fixation Cross Sternberg Letters after Stroop	6983060	0	1	37320	2	0	next	other	0
Fage_P082a	169	Pulse	99	6994441	11381	1
Fage_P082a	169	Pulse	99	7006841	23781	1
Fage_P082a	169	Pulse	99	7019241	36181	1
Fage_P082a	170	Picture	Retrieval Sternberg Letters	7020380	0	1	24824	2	0	next	incorrect	789
Fage_P082a	170	Pulse	99	7031640	11260	1
Fage_P082a	170	Response	2	7034300	13920	1
Fage_P082a	170	Pulse	99	7044040	23660	1
Fage_P082a	171	Picture	Fixation Cross after Retrieval	7045204	0	1	137115	2	0	next	other	0
Fage_P082a	171	Pulse	99	7056440	11236	1
Fage_P082a	171	Pulse	99	7068840	23636	1
Fage_P082a	171	Pulse	99	7081239	36035	1
Fage_P082a	171	Pulse	99	7093639	48435	1
Fage_P082a	171	Pulse	99	7106039	60835	1
Fage_P082a	171	Pulse	99	7118438	73234	1
Fage_P082a	171	Pulse	99	7130838	85634	1
Fage_P082a	171	Pulse	99	7143238	98034	1
Fage_P082a	171	Pulse	99	7155638	110434	1
Fage_P082a	171	Pulse	99	7168037	122833	1
Fage_P082a	171	Pulse	99	7180437	135233	1
Fage_P082a	172	Picture	Encoding Sternberg Letters	7182319	0	1	24824	3	0	next	other	0
Fage_P082a	172	Pulse	99	7192837	10518	1
Fage_P082a	172	Pulse	99	7205237	22918	1
Fage_P082a	173	Picture	Fixation Cross Sternberg Letters after Encoding	7207143	0	2	12496	3	0	next	other	0
Fage_P082a	173	Pulse	99	7217636	10493	1
Fage_P082a	174	Picture	Stroop Sternberg	7219639	0	1	24824	2	0	next	incorrect	809
Fage_P082a	174	Response	2	7229096	9457	1
Fage_P082a	174	Pulse	99	7230036	10397	1
Fage_P082a	174	Pulse	99	7242436	22797	1
Fage_P082a	175	Picture	Fixation Cross Sternberg Letters after Stroop	7244463	0	1	37319	2	0	next	other	0
Fage_P082a	175	Pulse	99	7254835	10372	1
Fage_P082a	175	Pulse	99	7267235	22772	1
Fage_P082a	175	Pulse	99	7279635	35172	1
Fage_P082a	176	Picture	Retrieval Sternberg Letters	7281782	0	1	24824	2	0	next	hit	818
Fage_P082a	176	Pulse	99	7292035	10253	1
Fage_P082a	176	Response	1	7294454	12672	1
Fage_P082a	176	Pulse	99	7304434	22652	1
Fage_P082a	177	Picture	Fixation Cross after Retrieval	7306606	0	1	124621	2	0	next	other	0
Fage_P082a	177	Pulse	99	7316834	10228	1
Fage_P082a	177	Pulse	99	7329234	22628	1
Fage_P082a	177	Pulse	99	7341634	35028	1
Fage_P082a	177	Pulse	99	7354033	47427	1
Fage_P082a	177	Pulse	99	7366433	59827	1
Fage_P082a	177	Pulse	99	7378833	72227	1
Fage_P082a	177	Pulse	99	7391232	84626	1
Fage_P082a	177	Pulse	99	7403632	97026	1
Fage_P082a	177	Pulse	99	7416032	109426	1
Fage_P082a	177	Pulse	99	7428432	121826	1
Fage_P082a	178	Picture	Encoding Sternberg Letters	7431227	0	1	24824	2	0	next	other	0
Fage_P082a	178	Pulse	99	7440831	9604	1
Fage_P082a	178	Pulse	99	7453231	22004	1
Fage_P082a	179	Picture	Fixation Cross Sternberg Letters after Encoding	7456051	0	1	12495	2	0	next	other	0
Fage_P082a	179	Pulse	99	7465631	9580	1
Fage_P082a	180	Picture	Stroop Sternberg	7468546	0	1	24824	2	0	next	incorrect	838
Fage_P082a	180	Pulse	99	7478031	9485	1
Fage_P082a	180	Response	2	7481740	13194	1
Fage_P082a	180	Pulse	99	7490430	21884	1
Fage_P082a	181	Picture	Fixation Cross Sternberg Letters after Stroop	7493370	0	1	37320	2	0	next	other	0
Fage_P082a	181	Pulse	99	7502830	9460	1
Fage_P082a	181	Pulse	99	7515230	21860	1
Fage_P082a	181	Pulse	99	7527629	34259	1
Fage_P082a	182	Picture	Retrieval Sternberg Letters	7530690	0	1	24824	2	0	next	hit	846
Fage_P082a	182	Pulse	99	7540029	9339	1
Fage_P082a	182	Response	1	7546869	16179	1
Fage_P082a	182	Pulse	99	7552429	21739	1
Fage_P082a	183	Picture	Fixation Cross after Retrieval	7555514	0	1	112291	2	0	next	other	0
Fage_P082a	183	Pulse	99	7564829	9315	1
Fage_P082a	183	Pulse	99	7577228	21714	1
Fage_P082a	183	Pulse	99	7589628	34114	1
Fage_P082a	183	Pulse	99	7602028	46514	1
Fage_P082a	183	Pulse	99	7614428	58914	1
Fage_P082a	183	Pulse	99	7626827	71313	1
Fage_P082a	183	Pulse	99	7639227	83713	1
Fage_P082a	183	Pulse	99	7651627	96113	1
Fage_P082a	183	Pulse	99	7664027	108513	1
Fage_P082a	184	Picture	Encoding Sternberg Letters	7667805	0	1	24824	2	0	next	other	0
Fage_P082a	184	Pulse	99	7676426	8621	1
Fage_P082a	184	Pulse	99	7688826	21021	1
Fage_P082a	185	Picture	Fixation Cross Sternberg Letters after Encoding	7692629	0	1	12495	3	0	next	other	0
Fage_P082a	185	Pulse	99	7701226	8597	1
Fage_P082a	186	Picture	Stroop Sternberg	7705124	0	2	24825	3	0	next	hit	865
Fage_P082a	186	Pulse	99	7713625	8501	1
Fage_P082a	186	Response	1	7715305	10181	1
Fage_P082a	186	Pulse	99	7726025	20901	1
Fage_P082a	187	Picture	Fixation Cross Sternberg Letters after Stroop	7729949	0	1	37319	3	0	next	other	0
Fage_P082a	187	Pulse	99	7738425	8476	1
Fage_P082a	187	Pulse	99	7750825	20876	1
Fage_P082a	187	Pulse	99	7763224	33275	1
Fage_P082a	188	Picture	Retrieval Sternberg Letters	7767268	0	2	24824	3	0	next	incorrect	873
Fage_P082a	188	Pulse	99	7775624	8356	1
Fage_P082a	188	Response	2	7779184	11916	1
Fage_P082a	188	Pulse	99	7788024	20756	1
Fage_P082a	189	Picture	Fixation Cross after Retrieval	7792092	0	1	112292	2	0	next	other	0
Fage_P082a	189	Pulse	99	7800423	8331	1
Fage_P082a	189	Pulse	99	7812823	20731	1
Fage_P082a	189	Pulse	99	7825223	33131	1
Fage_P082a	189	Pulse	99	7837623	45531	1
Fage_P082a	189	Pulse	99	7850022	57930	1
Fage_P082a	189	Pulse	99	7862422	70330	1
Fage_P082a	189	Pulse	99	7874822	82730	1
Fage_P082a	189	Pulse	99	7887222	95130	1
Fage_P082a	189	Pulse	99	7899621	107529	1
Fage_P082a	190	Picture	Encoding Sternberg Letters	7904384	0	1	24824	2	0	next	other	0
Fage_P082a	190	Pulse	99	7912021	7637	1
Fage_P082a	190	Pulse	99	7924421	20037	1
Fage_P082a	191	Picture	Fixation Cross Sternberg Letters after Encoding	7929208	0	1	12495	2	0	next	other	0
Fage_P082a	191	Pulse	99	7936821	7613	1
Fage_P082a	192	Picture	Stroop Sternberg	7941703	0	1	24824	2	0	next	incorrect	892
Fage_P082a	192	Pulse	99	7949220	7517	1
Fage_P082a	192	Response	2	7959780	18077	1
Fage_P082a	192	Pulse	99	7961620	19917	1
Fage_P082a	193	Picture	Fixation Cross Sternberg Letters after Stroop	7966527	0	1	37320	2	0	next	other	0
Fage_P082a	193	Pulse	99	7974020	7493	1
Fage_P082a	193	Pulse	99	7986419	19892	1
Fage_P082a	193	Pulse	99	7998819	32292	1
Fage_P082a	194	Picture	Retrieval Sternberg Letters	8003847	0	1	24824	2	0	next	hit	900
Fage_P082a	194	Pulse	99	8011219	7372	1
Fage_P082a	194	Response	1	8014439	10592	1
Fage_P082a	194	Pulse	99	8023619	19772	1
Fage_P082a	195	Picture	Fixation Cross after Retrieval	8028671	0	1	137115	2	0	next	other	0
Fage_P082a	195	Pulse	99	8036018	7347	1
Fage_P082a	195	Pulse	99	8048418	19747	1
Fage_P082a	195	Pulse	99	8060818	32147	1
Fage_P082a	195	Pulse	99	8073218	44547	1
Fage_P082a	195	Pulse	99	8085617	56946	1
Fage_P082a	195	Pulse	99	8098017	69346	1
Fage_P082a	195	Pulse	99	8110417	81746	1
Fage_P082a	195	Pulse	99	8122816	94145	1
Fage_P082a	195	Pulse	99	8135216	106545	1
Fage_P082a	195	Pulse	99	8147616	118945	1
Fage_P082a	195	Pulse	99	8160016	131345	1
Fage_P082a	196	Picture	Encoding Sternberg Letters	8165786	0	1	24824	2	0	next	other	0
Fage_P082a	196	Pulse	99	8172415	6629	1
Fage_P082a	196	Pulse	99	8184815	19029	1
Fage_P082a	197	Picture	Fixation Cross Sternberg Letters after Encoding	8190610	0	1	12496	2	0	next	other	0
Fage_P082a	197	Pulse	99	8197215	6605	1
Fage_P082a	198	Picture	Stroop Sternberg	8203106	0	1	24824	2	0	next	hit	921
Fage_P082a	198	Pulse	99	8209615	6509	1
Fage_P082a	198	Response	1	8213974	10868	1
Fage_P082a	198	Pulse	99	8222024	18918	1
Fage_P082a	199	Picture	Fixation Cross Sternberg Letters after Stroop	8227930	0	1	37319	2	0	next	other	0
Fage_P082a	199	Pulse	99	8234424	6494	1
Fage_P082a	199	Pulse	99	8246814	18884	1
Fage_P082a	199	Pulse	99	8259213	31283	1
Fage_P082a	200	Picture	Retrieval Sternberg Letters	8265249	0	1	24824	2	0	next	incorrect	929
Fage_P082a	200	Pulse	99	8271623	6374	1
Fage_P082a	200	Response	2	8277163	11914	1
Fage_P082a	200	Pulse	99	8284023	18774	1
Fage_P082a	201	Picture	Fixation Cross after Retrieval	8290073	0	1	124620	2	0	next	other	0
Fage_P082a	201	Pulse	99	8296423	6350	1
Fage_P082a	201	Pulse	99	8308822	18749	1
Fage_P082a	201	Pulse	99	8321222	31149	1
Fage_P082a	201	Pulse	99	8333622	43549	1
Fage_P082a	201	Pulse	99	8346022	55949	1
Fage_P082a	201	Pulse	99	8358421	68348	1
Fage_P082a	201	Pulse	99	8370821	80748	1
Fage_P082a	201	Pulse	99	8383221	93148	1
Fage_P082a	201	Pulse	99	8395620	105547	1
Fage_P082a	201	Pulse	99	8408020	117947	1
Fage_P082a	202	Picture	Encoding Sternberg Letters	8414693	0	1	24824	3	0	next	other	0
Fage_P082a	202	Pulse	99	8420420	5727	1
Fage_P082a	202	Pulse	99	8432820	18127	1
Fage_P082a	203	Picture	Fixation Cross Sternberg Letters after Encoding	8439517	0	2	12496	3	0	next	other	0
Fage_P082a	203	Pulse	99	8445219	5702	1
Fage_P082a	204	Picture	Stroop Sternberg	8452013	0	1	24824	2	0	next	incorrect	949
Fage_P082a	204	Pulse	99	8457619	5606	1
Fage_P082a	204	Response	2	8460709	8696	1
Fage_P082a	204	Pulse	99	8470019	18006	1
Fage_P082a	205	Picture	Fixation Cross Sternberg Letters after Stroop	8476837	0	1	37319	2	0	next	other	0
Fage_P082a	205	Pulse	99	8482419	5582	1
Fage_P082a	205	Pulse	99	8494818	17981	1
Fage_P082a	205	Pulse	99	8507218	30381	1
Fage_P082a	206	Picture	Retrieval Sternberg Letters	8514156	0	1	24824	2	0	next	incorrect	957
Fage_P082a	206	Pulse	99	8519618	5462	1
Fage_P082a	206	Response	2	8527368	13212	1
Fage_P082a	206	Pulse	99	8532017	17861	1
Fage_P082a	207	Picture	Fixation Cross after Retrieval	8538980	0	1	149445	2	0	next	other	0
Fage_P082a	207	Pulse	99	8544417	5437	1
Fage_P082a	207	Pulse	99	8556817	17837	1
Fage_P082a	207	Pulse	99	8569217	30237	1
Fage_P082a	207	Pulse	99	8581616	42636	1
Fage_P082a	207	Pulse	99	8594016	55036	1
Fage_P082a	207	Pulse	99	8606416	67436	1
Fage_P082a	207	Pulse	99	8618816	79836	1
Fage_P082a	207	Pulse	99	8631215	92235	1
Fage_P082a	207	Pulse	99	8643615	104635	1
Fage_P082a	207	Pulse	99	8656015	117035	1
Fage_P082a	207	Pulse	99	8668414	129434	1
Fage_P082a	207	Pulse	99	8680814	141834	1
Fage_P082a	208	Picture	Encoding Sternberg Letters	8688425	0	1	24824	2	0	next	other	0
Fage_P082a	208	Pulse	99	8693214	4789	1
Fage_P082a	208	Pulse	99	8705614	17189	1
Fage_P082a	209	Picture	Fixation Cross Sternberg Letters after Encoding	8713249	0	1	12495	2	0	next	other	0
Fage_P082a	209	Pulse	99	8718013	4764	1
Fage_P082a	210	Picture	Stroop Sternberg	8725744	0	1	24824	2	0	next	incorrect	979
Fage_P082a	210	Pulse	99	8730413	4669	1
Fage_P082a	210	Response	2	8740003	14259	1
Fage_P082a	210	Pulse	99	8742813	17069	1
Fage_P082a	211	Picture	Fixation Cross Sternberg Letters after Stroop	8750568	0	1	37320	2	0	next	other	0
Fage_P082a	211	Pulse	99	8755213	4645	1
Fage_P082a	211	Pulse	99	8767612	17044	1
Fage_P082a	211	Pulse	99	8780012	29444	1
Fage_P082a	212	Picture	Retrieval Sternberg Letters	8787888	0	1	24824	2	0	next	hit	987
Fage_P082a	212	Pulse	99	8792412	4524	1
Fage_P082a	212	Response	1	8799312	11424	1
Fage_P082a	212	Pulse	99	8804811	16923	1
Fage_P082a	213	Picture	Fixation Cross after Retrieval	8812712	0	1	124620	2	0	next	other	0
Fage_P082a	213	Pulse	99	8817211	4499	1
Fage_P082a	213	Pulse	99	8829611	16899	1
Fage_P082a	213	Pulse	99	8842011	29299	1
Fage_P082a	213	Pulse	99	8854410	41698	1
Fage_P082a	213	Pulse	99	8866810	54098	1
Fage_P082a	213	Pulse	99	8879210	66498	1
Fage_P082a	213	Pulse	99	8891610	78898	1
Fage_P082a	213	Pulse	99	8904009	91297	1
Fage_P082a	213	Pulse	99	8916409	103697	1
Fage_P082a	213	Pulse	99	8928809	116097	1
Fage_P082a	214	Picture	Encoding Sternberg Letters	8937332	0	1	24824	2	0	next	other	0
Fage_P082a	214	Pulse	99	8941209	3877	1
Fage_P082a	214	Pulse	99	8953608	16276	1
Fage_P082a	215	Picture	Fixation Cross Sternberg Letters after Encoding	8962156	0	1	12495	2	0	next	other	0
Fage_P082a	215	Pulse	99	8966008	3852	1
Fage_P082a	216	Picture	Stroop Sternberg	8974651	0	1	24824	2	0	next	incorrect	1007
Fage_P082a	216	Pulse	99	8978408	3757	1
Fage_P082a	216	Response	2	8988518	13867	1
Fage_P082a	216	Pulse	99	8990807	16156	1
Fage_P082a	217	Picture	Fixation Cross Sternberg Letters after Stroop	8999475	0	1	37320	2	0	next	other	0
Fage_P082a	217	Pulse	99	9003207	3732	1
Fage_P082a	217	Pulse	99	9015607	16132	1
Fage_P082a	217	Pulse	99	9028007	28532	1
Fage_P082a	218	Picture	Retrieval Sternberg Letters	9036795	0	1	24824	2	0	next	incorrect	1015
Fage_P082a	218	Pulse	99	9040406	3611	1
Fage_P082a	218	Response	2	9046816	10021	1
Fage_P082a	218	Pulse	99	9052806	16011	1
Fage_P082a	219	Picture	Fixation Cross after Retrieval	9061619	0	1	112291	2	0	next	other	0
Fage_P082a	219	Pulse	99	9065206	3587	1
Fage_P082a	219	Pulse	99	9077605	15986	1
Fage_P082a	219	Pulse	99	9090005	28386	1
Fage_P082a	219	Pulse	99	9102405	40786	1
Fage_P082a	219	Pulse	99	9114805	53186	1
Fage_P082a	219	Pulse	99	9127204	65585	1
Fage_P082a	219	Pulse	99	9139604	77985	1
Fage_P082a	219	Pulse	99	9152004	90385	1
Fage_P082a	219	Pulse	99	9164404	102785	1
Fage_P082a	220	Picture	Encoding Sternberg Letters	9173910	0	1	24824	3	0	next	other	0
Fage_P082a	220	Pulse	99	9176803	2893	1
Fage_P082a	220	Pulse	99	9189203	15293	1
Fage_P082a	221	Picture	Fixation Cross Sternberg Letters after Encoding	9198734	0	2	12496	3	0	next	other	0
Fage_P082a	221	Pulse	99	9201603	2869	1
Fage_P082a	222	Picture	Stroop Sternberg	9211230	0	1	24824	2	0	next	hit	1034
Fage_P082a	222	Pulse	99	9214003	2773	1
Fage_P082a	222	Response	1	9224102	12872	1
Fage_P082a	222	Pulse	99	9226402	15172	1
Fage_P082a	223	Picture	Fixation Cross Sternberg Letters after Stroop	9236054	0	1	37319	2	0	next	other	0
Fage_P082a	223	Pulse	99	9238802	2748	1
Fage_P082a	223	Pulse	99	9251202	15148	1
Fage_P082a	223	Pulse	99	9263601	27547	1
Fage_P082a	224	Picture	Retrieval Sternberg Letters	9273373	0	1	24824	2	0	next	incorrect	1042
Fage_P082a	224	Pulse	99	9276001	2628	1
Fage_P082a	224	Response	2	9287701	14328	1
Fage_P082a	224	Pulse	99	9288401	15028	1
Fage_P082a	225	Picture	Fixation Cross after Retrieval	9298197	0	1	124621	2	0	next	other	0
Fage_P082a	225	Pulse	99	9300801	2604	1
Fage_P082a	225	Pulse	99	9313200	15003	1
Fage_P082a	225	Pulse	99	9325600	27403	1
Fage_P082a	225	Pulse	99	9338000	39803	1
Fage_P082a	225	Pulse	99	9350400	52203	1
Fage_P082a	225	Pulse	99	9362799	64602	1
Fage_P082a	225	Pulse	99	9375199	77002	1
Fage_P082a	225	Pulse	99	9387599	89402	1
Fage_P082a	225	Pulse	99	9399998	101801	1
Fage_P082a	225	Pulse	99	9412398	114201	1
Fage_P082a	226	Picture	Encoding Sternberg Letters	9422818	0	1	24824	2	0	next	other	0
Fage_P082a	226	Pulse	99	9424798	1980	1
Fage_P082a	226	Pulse	99	9437198	14380	1
Fage_P082a	227	Picture	Fixation Cross Sternberg Letters after Encoding	9447642	0	1	12495	2	0	next	other	0
Fage_P082a	227	Pulse	99	9449597	1955	1
Fage_P082a	228	Picture	Stroop Sternberg	9460137	0	1	24824	2	0	next	incorrect	1062
Fage_P082a	228	Pulse	99	9461997	1860	1
Fage_P082a	228	Response	2	9471397	11260	1
Fage_P082a	228	Pulse	99	9474397	14260	1
Fage_P082a	229	Picture	Fixation Cross Sternberg Letters after Stroop	9484961	0	1	37320	2	0	next	other	0
Fage_P082a	229	Pulse	99	9486797	1836	1
Fage_P082a	229	Pulse	99	9499196	14235	1
Fage_P082a	229	Pulse	99	9511596	26635	1
Fage_P082a	230	Picture	Retrieval Sternberg Letters	9522281	0	1	24824	2	0	next	incorrect	1070
Fage_P082a	230	Pulse	99	9523996	1715	1
Fage_P082a	230	Response	2	9535826	13545	1
Fage_P082a	230	Pulse	99	9536395	14114	1
Fage_P082a	231	Picture	Fixation Cross after Retrieval	9547105	0	1	124620	2	0	next	other	0
Fage_P082a	231	Pulse	99	9548795	1690	1
Fage_P082a	231	Pulse	99	9561195	14090	1
Fage_P082a	231	Pulse	99	9573595	26490	1
Fage_P082a	231	Pulse	99	9585994	38889	1
Fage_P082a	231	Pulse	99	9598394	51289	1
Fage_P082a	231	Pulse	99	9610794	63689	1
Fage_P082a	231	Pulse	99	9623194	76089	1
Fage_P082a	231	Pulse	99	9635593	88488	1
Fage_P082a	231	Pulse	99	9647993	100888	1
Fage_P082a	231	Pulse	99	9660393	113288	1
Fage_P082a	232	Picture	Encoding Sternberg Letters	9671725	0	1	24824	2	0	next	other	0
Fage_P082a	232	Pulse	99	9672793	1068	1
Fage_P082a	232	Pulse	99	9685192	13467	1
Fage_P082a	233	Picture	Fixation Cross Sternberg Letters after Encoding	9696549	0	1	12495	2	0	next	other	0
Fage_P082a	233	Pulse	99	9697592	1043	1
Fage_P082a	234	Picture	Stroop Sternberg	9709044	0	1	24824	2	0	next	incorrect	1090
Fage_P082a	234	Pulse	99	9709992	948	1
Fage_P082a	234	Response	2	9720791	11747	1
Fage_P082a	234	Pulse	99	9722391	13347	1
Fage_P082a	235	Picture	Fixation Cross Sternberg Letters after Stroop	9733868	0	1	37320	2	0	next	other	0
Fage_P082a	235	Pulse	99	9734791	923	1
Fage_P082a	235	Pulse	99	9747191	13323	1
Fage_P082a	235	Pulse	99	9759591	25723	1
Fage_P082a	236	Picture	Retrieval Sternberg Letters	9771188	0	1	24824	2	0	next	incorrect	1098
Fage_P082a	236	Pulse	99	9771990	802	1
Fage_P082a	236	Response	2	9784190	13002	1
Fage_P082a	236	Pulse	99	9784390	13202	1
Fage_P082a	237	Picture	Fixation Cross after Retrieval	9796012	0	1	112291	2	0	next	other	0
Fage_P082a	237	Pulse	99	9796790	778	1
Fage_P082a	237	Pulse	99	9809189	13177	1
Fage_P082a	237	Pulse	99	9821589	25577	1
Fage_P082a	237	Pulse	99	9833989	37977	1
Fage_P082a	237	Pulse	99	9846389	50377	1
Fage_P082a	237	Pulse	99	9858788	62776	1
Fage_P082a	237	Pulse	99	9871188	75176	1
Fage_P082a	237	Pulse	99	9883588	87576	1
Fage_P082a	237	Pulse	99	9895988	99976	1
Fage_P082a	238	Picture	Encoding Sternberg Letters	9908303	0	1	24824	2	0	next	other	0
Fage_P082a	238	Pulse	99	9908387	84	1
Fage_P082a	238	Pulse	99	9920787	12484	1
Fage_P082a	239	Picture	Fixation Cross Sternberg Letters after Encoding	9933127	0	1	12496	2	0	next	other	0
Fage_P082a	239	Pulse	99	9933187	60	1
Fage_P082a	239	Pulse	99	9945587	12460	1
Fage_P082a	240	Picture	Stroop Sternberg	9945623	0	1	24824	2	0	next	incorrect	1118
Fage_P082a	240	Pulse	99	9957986	12363	1
Fage_P082a	240	Response	2	9959526	13903	1
Fage_P082a	240	Pulse	99	9970386	24763	1
Fage_P082a	241	Picture	Fixation Cross Sternberg Letters after Stroop	9970447	0	1	37319	2	0	next	other	0
Fage_P082a	241	Pulse	99	9982786	12339	1
Fage_P082a	241	Pulse	99	9995186	24739	1
Fage_P082a	241	Pulse	99	10007585	37138	1
Fage_P082a	242	Picture	Retrieval Sternberg Letters	10007766	0	1	24824	2	0	next	incorrect	1126
Fage_P082a	242	Pulse	99	10019995	12229	1
Fage_P082a	242	Response	2	10022415	14649	1
Fage_P082a	242	Pulse	99	10032395	24629	1
Fage_P082a	243	Picture	Fixation Cross after Retrieval	10032590	0	1	137116	2	0	next	other	0
Fage_P082a	243	Pulse	99	10044794	12204	1
Fage_P082a	243	Pulse	99	10057194	24604	1
Fage_P082a	243	Pulse	99	10069594	37004	1
Fage_P082a	243	Pulse	99	10081994	49404	1
Fage_P082a	243	Pulse	99	10094393	61803	1
Fage_P082a	243	Pulse	99	10106793	74203	1
Fage_P082a	243	Pulse	99	10119193	86603	1
Fage_P082a	243	Pulse	99	10131592	99002	1
Fage_P082a	243	Pulse	99	10143992	111402	1
Fage_P082a	243	Pulse	99	10156392	123802	1
Fage_P082a	243	Pulse	99	10168792	136202	1
Fage_P082a	244	Picture	Encoding Sternberg Letters	10169706	0	1	24824	2	0	next	other	0
Fage_P082a	244	Pulse	99	10181191	11485	1
Fage_P082a	244	Pulse	99	10193591	23885	1
Fage_P082a	245	Picture	Fixation Cross Sternberg Letters after Encoding	10194530	0	1	12495	2	0	next	other	0
Fage_P082a	245	Pulse	99	10205991	11461	1
Fage_P082a	246	Picture	Stroop Sternberg	10207025	0	1	24824	2	0	next	incorrect	1146
Fage_P082a	246	Response	2	10214861	7836	1
Fage_P082a	246	Pulse	99	10218390	11365	1
Fage_P082a	246	Pulse	99	10230790	23765	1
Fage_P082a	247	Picture	Fixation Cross Sternberg Letters after Stroop	10231849	0	1	37320	2	0	next	other	0
Fage_P082a	247	Pulse	99	10243190	11341	1
Fage_P082a	247	Pulse	99	10255590	23741	1
Fage_P082a	247	Pulse	99	10267989	36140	1
Fage_P082a	248	Picture	Retrieval Sternberg Letters	10269169	0	1	24824	2	0	next	incorrect	1154
Fage_P082a	248	Response	2	10278999	9830	1
Fage_P082a	248	Pulse	99	10280389	11220	1
Fage_P082a	248	Pulse	99	10292789	23620	1
Fage_P082a	249	Picture	Fixation Cross after Retrieval	10293993	0	1	149444	2	0	next	other	0
Fage_P082a	249	Pulse	99	10305189	11196	1
Fage_P082a	249	Pulse	99	10317588	23595	1
Fage_P082a	249	Pulse	99	10329988	35995	1
Fage_P082a	249	Pulse	99	10342388	48395	1
Fage_P082a	249	Pulse	99	10354788	60795	1
Fage_P082a	249	Pulse	99	10367187	73194	1
Fage_P082a	249	Pulse	99	10379587	85594	1
Fage_P082a	249	Pulse	99	10391987	97994	1
Fage_P082a	249	Pulse	99	10404387	110394	1
Fage_P082a	249	Pulse	99	10416786	122793	1
Fage_P082a	249	Pulse	99	10429186	135193	1
Fage_P082a	249	Pulse	99	10441586	147593	1
Fage_P082a	250	Picture	Encoding Sternberg Letters	10443437	0	1	24824	2	0	next	other	0
Fage_P082a	250	Pulse	99	10453985	10548	1
Fage_P082a	250	Pulse	99	10466385	22948	1
Fage_P082a	251	Picture	Fixation Cross Sternberg Letters after Encoding	10468261	0	1	12496	2	0	next	other	0
Fage_P082a	251	Pulse	99	10478785	10524	1
Fage_P082a	252	Picture	Stroop Sternberg	10480757	0	1	24824	2	0	next	hit	1177
Fage_P082a	252	Pulse	99	10491185	10428	1
Fage_P082a	252	Response	1	10495184	14427	1
Fage_P082a	252	Pulse	99	10503584	22827	1
Fage_P082a	253	Picture	Fixation Cross Sternberg Letters after Stroop	10505581	0	1	37319	2	0	next	other	0
Fage_P082a	253	Pulse	99	10515984	10403	1
Fage_P082a	253	Pulse	99	10528384	22803	1
Fage_P082a	253	Pulse	99	10540784	35203	1
Fage_P082a	254	Picture	Retrieval Sternberg Letters	10542900	0	1	24824	2	0	next	hit	1184
Fage_P082a	254	Response	1	10550173	7273	1
Fage_P082a	254	Pulse	99	10553183	10283	1
Fage_P082a	254	Pulse	99	10565583	22683	1
Fage_P082a	255	Picture	Fixation Cross after Retrieval	10567724	0	1	137116	2	0	next	other	0
Fage_P082a	255	Pulse	99	10577983	10259	1
Fage_P082a	255	Pulse	99	10590383	22659	1
Fage_P082a	255	Pulse	99	10602782	35058	1
Fage_P082a	255	Pulse	99	10615182	47458	1
Fage_P082a	255	Pulse	99	10627581	59857	1
Fage_P082a	255	Pulse	99	10639981	72257	1
Fage_P082a	255	Pulse	99	10652381	84657	1
Fage_P082a	255	Pulse	99	10664781	97057	1
Fage_P082a	255	Pulse	99	10677181	109457	1
Fage_P082a	255	Pulse	99	10689580	121856	1
Fage_P082a	255	Pulse	99	10701980	134256	1
Fage_P082a	256	Picture	Encoding Sternberg Letters	10704840	0	1	24824	2	0	next	other	0
Fage_P082a	256	Pulse	99	10714380	9540	1
Fage_P082a	256	Pulse	99	10726779	21939	1
Fage_P082a	257	Picture	Fixation Cross Sternberg Letters after Encoding	10729664	0	1	12495	2	0	next	other	0
Fage_P082a	257	Pulse	99	10739179	9515	1
Fage_P082a	258	Picture	Stroop Sternberg	10742159	0	1	24824	2	0	next	incorrect	1206
Fage_P082a	258	Pulse	99	10751579	9420	1
Fage_P082a	258	Response	2	10755699	13540	1
Fage_P082a	258	Pulse	99	10763979	21820	1
Fage_P082a	259	Picture	Fixation Cross Sternberg Letters after Stroop	10766983	0	1	37320	2	0	next	other	0
Fage_P082a	259	Pulse	99	10776378	9395	1
Fage_P082a	259	Pulse	99	10788778	21795	1
Fage_P082a	259	Pulse	99	10801178	34195	1
Fage_P082a	260	Picture	Retrieval Sternberg Letters	10804303	0	1	24824	2	0	next	incorrect	1214
Fage_P082a	260	Pulse	99	10813578	9275	1
Fage_P082a	260	Response	2	10817887	13584	1
Fage_P082a	260	Pulse	99	10825977	21674	1
Fage_P082a	261	Picture	Fixation Cross after Retrieval	10829127	0	1	112291	2	0	next	other	0
Fage_P082a	261	Pulse	99	10838377	9250	1
Fage_P082a	261	Pulse	99	10850777	21650	1
Fage_P082a	261	Pulse	99	10863176	34049	1
Fage_P082a	261	Pulse	99	10875576	46449	1
Fage_P082a	261	Pulse	99	10887976	58849	1
Fage_P082a	261	Pulse	99	10900376	71249	1
Fage_P082a	261	Pulse	99	10912775	83648	1
Fage_P082a	261	Pulse	99	10925175	96048	1
Fage_P082a	261	Pulse	99	10937575	108448	1
Fage_P082a	262	Picture	Encoding Sternberg Letters	10941418	0	1	24824	2	0	next	other	0
Fage_P082a	262	Pulse	99	10949975	8557	1
Fage_P082a	262	Pulse	99	10962374	20956	1
Fage_P082a	263	Picture	Fixation Cross Sternberg Letters after Encoding	10966242	0	1	12496	2	0	next	other	0
Fage_P082a	263	Pulse	99	10974774	8532	1
Fage_P082a	264	Picture	Stroop Sternberg	10978738	0	1	24824	2	0	next	incorrect	1233
Fage_P082a	264	Pulse	99	10987174	8436	1
Fage_P082a	264	Response	2	10991084	12346	1
Fage_P082a	264	Pulse	99	10999573	20835	1
Fage_P082a	265	Picture	Fixation Cross Sternberg Letters after Stroop	11003562	0	1	37319	2	0	next	other	0
Fage_P082a	265	Pulse	99	11011973	8411	1
Fage_P082a	265	Pulse	99	11024373	20811	1
Fage_P082a	265	Pulse	99	11036773	33211	1
Fage_P082a	266	Picture	Retrieval Sternberg Letters	11040881	0	1	24824	2	0	next	miss	0
Fage_P082a	266	Pulse	99	11049172	8291	1
Fage_P082a	266	Pulse	99	11061572	20691	1
Fage_P082a	267	Picture	Fixation Cross after Retrieval	11065705	0	1	149444	3	0	next	false_alarm	1243
Fage_P082a	267	Response	2	11067922	2217	1
Fage_P082a	267	Pulse	99	11073972	8267	1
Fage_P082a	267	Pulse	99	11086372	20667	1
Fage_P082a	267	Pulse	99	11098771	33066	1
Fage_P082a	267	Pulse	99	11111171	45466	1
Fage_P082a	267	Pulse	99	11123571	57866	1
Fage_P082a	267	Pulse	99	11135971	70266	1
Fage_P082a	267	Pulse	99	11148370	82665	1
Fage_P082a	267	Pulse	99	11160770	95065	1
Fage_P082a	267	Pulse	99	11173170	107465	1
Fage_P082a	267	Pulse	99	11185569	119864	1
Fage_P082a	267	Pulse	99	11197969	132264	1
Fage_P082a	267	Pulse	99	11210369	144664	1
Fage_P082a	268	Picture	Encoding Sternberg Letters	11215149	0	2	24825	3	0	next	other	0
Fage_P082a	268	Pulse	99	11222768	7619	1
Fage_P082a	268	Pulse	99	11235168	20019	1
Fage_P082a	269	Picture	Fixation Cross Sternberg Letters after Encoding	11239974	0	1	12495	2	0	next	other	0
Fage_P082a	269	Pulse	99	11247568	7594	1
Fage_P082a	270	Picture	Stroop Sternberg	11252469	0	1	24824	2	0	next	incorrect	1263
Fage_P082a	270	Pulse	99	11259968	7499	1
Fage_P082a	270	Response	2	11260298	7829	1
Fage_P082a	270	Pulse	99	11272368	19899	1
Fage_P082a	271	Picture	Fixation Cross Sternberg Letters after Stroop	11277293	0	1	37319	2	0	next	other	0
Fage_P082a	271	Pulse	99	11284767	7474	1
Fage_P082a	271	Pulse	99	11297167	19874	1
Fage_P082a	271	Pulse	99	11309567	32274	1
Fage_P082a	272	Picture	Retrieval Sternberg Letters	11314612	0	1	24824	3	0	next	hit	1271
Fage_P082a	272	Pulse	99	11321966	7354	1
Fage_P082a	272	Response	1	11326766	12154	1
Fage_P082a	272	Pulse	99	11334366	19754	1
Fage_P082a	273	Picture	Fixation Cross after Retrieval	11339436	0	2	124621	3	0	next	other	0
Fage_P082a	273	Pulse	99	11346766	7330	1
Fage_P082a	273	Pulse	99	11359166	19730	1
Fage_P082a	273	Pulse	99	11371565	32129	1
Fage_P082a	273	Pulse	99	11383965	44529	1
Fage_P082a	273	Pulse	99	11396365	56929	1
Fage_P082a	273	Pulse	99	11408765	69329	1
Fage_P082a	273	Pulse	99	11421164	81728	1
Fage_P082a	273	Pulse	99	11433564	94128	1
Fage_P082a	273	Pulse	99	11445964	106528	1
Fage_P082a	273	Pulse	99	11458363	118927	1
Fage_P082a	274	Picture	Encoding Sternberg Letters	11464057	0	1	24824	2	0	next	other	0
Fage_P082a	274	Pulse	99	11470763	6706	1
Fage_P082a	274	Pulse	99	11483163	19106	1
Fage_P082a	275	Picture	Fixation Cross Sternberg Letters after Encoding	11488881	0	1	12495	2	0	next	other	0
Fage_P082a	275	Pulse	99	11495563	6682	1
Fage_P082a	276	Picture	Stroop Sternberg	11501376	0	1	24824	2	0	next	incorrect	1291
Fage_P082a	276	Pulse	99	11507962	6586	1
Fage_P082a	276	Response	2	11510082	8706	1
Fage_P082a	276	Pulse	99	11520362	18986	1
Fage_P082a	277	Picture	Fixation Cross Sternberg Letters after Stroop	11526200	0	1	37320	2	0	next	other	0
Fage_P082a	277	Pulse	99	11532762	6562	1
Fage_P082a	277	Pulse	99	11545162	18962	1
Fage_P082a	277	Pulse	99	11557561	31361	1
Fage_P082a	278	Picture	Retrieval Sternberg Letters	11563520	0	1	24824	2	0	next	incorrect	1299
Fage_P082a	278	Pulse	99	11569961	6441	1
Fage_P082a	278	Response	2	11581331	17811	1
Fage_P082a	278	Pulse	99	11582361	18841	1
Fage_P082a	279	Picture	Fixation Cross after Retrieval	11588344	0	1	112291	2	0	next	other	0
Fage_P082a	279	Pulse	99	11594761	6417	1
Fage_P082a	279	Pulse	99	11607160	18816	1
Fage_P082a	279	Pulse	99	11619560	31216	1
Fage_P082a	279	Pulse	99	11631960	43616	1
Fage_P082a	279	Pulse	99	11644359	56015	1
Fage_P082a	279	Pulse	99	11656759	68415	1
Fage_P082a	279	Pulse	99	11669159	80815	1
Fage_P082a	279	Pulse	99	11681559	93215	1
Fage_P082a	279	Pulse	99	11693958	105614	1
Fage_P082a	280	Picture	Encoding Sternberg Letters	11700635	0	1	24824	2	0	next	other	0
Fage_P082a	280	Pulse	99	11706358	5723	1
Fage_P082a	280	Pulse	99	11718758	18123	1
Fage_P082a	281	Picture	Fixation Cross Sternberg Letters after Encoding	11725459	0	1	12496	2	0	next	other	0
Fage_P082a	281	Pulse	99	11731157	5698	1
Fage_P082a	282	Picture	Stroop Sternberg	11737955	0	1	24824	2	0	next	hit	1318
Fage_P082a	282	Pulse	99	11743557	5602	1
Fage_P082a	282	Response	1	11746237	8282	1
Fage_P082a	282	Pulse	99	11755957	18002	1
Fage_P082a	283	Picture	Fixation Cross Sternberg Letters after Stroop	11762779	0	1	37319	2	0	next	other	0
Fage_P082a	283	Pulse	99	11768357	5578	1
Fage_P082a	283	Pulse	99	11780756	17977	1
Fage_P082a	283	Pulse	99	11793156	30377	1
Fage_P082a	284	Picture	Retrieval Sternberg Letters	11800098	0	1	24824	2	0	next	hit	1326
Fage_P082a	284	Pulse	99	11805556	5458	1
Fage_P082a	284	Response	1	11810256	10158	1
Fage_P082a	284	Pulse	99	11817956	17858	1
Fage_P082a	285	Picture	Fixation Cross after Retrieval	11824922	0	1	137116	2	0	next	other	0
Fage_P082a	285	Pulse	99	11830355	5433	1
Fage_P082a	285	Pulse	99	11842755	17833	1
Fage_P082a	285	Pulse	99	11855155	30233	1
Fage_P082a	285	Pulse	99	11867555	42633	1
Fage_P082a	285	Pulse	99	11879964	55042	1
Fage_P082a	285	Pulse	99	11892364	67442	1
Fage_P082a	285	Pulse	99	11904764	79842	1
Fage_P082a	285	Pulse	99	11917163	92241	1
Fage_P082a	285	Pulse	99	11929563	104641	1
Fage_P082a	285	Pulse	99	11941963	117041	1
Fage_P082a	285	Pulse	99	11954363	129441	1
Fage_P082a	286	Picture	Encoding Sternberg Letters	11962038	0	1	24824	2	0	next	other	0
Fage_P082a	286	Pulse	99	11966762	4724	1
Fage_P082a	286	Pulse	99	11979162	17124	1
Fage_P082a	287	Picture	Fixation Cross Sternberg Letters after Encoding	11986862	0	1	12495	2	0	next	other	0
Fage_P082a	287	Pulse	99	11991562	4700	1
Fage_P082a	288	Picture	Stroop Sternberg	11999357	0	1	24824	2	0	next	hit	1347
Fage_P082a	288	Pulse	99	12003962	4605	1
Fage_P082a	288	Response	1	12006741	7384	1
Fage_P082a	288	Pulse	99	12016361	17004	1
Fage_P082a	289	Picture	Fixation Cross Sternberg Letters after Stroop	12024181	0	1	37320	2	0	next	other	0
Fage_P082a	289	Pulse	99	12028761	4580	1
Fage_P082a	289	Pulse	99	12041161	16980	1
Fage_P082a	289	Pulse	99	12053560	29379	1
Fage_P082a	290	Picture	Retrieval Sternberg Letters	12061501	0	1	24824	2	0	next	incorrect	1355
Fage_P082a	290	Pulse	99	12065960	4459	1
Fage_P082a	290	Response	2	12071990	10489	1
Fage_P082a	290	Pulse	99	12078360	16859	1
Fage_P082a	291	Picture	Fixation Cross after Retrieval	12086325	0	1	112291	2	0	next	other	0
Fage_P082a	291	Pulse	99	12090760	4435	1
Fage_P082a	291	Pulse	99	12103159	16834	1
Fage_P082a	291	Pulse	99	12115559	29234	1
Fage_P082a	291	Pulse	99	12127959	41634	1
Fage_P082a	291	Pulse	99	12140359	54034	1
Fage_P082a	291	Pulse	99	12152758	66433	1
Fage_P082a	291	Pulse	99	12165158	78833	1
Fage_P082a	291	Pulse	99	12177558	91233	1
Fage_P082a	291	Pulse	99	12189957	103632	1
Fage_P082a	292	Picture	End Sternberg	12198616	0	1	37320	2	0	next	other	0
Fage_P082a	292	Pulse	99	12202357	3741	1
Fage_P082a	292	Pulse	99	12214757	16141	1
Fage_P082a	292	Pulse	99	12227157	28541	1
Fage_P082a	293	Picture	Instruction Stroop	12235936	0	1	37319	2	0	next	other	0
Fage_P082a	293	Pulse	99	12239556	3620	1
Fage_P082a	293	Pulse	99	12251956	16020	1
Fage_P082a	293	Pulse	99	12264356	28420	1
Fage_P082a	294	Picture	stroop neutral close	12273255	0	1	24824	2	0	next	incorrect	1377
Fage_P082a	294	Pulse	99	12276756	3501	1
Fage_P082a	294	Response	2	12284195	10940	1
Fage_P082a	294	Pulse	99	12289155	15900	1
Fage_P082a	295	Picture	stroop neutral close	12298079	0	1	24824	2	0	next	hit	1381
Fage_P082a	295	Pulse	99	12301555	3476	1
Fage_P082a	295	Response	1	12305635	7556	1
Fage_P082a	295	Pulse	99	12313955	15876	1
Fage_P082a	296	Picture	stroop neutral close	12322903	0	1	24824	2	0	next	incorrect	1385
Fage_P082a	296	Pulse	99	12326355	3452	1
Fage_P082a	296	Response	2	12331974	9071	1
Fage_P082a	296	Pulse	99	12338754	15851	1
Fage_P082a	297	Picture	stroop neutral close	12347727	0	1	24824	2	0	next	incorrect	1389
Fage_P082a	297	Pulse	99	12351154	3427	1
Fage_P082a	297	Response	2	12356534	8807	1
Fage_P082a	297	Pulse	99	12363554	15827	1
Fage_P082a	298	Picture	stroop neutral close	12372551	0	1	24991	2	0	next	hit	1393
Fage_P082a	298	Pulse	99	12375953	3402	1
Fage_P082a	298	Response	1	12379173	6622	1
Fage_P082a	298	Pulse	99	12388353	15802	1
Fage_P082a	299	Picture	stroop neutral close	12397542	0	1	24824	2	0	next	incorrect	1397
Fage_P082a	299	Pulse	99	12400753	3211	1
Fage_P082a	299	Response	2	12404143	6601	1
Fage_P082a	299	Pulse	99	12413153	15611	1
Fage_P082a	300	Picture	Fixation Cross Stroop	12422366	0	1	124620	2	0	next	other	0
Fage_P082a	300	Pulse	99	12425552	3186	1
Fage_P082a	300	Pulse	99	12437952	15586	1
Fage_P082a	300	Pulse	99	12450352	27986	1
Fage_P082a	300	Pulse	99	12462752	40386	1
Fage_P082a	300	Pulse	99	12475151	52785	1
Fage_P082a	300	Pulse	99	12487551	65185	1
Fage_P082a	300	Pulse	99	12499951	77585	1
Fage_P082a	300	Pulse	99	12512350	89984	1
Fage_P082a	300	Pulse	99	12524750	102384	1
Fage_P082a	300	Pulse	99	12537150	114784	1
Fage_P082a	301	Picture	stroop neutral close	12546986	0	1	24991	2	0	next	hit	1412
Fage_P082a	301	Pulse	99	12549550	2564	1
Fage_P082a	301	Response	1	12557389	10403	1
Fage_P082a	301	Pulse	99	12561949	14963	1
Fage_P082a	302	Picture	stroop neutral close	12571977	0	1	24824	2	0	next	incorrect	1416
Fage_P082a	302	Pulse	99	12574349	2372	1
Fage_P082a	302	Response	2	12583179	11202	1
Fage_P082a	302	Pulse	99	12586749	14772	1
Fage_P082a	303	Picture	stroop neutral close	12596801	0	1	24824	2	0	next	incorrect	1420
Fage_P082a	303	Pulse	99	12599149	2348	1
Fage_P082a	303	Response	2	12605318	8517	1
Fage_P082a	303	Pulse	99	12611548	14747	1
Fage_P082a	304	Picture	stroop neutral close	12621625	0	1	24991	2	0	next	incorrect	1424
Fage_P082a	304	Pulse	99	12623948	2323	1
Fage_P082a	304	Response	2	12629188	7563	1
Fage_P082a	304	Pulse	99	12636348	14723	1
Fage_P082a	305	Picture	stroop neutral close	12646616	0	1	24991	2	0	next	hit	1428
Fage_P082a	305	Pulse	99	12648747	2131	1
Fage_P082a	305	Response	1	12653207	6591	1
Fage_P082a	305	Pulse	99	12661147	14531	1
Fage_P082a	306	Picture	stroop neutral close	12671607	0	1	24824	2	0	next	incorrect	1432
Fage_P082a	306	Pulse	99	12673547	1940	1
Fage_P082a	306	Response	2	12678677	7070	1
Fage_P082a	306	Pulse	99	12685947	14340	1
Fage_P082a	307	Picture	Fixation Cross Stroop	12696431	0	1	124620	2	0	next	other	0
Fage_P082a	307	Pulse	99	12698346	1915	1
Fage_P082a	307	Pulse	99	12710746	14315	1
Fage_P082a	307	Pulse	99	12723146	26715	1
Fage_P082a	307	Pulse	99	12735545	39114	1
Fage_P082a	307	Pulse	99	12747945	51514	1
Fage_P082a	307	Pulse	99	12760345	63914	1
Fage_P082a	307	Pulse	99	12772745	76314	1
Fage_P082a	307	Pulse	99	12785144	88713	1
Fage_P082a	307	Pulse	99	12797544	101113	1
Fage_P082a	307	Pulse	99	12809944	113513	1
Fage_P082a	308	Picture	stroop neutral close	12821051	0	1	24990	3	0	next	hit	1447
Fage_P082a	308	Pulse	99	12822344	1293	1
Fage_P082a	308	Response	1	12830593	9542	1
Fage_P082a	308	Pulse	99	12834743	13692	1
Fage_P082a	309	Picture	stroop neutral close	12846041	0	2	24825	3	0	next	incorrect	1452
Fage_P082a	309	Pulse	99	12847143	1102	1
Fage_P082a	309	Pulse	99	12859543	13502	1
Fage_P082a	309	Response	2	12860193	14152	1
Fage_P082a	310	Picture	stroop neutral close	12870866	0	1	24990	3	0	next	incorrect	1455
Fage_P082a	310	Pulse	99	12871942	1076	1
Fage_P082a	310	Response	2	12884262	13396	1
Fage_P082a	310	Pulse	99	12884342	13476	1
Fage_P082a	311	Picture	stroop neutral close	12895856	0	2	24824	3	0	next	incorrect	1459
Fage_P082a	311	Pulse	99	12896742	886	1
Fage_P082a	311	Response	2	12904942	9086	1
Fage_P082a	311	Pulse	99	12909142	13286	1
Fage_P082a	312	Picture	stroop neutral close	12920680	0	1	24824	2	0	next	hit	1463
Fage_P082a	312	Pulse	99	12921541	861	1
Fage_P082a	312	Response	1	12930211	9531	1
Fage_P082a	312	Pulse	99	12933941	13261	1
Fage_P082a	313	Picture	stroop neutral close	12945504	0	1	24824	3	0	next	hit	1467
Fage_P082a	313	Pulse	99	12946341	837	1
Fage_P082a	313	Response	1	12953460	7956	1
Fage_P082a	313	Pulse	99	12958741	13237	1
Fage_P082a	314	Picture	Fixation Cross Stroop	12970328	0	2	124621	3	0	next	other	0
Fage_P082a	314	Pulse	99	12971140	812	1
Fage_P082a	314	Pulse	99	12983540	13212	1
Fage_P082a	314	Pulse	99	12995940	25612	1
Fage_P082a	314	Pulse	99	13008340	38012	1
Fage_P082a	314	Pulse	99	13020739	50411	1
Fage_P082a	314	Pulse	99	13033139	62811	1
Fage_P082a	314	Pulse	99	13045539	75211	1
Fage_P082a	314	Pulse	99	13057938	87610	1
Fage_P082a	314	Pulse	99	13070338	100010	1
Fage_P082a	314	Pulse	99	13082738	112410	1
Fage_P082a	315	Picture	stroop neutral close	13094949	0	1	24990	2	0	next	incorrect	1482
Fage_P082a	315	Pulse	99	13095138	189	1
Fage_P082a	315	Response	2	13101897	6948	1
Fage_P082a	315	Pulse	99	13107537	12588	1
Fage_P082a	315	Pulse	99	13119937	24988	1
Fage_P082a	316	Picture	stroop neutral close	13119939	0	1	24824	3	0	next	hit	1486
Fage_P082a	316	Response	1	13131417	11478	1
Fage_P082a	316	Pulse	99	13132337	12398	1
Fage_P082a	316	Pulse	99	13144737	24798	1
Fage_P082a	317	Picture	stroop neutral close	13144763	0	2	24825	3	0	next	incorrect	1490
Fage_P082a	317	Response	2	13151096	6333	1
Fage_P082a	317	Pulse	99	13157136	12373	1
Fage_P082a	317	Pulse	99	13169536	24773	1
Fage_P082a	318	Picture	stroop neutral close	13169588	0	1	24824	2	0	next	incorrect	1494
Fage_P082a	318	Response	2	13177626	8038	1
Fage_P082a	318	Pulse	99	13181936	12348	1
Fage_P082a	318	Pulse	99	13194335	24747	1
Fage_P082a	319	Picture	stroop neutral close	13194412	0	1	24990	2	0	next	incorrect	1498
Fage_P082a	319	Response	2	13205015	10603	1
Fage_P082a	319	Pulse	99	13206735	12323	1
Fage_P082a	319	Pulse	99	13219135	24723	1
Fage_P082a	320	Picture	stroop neutral close	13219402	0	1	24824	2	0	next	incorrect	1502
Fage_P082a	320	Response	2	13225695	6293	1
Fage_P082a	320	Pulse	99	13231535	12133	1
Fage_P082a	320	Pulse	99	13243934	24532	1
Fage_P082a	321	Picture	Fixation Cross Stroop	13244226	0	1	124621	2	0	next	other	0
Fage_P082a	321	Pulse	99	13256334	12108	1
Fage_P082a	321	Pulse	99	13268734	24508	1
Fage_P082a	321	Pulse	99	13281134	36908	1
Fage_P082a	321	Pulse	99	13293533	49307	1
Fage_P082a	321	Pulse	99	13305933	61707	1
Fage_P082a	321	Pulse	99	13318333	74107	1
Fage_P082a	321	Pulse	99	13330732	86506	1
Fage_P082a	321	Pulse	99	13343132	98906	1
Fage_P082a	321	Pulse	99	13355532	111306	1
Fage_P082a	321	Pulse	99	13367932	123706	1
Fage_P082a	322	Picture	stroop maximum incongruent	13368847	0	1	24824	2	0	next	incorrect	1517
Fage_P082a	322	Response	2	13375372	6525	1
Fage_P082a	322	Pulse	99	13380331	11484	1
Fage_P082a	322	Pulse	99	13392731	23884	1
Fage_P082a	323	Picture	stroop maximum incongruent	13393671	0	1	24823	3	0	next	hit	1522
Fage_P082a	323	Pulse	99	13405131	11460	1
Fage_P082a	323	Response	1	13407031	13360	1
Fage_P082a	323	Pulse	99	13417531	23860	1
Fage_P082a	324	Picture	stroop maximum incongruent	13418494	0	2	24825	3	0	next	hit	1525
Fage_P082a	324	Response	1	13428450	9956	1
Fage_P082a	324	Pulse	99	13429930	11436	1
Fage_P082a	324	Pulse	99	13442330	23836	1
Fage_P082a	325	Picture	stroop maximum incongruent	13443319	0	1	24824	2	0	next	incorrect	1529
Fage_P082a	325	Response	2	13454220	10901	1
Fage_P082a	325	Pulse	99	13454730	11411	1
Fage_P082a	325	Pulse	99	13467130	23811	1
Fage_P082a	326	Picture	stroop maximum incongruent	13468143	0	1	24824	2	0	next	hit	1533
Fage_P082a	326	Response	1	13476959	8816	1
Fage_P082a	326	Pulse	99	13479529	11386	1
Fage_P082a	326	Pulse	99	13491929	23786	1
Fage_P082a	327	Picture	stroop maximum incongruent	13492967	0	1	24824	2	0	next	incorrect	1537
Fage_P082a	327	Response	2	13503789	10822	1
Fage_P082a	327	Pulse	99	13504329	11362	1
Fage_P082a	327	Pulse	99	13516728	23761	1
Fage_P082a	328	Picture	Fixation Cross Stroop	13517791	0	1	124620	2	0	next	other	0
Fage_P082a	328	Pulse	99	13529128	11337	1
Fage_P082a	328	Pulse	99	13541528	23737	1
Fage_P082a	328	Pulse	99	13553928	36137	1
Fage_P082a	328	Pulse	99	13566327	48536	1
Fage_P082a	328	Pulse	99	13578727	60936	1
Fage_P082a	328	Pulse	99	13591127	73336	1
Fage_P082a	328	Pulse	99	13603526	85735	1
Fage_P082a	328	Pulse	99	13615926	98135	1
Fage_P082a	328	Pulse	99	13628326	110535	1
Fage_P082a	328	Pulse	99	13640736	122945	1
Fage_P082a	329	Picture	stroop maximum incongruent	13642411	0	1	24824	2	0	next	incorrect	1552
Fage_P082a	329	Response	2	13651705	9294	1
Fage_P082a	329	Pulse	99	13653125	10714	1
Fage_P082a	329	Pulse	99	13665535	23124	1
Fage_P082a	330	Picture	stroop maximum incongruent	13667235	0	1	24824	3	0	next	incorrect	1556
Fage_P082a	330	Response	2	13677275	10040	1
Fage_P082a	330	Pulse	99	13677935	10700	1
Fage_P082a	330	Pulse	99	13690335	23100	1
Fage_P082a	331	Picture	stroop maximum incongruent	13692059	0	2	24825	3	0	next	hit	1560
Fage_P082a	331	Response	1	13701674	9615	1
Fage_P082a	331	Pulse	99	13702734	10675	1
Fage_P082a	331	Pulse	99	13715134	23075	1
Fage_P082a	332	Picture	stroop maximum incongruent	13716884	0	1	24824	2	0	next	hit	1564
Fage_P082a	332	Response	1	13727434	10550	1
Fage_P082a	332	Pulse	99	13727534	10650	1
Fage_P082a	332	Pulse	99	13739934	23050	1
Fage_P082a	333	Picture	stroop maximum incongruent	13741708	0	1	24990	2	0	next	hit	1568
Fage_P082a	333	Response	1	13752203	10495	1
Fage_P082a	333	Pulse	99	13752333	10625	1
Fage_P082a	333	Pulse	99	13764733	23025	1
Fage_P082a	334	Picture	stroop maximum incongruent	13766698	0	1	24824	2	0	next	incorrect	1572
Fage_P082a	334	Response	2	13773393	6695	1
Fage_P082a	334	Pulse	99	13777133	10435	1
Fage_P082a	334	Pulse	99	13789532	22834	1
Fage_P082a	335	Picture	Fixation Cross Stroop	13791522	0	1	124621	2	0	next	other	0
Fage_P082a	335	Pulse	99	13801932	10410	1
Fage_P082a	335	Pulse	99	13814332	22810	1
Fage_P082a	335	Pulse	99	13826732	35210	1
Fage_P082a	335	Pulse	99	13839131	47609	1
Fage_P082a	335	Pulse	99	13851531	60009	1
Fage_P082a	335	Pulse	99	13863931	72409	1
Fage_P082a	335	Pulse	99	13876331	84809	1
Fage_P082a	335	Pulse	99	13888730	97208	1
Fage_P082a	335	Pulse	99	13901130	109608	1
Fage_P082a	335	Pulse	99	13913530	122008	1
Fage_P082a	336	Picture	stroop maximum incongruent	13916143	0	1	24824	2	0	next	hit	1588
Fage_P082a	336	Pulse	99	13925930	9787	1
Fage_P082a	336	Response	1	13930339	14196	1
Fage_P082a	336	Pulse	99	13938329	22186	1
Fage_P082a	337	Picture	stroop maximum incongruent	13940967	0	1	24824	2	0	next	hit	1591
Fage_P082a	337	Response	1	13950719	9752	1
Fage_P082a	337	Pulse	99	13950739	9772	1
Fage_P082a	337	Pulse	99	13963129	22162	1
Fage_P082a	338	Picture	stroop maximum incongruent	13965791	0	1	24824	2	0	next	incorrect	1596
Fage_P082a	338	Pulse	99	13975528	9737	1
Fage_P082a	338	Response	2	13976628	10837	1
Fage_P082a	338	Pulse	99	13987928	22137	1
Fage_P082a	339	Picture	stroop maximum incongruent	13990615	0	1	24824	2	0	next	hit	1599
Fage_P082a	339	Response	1	13998738	8123	1
Fage_P082a	339	Pulse	99	14000328	9713	1
Fage_P082a	339	Pulse	99	14012728	22113	1
Fage_P082a	340	Picture	stroop maximum incongruent	14015439	0	1	24824	2	0	next	hit	1603
Fage_P082a	340	Response	1	14023027	7588	1
Fage_P082a	340	Pulse	99	14025127	9688	1
Fage_P082a	340	Pulse	99	14037527	22088	1
Fage_P082a	341	Picture	stroop maximum incongruent	14040263	0	1	24824	2	0	next	incorrect	1607
Fage_P082a	341	Response	2	14048607	8344	1
Fage_P082a	341	Pulse	99	14049927	9664	1
Fage_P082a	341	Pulse	99	14062326	22063	1
Fage_P082a	342	Picture	Fixation Cross Stroop	14065087	0	1	124620	2	0	next	other	0
Fage_P082a	342	Pulse	99	14074726	9639	1
Fage_P082a	342	Pulse	99	14087126	22039	1
Fage_P082a	342	Pulse	99	14099526	34439	1
Fage_P082a	342	Pulse	99	14111925	46838	1
Fage_P082a	342	Pulse	99	14124325	59238	1
Fage_P082a	342	Pulse	99	14136725	71638	1
Fage_P082a	342	Pulse	99	14149125	84038	1
Fage_P082a	342	Pulse	99	14161524	96437	1
Fage_P082a	342	Pulse	99	14173924	108837	1
Fage_P082a	342	Pulse	99	14186324	121237	1
Fage_P082a	343	Picture	stroop maximum incongruent	14189707	0	1	24991	2	0	next	incorrect	1622
Fage_P082a	343	Response	2	14196644	6937	1
Fage_P082a	343	Pulse	99	14198723	9016	1
Fage_P082a	343	Pulse	99	14211123	21416	1
Fage_P082a	344	Picture	stroop maximum incongruent	14214698	0	1	24824	2	0	next	hit	1626
Fage_P082a	344	Response	1	14220893	6195	1
Fage_P082a	344	Pulse	99	14223523	8825	1
Fage_P082a	344	Pulse	99	14235923	21225	1
Fage_P082a	345	Picture	stroop maximum incongruent	14239522	0	1	24824	2	0	next	incorrect	1630
Fage_P082a	345	Response	2	14247002	7480	1
Fage_P082a	345	Pulse	99	14248322	8800	1
Fage_P082a	345	Pulse	99	14260722	21200	1
Fage_P082a	346	Picture	stroop maximum incongruent	14264346	0	1	24991	2	0	next	incorrect	1635
Fage_P082a	346	Pulse	99	14273122	8776	1
Fage_P082a	346	Response	2	14274922	10576	1
Fage_P082a	346	Pulse	99	14285522	21176	1
Fage_P082a	347	Picture	stroop maximum incongruent	14289337	0	1	24824	2	0	next	incorrect	1638
Fage_P082a	347	Response	2	14297321	7984	1
Fage_P082a	347	Pulse	99	14297921	8584	1
Fage_P082a	347	Pulse	99	14310321	20984	1
Fage_P082a	348	Picture	stroop maximum incongruent	14314161	0	1	24824	2	0	next	incorrect	1643
Fage_P082a	348	Pulse	99	14322721	8560	1
Fage_P082a	348	Response	2	14323201	9040	1
Fage_P082a	348	Pulse	99	14335121	20960	1
Fage_P082a	349	Picture	Fixation Cross Stroop	14338985	0	1	124620	2	0	next	other	0
Fage_P082a	349	Pulse	99	14347520	8535	1
Fage_P082a	349	Pulse	99	14359920	20935	1
Fage_P082a	349	Pulse	99	14372320	33335	1
Fage_P082a	349	Pulse	99	14384719	45734	1
Fage_P082a	349	Pulse	99	14397119	58134	1
Fage_P082a	349	Pulse	99	14409519	70534	1
Fage_P082a	349	Pulse	99	14421919	82934	1
Fage_P082a	349	Pulse	99	14434318	95333	1
Fage_P082a	349	Pulse	99	14446718	107733	1
Fage_P082a	349	Pulse	99	14459118	120133	1
Fage_P082a	350	Picture	End Stroop	14463605	0	1	46386	2	0	next	other	0
Fage_P082a	350	Pulse	99	14471518	7913	1
Fage_P082a	350	Pulse	99	14483917	20312	1
Fage_P082a	350	Pulse	99	14496317	32712	1
