# Supplementary material for: Towards clinical applicability of fMRI via systematic filtering
Source: PLoS One. 2025 May 12;20(5):e0321088. doi: 10.1371/journal.pone.0321088 (PMC12068634; doi:10.1371/journal.pone.0321088)
Supplement: S1 Code — (ZIP) [file pone.0321088.s001.zip › PLOS_DATA_CODE/Logfiles/Fage_P082b-fage.log]

Scenario - Fage Final
Logfile written - 06/21/2013 14:44:00

Subject	Trial	Event Type	Code	Time	TTime	Uncertainty	Duration	Uncertainty	ReqTime	ReqDur	Stim Type	Pair Index

Fage_P082b	1	Pulse	99	90468	100465	1
Fage_P082b	2	Picture	Instruction Sternberg Symbols	90795	0	1	37319	2	0	next	other	0
Fage_P082b	2	Pulse	99	102868	12073	1
Fage_P082b	2	Pulse	99	115268	24473	1
Fage_P082b	2	Pulse	99	127667	36872	1
Fage_P082b	3	Picture	Encoding Sternberg Symbols	128114	0	1	24824	2	0	next	other	0
Fage_P082b	3	Pulse	99	140067	11953	1
Fage_P082b	3	Pulse	99	152467	24353	1
Fage_P082b	4	Picture	Fixation Cross Sternberg Symbols after Encoding	152938	0	1	12496	2	0	next	other	0
Fage_P082b	4	Pulse	99	164867	11929	1
Fage_P082b	5	Picture	Stroop Sternberg	165434	0	1	24824	2	0	next	incorrect	12
Fage_P082b	5	Response	2	173147	7713	1
Fage_P082b	5	Pulse	99	177266	11832	1
Fage_P082b	5	Pulse	99	189666	24232	1
Fage_P082b	6	Picture	Fixation Cross Sternberg Symbols after Stroop	190258	0	1	37319	2	0	next	other	0
Fage_P082b	6	Pulse	99	202066	11808	1
Fage_P082b	6	Pulse	99	214466	24208	1
Fage_P082b	6	Pulse	99	226865	36607	1
Fage_P082b	7	Picture	Retrieval Sternberg Symbols	227577	0	1	24824	2	0	next	hit	20
Fage_P082b	7	Response	1	237855	10278	1
Fage_P082b	7	Pulse	99	239265	11688	1
Fage_P082b	7	Pulse	99	251665	24088	1
Fage_P082b	8	Picture	Fixation Cross after Retrieval	252401	0	1	112292	2	0	next	other	0
Fage_P082b	8	Pulse	99	264065	11664	1
Fage_P082b	8	Pulse	99	276464	24063	1
Fage_P082b	8	Pulse	99	288864	36463	1
Fage_P082b	8	Pulse	99	301264	48863	1
Fage_P082b	8	Pulse	99	313663	61262	1
Fage_P082b	8	Pulse	99	326063	73662	1
Fage_P082b	8	Pulse	99	338463	86062	1
Fage_P082b	8	Pulse	99	350863	98462	1
Fage_P082b	8	Pulse	99	363262	110861	1
Fage_P082b	9	Picture	Encoding Sternberg Symbols	364693	0	1	24824	2	0	next	other	0
Fage_P082b	9	Pulse	99	375662	10969	1
Fage_P082b	9	Pulse	99	388062	23369	1
Fage_P082b	10	Picture	Fixation Cross Sternberg Symbols after Encoding	389517	0	1	12495	2	0	next	other	0
Fage_P082b	10	Pulse	99	400461	10944	1
Fage_P082b	11	Picture	Stroop Sternberg	402012	0	1	24824	2	0	next	incorrect	39
Fage_P082b	11	Response	2	408781	6769	1
Fage_P082b	11	Pulse	99	412861	10849	1
Fage_P082b	11	Pulse	99	425261	23249	1
Fage_P082b	12	Picture	Fixation Cross Sternberg Symbols after Stroop	426836	0	1	37320	2	0	next	other	0
Fage_P082b	12	Pulse	99	437661	10825	1
Fage_P082b	12	Pulse	99	450060	23224	1
Fage_P082b	12	Pulse	99	462460	35624	1
Fage_P082b	13	Picture	Retrieval Sternberg Symbols	464156	0	1	24824	2	0	next	hit	48
Fage_P082b	13	Pulse	99	474860	10704	1
Fage_P082b	13	Response	1	475990	11834	1
Fage_P082b	13	Pulse	99	487260	23104	1
Fage_P082b	14	Picture	Fixation Cross after Retrieval	488980	0	1	149444	2	0	next	other	0
Fage_P082b	14	Pulse	99	499659	10679	1
Fage_P082b	14	Pulse	99	512059	23079	1
Fage_P082b	14	Pulse	99	524459	35479	1
Fage_P082b	14	Pulse	99	536858	47878	1
Fage_P082b	14	Pulse	99	549258	60278	1
Fage_P082b	14	Pulse	99	561658	72678	1
Fage_P082b	14	Pulse	99	574058	85078	1
Fage_P082b	14	Pulse	99	586457	97477	1
Fage_P082b	14	Pulse	99	598857	109877	1
Fage_P082b	14	Pulse	99	611257	122277	1
Fage_P082b	14	Pulse	99	623657	134677	1
Fage_P082b	14	Pulse	99	636056	147076	1
Fage_P082b	15	Picture	Encoding Sternberg Symbols	638424	0	1	24824	2	0	next	other	0
Fage_P082b	15	Pulse	99	648466	10042	1
Fage_P082b	15	Pulse	99	660866	22442	1
Fage_P082b	16	Picture	Fixation Cross Sternberg Symbols after Encoding	663248	0	1	12495	3	0	next	other	0
Fage_P082b	16	Pulse	99	673266	10018	1
Fage_P082b	17	Picture	Stroop Sternberg	675743	0	2	24825	3	0	next	hit	70
Fage_P082b	17	Pulse	99	685665	9922	1
Fage_P082b	17	Response	1	691045	15302	1
Fage_P082b	17	Pulse	99	698065	22322	1
Fage_P082b	18	Picture	Fixation Cross Sternberg Symbols after Stroop	700568	0	1	37319	2	0	next	other	0
Fage_P082b	18	Pulse	99	710465	9897	1
Fage_P082b	18	Pulse	99	722864	22296	1
Fage_P082b	18	Pulse	99	735264	34696	1
Fage_P082b	19	Picture	Retrieval Sternberg Symbols	737887	0	1	24824	2	0	next	hit	77
Fage_P082b	19	Response	1	744944	7057	1
Fage_P082b	19	Pulse	99	747664	9777	1
Fage_P082b	19	Pulse	99	760064	22177	1
Fage_P082b	20	Picture	Fixation Cross after Retrieval	762711	0	1	124620	2	0	next	other	0
Fage_P082b	20	Pulse	99	772463	9752	1
Fage_P082b	20	Pulse	99	784863	22152	1
Fage_P082b	20	Pulse	99	797263	34552	1
Fage_P082b	20	Pulse	99	809663	46952	1
Fage_P082b	20	Pulse	99	822062	59351	1
Fage_P082b	20	Pulse	99	834462	71751	1
Fage_P082b	20	Pulse	99	846862	84151	1
Fage_P082b	20	Pulse	99	859262	96551	1
Fage_P082b	20	Pulse	99	871661	108950	1
Fage_P082b	20	Pulse	99	884061	121350	1
Fage_P082b	21	Picture	Encoding Sternberg Symbols	887331	0	1	24824	2	0	next	other	0
Fage_P082b	21	Pulse	99	896461	9130	1
Fage_P082b	21	Pulse	99	908860	21529	1
Fage_P082b	22	Picture	Fixation Cross Sternberg Symbols after Encoding	912155	0	1	12496	2	0	next	other	0
Fage_P082b	22	Pulse	99	921260	9105	1
Fage_P082b	23	Picture	Stroop Sternberg	924651	0	1	24824	2	0	next	hit	97
Fage_P082b	23	Response	1	932470	7819	1
Fage_P082b	23	Pulse	99	933660	9009	1
Fage_P082b	23	Pulse	99	946060	21409	1
Fage_P082b	24	Picture	Fixation Cross Sternberg Symbols after Stroop	949475	0	1	37319	2	0	next	other	0
Fage_P082b	24	Pulse	99	958459	8984	1
Fage_P082b	24	Pulse	99	970859	21384	1
Fage_P082b	24	Pulse	99	983259	33784	1
Fage_P082b	25	Picture	Retrieval Sternberg Symbols	986794	0	1	24824	2	0	next	incorrect	106
Fage_P082b	25	Pulse	99	995658	8864	1
Fage_P082b	25	Response	2	999028	12234	1
Fage_P082b	25	Pulse	99	1008058	21264	1
Fage_P082b	26	Picture	Fixation Cross after Retrieval	1011618	0	1	136949	2	0	next	other	0
Fage_P082b	26	Pulse	99	1020458	8840	1
Fage_P082b	26	Pulse	99	1032858	21240	1
Fage_P082b	26	Pulse	99	1045257	33639	1
Fage_P082b	26	Pulse	99	1057657	46039	1
Fage_P082b	26	Pulse	99	1070057	58439	1
Fage_P082b	26	Pulse	99	1082457	70839	1
Fage_P082b	26	Pulse	99	1094856	83238	1
Fage_P082b	26	Pulse	99	1107256	95638	1
Fage_P082b	26	Pulse	99	1119656	108038	1
Fage_P082b	26	Pulse	99	1132056	120438	1
Fage_P082b	26	Pulse	99	1144455	132837	1
Fage_P082b	27	Picture	Encoding Sternberg Symbols	1148567	0	1	24824	2	0	next	other	0
Fage_P082b	27	Pulse	99	1156855	8288	1
Fage_P082b	27	Pulse	99	1169255	20688	1
Fage_P082b	28	Picture	Fixation Cross Sternberg Symbols after Encoding	1173391	0	1	12496	2	0	next	other	0
Fage_P082b	28	Pulse	99	1181654	8263	1
Fage_P082b	29	Picture	Stroop Sternberg	1185887	0	1	24824	2	0	next	incorrect	127
Fage_P082b	29	Pulse	99	1194054	8167	1
Fage_P082b	29	Response	2	1194814	8927	1
Fage_P082b	29	Pulse	99	1206454	20567	1
Fage_P082b	30	Picture	Fixation Cross Sternberg Symbols after Stroop	1210711	0	1	37319	2	0	next	other	0
Fage_P082b	30	Pulse	99	1218854	8143	1
Fage_P082b	30	Pulse	99	1231253	20542	1
Fage_P082b	30	Pulse	99	1243653	32942	1
Fage_P082b	31	Picture	Retrieval Sternberg Symbols	1248030	0	1	24824	2	0	next	hit	135
Fage_P082b	31	Pulse	99	1256053	8023	1
Fage_P082b	31	Response	1	1261283	13253	1
Fage_P082b	31	Pulse	99	1268452	20422	1
Fage_P082b	32	Picture	Fixation Cross after Retrieval	1272854	0	1	124621	2	0	next	other	0
Fage_P082b	32	Pulse	99	1280852	7998	1
Fage_P082b	32	Pulse	99	1293252	20398	1
Fage_P082b	32	Pulse	99	1305652	32798	1
Fage_P082b	32	Pulse	99	1318051	45197	1
Fage_P082b	32	Pulse	99	1330451	57597	1
Fage_P082b	32	Pulse	99	1342851	69997	1
Fage_P082b	32	Pulse	99	1355251	82397	1
Fage_P082b	32	Pulse	99	1367650	94796	1
Fage_P082b	32	Pulse	99	1380050	107196	1
Fage_P082b	32	Pulse	99	1392450	119596	1
Fage_P082b	33	Picture	Encoding Sternberg Symbols	1397475	0	1	24824	2	0	next	other	0
Fage_P082b	33	Pulse	99	1404850	7375	1
Fage_P082b	33	Pulse	99	1417249	19774	1
Fage_P082b	34	Picture	Fixation Cross Sternberg Symbols after Encoding	1422299	0	1	12495	2	0	next	other	0
Fage_P082b	34	Pulse	99	1429649	7350	1
Fage_P082b	35	Picture	Stroop Sternberg	1434794	0	1	24824	2	0	next	incorrect	155
Fage_P082b	35	Pulse	99	1442049	7255	1
Fage_P082b	35	Response	2	1443489	8695	1
Fage_P082b	35	Pulse	99	1454448	19654	1
Fage_P082b	36	Picture	Fixation Cross Sternberg Symbols after Stroop	1459618	0	1	37319	3	0	next	other	0
Fage_P082b	36	Pulse	99	1466848	7230	1
Fage_P082b	36	Pulse	99	1479248	19630	1
Fage_P082b	36	Pulse	99	1491648	32030	1
Fage_P082b	37	Picture	Retrieval Sternberg Symbols	1496937	0	2	24825	3	0	next	hit	163
Fage_P082b	37	Pulse	99	1504047	7110	1
Fage_P082b	37	Response	1	1509357	12420	1
Fage_P082b	37	Pulse	99	1516447	19510	1
Fage_P082b	38	Picture	Fixation Cross after Retrieval	1521762	0	1	112291	2	0	next	other	0
Fage_P082b	38	Pulse	99	1528847	7085	1
Fage_P082b	38	Pulse	99	1541247	19485	1
Fage_P082b	38	Pulse	99	1553646	31884	1
Fage_P082b	38	Pulse	99	1566046	44284	1
Fage_P082b	38	Pulse	99	1578446	56684	1
Fage_P082b	38	Pulse	99	1590845	69083	1
Fage_P082b	38	Pulse	99	1603245	81483	1
Fage_P082b	38	Pulse	99	1615645	93883	1
Fage_P082b	38	Pulse	99	1628045	106283	1
Fage_P082b	39	Picture	Encoding Sternberg Symbols	1634053	0	1	24824	2	0	next	other	0
Fage_P082b	39	Pulse	99	1640444	6391	1
Fage_P082b	39	Pulse	99	1652844	18791	1
Fage_P082b	40	Picture	Fixation Cross Sternberg Symbols after Encoding	1658877	0	1	12495	3	0	next	other	0
Fage_P082b	40	Pulse	99	1665244	6367	1
Fage_P082b	41	Picture	Stroop Sternberg	1671372	0	2	24825	3	0	next	hit	182
Fage_P082b	41	Pulse	99	1677644	6272	1
Fage_P082b	41	Response	1	1678753	7381	1
Fage_P082b	41	Pulse	99	1690043	18671	1
Fage_P082b	42	Picture	Fixation Cross Sternberg Symbols after Stroop	1696197	0	1	37319	2	0	next	other	0
Fage_P082b	42	Pulse	99	1702443	6246	1
Fage_P082b	42	Pulse	99	1714843	18646	1
Fage_P082b	42	Pulse	99	1727242	31045	1
Fage_P082b	43	Picture	Retrieval Sternberg Symbols	1733516	0	1	24824	2	0	next	hit	190
Fage_P082b	43	Pulse	99	1739642	6126	1
Fage_P082b	43	Response	1	1744912	11396	1
Fage_P082b	43	Pulse	99	1752042	18526	1
Fage_P082b	44	Picture	Fixation Cross after Retrieval	1758340	0	1	112292	2	0	next	other	0
Fage_P082b	44	Pulse	99	1764442	6102	1
Fage_P082b	44	Pulse	99	1776841	18501	1
Fage_P082b	44	Pulse	99	1789241	30901	1
Fage_P082b	44	Pulse	99	1801641	43301	1
Fage_P082b	44	Pulse	99	1814041	55701	1
Fage_P082b	44	Pulse	99	1826440	68100	1
Fage_P082b	44	Pulse	99	1838840	80500	1
Fage_P082b	44	Pulse	99	1851240	92900	1
Fage_P082b	44	Pulse	99	1863640	105300	1
Fage_P082b	45	Picture	Encoding Sternberg Symbols	1870632	0	1	24824	2	0	next	other	0
Fage_P082b	45	Pulse	99	1876039	5407	1
Fage_P082b	45	Pulse	99	1888439	17807	1
Fage_P082b	46	Picture	Fixation Cross Sternberg Symbols after Encoding	1895456	0	1	12495	2	0	next	other	0
Fage_P082b	46	Pulse	99	1900839	5383	1
Fage_P082b	47	Picture	Stroop Sternberg	1907951	0	1	24824	2	0	next	incorrect	209
Fage_P082b	47	Pulse	99	1913238	5287	1
Fage_P082b	47	Response	2	1916968	9017	1
Fage_P082b	47	Pulse	99	1925638	17687	1
Fage_P082b	48	Picture	Fixation Cross Sternberg Symbols after Stroop	1932775	0	1	37319	3	0	next	other	0
Fage_P082b	48	Pulse	99	1938038	5263	1
Fage_P082b	48	Pulse	99	1950438	17663	1
Fage_P082b	48	Pulse	99	1962837	30062	1
Fage_P082b	49	Picture	Retrieval Sternberg Symbols	1970094	0	2	24825	3	0	next	hit	218
Fage_P082b	49	Pulse	99	1975237	5143	1
Fage_P082b	49	Pulse	99	1987637	17543	1
Fage_P082b	49	Response	1	1991987	21893	1
Fage_P082b	50	Picture	Fixation Cross after Retrieval	1994919	0	1	136948	3	0	next	other	0
Fage_P082b	50	Pulse	99	2000036	5117	1
Fage_P082b	50	Pulse	99	2012436	17517	1
Fage_P082b	50	Pulse	99	2024836	29917	1
Fage_P082b	50	Pulse	99	2037236	42317	1
Fage_P082b	50	Pulse	99	2049635	54716	1
Fage_P082b	50	Pulse	99	2062035	67116	1
Fage_P082b	50	Pulse	99	2074435	79516	1
Fage_P082b	50	Pulse	99	2086835	91916	1
Fage_P082b	50	Pulse	99	2099234	104315	1
Fage_P082b	50	Pulse	99	2111634	116715	1
Fage_P082b	50	Pulse	99	2124034	129115	1
Fage_P082b	51	Picture	Encoding Sternberg Symbols	2131867	0	2	24825	3	0	next	other	0
Fage_P082b	51	Pulse	99	2136434	4567	1
Fage_P082b	51	Pulse	99	2148833	16966	1
Fage_P082b	52	Picture	Fixation Cross Sternberg Symbols after Encoding	2156692	0	1	12495	2	0	next	other	0
Fage_P082b	52	Pulse	99	2161233	4541	1
Fage_P082b	53	Picture	Stroop Sternberg	2169187	0	1	24824	2	0	next	hit	238
Fage_P082b	53	Pulse	99	2173633	4446	1
Fage_P082b	53	Response	1	2178992	9805	1
Fage_P082b	53	Pulse	99	2186032	16845	1
Fage_P082b	54	Picture	Fixation Cross Sternberg Symbols after Stroop	2194011	0	1	37319	3	0	next	other	0
Fage_P082b	54	Pulse	99	2198432	4421	1
Fage_P082b	54	Pulse	99	2210832	16821	1
Fage_P082b	54	Pulse	99	2223231	29220	1
Fage_P082b	55	Picture	Retrieval Sternberg Symbols	2231330	0	2	24825	3	0	next	incorrect	246
Fage_P082b	55	Pulse	99	2235631	4301	1
Fage_P082b	55	Response	2	2243771	12441	1
Fage_P082b	55	Pulse	99	2248041	16711	1
Fage_P082b	56	Picture	Fixation Cross after Retrieval	2256155	0	1	124620	2	0	next	other	0
Fage_P082b	56	Pulse	99	2260441	4286	1
Fage_P082b	56	Pulse	99	2272840	16685	1
Fage_P082b	56	Pulse	99	2285240	29085	1
Fage_P082b	56	Pulse	99	2297640	41485	1
Fage_P082b	56	Pulse	99	2310040	53885	1
Fage_P082b	56	Pulse	99	2322439	66284	1
Fage_P082b	56	Pulse	99	2334839	78684	1
Fage_P082b	56	Pulse	99	2347239	91084	1
Fage_P082b	56	Pulse	99	2359639	103484	1
Fage_P082b	56	Pulse	99	2372038	115883	1
Fage_P082b	57	Picture	Encoding Sternberg Symbols	2380775	0	1	24824	2	0	next	other	0
Fage_P082b	57	Pulse	99	2384438	3663	1
Fage_P082b	57	Pulse	99	2396838	16063	1
Fage_P082b	58	Picture	Fixation Cross Sternberg Symbols after Encoding	2405599	0	1	12495	2	0	next	other	0
Fage_P082b	58	Pulse	99	2409238	3639	1
Fage_P082b	59	Picture	Stroop Sternberg	2418094	0	1	24824	2	0	next	incorrect	266
Fage_P082b	59	Pulse	99	2421637	3543	1
Fage_P082b	59	Response	2	2426298	8204	1
Fage_P082b	59	Pulse	99	2434037	15943	1
Fage_P082b	60	Picture	Fixation Cross Sternberg Symbols after Stroop	2442918	0	1	37320	2	0	next	other	0
Fage_P082b	60	Pulse	99	2446437	3519	1
Fage_P082b	60	Pulse	99	2458836	15918	1
Fage_P082b	60	Pulse	99	2471236	28318	1
Fage_P082b	61	Picture	Retrieval Sternberg Symbols	2480238	0	1	24824	2	0	next	incorrect	274
Fage_P082b	61	Pulse	99	2483636	3398	1
Fage_P082b	61	Response	2	2490876	10638	1
Fage_P082b	61	Pulse	99	2496036	15798	1
Fage_P082b	62	Picture	Fixation Cross after Retrieval	2505062	0	1	149444	2	0	next	other	0
Fage_P082b	62	Pulse	99	2508435	3373	1
Fage_P082b	62	Pulse	99	2520835	15773	1
Fage_P082b	62	Pulse	99	2533235	28173	1
Fage_P082b	62	Pulse	99	2545635	40573	1
Fage_P082b	62	Pulse	99	2558034	52972	1
Fage_P082b	62	Pulse	99	2570434	65372	1
Fage_P082b	62	Pulse	99	2582834	77772	1
Fage_P082b	62	Pulse	99	2595233	90171	1
Fage_P082b	62	Pulse	99	2607633	102571	1
Fage_P082b	62	Pulse	99	2620033	114971	1
Fage_P082b	62	Pulse	99	2632433	127371	1
Fage_P082b	62	Pulse	99	2644832	139770	1
Fage_P082b	63	Picture	Encoding Sternberg Symbols	2654506	0	1	24824	2	0	next	other	0
Fage_P082b	63	Pulse	99	2657232	2726	1
Fage_P082b	63	Pulse	99	2669632	15126	1
Fage_P082b	64	Picture	Fixation Cross Sternberg Symbols after Encoding	2679330	0	1	12496	2	0	next	other	0
Fage_P082b	64	Pulse	99	2682032	2702	1
Fage_P082b	65	Picture	Stroop Sternberg	2691826	0	1	24824	2	0	next	incorrect	296
Fage_P082b	65	Pulse	99	2694431	2605	1
Fage_P082b	65	Response	2	2703011	11185	1
Fage_P082b	65	Pulse	99	2706831	15005	1
Fage_P082b	66	Picture	Fixation Cross Sternberg Symbols after Stroop	2716650	0	1	37319	2	0	next	other	0
Fage_P082b	66	Pulse	99	2719231	2581	1
Fage_P082b	66	Pulse	99	2731631	14981	1
Fage_P082b	66	Pulse	99	2744030	27380	1
Fage_P082b	67	Picture	Retrieval Sternberg Symbols	2753969	0	1	24824	2	0	next	hit	305
Fage_P082b	67	Pulse	99	2756430	2461	1
Fage_P082b	67	Pulse	99	2768830	14861	1
Fage_P082b	67	Response	1	2772609	18640	1
Fage_P082b	68	Picture	Fixation Cross after Retrieval	2778793	0	1	124620	2	0	next	other	0
Fage_P082b	68	Pulse	99	2781229	2436	1
Fage_P082b	68	Pulse	99	2793629	14836	1
Fage_P082b	68	Pulse	99	2806029	27236	1
Fage_P082b	68	Pulse	99	2818429	39636	1
Fage_P082b	68	Pulse	99	2830828	52035	1
Fage_P082b	68	Pulse	99	2843228	64435	1
Fage_P082b	68	Pulse	99	2855628	76835	1
Fage_P082b	68	Pulse	99	2868028	89235	1
Fage_P082b	68	Pulse	99	2880427	101634	1
Fage_P082b	68	Pulse	99	2892827	114034	1
Fage_P082b	69	Picture	Encoding Sternberg Symbols	2903413	0	1	24824	3	0	next	other	0
Fage_P082b	69	Pulse	99	2905227	1814	1
Fage_P082b	69	Pulse	99	2917626	14213	1
Fage_P082b	70	Picture	Fixation Cross Sternberg Symbols after Encoding	2928237	0	2	12496	3	0	next	other	0
Fage_P082b	70	Pulse	99	2930026	1789	1
Fage_P082b	71	Picture	Stroop Sternberg	2940733	0	1	24824	2	0	next	incorrect	324
Fage_P082b	71	Pulse	99	2942426	1693	1
Fage_P082b	71	Response	2	2950506	9773	1
Fage_P082b	71	Pulse	99	2954825	14092	1
Fage_P082b	72	Picture	Fixation Cross Sternberg Symbols after Stroop	2965557	0	1	37319	2	0	next	other	0
Fage_P082b	72	Pulse	99	2967225	1668	1
Fage_P082b	72	Pulse	99	2979625	14068	1
Fage_P082b	72	Pulse	99	2992025	26468	1
Fage_P082b	73	Picture	Retrieval Sternberg Symbols	3002876	0	1	24824	2	0	next	incorrect	332
Fage_P082b	73	Pulse	99	3004425	1549	1
Fage_P082b	73	Response	2	3013874	10998	1
Fage_P082b	73	Pulse	99	3016824	13948	1
Fage_P082b	74	Picture	Fixation Cross after Retrieval	3027700	0	1	112292	2	0	next	other	0
Fage_P082b	74	Pulse	99	3029224	1524	1
Fage_P082b	74	Pulse	99	3041624	13924	1
Fage_P082b	74	Pulse	99	3054023	26323	1
Fage_P082b	74	Pulse	99	3066423	38723	1
Fage_P082b	74	Pulse	99	3078823	51123	1
Fage_P082b	74	Pulse	99	3091223	63523	1
Fage_P082b	74	Pulse	99	3103622	75922	1
Fage_P082b	74	Pulse	99	3116022	88322	1
Fage_P082b	74	Pulse	99	3128422	100722	1
Fage_P082b	75	Picture	Encoding Sternberg Symbols	3139992	0	1	24824	2	0	next	other	0
Fage_P082b	75	Pulse	99	3140822	830	1
Fage_P082b	75	Pulse	99	3153221	13229	1
Fage_P082b	76	Picture	Fixation Cross Sternberg Symbols after Encoding	3164816	0	1	12495	2	0	next	other	0
Fage_P082b	76	Pulse	99	3165621	805	1
Fage_P082b	77	Picture	Stroop Sternberg	3177311	0	1	24824	2	0	next	hit	351
Fage_P082b	77	Pulse	99	3178021	710	1
Fage_P082b	77	Response	1	3187351	10040	1
Fage_P082b	77	Pulse	99	3190420	13109	1
Fage_P082b	78	Picture	Fixation Cross Sternberg Symbols after Stroop	3202135	0	1	37320	2	0	next	other	0
Fage_P082b	78	Pulse	99	3202820	685	1
Fage_P082b	78	Pulse	99	3215220	13085	1
Fage_P082b	78	Pulse	99	3227620	25485	1
Fage_P082b	79	Picture	Retrieval Sternberg Symbols	3239455	0	1	24824	2	0	next	miss	0
Fage_P082b	79	Pulse	99	3240019	564	1
Fage_P082b	79	Pulse	99	3252419	12964	1
Fage_P082b	80	Picture	Fixation Cross after Retrieval	3264279	0	1	124620	2	0	next	false_alarm	361
Fage_P082b	80	Response	1	3264479	200	1
Fage_P082b	80	Pulse	99	3264819	540	1
Fage_P082b	80	Pulse	99	3277219	12940	1
Fage_P082b	80	Pulse	99	3289618	25339	1
Fage_P082b	80	Pulse	99	3302018	37739	1
Fage_P082b	80	Pulse	99	3314418	50139	1
Fage_P082b	80	Pulse	99	3326817	62538	1
Fage_P082b	80	Pulse	99	3339217	74938	1
Fage_P082b	80	Pulse	99	3351617	87338	1
Fage_P082b	80	Pulse	99	3364017	99738	1
Fage_P082b	80	Pulse	99	3376416	112137	1
Fage_P082b	80	Pulse	99	3388816	124537	1
Fage_P082b	81	Picture	Encoding Sternberg Symbols	3388899	0	1	24824	2	0	next	other	0
Fage_P082b	81	Pulse	99	3401216	12317	1
Fage_P082b	81	Pulse	99	3413616	24717	1
Fage_P082b	82	Picture	Fixation Cross Sternberg Symbols after Encoding	3413723	0	1	12496	2	0	next	other	0
Fage_P082b	82	Pulse	99	3426015	12292	1
Fage_P082b	83	Picture	Stroop Sternberg	3426219	0	1	24824	2	0	next	incorrect	379
Fage_P082b	83	Response	2	3438195	11976	1
Fage_P082b	83	Pulse	99	3438415	12196	1
Fage_P082b	83	Pulse	99	3450815	24596	1
Fage_P082b	84	Picture	Fixation Cross Sternberg Symbols after Stroop	3451043	0	1	37319	2	0	next	other	0
Fage_P082b	84	Pulse	99	3463214	12171	1
Fage_P082b	84	Pulse	99	3475614	24571	1
Fage_P082b	84	Pulse	99	3488014	36971	1
Fage_P082b	85	Picture	Retrieval Sternberg Symbols	3488362	0	1	24824	2	0	next	incorrect	388
Fage_P082b	85	Pulse	99	3500414	12052	1
Fage_P082b	85	Response	2	3503074	14712	1
Fage_P082b	85	Pulse	99	3512813	24451	1
Fage_P082b	86	Picture	Fixation Cross after Retrieval	3513186	0	1	124620	2	0	next	other	0
Fage_P082b	86	Pulse	99	3525213	12027	1
Fage_P082b	86	Pulse	99	3537613	24427	1
Fage_P082b	86	Pulse	99	3550013	36827	1
Fage_P082b	86	Pulse	99	3562412	49226	1
Fage_P082b	86	Pulse	99	3574812	61626	1
Fage_P082b	86	Pulse	99	3587212	74026	1
Fage_P082b	86	Pulse	99	3599611	86425	1
Fage_P082b	86	Pulse	99	3612011	98825	1
Fage_P082b	86	Pulse	99	3624411	111225	1
Fage_P082b	86	Pulse	99	3636811	123625	1
Fage_P082b	87	Picture	Encoding Sternberg Symbols	3637806	0	1	24825	2	0	next	other	0
Fage_P082b	87	Pulse	99	3649210	11404	1
Fage_P082b	87	Pulse	99	3661610	23804	1
Fage_P082b	88	Picture	Fixation Cross Sternberg Symbols after Encoding	3662631	0	1	12495	2	0	next	other	0
Fage_P082b	88	Pulse	99	3674010	11379	1
Fage_P082b	89	Picture	Stroop Sternberg	3675126	0	1	24824	2	0	next	incorrect	407
Fage_P082b	89	Response	2	3682300	7174	1
Fage_P082b	89	Pulse	99	3686410	11284	1
Fage_P082b	89	Pulse	99	3698809	23683	1
Fage_P082b	90	Picture	Fixation Cross Sternberg Symbols after Stroop	3699950	0	1	37319	2	0	next	other	0
Fage_P082b	90	Pulse	99	3711209	11259	1
Fage_P082b	90	Pulse	99	3723609	23659	1
Fage_P082b	90	Pulse	99	3736009	36059	1
Fage_P082b	91	Picture	Retrieval Sternberg Symbols	3737269	0	1	24824	3	0	next	incorrect	416
Fage_P082b	91	Pulse	99	3748408	11139	1
Fage_P082b	91	Response	2	3749298	12029	1
Fage_P082b	91	Pulse	99	3760808	23539	1
Fage_P082b	92	Picture	Fixation Cross after Retrieval	3762093	0	2	112292	3	0	next	other	0
Fage_P082b	92	Pulse	99	3773208	11115	1
Fage_P082b	92	Pulse	99	3785607	23514	1
Fage_P082b	92	Pulse	99	3798007	35914	1
Fage_P082b	92	Pulse	99	3810407	48314	1
Fage_P082b	92	Pulse	99	3822807	60714	1
Fage_P082b	92	Pulse	99	3835206	73113	1
Fage_P082b	92	Pulse	99	3847606	85513	1
Fage_P082b	92	Pulse	99	3860006	97913	1
Fage_P082b	92	Pulse	99	3872406	110313	1
Fage_P082b	93	Picture	Encoding Sternberg Symbols	3874385	0	1	24824	2	0	next	other	0
Fage_P082b	93	Pulse	99	3884805	10420	1
Fage_P082b	93	Pulse	99	3897205	22820	1
Fage_P082b	94	Picture	Fixation Cross Sternberg Symbols after Encoding	3899209	0	1	12495	2	0	next	other	0
Fage_P082b	94	Pulse	99	3909605	10396	1
Fage_P082b	95	Picture	Stroop Sternberg	3911704	0	1	24824	3	0	next	incorrect	434
Fage_P082b	95	Response	2	3920534	8830	1
Fage_P082b	95	Pulse	99	3922004	10300	1
Fage_P082b	95	Pulse	99	3934404	22700	1
Fage_P082b	96	Picture	Fixation Cross Sternberg Symbols after Stroop	3936528	0	2	37320	3	0	next	other	0
Fage_P082b	96	Pulse	99	3946804	10276	1
Fage_P082b	96	Pulse	99	3959204	22676	1
Fage_P082b	96	Pulse	99	3971603	35075	1
Fage_P082b	97	Picture	Retrieval Sternberg Symbols	3973848	0	1	24824	2	0	next	hit	443
Fage_P082b	97	Pulse	99	3984013	10165	1
Fage_P082b	97	Response	1	3987153	13305	1
Fage_P082b	97	Pulse	99	3996403	22555	1
Fage_P082b	98	Picture	Fixation Cross after Retrieval	3998672	0	1	136949	2	0	next	other	0
Fage_P082b	98	Pulse	99	4008813	10141	1
Fage_P082b	98	Pulse	99	4021212	22540	1
Fage_P082b	98	Pulse	99	4033612	34940	1
Fage_P082b	98	Pulse	99	4046012	47340	1
Fage_P082b	98	Pulse	99	4058411	59739	1
Fage_P082b	98	Pulse	99	4070811	72139	1
Fage_P082b	98	Pulse	99	4083211	84539	1
Fage_P082b	98	Pulse	99	4095611	96939	1
Fage_P082b	98	Pulse	99	4108010	109338	1
Fage_P082b	98	Pulse	99	4120410	121738	1
Fage_P082b	98	Pulse	99	4132810	134138	1
Fage_P082b	99	Picture	Encoding Sternberg Symbols	4135621	0	1	24824	2	0	next	other	0
Fage_P082b	99	Pulse	99	4145210	9589	1
Fage_P082b	99	Pulse	99	4157609	21988	1
Fage_P082b	100	Picture	Fixation Cross Sternberg Symbols after Encoding	4160445	0	1	12495	2	0	next	other	0
Fage_P082b	100	Pulse	99	4170009	9564	1
Fage_P082b	101	Picture	Stroop Sternberg	4172940	0	1	24824	3	0	next	incorrect	463
Fage_P082b	101	Response	2	4180429	7489	1
Fage_P082b	101	Pulse	99	4182409	9469	1
Fage_P082b	101	Pulse	99	4194808	21868	1
Fage_P082b	102	Picture	Fixation Cross Sternberg Symbols after Stroop	4197764	0	2	37320	3	0	next	other	0
Fage_P082b	102	Pulse	99	4207208	9444	1
Fage_P082b	102	Pulse	99	4219608	21844	1
Fage_P082b	102	Pulse	99	4232008	34244	1
Fage_P082b	103	Picture	Retrieval Sternberg Symbols	4235084	0	1	24824	2	0	next	incorrect	473
Fage_P082b	103	Pulse	99	4244407	9323	1
Fage_P082b	103	Pulse	99	4256807	21723	1
Fage_P082b	103	Response	2	4258787	23703	1
Fage_P082b	104	Picture	Fixation Cross after Retrieval	4259908	0	1	149444	2	0	next	other	0
Fage_P082b	104	Pulse	99	4269207	9299	1
Fage_P082b	104	Pulse	99	4281607	21699	1
Fage_P082b	104	Pulse	99	4294006	34098	1
Fage_P082b	104	Pulse	99	4306406	46498	1
Fage_P082b	104	Pulse	99	4318806	58898	1
Fage_P082b	104	Pulse	99	4331206	71298	1
Fage_P082b	104	Pulse	99	4343605	83697	1
Fage_P082b	104	Pulse	99	4356005	96097	1
Fage_P082b	104	Pulse	99	4368405	108497	1
Fage_P082b	104	Pulse	99	4380804	120896	1
Fage_P082b	104	Pulse	99	4393204	133296	1
Fage_P082b	104	Pulse	99	4405604	145696	1
Fage_P082b	105	Picture	Encoding Sternberg Symbols	4409352	0	1	24824	2	0	next	other	0
Fage_P082b	105	Pulse	99	4418004	8652	1
Fage_P082b	105	Pulse	99	4430403	21051	1
Fage_P082b	106	Picture	Fixation Cross Sternberg Symbols after Encoding	4434176	0	1	12496	2	0	next	other	0
Fage_P082b	106	Pulse	99	4442803	8627	1
Fage_P082b	107	Picture	Stroop Sternberg	4446672	0	1	24824	2	0	next	hit	494
Fage_P082b	107	Pulse	99	4455203	8531	1
Fage_P082b	107	Response	1	4458133	11461	1
Fage_P082b	107	Pulse	99	4467603	20931	1
Fage_P082b	108	Picture	Fixation Cross Sternberg Symbols after Stroop	4471496	0	1	37319	2	0	next	other	0
Fage_P082b	108	Pulse	99	4480002	8506	1
Fage_P082b	108	Pulse	99	4492402	20906	1
Fage_P082b	108	Pulse	99	4504802	33306	1
Fage_P082b	109	Picture	Retrieval Sternberg Symbols	4508815	0	1	24824	2	0	next	incorrect	502
Fage_P082b	109	Pulse	99	4517201	8386	1
Fage_P082b	109	Response	2	4519841	11026	1
Fage_P082b	109	Pulse	99	4529601	20786	1
Fage_P082b	110	Picture	Fixation Cross after Retrieval	4533639	0	1	136949	2	0	next	other	0
Fage_P082b	110	Pulse	99	4542001	8362	1
Fage_P082b	110	Pulse	99	4554401	20762	1
Fage_P082b	110	Pulse	99	4566800	33161	1
Fage_P082b	110	Pulse	99	4579200	45561	1
Fage_P082b	110	Pulse	99	4591600	57961	1
Fage_P082b	110	Pulse	99	4603999	70360	1
Fage_P082b	110	Pulse	99	4616399	82760	1
Fage_P082b	110	Pulse	99	4628799	95160	1
Fage_P082b	110	Pulse	99	4641199	107560	1
Fage_P082b	110	Pulse	99	4653598	119959	1
Fage_P082b	110	Pulse	99	4665998	132359	1
Fage_P082b	111	Picture	Encoding Sternberg Symbols	4670588	0	1	24824	2	0	next	other	0
Fage_P082b	111	Pulse	99	4678398	7810	1
Fage_P082b	111	Pulse	99	4690798	20210	1
Fage_P082b	112	Picture	Fixation Cross Sternberg Symbols after Encoding	4695412	0	1	12496	2	0	next	other	0
Fage_P082b	112	Pulse	99	4703197	7785	1
Fage_P082b	113	Picture	Stroop Sternberg	4707908	0	1	24824	2	0	next	incorrect	523
Fage_P082b	113	Pulse	99	4715597	7689	1
Fage_P082b	113	Response	2	4716417	8509	1
Fage_P082b	113	Pulse	99	4727997	20089	1
Fage_P082b	114	Picture	Fixation Cross Sternberg Symbols after Stroop	4732732	0	1	37319	2	0	next	other	0
Fage_P082b	114	Pulse	99	4740397	7665	1
Fage_P082b	114	Pulse	99	4752796	20064	1
Fage_P082b	114	Pulse	99	4765196	32464	1
Fage_P082b	115	Picture	Retrieval Sternberg Symbols	4770051	0	1	24824	2	0	next	incorrect	531
Fage_P082b	115	Pulse	99	4777596	7545	1
Fage_P082b	115	Response	2	4780796	10745	1
Fage_P082b	115	Pulse	99	4789995	19944	1
Fage_P082b	116	Picture	Fixation Cross after Retrieval	4794875	0	1	112292	2	0	next	other	0
Fage_P082b	116	Pulse	99	4802395	7520	1
Fage_P082b	116	Pulse	99	4814795	19920	1
Fage_P082b	116	Pulse	99	4827195	32320	1
Fage_P082b	116	Pulse	99	4839594	44719	1
Fage_P082b	116	Pulse	99	4851994	57119	1
Fage_P082b	116	Pulse	99	4864394	69519	1
Fage_P082b	116	Pulse	99	4876794	81919	1
Fage_P082b	116	Pulse	99	4889193	94318	1
Fage_P082b	116	Pulse	99	4901593	106718	1
Fage_P082b	117	Picture	Encoding Sternberg Symbols	4907167	0	1	24824	2	0	next	other	0
Fage_P082b	117	Pulse	99	4913993	6826	1
Fage_P082b	117	Pulse	99	4926392	19225	1
Fage_P082b	118	Picture	Fixation Cross Sternberg Symbols after Encoding	4931991	0	1	12495	2	0	next	other	0
Fage_P082b	118	Pulse	99	4938792	6801	1
Fage_P082b	119	Picture	Stroop Sternberg	4944486	0	1	24824	3	0	next	incorrect	550
Fage_P082b	119	Pulse	99	4951192	6706	1
Fage_P082b	119	Response	2	4951812	7326	1
Fage_P082b	119	Pulse	99	4963592	19106	1
Fage_P082b	120	Picture	Fixation Cross Sternberg Symbols after Stroop	4969310	0	2	37320	3	0	next	other	0
Fage_P082b	120	Pulse	99	4975991	6681	1
Fage_P082b	120	Pulse	99	4988391	19081	1
Fage_P082b	120	Pulse	99	5000791	31481	1
Fage_P082b	121	Picture	Retrieval Sternberg Symbols	5006630	0	1	24824	2	0	next	incorrect	558
Fage_P082b	121	Pulse	99	5013190	6560	1
Fage_P082b	121	Response	2	5025160	18530	1
Fage_P082b	121	Pulse	99	5025590	18960	1
Fage_P082b	122	Picture	Fixation Cross after Retrieval	5031454	0	1	149444	2	0	next	other	0
Fage_P082b	122	Pulse	99	5037990	6536	1
Fage_P082b	122	Pulse	99	5050390	18936	1
Fage_P082b	122	Pulse	99	5062790	31336	1
Fage_P082b	122	Pulse	99	5075189	43735	1
Fage_P082b	122	Pulse	99	5087589	56135	1
Fage_P082b	122	Pulse	99	5099989	68535	1
Fage_P082b	122	Pulse	99	5112388	80934	1
Fage_P082b	122	Pulse	99	5124788	93334	1
Fage_P082b	122	Pulse	99	5137188	105734	1
Fage_P082b	122	Pulse	99	5149588	118134	1
Fage_P082b	122	Pulse	99	5161987	130533	1
Fage_P082b	122	Pulse	99	5174387	142933	1
Fage_P082b	123	Picture	Encoding Sternberg Symbols	5180898	0	1	24824	2	0	next	other	0
Fage_P082b	123	Pulse	99	5186787	5889	1
Fage_P082b	123	Pulse	99	5199186	18288	1
Fage_P082b	124	Picture	Fixation Cross Sternberg Symbols after Encoding	5205722	0	1	12496	2	0	next	other	0
Fage_P082b	124	Pulse	99	5211586	5864	1
Fage_P082b	125	Picture	Stroop Sternberg	5218218	0	1	24824	2	0	next	incorrect	580
Fage_P082b	125	Pulse	99	5223986	5768	1
Fage_P082b	125	Response	2	5226076	7858	1
Fage_P082b	125	Pulse	99	5236386	18168	1
Fage_P082b	126	Picture	Fixation Cross Sternberg Symbols after Stroop	5243042	0	1	37319	2	0	next	other	0
Fage_P082b	126	Pulse	99	5248785	5743	1
Fage_P082b	126	Pulse	99	5261185	18143	1
Fage_P082b	126	Pulse	99	5273585	30543	1
Fage_P082b	127	Picture	Retrieval Sternberg Symbols	5280361	0	1	24824	2	0	next	hit	588
Fage_P082b	127	Pulse	99	5285985	5624	1
Fage_P082b	127	Response	1	5290364	10003	1
Fage_P082b	127	Pulse	99	5298384	18023	1
Fage_P082b	128	Picture	Fixation Cross after Retrieval	5305185	0	1	124620	3	0	next	other	0
Fage_P082b	128	Pulse	99	5310784	5599	1
Fage_P082b	128	Pulse	99	5323184	17999	1
Fage_P082b	128	Pulse	99	5335583	30398	1
Fage_P082b	128	Pulse	99	5347983	42798	1
Fage_P082b	128	Pulse	99	5360383	55198	1
Fage_P082b	128	Pulse	99	5372783	67598	1
Fage_P082b	128	Pulse	99	5385182	79997	1
Fage_P082b	128	Pulse	99	5397582	92397	1
Fage_P082b	128	Pulse	99	5409982	104797	1
Fage_P082b	128	Pulse	99	5422382	117197	1
Fage_P082b	129	Picture	Encoding Sternberg Symbols	5429805	0	2	24825	3	0	next	other	0
Fage_P082b	129	Pulse	99	5434781	4976	1
Fage_P082b	129	Pulse	99	5447181	17376	1
Fage_P082b	130	Picture	Fixation Cross Sternberg Symbols after Encoding	5454630	0	1	12495	2	0	next	other	0
Fage_P082b	130	Pulse	99	5459581	4951	1
Fage_P082b	131	Picture	Stroop Sternberg	5467125	0	1	24824	2	0	next	incorrect	608
Fage_P082b	131	Pulse	99	5471981	4856	1
Fage_P082b	131	Response	2	5474750	7625	1
Fage_P082b	131	Pulse	99	5484380	17255	1
Fage_P082b	132	Picture	Fixation Cross Sternberg Symbols after Stroop	5491949	0	1	37319	2	0	next	other	0
Fage_P082b	132	Pulse	99	5496780	4831	1
Fage_P082b	132	Pulse	99	5509180	17231	1
Fage_P082b	132	Pulse	99	5521579	29630	1
Fage_P082b	133	Picture	Retrieval Sternberg Symbols	5529268	0	1	24824	3	0	next	miss	0
Fage_P082b	133	Pulse	99	5533979	4711	1
Fage_P082b	133	Pulse	99	5546379	17111	1
Fage_P082b	134	Picture	Fixation Cross after Retrieval	5554092	0	2	112292	3	0	next	false_alarm	618
Fage_P082b	134	Response	1	5555949	1857	1
Fage_P082b	134	Pulse	99	5558778	4686	1
Fage_P082b	134	Pulse	99	5571178	17086	1
Fage_P082b	134	Pulse	99	5583578	29486	1
Fage_P082b	134	Pulse	99	5595978	41886	1
Fage_P082b	134	Pulse	99	5608378	54286	1
Fage_P082b	134	Pulse	99	5620777	66685	1
Fage_P082b	134	Pulse	99	5633177	79085	1
Fage_P082b	134	Pulse	99	5645577	91485	1
Fage_P082b	134	Pulse	99	5657976	103884	1
Fage_P082b	135	Picture	Encoding Sternberg Symbols	5666384	0	1	24824	2	0	next	other	0
Fage_P082b	135	Pulse	99	5670376	3992	1
Fage_P082b	135	Pulse	99	5682776	16392	1
Fage_P082b	136	Picture	Fixation Cross Sternberg Symbols after Encoding	5691208	0	1	12495	2	0	next	other	0
Fage_P082b	136	Pulse	99	5695176	3968	1
Fage_P082b	137	Picture	Stroop Sternberg	5703703	0	1	24824	3	0	next	hit	635
Fage_P082b	137	Pulse	99	5707575	3872	1
Fage_P082b	137	Response	1	5710495	6792	1
Fage_P082b	137	Pulse	99	5719975	16272	1
Fage_P082b	138	Picture	Fixation Cross Sternberg Symbols after Stroop	5728527	0	2	37320	3	0	next	other	0
Fage_P082b	138	Pulse	99	5732375	3848	1
Fage_P082b	138	Pulse	99	5744775	16248	1
Fage_P082b	138	Pulse	99	5757174	28647	1
Fage_P082b	139	Picture	Retrieval Sternberg Symbols	5765847	0	1	24824	2	0	next	hit	643
Fage_P082b	139	Pulse	99	5769574	3727	1
Fage_P082b	139	Response	1	5776714	10867	1
Fage_P082b	139	Pulse	99	5781974	16127	1
Fage_P082b	140	Picture	Fixation Cross after Retrieval	5790671	0	1	136949	2	0	next	other	0
Fage_P082b	140	Pulse	99	5794374	3703	1
Fage_P082b	140	Pulse	99	5806773	16102	1
Fage_P082b	140	Pulse	99	5819183	28512	1
Fage_P082b	140	Pulse	99	5831573	40902	1
Fage_P082b	140	Pulse	99	5843982	53311	1
Fage_P082b	140	Pulse	99	5856382	65711	1
Fage_P082b	140	Pulse	99	5868782	78111	1
Fage_P082b	140	Pulse	99	5881182	90511	1
Fage_P082b	140	Pulse	99	5893581	102910	1
Fage_P082b	140	Pulse	99	5905981	115310	1
Fage_P082b	140	Pulse	99	5918381	127710	1
Fage_P082b	141	Picture	Encoding Sternberg Symbols	5927620	0	1	24824	3	0	next	other	0
Fage_P082b	141	Pulse	99	5930781	3161	1
Fage_P082b	141	Pulse	99	5943180	15560	1
Fage_P082b	142	Picture	Fixation Cross Sternberg Symbols after Encoding	5952444	0	2	12495	3	0	next	other	0
Fage_P082b	142	Pulse	99	5955580	3136	1
Fage_P082b	143	Picture	Stroop Sternberg	5964939	0	1	24824	3	0	next	hit	664
Fage_P082b	143	Pulse	99	5967980	3041	1
Fage_P082b	143	Response	1	5972369	7430	1
Fage_P082b	143	Pulse	99	5980379	15440	1
Fage_P082b	144	Picture	Fixation Cross Sternberg Symbols after Stroop	5989763	0	2	37320	3	0	next	other	0
Fage_P082b	144	Pulse	99	5992779	3016	1
Fage_P082b	144	Pulse	99	6005179	15416	1
Fage_P082b	144	Pulse	99	6017579	27816	1
Fage_P082b	145	Picture	Retrieval Sternberg Symbols	6027083	0	1	24824	2	0	next	incorrect	672
Fage_P082b	145	Pulse	99	6029978	2895	1
Fage_P082b	145	Response	2	6037368	10285	1
Fage_P082b	145	Pulse	99	6042378	15295	1
Fage_P082b	146	Picture	Fixation Cross after Retrieval	6051907	0	1	112291	3	0	next	other	0
Fage_P082b	146	Pulse	99	6054778	2871	1
Fage_P082b	146	Pulse	99	6067178	15271	1
Fage_P082b	146	Pulse	99	6079577	27670	1
Fage_P082b	146	Pulse	99	6091977	40070	1
Fage_P082b	146	Pulse	99	6104377	52470	1
Fage_P082b	146	Pulse	99	6116776	64869	1
Fage_P082b	146	Pulse	99	6129176	77269	1
Fage_P082b	146	Pulse	99	6141576	89669	1
Fage_P082b	146	Pulse	99	6153976	102069	1
Fage_P082b	147	Picture	Instruction Sternberg Letters	6164198	0	2	37320	3	0	next	other	0
Fage_P082b	147	Pulse	99	6166375	2177	1
Fage_P082b	147	Pulse	99	6178775	14577	1
Fage_P082b	147	Pulse	99	6191175	26977	1
Fage_P082b	148	Picture	Encoding Sternberg Letters	6201518	0	1	24824	2	0	next	other	0
Fage_P082b	148	Pulse	99	6203575	2057	1
Fage_P082b	148	Pulse	99	6215974	14456	1
Fage_P082b	149	Picture	Fixation Cross Sternberg Letters after Encoding	6226342	0	1	12495	2	0	next	other	0
Fage_P082b	149	Pulse	99	6228374	2032	1
Fage_P082b	150	Picture	Stroop Sternberg	6238837	0	1	24824	2	0	next	incorrect	695
Fage_P082b	150	Pulse	99	6240774	1937	1
Fage_P082b	150	Response	2	6246674	7837	1
Fage_P082b	150	Pulse	99	6253173	14336	1
Fage_P082b	151	Picture	Fixation Cross Sternberg Letters after Stroop	6263661	0	1	37320	2	0	next	other	0
Fage_P082b	151	Pulse	99	6265573	1912	1
Fage_P082b	151	Pulse	99	6277973	14312	1
Fage_P082b	151	Pulse	99	6290373	26712	1
Fage_P082b	152	Picture	Retrieval Sternberg Letters	6300981	0	1	24824	2	0	next	incorrect	703
Fage_P082b	152	Pulse	99	6302772	1791	1
Fage_P082b	152	Response	2	6312382	11401	1
Fage_P082b	152	Pulse	99	6315172	14191	1
Fage_P082b	153	Picture	Fixation Cross after Retrieval	6325805	0	1	112291	2	0	next	other	0
Fage_P082b	153	Pulse	99	6327572	1767	1
Fage_P082b	153	Pulse	99	6339972	14167	1
Fage_P082b	153	Pulse	99	6352371	26566	1
Fage_P082b	153	Pulse	99	6364771	38966	1
Fage_P082b	153	Pulse	99	6377171	51366	1
Fage_P082b	153	Pulse	99	6389570	63765	1
Fage_P082b	153	Pulse	99	6401970	76165	1
Fage_P082b	153	Pulse	99	6414370	88565	1
Fage_P082b	153	Pulse	99	6426770	100965	1
Fage_P082b	154	Picture	Encoding Sternberg Letters	6438096	0	1	24824	3	0	next	other	0
Fage_P082b	154	Pulse	99	6439169	1073	1
Fage_P082b	154	Pulse	99	6451569	13473	1
Fage_P082b	155	Picture	Fixation Cross Sternberg Letters after Encoding	6462920	0	2	12496	3	0	next	other	0
Fage_P082b	155	Pulse	99	6463969	1049	1
Fage_P082b	156	Picture	Stroop Sternberg	6475416	0	1	24824	2	0	next	incorrect	722
Fage_P082b	156	Pulse	99	6476369	953	1
Fage_P082b	156	Response	2	6488188	12772	1
Fage_P082b	156	Pulse	99	6488768	13352	1
Fage_P082b	157	Picture	Fixation Cross Sternberg Letters after Stroop	6500240	0	1	37319	2	0	next	other	0
Fage_P082b	157	Pulse	99	6501168	928	1
Fage_P082b	157	Pulse	99	6513568	13328	1
Fage_P082b	157	Pulse	99	6525968	25728	1
Fage_P082b	158	Picture	Retrieval Sternberg Letters	6537559	0	1	24824	2	0	next	hit	731
Fage_P082b	158	Pulse	99	6538367	808	1
Fage_P082b	158	Pulse	99	6550767	13208	1
Fage_P082b	158	Response	1	6557247	19688	1
Fage_P082b	159	Picture	Fixation Cross after Retrieval	6562383	0	1	149444	3	0	next	other	0
Fage_P082b	159	Pulse	99	6563166	783	1
Fage_P082b	159	Pulse	99	6575566	13183	1
Fage_P082b	159	Pulse	99	6587966	25583	1
Fage_P082b	159	Pulse	99	6600366	37983	1
Fage_P082b	159	Pulse	99	6612766	50383	1
Fage_P082b	159	Pulse	99	6625165	62782	1
Fage_P082b	159	Pulse	99	6637565	75182	1
Fage_P082b	159	Pulse	99	6649965	87582	1
Fage_P082b	159	Pulse	99	6662364	99981	1
Fage_P082b	159	Pulse	99	6674764	112381	1
Fage_P082b	159	Pulse	99	6687164	124781	1
Fage_P082b	159	Pulse	99	6699564	137181	1
Fage_P082b	160	Picture	Encoding Sternberg Letters	6711827	0	2	24825	3	0	next	other	0
Fage_P082b	160	Pulse	99	6711963	136	1
Fage_P082b	160	Pulse	99	6724363	12536	1
Fage_P082b	161	Picture	Fixation Cross Sternberg Letters after Encoding	6736652	0	1	12495	2	0	next	other	0
Fage_P082b	161	Pulse	99	6736763	111	1
Fage_P082b	162	Picture	Stroop Sternberg	6749147	0	1	24824	2	0	next	hit	752
Fage_P082b	162	Pulse	99	6749163	16	1
Fage_P082b	162	Response	1	6759752	10605	1
Fage_P082b	162	Pulse	99	6761562	12415	1
Fage_P082b	162	Pulse	99	6773962	24815	1
Fage_P082b	163	Picture	Fixation Cross Sternberg Letters after Stroop	6773971	0	1	37320	2	0	next	other	0
Fage_P082b	163	Pulse	99	6786362	12391	1
Fage_P082b	163	Pulse	99	6798761	24790	1
Fage_P082b	163	Pulse	99	6811161	37190	1
Fage_P082b	164	Picture	Retrieval Sternberg Letters	6811291	0	1	24824	2	0	next	hit	760
Fage_P082b	164	Response	1	6822511	11220	1
Fage_P082b	164	Pulse	99	6823561	12270	1
Fage_P082b	164	Pulse	99	6835961	24670	1
Fage_P082b	165	Picture	Fixation Cross after Retrieval	6836115	0	1	124620	2	0	next	other	0
Fage_P082b	165	Pulse	99	6848360	12245	1
Fage_P082b	165	Pulse	99	6860760	24645	1
Fage_P082b	165	Pulse	99	6873160	37045	1
Fage_P082b	165	Pulse	99	6885560	49445	1
Fage_P082b	165	Pulse	99	6897959	61844	1
Fage_P082b	165	Pulse	99	6910359	74244	1
Fage_P082b	165	Pulse	99	6922759	86644	1
Fage_P082b	165	Pulse	99	6935159	99044	1
Fage_P082b	165	Pulse	99	6947558	111443	1
Fage_P082b	165	Pulse	99	6959958	123843	1
Fage_P082b	166	Picture	Encoding Sternberg Letters	6960735	0	1	24824	2	0	next	other	0
Fage_P082b	166	Pulse	99	6972358	11623	1
Fage_P082b	166	Pulse	99	6984757	24022	1
Fage_P082b	167	Picture	Fixation Cross Sternberg Letters after Encoding	6985559	0	1	12495	2	0	next	other	0
Fage_P082b	167	Pulse	99	6997157	11598	1
Fage_P082b	168	Picture	Stroop Sternberg	6998054	0	1	24824	3	0	next	hit	780
Fage_P082b	168	Response	1	7007947	9893	1
Fage_P082b	168	Pulse	99	7009557	11503	1
Fage_P082b	168	Pulse	99	7021957	23903	1
Fage_P082b	169	Picture	Fixation Cross Sternberg Letters after Stroop	7022878	0	2	37320	3	0	next	other	0
Fage_P082b	169	Pulse	99	7034356	11478	1
Fage_P082b	169	Pulse	99	7046756	23878	1
Fage_P082b	169	Pulse	99	7059156	36278	1
Fage_P082b	170	Picture	Retrieval Sternberg Letters	7060198	0	1	24824	2	0	next	incorrect	789
Fage_P082b	170	Pulse	99	7071556	11358	1
Fage_P082b	170	Response	2	7078015	17817	1
Fage_P082b	170	Pulse	99	7083955	23757	1
Fage_P082b	171	Picture	Fixation Cross after Retrieval	7085022	0	1	137116	2	0	next	other	0
Fage_P082b	171	Pulse	99	7096355	11333	1
Fage_P082b	171	Pulse	99	7108755	23733	1
Fage_P082b	171	Pulse	99	7121154	36132	1
Fage_P082b	171	Pulse	99	7133554	48532	1
Fage_P082b	171	Pulse	99	7145954	60932	1
Fage_P082b	171	Pulse	99	7158354	73332	1
Fage_P082b	171	Pulse	99	7170753	85731	1
Fage_P082b	171	Pulse	99	7183153	98131	1
Fage_P082b	171	Pulse	99	7195553	110531	1
Fage_P082b	171	Pulse	99	7207953	122931	1
Fage_P082b	171	Pulse	99	7220352	135330	1
Fage_P082b	172	Picture	Encoding Sternberg Letters	7222138	0	1	24824	2	0	next	other	0
Fage_P082b	172	Pulse	99	7232752	10614	1
Fage_P082b	172	Pulse	99	7245152	23014	1
Fage_P082b	173	Picture	Fixation Cross Sternberg Letters after Encoding	7246962	0	1	12495	2	0	next	other	0
Fage_P082b	173	Pulse	99	7257551	10589	1
Fage_P082b	174	Picture	Stroop Sternberg	7259457	0	1	24824	2	0	next	incorrect	810
Fage_P082b	174	Pulse	99	7269951	10494	1
Fage_P082b	174	Response	2	7277421	17964	1
Fage_P082b	174	Pulse	99	7282351	22894	1
Fage_P082b	175	Picture	Fixation Cross Sternberg Letters after Stroop	7284281	0	1	37319	3	0	next	other	0
Fage_P082b	175	Pulse	99	7294751	10470	1
Fage_P082b	175	Pulse	99	7307150	22869	1
Fage_P082b	175	Pulse	99	7319550	35269	1
Fage_P082b	176	Picture	Retrieval Sternberg Letters	7321600	0	2	24825	3	0	next	hit	818
Fage_P082b	176	Pulse	99	7331950	10350	1
Fage_P082b	176	Response	1	7333090	11490	1
Fage_P082b	176	Pulse	99	7344350	22750	1
Fage_P082b	177	Picture	Fixation Cross after Retrieval	7346425	0	1	124620	2	0	next	other	0
Fage_P082b	177	Pulse	99	7356750	10325	1
Fage_P082b	177	Pulse	99	7369149	22724	1
Fage_P082b	177	Pulse	99	7381549	35124	1
Fage_P082b	177	Pulse	99	7393948	47523	1
Fage_P082b	177	Pulse	99	7406348	59923	1
Fage_P082b	177	Pulse	99	7418748	72323	1
Fage_P082b	177	Pulse	99	7431148	84723	1
Fage_P082b	177	Pulse	99	7443547	97122	1
Fage_P082b	177	Pulse	99	7455947	109522	1
Fage_P082b	177	Pulse	99	7468347	121922	1
Fage_P082b	178	Picture	Encoding Sternberg Letters	7471045	0	1	24824	2	0	next	other	0
Fage_P082b	178	Pulse	99	7480747	9702	1
Fage_P082b	178	Pulse	99	7493146	22101	1
Fage_P082b	179	Picture	Fixation Cross Sternberg Letters after Encoding	7495869	0	1	12495	2	0	next	other	0
Fage_P082b	179	Pulse	99	7505546	9677	1
Fage_P082b	180	Picture	Stroop Sternberg	7508364	0	1	24824	2	0	next	incorrect	838
Fage_P082b	180	Pulse	99	7517946	9582	1
Fage_P082b	180	Response	2	7519236	10872	1
Fage_P082b	180	Pulse	99	7530346	21982	1
Fage_P082b	181	Picture	Fixation Cross Sternberg Letters after Stroop	7533188	0	1	37320	2	0	next	other	0
Fage_P082b	181	Pulse	99	7542745	9557	1
Fage_P082b	181	Pulse	99	7555145	21957	1
Fage_P082b	181	Pulse	99	7567545	34357	1
Fage_P082b	182	Picture	Retrieval Sternberg Letters	7570508	0	1	24824	2	0	next	hit	846
Fage_P082b	182	Pulse	99	7579944	9436	1
Fage_P082b	182	Response	1	7582494	11986	1
Fage_P082b	182	Pulse	99	7592344	21836	1
Fage_P082b	183	Picture	Fixation Cross after Retrieval	7595332	0	1	112291	2	0	next	other	0
Fage_P082b	183	Pulse	99	7604744	9412	1
Fage_P082b	183	Pulse	99	7617144	21812	1
Fage_P082b	183	Pulse	99	7629543	34211	1
Fage_P082b	183	Pulse	99	7641943	46611	1
Fage_P082b	183	Pulse	99	7654343	59011	1
Fage_P082b	183	Pulse	99	7666753	71421	1
Fage_P082b	183	Pulse	99	7679152	83820	1
Fage_P082b	183	Pulse	99	7691552	96220	1
Fage_P082b	183	Pulse	99	7703952	108620	1
Fage_P082b	184	Picture	Encoding Sternberg Letters	7707623	0	1	24824	2	0	next	other	0
Fage_P082b	184	Pulse	99	7716351	8728	1
Fage_P082b	184	Pulse	99	7728751	21128	1
Fage_P082b	185	Picture	Fixation Cross Sternberg Letters after Encoding	7732447	0	1	12496	2	0	next	other	0
Fage_P082b	185	Pulse	99	7741151	8704	1
Fage_P082b	186	Picture	Stroop Sternberg	7744943	0	1	24824	2	0	next	hit	865
Fage_P082b	186	Pulse	99	7753551	8608	1
Fage_P082b	186	Response	1	7757630	12687	1
Fage_P082b	186	Pulse	99	7765950	21007	1
Fage_P082b	187	Picture	Fixation Cross Sternberg Letters after Stroop	7769767	0	1	37319	2	0	next	other	0
Fage_P082b	187	Pulse	99	7778350	8583	1
Fage_P082b	187	Pulse	99	7790750	20983	1
Fage_P082b	187	Pulse	99	7803149	33382	1
Fage_P082b	188	Picture	Retrieval Sternberg Letters	7807086	0	1	24824	2	0	next	incorrect	873
Fage_P082b	188	Pulse	99	7815549	8463	1
Fage_P082b	188	Response	2	7820459	13373	1
Fage_P082b	188	Pulse	99	7827949	20863	1
Fage_P082b	189	Picture	Fixation Cross after Retrieval	7831910	0	1	112292	2	0	next	other	0
Fage_P082b	189	Pulse	99	7840349	8439	1
Fage_P082b	189	Pulse	99	7852748	20838	1
Fage_P082b	189	Pulse	99	7865148	33238	1
Fage_P082b	189	Pulse	99	7877548	45638	1
Fage_P082b	189	Pulse	99	7889948	58038	1
Fage_P082b	189	Pulse	99	7902347	70437	1
Fage_P082b	189	Pulse	99	7914747	82837	1
Fage_P082b	189	Pulse	99	7927147	95237	1
Fage_P082b	189	Pulse	99	7939547	107637	1
Fage_P082b	190	Picture	Encoding Sternberg Letters	7944202	0	1	24824	2	0	next	other	0
Fage_P082b	190	Pulse	99	7951946	7744	1
Fage_P082b	190	Pulse	99	7964346	20144	1
Fage_P082b	191	Picture	Fixation Cross Sternberg Letters after Encoding	7969026	0	1	12495	2	0	next	other	0
Fage_P082b	191	Pulse	99	7976746	7720	1
Fage_P082b	192	Picture	Stroop Sternberg	7981521	0	1	24824	2	0	next	incorrect	892
Fage_P082b	192	Pulse	99	7989146	7625	1
Fage_P082b	192	Response	2	7989395	7874	1
Fage_P082b	192	Pulse	99	8001545	20024	1
Fage_P082b	193	Picture	Fixation Cross Sternberg Letters after Stroop	8006345	0	1	37320	2	0	next	other	0
Fage_P082b	193	Pulse	99	8013945	7600	1
Fage_P082b	193	Pulse	99	8026345	20000	1
Fage_P082b	193	Pulse	99	8038744	32399	1
Fage_P082b	194	Picture	Retrieval Sternberg Letters	8043665	0	1	24824	2	0	next	hit	900
Fage_P082b	194	Pulse	99	8051144	7479	1
Fage_P082b	194	Response	1	8052814	9149	1
Fage_P082b	194	Pulse	99	8063544	19879	1
Fage_P082b	195	Picture	Fixation Cross after Retrieval	8068489	0	1	137115	2	0	next	other	0
Fage_P082b	195	Pulse	99	8075944	7455	1
Fage_P082b	195	Pulse	99	8088343	19854	1
Fage_P082b	195	Pulse	99	8100743	32254	1
Fage_P082b	195	Pulse	99	8113143	44654	1
Fage_P082b	195	Pulse	99	8125542	57053	1
Fage_P082b	195	Pulse	99	8137942	69453	1
Fage_P082b	195	Pulse	99	8150342	81853	1
Fage_P082b	195	Pulse	99	8162742	94253	1
Fage_P082b	195	Pulse	99	8175141	106652	1
Fage_P082b	195	Pulse	99	8187541	119052	1
Fage_P082b	195	Pulse	99	8199941	131452	1
Fage_P082b	196	Picture	Encoding Sternberg Letters	8205604	0	1	24824	3	0	next	other	0
Fage_P082b	196	Pulse	99	8212341	6737	1
Fage_P082b	196	Pulse	99	8224740	19136	1
Fage_P082b	197	Picture	Fixation Cross Sternberg Letters after Encoding	8230428	0	2	12496	3	0	next	other	0
Fage_P082b	197	Pulse	99	8237140	6712	1
Fage_P082b	198	Picture	Stroop Sternberg	8242924	0	1	24824	2	0	next	hit	921
Fage_P082b	198	Pulse	99	8249540	6616	1
Fage_P082b	198	Response	1	8254140	11216	1
Fage_P082b	198	Pulse	99	8261939	19015	1
Fage_P082b	199	Picture	Fixation Cross Sternberg Letters after Stroop	8267748	0	1	37319	2	0	next	other	0
Fage_P082b	199	Pulse	99	8274339	6591	1
Fage_P082b	199	Pulse	99	8286739	18991	1
Fage_P082b	199	Pulse	99	8299139	31391	1
Fage_P082b	200	Picture	Retrieval Sternberg Letters	8305067	0	1	24824	2	0	next	incorrect	929
Fage_P082b	200	Pulse	99	8311538	6471	1
Fage_P082b	200	Response	2	8318728	13661	1
Fage_P082b	200	Pulse	99	8323938	18871	1
Fage_P082b	201	Picture	Fixation Cross after Retrieval	8329891	0	1	124621	2	0	next	other	0
Fage_P082b	201	Pulse	99	8336338	6447	1
Fage_P082b	201	Pulse	99	8348738	18847	1
Fage_P082b	201	Pulse	99	8361137	31246	1
Fage_P082b	201	Pulse	99	8373537	43646	1
Fage_P082b	201	Pulse	99	8385937	56046	1
Fage_P082b	201	Pulse	99	8398336	68445	1
Fage_P082b	201	Pulse	99	8410736	80845	1
Fage_P082b	201	Pulse	99	8423136	93245	1
Fage_P082b	201	Pulse	99	8435536	105645	1
Fage_P082b	201	Pulse	99	8447935	118044	1
Fage_P082b	202	Picture	Encoding Sternberg Letters	8454512	0	1	24824	2	0	next	other	0
Fage_P082b	202	Pulse	99	8460335	5823	1
Fage_P082b	202	Pulse	99	8472735	18223	1
Fage_P082b	203	Picture	Fixation Cross Sternberg Letters after Encoding	8479336	0	1	12495	2	0	next	other	0
Fage_P082b	203	Pulse	99	8485134	5798	1
Fage_P082b	204	Picture	Stroop Sternberg	8491831	0	1	24824	2	0	next	incorrect	950
Fage_P082b	204	Pulse	99	8497534	5703	1
Fage_P082b	204	Pulse	99	8509934	18103	1
Fage_P082b	204	Response	2	8512284	20453	1
Fage_P082b	205	Picture	Fixation Cross Sternberg Letters after Stroop	8516655	0	1	37319	3	0	next	other	0
Fage_P082b	205	Pulse	99	8522334	5679	1
Fage_P082b	205	Pulse	99	8534734	18079	1
Fage_P082b	205	Pulse	99	8547133	30478	1
Fage_P082b	206	Picture	Retrieval Sternberg Letters	8553974	0	2	24825	3	0	next	incorrect	958
Fage_P082b	206	Pulse	99	8559533	5559	1
Fage_P082b	206	Pulse	99	8571933	17959	1
Fage_P082b	206	Response	2	8574313	20339	1
Fage_P082b	207	Picture	Fixation Cross after Retrieval	8578799	0	1	149444	2	0	next	other	0
Fage_P082b	207	Pulse	99	8584332	5533	1
Fage_P082b	207	Pulse	99	8596732	17933	1
Fage_P082b	207	Pulse	99	8609132	30333	1
Fage_P082b	207	Pulse	99	8621532	42733	1
Fage_P082b	207	Pulse	99	8633931	55132	1
Fage_P082b	207	Pulse	99	8646331	67532	1
Fage_P082b	207	Pulse	99	8658731	79932	1
Fage_P082b	207	Pulse	99	8671131	92332	1
Fage_P082b	207	Pulse	99	8683530	104731	1
Fage_P082b	207	Pulse	99	8695930	117131	1
Fage_P082b	207	Pulse	99	8708330	129531	1
Fage_P082b	207	Pulse	99	8720729	141930	1
Fage_P082b	208	Picture	Encoding Sternberg Letters	8728243	0	1	24824	2	0	next	other	0
Fage_P082b	208	Pulse	99	8733129	4886	1
Fage_P082b	208	Pulse	99	8745529	17286	1
Fage_P082b	209	Picture	Fixation Cross Sternberg Letters after Encoding	8753067	0	1	12495	3	0	next	other	0
Fage_P082b	209	Pulse	99	8757929	4862	1
Fage_P082b	210	Picture	Stroop Sternberg	8765562	0	2	24824	3	0	next	incorrect	979
Fage_P082b	210	Pulse	99	8770328	4766	1
Fage_P082b	210	Response	2	8778278	12716	1
Fage_P082b	210	Pulse	99	8782728	17166	1
Fage_P082b	211	Picture	Fixation Cross Sternberg Letters after Stroop	8790386	0	1	37320	2	0	next	other	0
Fage_P082b	211	Pulse	99	8795128	4742	1
Fage_P082b	211	Pulse	99	8807528	17142	1
Fage_P082b	211	Pulse	99	8819927	29541	1
Fage_P082b	212	Picture	Retrieval Sternberg Letters	8827706	0	1	24824	2	0	next	hit	987
Fage_P082b	212	Pulse	99	8832327	4621	1
Fage_P082b	212	Response	1	8839567	11861	1
Fage_P082b	212	Pulse	99	8844727	17021	1
Fage_P082b	213	Picture	Fixation Cross after Retrieval	8852530	0	1	124620	2	0	next	other	0
Fage_P082b	213	Pulse	99	8857126	4596	1
Fage_P082b	213	Pulse	99	8869526	16996	1
Fage_P082b	213	Pulse	99	8881926	29396	1
Fage_P082b	213	Pulse	99	8894326	41796	1
Fage_P082b	213	Pulse	99	8906725	54195	1
Fage_P082b	213	Pulse	99	8919125	66595	1
Fage_P082b	213	Pulse	99	8931525	78995	1
Fage_P082b	213	Pulse	99	8943925	91395	1
Fage_P082b	213	Pulse	99	8956324	103794	1
Fage_P082b	213	Pulse	99	8968724	116194	1
Fage_P082b	214	Picture	Encoding Sternberg Letters	8977150	0	1	24824	2	0	next	other	0
Fage_P082b	214	Pulse	99	8981124	3974	1
Fage_P082b	214	Pulse	99	8993523	16373	1
Fage_P082b	215	Picture	Fixation Cross Sternberg Letters after Encoding	9001974	0	1	12495	3	0	next	other	0
Fage_P082b	215	Pulse	99	9005923	3949	1
Fage_P082b	216	Picture	Stroop Sternberg	9014469	0	2	24825	3	0	next	incorrect	1007
Fage_P082b	216	Pulse	99	9018323	3854	1
Fage_P082b	216	Response	2	9028933	14464	1
Fage_P082b	216	Pulse	99	9030723	16254	1
Fage_P082b	217	Picture	Fixation Cross Sternberg Letters after Stroop	9039294	0	1	37319	2	0	next	other	0
Fage_P082b	217	Pulse	99	9043122	3828	1
Fage_P082b	217	Pulse	99	9055522	16228	1
Fage_P082b	217	Pulse	99	9067922	28628	1
Fage_P082b	218	Picture	Retrieval Sternberg Letters	9076613	0	1	24824	2	0	next	miss	0
Fage_P082b	218	Pulse	99	9080322	3709	1
Fage_P082b	218	Pulse	99	9092721	16108	1
Fage_P082b	219	Picture	Fixation Cross after Retrieval	9101437	0	1	112292	2	0	next	false_alarm	1017
Fage_P082b	219	Response	2	9103631	2194	1
Fage_P082b	219	Pulse	99	9105121	3684	1
Fage_P082b	219	Pulse	99	9117521	16084	1
Fage_P082b	219	Pulse	99	9129921	28484	1
Fage_P082b	219	Pulse	99	9142320	40883	1
Fage_P082b	219	Pulse	99	9154720	53283	1
Fage_P082b	219	Pulse	99	9167120	65683	1
Fage_P082b	219	Pulse	99	9179519	78082	1
Fage_P082b	219	Pulse	99	9191919	90482	1
Fage_P082b	219	Pulse	99	9204319	102882	1
Fage_P082b	220	Picture	Encoding Sternberg Letters	9213729	0	1	24824	2	0	next	other	0
Fage_P082b	220	Pulse	99	9216719	2990	1
Fage_P082b	220	Pulse	99	9229118	15389	1
Fage_P082b	221	Picture	Fixation Cross Sternberg Letters after Encoding	9238553	0	1	12495	2	0	next	other	0
Fage_P082b	221	Pulse	99	9241518	2965	1
Fage_P082b	222	Picture	Stroop Sternberg	9251048	0	1	24824	2	0	next	hit	1034
Fage_P082b	222	Pulse	99	9253918	2870	1
Fage_P082b	222	Response	1	9258958	7910	1
Fage_P082b	222	Pulse	99	9266318	15270	1
Fage_P082b	223	Picture	Fixation Cross Sternberg Letters after Stroop	9275872	0	1	37319	3	0	next	other	0
Fage_P082b	223	Pulse	99	9278717	2845	1
Fage_P082b	223	Pulse	99	9291117	15245	1
Fage_P082b	223	Pulse	99	9303517	27645	1
Fage_P082b	224	Picture	Retrieval Sternberg Letters	9313191	0	2	24825	3	0	next	incorrect	1042
Fage_P082b	224	Pulse	99	9315916	2725	1
Fage_P082b	224	Response	2	9324316	11125	1
Fage_P082b	224	Pulse	99	9328316	15125	1
Fage_P082b	225	Picture	Fixation Cross after Retrieval	9338016	0	1	124620	2	0	next	other	0
Fage_P082b	225	Pulse	99	9340716	2700	1
Fage_P082b	225	Pulse	99	9353116	15100	1
Fage_P082b	225	Pulse	99	9365515	27499	1
Fage_P082b	225	Pulse	99	9377915	39899	1
Fage_P082b	225	Pulse	99	9390315	52299	1
Fage_P082b	225	Pulse	99	9402715	64699	1
Fage_P082b	225	Pulse	99	9415114	77098	1
Fage_P082b	225	Pulse	99	9427514	89498	1
Fage_P082b	225	Pulse	99	9439914	101898	1
Fage_P082b	225	Pulse	99	9452313	114297	1
Fage_P082b	226	Picture	Encoding Sternberg Letters	9462636	0	1	24824	2	0	next	other	0
Fage_P082b	226	Pulse	99	9464713	2077	1
Fage_P082b	226	Pulse	99	9477123	14487	1
Fage_P082b	227	Picture	Fixation Cross Sternberg Letters after Encoding	9487460	0	1	12495	2	0	next	other	0
Fage_P082b	227	Pulse	99	9489523	2063	1
Fage_P082b	228	Picture	Stroop Sternberg	9499955	0	1	24824	2	0	next	incorrect	1063
Fage_P082b	228	Pulse	99	9501922	1967	1
Fage_P082b	228	Pulse	99	9514322	14367	1
Fage_P082b	228	Response	2	9515482	15527	1
Fage_P082b	229	Picture	Fixation Cross Sternberg Letters after Stroop	9524779	0	1	37320	2	0	next	other	0
Fage_P082b	229	Pulse	99	9526722	1943	1
Fage_P082b	229	Pulse	99	9539122	14343	1
Fage_P082b	229	Pulse	99	9551521	26742	1
Fage_P082b	230	Picture	Retrieval Sternberg Letters	9562099	0	1	24824	2	0	next	miss	0
Fage_P082b	230	Pulse	99	9563921	1822	1
Fage_P082b	230	Pulse	99	9576321	14222	1
Fage_P082b	231	Picture	Fixation Cross after Retrieval	9586923	0	1	124620	2	0	next	false_alarm	1073
Fage_P082b	231	Pulse	99	9588721	1798	1
Fage_P082b	231	Response	1	9589140	2217	1
Fage_P082b	231	Pulse	99	9601120	14197	1
Fage_P082b	231	Pulse	99	9613520	26597	1
Fage_P082b	231	Pulse	99	9625920	38997	1
Fage_P082b	231	Pulse	99	9638319	51396	1
Fage_P082b	231	Pulse	99	9650719	63796	1
Fage_P082b	231	Pulse	99	9663119	76196	1
Fage_P082b	231	Pulse	99	9675519	88596	1
Fage_P082b	231	Pulse	99	9687918	100995	1
Fage_P082b	231	Pulse	99	9700318	113395	1
Fage_P082b	232	Picture	Encoding Sternberg Letters	9711543	0	1	24824	2	0	next	other	0
Fage_P082b	232	Pulse	99	9712718	1175	1
Fage_P082b	232	Pulse	99	9725117	13574	1
Fage_P082b	233	Picture	Fixation Cross Sternberg Letters after Encoding	9736367	0	1	12495	2	0	next	other	0
Fage_P082b	233	Pulse	99	9737517	1150	1
Fage_P082b	234	Picture	Stroop Sternberg	9748862	0	1	24824	3	0	next	incorrect	1090
Fage_P082b	234	Pulse	99	9749917	1055	1
Fage_P082b	234	Response	2	9755237	6375	1
Fage_P082b	234	Pulse	99	9762317	13455	1
Fage_P082b	235	Picture	Fixation Cross Sternberg Letters after Stroop	9773686	0	2	37320	3	0	next	other	0
Fage_P082b	235	Pulse	99	9774717	1031	1
Fage_P082b	235	Pulse	99	9787116	13430	1
Fage_P082b	235	Pulse	99	9799516	25830	1
Fage_P082b	236	Picture	Retrieval Sternberg Letters	9811006	0	1	24824	2	0	next	incorrect	1098
Fage_P082b	236	Pulse	99	9811916	910	1
Fage_P082b	236	Response	2	9822035	11029	1
Fage_P082b	236	Pulse	99	9824315	13309	1
Fage_P082b	237	Picture	Fixation Cross after Retrieval	9835830	0	1	112291	3	0	next	other	0
Fage_P082b	237	Pulse	99	9836715	885	1
Fage_P082b	237	Pulse	99	9849115	13285	1
Fage_P082b	237	Pulse	99	9861514	25684	1
Fage_P082b	237	Pulse	99	9873914	38084	1
Fage_P082b	237	Pulse	99	9886314	50484	1
Fage_P082b	237	Pulse	99	9898714	62884	1
Fage_P082b	237	Pulse	99	9911113	75283	1
Fage_P082b	237	Pulse	99	9923513	87683	1
Fage_P082b	237	Pulse	99	9935913	100083	1
Fage_P082b	238	Picture	Encoding Sternberg Letters	9948121	0	2	24825	3	0	next	other	0
Fage_P082b	238	Pulse	99	9948313	192	1
Fage_P082b	238	Pulse	99	9960712	12591	1
Fage_P082b	239	Picture	Fixation Cross Sternberg Letters after Encoding	9972946	0	1	12495	2	0	next	other	0
Fage_P082b	239	Pulse	99	9973112	166	1
Fage_P082b	240	Picture	Stroop Sternberg	9985441	0	1	24824	2	0	next	incorrect	1117
Fage_P082b	240	Pulse	99	9985512	71	1
Fage_P082b	240	Response	2	9993362	7921	1
Fage_P082b	240	Pulse	99	9997911	12470	1
Fage_P082b	241	Picture	Fixation Cross Sternberg Letters after Stroop	10010265	0	1	37319	2	0	next	other	0
Fage_P082b	241	Pulse	99	10010311	46	1
Fage_P082b	241	Pulse	99	10022711	12446	1
Fage_P082b	241	Pulse	99	10035111	24846	1
Fage_P082b	241	Pulse	99	10047510	37245	1
Fage_P082b	242	Picture	Retrieval Sternberg Letters	10047584	0	1	24824	3	0	next	incorrect	1126
Fage_P082b	242	Pulse	99	10059910	12326	1
Fage_P082b	242	Response	2	10064130	16546	1
Fage_P082b	242	Pulse	99	10072310	24726	1
Fage_P082b	243	Picture	Fixation Cross after Retrieval	10072408	0	2	137116	3	0	next	other	0
Fage_P082b	243	Pulse	99	10084710	12302	1
Fage_P082b	243	Pulse	99	10097109	24701	1
Fage_P082b	243	Pulse	99	10109509	37101	1
Fage_P082b	243	Pulse	99	10121909	49501	1
Fage_P082b	243	Pulse	99	10134309	61901	1
Fage_P082b	243	Pulse	99	10146708	74300	1
Fage_P082b	243	Pulse	99	10159108	86700	1
Fage_P082b	243	Pulse	99	10171508	99100	1
Fage_P082b	243	Pulse	99	10183907	111499	1
Fage_P082b	243	Pulse	99	10196307	123899	1
Fage_P082b	243	Pulse	99	10208707	136299	1
Fage_P082b	244	Picture	Encoding Sternberg Letters	10209524	0	1	24824	2	0	next	other	0
Fage_P082b	244	Pulse	99	10221107	11583	1
Fage_P082b	244	Pulse	99	10233506	23982	1
Fage_P082b	245	Picture	Fixation Cross Sternberg Letters after Encoding	10234348	0	1	12495	3	0	next	other	0
Fage_P082b	245	Pulse	99	10245906	11558	1
Fage_P082b	246	Picture	Stroop Sternberg	10246843	0	2	24825	3	0	next	incorrect	1146
Fage_P082b	246	Response	2	10258236	11393	1
Fage_P082b	246	Pulse	99	10258306	11463	1
Fage_P082b	246	Pulse	99	10270706	23863	1
Fage_P082b	247	Picture	Fixation Cross Sternberg Letters after Stroop	10271668	0	1	37319	2	0	next	other	0
Fage_P082b	247	Pulse	99	10283105	11437	1
Fage_P082b	247	Pulse	99	10295505	23837	1
Fage_P082b	247	Pulse	99	10307905	36237	1
Fage_P082b	248	Picture	Retrieval Sternberg Letters	10308987	0	1	24824	2	0	next	incorrect	1155
Fage_P082b	248	Pulse	99	10320305	11318	1
Fage_P082b	248	Response	2	10323134	14147	1
Fage_P082b	248	Pulse	99	10332704	23717	1
Fage_P082b	249	Picture	Fixation Cross after Retrieval	10333811	0	1	149444	2	0	next	other	0
Fage_P082b	249	Pulse	99	10345104	11293	1
Fage_P082b	249	Pulse	99	10357504	23693	1
Fage_P082b	249	Pulse	99	10369903	36092	1
Fage_P082b	249	Pulse	99	10382303	48492	1
Fage_P082b	249	Pulse	99	10394703	60892	1
Fage_P082b	249	Pulse	99	10407103	73292	1
Fage_P082b	249	Pulse	99	10419502	85691	1
Fage_P082b	249	Pulse	99	10431902	98091	1
Fage_P082b	249	Pulse	99	10444302	110491	1
Fage_P082b	249	Pulse	99	10456701	122890	1
Fage_P082b	249	Pulse	99	10469101	135290	1
Fage_P082b	249	Pulse	99	10481501	147690	1
Fage_P082b	250	Picture	Encoding Sternberg Letters	10483255	0	1	24824	2	0	next	other	0
Fage_P082b	250	Pulse	99	10493901	10646	1
Fage_P082b	250	Pulse	99	10506300	23045	1
Fage_P082b	251	Picture	Fixation Cross Sternberg Letters after Encoding	10508079	0	1	12496	2	0	next	other	0
Fage_P082b	251	Pulse	99	10518700	10621	1
Fage_P082b	252	Picture	Stroop Sternberg	10520575	0	1	24824	2	0	next	hit	1177
Fage_P082b	252	Pulse	99	10531100	10525	1
Fage_P082b	252	Response	1	10531110	10535	1
Fage_P082b	252	Pulse	99	10543500	22925	1
Fage_P082b	253	Picture	Fixation Cross Sternberg Letters after Stroop	10545399	0	1	37319	2	0	next	other	0
Fage_P082b	253	Pulse	99	10555899	10500	1
Fage_P082b	253	Pulse	99	10568299	22900	1
Fage_P082b	253	Pulse	99	10580699	35300	1
Fage_P082b	254	Picture	Retrieval Sternberg Letters	10582718	0	1	24824	3	0	next	hit	1184
Fage_P082b	254	Response	1	10590979	8261	1
Fage_P082b	254	Pulse	99	10593098	10380	1
Fage_P082b	254	Pulse	99	10605498	22780	1
Fage_P082b	255	Picture	Fixation Cross after Retrieval	10607542	0	2	137116	3	0	next	other	0
Fage_P082b	255	Pulse	99	10617898	10356	1
Fage_P082b	255	Pulse	99	10630298	22756	1
Fage_P082b	255	Pulse	99	10642698	35156	1
Fage_P082b	255	Pulse	99	10655097	47555	1
Fage_P082b	255	Pulse	99	10667497	59955	1
Fage_P082b	255	Pulse	99	10679896	72354	1
Fage_P082b	255	Pulse	99	10692296	84754	1
Fage_P082b	255	Pulse	99	10704696	97154	1
Fage_P082b	255	Pulse	99	10717096	109554	1
Fage_P082b	255	Pulse	99	10729496	121954	1
Fage_P082b	255	Pulse	99	10741895	134353	1
Fage_P082b	256	Picture	Encoding Sternberg Letters	10744658	0	1	24824	2	0	next	other	0
Fage_P082b	256	Pulse	99	10754295	9637	1
Fage_P082b	256	Pulse	99	10766695	22037	1
Fage_P082b	257	Picture	Fixation Cross Sternberg Letters after Encoding	10769482	0	1	12495	2	0	next	other	0
Fage_P082b	257	Pulse	99	10779094	9612	1
Fage_P082b	258	Picture	Stroop Sternberg	10781977	0	1	24824	2	0	next	incorrect	1206
Fage_P082b	258	Pulse	99	10791494	9517	1
Fage_P082b	258	Response	2	10793104	11127	1
Fage_P082b	258	Pulse	99	10803894	21917	1
Fage_P082b	259	Picture	Fixation Cross Sternberg Letters after Stroop	10806801	0	1	37320	2	0	next	other	0
Fage_P082b	259	Pulse	99	10816294	9493	1
Fage_P082b	259	Pulse	99	10828693	21892	1
Fage_P082b	259	Pulse	99	10841093	34292	1
Fage_P082b	260	Picture	Retrieval Sternberg Letters	10844121	0	1	24824	2	0	next	incorrect	1214
Fage_P082b	260	Pulse	99	10853493	9372	1
Fage_P082b	260	Response	2	10856733	12612	1
Fage_P082b	260	Pulse	99	10865892	21771	1
Fage_P082b	261	Picture	Fixation Cross after Retrieval	10868945	0	1	112291	2	0	next	other	0
Fage_P082b	261	Pulse	99	10878292	9347	1
Fage_P082b	261	Pulse	99	10890692	21747	1
Fage_P082b	261	Pulse	99	10903092	34147	1
Fage_P082b	261	Pulse	99	10915491	46546	1
Fage_P082b	261	Pulse	99	10927891	58946	1
Fage_P082b	261	Pulse	99	10940291	71346	1
Fage_P082b	261	Pulse	99	10952691	83746	1
Fage_P082b	261	Pulse	99	10965090	96145	1
Fage_P082b	261	Pulse	99	10977490	108545	1
Fage_P082b	262	Picture	Encoding Sternberg Letters	10981236	0	1	24824	3	0	next	other	0
Fage_P082b	262	Pulse	99	10989890	8654	1
Fage_P082b	262	Pulse	99	11002290	21054	1
Fage_P082b	263	Picture	Fixation Cross Sternberg Letters after Encoding	11006060	0	2	12496	3	0	next	other	0
Fage_P082b	263	Pulse	99	11014689	8629	1
Fage_P082b	264	Picture	Stroop Sternberg	11018556	0	1	24824	2	0	next	incorrect	1232
Fage_P082b	264	Response	2	11025889	7333	1
Fage_P082b	264	Pulse	99	11027089	8533	1
Fage_P082b	264	Pulse	99	11039489	20933	1
Fage_P082b	265	Picture	Fixation Cross Sternberg Letters after Stroop	11043380	0	1	37319	2	0	next	other	0
Fage_P082b	265	Pulse	99	11051888	8508	1
Fage_P082b	265	Pulse	99	11064288	20908	1
Fage_P082b	265	Pulse	99	11076688	33308	1
Fage_P082b	266	Picture	Retrieval Sternberg Letters	11080699	0	1	24824	2	0	next	incorrect	1241
Fage_P082b	266	Pulse	99	11089088	8389	1
Fage_P082b	266	Response	2	11089737	9038	1
Fage_P082b	266	Pulse	99	11101487	20788	1
Fage_P082b	267	Picture	Fixation Cross after Retrieval	11105523	0	1	149445	2	0	next	other	0
Fage_P082b	267	Pulse	99	11113887	8364	1
Fage_P082b	267	Pulse	99	11126287	20764	1
Fage_P082b	267	Pulse	99	11138687	33164	1
Fage_P082b	267	Pulse	99	11151086	45563	1
Fage_P082b	267	Pulse	99	11163486	57963	1
Fage_P082b	267	Pulse	99	11175886	70363	1
Fage_P082b	267	Pulse	99	11188285	82762	1
Fage_P082b	267	Pulse	99	11200685	95162	1
Fage_P082b	267	Pulse	99	11213085	107562	1
Fage_P082b	267	Pulse	99	11225485	119962	1
Fage_P082b	267	Pulse	99	11237884	132361	1
Fage_P082b	267	Pulse	99	11250284	144761	1
Fage_P082b	268	Picture	Encoding Sternberg Letters	11254968	0	1	24824	2	0	next	other	0
Fage_P082b	268	Pulse	99	11262684	7716	1
Fage_P082b	268	Pulse	99	11275084	20116	1
Fage_P082b	269	Picture	Fixation Cross Sternberg Letters after Encoding	11279792	0	1	12495	2	0	next	other	0
Fage_P082b	269	Pulse	99	11287483	7691	1
Fage_P082b	270	Picture	Stroop Sternberg	11292287	0	1	24824	2	0	next	incorrect	1263
Fage_P082b	270	Pulse	99	11299883	7596	1
Fage_P082b	270	Response	2	11302523	10236	1
Fage_P082b	270	Pulse	99	11312293	20006	1
Fage_P082b	271	Picture	Fixation Cross Sternberg Letters after Stroop	11317111	0	1	37320	2	0	next	other	0
Fage_P082b	271	Pulse	99	11324693	7582	1
Fage_P082b	271	Pulse	99	11337092	19981	1
Fage_P082b	271	Pulse	99	11349492	32381	1
Fage_P082b	272	Picture	Retrieval Sternberg Letters	11354431	0	1	24824	2	0	next	hit	1271
Fage_P082b	272	Pulse	99	11361892	7461	1
Fage_P082b	272	Response	1	11368072	13641	1
Fage_P082b	272	Pulse	99	11374291	19860	1
Fage_P082b	273	Picture	Fixation Cross after Retrieval	11379255	0	1	124620	2	0	next	other	0
Fage_P082b	273	Pulse	99	11386691	7436	1
Fage_P082b	273	Pulse	99	11399091	19836	1
Fage_P082b	273	Pulse	99	11411491	32236	1
Fage_P082b	273	Pulse	99	11423890	44635	1
Fage_P082b	273	Pulse	99	11436290	57035	1
Fage_P082b	273	Pulse	99	11448690	69435	1
Fage_P082b	273	Pulse	99	11461089	81834	1
Fage_P082b	273	Pulse	99	11473489	94234	1
Fage_P082b	273	Pulse	99	11485889	106634	1
Fage_P082b	273	Pulse	99	11498289	119034	1
Fage_P082b	274	Picture	Encoding Sternberg Letters	11503875	0	1	24824	2	0	next	other	0
Fage_P082b	274	Pulse	99	11510688	6813	1
Fage_P082b	274	Pulse	99	11523088	19213	1
Fage_P082b	275	Picture	Fixation Cross Sternberg Letters after Encoding	11528699	0	1	12495	2	0	next	other	0
Fage_P082b	275	Pulse	99	11535488	6789	1
Fage_P082b	276	Picture	Stroop Sternberg	11541194	0	1	24824	2	0	next	incorrect	1291
Fage_P082b	276	Pulse	99	11547888	6694	1
Fage_P082b	276	Response	2	11550757	9563	1
Fage_P082b	276	Pulse	99	11560287	19093	1
Fage_P082b	277	Picture	Fixation Cross Sternberg Letters after Stroop	11566018	0	1	37320	2	0	next	other	0
Fage_P082b	277	Pulse	99	11572687	6669	1
Fage_P082b	277	Pulse	99	11585087	19069	1
Fage_P082b	277	Pulse	99	11597487	31469	1
Fage_P082b	278	Picture	Retrieval Sternberg Letters	11603338	0	1	24824	2	0	next	hit	1300
Fage_P082b	278	Pulse	99	11609886	6548	1
Fage_P082b	278	Pulse	99	11622286	18948	1
Fage_P082b	278	Response	1	11627096	23758	1
Fage_P082b	279	Picture	Fixation Cross after Retrieval	11628162	0	1	112291	2	0	next	other	0
Fage_P082b	279	Pulse	99	11634686	6524	1
Fage_P082b	279	Pulse	99	11647085	18923	1
Fage_P082b	279	Pulse	99	11659485	31323	1
Fage_P082b	279	Pulse	99	11671885	43723	1
Fage_P082b	279	Pulse	99	11684285	56123	1
Fage_P082b	279	Pulse	99	11696684	68522	1
Fage_P082b	279	Pulse	99	11709084	80922	1
Fage_P082b	279	Pulse	99	11721484	93322	1
Fage_P082b	279	Pulse	99	11733884	105722	1
Fage_P082b	280	Picture	Encoding Sternberg Letters	11740453	0	1	24824	2	0	next	other	0
Fage_P082b	280	Pulse	99	11746283	5830	1
Fage_P082b	280	Pulse	99	11758683	18230	1
Fage_P082b	281	Picture	Fixation Cross Sternberg Letters after Encoding	11765277	0	1	12496	2	0	next	other	0
Fage_P082b	281	Pulse	99	11771083	5806	1
Fage_P082b	282	Picture	Stroop Sternberg	11777773	0	1	24824	2	0	next	hit	1318
Fage_P082b	282	Pulse	99	11783482	5709	1
Fage_P082b	282	Response	1	11788812	11039	1
Fage_P082b	282	Pulse	99	11795882	18109	1
Fage_P082b	283	Picture	Fixation Cross Sternberg Letters after Stroop	11802597	0	1	37319	2	0	next	other	0
Fage_P082b	283	Pulse	99	11808282	5685	1
Fage_P082b	283	Pulse	99	11820682	18085	1
Fage_P082b	283	Pulse	99	11833081	30484	1
Fage_P082b	284	Picture	Retrieval Sternberg Letters	11839916	0	1	24824	2	0	next	hit	1326
Fage_P082b	284	Pulse	99	11845481	5565	1
Fage_P082b	284	Response	1	11852791	12875	1
Fage_P082b	284	Pulse	99	11857881	17965	1
Fage_P082b	285	Picture	Fixation Cross after Retrieval	11864740	0	1	137116	2	0	next	other	0
Fage_P082b	285	Pulse	99	11870281	5541	1
Fage_P082b	285	Pulse	99	11882680	17940	1
Fage_P082b	285	Pulse	99	11895080	30340	1
Fage_P082b	285	Pulse	99	11907480	42740	1
Fage_P082b	285	Pulse	99	11919879	55139	1
Fage_P082b	285	Pulse	99	11932279	67539	1
Fage_P082b	285	Pulse	99	11944679	79939	1
Fage_P082b	285	Pulse	99	11957079	92339	1
Fage_P082b	285	Pulse	99	11969478	104738	1
Fage_P082b	285	Pulse	99	11981878	117138	1
Fage_P082b	285	Pulse	99	11994278	129538	1
Fage_P082b	286	Picture	Encoding Sternberg Letters	12001856	0	1	24824	2	0	next	other	0
Fage_P082b	286	Pulse	99	12006678	4822	1
Fage_P082b	286	Pulse	99	12019077	17221	1
Fage_P082b	287	Picture	Fixation Cross Sternberg Letters after Encoding	12026680	0	1	12495	2	0	next	other	0
Fage_P082b	287	Pulse	99	12031477	4797	1
Fage_P082b	288	Picture	Stroop Sternberg	12039175	0	1	24824	2	0	next	hit	1347
Fage_P082b	288	Pulse	99	12043877	4702	1
Fage_P082b	288	Response	1	12048946	9771	1
Fage_P082b	288	Pulse	99	12056276	17101	1
Fage_P082b	289	Picture	Fixation Cross Sternberg Letters after Stroop	12063999	0	1	37320	2	0	next	other	0
Fage_P082b	289	Pulse	99	12068676	4677	1
Fage_P082b	289	Pulse	99	12081076	17077	1
Fage_P082b	289	Pulse	99	12093476	29477	1
Fage_P082b	290	Picture	Retrieval Sternberg Letters	12101319	0	1	24824	2	0	next	incorrect	1355
Fage_P082b	290	Pulse	99	12105875	4556	1
Fage_P082b	290	Response	2	12112755	11436	1
Fage_P082b	290	Pulse	99	12118275	16956	1
Fage_P082b	291	Picture	Fixation Cross after Retrieval	12126143	0	1	112291	2	0	next	other	0
Fage_P082b	291	Pulse	99	12130675	4532	1
Fage_P082b	291	Pulse	99	12143075	16932	1
Fage_P082b	291	Pulse	99	12155474	29331	1
Fage_P082b	291	Pulse	99	12167874	41731	1
Fage_P082b	291	Pulse	99	12180274	54131	1
Fage_P082b	291	Pulse	99	12192673	66530	1
Fage_P082b	291	Pulse	99	12205073	78930	1
Fage_P082b	291	Pulse	99	12217473	91330	1
Fage_P082b	291	Pulse	99	12229873	103730	1
Fage_P082b	292	Picture	End Sternberg	12238434	0	1	37320	2	0	next	other	0
Fage_P082b	292	Pulse	99	12242272	3838	1
Fage_P082b	292	Pulse	99	12254672	16238	1
Fage_P082b	292	Pulse	99	12267072	28638	1
Fage_P082b	293	Picture	Instruction Stroop	12275754	0	1	37319	2	0	next	other	0
Fage_P082b	293	Pulse	99	12279472	3718	1
Fage_P082b	293	Pulse	99	12291871	16117	1
Fage_P082b	293	Pulse	99	12304271	28517	1
Fage_P082b	294	Picture	stroop neutral close	12313073	0	1	24824	2	0	next	incorrect	1377
Fage_P082b	294	Pulse	99	12316671	3598	1
Fage_P082b	294	Response	2	12322641	9568	1
Fage_P082b	294	Pulse	99	12329071	15998	1
Fage_P082b	295	Picture	stroop neutral close	12337897	0	1	24991	2	0	next	hit	1381
Fage_P082b	295	Pulse	99	12341470	3573	1
Fage_P082b	295	Response	1	12345980	8083	1
Fage_P082b	295	Pulse	99	12353870	15973	1
Fage_P082b	296	Picture	stroop neutral close	12362888	0	1	24991	2	0	next	incorrect	1385
Fage_P082b	296	Pulse	99	12366270	3382	1
Fage_P082b	296	Response	2	12369370	6482	1
Fage_P082b	296	Pulse	99	12378669	15781	1
Fage_P082b	297	Picture	stroop neutral close	12387879	0	1	24823	3	0	next	incorrect	1389
Fage_P082b	297	Pulse	99	12391069	3190	1
Fage_P082b	297	Response	2	12396629	8750	1
Fage_P082b	297	Pulse	99	12403469	15590	1
Fage_P082b	298	Picture	stroop neutral close	12412702	0	2	24991	3	0	next	hit	1393
Fage_P082b	298	Pulse	99	12415869	3167	1
Fage_P082b	298	Response	1	12420588	7886	1
Fage_P082b	298	Pulse	99	12428268	15566	1
Fage_P082b	299	Picture	stroop neutral close	12437693	0	1	24824	3	0	next	incorrect	1397
Fage_P082b	299	Pulse	99	12440668	2975	1
Fage_P082b	299	Response	2	12446068	8375	1
Fage_P082b	299	Pulse	99	12453068	15375	1
Fage_P082b	300	Picture	Fixation Cross Stroop	12462517	0	2	124621	3	0	next	other	0
Fage_P082b	300	Pulse	99	12465468	2951	1
Fage_P082b	300	Pulse	99	12477867	15350	1
Fage_P082b	300	Pulse	99	12490267	27750	1
Fage_P082b	300	Pulse	99	12502667	40150	1
Fage_P082b	300	Pulse	99	12515066	52549	1
Fage_P082b	300	Pulse	99	12527466	64949	1
Fage_P082b	300	Pulse	99	12539866	77349	1
Fage_P082b	300	Pulse	99	12552266	89749	1
Fage_P082b	300	Pulse	99	12564665	102148	1
Fage_P082b	300	Pulse	99	12577065	114548	1
Fage_P082b	301	Picture	stroop neutral close	12587138	0	1	24824	2	0	next	hit	1412
Fage_P082b	301	Pulse	99	12589465	2327	1
Fage_P082b	301	Response	1	12595665	8527	1
Fage_P082b	301	Pulse	99	12601864	14726	1
Fage_P082b	302	Picture	stroop neutral close	12611962	0	1	24990	3	0	next	incorrect	1416
Fage_P082b	302	Pulse	99	12614264	2302	1
Fage_P082b	302	Response	2	12624214	12252	1
Fage_P082b	302	Pulse	99	12626664	14702	1
Fage_P082b	303	Picture	stroop neutral close	12636952	0	2	24825	3	0	next	incorrect	1420
Fage_P082b	303	Pulse	99	12639064	2112	1
Fage_P082b	303	Response	2	12643414	6462	1
Fage_P082b	303	Pulse	99	12651463	14511	1
Fage_P082b	304	Picture	stroop neutral close	12661777	0	1	24990	2	0	next	incorrect	1424
Fage_P082b	304	Pulse	99	12663863	2086	1
Fage_P082b	304	Response	2	12668243	6466	1
Fage_P082b	304	Pulse	99	12676263	14486	1
Fage_P082b	305	Picture	stroop neutral close	12686767	0	1	24824	2	0	next	hit	1428
Fage_P082b	305	Pulse	99	12688663	1896	1
Fage_P082b	305	Response	1	12693842	7075	1
Fage_P082b	305	Pulse	99	12701062	14295	1
Fage_P082b	306	Picture	stroop neutral close	12711591	0	1	24824	3	0	next	incorrect	1432
Fage_P082b	306	Pulse	99	12713462	1871	1
Fage_P082b	306	Response	2	12721182	9591	1
Fage_P082b	306	Pulse	99	12725862	14271	1
Fage_P082b	307	Picture	Fixation Cross Stroop	12736415	0	2	124621	3	0	next	other	0
Fage_P082b	307	Pulse	99	12738262	1847	1
Fage_P082b	307	Pulse	99	12750661	14246	1
Fage_P082b	307	Pulse	99	12763061	26646	1
Fage_P082b	307	Pulse	99	12775461	39046	1
Fage_P082b	307	Pulse	99	12787860	51445	1
Fage_P082b	307	Pulse	99	12800260	63845	1
Fage_P082b	307	Pulse	99	12812660	76245	1
Fage_P082b	307	Pulse	99	12825060	88645	1
Fage_P082b	307	Pulse	99	12837459	101044	1
Fage_P082b	307	Pulse	99	12849859	113444	1
Fage_P082b	308	Picture	stroop neutral close	12861036	0	1	24990	2	0	next	hit	1447
Fage_P082b	308	Pulse	99	12862259	1223	1
Fage_P082b	308	Response	1	12871359	10323	1
Fage_P082b	308	Pulse	99	12874658	13622	1
Fage_P082b	309	Picture	stroop neutral close	12886026	0	1	24824	2	0	next	incorrect	1451
Fage_P082b	309	Pulse	99	12887058	1032	1
Fage_P082b	309	Response	2	12895948	9922	1
Fage_P082b	309	Pulse	99	12899458	13432	1
Fage_P082b	310	Picture	stroop neutral close	12910850	0	1	24824	2	0	next	incorrect	1455
Fage_P082b	310	Pulse	99	12911858	1008	1
Fage_P082b	310	Response	2	12922268	11418	1
Fage_P082b	310	Pulse	99	12924257	13407	1
Fage_P082b	311	Picture	stroop neutral close	12935674	0	1	24824	3	0	next	incorrect	1459
Fage_P082b	311	Pulse	99	12936657	983	1
Fage_P082b	311	Response	2	12943907	8233	1
Fage_P082b	311	Pulse	99	12949057	13383	1
Fage_P082b	312	Picture	stroop neutral close	12960498	0	2	24825	3	0	next	hit	1463
Fage_P082b	312	Pulse	99	12961457	959	1
Fage_P082b	312	Response	1	12967936	7438	1
Fage_P082b	312	Pulse	99	12973856	13358	1
Fage_P082b	313	Picture	stroop neutral close	12985323	0	1	24824	2	0	next	hit	1467
Fage_P082b	313	Pulse	99	12986256	933	1
Fage_P082b	313	Response	1	12992026	6703	1
Fage_P082b	313	Pulse	99	12998656	13333	1
Fage_P082b	314	Picture	Fixation Cross Stroop	13010147	0	1	124620	2	0	next	other	0
Fage_P082b	314	Pulse	99	13011056	909	1
Fage_P082b	314	Pulse	99	13023455	13308	1
Fage_P082b	314	Pulse	99	13035855	25708	1
Fage_P082b	314	Pulse	99	13048255	38108	1
Fage_P082b	314	Pulse	99	13060664	50517	1
Fage_P082b	314	Pulse	99	13073064	62917	1
Fage_P082b	314	Pulse	99	13085464	75317	1
Fage_P082b	314	Pulse	99	13097864	87717	1
Fage_P082b	314	Pulse	99	13110263	100116	1
Fage_P082b	314	Pulse	99	13122663	112516	1
Fage_P082b	315	Picture	stroop neutral close	13134767	0	1	24824	2	0	next	incorrect	1482
Fage_P082b	315	Pulse	99	13135063	296	1
Fage_P082b	315	Response	2	13145243	10476	1
Fage_P082b	315	Pulse	99	13147462	12695	1
Fage_P082b	316	Picture	stroop neutral close	13159591	0	1	24991	2	0	next	hit	1486
Fage_P082b	316	Pulse	99	13159862	271	1
Fage_P082b	316	Response	1	13167562	7971	1
Fage_P082b	316	Pulse	99	13172262	12671	1
Fage_P082b	317	Picture	stroop neutral close	13184582	0	1	24824	2	0	next	incorrect	1490
Fage_P082b	317	Pulse	99	13184662	80	1
Fage_P082b	317	Response	2	13191922	7340	1
Fage_P082b	317	Pulse	99	13197061	12479	1
Fage_P082b	318	Picture	stroop neutral close	13209406	0	1	24824	2	0	next	incorrect	1494
Fage_P082b	318	Pulse	99	13209461	55	1
Fage_P082b	318	Response	2	13215161	5755	1
Fage_P082b	318	Pulse	99	13221861	12455	1
Fage_P082b	319	Picture	stroop neutral close	13234230	0	1	24990	3	0	next	hit	1498
Fage_P082b	319	Pulse	99	13234261	31	1
Fage_P082b	319	Response	1	13241620	7390	1
Fage_P082b	319	Pulse	99	13246660	12430	1
Fage_P082b	319	Pulse	99	13259058	24828	3
Fage_P082b	320	Picture	stroop neutral close	13259220	0	2	24825	3	0	next	incorrect	1502
Fage_P082b	320	Response	2	13265070	5850	1
Fage_P082b	320	Pulse	99	13271460	12240	1
Fage_P082b	320	Pulse	99	13283859	24639	1
Fage_P082b	321	Picture	Fixation Cross Stroop	13284045	0	1	124620	2	0	next	other	0
Fage_P082b	321	Pulse	99	13296259	12214	1
Fage_P082b	321	Pulse	99	13308659	24614	1
Fage_P082b	321	Pulse	99	13321059	37014	1
Fage_P082b	321	Pulse	99	13333459	49414	1
Fage_P082b	321	Pulse	99	13345858	61813	1
Fage_P082b	321	Pulse	99	13358258	74213	1
Fage_P082b	321	Pulse	99	13370658	86613	1
Fage_P082b	321	Pulse	99	13383057	99012	1
Fage_P082b	321	Pulse	99	13395457	111412	1
Fage_P082b	321	Pulse	99	13407857	123812	1
Fage_P082b	322	Picture	stroop maximum incongruent	13408665	0	1	24824	2	0	next	hit	1518
Fage_P082b	322	Pulse	99	13420257	11592	1
Fage_P082b	322	Response	1	13420296	11631	1
Fage_P082b	322	Pulse	99	13432656	23991	1
Fage_P082b	323	Picture	stroop maximum incongruent	13433489	0	1	24824	2	0	next	hit	1521
Fage_P082b	323	Response	1	13443226	9737	1
Fage_P082b	323	Pulse	99	13445056	11567	1
Fage_P082b	323	Pulse	99	13457456	23967	1
Fage_P082b	324	Picture	stroop maximum incongruent	13458313	0	1	24991	2	0	next	hit	1525
Fage_P082b	324	Response	1	13466526	8213	1
Fage_P082b	324	Pulse	99	13469855	11542	1
Fage_P082b	324	Pulse	99	13482255	23942	1
Fage_P082b	325	Picture	stroop maximum incongruent	13483304	0	1	24824	2	0	next	incorrect	1529
Fage_P082b	325	Response	2	13490405	7101	1
Fage_P082b	325	Pulse	99	13494655	11351	1
Fage_P082b	325	Pulse	99	13507055	23751	1
Fage_P082b	326	Picture	stroop maximum incongruent	13508128	0	1	24990	2	0	next	hit	1533
Fage_P082b	326	Response	1	13515145	7017	1
Fage_P082b	326	Pulse	99	13519454	11326	1
Fage_P082b	326	Pulse	99	13531854	23726	1
Fage_P082b	327	Picture	stroop maximum incongruent	13533118	0	1	24824	3	0	next	incorrect	1537
Fage_P082b	327	Response	2	13543424	10306	1
Fage_P082b	327	Pulse	99	13544254	11136	1
Fage_P082b	327	Pulse	99	13556654	23536	1
Fage_P082b	328	Picture	Fixation Cross Stroop	13557942	0	2	124621	3	0	next	other	0
Fage_P082b	328	Pulse	99	13569053	11111	1
Fage_P082b	328	Pulse	99	13581453	23511	1
Fage_P082b	328	Pulse	99	13593853	35911	1
Fage_P082b	328	Pulse	99	13606253	48311	1
Fage_P082b	328	Pulse	99	13618652	60710	1
Fage_P082b	328	Pulse	99	13631052	73110	1
Fage_P082b	328	Pulse	99	13643452	85510	1
Fage_P082b	328	Pulse	99	13655851	97909	1
Fage_P082b	328	Pulse	99	13668251	110309	1
Fage_P082b	328	Pulse	99	13680651	122709	1
Fage_P082b	329	Picture	stroop maximum incongruent	13682563	0	1	24824	2	0	next	incorrect	1552
Fage_P082b	329	Response	2	13690771	8208	1
Fage_P082b	329	Pulse	99	13693051	10488	1
Fage_P082b	329	Pulse	99	13705450	22887	1
Fage_P082b	330	Picture	stroop maximum incongruent	13707387	0	1	24824	2	0	next	incorrect	1556
Fage_P082b	330	Response	2	13717590	10203	1
Fage_P082b	330	Pulse	99	13717850	10463	1
Fage_P082b	330	Pulse	99	13730250	22863	1
Fage_P082b	331	Picture	stroop maximum incongruent	13732211	0	1	24824	2	0	next	hit	1560
Fage_P082b	331	Response	1	13740500	8289	1
Fage_P082b	331	Pulse	99	13742649	10438	1
Fage_P082b	331	Pulse	99	13755050	22839	1
Fage_P082b	332	Picture	stroop maximum incongruent	13757035	0	1	24824	2	0	next	hit	1564
Fage_P082b	332	Response	1	13763279	6244	1
Fage_P082b	332	Pulse	99	13767449	10414	1
Fage_P082b	332	Pulse	99	13779849	22814	1
Fage_P082b	333	Picture	stroop maximum incongruent	13781859	0	1	24991	2	0	next	hit	1569
Fage_P082b	333	Pulse	99	13792249	10390	1
Fage_P082b	333	Response	1	13792428	10569	1
Fage_P082b	333	Pulse	99	13804648	22789	1
Fage_P082b	334	Picture	stroop maximum incongruent	13806850	0	1	24824	2	0	next	incorrect	1572
Fage_P082b	334	Response	2	13812268	5418	1
Fage_P082b	334	Pulse	99	13817048	10198	1
Fage_P082b	334	Pulse	99	13829448	22598	1
Fage_P082b	335	Picture	Fixation Cross Stroop	13831674	0	1	124620	2	0	next	other	0
Fage_P082b	335	Pulse	99	13841847	10173	1
Fage_P082b	335	Pulse	99	13854247	22573	1
Fage_P082b	335	Pulse	99	13866647	34973	1
Fage_P082b	335	Pulse	99	13879047	47373	1
Fage_P082b	335	Pulse	99	13891446	59772	1
Fage_P082b	335	Pulse	99	13903846	72172	1
Fage_P082b	335	Pulse	99	13916246	84572	1
Fage_P082b	335	Pulse	99	13928645	96971	1
Fage_P082b	335	Pulse	99	13941045	109371	1
Fage_P082b	335	Pulse	99	13953445	121771	1
Fage_P082b	336	Picture	stroop maximum incongruent	13956294	0	1	24824	2	0	next	hit	1588
Fage_P082b	336	Pulse	99	13965845	9551	1
Fage_P082b	336	Response	1	13968254	11960	1
Fage_P082b	336	Pulse	99	13978245	21951	1
Fage_P082b	337	Picture	stroop maximum incongruent	13981118	0	1	24991	2	0	next	hit	1591
Fage_P082b	337	Response	1	13990304	9186	1
Fage_P082b	337	Pulse	99	13990644	9526	1
Fage_P082b	337	Pulse	99	14003044	21926	1
Fage_P082b	338	Picture	stroop maximum incongruent	14006109	0	1	24824	2	0	next	incorrect	1595
Fage_P082b	338	Response	2	14013834	7725	1
Fage_P082b	338	Pulse	99	14015443	9334	1
Fage_P082b	338	Pulse	99	14027843	21734	1
Fage_P082b	339	Picture	stroop maximum incongruent	14030933	0	1	24824	2	0	next	hit	1599
Fage_P082b	339	Response	1	14039083	8150	1
Fage_P082b	339	Pulse	99	14040243	9310	1
Fage_P082b	339	Pulse	99	14052643	21710	1
Fage_P082b	340	Picture	stroop maximum incongruent	14055757	0	1	24824	2	0	next	hit	1603
Fage_P082b	340	Response	1	14062833	7076	1
Fage_P082b	340	Pulse	99	14065042	9285	1
Fage_P082b	340	Pulse	99	14077442	21685	1
Fage_P082b	341	Picture	stroop maximum incongruent	14080581	0	1	24824	2	0	next	incorrect	1607
Fage_P082b	341	Response	2	14087822	7241	1
Fage_P082b	341	Pulse	99	14089842	9261	1
Fage_P082b	341	Pulse	99	14102242	21661	1
Fage_P082b	342	Picture	Fixation Cross Stroop	14105405	0	1	124620	2	0	next	other	0
Fage_P082b	342	Pulse	99	14114641	9236	1
Fage_P082b	342	Pulse	99	14127041	21636	1
Fage_P082b	342	Pulse	99	14139441	34036	1
Fage_P082b	342	Pulse	99	14151841	46436	1
Fage_P082b	342	Pulse	99	14164240	58835	1
Fage_P082b	342	Pulse	99	14176640	71235	1
Fage_P082b	342	Pulse	99	14189040	83635	1
Fage_P082b	342	Pulse	99	14201440	96035	1
Fage_P082b	342	Pulse	99	14213839	108434	1
Fage_P082b	342	Pulse	99	14226239	120834	1
Fage_P082b	343	Picture	stroop maximum incongruent	14230025	0	1	24824	2	0	next	incorrect	1623
Fage_P082b	343	Pulse	99	14238639	8614	1
Fage_P082b	343	Response	2	14239029	9004	1
Fage_P082b	343	Pulse	99	14251038	21013	1
Fage_P082b	344	Picture	stroop maximum incongruent	14254849	0	1	24991	2	0	next	hit	1626
Fage_P082b	344	Response	1	14260468	5619	1
Fage_P082b	344	Pulse	99	14263438	8589	1
Fage_P082b	344	Pulse	99	14275838	20989	1
Fage_P082b	345	Picture	stroop maximum incongruent	14279840	0	1	24824	2	0	next	incorrect	1630
Fage_P082b	345	Response	2	14287468	7628	1
Fage_P082b	345	Pulse	99	14288238	8398	1
Fage_P082b	345	Pulse	99	14300638	20798	1
Fage_P082b	346	Picture	stroop maximum incongruent	14304664	0	1	24991	2	0	next	incorrect	1635
Fage_P082b	346	Pulse	99	14313037	8373	1
Fage_P082b	346	Response	2	14314467	9803	1
Fage_P082b	346	Pulse	99	14325437	20773	1
Fage_P082b	347	Picture	stroop maximum incongruent	14329655	0	1	24824	2	0	next	incorrect	1638
Fage_P082b	347	Response	2	14336587	6932	1
Fage_P082b	347	Pulse	99	14337836	8181	1
Fage_P082b	347	Pulse	99	14350236	20581	1
Fage_P082b	348	Picture	stroop maximum incongruent	14354479	0	1	24824	2	0	next	incorrect	1643
Fage_P082b	348	Pulse	99	14362636	8157	1
Fage_P082b	348	Response	2	14362646	8167	1
Fage_P082b	348	Pulse	99	14375036	20557	1
Fage_P082b	349	Picture	Fixation Cross Stroop	14379303	0	1	124620	2	0	next	other	0
Fage_P082b	349	Pulse	99	14387435	8132	1
Fage_P082b	349	Pulse	99	14399835	20532	1
Fage_P082b	349	Pulse	99	14412235	32932	1
Fage_P082b	349	Pulse	99	14424635	45332	1
Fage_P082b	349	Pulse	99	14437035	57732	1
Fage_P082b	349	Pulse	99	14449434	70131	1
Fage_P082b	349	Pulse	99	14461834	82531	1
Fage_P082b	349	Pulse	99	14474234	94931	1
Fage_P082b	349	Pulse	99	14486633	107330	1
Fage_P082b	349	Pulse	99	14499033	119730	1
Fage_P082b	350	Picture	End Stroop	14503923	0	1	43922	2	0	next	other	0
Fage_P082b	350	Pulse	99	14511433	7510	1
Fage_P082b	350	Pulse	99	14523832	19909	1
Fage_P082b	350	Pulse	99	14536232	32309	1
