# Supplementary material for: Towards clinical applicability of fMRI via systematic filtering
Source: PLoS One. 2025 May 12;20(5):e0321088. doi: 10.1371/journal.pone.0321088 (PMC12068634; doi:10.1371/journal.pone.0321088)
Supplement: S1 Code — (ZIP) [file pone.0321088.s001.zip › PLOS_DATA_CODE/Logfiles/Fage_P083b-fage.log]

Scenario - Fage Final
Logfile written - 06/24/2013 11:18:52

Subject	Trial	Event Type	Code	Time	TTime	Uncertainty	Duration	Uncertainty	ReqTime	ReqDur	Stim Type	Pair Index

Fage_P083b	1	Pulse	99	92837	102832	1
Fage_P083b	2	Picture	Instruction Sternberg Symbols	93126	0	1	37320	2	0	next	other	0
Fage_P083b	2	Pulse	99	105237	12111	1
Fage_P083b	2	Pulse	99	117637	24511	1
Fage_P083b	2	Pulse	99	130036	36910	1
Fage_P083b	3	Picture	Encoding Sternberg Symbols	130446	0	1	24823	3	0	next	other	0
Fage_P083b	3	Pulse	99	142436	11990	1
Fage_P083b	3	Pulse	99	154836	24390	1
Fage_P083b	4	Picture	Fixation Cross Sternberg Symbols after Encoding	155269	0	2	12496	3	0	next	other	0
Fage_P083b	4	Pulse	99	167235	11966	1
Fage_P083b	5	Picture	Stroop Sternberg	167765	0	1	24824	2	0	next	incorrect	12
Fage_P083b	5	Response	2	175355	7590	1
Fage_P083b	5	Pulse	99	179635	11870	1
Fage_P083b	5	Pulse	99	192035	24270	1
Fage_P083b	6	Picture	Fixation Cross Sternberg Symbols after Stroop	192589	0	1	37319	2	0	next	other	0
Fage_P083b	6	Pulse	99	204434	11845	1
Fage_P083b	6	Pulse	99	216834	24245	1
Fage_P083b	6	Pulse	99	229234	36645	1
Fage_P083b	7	Picture	Retrieval Sternberg Symbols	229908	0	1	24824	2	0	next	hit	20
Fage_P083b	7	Response	1	235613	5705	1
Fage_P083b	7	Pulse	99	241633	11725	1
Fage_P083b	7	Pulse	99	254033	24125	1
Fage_P083b	8	Picture	Fixation Cross after Retrieval	254732	0	1	112291	2	0	next	other	0
Fage_P083b	8	Pulse	99	266433	11701	1
Fage_P083b	8	Pulse	99	278832	24100	1
Fage_P083b	8	Pulse	99	291232	36500	1
Fage_P083b	8	Pulse	99	303631	48899	1
Fage_P083b	8	Pulse	99	316031	61299	1
Fage_P083b	8	Pulse	99	328431	73699	1
Fage_P083b	8	Pulse	99	340830	86098	1
Fage_P083b	8	Pulse	99	353230	98498	1
Fage_P083b	8	Pulse	99	365630	110898	1
Fage_P083b	9	Picture	Encoding Sternberg Symbols	367023	0	1	24824	2	0	next	other	0
Fage_P083b	9	Pulse	99	378029	11006	1
Fage_P083b	9	Pulse	99	390429	23406	1
Fage_P083b	10	Picture	Fixation Cross Sternberg Symbols after Encoding	391847	0	1	12495	2	0	next	other	0
Fage_P083b	10	Pulse	99	402829	10982	1
Fage_P083b	11	Picture	Stroop Sternberg	404342	0	1	24824	2	0	next	incorrect	39
Fage_P083b	11	Response	2	409969	5627	1
Fage_P083b	11	Pulse	99	415228	10886	1
Fage_P083b	11	Pulse	99	427628	23286	1
Fage_P083b	12	Picture	Fixation Cross Sternberg Symbols after Stroop	429166	0	1	37319	2	0	next	other	0
Fage_P083b	12	Pulse	99	440028	10862	1
Fage_P083b	12	Pulse	99	452427	23261	1
Fage_P083b	12	Pulse	99	464827	35661	1
Fage_P083b	13	Picture	Retrieval Sternberg Symbols	466485	0	1	24824	2	0	next	incorrect	48
Fage_P083b	13	Pulse	99	477227	10742	1
Fage_P083b	13	Response	2	477626	11141	1
Fage_P083b	13	Pulse	99	489626	23141	1
Fage_P083b	14	Picture	Fixation Cross after Retrieval	491309	0	1	149443	2	0	next	other	0
Fage_P083b	14	Pulse	99	502026	10717	1
Fage_P083b	14	Pulse	99	514426	23117	1
Fage_P083b	14	Pulse	99	526825	35516	1
Fage_P083b	14	Pulse	99	539225	47916	1
Fage_P083b	14	Pulse	99	551625	60316	1
Fage_P083b	14	Pulse	99	564024	72715	1
Fage_P083b	14	Pulse	99	576424	85115	1
Fage_P083b	14	Pulse	99	588824	97515	1
Fage_P083b	14	Pulse	99	601223	109914	1
Fage_P083b	14	Pulse	99	613623	122314	1
Fage_P083b	14	Pulse	99	626023	134714	1
Fage_P083b	14	Pulse	99	638422	147113	1
Fage_P083b	15	Picture	Encoding Sternberg Symbols	640752	0	1	24824	2	0	next	other	0
Fage_P083b	15	Pulse	99	650822	10070	1
Fage_P083b	15	Pulse	99	663221	22469	1
Fage_P083b	16	Picture	Fixation Cross Sternberg Symbols after Encoding	665576	0	1	12496	2	0	next	other	0
Fage_P083b	16	Pulse	99	675621	10045	1
Fage_P083b	17	Picture	Stroop Sternberg	678072	0	1	24823	3	0	next	hit	69
Fage_P083b	17	Response	1	686671	8599	1
Fage_P083b	17	Pulse	99	688021	9949	1
Fage_P083b	17	Pulse	99	700420	22348	1
Fage_P083b	18	Picture	Fixation Cross Sternberg Symbols after Stroop	702895	0	2	37320	3	0	next	other	0
Fage_P083b	18	Pulse	99	712820	9925	1
Fage_P083b	18	Pulse	99	725220	22325	1
Fage_P083b	18	Pulse	99	737619	34724	1
Fage_P083b	19	Picture	Retrieval Sternberg Symbols	740215	0	1	24824	2	0	next	hit	77
Fage_P083b	19	Response	1	747939	7724	1
Fage_P083b	19	Pulse	99	750019	9804	1
Fage_P083b	19	Pulse	99	762419	22204	1
Fage_P083b	20	Picture	Fixation Cross after Retrieval	765039	0	1	124619	2	0	next	other	0
Fage_P083b	20	Pulse	99	774818	9779	1
Fage_P083b	20	Pulse	99	787218	22179	1
Fage_P083b	20	Pulse	99	799618	34579	1
Fage_P083b	20	Pulse	99	812017	46978	1
Fage_P083b	20	Pulse	99	824417	59378	1
Fage_P083b	20	Pulse	99	836817	71778	1
Fage_P083b	20	Pulse	99	849216	84177	1
Fage_P083b	20	Pulse	99	861616	96577	1
Fage_P083b	20	Pulse	99	874016	108977	1
Fage_P083b	20	Pulse	99	886415	121376	1
Fage_P083b	21	Picture	Encoding Sternberg Symbols	889658	0	1	24824	2	0	next	other	0
Fage_P083b	21	Pulse	99	898815	9157	1
Fage_P083b	21	Pulse	99	911215	21557	1
Fage_P083b	22	Picture	Fixation Cross Sternberg Symbols after Encoding	914482	0	1	12495	2	0	next	other	0
Fage_P083b	22	Pulse	99	923614	9132	1
Fage_P083b	23	Picture	Stroop Sternberg	926977	0	1	24824	2	0	next	hit	97
Fage_P083b	23	Response	1	933794	6817	1
Fage_P083b	23	Pulse	99	936014	9037	1
Fage_P083b	23	Pulse	99	948414	21437	1
Fage_P083b	24	Picture	Fixation Cross Sternberg Symbols after Stroop	951801	0	1	37319	3	0	next	other	0
Fage_P083b	24	Pulse	99	960813	9012	1
Fage_P083b	24	Pulse	99	973213	21412	1
Fage_P083b	24	Pulse	99	985612	33811	1
Fage_P083b	25	Picture	Retrieval Sternberg Symbols	989120	0	2	24824	3	0	next	incorrect	105
Fage_P083b	25	Response	2	997602	8482	1
Fage_P083b	25	Pulse	99	998012	8892	1
Fage_P083b	25	Pulse	99	1010412	21292	1
Fage_P083b	26	Picture	Fixation Cross after Retrieval	1013944	0	1	137115	2	0	next	other	0
Fage_P083b	26	Pulse	99	1022812	8868	1
Fage_P083b	26	Pulse	99	1035211	21267	1
Fage_P083b	26	Pulse	99	1047611	33667	1
Fage_P083b	26	Pulse	99	1060010	46066	1
Fage_P083b	26	Pulse	99	1072410	58466	1
Fage_P083b	26	Pulse	99	1084810	70866	1
Fage_P083b	26	Pulse	99	1097209	83265	1
Fage_P083b	26	Pulse	99	1109609	95665	1
Fage_P083b	26	Pulse	99	1122009	108065	1
Fage_P083b	26	Pulse	99	1134408	120464	1
Fage_P083b	26	Pulse	99	1146808	132864	1
Fage_P083b	27	Picture	Encoding Sternberg Symbols	1151059	0	1	24824	2	0	next	other	0
Fage_P083b	27	Pulse	99	1159208	8149	1
Fage_P083b	27	Pulse	99	1171607	20548	1
Fage_P083b	28	Picture	Fixation Cross Sternberg Symbols after Encoding	1175883	0	1	12495	2	0	next	other	0
Fage_P083b	28	Pulse	99	1184007	8124	1
Fage_P083b	29	Picture	Stroop Sternberg	1188378	0	1	24824	2	0	next	incorrect	127
Fage_P083b	29	Pulse	99	1196407	8029	1
Fage_P083b	29	Response	2	1197996	9618	1
Fage_P083b	29	Pulse	99	1208806	20428	1
Fage_P083b	30	Picture	Fixation Cross Sternberg Symbols after Stroop	1213202	0	1	37320	2	0	next	other	0
Fage_P083b	30	Pulse	99	1221206	8004	1
Fage_P083b	30	Pulse	99	1233606	20404	1
Fage_P083b	30	Pulse	99	1246005	32803	1
Fage_P083b	31	Picture	Retrieval Sternberg Symbols	1250522	0	1	24823	3	0	next	hit	134
Fage_P083b	31	Response	1	1256025	5503	1
Fage_P083b	31	Pulse	99	1258405	7883	1
Fage_P083b	31	Pulse	99	1270805	20283	1
Fage_P083b	32	Picture	Fixation Cross after Retrieval	1275345	0	2	124620	4	0	next	other	0
Fage_P083b	32	Pulse	99	1283204	7859	1
Fage_P083b	32	Pulse	99	1295604	20259	1
Fage_P083b	32	Pulse	99	1308004	32659	1
Fage_P083b	32	Pulse	99	1320403	45058	1
Fage_P083b	32	Pulse	99	1332803	57458	1
Fage_P083b	32	Pulse	99	1345203	69858	1
Fage_P083b	32	Pulse	99	1357602	82257	1
Fage_P083b	32	Pulse	99	1370002	94657	1
Fage_P083b	32	Pulse	99	1382401	107056	1
Fage_P083b	32	Pulse	99	1394801	119456	1
Fage_P083b	33	Picture	Encoding Sternberg Symbols	1399965	0	2	24824	3	0	next	other	0
Fage_P083b	33	Pulse	99	1407201	7236	1
Fage_P083b	33	Pulse	99	1419600	19635	1
Fage_P083b	34	Picture	Fixation Cross Sternberg Symbols after Encoding	1424789	0	1	12495	2	0	next	other	0
Fage_P083b	34	Pulse	99	1432000	7211	1
Fage_P083b	35	Picture	Stroop Sternberg	1437284	0	1	24824	2	0	next	incorrect	155
Fage_P083b	35	Pulse	99	1444400	7116	1
Fage_P083b	35	Response	2	1446850	9566	1
Fage_P083b	35	Pulse	99	1456799	19515	1
Fage_P083b	36	Picture	Fixation Cross Sternberg Symbols after Stroop	1462108	0	1	37319	2	0	next	other	0
Fage_P083b	36	Pulse	99	1469199	7091	1
Fage_P083b	36	Pulse	99	1481599	19491	1
Fage_P083b	36	Pulse	99	1493998	31890	1
Fage_P083b	37	Picture	Retrieval Sternberg Symbols	1499427	0	1	24824	2	0	next	incorrect	163
Fage_P083b	37	Pulse	99	1506398	6971	1
Fage_P083b	37	Response	2	1509018	9591	1
Fage_P083b	37	Pulse	99	1518797	19370	1
Fage_P083b	38	Picture	Fixation Cross after Retrieval	1524251	0	1	112291	2	0	next	other	0
Fage_P083b	38	Pulse	99	1531207	6956	1
Fage_P083b	38	Pulse	99	1543607	19356	1
Fage_P083b	38	Pulse	99	1556007	31756	1
Fage_P083b	38	Pulse	99	1568406	44155	1
Fage_P083b	38	Pulse	99	1580806	56555	1
Fage_P083b	38	Pulse	99	1593206	68955	1
Fage_P083b	38	Pulse	99	1605605	81354	1
Fage_P083b	38	Pulse	99	1618005	93754	1
Fage_P083b	38	Pulse	99	1630405	106154	1
Fage_P083b	39	Picture	Encoding Sternberg Symbols	1636542	0	1	24824	2	0	next	other	0
Fage_P083b	39	Pulse	99	1642804	6262	1
Fage_P083b	39	Pulse	99	1655204	18662	1
Fage_P083b	40	Picture	Fixation Cross Sternberg Symbols after Encoding	1661366	0	1	12495	2	0	next	other	0
Fage_P083b	40	Pulse	99	1667604	6238	1
Fage_P083b	41	Picture	Stroop Sternberg	1673861	0	1	24824	2	0	next	hit	182
Fage_P083b	41	Pulse	99	1680003	6142	1
Fage_P083b	41	Response	1	1682453	8592	1
Fage_P083b	41	Pulse	99	1692403	18542	1
Fage_P083b	42	Picture	Fixation Cross Sternberg Symbols after Stroop	1698685	0	1	37319	3	0	next	other	0
Fage_P083b	42	Pulse	99	1704803	6118	1
Fage_P083b	42	Pulse	99	1717202	18517	1
Fage_P083b	42	Pulse	99	1729602	30917	1
Fage_P083b	43	Picture	Retrieval Sternberg Symbols	1736004	0	2	24824	3	0	next	incorrect	190
Fage_P083b	43	Pulse	99	1742001	5997	1
Fage_P083b	43	Response	2	1748751	12747	1
Fage_P083b	43	Pulse	99	1754401	18397	1
Fage_P083b	44	Picture	Fixation Cross after Retrieval	1760828	0	1	112291	2	0	next	other	0
Fage_P083b	44	Pulse	99	1766801	5973	1
Fage_P083b	44	Pulse	99	1779200	18372	1
Fage_P083b	44	Pulse	99	1791600	30772	1
Fage_P083b	44	Pulse	99	1804000	43172	1
Fage_P083b	44	Pulse	99	1816399	55571	1
Fage_P083b	44	Pulse	99	1828799	67971	1
Fage_P083b	44	Pulse	99	1841199	80371	1
Fage_P083b	44	Pulse	99	1853598	92770	1
Fage_P083b	44	Pulse	99	1865998	105170	1
Fage_P083b	45	Picture	Encoding Sternberg Symbols	1873119	0	1	24824	2	0	next	other	0
Fage_P083b	45	Pulse	99	1878398	5279	1
Fage_P083b	45	Pulse	99	1890797	17678	1
Fage_P083b	46	Picture	Fixation Cross Sternberg Symbols after Encoding	1897943	0	1	12495	2	0	next	other	0
Fage_P083b	46	Pulse	99	1903197	5254	1
Fage_P083b	47	Picture	Stroop Sternberg	1910438	0	1	24824	2	0	next	incorrect	209
Fage_P083b	47	Pulse	99	1915597	5159	1
Fage_P083b	47	Response	2	1917916	7478	1
Fage_P083b	47	Pulse	99	1927996	17558	1
Fage_P083b	48	Picture	Fixation Cross Sternberg Symbols after Stroop	1935262	0	1	37320	2	0	next	other	0
Fage_P083b	48	Pulse	99	1940396	5134	1
Fage_P083b	48	Pulse	99	1952796	17534	1
Fage_P083b	48	Pulse	99	1965195	29933	1
Fage_P083b	49	Picture	Retrieval Sternberg Symbols	1972582	0	1	24823	3	0	next	incorrect	217
Fage_P083b	49	Pulse	99	1977595	5013	1
Fage_P083b	49	Response	2	1979915	7333	1
Fage_P083b	49	Pulse	99	1989995	17413	1
Fage_P083b	50	Picture	Fixation Cross after Retrieval	1997405	0	2	136949	3	0	next	other	0
Fage_P083b	50	Pulse	99	2002394	4989	1
Fage_P083b	50	Pulse	99	2014794	17389	1
Fage_P083b	50	Pulse	99	2027194	29789	1
Fage_P083b	50	Pulse	99	2039593	42188	1
Fage_P083b	50	Pulse	99	2051993	54588	1
Fage_P083b	50	Pulse	99	2064393	66988	1
Fage_P083b	50	Pulse	99	2076792	79387	1
Fage_P083b	50	Pulse	99	2089192	91787	1
Fage_P083b	50	Pulse	99	2101591	104186	1
Fage_P083b	50	Pulse	99	2113991	116586	1
Fage_P083b	50	Pulse	99	2126391	128986	1
Fage_P083b	51	Picture	Encoding Sternberg Symbols	2134354	0	1	24824	2	0	next	other	0
Fage_P083b	51	Pulse	99	2138790	4436	1
Fage_P083b	51	Pulse	99	2151190	16836	1
Fage_P083b	52	Picture	Fixation Cross Sternberg Symbols after Encoding	2159178	0	1	12495	2	0	next	other	0
Fage_P083b	52	Pulse	99	2163590	4412	1
Fage_P083b	53	Picture	Stroop Sternberg	2171673	0	1	24824	2	0	next	hit	238
Fage_P083b	53	Pulse	99	2175989	4316	1
Fage_P083b	53	Response	1	2180779	9106	1
Fage_P083b	53	Pulse	99	2188389	16716	1
Fage_P083b	54	Picture	Fixation Cross Sternberg Symbols after Stroop	2196497	0	1	37319	2	0	next	other	0
Fage_P083b	54	Pulse	99	2200789	4292	1
Fage_P083b	54	Pulse	99	2213188	16691	1
Fage_P083b	54	Pulse	99	2225588	29091	1
Fage_P083b	55	Picture	Retrieval Sternberg Symbols	2233816	0	1	24824	2	0	next	incorrect	246
Fage_P083b	55	Pulse	99	2237988	4172	1
Fage_P083b	55	Response	2	2242247	8431	1
Fage_P083b	55	Pulse	99	2250387	16571	1
Fage_P083b	56	Picture	Fixation Cross after Retrieval	2258640	0	1	124619	3	0	next	other	0
Fage_P083b	56	Pulse	99	2262787	4147	1
Fage_P083b	56	Pulse	99	2275187	16547	1
Fage_P083b	56	Pulse	99	2287586	28946	1
Fage_P083b	56	Pulse	99	2299986	41346	1
Fage_P083b	56	Pulse	99	2312386	53746	1
Fage_P083b	56	Pulse	99	2324785	66145	1
Fage_P083b	56	Pulse	99	2337185	78545	1
Fage_P083b	56	Pulse	99	2349585	90945	1
Fage_P083b	56	Pulse	99	2361984	103344	1
Fage_P083b	56	Pulse	99	2374384	115744	1
Fage_P083b	57	Picture	Encoding Sternberg Symbols	2383259	0	2	24824	3	0	next	other	0
Fage_P083b	57	Pulse	99	2386784	3525	1
Fage_P083b	57	Pulse	99	2399183	15924	1
Fage_P083b	58	Picture	Fixation Cross Sternberg Symbols after Encoding	2408083	0	1	12496	2	0	next	other	0
Fage_P083b	58	Pulse	99	2411583	3500	1
Fage_P083b	59	Picture	Stroop Sternberg	2420579	0	1	24824	2	0	next	incorrect	266
Fage_P083b	59	Pulse	99	2423983	3404	1
Fage_P083b	59	Response	2	2427532	6953	1
Fage_P083b	59	Pulse	99	2436382	15803	1
Fage_P083b	60	Picture	Fixation Cross Sternberg Symbols after Stroop	2445403	0	1	37319	2	0	next	other	0
Fage_P083b	60	Pulse	99	2448782	3379	1
Fage_P083b	60	Pulse	99	2461182	15779	1
Fage_P083b	60	Pulse	99	2473581	28178	1
Fage_P083b	61	Picture	Retrieval Sternberg Symbols	2482722	0	1	24824	2	0	next	incorrect	274
Fage_P083b	61	Pulse	99	2485981	3259	1
Fage_P083b	61	Response	2	2491221	8499	1
Fage_P083b	61	Pulse	99	2498381	15659	1
Fage_P083b	62	Picture	Fixation Cross after Retrieval	2507546	0	1	149443	2	0	next	other	0
Fage_P083b	62	Pulse	99	2510780	3234	1
Fage_P083b	62	Pulse	99	2523180	15634	1
Fage_P083b	62	Pulse	99	2535579	28033	1
Fage_P083b	62	Pulse	99	2547979	40433	1
Fage_P083b	62	Pulse	99	2560379	52833	1
Fage_P083b	62	Pulse	99	2572778	65232	1
Fage_P083b	62	Pulse	99	2585178	77632	1
Fage_P083b	62	Pulse	99	2597578	90032	1
Fage_P083b	62	Pulse	99	2609977	102431	1
Fage_P083b	62	Pulse	99	2622377	114831	1
Fage_P083b	62	Pulse	99	2634777	127231	1
Fage_P083b	62	Pulse	99	2647176	139630	1
Fage_P083b	63	Picture	Encoding Sternberg Symbols	2656989	0	1	24824	2	0	next	other	0
Fage_P083b	63	Pulse	99	2659576	2587	1
Fage_P083b	63	Pulse	99	2671976	14987	1
Fage_P083b	64	Picture	Fixation Cross Sternberg Symbols after Encoding	2681813	0	1	12495	2	0	next	other	0
Fage_P083b	64	Pulse	99	2684375	2562	1
Fage_P083b	65	Picture	Stroop Sternberg	2694308	0	1	24824	2	0	next	incorrect	296
Fage_P083b	65	Pulse	99	2696775	2467	1
Fage_P083b	65	Response	2	2703305	8997	1
Fage_P083b	65	Pulse	99	2709175	14867	1
Fage_P083b	66	Picture	Fixation Cross Sternberg Symbols after Stroop	2719132	0	1	37319	3	0	next	other	0
Fage_P083b	66	Pulse	99	2721574	2442	1
Fage_P083b	66	Pulse	99	2733974	14842	1
Fage_P083b	66	Pulse	99	2746374	27242	1
Fage_P083b	67	Picture	Retrieval Sternberg Symbols	2756451	0	2	24824	4	0	next	hit	304
Fage_P083b	67	Pulse	99	2758773	2322	1
Fage_P083b	67	Response	1	2769453	13002	1
Fage_P083b	67	Pulse	99	2771173	14722	1
Fage_P083b	68	Picture	Fixation Cross after Retrieval	2781275	0	2	124620	3	0	next	other	0
Fage_P083b	68	Pulse	99	2783573	2298	1
Fage_P083b	68	Pulse	99	2795972	14697	1
Fage_P083b	68	Pulse	99	2808372	27097	1
Fage_P083b	68	Pulse	99	2820771	39496	1
Fage_P083b	68	Pulse	99	2833171	51896	1
Fage_P083b	68	Pulse	99	2845571	64296	1
Fage_P083b	68	Pulse	99	2857971	76696	1
Fage_P083b	68	Pulse	99	2870370	89095	1
Fage_P083b	68	Pulse	99	2882770	101495	1
Fage_P083b	68	Pulse	99	2895169	113894	1
Fage_P083b	69	Picture	Encoding Sternberg Symbols	2905895	0	1	24824	2	0	next	other	0
Fage_P083b	69	Pulse	99	2907569	1674	1
Fage_P083b	69	Pulse	99	2919969	14074	1
Fage_P083b	70	Picture	Fixation Cross Sternberg Symbols after Encoding	2930719	0	1	12495	2	0	next	other	0
Fage_P083b	70	Pulse	99	2932368	1649	1
Fage_P083b	71	Picture	Stroop Sternberg	2943214	0	1	24824	2	0	next	incorrect	324
Fage_P083b	71	Pulse	99	2944768	1554	1
Fage_P083b	71	Response	2	2953088	9874	1
Fage_P083b	71	Pulse	99	2957168	13954	1
Fage_P083b	72	Picture	Fixation Cross Sternberg Symbols after Stroop	2968038	0	1	37319	2	0	next	other	0
Fage_P083b	72	Pulse	99	2969567	1529	1
Fage_P083b	72	Pulse	99	2981967	13929	1
Fage_P083b	72	Pulse	99	2994367	26329	1
Fage_P083b	73	Picture	Retrieval Sternberg Symbols	3005357	0	1	24824	2	0	next	incorrect	332
Fage_P083b	73	Pulse	99	3006766	1409	1
Fage_P083b	73	Response	2	3011436	6079	1
Fage_P083b	73	Pulse	99	3019166	13809	1
Fage_P083b	74	Picture	Fixation Cross after Retrieval	3030181	0	1	112291	2	0	next	other	0
Fage_P083b	74	Pulse	99	3031566	1385	1
Fage_P083b	74	Pulse	99	3043965	13784	1
Fage_P083b	74	Pulse	99	3056365	26184	1
Fage_P083b	74	Pulse	99	3068765	38584	1
Fage_P083b	74	Pulse	99	3081164	50983	1
Fage_P083b	74	Pulse	99	3093564	63383	1
Fage_P083b	74	Pulse	99	3105964	75783	1
Fage_P083b	74	Pulse	99	3118363	88182	1
Fage_P083b	74	Pulse	99	3130763	100582	1
Fage_P083b	75	Picture	Encoding Sternberg Symbols	3142472	0	1	24824	2	0	next	other	0
Fage_P083b	75	Pulse	99	3143163	691	1
Fage_P083b	75	Pulse	99	3155562	13090	1
Fage_P083b	76	Picture	Fixation Cross Sternberg Symbols after Encoding	3167296	0	1	12495	2	0	next	other	0
Fage_P083b	76	Pulse	99	3167962	666	1
Fage_P083b	77	Picture	Stroop Sternberg	3179791	0	1	24824	2	0	next	hit	351
Fage_P083b	77	Pulse	99	3180362	571	1
Fage_P083b	77	Response	1	3189671	9880	1
Fage_P083b	77	Pulse	99	3192761	12970	1
Fage_P083b	78	Picture	Fixation Cross Sternberg Symbols after Stroop	3204615	0	1	37319	3	0	next	other	0
Fage_P083b	78	Pulse	99	3205161	546	1
Fage_P083b	78	Pulse	99	3217571	12956	1
Fage_P083b	78	Pulse	99	3229960	25345	1
Fage_P083b	79	Picture	Retrieval Sternberg Symbols	3241934	0	2	24824	3	0	next	incorrect	359
Fage_P083b	79	Pulse	99	3242370	436	1
Fage_P083b	79	Response	2	3253209	11275	1
Fage_P083b	79	Pulse	99	3254769	12835	1
Fage_P083b	80	Picture	Fixation Cross after Retrieval	3266758	0	1	124620	2	0	next	other	0
Fage_P083b	80	Pulse	99	3267169	411	1
Fage_P083b	80	Pulse	99	3279569	12811	1
Fage_P083b	80	Pulse	99	3291968	25210	1
Fage_P083b	80	Pulse	99	3304368	37610	1
Fage_P083b	80	Pulse	99	3316768	50010	1
Fage_P083b	80	Pulse	99	3329167	62409	1
Fage_P083b	80	Pulse	99	3341567	74809	1
Fage_P083b	80	Pulse	99	3353967	87209	1
Fage_P083b	80	Pulse	99	3366366	99608	1
Fage_P083b	80	Pulse	99	3378766	112008	1
Fage_P083b	80	Pulse	99	3391166	124408	1
Fage_P083b	81	Picture	Encoding Sternberg Symbols	3391378	0	1	24824	2	0	next	other	0
Fage_P083b	81	Pulse	99	3403565	12187	1
Fage_P083b	81	Pulse	99	3415965	24587	1
Fage_P083b	82	Picture	Fixation Cross Sternberg Symbols after Encoding	3416202	0	1	12495	2	0	next	other	0
Fage_P083b	82	Pulse	99	3428365	12163	1
Fage_P083b	83	Picture	Stroop Sternberg	3428697	0	1	24824	2	0	next	incorrect	379
Fage_P083b	83	Response	2	3436684	7987	1
Fage_P083b	83	Pulse	99	3440764	12067	1
Fage_P083b	83	Pulse	99	3453164	24467	1
Fage_P083b	84	Picture	Fixation Cross Sternberg Symbols after Stroop	3453521	0	1	37319	2	0	next	other	0
Fage_P083b	84	Pulse	99	3465564	12043	1
Fage_P083b	84	Pulse	99	3477963	24442	1
Fage_P083b	84	Pulse	99	3490363	36842	1
Fage_P083b	85	Picture	Retrieval Sternberg Symbols	3490840	0	1	24824	2	0	next	incorrect	387
Fage_P083b	85	Response	2	3499503	8663	1
Fage_P083b	85	Pulse	99	3502762	11922	1
Fage_P083b	85	Pulse	99	3515162	24322	1
Fage_P083b	86	Picture	Fixation Cross after Retrieval	3515664	0	1	124620	2	0	next	other	0
Fage_P083b	86	Pulse	99	3527562	11898	1
Fage_P083b	86	Pulse	99	3539961	24297	1
Fage_P083b	86	Pulse	99	3552361	36697	1
Fage_P083b	86	Pulse	99	3564761	49097	1
Fage_P083b	86	Pulse	99	3577161	61497	1
Fage_P083b	86	Pulse	99	3589560	73896	1
Fage_P083b	86	Pulse	99	3601960	86296	1
Fage_P083b	86	Pulse	99	3614359	98695	1
Fage_P083b	86	Pulse	99	3626759	111095	1
Fage_P083b	86	Pulse	99	3639159	123495	1
Fage_P083b	87	Picture	Encoding Sternberg Symbols	3640284	0	1	24824	2	0	next	other	0
Fage_P083b	87	Pulse	99	3651558	11274	1
Fage_P083b	87	Pulse	99	3663958	23674	1
Fage_P083b	88	Picture	Fixation Cross Sternberg Symbols after Encoding	3665108	0	1	12495	2	0	next	other	0
Fage_P083b	88	Pulse	99	3676358	11250	1
Fage_P083b	89	Picture	Stroop Sternberg	3677603	0	1	24824	2	0	next	incorrect	407
Fage_P083b	89	Response	2	3684368	6765	1
Fage_P083b	89	Pulse	99	3688757	11154	1
Fage_P083b	89	Pulse	99	3701157	23554	1
Fage_P083b	90	Picture	Fixation Cross Sternberg Symbols after Stroop	3702427	0	1	37319	2	0	next	other	0
Fage_P083b	90	Pulse	99	3713557	11130	1
Fage_P083b	90	Pulse	99	3725956	23529	1
Fage_P083b	90	Pulse	99	3738356	35929	1
Fage_P083b	91	Picture	Retrieval Sternberg Symbols	3739746	0	1	24824	2	0	next	incorrect	415
Fage_P083b	91	Response	2	3746196	6450	1
Fage_P083b	91	Pulse	99	3750756	11010	1
Fage_P083b	91	Pulse	99	3763155	23409	1
Fage_P083b	92	Picture	Fixation Cross after Retrieval	3764570	0	1	112291	2	0	next	other	0
Fage_P083b	92	Pulse	99	3775555	10985	1
Fage_P083b	92	Pulse	99	3787955	23385	1
Fage_P083b	92	Pulse	99	3800354	35784	1
Fage_P083b	92	Pulse	99	3812754	48184	1
Fage_P083b	92	Pulse	99	3825154	60584	1
Fage_P083b	92	Pulse	99	3837553	72983	1
Fage_P083b	92	Pulse	99	3849953	85383	1
Fage_P083b	92	Pulse	99	3862353	97783	1
Fage_P083b	92	Pulse	99	3874752	110182	1
Fage_P083b	93	Picture	Encoding Sternberg Symbols	3876861	0	1	24824	2	0	next	other	0
Fage_P083b	93	Pulse	99	3887152	10291	1
Fage_P083b	93	Pulse	99	3899552	22691	1
Fage_P083b	94	Picture	Fixation Cross Sternberg Symbols after Encoding	3901685	0	1	12495	2	0	next	other	0
Fage_P083b	94	Pulse	99	3911951	10266	1
Fage_P083b	95	Picture	Stroop Sternberg	3914180	0	1	24824	2	0	next	incorrect	434
Fage_P083b	95	Response	2	3922721	8541	1
Fage_P083b	95	Pulse	99	3924351	10171	1
Fage_P083b	95	Pulse	99	3936750	22570	1
Fage_P083b	96	Picture	Fixation Cross Sternberg Symbols after Stroop	3939004	0	1	37319	2	0	next	other	0
Fage_P083b	96	Pulse	99	3949150	10146	1
Fage_P083b	96	Pulse	99	3961550	22546	1
Fage_P083b	96	Pulse	99	3973949	34945	1
Fage_P083b	97	Picture	Retrieval Sternberg Symbols	3976323	0	1	24824	2	0	next	hit	442
Fage_P083b	97	Response	1	3984989	8666	1
Fage_P083b	97	Pulse	99	3986349	10026	1
Fage_P083b	97	Pulse	99	3998749	22426	1
Fage_P083b	98	Picture	Fixation Cross after Retrieval	4001147	0	1	136948	2	0	next	other	0
Fage_P083b	98	Pulse	99	4011148	10001	1
Fage_P083b	98	Pulse	99	4023548	22401	1
Fage_P083b	98	Pulse	99	4035948	34801	1
Fage_P083b	98	Pulse	99	4048347	47200	1
Fage_P083b	98	Pulse	99	4060747	59600	1
Fage_P083b	98	Pulse	99	4073147	72000	1
Fage_P083b	98	Pulse	99	4085546	84399	1
Fage_P083b	98	Pulse	99	4097946	96799	1
Fage_P083b	98	Pulse	99	4110346	109199	1
Fage_P083b	98	Pulse	99	4122745	121598	1
Fage_P083b	98	Pulse	99	4135145	133998	1
Fage_P083b	99	Picture	Encoding Sternberg Symbols	4138095	0	1	24824	2	0	next	other	0
Fage_P083b	99	Pulse	99	4147545	9450	1
Fage_P083b	99	Pulse	99	4159944	21849	1
Fage_P083b	100	Picture	Fixation Cross Sternberg Symbols after Encoding	4162919	0	1	12495	2	0	next	other	0
Fage_P083b	100	Pulse	99	4172344	9425	1
Fage_P083b	101	Picture	Stroop Sternberg	4175414	0	1	24824	2	0	next	incorrect	463
Fage_P083b	101	Response	2	4182554	7140	1
Fage_P083b	101	Pulse	99	4184743	9329	1
Fage_P083b	101	Pulse	99	4197143	21729	1
Fage_P083b	102	Picture	Fixation Cross Sternberg Symbols after Stroop	4200238	0	1	37320	2	0	next	other	0
Fage_P083b	102	Pulse	99	4209543	9305	1
Fage_P083b	102	Pulse	99	4221943	21705	1
Fage_P083b	102	Pulse	99	4234342	34104	1
Fage_P083b	103	Picture	Retrieval Sternberg Symbols	4237558	0	1	24824	2	0	next	hit	471
Fage_P083b	103	Response	1	4245832	8274	1
Fage_P083b	103	Pulse	99	4246742	9184	1
Fage_P083b	103	Pulse	99	4259141	21583	1
Fage_P083b	104	Picture	Fixation Cross after Retrieval	4262382	0	1	149443	2	0	next	other	0
Fage_P083b	104	Pulse	99	4271541	9159	1
Fage_P083b	104	Pulse	99	4283941	21559	1
Fage_P083b	104	Pulse	99	4296340	33958	1
Fage_P083b	104	Pulse	99	4308740	46358	1
Fage_P083b	104	Pulse	99	4321140	58758	1
Fage_P083b	104	Pulse	99	4333540	71158	1
Fage_P083b	104	Pulse	99	4345939	83557	1
Fage_P083b	104	Pulse	99	4358339	95957	1
Fage_P083b	104	Pulse	99	4370738	108356	1
Fage_P083b	104	Pulse	99	4383138	120756	1
Fage_P083b	104	Pulse	99	4395538	133156	1
Fage_P083b	104	Pulse	99	4407937	145555	1
Fage_P083b	105	Picture	Encoding Sternberg Symbols	4411825	0	1	24824	2	0	next	other	0
Fage_P083b	105	Pulse	99	4420337	8512	1
Fage_P083b	105	Pulse	99	4432737	20912	1
Fage_P083b	106	Picture	Fixation Cross Sternberg Symbols after Encoding	4436649	0	1	12495	2	0	next	other	0
Fage_P083b	106	Pulse	99	4445136	8487	1
Fage_P083b	107	Picture	Stroop Sternberg	4449144	0	1	24824	2	0	next	hit	493
Fage_P083b	107	Response	1	4456476	7332	1
Fage_P083b	107	Pulse	99	4457536	8392	1
Fage_P083b	107	Pulse	99	4469936	20792	1
Fage_P083b	108	Picture	Fixation Cross Sternberg Symbols after Stroop	4473968	0	1	37319	2	0	next	other	0
Fage_P083b	108	Pulse	99	4482335	8367	1
Fage_P083b	108	Pulse	99	4494735	20767	1
Fage_P083b	108	Pulse	99	4507135	33167	1
Fage_P083b	109	Picture	Retrieval Sternberg Symbols	4511287	0	1	24824	2	0	next	incorrect	502
Fage_P083b	109	Pulse	99	4519534	8247	1
Fage_P083b	109	Response	2	4522694	11407	1
Fage_P083b	109	Pulse	99	4531934	20647	1
Fage_P083b	110	Picture	Fixation Cross after Retrieval	4536111	0	1	136948	2	0	next	other	0
Fage_P083b	110	Pulse	99	4544334	8223	1
Fage_P083b	110	Pulse	99	4556733	20622	1
Fage_P083b	110	Pulse	99	4569133	33022	1
Fage_P083b	110	Pulse	99	4581533	45422	1
Fage_P083b	110	Pulse	99	4593932	57821	1
Fage_P083b	110	Pulse	99	4606332	70221	1
Fage_P083b	110	Pulse	99	4618731	82620	1
Fage_P083b	110	Pulse	99	4631131	95020	1
Fage_P083b	110	Pulse	99	4643531	107420	1
Fage_P083b	110	Pulse	99	4655930	119819	1
Fage_P083b	110	Pulse	99	4668330	132219	1
Fage_P083b	111	Picture	Encoding Sternberg Symbols	4673059	0	1	24824	2	0	next	other	0
Fage_P083b	111	Pulse	99	4680730	7671	1
Fage_P083b	111	Pulse	99	4693129	20070	1
Fage_P083b	112	Picture	Fixation Cross Sternberg Symbols after Encoding	4697883	0	1	12496	2	0	next	other	0
Fage_P083b	112	Pulse	99	4705529	7646	1
Fage_P083b	113	Picture	Stroop Sternberg	4710379	0	1	24824	2	0	next	incorrect	522
Fage_P083b	113	Response	2	4717579	7200	1
Fage_P083b	113	Pulse	99	4717929	7550	1
Fage_P083b	113	Pulse	99	4730328	19949	1
Fage_P083b	114	Picture	Fixation Cross Sternberg Symbols after Stroop	4735203	0	1	37318	3	0	next	other	0
Fage_P083b	114	Pulse	99	4742728	7525	1
Fage_P083b	114	Pulse	99	4755128	19925	1
Fage_P083b	114	Pulse	99	4767527	32324	1
Fage_P083b	115	Picture	Retrieval Sternberg Symbols	4772521	0	2	24825	3	0	next	incorrect	531
Fage_P083b	115	Pulse	99	4779927	7406	1
Fage_P083b	115	Response	2	4781097	8576	1
Fage_P083b	115	Pulse	99	4792327	19806	1
Fage_P083b	116	Picture	Fixation Cross after Retrieval	4797346	0	1	112291	2	0	next	other	0
Fage_P083b	116	Pulse	99	4804726	7380	1
Fage_P083b	116	Pulse	99	4817126	19780	1
Fage_P083b	116	Pulse	99	4829526	32180	1
Fage_P083b	116	Pulse	99	4841925	44579	1
Fage_P083b	116	Pulse	99	4854325	56979	1
Fage_P083b	116	Pulse	99	4866725	69379	1
Fage_P083b	116	Pulse	99	4879124	81778	1
Fage_P083b	116	Pulse	99	4891524	94178	1
Fage_P083b	116	Pulse	99	4903924	106578	1
Fage_P083b	117	Picture	Encoding Sternberg Symbols	4909637	0	1	24823	3	0	next	other	0
Fage_P083b	117	Pulse	99	4916323	6686	1
Fage_P083b	117	Pulse	99	4928723	19086	1
Fage_P083b	118	Picture	Fixation Cross Sternberg Symbols after Encoding	4934460	0	2	12496	3	0	next	other	0
Fage_P083b	118	Pulse	99	4941123	6663	1
Fage_P083b	119	Picture	Stroop Sternberg	4946956	0	1	24824	2	0	next	incorrect	550
Fage_P083b	119	Pulse	99	4953522	6566	1
Fage_P083b	119	Response	2	4954422	7466	1
Fage_P083b	119	Pulse	99	4965932	18976	1
Fage_P083b	120	Picture	Fixation Cross Sternberg Symbols after Stroop	4971780	0	1	37319	2	0	next	other	0
Fage_P083b	120	Pulse	99	4978332	6552	1
Fage_P083b	120	Pulse	99	4990731	18951	1
Fage_P083b	120	Pulse	99	5003131	31351	1
Fage_P083b	121	Picture	Retrieval Sternberg Symbols	5009099	0	1	24824	2	0	next	incorrect	558
Fage_P083b	121	Pulse	99	5015531	6432	1
Fage_P083b	121	Response	2	5017880	8781	1
Fage_P083b	121	Pulse	99	5027930	18831	1
Fage_P083b	122	Picture	Fixation Cross after Retrieval	5033923	0	1	149443	2	0	next	other	0
Fage_P083b	122	Pulse	99	5040330	6407	1
Fage_P083b	122	Pulse	99	5052729	18806	1
Fage_P083b	122	Pulse	99	5065129	31206	1
Fage_P083b	122	Pulse	99	5077529	43606	1
Fage_P083b	122	Pulse	99	5089928	56005	1
Fage_P083b	122	Pulse	99	5102328	68405	1
Fage_P083b	122	Pulse	99	5114728	80805	1
Fage_P083b	122	Pulse	99	5127127	93204	1
Fage_P083b	122	Pulse	99	5139527	105604	1
Fage_P083b	122	Pulse	99	5151927	118004	1
Fage_P083b	122	Pulse	99	5164326	130403	1
Fage_P083b	122	Pulse	99	5176726	142803	1
Fage_P083b	123	Picture	Encoding Sternberg Symbols	5183366	0	1	24824	2	0	next	other	0
Fage_P083b	123	Pulse	99	5189126	5760	1
Fage_P083b	123	Pulse	99	5201525	18159	1
Fage_P083b	124	Picture	Fixation Cross Sternberg Symbols after Encoding	5208190	0	1	12495	3	0	next	other	0
Fage_P083b	124	Pulse	99	5213925	5735	1
Fage_P083b	125	Picture	Stroop Sternberg	5220685	0	2	24824	3	0	next	incorrect	580
Fage_P083b	125	Pulse	99	5226325	5640	1
Fage_P083b	125	Response	2	5231384	10699	1
Fage_P083b	125	Pulse	99	5238724	18039	1
Fage_P083b	126	Picture	Fixation Cross Sternberg Symbols after Stroop	5245509	0	1	37320	2	0	next	other	0
Fage_P083b	126	Pulse	99	5251124	5615	1
Fage_P083b	126	Pulse	99	5263524	18015	1
Fage_P083b	126	Pulse	99	5275923	30414	1
Fage_P083b	127	Picture	Retrieval Sternberg Symbols	5282829	0	1	24824	2	0	next	hit	588
Fage_P083b	127	Pulse	99	5288323	5494	1
Fage_P083b	127	Response	1	5290833	8004	1
Fage_P083b	127	Pulse	99	5300723	17894	1
Fage_P083b	128	Picture	Fixation Cross after Retrieval	5307653	0	1	124619	2	0	next	other	0
Fage_P083b	128	Pulse	99	5313122	5469	1
Fage_P083b	128	Pulse	99	5325522	17869	1
Fage_P083b	128	Pulse	99	5337921	30268	1
Fage_P083b	128	Pulse	99	5350321	42668	1
Fage_P083b	128	Pulse	99	5362721	55068	1
Fage_P083b	128	Pulse	99	5375121	67468	1
Fage_P083b	128	Pulse	99	5387520	79867	1
Fage_P083b	128	Pulse	99	5399920	92267	1
Fage_P083b	128	Pulse	99	5412320	104667	1
Fage_P083b	128	Pulse	99	5424719	117066	1
Fage_P083b	129	Picture	Encoding Sternberg Symbols	5432272	0	1	24824	2	0	next	other	0
Fage_P083b	129	Pulse	99	5437119	4847	1
Fage_P083b	129	Pulse	99	5449518	17246	1
Fage_P083b	130	Picture	Fixation Cross Sternberg Symbols after Encoding	5457096	0	1	12495	2	0	next	other	0
Fage_P083b	130	Pulse	99	5461918	4822	1
Fage_P083b	131	Picture	Stroop Sternberg	5469591	0	1	24824	2	0	next	incorrect	608
Fage_P083b	131	Pulse	99	5474318	4727	1
Fage_P083b	131	Response	2	5475998	6407	1
Fage_P083b	131	Pulse	99	5486717	17126	1
Fage_P083b	132	Picture	Fixation Cross Sternberg Symbols after Stroop	5494415	0	1	37319	2	0	next	other	0
Fage_P083b	132	Pulse	99	5499117	4702	1
Fage_P083b	132	Pulse	99	5511517	17102	1
Fage_P083b	132	Pulse	99	5523916	29501	1
Fage_P083b	133	Picture	Retrieval Sternberg Symbols	5531734	0	1	24824	2	0	next	hit	616
Fage_P083b	133	Pulse	99	5536316	4582	1
Fage_P083b	133	Response	1	5537916	6182	1
Fage_P083b	133	Pulse	99	5548716	16982	1
Fage_P083b	134	Picture	Fixation Cross after Retrieval	5556558	0	1	112291	2	0	next	other	0
Fage_P083b	134	Pulse	99	5561115	4557	1
Fage_P083b	134	Pulse	99	5573515	16957	1
Fage_P083b	134	Pulse	99	5585915	29357	1
Fage_P083b	134	Pulse	99	5598314	41756	1
Fage_P083b	134	Pulse	99	5610714	54156	1
Fage_P083b	134	Pulse	99	5623113	66555	1
Fage_P083b	134	Pulse	99	5635513	78955	1
Fage_P083b	134	Pulse	99	5647913	91355	1
Fage_P083b	134	Pulse	99	5660313	103755	1
Fage_P083b	135	Picture	Encoding Sternberg Symbols	5668849	0	1	24824	2	0	next	other	0
Fage_P083b	135	Pulse	99	5672712	3863	1
Fage_P083b	135	Pulse	99	5685112	16263	1
Fage_P083b	136	Picture	Fixation Cross Sternberg Symbols after Encoding	5693673	0	1	12495	2	0	next	other	0
Fage_P083b	136	Pulse	99	5697512	3839	1
Fage_P083b	137	Picture	Stroop Sternberg	5706168	0	1	24824	2	0	next	hit	635
Fage_P083b	137	Pulse	99	5709911	3743	1
Fage_P083b	137	Response	1	5714511	8343	1
Fage_P083b	137	Pulse	99	5722311	16143	1
Fage_P083b	138	Picture	Fixation Cross Sternberg Symbols after Stroop	5730992	0	1	37319	3	0	next	other	0
Fage_P083b	138	Pulse	99	5734711	3719	1
Fage_P083b	138	Pulse	99	5747110	16118	1
Fage_P083b	138	Pulse	99	5759510	28518	1
Fage_P083b	139	Picture	Retrieval Sternberg Symbols	5768311	0	2	24824	4	0	next	hit	643
Fage_P083b	139	Pulse	99	5771910	3599	1
Fage_P083b	139	Response	1	5773789	5478	1
Fage_P083b	139	Pulse	99	5784309	15998	1
Fage_P083b	140	Picture	Fixation Cross after Retrieval	5793135	0	2	136949	3	0	next	other	0
Fage_P083b	140	Pulse	99	5796709	3574	1
Fage_P083b	140	Pulse	99	5809108	15973	1
Fage_P083b	140	Pulse	99	5821508	28373	1
Fage_P083b	140	Pulse	99	5833908	40773	1
Fage_P083b	140	Pulse	99	5846307	53172	1
Fage_P083b	140	Pulse	99	5858707	65572	1
Fage_P083b	140	Pulse	99	5871107	77972	1
Fage_P083b	140	Pulse	99	5883506	90371	1
Fage_P083b	140	Pulse	99	5895906	102771	1
Fage_P083b	140	Pulse	99	5908306	115171	1
Fage_P083b	140	Pulse	99	5920705	127570	1
Fage_P083b	141	Picture	Encoding Sternberg Symbols	5930084	0	1	24824	2	0	next	other	0
Fage_P083b	141	Pulse	99	5933105	3021	1
Fage_P083b	141	Pulse	99	5945505	15421	1
Fage_P083b	142	Picture	Fixation Cross Sternberg Symbols after Encoding	5954908	0	1	12495	2	0	next	other	0
Fage_P083b	142	Pulse	99	5957904	2996	1
Fage_P083b	143	Picture	Stroop Sternberg	5967403	0	1	24824	2	0	next	hit	664
Fage_P083b	143	Pulse	99	5970304	2901	1
Fage_P083b	143	Response	1	5974704	7301	1
Fage_P083b	143	Pulse	99	5982704	15301	1
Fage_P083b	144	Picture	Fixation Cross Sternberg Symbols after Stroop	5992227	0	1	37319	2	0	next	other	0
Fage_P083b	144	Pulse	99	5995103	2876	1
Fage_P083b	144	Pulse	99	6007503	15276	1
Fage_P083b	144	Pulse	99	6019903	27676	1
Fage_P083b	145	Picture	Retrieval Sternberg Symbols	6029546	0	1	24824	2	0	next	incorrect	672
Fage_P083b	145	Pulse	99	6032302	2756	1
Fage_P083b	145	Response	2	6036692	7146	1
Fage_P083b	145	Pulse	99	6044702	15156	1
Fage_P083b	146	Picture	Fixation Cross after Retrieval	6054370	0	1	112291	2	0	next	other	0
Fage_P083b	146	Pulse	99	6057102	2732	1
Fage_P083b	146	Pulse	99	6069501	15131	1
Fage_P083b	146	Pulse	99	6081901	27531	1
Fage_P083b	146	Pulse	99	6094301	39931	1
Fage_P083b	146	Pulse	99	6106700	52330	1
Fage_P083b	146	Pulse	99	6119100	64730	1
Fage_P083b	146	Pulse	99	6131499	77129	1
Fage_P083b	146	Pulse	99	6143899	89529	1
Fage_P083b	146	Pulse	99	6156299	101929	1
Fage_P083b	147	Picture	Instruction Sternberg Letters	6166661	0	1	37319	2	0	next	other	0
Fage_P083b	147	Pulse	99	6168698	2037	1
Fage_P083b	147	Pulse	99	6181098	14437	1
Fage_P083b	147	Pulse	99	6193498	26837	1
Fage_P083b	148	Picture	Encoding Sternberg Letters	6203980	0	1	24824	2	0	next	other	0
Fage_P083b	148	Pulse	99	6205897	1917	1
Fage_P083b	148	Pulse	99	6218297	14317	1
Fage_P083b	149	Picture	Fixation Cross Sternberg Letters after Encoding	6228804	0	1	12495	2	0	next	other	0
Fage_P083b	149	Pulse	99	6230697	1893	1
Fage_P083b	150	Picture	Stroop Sternberg	6241299	0	1	24824	2	0	next	incorrect	695
Fage_P083b	150	Pulse	99	6243096	1797	1
Fage_P083b	150	Response	2	6248976	7677	1
Fage_P083b	150	Pulse	99	6255496	14197	1
Fage_P083b	151	Picture	Fixation Cross Sternberg Letters after Stroop	6266123	0	1	37319	2	0	next	other	0
Fage_P083b	151	Pulse	99	6267896	1773	1
Fage_P083b	151	Pulse	99	6280295	14172	1
Fage_P083b	151	Pulse	99	6292695	26572	1
Fage_P083b	152	Picture	Retrieval Sternberg Letters	6303442	0	1	24824	2	0	next	incorrect	703
Fage_P083b	152	Pulse	99	6305095	1653	1
Fage_P083b	152	Response	2	6310765	7323	1
Fage_P083b	152	Pulse	99	6317494	14052	1
Fage_P083b	153	Picture	Fixation Cross after Retrieval	6328266	0	1	112291	2	0	next	other	0
Fage_P083b	153	Pulse	99	6329894	1628	1
Fage_P083b	153	Pulse	99	6342294	14028	1
Fage_P083b	153	Pulse	99	6354693	26427	1
Fage_P083b	153	Pulse	99	6367093	38827	1
Fage_P083b	153	Pulse	99	6379493	51227	1
Fage_P083b	153	Pulse	99	6391892	63626	1
Fage_P083b	153	Pulse	99	6404292	76026	1
Fage_P083b	153	Pulse	99	6416692	88426	1
Fage_P083b	153	Pulse	99	6429091	100825	1
Fage_P083b	154	Picture	Encoding Sternberg Letters	6440557	0	1	24824	2	0	next	other	0
Fage_P083b	154	Pulse	99	6441491	934	1
Fage_P083b	154	Pulse	99	6453891	13334	1
Fage_P083b	155	Picture	Fixation Cross Sternberg Letters after Encoding	6465381	0	1	12495	2	0	next	other	0
Fage_P083b	155	Pulse	99	6466290	909	1
Fage_P083b	156	Picture	Stroop Sternberg	6477876	0	1	24824	2	0	next	incorrect	722
Fage_P083b	156	Pulse	99	6478690	814	1
Fage_P083b	156	Response	2	6485800	7924	1
Fage_P083b	156	Pulse	99	6491089	13213	1
Fage_P083b	157	Picture	Fixation Cross Sternberg Letters after Stroop	6502700	0	1	37319	2	0	next	other	0
Fage_P083b	157	Pulse	99	6503489	789	1
Fage_P083b	157	Pulse	99	6515889	13189	1
Fage_P083b	157	Pulse	99	6528288	25588	1
Fage_P083b	158	Picture	Retrieval Sternberg Letters	6540019	0	1	24824	2	0	next	hit	731
Fage_P083b	158	Pulse	99	6540688	669	1
Fage_P083b	158	Pulse	99	6553088	13069	1
Fage_P083b	158	Response	1	6555288	15269	1
Fage_P083b	159	Picture	Fixation Cross after Retrieval	6564843	0	1	149444	2	0	next	other	0
Fage_P083b	159	Pulse	99	6565487	644	1
Fage_P083b	159	Pulse	99	6577887	13044	1
Fage_P083b	159	Pulse	99	6590287	25444	1
Fage_P083b	159	Pulse	99	6602686	37843	1
Fage_P083b	159	Pulse	99	6615086	50243	1
Fage_P083b	159	Pulse	99	6627486	62643	1
Fage_P083b	159	Pulse	99	6639885	75042	1
Fage_P083b	159	Pulse	99	6652285	87442	1
Fage_P083b	159	Pulse	99	6664685	99842	1
Fage_P083b	159	Pulse	99	6677084	112241	1
Fage_P083b	159	Pulse	99	6689484	124641	1
Fage_P083b	159	Pulse	99	6701884	137041	1
Fage_P083b	159	Pulse	99	6714283	149440	1
Fage_P083b	160	Picture	Encoding Sternberg Letters	6714287	0	1	24824	2	0	next	other	0
Fage_P083b	160	Pulse	99	6726683	12396	1
Fage_P083b	160	Pulse	99	6739082	24795	1
Fage_P083b	161	Picture	Fixation Cross Sternberg Letters after Encoding	6739111	0	1	12495	2	0	next	other	0
Fage_P083b	161	Pulse	99	6751482	12371	1
Fage_P083b	162	Picture	Stroop Sternberg	6751606	0	1	24824	2	0	next	hit	752
Fage_P083b	162	Response	1	6760392	8786	1
Fage_P083b	162	Pulse	99	6763882	12276	1
Fage_P083b	162	Pulse	99	6776282	24676	1
Fage_P083b	163	Picture	Fixation Cross Sternberg Letters after Stroop	6776430	0	1	37319	2	0	next	other	0
Fage_P083b	163	Pulse	99	6788681	12251	1
Fage_P083b	163	Pulse	99	6801081	24651	1
Fage_P083b	163	Pulse	99	6813481	37051	1
Fage_P083b	164	Picture	Retrieval Sternberg Letters	6813749	0	1	24824	2	0	next	hit	760
Fage_P083b	164	Response	1	6822040	8291	1
Fage_P083b	164	Pulse	99	6825880	12131	1
Fage_P083b	164	Pulse	99	6838290	24541	1
Fage_P083b	165	Picture	Fixation Cross after Retrieval	6838573	0	1	124620	2	0	next	other	0
Fage_P083b	165	Pulse	99	6850690	12117	1
Fage_P083b	165	Pulse	99	6863089	24516	1
Fage_P083b	165	Pulse	99	6875489	36916	1
Fage_P083b	165	Pulse	99	6887888	49315	1
Fage_P083b	165	Pulse	99	6900288	61715	1
Fage_P083b	165	Pulse	99	6912688	74115	1
Fage_P083b	165	Pulse	99	6925087	86514	1
Fage_P083b	165	Pulse	99	6937487	98914	1
Fage_P083b	165	Pulse	99	6949887	111314	1
Fage_P083b	165	Pulse	99	6962286	123713	1
Fage_P083b	166	Picture	Encoding Sternberg Letters	6963193	0	1	24823	3	0	next	other	0
Fage_P083b	166	Pulse	99	6974686	11493	1
Fage_P083b	166	Pulse	99	6987086	23893	1
Fage_P083b	167	Picture	Fixation Cross Sternberg Letters after Encoding	6988016	0	2	12496	3	0	next	other	0
Fage_P083b	167	Pulse	99	6999485	11469	1
Fage_P083b	168	Picture	Stroop Sternberg	7000512	0	1	24824	2	0	next	hit	780
Fage_P083b	168	Response	1	7011725	11213	1
Fage_P083b	168	Pulse	99	7011885	11373	1
Fage_P083b	168	Pulse	99	7024285	23773	1
Fage_P083b	169	Picture	Fixation Cross Sternberg Letters after Stroop	7025336	0	1	37319	2	0	next	other	0
Fage_P083b	169	Pulse	99	7036684	11348	1
Fage_P083b	169	Pulse	99	7049084	23748	1
Fage_P083b	169	Pulse	99	7061484	36148	1
Fage_P083b	170	Picture	Retrieval Sternberg Letters	7062655	0	1	24824	2	0	next	incorrect	788
Fage_P083b	170	Response	2	7070773	8118	1
Fage_P083b	170	Pulse	99	7073883	11228	1
Fage_P083b	170	Pulse	99	7086283	23628	1
Fage_P083b	171	Picture	Fixation Cross after Retrieval	7087479	0	1	137115	2	0	next	other	0
Fage_P083b	171	Pulse	99	7098682	11203	1
Fage_P083b	171	Pulse	99	7111082	23603	1
Fage_P083b	171	Pulse	99	7123482	36003	1
Fage_P083b	171	Pulse	99	7135882	48403	1
Fage_P083b	171	Pulse	99	7148281	60802	1
Fage_P083b	171	Pulse	99	7160681	73202	1
Fage_P083b	171	Pulse	99	7173080	85601	1
Fage_P083b	171	Pulse	99	7185480	98001	1
Fage_P083b	171	Pulse	99	7197880	110401	1
Fage_P083b	171	Pulse	99	7210280	122801	1
Fage_P083b	171	Pulse	99	7222679	135200	1
Fage_P083b	172	Picture	Encoding Sternberg Letters	7224594	0	1	24824	2	0	next	other	0
Fage_P083b	172	Pulse	99	7235079	10485	1
Fage_P083b	172	Pulse	99	7247478	22884	1
Fage_P083b	173	Picture	Fixation Cross Sternberg Letters after Encoding	7249418	0	1	12495	2	0	next	other	0
Fage_P083b	173	Pulse	99	7259878	10460	1
Fage_P083b	174	Picture	Stroop Sternberg	7261913	0	1	24824	2	0	next	incorrect	809
Fage_P083b	174	Response	2	7270858	8945	1
Fage_P083b	174	Pulse	99	7272277	10364	1
Fage_P083b	174	Pulse	99	7284677	22764	1
Fage_P083b	175	Picture	Fixation Cross Sternberg Letters after Stroop	7286737	0	1	37319	2	0	next	other	0
Fage_P083b	175	Pulse	99	7297077	10340	1
Fage_P083b	175	Pulse	99	7309477	22740	1
Fage_P083b	175	Pulse	99	7321876	35139	1
Fage_P083b	176	Picture	Retrieval Sternberg Letters	7324056	0	1	24824	2	0	next	hit	817
Fage_P083b	176	Response	1	7332246	8190	1
Fage_P083b	176	Pulse	99	7334276	10220	1
Fage_P083b	176	Pulse	99	7346676	22620	1
Fage_P083b	177	Picture	Fixation Cross after Retrieval	7348880	0	1	124619	2	0	next	other	0
Fage_P083b	177	Pulse	99	7359075	10195	1
Fage_P083b	177	Pulse	99	7371475	22595	1
Fage_P083b	177	Pulse	99	7383875	34995	1
Fage_P083b	177	Pulse	99	7396274	47394	1
Fage_P083b	177	Pulse	99	7408674	59794	1
Fage_P083b	177	Pulse	99	7421074	72194	1
Fage_P083b	177	Pulse	99	7433473	84593	1
Fage_P083b	177	Pulse	99	7445873	96993	1
Fage_P083b	177	Pulse	99	7458273	109393	1
Fage_P083b	177	Pulse	99	7470672	121792	1
Fage_P083b	178	Picture	Encoding Sternberg Letters	7473499	0	1	24824	2	0	next	other	0
Fage_P083b	178	Pulse	99	7483072	9573	1
Fage_P083b	178	Pulse	99	7495472	21973	1
Fage_P083b	179	Picture	Fixation Cross Sternberg Letters after Encoding	7498323	0	1	12496	2	0	next	other	0
Fage_P083b	179	Pulse	99	7507871	9548	1
Fage_P083b	180	Picture	Stroop Sternberg	7510819	0	1	24823	3	0	next	incorrect	838
Fage_P083b	180	Pulse	99	7520271	9452	1
Fage_P083b	180	Response	2	7520991	10172	1
Fage_P083b	180	Pulse	99	7532671	21852	1
Fage_P083b	181	Picture	Fixation Cross Sternberg Letters after Stroop	7535642	0	2	37320	3	0	next	other	0
Fage_P083b	181	Pulse	99	7545070	9428	1
Fage_P083b	181	Pulse	99	7557470	21828	1
Fage_P083b	181	Pulse	99	7569870	34228	1
Fage_P083b	182	Picture	Retrieval Sternberg Letters	7572962	0	1	24824	2	0	next	hit	845
Fage_P083b	182	Response	1	7579369	6407	1
Fage_P083b	182	Pulse	99	7582269	9307	1
Fage_P083b	182	Pulse	99	7594669	21707	1
Fage_P083b	183	Picture	Fixation Cross after Retrieval	7597786	0	1	112290	3	0	next	other	0
Fage_P083b	183	Pulse	99	7607069	9283	1
Fage_P083b	183	Pulse	99	7619468	21682	1
Fage_P083b	183	Pulse	99	7631868	34082	1
Fage_P083b	183	Pulse	99	7644267	46481	1
Fage_P083b	183	Pulse	99	7656667	58881	1
Fage_P083b	183	Pulse	99	7669067	71281	1
Fage_P083b	183	Pulse	99	7681467	83681	1
Fage_P083b	183	Pulse	99	7693866	96080	1
Fage_P083b	183	Pulse	99	7706266	108480	1
Fage_P083b	184	Picture	Encoding Sternberg Letters	7710076	0	2	24824	3	0	next	other	0
Fage_P083b	184	Pulse	99	7718665	8589	1
Fage_P083b	184	Pulse	99	7731065	20989	1
Fage_P083b	185	Picture	Fixation Cross Sternberg Letters after Encoding	7734900	0	1	12496	2	0	next	other	0
Fage_P083b	185	Pulse	99	7743465	8565	1
Fage_P083b	186	Picture	Stroop Sternberg	7747396	0	1	24824	2	0	next	hit	865
Fage_P083b	186	Pulse	99	7755864	8468	1
Fage_P083b	186	Response	1	7756004	8608	1
Fage_P083b	186	Pulse	99	7768264	20868	1
Fage_P083b	187	Picture	Fixation Cross Sternberg Letters after Stroop	7772220	0	1	37319	2	0	next	other	0
Fage_P083b	187	Pulse	99	7780664	8444	1
Fage_P083b	187	Pulse	99	7793063	20843	1
Fage_P083b	187	Pulse	99	7805463	33243	1
Fage_P083b	188	Picture	Retrieval Sternberg Letters	7809539	0	1	24824	2	0	next	incorrect	873
Fage_P083b	188	Pulse	99	7817863	8324	1
Fage_P083b	188	Response	2	7818862	9323	1
Fage_P083b	188	Pulse	99	7830262	20723	1
Fage_P083b	189	Picture	Fixation Cross after Retrieval	7834363	0	1	112291	2	0	next	other	0
Fage_P083b	189	Pulse	99	7842662	8299	1
Fage_P083b	189	Pulse	99	7855062	20699	1
Fage_P083b	189	Pulse	99	7867461	33098	1
Fage_P083b	189	Pulse	99	7879861	45498	1
Fage_P083b	189	Pulse	99	7892261	57898	1
Fage_P083b	189	Pulse	99	7904660	70297	1
Fage_P083b	189	Pulse	99	7917060	82697	1
Fage_P083b	189	Pulse	99	7929460	95097	1
Fage_P083b	189	Pulse	99	7941859	107496	1
Fage_P083b	190	Picture	Encoding Sternberg Letters	7946654	0	1	24823	3	0	next	other	0
Fage_P083b	190	Pulse	99	7954259	7605	1
Fage_P083b	190	Pulse	99	7966658	20004	1
Fage_P083b	191	Picture	Fixation Cross Sternberg Letters after Encoding	7971477	0	2	12496	3	0	next	other	0
Fage_P083b	191	Pulse	99	7979058	7581	1
Fage_P083b	192	Picture	Stroop Sternberg	7983973	0	1	24824	2	0	next	incorrect	892
Fage_P083b	192	Pulse	99	7991458	7485	1
Fage_P083b	192	Response	2	7991528	7555	1
Fage_P083b	192	Pulse	99	8003858	19885	1
Fage_P083b	193	Picture	Fixation Cross Sternberg Letters after Stroop	8008797	0	1	37319	2	0	next	other	0
Fage_P083b	193	Pulse	99	8016257	7460	1
Fage_P083b	193	Pulse	99	8028657	19860	1
Fage_P083b	193	Pulse	99	8041056	32259	1
Fage_P083b	194	Picture	Retrieval Sternberg Letters	8046116	0	1	24824	2	0	next	hit	900
Fage_P083b	194	Pulse	99	8053456	7340	1
Fage_P083b	194	Response	1	8056426	10310	1
Fage_P083b	194	Pulse	99	8065856	19740	1
Fage_P083b	195	Picture	Fixation Cross after Retrieval	8070940	0	1	137115	2	0	next	other	0
Fage_P083b	195	Pulse	99	8078255	7315	1
Fage_P083b	195	Pulse	99	8090655	19715	1
Fage_P083b	195	Pulse	99	8103055	32115	1
Fage_P083b	195	Pulse	99	8115454	44514	1
Fage_P083b	195	Pulse	99	8127854	56914	1
Fage_P083b	195	Pulse	99	8140254	69314	1
Fage_P083b	195	Pulse	99	8152653	81713	1
Fage_P083b	195	Pulse	99	8165053	94113	1
Fage_P083b	195	Pulse	99	8177453	106513	1
Fage_P083b	195	Pulse	99	8189852	118912	1
Fage_P083b	195	Pulse	99	8202252	131312	1
Fage_P083b	196	Picture	Encoding Sternberg Letters	8208055	0	1	24824	2	0	next	other	0
Fage_P083b	196	Pulse	99	8214652	6597	1
Fage_P083b	196	Pulse	99	8227051	18996	1
Fage_P083b	197	Picture	Fixation Cross Sternberg Letters after Encoding	8232879	0	1	12495	2	0	next	other	0
Fage_P083b	197	Pulse	99	8239451	6572	1
Fage_P083b	198	Picture	Stroop Sternberg	8245374	0	1	24824	2	0	next	hit	921
Fage_P083b	198	Pulse	99	8251851	6477	1
Fage_P083b	198	Response	1	8252320	6946	1
Fage_P083b	198	Pulse	99	8264250	18876	1
Fage_P083b	199	Picture	Fixation Cross Sternberg Letters after Stroop	8270198	0	1	37319	2	0	next	other	0
Fage_P083b	199	Pulse	99	8276650	6452	1
Fage_P083b	199	Pulse	99	8289049	18851	1
Fage_P083b	199	Pulse	99	8301449	31251	1
Fage_P083b	200	Picture	Retrieval Sternberg Letters	8307517	0	1	24824	2	0	next	incorrect	928
Fage_P083b	200	Response	2	8313679	6162	1
Fage_P083b	200	Pulse	99	8313849	6332	1
Fage_P083b	200	Pulse	99	8326248	18731	1
Fage_P083b	201	Picture	Fixation Cross after Retrieval	8332341	0	1	124619	2	0	next	other	0
Fage_P083b	201	Pulse	99	8338648	6307	1
Fage_P083b	201	Pulse	99	8351048	18707	1
Fage_P083b	201	Pulse	99	8363447	31106	1
Fage_P083b	201	Pulse	99	8375847	43506	1
Fage_P083b	201	Pulse	99	8388247	55906	1
Fage_P083b	201	Pulse	99	8400646	68305	1
Fage_P083b	201	Pulse	99	8413046	80705	1
Fage_P083b	201	Pulse	99	8425446	93105	1
Fage_P083b	201	Pulse	99	8437845	105504	1
Fage_P083b	201	Pulse	99	8450245	117904	1
Fage_P083b	202	Picture	Encoding Sternberg Letters	8456960	0	1	24824	2	0	next	other	0
Fage_P083b	202	Pulse	99	8462645	5685	1
Fage_P083b	202	Pulse	99	8475044	18084	1
Fage_P083b	203	Picture	Fixation Cross Sternberg Letters after Encoding	8481784	0	1	12496	2	0	next	other	0
Fage_P083b	203	Pulse	99	8487444	5660	1
Fage_P083b	204	Picture	Stroop Sternberg	8494280	0	1	24824	2	0	next	incorrect	949
Fage_P083b	204	Pulse	99	8499844	5564	1
Fage_P083b	204	Response	2	8500943	6663	1
Fage_P083b	204	Pulse	99	8512243	17963	1
Fage_P083b	205	Picture	Fixation Cross Sternberg Letters after Stroop	8519104	0	1	37319	2	0	next	other	0
Fage_P083b	205	Pulse	99	8524643	5539	1
Fage_P083b	205	Pulse	99	8537043	17939	1
Fage_P083b	205	Pulse	99	8549442	30338	1
Fage_P083b	206	Picture	Retrieval Sternberg Letters	8556423	0	1	24824	2	0	next	incorrect	957
Fage_P083b	206	Pulse	99	8561842	5419	1
Fage_P083b	206	Response	2	8568852	12429	1
Fage_P083b	206	Pulse	99	8574242	17819	1
Fage_P083b	207	Picture	Fixation Cross after Retrieval	8581247	0	1	149443	2	0	next	other	0
Fage_P083b	207	Pulse	99	8586641	5394	1
Fage_P083b	207	Pulse	99	8599041	17794	1
Fage_P083b	207	Pulse	99	8611441	30194	1
Fage_P083b	207	Pulse	99	8623840	42593	1
Fage_P083b	207	Pulse	99	8636240	54993	1
Fage_P083b	207	Pulse	99	8648639	67392	1
Fage_P083b	207	Pulse	99	8661039	79792	1
Fage_P083b	207	Pulse	99	8673439	92192	1
Fage_P083b	207	Pulse	99	8685848	104601	1
Fage_P083b	207	Pulse	99	8698248	117001	1
Fage_P083b	207	Pulse	99	8710648	129401	1
Fage_P083b	207	Pulse	99	8723047	141800	1
Fage_P083b	208	Picture	Encoding Sternberg Letters	8730690	0	1	24824	2	0	next	other	0
Fage_P083b	208	Pulse	99	8735447	4757	1
Fage_P083b	208	Pulse	99	8747847	17157	1
Fage_P083b	209	Picture	Fixation Cross Sternberg Letters after Encoding	8755514	0	1	12495	2	0	next	other	0
Fage_P083b	209	Pulse	99	8760246	4732	1
Fage_P083b	210	Picture	Stroop Sternberg	8768009	0	1	24824	2	0	next	incorrect	979
Fage_P083b	210	Pulse	99	8772646	4637	1
Fage_P083b	210	Response	2	8780446	12437	1
Fage_P083b	210	Pulse	99	8785046	17037	1
Fage_P083b	211	Picture	Fixation Cross Sternberg Letters after Stroop	8792833	0	1	37319	3	0	next	other	0
Fage_P083b	211	Pulse	99	8797445	4612	1
Fage_P083b	211	Pulse	99	8809845	17012	1
Fage_P083b	211	Pulse	99	8822245	29412	1
Fage_P083b	212	Picture	Retrieval Sternberg Letters	8830152	0	2	24824	3	0	next	hit	987
Fage_P083b	212	Pulse	99	8834644	4492	1
Fage_P083b	212	Response	1	8838204	8052	1
Fage_P083b	212	Pulse	99	8847044	16892	1
Fage_P083b	213	Picture	Fixation Cross after Retrieval	8854976	0	1	124620	2	0	next	other	0
Fage_P083b	213	Pulse	99	8859444	4468	1
Fage_P083b	213	Pulse	99	8871843	16867	1
Fage_P083b	213	Pulse	99	8884243	29267	1
Fage_P083b	213	Pulse	99	8896643	41667	1
Fage_P083b	213	Pulse	99	8909042	54066	1
Fage_P083b	213	Pulse	99	8921442	66466	1
Fage_P083b	213	Pulse	99	8933842	78866	1
Fage_P083b	213	Pulse	99	8946241	91265	1
Fage_P083b	213	Pulse	99	8958641	103665	1
Fage_P083b	213	Pulse	99	8971041	116065	1
Fage_P083b	214	Picture	Encoding Sternberg Letters	8979596	0	1	24824	2	0	next	other	0
Fage_P083b	214	Pulse	99	8983440	3844	1
Fage_P083b	214	Pulse	99	8995840	16244	1
Fage_P083b	215	Picture	Fixation Cross Sternberg Letters after Encoding	9004420	0	1	12495	2	0	next	other	0
Fage_P083b	215	Pulse	99	9008240	3820	1
Fage_P083b	216	Picture	Stroop Sternberg	9016915	0	1	24824	2	0	next	incorrect	1007
Fage_P083b	216	Pulse	99	9020639	3724	1
Fage_P083b	216	Response	2	9023779	6864	1
Fage_P083b	216	Pulse	99	9033039	16124	1
Fage_P083b	217	Picture	Fixation Cross Sternberg Letters after Stroop	9041739	0	1	37319	2	0	next	other	0
Fage_P083b	217	Pulse	99	9045439	3700	1
Fage_P083b	217	Pulse	99	9057838	16099	1
Fage_P083b	217	Pulse	99	9070238	28499	1
Fage_P083b	218	Picture	Retrieval Sternberg Letters	9079058	0	1	24824	2	0	next	incorrect	1015
Fage_P083b	218	Pulse	99	9082637	3579	1
Fage_P083b	218	Response	2	9084317	5259	1
Fage_P083b	218	Pulse	99	9095037	15979	1
Fage_P083b	219	Picture	Fixation Cross after Retrieval	9103882	0	1	112291	2	0	next	other	0
Fage_P083b	219	Pulse	99	9107437	3555	1
Fage_P083b	219	Pulse	99	9119837	15955	1
Fage_P083b	219	Pulse	99	9132236	28354	1
Fage_P083b	219	Pulse	99	9144636	40754	1
Fage_P083b	219	Pulse	99	9157035	53153	1
Fage_P083b	219	Pulse	99	9169435	65553	1
Fage_P083b	219	Pulse	99	9181835	77953	1
Fage_P083b	219	Pulse	99	9194234	90352	1
Fage_P083b	219	Pulse	99	9206634	102752	1
Fage_P083b	220	Picture	Encoding Sternberg Letters	9216173	0	1	24824	3	0	next	other	0
Fage_P083b	220	Pulse	99	9219034	2861	1
Fage_P083b	220	Pulse	99	9231433	15260	1
Fage_P083b	221	Picture	Fixation Cross Sternberg Letters after Encoding	9240997	0	2	12495	3	0	next	other	0
Fage_P083b	221	Pulse	99	9243833	2836	1
Fage_P083b	222	Picture	Stroop Sternberg	9253492	0	1	24824	2	0	next	hit	1034
Fage_P083b	222	Pulse	99	9256233	2741	1
Fage_P083b	222	Response	1	9260062	6570	1
Fage_P083b	222	Pulse	99	9268632	15140	1
Fage_P083b	223	Picture	Fixation Cross Sternberg Letters after Stroop	9278316	0	1	37319	2	0	next	other	0
Fage_P083b	223	Pulse	99	9281032	2716	1
Fage_P083b	223	Pulse	99	9293432	15116	1
Fage_P083b	223	Pulse	99	9305831	27515	1
Fage_P083b	224	Picture	Retrieval Sternberg Letters	9315635	0	1	24824	2	0	next	incorrect	1042
Fage_P083b	224	Pulse	99	9318231	2596	1
Fage_P083b	224	Response	2	9322491	6856	1
Fage_P083b	224	Pulse	99	9330631	14996	1
Fage_P083b	225	Picture	Fixation Cross after Retrieval	9340459	0	1	124620	2	0	next	other	0
Fage_P083b	225	Pulse	99	9343030	2571	1
Fage_P083b	225	Pulse	99	9355430	14971	1
Fage_P083b	225	Pulse	99	9367830	27371	1
Fage_P083b	225	Pulse	99	9380229	39770	1
Fage_P083b	225	Pulse	99	9392629	52170	1
Fage_P083b	225	Pulse	99	9405029	64570	1
Fage_P083b	225	Pulse	99	9417428	76969	1
Fage_P083b	225	Pulse	99	9429828	89369	1
Fage_P083b	225	Pulse	99	9442227	101768	1
Fage_P083b	225	Pulse	99	9454627	114168	1
Fage_P083b	226	Picture	Encoding Sternberg Letters	9465079	0	1	24824	2	0	next	other	0
Fage_P083b	226	Pulse	99	9467027	1948	1
Fage_P083b	226	Pulse	99	9479426	14347	1
Fage_P083b	227	Picture	Fixation Cross Sternberg Letters after Encoding	9489903	0	1	12495	2	0	next	other	0
Fage_P083b	227	Pulse	99	9491826	1923	1
Fage_P083b	228	Picture	Stroop Sternberg	9502398	0	1	24824	2	0	next	incorrect	1062
Fage_P083b	228	Pulse	99	9504226	1828	1
Fage_P083b	228	Response	2	9509016	6618	1
Fage_P083b	228	Pulse	99	9516625	14227	1
Fage_P083b	229	Picture	Fixation Cross Sternberg Letters after Stroop	9527222	0	1	37319	2	0	next	other	0
Fage_P083b	229	Pulse	99	9529025	1803	1
Fage_P083b	229	Pulse	99	9541425	14203	1
Fage_P083b	229	Pulse	99	9553824	26602	1
Fage_P083b	230	Picture	Retrieval Sternberg Letters	9564541	0	1	24824	2	0	next	incorrect	1070
Fage_P083b	230	Pulse	99	9566224	1683	1
Fage_P083b	230	Response	2	9577314	12773	1
Fage_P083b	230	Pulse	99	9578623	14082	1
Fage_P083b	231	Picture	Fixation Cross after Retrieval	9589365	0	1	124619	3	0	next	other	0
Fage_P083b	231	Pulse	99	9591023	1658	1
Fage_P083b	231	Pulse	99	9603423	14058	1
Fage_P083b	231	Pulse	99	9615823	26458	1
Fage_P083b	231	Pulse	99	9628222	38857	1
Fage_P083b	231	Pulse	99	9640622	51257	1
Fage_P083b	231	Pulse	99	9653021	63656	1
Fage_P083b	231	Pulse	99	9665421	76056	1
Fage_P083b	231	Pulse	99	9677821	88456	1
Fage_P083b	231	Pulse	99	9690221	100856	1
Fage_P083b	231	Pulse	99	9702620	113255	1
Fage_P083b	232	Picture	Encoding Sternberg Letters	9713984	0	2	24824	3	0	next	other	0
Fage_P083b	232	Pulse	99	9715020	1036	1
Fage_P083b	232	Pulse	99	9727420	13436	1
Fage_P083b	233	Picture	Fixation Cross Sternberg Letters after Encoding	9738808	0	1	12496	2	0	next	other	0
Fage_P083b	233	Pulse	99	9739819	1011	1
Fage_P083b	234	Picture	Stroop Sternberg	9751304	0	1	24824	2	0	next	incorrect	1090
Fage_P083b	234	Pulse	99	9752219	915	1
Fage_P083b	234	Response	2	9756849	5545	1
Fage_P083b	234	Pulse	99	9764619	13315	1
Fage_P083b	235	Picture	Fixation Cross Sternberg Letters after Stroop	9776128	0	1	37319	2	0	next	other	0
Fage_P083b	235	Pulse	99	9777018	890	1
Fage_P083b	235	Pulse	99	9789418	13290	1
Fage_P083b	235	Pulse	99	9801818	25690	1
Fage_P083b	236	Picture	Retrieval Sternberg Letters	9813447	0	1	24824	2	0	next	incorrect	1098
Fage_P083b	236	Pulse	99	9814217	770	1
Fage_P083b	236	Response	2	9821787	8340	1
Fage_P083b	236	Pulse	99	9826617	13170	1
Fage_P083b	237	Picture	Fixation Cross after Retrieval	9838271	0	1	112291	2	0	next	other	0
Fage_P083b	237	Pulse	99	9839016	745	1
Fage_P083b	237	Pulse	99	9851416	13145	1
Fage_P083b	237	Pulse	99	9863816	25545	1
Fage_P083b	237	Pulse	99	9876215	37944	1
Fage_P083b	237	Pulse	99	9888615	50344	1
Fage_P083b	237	Pulse	99	9901015	62744	1
Fage_P083b	237	Pulse	99	9913414	75143	1
Fage_P083b	237	Pulse	99	9925814	87543	1
Fage_P083b	237	Pulse	99	9938214	99943	1
Fage_P083b	238	Picture	Encoding Sternberg Letters	9950562	0	1	24824	2	0	next	other	0
Fage_P083b	238	Pulse	99	9950613	51	1
Fage_P083b	238	Pulse	99	9963013	12451	1
Fage_P083b	239	Picture	Fixation Cross Sternberg Letters after Encoding	9975386	0	1	12495	2	0	next	other	0
Fage_P083b	239	Pulse	99	9975413	27	1
Fage_P083b	239	Pulse	99	9987812	12426	1
Fage_P083b	240	Picture	Stroop Sternberg	9987881	0	1	24824	2	0	next	incorrect	1117
Fage_P083b	240	Response	2	9994772	6891	1
Fage_P083b	240	Pulse	99	10000212	12331	1
Fage_P083b	240	Pulse	99	10012612	24731	1
Fage_P083b	241	Picture	Fixation Cross Sternberg Letters after Stroop	10012705	0	1	37319	2	0	next	other	0
Fage_P083b	241	Pulse	99	10025011	12306	1
Fage_P083b	241	Pulse	99	10037411	24706	1
Fage_P083b	241	Pulse	99	10049811	37106	1
Fage_P083b	242	Picture	Retrieval Sternberg Letters	10050024	0	1	24824	2	0	next	incorrect	1125
Fage_P083b	242	Response	2	10058450	8426	1
Fage_P083b	242	Pulse	99	10062210	12186	1
Fage_P083b	242	Pulse	99	10074610	24586	1
Fage_P083b	243	Picture	Fixation Cross after Retrieval	10074848	0	1	137115	2	0	next	other	0
Fage_P083b	243	Pulse	99	10087009	12161	1
Fage_P083b	243	Pulse	99	10099409	24561	1
Fage_P083b	243	Pulse	99	10111809	36961	1
Fage_P083b	243	Pulse	99	10124209	49361	1
Fage_P083b	243	Pulse	99	10136608	61760	1
Fage_P083b	243	Pulse	99	10149008	74160	1
Fage_P083b	243	Pulse	99	10161408	86560	1
Fage_P083b	243	Pulse	99	10173807	98959	1
Fage_P083b	243	Pulse	99	10186207	111359	1
Fage_P083b	243	Pulse	99	10198606	123758	1
Fage_P083b	243	Pulse	99	10211006	136158	1
Fage_P083b	244	Picture	Encoding Sternberg Letters	10211963	0	1	24824	2	0	next	other	0
Fage_P083b	244	Pulse	99	10223406	11443	1
Fage_P083b	244	Pulse	99	10235805	23842	1
Fage_P083b	245	Picture	Fixation Cross Sternberg Letters after Encoding	10236787	0	1	12495	2	0	next	other	0
Fage_P083b	245	Pulse	99	10248205	11418	1
Fage_P083b	246	Picture	Stroop Sternberg	10249282	0	1	24824	2	0	next	incorrect	1146
Fage_P083b	246	Response	2	10255765	6483	1
Fage_P083b	246	Pulse	99	10260605	11323	1
Fage_P083b	246	Pulse	99	10273004	23722	1
Fage_P083b	247	Picture	Fixation Cross Sternberg Letters after Stroop	10274106	0	1	37319	2	0	next	other	0
Fage_P083b	247	Pulse	99	10285404	11298	1
Fage_P083b	247	Pulse	99	10297804	23698	1
Fage_P083b	247	Pulse	99	10310203	36097	1
Fage_P083b	248	Picture	Retrieval Sternberg Letters	10311425	0	1	24824	2	0	next	incorrect	1154
Fage_P083b	248	Response	2	10320893	9468	1
Fage_P083b	248	Pulse	99	10322603	11178	1
Fage_P083b	248	Pulse	99	10335003	23578	1
Fage_P083b	249	Picture	Fixation Cross after Retrieval	10336249	0	1	149443	3	0	next	other	0
Fage_P083b	249	Pulse	99	10347402	11153	1
Fage_P083b	249	Pulse	99	10359802	23553	1
Fage_P083b	249	Pulse	99	10372202	35953	1
Fage_P083b	249	Pulse	99	10384601	48352	1
Fage_P083b	249	Pulse	99	10397001	60752	1
Fage_P083b	249	Pulse	99	10409401	73152	1
Fage_P083b	249	Pulse	99	10421800	85551	1
Fage_P083b	249	Pulse	99	10434200	97951	1
Fage_P083b	249	Pulse	99	10446600	110351	1
Fage_P083b	249	Pulse	99	10458999	122750	1
Fage_P083b	249	Pulse	99	10471399	135150	1
Fage_P083b	249	Pulse	99	10483799	147550	1
Fage_P083b	250	Picture	Encoding Sternberg Letters	10485692	0	2	24824	3	0	next	other	0
Fage_P083b	250	Pulse	99	10496198	10506	1
Fage_P083b	250	Pulse	99	10508608	22916	1
Fage_P083b	251	Picture	Fixation Cross Sternberg Letters after Encoding	10510516	0	1	12495	3	0	next	other	0
Fage_P083b	251	Pulse	99	10521008	10492	1
Fage_P083b	252	Picture	Stroop Sternberg	10523011	0	2	24824	3	0	next	hit	1176
Fage_P083b	252	Response	1	10532557	9546	1
Fage_P083b	252	Pulse	99	10533397	10386	1
Fage_P083b	252	Pulse	99	10545807	22796	1
Fage_P083b	253	Picture	Fixation Cross Sternberg Letters after Stroop	10547835	0	1	37319	3	0	next	other	0
Fage_P083b	253	Pulse	99	10558206	10371	1
Fage_P083b	253	Pulse	99	10570606	22771	1
Fage_P083b	253	Pulse	99	10583006	35171	1
Fage_P083b	254	Picture	Retrieval Sternberg Letters	10585154	0	2	24825	3	0	next	hit	1184
Fage_P083b	254	Response	1	10590106	4952	1
Fage_P083b	254	Pulse	99	10595405	10251	1
Fage_P083b	254	Pulse	99	10607805	22651	1
Fage_P083b	255	Picture	Fixation Cross after Retrieval	10609979	0	1	137114	2	0	next	other	0
Fage_P083b	255	Pulse	99	10620205	10226	1
Fage_P083b	255	Pulse	99	10632604	22625	1
Fage_P083b	255	Pulse	99	10645004	35025	1
Fage_P083b	255	Pulse	99	10657404	47425	1
Fage_P083b	255	Pulse	99	10669803	59824	1
Fage_P083b	255	Pulse	99	10682203	72224	1
Fage_P083b	255	Pulse	99	10694603	84624	1
Fage_P083b	255	Pulse	99	10707002	97023	1
Fage_P083b	255	Pulse	99	10719402	109423	1
Fage_P083b	255	Pulse	99	10731802	121823	1
Fage_P083b	255	Pulse	99	10744201	134222	1
Fage_P083b	256	Picture	Encoding Sternberg Letters	10747093	0	1	24824	2	0	next	other	0
Fage_P083b	256	Pulse	99	10756601	9508	1
Fage_P083b	256	Pulse	99	10769000	21907	1
Fage_P083b	257	Picture	Fixation Cross Sternberg Letters after Encoding	10771917	0	1	12496	2	0	next	other	0
Fage_P083b	257	Pulse	99	10781400	9483	1
Fage_P083b	258	Picture	Stroop Sternberg	10784413	0	1	24823	3	0	next	incorrect	1205
Fage_P083b	258	Response	2	10790460	6047	1
Fage_P083b	258	Pulse	99	10793800	9387	1
Fage_P083b	258	Pulse	99	10806200	21787	1
Fage_P083b	259	Picture	Fixation Cross Sternberg Letters after Stroop	10809236	0	2	37320	3	0	next	other	0
Fage_P083b	259	Pulse	99	10818599	9363	1
Fage_P083b	259	Pulse	99	10830999	21763	1
Fage_P083b	259	Pulse	99	10843399	34163	1
Fage_P083b	260	Picture	Retrieval Sternberg Letters	10846556	0	1	24824	2	0	next	incorrect	1213
Fage_P083b	260	Response	2	10855368	8812	1
Fage_P083b	260	Pulse	99	10855798	9242	1
Fage_P083b	260	Pulse	99	10868198	21642	1
Fage_P083b	261	Picture	Fixation Cross after Retrieval	10871380	0	1	112290	2	0	next	other	0
Fage_P083b	261	Pulse	99	10880598	9218	1
Fage_P083b	261	Pulse	99	10892997	21617	1
Fage_P083b	261	Pulse	99	10905397	34017	1
Fage_P083b	261	Pulse	99	10917797	46417	1
Fage_P083b	261	Pulse	99	10930196	58816	1
Fage_P083b	261	Pulse	99	10942596	71216	1
Fage_P083b	261	Pulse	99	10954995	83615	1
Fage_P083b	261	Pulse	99	10967395	96015	1
Fage_P083b	261	Pulse	99	10979795	108415	1
Fage_P083b	262	Picture	Encoding Sternberg Letters	10983670	0	1	24824	2	0	next	other	0
Fage_P083b	262	Pulse	99	10992194	8524	1
Fage_P083b	262	Pulse	99	11004594	20924	1
Fage_P083b	263	Picture	Fixation Cross Sternberg Letters after Encoding	11008494	0	1	12496	2	0	next	other	0
Fage_P083b	263	Pulse	99	11016994	8500	1
Fage_P083b	264	Picture	Stroop Sternberg	11020990	0	1	24824	2	0	next	incorrect	1232
Fage_P083b	264	Response	2	11027793	6803	1
Fage_P083b	264	Pulse	99	11029393	8403	1
Fage_P083b	264	Pulse	99	11041793	20803	1
Fage_P083b	265	Picture	Fixation Cross Sternberg Letters after Stroop	11045814	0	1	37319	2	0	next	other	0
Fage_P083b	265	Pulse	99	11054193	8379	1
Fage_P083b	265	Pulse	99	11066592	20778	1
Fage_P083b	265	Pulse	99	11078992	33178	1
Fage_P083b	266	Picture	Retrieval Sternberg Letters	11083133	0	1	24824	2	0	next	incorrect	1240
Fage_P083b	266	Response	2	11089932	6799	1
Fage_P083b	266	Pulse	99	11091391	8258	1
Fage_P083b	266	Pulse	99	11103791	20658	1
Fage_P083b	267	Picture	Fixation Cross after Retrieval	11107957	0	1	149443	2	0	next	other	0
Fage_P083b	267	Pulse	99	11116191	8234	1
Fage_P083b	267	Pulse	99	11128590	20633	1
Fage_P083b	267	Pulse	99	11140990	33033	1
Fage_P083b	267	Pulse	99	11153390	45433	1
Fage_P083b	267	Pulse	99	11165790	57833	1
Fage_P083b	267	Pulse	99	11178189	70232	1
Fage_P083b	267	Pulse	99	11190589	82632	1
Fage_P083b	267	Pulse	99	11202988	95031	1
Fage_P083b	267	Pulse	99	11215388	107431	1
Fage_P083b	267	Pulse	99	11227788	119831	1
Fage_P083b	267	Pulse	99	11240187	132230	1
Fage_P083b	267	Pulse	99	11252587	144630	1
Fage_P083b	268	Picture	Encoding Sternberg Letters	11257400	0	1	24824	2	0	next	other	0
Fage_P083b	268	Pulse	99	11264987	7587	1
Fage_P083b	268	Pulse	99	11277387	19987	1
Fage_P083b	269	Picture	Fixation Cross Sternberg Letters after Encoding	11282224	0	1	12495	2	0	next	other	0
Fage_P083b	269	Pulse	99	11289786	7562	1
Fage_P083b	270	Picture	Stroop Sternberg	11294719	0	1	24824	2	0	next	incorrect	1262
Fage_P083b	270	Response	2	11302106	7387	1
Fage_P083b	270	Pulse	99	11302186	7467	1
Fage_P083b	270	Pulse	99	11314586	19867	1
Fage_P083b	271	Picture	Fixation Cross Sternberg Letters after Stroop	11319543	0	1	37319	2	0	next	other	0
Fage_P083b	271	Pulse	99	11326985	7442	1
Fage_P083b	271	Pulse	99	11339385	19842	1
Fage_P083b	271	Pulse	99	11351784	32241	1
Fage_P083b	272	Picture	Retrieval Sternberg Letters	11356862	0	1	24824	2	0	next	hit	1270
Fage_P083b	272	Response	1	11364174	7312	1
Fage_P083b	272	Pulse	99	11364194	7332	1
Fage_P083b	272	Pulse	99	11376584	19722	1
Fage_P083b	273	Picture	Fixation Cross after Retrieval	11381686	0	1	124620	2	0	next	other	0
Fage_P083b	273	Pulse	99	11388983	7297	1
Fage_P083b	273	Pulse	99	11401383	19697	1
Fage_P083b	273	Pulse	99	11413783	32097	1
Fage_P083b	273	Pulse	99	11426182	44496	1
Fage_P083b	273	Pulse	99	11438582	56896	1
Fage_P083b	273	Pulse	99	11450982	69296	1
Fage_P083b	273	Pulse	99	11463381	81695	1
Fage_P083b	273	Pulse	99	11475781	94095	1
Fage_P083b	273	Pulse	99	11488181	106495	1
Fage_P083b	273	Pulse	99	11500580	118894	1
Fage_P083b	274	Picture	Encoding Sternberg Letters	11506306	0	1	24824	2	0	next	other	0
Fage_P083b	274	Pulse	99	11512980	6674	1
Fage_P083b	274	Pulse	99	11525380	19074	1
Fage_P083b	275	Picture	Fixation Cross Sternberg Letters after Encoding	11531130	0	1	12495	2	0	next	other	0
Fage_P083b	275	Pulse	99	11537779	6649	1
Fage_P083b	276	Picture	Stroop Sternberg	11543625	0	1	24824	2	0	next	incorrect	1291
Fage_P083b	276	Pulse	99	11550179	6554	1
Fage_P083b	276	Response	2	11550459	6834	1
Fage_P083b	276	Pulse	99	11562579	18954	1
Fage_P083b	277	Picture	Fixation Cross Sternberg Letters after Stroop	11568449	0	1	37319	2	0	next	other	0
Fage_P083b	277	Pulse	99	11574978	6529	1
Fage_P083b	277	Pulse	99	11587378	18929	1
Fage_P083b	277	Pulse	99	11599778	31329	1
Fage_P083b	278	Picture	Retrieval Sternberg Letters	11605768	0	1	24824	2	0	next	hit	1298
Fage_P083b	278	Response	1	11612167	6399	1
Fage_P083b	278	Pulse	99	11612187	6419	1
Fage_P083b	278	Pulse	99	11624577	18809	1
Fage_P083b	279	Picture	Fixation Cross after Retrieval	11630592	0	1	112291	2	0	next	other	0
Fage_P083b	279	Pulse	99	11636976	6384	1
Fage_P083b	279	Pulse	99	11649376	18784	1
Fage_P083b	279	Pulse	99	11661776	31184	1
Fage_P083b	279	Pulse	99	11674176	43584	1
Fage_P083b	279	Pulse	99	11686575	55983	1
Fage_P083b	279	Pulse	99	11698975	68383	1
Fage_P083b	279	Pulse	99	11711374	80782	1
Fage_P083b	279	Pulse	99	11723774	93182	1
Fage_P083b	279	Pulse	99	11736174	105582	1
Fage_P083b	280	Picture	Encoding Sternberg Letters	11742883	0	1	24824	2	0	next	other	0
Fage_P083b	280	Pulse	99	11748573	5690	1
Fage_P083b	280	Pulse	99	11760973	18090	1
Fage_P083b	281	Picture	Fixation Cross Sternberg Letters after Encoding	11767707	0	1	12495	2	0	next	other	0
Fage_P083b	281	Pulse	99	11773373	5666	1
Fage_P083b	282	Picture	Stroop Sternberg	11780202	0	1	24824	2	0	next	hit	1318
Fage_P083b	282	Pulse	99	11785772	5570	1
Fage_P083b	282	Response	1	11786532	6330	1
Fage_P083b	282	Pulse	99	11798172	17970	1
Fage_P083b	283	Picture	Fixation Cross Sternberg Letters after Stroop	11805026	0	1	37319	2	0	next	other	0
Fage_P083b	283	Pulse	99	11810572	5546	1
Fage_P083b	283	Pulse	99	11822971	17945	1
Fage_P083b	283	Pulse	99	11835371	30345	1
Fage_P083b	284	Picture	Retrieval Sternberg Letters	11842345	0	1	24824	2	0	next	hit	1326
Fage_P083b	284	Pulse	99	11847771	5426	1
Fage_P083b	284	Response	1	11852370	10025	1
Fage_P083b	284	Pulse	99	11860170	17825	1
Fage_P083b	285	Picture	Fixation Cross after Retrieval	11867169	0	1	137115	2	0	next	other	0
Fage_P083b	285	Pulse	99	11872570	5401	1
Fage_P083b	285	Pulse	99	11884970	17801	1
Fage_P083b	285	Pulse	99	11897369	30200	1
Fage_P083b	285	Pulse	99	11909769	42600	1
Fage_P083b	285	Pulse	99	11922169	55000	1
Fage_P083b	285	Pulse	99	11934568	67399	1
Fage_P083b	285	Pulse	99	11946968	79799	1
Fage_P083b	285	Pulse	99	11959368	92199	1
Fage_P083b	285	Pulse	99	11971767	104598	1
Fage_P083b	285	Pulse	99	11984167	116998	1
Fage_P083b	285	Pulse	99	11996566	129397	1
Fage_P083b	286	Picture	Encoding Sternberg Letters	12004284	0	1	24824	2	0	next	other	0
Fage_P083b	286	Pulse	99	12008966	4682	1
Fage_P083b	286	Pulse	99	12021366	17082	1
Fage_P083b	287	Picture	Fixation Cross Sternberg Letters after Encoding	12029108	0	1	12495	2	0	next	other	0
Fage_P083b	287	Pulse	99	12033766	4658	1
Fage_P083b	288	Picture	Stroop Sternberg	12041603	0	1	24824	2	0	next	hit	1347
Fage_P083b	288	Pulse	99	12046165	4562	1
Fage_P083b	288	Response	1	12048945	7342	1
Fage_P083b	288	Pulse	99	12058565	16962	1
Fage_P083b	289	Picture	Fixation Cross Sternberg Letters after Stroop	12066427	0	1	37319	2	0	next	other	0
Fage_P083b	289	Pulse	99	12070965	4538	1
Fage_P083b	289	Pulse	99	12083364	16937	1
Fage_P083b	289	Pulse	99	12095764	29337	1
Fage_P083b	290	Picture	Retrieval Sternberg Letters	12103746	0	1	24824	2	0	next	incorrect	1355
Fage_P083b	290	Pulse	99	12108163	4417	1
Fage_P083b	290	Response	2	12110593	6847	1
Fage_P083b	290	Pulse	99	12120563	16817	1
Fage_P083b	291	Picture	Fixation Cross after Retrieval	12128570	0	1	112291	2	0	next	other	0
Fage_P083b	291	Pulse	99	12132963	4393	1
Fage_P083b	291	Pulse	99	12145362	16792	1
Fage_P083b	291	Pulse	99	12157762	29192	1
Fage_P083b	291	Pulse	99	12170162	41592	1
Fage_P083b	291	Pulse	99	12182561	53991	1
Fage_P083b	291	Pulse	99	12194961	66391	1
Fage_P083b	291	Pulse	99	12207361	78791	1
Fage_P083b	291	Pulse	99	12219760	91190	1
Fage_P083b	291	Pulse	99	12232160	103590	1
Fage_P083b	292	Picture	End Sternberg	12240861	0	1	37319	2	0	next	other	0
Fage_P083b	292	Pulse	99	12244560	3699	1
Fage_P083b	292	Pulse	99	12256959	16098	1
Fage_P083b	292	Pulse	99	12269359	28498	1
Fage_P083b	293	Picture	Instruction Stroop	12278180	0	1	37319	3	0	next	other	0
Fage_P083b	293	Pulse	99	12281759	3579	1
Fage_P083b	293	Pulse	99	12294158	15978	1
Fage_P083b	293	Pulse	99	12306558	28378	1
Fage_P083b	294	Picture	stroop neutral close	12315499	0	2	24824	3	0	next	incorrect	1377
Fage_P083b	294	Pulse	99	12318958	3459	1
Fage_P083b	294	Response	2	12325227	9728	1
Fage_P083b	294	Pulse	99	12331357	15858	1
Fage_P083b	295	Picture	stroop neutral close	12340323	0	1	24824	2	0	next	hit	1381
Fage_P083b	295	Pulse	99	12343757	3434	1
Fage_P083b	295	Response	1	12351027	10704	1
Fage_P083b	295	Pulse	99	12356166	15843	1
Fage_P083b	296	Picture	stroop neutral close	12365147	0	1	24824	2	0	next	incorrect	1385
Fage_P083b	296	Pulse	99	12368566	3419	1
Fage_P083b	296	Response	2	12372526	7379	1
Fage_P083b	296	Pulse	99	12380966	15819	1
Fage_P083b	297	Picture	stroop neutral close	12389971	0	1	24824	2	0	next	incorrect	1389
Fage_P083b	297	Pulse	99	12393366	3395	1
Fage_P083b	297	Response	2	12400115	10144	1
Fage_P083b	297	Pulse	99	12405765	15794	1
Fage_P083b	298	Picture	stroop neutral close	12414795	0	1	24824	2	0	next	hit	1393
Fage_P083b	298	Pulse	99	12418165	3370	1
Fage_P083b	298	Response	1	12420795	6000	1
Fage_P083b	298	Pulse	99	12430564	15769	1
Fage_P083b	299	Picture	stroop neutral close	12439619	0	1	24824	2	0	next	incorrect	1397
Fage_P083b	299	Pulse	99	12442964	3345	1
Fage_P083b	299	Response	2	12446184	6565	1
Fage_P083b	299	Pulse	99	12455364	15745	1
Fage_P083b	300	Picture	Fixation Cross Stroop	12464443	0	1	124620	2	0	next	other	0
Fage_P083b	300	Pulse	99	12467763	3320	1
Fage_P083b	300	Pulse	99	12480163	15720	1
Fage_P083b	300	Pulse	99	12492563	28120	1
Fage_P083b	300	Pulse	99	12504962	40519	1
Fage_P083b	300	Pulse	99	12517362	52919	1
Fage_P083b	300	Pulse	99	12529762	65319	1
Fage_P083b	300	Pulse	99	12542161	77718	1
Fage_P083b	300	Pulse	99	12554561	90118	1
Fage_P083b	300	Pulse	99	12566961	102518	1
Fage_P083b	300	Pulse	99	12579360	114917	1
Fage_P083b	301	Picture	stroop neutral close	12589063	0	1	24990	3	0	next	hit	1412
Fage_P083b	301	Pulse	99	12591760	2697	1
Fage_P083b	301	Response	1	12596650	7587	1
Fage_P083b	301	Pulse	99	12604160	15097	1
Fage_P083b	302	Picture	stroop neutral close	12614053	0	2	24991	3	0	next	incorrect	1416
Fage_P083b	302	Pulse	99	12616559	2506	1
Fage_P083b	302	Response	2	12621259	7206	1
Fage_P083b	302	Pulse	99	12628959	14906	1
Fage_P083b	303	Picture	stroop neutral close	12639044	0	1	24824	2	0	next	incorrect	1420
Fage_P083b	303	Pulse	99	12641359	2315	1
Fage_P083b	303	Response	2	12646138	7094	1
Fage_P083b	303	Pulse	99	12653758	14714	1
Fage_P083b	304	Picture	stroop neutral close	12663868	0	1	24824	2	0	next	incorrect	1424
Fage_P083b	304	Pulse	99	12666158	2290	1
Fage_P083b	304	Response	2	12670848	6980	1
Fage_P083b	304	Pulse	99	12678557	14689	1
Fage_P083b	305	Picture	stroop neutral close	12688692	0	1	24990	2	0	next	hit	1428
Fage_P083b	305	Pulse	99	12690957	2265	1
Fage_P083b	305	Response	1	12696257	7565	1
Fage_P083b	305	Pulse	99	12703357	14665	1
Fage_P083b	306	Picture	stroop neutral close	12713682	0	1	24824	2	0	next	incorrect	1432
Fage_P083b	306	Pulse	99	12715757	2075	1
Fage_P083b	306	Response	2	12719986	6304	1
Fage_P083b	306	Pulse	99	12728156	14474	1
Fage_P083b	307	Picture	Fixation Cross Stroop	12738506	0	1	124620	2	0	next	other	0
Fage_P083b	307	Pulse	99	12740556	2050	1
Fage_P083b	307	Pulse	99	12752956	14450	1
Fage_P083b	307	Pulse	99	12765355	26849	1
Fage_P083b	307	Pulse	99	12777755	39249	1
Fage_P083b	307	Pulse	99	12790154	51648	1
Fage_P083b	307	Pulse	99	12802554	64048	1
Fage_P083b	307	Pulse	99	12814954	76448	1
Fage_P083b	307	Pulse	99	12827353	88847	1
Fage_P083b	307	Pulse	99	12839753	101247	1
Fage_P083b	307	Pulse	99	12852153	113647	1
Fage_P083b	308	Picture	stroop neutral close	12863126	0	1	24990	2	0	next	hit	1447
Fage_P083b	308	Pulse	99	12864552	1426	1
Fage_P083b	308	Response	1	12870692	7566	1
Fage_P083b	308	Pulse	99	12876952	13826	1
Fage_P083b	309	Picture	stroop neutral close	12888116	0	1	24991	2	0	next	incorrect	1451
Fage_P083b	309	Pulse	99	12889352	1236	1
Fage_P083b	309	Response	2	12892921	4805	1
Fage_P083b	309	Pulse	99	12901751	13635	1
Fage_P083b	310	Picture	stroop neutral close	12913107	0	1	24824	2	0	next	incorrect	1455
Fage_P083b	310	Pulse	99	12914151	1044	1
Fage_P083b	310	Response	2	12920041	6934	1
Fage_P083b	310	Pulse	99	12926551	13444	1
Fage_P083b	311	Picture	stroop neutral close	12937931	0	1	24990	2	0	next	incorrect	1459
Fage_P083b	311	Pulse	99	12938950	1019	1
Fage_P083b	311	Response	2	12943290	5359	1
Fage_P083b	311	Pulse	99	12951350	13419	1
Fage_P083b	312	Picture	stroop neutral close	12962921	0	1	24991	2	0	next	hit	1463
Fage_P083b	312	Pulse	99	12963750	829	1
Fage_P083b	312	Response	1	12968639	5718	1
Fage_P083b	312	Pulse	99	12976149	13228	1
Fage_P083b	313	Picture	stroop neutral close	12987912	0	1	24824	2	0	next	hit	1467
Fage_P083b	313	Pulse	99	12988549	637	1
Fage_P083b	313	Response	1	12993859	5947	1
Fage_P083b	313	Pulse	99	13000949	13037	1
Fage_P083b	314	Picture	Fixation Cross Stroop	13012736	0	1	124619	2	0	next	other	0
Fage_P083b	314	Pulse	99	13013348	612	1
Fage_P083b	314	Pulse	99	13025748	13012	1
Fage_P083b	314	Pulse	99	13038147	25411	1
Fage_P083b	314	Pulse	99	13050547	37811	1
Fage_P083b	314	Pulse	99	13062947	50211	1
Fage_P083b	314	Pulse	99	13075347	62611	1
Fage_P083b	314	Pulse	99	13087746	75010	1
Fage_P083b	314	Pulse	99	13100146	87410	1
Fage_P083b	314	Pulse	99	13112546	99810	1
Fage_P083b	314	Pulse	99	13124945	112209	1
Fage_P083b	314	Pulse	99	13137345	124609	1
Fage_P083b	315	Picture	stroop neutral close	13137355	0	1	24824	2	0	next	incorrect	1482
Fage_P083b	315	Response	2	13144615	7260	1
Fage_P083b	315	Pulse	99	13149744	12389	1
Fage_P083b	315	Pulse	99	13162144	24789	1
Fage_P083b	316	Picture	stroop neutral close	13162179	0	1	24824	2	0	next	hit	1486
Fage_P083b	316	Response	1	13171264	9085	1
Fage_P083b	316	Pulse	99	13174544	12365	1
Fage_P083b	316	Pulse	99	13186943	24764	1
Fage_P083b	317	Picture	stroop neutral close	13187003	0	1	24824	2	0	next	incorrect	1490
Fage_P083b	317	Response	2	13193843	6840	1
Fage_P083b	317	Pulse	99	13199343	12340	1
Fage_P083b	317	Pulse	99	13211743	24740	1
Fage_P083b	318	Picture	stroop neutral close	13211827	0	1	24990	2	0	next	incorrect	1494
Fage_P083b	318	Response	2	13218803	6976	1
Fage_P083b	318	Pulse	99	13224142	12315	1
Fage_P083b	318	Pulse	99	13236542	24715	1
Fage_P083b	319	Picture	stroop neutral close	13236817	0	1	24824	2	0	next	incorrect	1498
Fage_P083b	319	Response	2	13244992	8175	1
Fage_P083b	319	Pulse	99	13248942	12125	1
Fage_P083b	319	Pulse	99	13261341	24524	1
Fage_P083b	320	Picture	stroop neutral close	13261641	0	1	24824	2	0	next	incorrect	1502
Fage_P083b	320	Response	2	13267751	6110	1
Fage_P083b	320	Pulse	99	13273741	12100	1
Fage_P083b	320	Pulse	99	13286141	24500	1
Fage_P083b	321	Picture	Fixation Cross Stroop	13286465	0	1	124620	2	0	next	other	0
Fage_P083b	321	Pulse	99	13298540	12075	1
Fage_P083b	321	Pulse	99	13310940	24475	1
Fage_P083b	321	Pulse	99	13323340	36875	1
Fage_P083b	321	Pulse	99	13335739	49274	1
Fage_P083b	321	Pulse	99	13348139	61674	1
Fage_P083b	321	Pulse	99	13360539	74074	1
Fage_P083b	321	Pulse	99	13372938	86473	1
Fage_P083b	321	Pulse	99	13385338	98873	1
Fage_P083b	321	Pulse	99	13397738	111273	1
Fage_P083b	321	Pulse	99	13410137	123672	1
Fage_P083b	322	Picture	stroop maximum incongruent	13411085	0	1	24824	2	0	next	hit	1517
Fage_P083b	322	Response	1	13419967	8882	1
Fage_P083b	322	Pulse	99	13422537	11452	1
Fage_P083b	322	Pulse	99	13434937	23852	1
Fage_P083b	323	Picture	stroop maximum incongruent	13435909	0	1	24824	2	0	next	hit	1521
Fage_P083b	323	Response	1	13446476	10567	1
Fage_P083b	323	Pulse	99	13447336	11427	1
Fage_P083b	323	Pulse	99	13459736	23827	1
Fage_P083b	324	Picture	stroop maximum incongruent	13460733	0	1	24990	2	0	next	hit	1525
Fage_P083b	324	Response	1	13469376	8643	1
Fage_P083b	324	Pulse	99	13472135	11402	1
Fage_P083b	324	Pulse	99	13484535	23802	1
Fage_P083b	325	Picture	stroop maximum incongruent	13485723	0	1	24991	2	0	next	incorrect	1529
Fage_P083b	325	Response	2	13492005	6282	1
Fage_P083b	325	Pulse	99	13496935	11212	1
Fage_P083b	325	Pulse	99	13509335	23612	1
Fage_P083b	326	Picture	stroop maximum incongruent	13510714	0	1	24824	2	0	next	hit	1533
Fage_P083b	326	Response	1	13516564	5850	1
Fage_P083b	326	Pulse	99	13521734	11020	1
Fage_P083b	326	Pulse	99	13534134	23420	1
Fage_P083b	327	Picture	stroop maximum incongruent	13535538	0	1	24824	2	0	next	incorrect	1537
Fage_P083b	327	Response	2	13542544	7006	1
Fage_P083b	327	Pulse	99	13546533	10995	1
Fage_P083b	327	Pulse	99	13558933	23395	1
Fage_P083b	328	Picture	Fixation Cross Stroop	13560362	0	1	124619	2	0	next	other	0
Fage_P083b	328	Pulse	99	13571333	10971	1
Fage_P083b	328	Pulse	99	13583732	23370	1
Fage_P083b	328	Pulse	99	13596132	35770	1
Fage_P083b	328	Pulse	99	13608532	48170	1
Fage_P083b	328	Pulse	99	13620931	60569	1
Fage_P083b	328	Pulse	99	13633331	72969	1
Fage_P083b	328	Pulse	99	13645731	85369	1
Fage_P083b	328	Pulse	99	13658130	97768	1
Fage_P083b	328	Pulse	99	13670530	110168	1
Fage_P083b	328	Pulse	99	13682930	122568	1
Fage_P083b	329	Picture	stroop maximum incongruent	13684981	0	1	24824	2	0	next	incorrect	1552
Fage_P083b	329	Response	2	13692319	7338	1
Fage_P083b	329	Pulse	99	13695329	10348	1
Fage_P083b	329	Pulse	99	13707729	22748	1
Fage_P083b	330	Picture	stroop maximum incongruent	13709805	0	1	24824	2	0	next	incorrect	1556
Fage_P083b	330	Response	2	13719329	9524	1
Fage_P083b	330	Pulse	99	13720128	10323	1
Fage_P083b	330	Pulse	99	13732528	22723	1
Fage_P083b	331	Picture	stroop maximum incongruent	13734629	0	1	24824	2	0	next	hit	1560
Fage_P083b	331	Response	1	13741338	6709	1
Fage_P083b	331	Pulse	99	13744928	10299	1
Fage_P083b	331	Pulse	99	13757328	22699	1
Fage_P083b	332	Picture	stroop maximum incongruent	13759453	0	1	24824	2	0	next	hit	1564
Fage_P083b	332	Response	1	13765617	6164	1
Fage_P083b	332	Pulse	99	13769727	10274	1
Fage_P083b	332	Pulse	99	13782127	22674	1
Fage_P083b	333	Picture	stroop maximum incongruent	13784277	0	1	24990	2	0	next	hit	1568
Fage_P083b	333	Response	1	13791357	7080	1
Fage_P083b	333	Pulse	99	13794526	10249	1
Fage_P083b	333	Pulse	99	13806926	22649	1
Fage_P083b	334	Picture	stroop maximum incongruent	13809267	0	1	24824	2	0	next	incorrect	1572
Fage_P083b	334	Response	2	13814406	5139	1
Fage_P083b	334	Pulse	99	13819326	10059	1
Fage_P083b	334	Pulse	99	13831726	22459	1
Fage_P083b	335	Picture	Fixation Cross Stroop	13834091	0	1	124620	2	0	next	other	0
Fage_P083b	335	Pulse	99	13844125	10034	1
Fage_P083b	335	Pulse	99	13856525	22434	1
Fage_P083b	335	Pulse	99	13868924	34833	1
Fage_P083b	335	Pulse	99	13881324	47233	1
Fage_P083b	335	Pulse	99	13893724	59633	1
Fage_P083b	335	Pulse	99	13906124	72033	1
Fage_P083b	335	Pulse	99	13918523	84432	1
Fage_P083b	335	Pulse	99	13930923	96832	1
Fage_P083b	335	Pulse	99	13943322	109231	1
Fage_P083b	335	Pulse	99	13955722	121631	1
Fage_P083b	336	Picture	stroop maximum incongruent	13958711	0	1	24824	2	0	next	hit	1587
Fage_P083b	336	Response	1	13966972	8261	1
Fage_P083b	336	Pulse	99	13968122	9411	1
Fage_P083b	336	Pulse	99	13980521	21810	1
Fage_P083b	337	Picture	stroop maximum incongruent	13983535	0	1	24824	2	0	next	hit	1592
Fage_P083b	337	Pulse	99	13992921	9386	1
Fage_P083b	337	Response	1	13993631	10096	1
Fage_P083b	337	Pulse	99	14005321	21786	1
Fage_P083b	338	Picture	stroop maximum incongruent	14008359	0	1	24824	2	0	next	incorrect	1595
Fage_P083b	338	Response	2	14016850	8491	1
Fage_P083b	338	Pulse	99	14017720	9361	1
Fage_P083b	338	Pulse	99	14030120	21761	1
Fage_P083b	339	Picture	stroop maximum incongruent	14033183	0	1	24824	2	0	next	hit	1599
Fage_P083b	339	Response	1	14039060	5877	1
Fage_P083b	339	Pulse	99	14042520	9337	1
Fage_P083b	339	Pulse	99	14054919	21736	1
Fage_P083b	340	Picture	stroop maximum incongruent	14058007	0	1	24990	2	0	next	hit	1603
Fage_P083b	340	Response	1	14065399	7392	1
Fage_P083b	340	Pulse	99	14067319	9312	1
Fage_P083b	340	Pulse	99	14079719	21712	1
Fage_P083b	341	Picture	stroop maximum incongruent	14082997	0	1	24824	2	0	next	incorrect	1608
Fage_P083b	341	Pulse	99	14092118	9121	1
Fage_P083b	341	Response	2	14092588	9591	1
Fage_P083b	341	Pulse	99	14104518	21521	1
Fage_P083b	342	Picture	Fixation Cross Stroop	14107821	0	1	124619	3	0	next	other	0
Fage_P083b	342	Pulse	99	14116918	9097	1
Fage_P083b	342	Pulse	99	14129317	21496	1
Fage_P083b	342	Pulse	99	14141717	33896	1
Fage_P083b	342	Pulse	99	14154117	46296	1
Fage_P083b	342	Pulse	99	14166516	58695	1
Fage_P083b	342	Pulse	99	14178915	71094	1
Fage_P083b	342	Pulse	99	14191326	83505	1
Fage_P083b	342	Pulse	99	14203725	95904	1
Fage_P083b	342	Pulse	99	14216125	108304	1
Fage_P083b	342	Pulse	99	14228524	120703	1
Fage_P083b	343	Picture	stroop maximum incongruent	14232440	0	2	24824	3	0	next	incorrect	1623
Fage_P083b	343	Pulse	99	14240924	8484	1
Fage_P083b	343	Response	2	14242174	9734	1
Fage_P083b	343	Pulse	99	14253324	20884	1
Fage_P083b	344	Picture	stroop maximum incongruent	14257264	0	1	24824	2	0	next	hit	1626
Fage_P083b	344	Response	1	14264554	7290	1
Fage_P083b	344	Pulse	99	14265723	8459	1
Fage_P083b	344	Pulse	99	14278123	20859	1
Fage_P083b	345	Picture	stroop maximum incongruent	14282088	0	1	24824	2	0	next	incorrect	1630
Fage_P083b	345	Response	2	14289623	7535	1
Fage_P083b	345	Pulse	99	14290523	8435	1
Fage_P083b	345	Pulse	99	14302922	20834	1
Fage_P083b	346	Picture	stroop maximum incongruent	14306912	0	1	24991	2	0	next	incorrect	1634
Fage_P083b	346	Response	2	14315222	8310	1
Fage_P083b	346	Pulse	99	14315322	8410	1
Fage_P083b	346	Pulse	99	14327722	20810	1
Fage_P083b	347	Picture	stroop maximum incongruent	14331903	0	1	24824	2	0	next	incorrect	1638
Fage_P083b	347	Response	2	14339211	7308	1
Fage_P083b	347	Pulse	99	14340121	8218	1
Fage_P083b	347	Pulse	99	14352521	20618	1
Fage_P083b	348	Picture	stroop maximum incongruent	14356727	0	1	24824	2	0	next	incorrect	1642
Fage_P083b	348	Response	2	14363181	6454	1
Fage_P083b	348	Pulse	99	14364921	8194	1
Fage_P083b	348	Pulse	99	14377320	20593	1
Fage_P083b	349	Picture	Fixation Cross Stroop	14381551	0	1	124619	2	0	next	other	0
Fage_P083b	349	Pulse	99	14389720	8169	1
Fage_P083b	349	Pulse	99	14402120	20569	1
Fage_P083b	349	Pulse	99	14414519	32968	1
Fage_P083b	349	Pulse	99	14426919	45368	1
Fage_P083b	349	Pulse	99	14439319	57768	1
Fage_P083b	349	Pulse	99	14451718	70167	1
Fage_P083b	349	Pulse	99	14464118	82567	1
Fage_P083b	349	Pulse	99	14476518	94967	1
Fage_P083b	349	Pulse	99	14488917	107366	1
Fage_P083b	349	Pulse	99	14501317	119766	1
Fage_P083b	350	Picture	End Stroop	14506170	0	1	44148	2	0	next	other	0
Fage_P083b	350	Pulse	99	14513717	7547	1
Fage_P083b	350	Pulse	99	14526116	19946	1
Fage_P083b	350	Pulse	99	14538516	32346	1
