# Supplementary material for: Towards clinical applicability of fMRI via systematic filtering
Source: PLoS One. 2025 May 12;20(5):e0321088. doi: 10.1371/journal.pone.0321088 (PMC12068634; doi:10.1371/journal.pone.0321088)
Supplement: S1 Code — (ZIP) [file pone.0321088.s001.zip › PLOS_DATA_CODE/Logfiles/Fage_P084b-fage.log]

Scenario - Fage Final
Logfile written - 06/24/2013 12:09:00

Subject	Trial	Event Type	Code	Time	TTime	Uncertainty	Duration	Uncertainty	ReqTime	ReqDur	Stim Type	Pair Index

Fage_P084b	1	Pulse	99	103952	113948	1
Fage_P084b	2	Picture	Instruction Sternberg Symbols	104289	0	1	37320	2	0	next	other	0
Fage_P084b	2	Pulse	99	116351	12062	1
Fage_P084b	2	Pulse	99	128751	24462	1
Fage_P084b	2	Pulse	99	141151	36862	1
Fage_P084b	3	Picture	Encoding Sternberg Symbols	141609	0	1	24823	3	0	next	other	0
Fage_P084b	3	Pulse	99	153550	11941	1
Fage_P084b	3	Pulse	99	165950	24341	1
Fage_P084b	4	Picture	Fixation Cross Sternberg Symbols after Encoding	166432	0	2	12496	3	0	next	other	0
Fage_P084b	4	Pulse	99	178350	11918	1
Fage_P084b	5	Picture	Stroop Sternberg	178928	0	1	24824	2	0	next	incorrect	12
Fage_P084b	5	Response	2	186449	7521	1
Fage_P084b	5	Pulse	99	190749	11821	1
Fage_P084b	5	Pulse	99	203149	24221	1
Fage_P084b	6	Picture	Fixation Cross Sternberg Symbols after Stroop	203752	0	1	37319	2	0	next	other	0
Fage_P084b	6	Pulse	99	215549	11797	1
Fage_P084b	6	Pulse	99	227948	24196	1
Fage_P084b	6	Pulse	99	240348	36596	1
Fage_P084b	7	Picture	Retrieval Sternberg Symbols	241071	0	1	24824	2	0	next	hit	20
Fage_P084b	7	Response	1	247338	6267	1
Fage_P084b	7	Pulse	99	252747	11676	1
Fage_P084b	7	Pulse	99	265147	24076	1
Fage_P084b	8	Picture	Fixation Cross after Retrieval	265895	0	1	112291	2	0	next	other	0
Fage_P084b	8	Pulse	99	277547	11652	1
Fage_P084b	8	Pulse	99	289946	24051	1
Fage_P084b	8	Pulse	99	302346	36451	1
Fage_P084b	8	Pulse	99	314746	48851	1
Fage_P084b	8	Pulse	99	327145	61250	1
Fage_P084b	8	Pulse	99	339545	73650	1
Fage_P084b	8	Pulse	99	351945	86050	1
Fage_P084b	8	Pulse	99	364344	98449	1
Fage_P084b	8	Pulse	99	376744	110849	1
Fage_P084b	9	Picture	Encoding Sternberg Symbols	378186	0	1	24824	2	0	next	other	0
Fage_P084b	9	Pulse	99	389144	10958	1
Fage_P084b	9	Pulse	99	401543	23357	1
Fage_P084b	10	Picture	Fixation Cross Sternberg Symbols after Encoding	403010	0	1	12495	2	0	next	other	0
Fage_P084b	10	Pulse	99	413943	10933	1
Fage_P084b	11	Picture	Stroop Sternberg	415505	0	1	24824	2	0	next	incorrect	39
Fage_P084b	11	Response	2	422873	7368	1
Fage_P084b	11	Pulse	99	426343	10838	1
Fage_P084b	11	Pulse	99	438742	23237	1
Fage_P084b	12	Picture	Fixation Cross Sternberg Symbols after Stroop	440329	0	1	37319	2	0	next	other	0
Fage_P084b	12	Pulse	99	451142	10813	1
Fage_P084b	12	Pulse	99	463542	23213	1
Fage_P084b	12	Pulse	99	475941	35612	1
Fage_P084b	13	Picture	Retrieval Sternberg Symbols	477648	0	1	24824	2	0	next	hit	48
Fage_P084b	13	Pulse	99	488341	10693	1
Fage_P084b	13	Response	1	490431	12783	1
Fage_P084b	13	Pulse	99	500741	23093	1
Fage_P084b	14	Picture	Fixation Cross after Retrieval	502472	0	1	149443	2	0	next	other	0
Fage_P084b	14	Pulse	99	513140	10668	1
Fage_P084b	14	Pulse	99	525540	23068	1
Fage_P084b	14	Pulse	99	537940	35468	1
Fage_P084b	14	Pulse	99	550339	47867	1
Fage_P084b	14	Pulse	99	562739	60267	1
Fage_P084b	14	Pulse	99	575139	72667	1
Fage_P084b	14	Pulse	99	587538	85066	1
Fage_P084b	14	Pulse	99	599938	97466	1
Fage_P084b	14	Pulse	99	612338	109866	1
Fage_P084b	14	Pulse	99	624737	122265	1
Fage_P084b	14	Pulse	99	637137	134665	1
Fage_P084b	14	Pulse	99	649537	147065	1
Fage_P084b	15	Picture	Encoding Sternberg Symbols	651915	0	1	24824	2	0	next	other	0
Fage_P084b	15	Pulse	99	661936	10021	1
Fage_P084b	15	Pulse	99	674336	22421	1
Fage_P084b	16	Picture	Fixation Cross Sternberg Symbols after Encoding	676739	0	1	12496	2	0	next	other	0
Fage_P084b	16	Pulse	99	686735	9996	1
Fage_P084b	17	Picture	Stroop Sternberg	689235	0	1	24823	3	0	next	hit	69
Fage_P084b	17	Response	1	697025	7790	1
Fage_P084b	17	Pulse	99	699135	9900	1
Fage_P084b	17	Pulse	99	711535	22300	1
Fage_P084b	18	Picture	Fixation Cross Sternberg Symbols after Stroop	714058	0	2	37319	4	0	next	other	0
Fage_P084b	18	Pulse	99	723934	9876	1
Fage_P084b	18	Pulse	99	736334	22276	1
Fage_P084b	18	Pulse	99	748734	34676	1
Fage_P084b	19	Picture	Retrieval Sternberg Symbols	751377	0	2	24825	3	0	next	hit	77
Fage_P084b	19	Response	1	755693	4316	1
Fage_P084b	19	Pulse	99	761133	9756	1
Fage_P084b	19	Pulse	99	773533	22156	1
Fage_P084b	20	Picture	Fixation Cross after Retrieval	776202	0	1	124619	2	0	next	other	0
Fage_P084b	20	Pulse	99	785933	9731	1
Fage_P084b	20	Pulse	99	798332	22130	1
Fage_P084b	20	Pulse	99	810732	34530	1
Fage_P084b	20	Pulse	99	823132	46930	1
Fage_P084b	20	Pulse	99	835531	59329	1
Fage_P084b	20	Pulse	99	847931	71729	1
Fage_P084b	20	Pulse	99	860331	84129	1
Fage_P084b	20	Pulse	99	872730	96528	1
Fage_P084b	20	Pulse	99	885130	108928	1
Fage_P084b	20	Pulse	99	897530	121328	1
Fage_P084b	21	Picture	Encoding Sternberg Symbols	900821	0	1	24824	2	0	next	other	0
Fage_P084b	21	Pulse	99	909929	9108	1
Fage_P084b	21	Pulse	99	922329	21508	1
Fage_P084b	22	Picture	Fixation Cross Sternberg Symbols after Encoding	925645	0	1	12495	2	0	next	other	0
Fage_P084b	22	Pulse	99	934729	9084	1
Fage_P084b	23	Picture	Stroop Sternberg	938140	0	1	24824	2	0	next	hit	97
Fage_P084b	23	Response	1	944588	6448	1
Fage_P084b	23	Pulse	99	947128	8988	1
Fage_P084b	23	Pulse	99	959528	21388	1
Fage_P084b	24	Picture	Fixation Cross Sternberg Symbols after Stroop	962964	0	1	37319	3	0	next	other	0
Fage_P084b	24	Pulse	99	971928	8964	1
Fage_P084b	24	Pulse	99	984327	21363	1
Fage_P084b	24	Pulse	99	996727	33763	1
Fage_P084b	25	Picture	Retrieval Sternberg Symbols	1000283	0	2	24824	3	0	next	incorrect	105
Fage_P084b	25	Response	2	1005567	5284	1
Fage_P084b	25	Pulse	99	1009126	8843	1
Fage_P084b	25	Pulse	99	1021526	21243	1
Fage_P084b	26	Picture	Fixation Cross after Retrieval	1025107	0	1	136949	2	0	next	other	0
Fage_P084b	26	Pulse	99	1033936	8829	1
Fage_P084b	26	Pulse	99	1046335	21228	1
Fage_P084b	26	Pulse	99	1058735	33628	1
Fage_P084b	26	Pulse	99	1071135	46028	1
Fage_P084b	26	Pulse	99	1083534	58427	1
Fage_P084b	26	Pulse	99	1095934	70827	1
Fage_P084b	26	Pulse	99	1108334	83227	1
Fage_P084b	26	Pulse	99	1120733	95626	1
Fage_P084b	26	Pulse	99	1133133	108026	1
Fage_P084b	26	Pulse	99	1145533	120426	1
Fage_P084b	26	Pulse	99	1157932	132825	1
Fage_P084b	27	Picture	Encoding Sternberg Symbols	1162056	0	1	24823	3	0	next	other	0
Fage_P084b	27	Pulse	99	1170332	8276	1
Fage_P084b	27	Pulse	99	1182732	20676	1
Fage_P084b	28	Picture	Fixation Cross Sternberg Symbols after Encoding	1186879	0	2	12496	3	0	next	other	0
Fage_P084b	28	Pulse	99	1195131	8252	1
Fage_P084b	29	Picture	Stroop Sternberg	1199375	0	1	24824	2	0	next	incorrect	127
Fage_P084b	29	Pulse	99	1207531	8156	1
Fage_P084b	29	Response	2	1207541	8166	1
Fage_P084b	29	Pulse	99	1219931	20556	1
Fage_P084b	30	Picture	Fixation Cross Sternberg Symbols after Stroop	1224199	0	1	37319	2	0	next	other	0
Fage_P084b	30	Pulse	99	1232330	8131	1
Fage_P084b	30	Pulse	99	1244730	20531	1
Fage_P084b	30	Pulse	99	1257130	32931	1
Fage_P084b	31	Picture	Retrieval Sternberg Symbols	1261518	0	1	24824	2	0	next	incorrect	134
Fage_P084b	31	Response	2	1267629	6111	1
Fage_P084b	31	Pulse	99	1269529	8011	1
Fage_P084b	31	Pulse	99	1281929	20411	1
Fage_P084b	32	Picture	Fixation Cross after Retrieval	1286342	0	1	124619	2	0	next	other	0
Fage_P084b	32	Pulse	99	1294329	7987	1
Fage_P084b	32	Pulse	99	1306728	20386	1
Fage_P084b	32	Pulse	99	1319128	32786	1
Fage_P084b	32	Pulse	99	1331527	45185	1
Fage_P084b	32	Pulse	99	1343927	57585	1
Fage_P084b	32	Pulse	99	1356327	69985	1
Fage_P084b	32	Pulse	99	1368727	82385	1
Fage_P084b	32	Pulse	99	1381126	94784	1
Fage_P084b	32	Pulse	99	1393526	107184	1
Fage_P084b	32	Pulse	99	1405925	119583	1
Fage_P084b	33	Picture	Encoding Sternberg Symbols	1410961	0	1	24824	2	0	next	other	0
Fage_P084b	33	Pulse	99	1418325	7364	1
Fage_P084b	33	Pulse	99	1430725	19764	1
Fage_P084b	34	Picture	Fixation Cross Sternberg Symbols after Encoding	1435785	0	1	12495	3	0	next	other	0
Fage_P084b	34	Pulse	99	1443124	7339	1
Fage_P084b	35	Picture	Stroop Sternberg	1448280	0	2	24824	4	0	next	incorrect	155
Fage_P084b	35	Pulse	99	1455524	7244	1
Fage_P084b	35	Response	2	1456624	8344	1
Fage_P084b	35	Pulse	99	1467924	19644	1
Fage_P084b	36	Picture	Fixation Cross Sternberg Symbols after Stroop	1473104	0	2	37320	3	0	next	other	0
Fage_P084b	36	Pulse	99	1480323	7219	1
Fage_P084b	36	Pulse	99	1492723	19619	1
Fage_P084b	36	Pulse	99	1505123	32019	1
Fage_P084b	37	Picture	Retrieval Sternberg Symbols	1510424	0	1	24824	2	0	next	hit	163
Fage_P084b	37	Pulse	99	1517522	7098	1
Fage_P084b	37	Response	1	1522622	12198	1
Fage_P084b	37	Pulse	99	1529922	19498	1
Fage_P084b	38	Picture	Fixation Cross after Retrieval	1535248	0	1	112290	2	0	next	other	0
Fage_P084b	38	Pulse	99	1542322	7074	1
Fage_P084b	38	Pulse	99	1554721	19473	1
Fage_P084b	38	Pulse	99	1567121	31873	1
Fage_P084b	38	Pulse	99	1579521	44273	1
Fage_P084b	38	Pulse	99	1591920	56672	1
Fage_P084b	38	Pulse	99	1604320	69072	1
Fage_P084b	38	Pulse	99	1616720	81472	1
Fage_P084b	38	Pulse	99	1629119	93871	1
Fage_P084b	38	Pulse	99	1641519	106271	1
Fage_P084b	39	Picture	Encoding Sternberg Symbols	1647538	0	1	24824	2	0	next	other	0
Fage_P084b	39	Pulse	99	1653919	6381	1
Fage_P084b	39	Pulse	99	1666318	18780	1
Fage_P084b	40	Picture	Fixation Cross Sternberg Symbols after Encoding	1672362	0	1	12496	2	0	next	other	0
Fage_P084b	40	Pulse	99	1678718	6356	1
Fage_P084b	41	Picture	Stroop Sternberg	1684858	0	1	24824	2	0	next	hit	182
Fage_P084b	41	Pulse	99	1691118	6260	1
Fage_P084b	41	Response	1	1691977	7119	1
Fage_P084b	41	Pulse	99	1703517	18659	1
Fage_P084b	42	Picture	Fixation Cross Sternberg Symbols after Stroop	1709682	0	1	37319	2	0	next	other	0
Fage_P084b	42	Pulse	99	1715917	6235	1
Fage_P084b	42	Pulse	99	1728316	18634	1
Fage_P084b	42	Pulse	99	1740716	31034	1
Fage_P084b	43	Picture	Retrieval Sternberg Symbols	1747001	0	1	24824	2	0	next	hit	191
Fage_P084b	43	Pulse	99	1753116	6115	1
Fage_P084b	43	Pulse	99	1765516	18515	1
Fage_P084b	43	Response	1	1766195	19194	1
Fage_P084b	44	Picture	Fixation Cross after Retrieval	1771825	0	1	112291	2	0	next	other	0
Fage_P084b	44	Pulse	99	1777915	6090	1
Fage_P084b	44	Pulse	99	1790315	18490	1
Fage_P084b	44	Pulse	99	1802714	30889	1
Fage_P084b	44	Pulse	99	1815114	43289	1
Fage_P084b	44	Pulse	99	1827514	55689	1
Fage_P084b	44	Pulse	99	1839913	68088	1
Fage_P084b	44	Pulse	99	1852313	80488	1
Fage_P084b	44	Pulse	99	1864713	92888	1
Fage_P084b	44	Pulse	99	1877112	105287	1
Fage_P084b	45	Picture	Encoding Sternberg Symbols	1884116	0	1	24823	3	0	next	other	0
Fage_P084b	45	Pulse	99	1889512	5396	1
Fage_P084b	45	Pulse	99	1901912	17796	1
Fage_P084b	46	Picture	Fixation Cross Sternberg Symbols after Encoding	1908939	0	2	12496	3	0	next	other	0
Fage_P084b	46	Pulse	99	1914311	5372	1
Fage_P084b	47	Picture	Stroop Sternberg	1921435	0	1	24824	2	0	next	incorrect	209
Fage_P084b	47	Pulse	99	1926711	5276	1
Fage_P084b	47	Response	2	1929911	8476	1
Fage_P084b	47	Pulse	99	1939111	17676	1
Fage_P084b	48	Picture	Fixation Cross Sternberg Symbols after Stroop	1946259	0	1	37319	2	0	next	other	0
Fage_P084b	48	Pulse	99	1951510	5251	1
Fage_P084b	48	Pulse	99	1963910	17651	1
Fage_P084b	48	Pulse	99	1976310	30051	1
Fage_P084b	49	Picture	Retrieval Sternberg Symbols	1983578	0	1	24824	2	0	next	incorrect	217
Fage_P084b	49	Pulse	99	1988709	5131	1
Fage_P084b	49	Response	2	1992759	9181	1
Fage_P084b	49	Pulse	99	2001109	17531	1
Fage_P084b	50	Picture	Fixation Cross after Retrieval	2008402	0	1	136948	2	0	next	other	0
Fage_P084b	50	Pulse	99	2013509	5107	1
Fage_P084b	50	Pulse	99	2025908	17506	1
Fage_P084b	50	Pulse	99	2038308	29906	1
Fage_P084b	50	Pulse	99	2050708	42306	1
Fage_P084b	50	Pulse	99	2063107	54705	1
Fage_P084b	50	Pulse	99	2075507	67105	1
Fage_P084b	50	Pulse	99	2087907	79505	1
Fage_P084b	50	Pulse	99	2100306	91904	1
Fage_P084b	50	Pulse	99	2112706	104304	1
Fage_P084b	50	Pulse	99	2125106	116704	1
Fage_P084b	50	Pulse	99	2137505	129103	1
Fage_P084b	51	Picture	Encoding Sternberg Symbols	2145350	0	1	24824	2	0	next	other	0
Fage_P084b	51	Pulse	99	2149905	4555	1
Fage_P084b	51	Pulse	99	2162304	16954	1
Fage_P084b	52	Picture	Fixation Cross Sternberg Symbols after Encoding	2170174	0	1	12495	2	0	next	other	0
Fage_P084b	52	Pulse	99	2174704	4530	1
Fage_P084b	53	Picture	Stroop Sternberg	2182669	0	1	24824	2	0	next	hit	238
Fage_P084b	53	Pulse	99	2187104	4435	1
Fage_P084b	53	Response	1	2190213	7544	1
Fage_P084b	53	Pulse	99	2199503	16834	1
Fage_P084b	54	Picture	Fixation Cross Sternberg Symbols after Stroop	2207493	0	1	37319	2	0	next	other	0
Fage_P084b	54	Pulse	99	2211903	4410	1
Fage_P084b	54	Pulse	99	2224303	16810	1
Fage_P084b	54	Pulse	99	2236702	29209	1
Fage_P084b	55	Picture	Retrieval Sternberg Symbols	2244812	0	1	24824	2	0	next	incorrect	246
Fage_P084b	55	Pulse	99	2249102	4290	1
Fage_P084b	55	Response	2	2254642	9830	1
Fage_P084b	55	Pulse	99	2261502	16690	1
Fage_P084b	56	Picture	Fixation Cross after Retrieval	2269636	0	1	124620	2	0	next	other	0
Fage_P084b	56	Pulse	99	2273901	4265	1
Fage_P084b	56	Pulse	99	2286301	16665	1
Fage_P084b	56	Pulse	99	2298701	29065	1
Fage_P084b	56	Pulse	99	2311100	41464	1
Fage_P084b	56	Pulse	99	2323500	53864	1
Fage_P084b	56	Pulse	99	2335900	66264	1
Fage_P084b	56	Pulse	99	2348299	78663	1
Fage_P084b	56	Pulse	99	2360699	91063	1
Fage_P084b	56	Pulse	99	2373099	103463	1
Fage_P084b	56	Pulse	99	2385498	115862	1
Fage_P084b	57	Picture	Encoding Sternberg Symbols	2394256	0	1	24824	2	0	next	other	0
Fage_P084b	57	Pulse	99	2397898	3642	1
Fage_P084b	57	Pulse	99	2410298	16042	1
Fage_P084b	58	Picture	Fixation Cross Sternberg Symbols after Encoding	2419080	0	1	12495	2	0	next	other	0
Fage_P084b	58	Pulse	99	2422697	3617	1
Fage_P084b	59	Picture	Stroop Sternberg	2431575	0	1	24824	2	0	next	incorrect	266
Fage_P084b	59	Pulse	99	2435097	3522	1
Fage_P084b	59	Response	2	2439807	8232	1
Fage_P084b	59	Pulse	99	2447497	15922	1
Fage_P084b	60	Picture	Fixation Cross Sternberg Symbols after Stroop	2456399	0	1	37319	2	0	next	other	0
Fage_P084b	60	Pulse	99	2459896	3497	1
Fage_P084b	60	Pulse	99	2472296	15897	1
Fage_P084b	60	Pulse	99	2484695	28296	1
Fage_P084b	61	Picture	Retrieval Sternberg Symbols	2493718	0	1	24824	2	0	next	incorrect	274
Fage_P084b	61	Pulse	99	2497095	3377	1
Fage_P084b	61	Response	2	2501875	8157	1
Fage_P084b	61	Pulse	99	2509495	15777	1
Fage_P084b	62	Picture	Fixation Cross after Retrieval	2518542	0	1	149443	3	0	next	other	0
Fage_P084b	62	Pulse	99	2521894	3352	1
Fage_P084b	62	Pulse	99	2534294	15752	1
Fage_P084b	62	Pulse	99	2546694	28152	1
Fage_P084b	62	Pulse	99	2559093	40551	1
Fage_P084b	62	Pulse	99	2571503	52961	1
Fage_P084b	62	Pulse	99	2583893	65351	1
Fage_P084b	62	Pulse	99	2596302	77760	1
Fage_P084b	62	Pulse	99	2608702	90160	1
Fage_P084b	62	Pulse	99	2621102	102560	1
Fage_P084b	62	Pulse	99	2633501	114959	1
Fage_P084b	62	Pulse	99	2645901	127359	1
Fage_P084b	62	Pulse	99	2658301	139759	1
Fage_P084b	63	Picture	Encoding Sternberg Symbols	2667985	0	2	24824	3	0	next	other	0
Fage_P084b	63	Pulse	99	2670700	2715	1
Fage_P084b	63	Pulse	99	2683100	15115	1
Fage_P084b	64	Picture	Fixation Cross Sternberg Symbols after Encoding	2692809	0	1	12496	2	0	next	other	0
Fage_P084b	64	Pulse	99	2695500	2691	1
Fage_P084b	65	Picture	Stroop Sternberg	2705305	0	1	24824	2	0	next	incorrect	296
Fage_P084b	65	Pulse	99	2707899	2594	1
Fage_P084b	65	Response	2	2712299	6994	1
Fage_P084b	65	Pulse	99	2720299	14994	1
Fage_P084b	66	Picture	Fixation Cross Sternberg Symbols after Stroop	2730129	0	1	37319	2	0	next	other	0
Fage_P084b	66	Pulse	99	2732699	2570	1
Fage_P084b	66	Pulse	99	2745098	14969	1
Fage_P084b	66	Pulse	99	2757498	27369	1
Fage_P084b	67	Picture	Retrieval Sternberg Symbols	2767448	0	1	24824	2	0	next	hit	304
Fage_P084b	67	Pulse	99	2769898	2450	1
Fage_P084b	67	Response	1	2772277	4829	1
Fage_P084b	67	Pulse	99	2782297	14849	1
Fage_P084b	68	Picture	Fixation Cross after Retrieval	2792272	0	1	124619	2	0	next	other	0
Fage_P084b	68	Pulse	99	2794697	2425	1
Fage_P084b	68	Pulse	99	2807097	14825	1
Fage_P084b	68	Pulse	99	2819496	27224	1
Fage_P084b	68	Pulse	99	2831896	39624	1
Fage_P084b	68	Pulse	99	2844296	52024	1
Fage_P084b	68	Pulse	99	2856695	64423	1
Fage_P084b	68	Pulse	99	2869095	76823	1
Fage_P084b	68	Pulse	99	2881494	89222	1
Fage_P084b	68	Pulse	99	2893894	101622	1
Fage_P084b	68	Pulse	99	2906294	114022	1
Fage_P084b	69	Picture	Encoding Sternberg Symbols	2916891	0	1	24824	2	0	next	other	0
Fage_P084b	69	Pulse	99	2918693	1802	1
Fage_P084b	69	Pulse	99	2931093	14202	1
Fage_P084b	70	Picture	Fixation Cross Sternberg Symbols after Encoding	2941715	0	1	12495	3	0	next	other	0
Fage_P084b	70	Pulse	99	2943493	1778	1
Fage_P084b	71	Picture	Stroop Sternberg	2954210	0	2	24824	3	0	next	incorrect	324
Fage_P084b	71	Pulse	99	2955892	1682	1
Fage_P084b	71	Response	2	2962272	8062	1
Fage_P084b	71	Pulse	99	2968292	14082	1
Fage_P084b	72	Picture	Fixation Cross Sternberg Symbols after Stroop	2979034	0	1	37320	2	0	next	other	0
Fage_P084b	72	Pulse	99	2980692	1658	1
Fage_P084b	72	Pulse	99	2993091	14057	1
Fage_P084b	72	Pulse	99	3005491	26457	1
Fage_P084b	73	Picture	Retrieval Sternberg Symbols	3016354	0	1	24824	2	0	next	incorrect	332
Fage_P084b	73	Pulse	99	3017891	1537	1
Fage_P084b	73	Response	2	3023610	7256	1
Fage_P084b	73	Pulse	99	3030290	13936	1
Fage_P084b	74	Picture	Fixation Cross after Retrieval	3041178	0	1	112290	2	0	next	other	0
Fage_P084b	74	Pulse	99	3042690	1512	1
Fage_P084b	74	Pulse	99	3055090	13912	1
Fage_P084b	74	Pulse	99	3067489	26311	1
Fage_P084b	74	Pulse	99	3079889	38711	1
Fage_P084b	74	Pulse	99	3092289	51111	1
Fage_P084b	74	Pulse	99	3104688	63510	1
Fage_P084b	74	Pulse	99	3117088	75910	1
Fage_P084b	74	Pulse	99	3129488	88310	1
Fage_P084b	74	Pulse	99	3141887	100709	1
Fage_P084b	75	Picture	Encoding Sternberg Symbols	3153468	0	1	24824	2	0	next	other	0
Fage_P084b	75	Pulse	99	3154287	819	1
Fage_P084b	75	Pulse	99	3166687	13219	1
Fage_P084b	76	Picture	Fixation Cross Sternberg Symbols after Encoding	3178292	0	1	12496	2	0	next	other	0
Fage_P084b	76	Pulse	99	3179086	794	1
Fage_P084b	77	Picture	Stroop Sternberg	3190788	0	1	24824	2	0	next	hit	351
Fage_P084b	77	Pulse	99	3191486	698	1
Fage_P084b	77	Response	1	3197826	7038	1
Fage_P084b	77	Pulse	99	3203885	13097	1
Fage_P084b	78	Picture	Fixation Cross Sternberg Symbols after Stroop	3215612	0	1	37319	2	0	next	other	0
Fage_P084b	78	Pulse	99	3216285	673	1
Fage_P084b	78	Pulse	99	3228685	13073	1
Fage_P084b	78	Pulse	99	3241084	25472	1
Fage_P084b	79	Picture	Retrieval Sternberg Symbols	3252931	0	1	24824	2	0	next	hit	359
Fage_P084b	79	Pulse	99	3253484	553	1
Fage_P084b	79	Response	1	3260904	7973	1
Fage_P084b	79	Pulse	99	3265884	12953	1
Fage_P084b	80	Picture	Fixation Cross after Retrieval	3277755	0	1	124619	2	0	next	other	0
Fage_P084b	80	Pulse	99	3278283	528	1
Fage_P084b	80	Pulse	99	3290683	12928	1
Fage_P084b	80	Pulse	99	3303083	25328	1
Fage_P084b	80	Pulse	99	3315482	37727	1
Fage_P084b	80	Pulse	99	3327882	50127	1
Fage_P084b	80	Pulse	99	3340282	62527	1
Fage_P084b	80	Pulse	99	3352681	74926	1
Fage_P084b	80	Pulse	99	3365081	87326	1
Fage_P084b	80	Pulse	99	3377481	99726	1
Fage_P084b	80	Pulse	99	3389880	112125	1
Fage_P084b	80	Pulse	99	3402276	124521	5
Fage_P084b	81	Picture	Encoding Sternberg Symbols	3402374	0	1	24824	2	0	next	other	0
Fage_P084b	81	Pulse	99	3414680	12306	1
Fage_P084b	81	Pulse	99	3427079	24705	1
Fage_P084b	82	Picture	Fixation Cross Sternberg Symbols after Encoding	3427198	0	1	12495	2	0	next	other	0
Fage_P084b	82	Pulse	99	3439479	12281	1
Fage_P084b	83	Picture	Stroop Sternberg	3439693	0	1	24824	2	0	next	incorrect	379
Fage_P084b	83	Response	2	3448459	8766	1
Fage_P084b	83	Pulse	99	3451878	12185	1
Fage_P084b	83	Pulse	99	3464278	24585	1
Fage_P084b	84	Picture	Fixation Cross Sternberg Symbols after Stroop	3464517	0	1	37320	2	0	next	other	0
Fage_P084b	84	Pulse	99	3476678	12161	1
Fage_P084b	84	Pulse	99	3489078	24561	1
Fage_P084b	84	Pulse	99	3501477	36960	1
Fage_P084b	85	Picture	Retrieval Sternberg Symbols	3501837	0	1	24823	3	0	next	incorrect	388
Fage_P084b	85	Pulse	99	3513877	12040	1
Fage_P084b	85	Response	2	3516427	14590	1
Fage_P084b	85	Pulse	99	3526277	24440	1
Fage_P084b	86	Picture	Fixation Cross after Retrieval	3526660	0	2	124620	3	0	next	other	0
Fage_P084b	86	Pulse	99	3538676	12016	1
Fage_P084b	86	Pulse	99	3551076	24416	1
Fage_P084b	86	Pulse	99	3563476	36816	1
Fage_P084b	86	Pulse	99	3575875	49215	1
Fage_P084b	86	Pulse	99	3588275	61615	1
Fage_P084b	86	Pulse	99	3600675	74015	1
Fage_P084b	86	Pulse	99	3613074	86414	1
Fage_P084b	86	Pulse	99	3625474	98814	1
Fage_P084b	86	Pulse	99	3637873	111213	1
Fage_P084b	86	Pulse	99	3650273	123613	1
Fage_P084b	87	Picture	Encoding Sternberg Symbols	3651280	0	1	24824	2	0	next	other	0
Fage_P084b	87	Pulse	99	3662673	11393	1
Fage_P084b	87	Pulse	99	3675072	23792	1
Fage_P084b	88	Picture	Fixation Cross Sternberg Symbols after Encoding	3676104	0	1	12495	2	0	next	other	0
Fage_P084b	88	Pulse	99	3687472	11368	1
Fage_P084b	89	Picture	Stroop Sternberg	3688599	0	1	24824	2	0	next	incorrect	407
Fage_P084b	89	Response	2	3696032	7433	1
Fage_P084b	89	Pulse	99	3699872	11273	1
Fage_P084b	89	Pulse	99	3712271	23672	1
Fage_P084b	90	Picture	Fixation Cross Sternberg Symbols after Stroop	3713423	0	1	37319	2	0	next	other	0
Fage_P084b	90	Pulse	99	3724671	11248	1
Fage_P084b	90	Pulse	99	3737071	23648	1
Fage_P084b	90	Pulse	99	3749470	36047	1
Fage_P084b	91	Picture	Retrieval Sternberg Symbols	3750742	0	1	24824	2	0	next	incorrect	415
Fage_P084b	91	Response	2	3761600	10858	1
Fage_P084b	91	Pulse	99	3761870	11128	1
Fage_P084b	91	Pulse	99	3774270	23528	1
Fage_P084b	92	Picture	Fixation Cross after Retrieval	3775566	0	1	112291	2	0	next	other	0
Fage_P084b	92	Pulse	99	3786669	11103	1
Fage_P084b	92	Pulse	99	3799069	23503	1
Fage_P084b	92	Pulse	99	3811469	35903	1
Fage_P084b	92	Pulse	99	3823868	48302	1
Fage_P084b	92	Pulse	99	3836268	60702	1
Fage_P084b	92	Pulse	99	3848668	73102	1
Fage_P084b	92	Pulse	99	3861067	85501	1
Fage_P084b	92	Pulse	99	3873467	97901	1
Fage_P084b	92	Pulse	99	3885867	110301	1
Fage_P084b	93	Picture	Encoding Sternberg Symbols	3887857	0	1	24824	2	0	next	other	0
Fage_P084b	93	Pulse	99	3898266	10409	1
Fage_P084b	93	Pulse	99	3910666	22809	1
Fage_P084b	94	Picture	Fixation Cross Sternberg Symbols after Encoding	3912681	0	1	12495	2	0	next	other	0
Fage_P084b	94	Pulse	99	3923066	10385	1
Fage_P084b	95	Picture	Stroop Sternberg	3925176	0	1	24824	2	0	next	incorrect	434
Fage_P084b	95	Response	2	3934855	9679	1
Fage_P084b	95	Pulse	99	3935465	10289	1
Fage_P084b	95	Pulse	99	3947865	22689	1
Fage_P084b	96	Picture	Fixation Cross Sternberg Symbols after Stroop	3950000	0	1	37319	3	0	next	other	0
Fage_P084b	96	Pulse	99	3960265	10265	1
Fage_P084b	96	Pulse	99	3972664	22664	1
Fage_P084b	96	Pulse	99	3985064	35064	1
Fage_P084b	97	Picture	Retrieval Sternberg Symbols	3987319	0	2	24824	3	0	next	hit	443
Fage_P084b	97	Pulse	99	3997463	10144	1
Fage_P084b	97	Response	1	3997723	10404	1
Fage_P084b	97	Pulse	99	4009863	22544	1
Fage_P084b	98	Picture	Fixation Cross after Retrieval	4012143	0	1	136949	2	0	next	other	0
Fage_P084b	98	Pulse	99	4022263	10120	1
Fage_P084b	98	Pulse	99	4034662	22519	1
Fage_P084b	98	Pulse	99	4047062	34919	1
Fage_P084b	98	Pulse	99	4059462	47319	1
Fage_P084b	98	Pulse	99	4071861	59718	1
Fage_P084b	98	Pulse	99	4084261	72118	1
Fage_P084b	98	Pulse	99	4096661	84518	1
Fage_P084b	98	Pulse	99	4109060	96917	1
Fage_P084b	98	Pulse	99	4121460	109317	1
Fage_P084b	98	Pulse	99	4133860	121717	1
Fage_P084b	98	Pulse	99	4146259	134116	1
Fage_P084b	99	Picture	Encoding Sternberg Symbols	4149092	0	1	24824	2	0	next	other	0
Fage_P084b	99	Pulse	99	4158659	9567	1
Fage_P084b	99	Pulse	99	4171059	21967	1
Fage_P084b	100	Picture	Fixation Cross Sternberg Symbols after Encoding	4173916	0	1	12495	2	0	next	other	0
Fage_P084b	100	Pulse	99	4183458	9542	1
Fage_P084b	101	Picture	Stroop Sternberg	4186411	0	1	24824	2	0	next	incorrect	463
Fage_P084b	101	Response	2	4195638	9227	1
Fage_P084b	101	Pulse	99	4195858	9447	1
Fage_P084b	101	Pulse	99	4208258	21847	1
Fage_P084b	102	Picture	Fixation Cross Sternberg Symbols after Stroop	4211235	0	1	37319	2	0	next	other	0
Fage_P084b	102	Pulse	99	4220657	9422	1
Fage_P084b	102	Pulse	99	4233057	21822	1
Fage_P084b	102	Pulse	99	4245457	34222	1
Fage_P084b	103	Picture	Retrieval Sternberg Symbols	4248554	0	1	24824	2	0	next	hit	472
Fage_P084b	103	Pulse	99	4257856	9302	1
Fage_P084b	103	Response	1	4261576	13022	1
Fage_P084b	103	Pulse	99	4270256	21702	1
Fage_P084b	104	Picture	Fixation Cross after Retrieval	4273378	0	1	149443	2	0	next	other	0
Fage_P084b	104	Pulse	99	4282656	9278	1
Fage_P084b	104	Pulse	99	4295055	21677	1
Fage_P084b	104	Pulse	99	4307455	34077	1
Fage_P084b	104	Pulse	99	4319854	46476	1
Fage_P084b	104	Pulse	99	4332254	58876	1
Fage_P084b	104	Pulse	99	4344654	71276	1
Fage_P084b	104	Pulse	99	4357053	83675	1
Fage_P084b	104	Pulse	99	4369453	96075	1
Fage_P084b	104	Pulse	99	4381853	108475	1
Fage_P084b	104	Pulse	99	4394252	120874	1
Fage_P084b	104	Pulse	99	4406652	133274	1
Fage_P084b	104	Pulse	99	4419062	145684	1
Fage_P084b	105	Picture	Encoding Sternberg Symbols	4422821	0	1	24824	2	0	next	other	0
Fage_P084b	105	Pulse	99	4431461	8640	1
Fage_P084b	105	Pulse	99	4443861	21040	1
Fage_P084b	106	Picture	Fixation Cross Sternberg Symbols after Encoding	4447645	0	1	12495	3	0	next	other	0
Fage_P084b	106	Pulse	99	4456261	8616	1
Fage_P084b	107	Picture	Stroop Sternberg	4460140	0	2	24824	4	0	next	hit	493
Fage_P084b	107	Response	1	4467500	7360	1
Fage_P084b	107	Pulse	99	4468660	8520	1
Fage_P084b	107	Pulse	99	4481060	20920	1
Fage_P084b	108	Picture	Fixation Cross Sternberg Symbols after Stroop	4484964	0	2	37320	3	0	next	other	0
Fage_P084b	108	Pulse	99	4493460	8496	1
Fage_P084b	108	Pulse	99	4505859	20895	1
Fage_P084b	108	Pulse	99	4518259	33295	1
Fage_P084b	109	Picture	Retrieval Sternberg Symbols	4522284	0	1	24824	2	0	next	incorrect	502
Fage_P084b	109	Pulse	99	4530659	8375	1
Fage_P084b	109	Response	2	4535038	12754	1
Fage_P084b	109	Pulse	99	4543058	20774	1
Fage_P084b	110	Picture	Fixation Cross after Retrieval	4547108	0	1	137114	2	0	next	other	0
Fage_P084b	110	Pulse	99	4555458	8350	1
Fage_P084b	110	Pulse	99	4567858	20750	1
Fage_P084b	110	Pulse	99	4580257	33149	1
Fage_P084b	110	Pulse	99	4592657	45549	1
Fage_P084b	110	Pulse	99	4605057	57949	1
Fage_P084b	110	Pulse	99	4617456	70348	1
Fage_P084b	110	Pulse	99	4629856	82748	1
Fage_P084b	110	Pulse	99	4642256	95148	1
Fage_P084b	110	Pulse	99	4654655	107547	1
Fage_P084b	110	Pulse	99	4667055	119947	1
Fage_P084b	110	Pulse	99	4679454	132346	1
Fage_P084b	111	Picture	Encoding Sternberg Symbols	4684222	0	1	24824	2	0	next	other	0
Fage_P084b	111	Pulse	99	4691854	7632	1
Fage_P084b	111	Pulse	99	4704254	20032	1
Fage_P084b	112	Picture	Fixation Cross Sternberg Symbols after Encoding	4709046	0	1	12496	2	0	next	other	0
Fage_P084b	112	Pulse	99	4716653	7607	1
Fage_P084b	113	Picture	Stroop Sternberg	4721542	0	1	24823	3	0	next	incorrect	523
Fage_P084b	113	Pulse	99	4729053	7511	1
Fage_P084b	113	Response	2	4741383	19841	1
Fage_P084b	113	Pulse	99	4741453	19911	1
Fage_P084b	114	Picture	Fixation Cross Sternberg Symbols after Stroop	4746365	0	2	37320	3	0	next	other	0
Fage_P084b	114	Pulse	99	4753852	7487	1
Fage_P084b	114	Pulse	99	4766252	19887	1
Fage_P084b	114	Pulse	99	4778652	32287	1
Fage_P084b	115	Picture	Retrieval Sternberg Symbols	4783685	0	1	24824	2	0	next	incorrect	531
Fage_P084b	115	Pulse	99	4791051	7366	1
Fage_P084b	115	Response	2	4796141	12456	1
Fage_P084b	115	Pulse	99	4803451	19766	1
Fage_P084b	116	Picture	Fixation Cross after Retrieval	4808509	0	1	112290	3	0	next	other	0
Fage_P084b	116	Pulse	99	4815851	7342	1
Fage_P084b	116	Pulse	99	4828250	19741	1
Fage_P084b	116	Pulse	99	4840650	32141	1
Fage_P084b	116	Pulse	99	4853050	44541	1
Fage_P084b	116	Pulse	99	4865449	56940	1
Fage_P084b	116	Pulse	99	4877849	69340	1
Fage_P084b	116	Pulse	99	4890249	81740	1
Fage_P084b	116	Pulse	99	4902648	94139	1
Fage_P084b	116	Pulse	99	4915048	106539	1
Fage_P084b	117	Picture	Encoding Sternberg Symbols	4920799	0	2	24824	3	0	next	other	0
Fage_P084b	117	Pulse	99	4927448	6649	1
Fage_P084b	117	Pulse	99	4939847	19048	1
Fage_P084b	118	Picture	Fixation Cross Sternberg Symbols after Encoding	4945623	0	1	12496	2	0	next	other	0
Fage_P084b	118	Pulse	99	4952247	6624	1
Fage_P084b	119	Picture	Stroop Sternberg	4958119	0	1	24824	2	0	next	incorrect	550
Fage_P084b	119	Pulse	99	4964647	6528	1
Fage_P084b	119	Response	2	4965776	7657	1
Fage_P084b	119	Pulse	99	4977046	18927	1
Fage_P084b	120	Picture	Fixation Cross Sternberg Symbols after Stroop	4982943	0	1	37319	2	0	next	other	0
Fage_P084b	120	Pulse	99	4989446	6503	1
Fage_P084b	120	Pulse	99	5001846	18903	1
Fage_P084b	120	Pulse	99	5014245	31302	1
Fage_P084b	121	Picture	Retrieval Sternberg Symbols	5020262	0	1	24824	2	0	next	incorrect	558
Fage_P084b	121	Pulse	99	5026645	6383	1
Fage_P084b	121	Response	2	5038315	18053	1
Fage_P084b	121	Pulse	99	5039044	18782	1
Fage_P084b	122	Picture	Fixation Cross after Retrieval	5045086	0	1	149443	2	0	next	other	0
Fage_P084b	122	Pulse	99	5051444	6358	1
Fage_P084b	122	Pulse	99	5063844	18758	1
Fage_P084b	122	Pulse	99	5076243	31157	1
Fage_P084b	122	Pulse	99	5088643	43557	1
Fage_P084b	122	Pulse	99	5101043	55957	1
Fage_P084b	122	Pulse	99	5113442	68356	1
Fage_P084b	122	Pulse	99	5125842	80756	1
Fage_P084b	122	Pulse	99	5138242	93156	1
Fage_P084b	122	Pulse	99	5150641	105555	1
Fage_P084b	122	Pulse	99	5163041	117955	1
Fage_P084b	122	Pulse	99	5175441	130355	1
Fage_P084b	122	Pulse	99	5187840	142754	1
Fage_P084b	123	Picture	Encoding Sternberg Symbols	5194529	0	1	24824	2	0	next	other	0
Fage_P084b	123	Pulse	99	5200240	5711	1
Fage_P084b	123	Pulse	99	5212640	18111	1
Fage_P084b	124	Picture	Fixation Cross Sternberg Symbols after Encoding	5219353	0	1	12495	2	0	next	other	0
Fage_P084b	124	Pulse	99	5225039	5686	1
Fage_P084b	125	Picture	Stroop Sternberg	5231848	0	1	24824	2	0	next	incorrect	580
Fage_P084b	125	Pulse	99	5237439	5591	1
Fage_P084b	125	Response	2	5240489	8641	1
Fage_P084b	125	Pulse	99	5249839	17991	1
Fage_P084b	126	Picture	Fixation Cross Sternberg Symbols after Stroop	5256672	0	1	37320	2	0	next	other	0
Fage_P084b	126	Pulse	99	5262238	5566	1
Fage_P084b	126	Pulse	99	5274638	17966	1
Fage_P084b	126	Pulse	99	5287038	30366	1
Fage_P084b	127	Picture	Retrieval Sternberg Symbols	5293992	0	1	24823	3	0	next	hit	588
Fage_P084b	127	Pulse	99	5299437	5445	1
Fage_P084b	127	Response	1	5302597	8605	1
Fage_P084b	127	Pulse	99	5311837	17845	1
Fage_P084b	128	Picture	Fixation Cross after Retrieval	5318815	0	2	124620	3	0	next	other	0
Fage_P084b	128	Pulse	99	5324237	5422	1
Fage_P084b	128	Pulse	99	5336636	17821	1
Fage_P084b	128	Pulse	99	5349036	30221	1
Fage_P084b	128	Pulse	99	5361436	42621	1
Fage_P084b	128	Pulse	99	5373835	55020	1
Fage_P084b	128	Pulse	99	5386235	67420	1
Fage_P084b	128	Pulse	99	5398634	79819	1
Fage_P084b	128	Pulse	99	5411034	92219	1
Fage_P084b	128	Pulse	99	5423434	104619	1
Fage_P084b	128	Pulse	99	5435833	117018	1
Fage_P084b	129	Picture	Encoding Sternberg Symbols	5443435	0	1	24824	2	0	next	other	0
Fage_P084b	129	Pulse	99	5448233	4798	1
Fage_P084b	129	Pulse	99	5460633	17198	1
Fage_P084b	130	Picture	Fixation Cross Sternberg Symbols after Encoding	5468259	0	1	12495	2	0	next	other	0
Fage_P084b	130	Pulse	99	5473033	4774	1
Fage_P084b	131	Picture	Stroop Sternberg	5480754	0	1	24824	2	0	next	incorrect	608
Fage_P084b	131	Pulse	99	5485432	4678	1
Fage_P084b	131	Response	2	5487742	6988	1
Fage_P084b	131	Pulse	99	5497832	17078	1
Fage_P084b	132	Picture	Fixation Cross Sternberg Symbols after Stroop	5505578	0	1	37319	2	0	next	other	0
Fage_P084b	132	Pulse	99	5510231	4653	1
Fage_P084b	132	Pulse	99	5522631	17053	1
Fage_P084b	132	Pulse	99	5535031	29453	1
Fage_P084b	133	Picture	Retrieval Sternberg Symbols	5542897	0	1	24824	2	0	next	hit	616
Fage_P084b	133	Pulse	99	5547430	4533	1
Fage_P084b	133	Response	1	5557190	14293	1
Fage_P084b	133	Pulse	99	5559830	16933	1
Fage_P084b	134	Picture	Fixation Cross after Retrieval	5567721	0	1	112291	2	0	next	other	0
Fage_P084b	134	Pulse	99	5572230	4509	1
Fage_P084b	134	Pulse	99	5584629	16908	1
Fage_P084b	134	Pulse	99	5597029	29308	1
Fage_P084b	134	Pulse	99	5609429	41708	1
Fage_P084b	134	Pulse	99	5621828	54107	1
Fage_P084b	134	Pulse	99	5634228	66507	1
Fage_P084b	134	Pulse	99	5646628	78907	1
Fage_P084b	134	Pulse	99	5659027	91306	1
Fage_P084b	134	Pulse	99	5671427	103706	1
Fage_P084b	135	Picture	Encoding Sternberg Symbols	5680012	0	1	24824	2	0	next	other	0
Fage_P084b	135	Pulse	99	5683827	3815	1
Fage_P084b	135	Pulse	99	5696226	16214	1
Fage_P084b	136	Picture	Fixation Cross Sternberg Symbols after Encoding	5704836	0	1	12495	2	0	next	other	0
Fage_P084b	136	Pulse	99	5708626	3790	1
Fage_P084b	137	Picture	Stroop Sternberg	5717331	0	1	24824	2	0	next	hit	635
Fage_P084b	137	Pulse	99	5721026	3695	1
Fage_P084b	137	Response	1	5725145	7814	1
Fage_P084b	137	Pulse	99	5733425	16094	1
Fage_P084b	138	Picture	Fixation Cross Sternberg Symbols after Stroop	5742155	0	1	37319	3	0	next	other	0
Fage_P084b	138	Pulse	99	5745825	3670	1
Fage_P084b	138	Pulse	99	5758225	16070	1
Fage_P084b	138	Pulse	99	5770624	28469	1
Fage_P084b	139	Picture	Retrieval Sternberg Symbols	5779474	0	2	24824	3	0	next	hit	643
Fage_P084b	139	Pulse	99	5783024	3550	1
Fage_P084b	139	Response	1	5787894	8420	1
Fage_P084b	139	Pulse	99	5795423	15949	1
Fage_P084b	140	Picture	Fixation Cross after Retrieval	5804298	0	1	136949	2	0	next	other	0
Fage_P084b	140	Pulse	99	5807823	3525	1
Fage_P084b	140	Pulse	99	5820223	15925	1
Fage_P084b	140	Pulse	99	5832622	28324	1
Fage_P084b	140	Pulse	99	5845022	40724	1
Fage_P084b	140	Pulse	99	5857422	53124	1
Fage_P084b	140	Pulse	99	5869821	65523	1
Fage_P084b	140	Pulse	99	5882221	77923	1
Fage_P084b	140	Pulse	99	5894621	90323	1
Fage_P084b	140	Pulse	99	5907020	102722	1
Fage_P084b	140	Pulse	99	5919420	115122	1
Fage_P084b	140	Pulse	99	5931820	127522	1
Fage_P084b	141	Picture	Encoding Sternberg Symbols	5941247	0	1	24823	3	0	next	other	0
Fage_P084b	141	Pulse	99	5944219	2972	1
Fage_P084b	141	Pulse	99	5956619	15372	1
Fage_P084b	142	Picture	Fixation Cross Sternberg Symbols after Encoding	5966070	0	2	12496	3	0	next	other	0
Fage_P084b	142	Pulse	99	5969019	2949	1
Fage_P084b	143	Picture	Stroop Sternberg	5978566	0	1	24824	2	0	next	hit	664
Fage_P084b	143	Pulse	99	5981418	2852	1
Fage_P084b	143	Response	1	5990648	12082	1
Fage_P084b	143	Pulse	99	5993818	15252	1
Fage_P084b	144	Picture	Fixation Cross Sternberg Symbols after Stroop	6003390	0	1	37319	2	0	next	other	0
Fage_P084b	144	Pulse	99	6006218	2828	1
Fage_P084b	144	Pulse	99	6018617	15227	1
Fage_P084b	144	Pulse	99	6031017	27627	1
Fage_P084b	145	Picture	Retrieval Sternberg Symbols	6040709	0	1	24824	2	0	next	incorrect	672
Fage_P084b	145	Pulse	99	6043417	2708	1
Fage_P084b	145	Response	2	6050746	10037	1
Fage_P084b	145	Pulse	99	6055816	15107	1
Fage_P084b	146	Picture	Fixation Cross after Retrieval	6065533	0	1	112291	2	0	next	other	0
Fage_P084b	146	Pulse	99	6068216	2683	1
Fage_P084b	146	Pulse	99	6080616	15083	1
Fage_P084b	146	Pulse	99	6093015	27482	1
Fage_P084b	146	Pulse	99	6105415	39882	1
Fage_P084b	146	Pulse	99	6117814	52281	1
Fage_P084b	146	Pulse	99	6130214	64681	1
Fage_P084b	146	Pulse	99	6142614	77081	1
Fage_P084b	146	Pulse	99	6155013	89480	1
Fage_P084b	146	Pulse	99	6167423	101890	1
Fage_P084b	147	Picture	Instruction Sternberg Letters	6177824	0	1	37319	2	0	next	other	0
Fage_P084b	147	Pulse	99	6179823	1999	1
Fage_P084b	147	Pulse	99	6192222	14398	1
Fage_P084b	147	Pulse	99	6204622	26798	1
Fage_P084b	148	Picture	Encoding Sternberg Letters	6215143	0	1	24824	2	0	next	other	0
Fage_P084b	148	Pulse	99	6217022	1879	1
Fage_P084b	148	Pulse	99	6229421	14278	1
Fage_P084b	149	Picture	Fixation Cross Sternberg Letters after Encoding	6239967	0	1	12495	2	0	next	other	0
Fage_P084b	149	Pulse	99	6241821	1854	1
Fage_P084b	150	Picture	Stroop Sternberg	6252462	0	1	24824	2	0	next	incorrect	695
Fage_P084b	150	Pulse	99	6254221	1759	1
Fage_P084b	150	Response	2	6264250	11788	1
Fage_P084b	150	Pulse	99	6266620	14158	1
Fage_P084b	151	Picture	Fixation Cross Sternberg Letters after Stroop	6277286	0	1	37319	2	0	next	other	0
Fage_P084b	151	Pulse	99	6279020	1734	1
Fage_P084b	151	Pulse	99	6291420	14134	1
Fage_P084b	151	Pulse	99	6303819	26533	1
Fage_P084b	152	Picture	Retrieval Sternberg Letters	6314605	0	1	24824	2	0	next	incorrect	703
Fage_P084b	152	Pulse	99	6316219	1614	1
Fage_P084b	152	Response	2	6322069	7464	1
Fage_P084b	152	Pulse	99	6328619	14014	1
Fage_P084b	153	Picture	Fixation Cross after Retrieval	6339429	0	1	112291	2	0	next	other	0
Fage_P084b	153	Pulse	99	6341018	1589	1
Fage_P084b	153	Pulse	99	6353418	13989	1
Fage_P084b	153	Pulse	99	6365818	26389	1
Fage_P084b	153	Pulse	99	6378217	38788	1
Fage_P084b	153	Pulse	99	6390617	51188	1
Fage_P084b	153	Pulse	99	6403017	63588	1
Fage_P084b	153	Pulse	99	6415416	75987	1
Fage_P084b	153	Pulse	99	6427816	88387	1
Fage_P084b	153	Pulse	99	6440216	100787	1
Fage_P084b	154	Picture	Encoding Sternberg Letters	6451720	0	1	24824	2	0	next	other	0
Fage_P084b	154	Pulse	99	6452615	895	1
Fage_P084b	154	Pulse	99	6465015	13295	1
Fage_P084b	155	Picture	Fixation Cross Sternberg Letters after Encoding	6476544	0	1	12495	2	0	next	other	0
Fage_P084b	155	Pulse	99	6477415	871	1
Fage_P084b	156	Picture	Stroop Sternberg	6489039	0	1	24824	2	0	next	incorrect	722
Fage_P084b	156	Pulse	99	6489814	775	1
Fage_P084b	156	Response	2	6498664	9625	1
Fage_P084b	156	Pulse	99	6502214	13175	1
Fage_P084b	157	Picture	Fixation Cross Sternberg Letters after Stroop	6513863	0	1	37319	2	0	next	other	0
Fage_P084b	157	Pulse	99	6514614	751	1
Fage_P084b	157	Pulse	99	6527013	13150	1
Fage_P084b	157	Pulse	99	6539413	25550	1
Fage_P084b	158	Picture	Retrieval Sternberg Letters	6551182	0	1	24824	2	0	next	hit	730
Fage_P084b	158	Pulse	99	6551812	630	1
Fage_P084b	158	Response	1	6562402	11220	1
Fage_P084b	158	Pulse	99	6564212	13030	1
Fage_P084b	159	Picture	Fixation Cross after Retrieval	6576006	0	1	149444	2	0	next	other	0
Fage_P084b	159	Pulse	99	6576612	606	1
Fage_P084b	159	Pulse	99	6589011	13005	1
Fage_P084b	159	Pulse	99	6601411	25405	1
Fage_P084b	159	Pulse	99	6613811	37805	1
Fage_P084b	159	Pulse	99	6626210	50204	1
Fage_P084b	159	Pulse	99	6638610	62604	1
Fage_P084b	159	Pulse	99	6651010	75004	1
Fage_P084b	159	Pulse	99	6663409	87403	1
Fage_P084b	159	Pulse	99	6675809	99803	1
Fage_P084b	159	Pulse	99	6688209	112203	1
Fage_P084b	159	Pulse	99	6700608	124602	1
Fage_P084b	159	Pulse	99	6713008	137002	1
Fage_P084b	159	Pulse	99	6725408	149402	1
Fage_P084b	160	Picture	Encoding Sternberg Letters	6725450	0	1	24824	2	0	next	other	0
Fage_P084b	160	Pulse	99	6737807	12357	1
Fage_P084b	160	Pulse	99	6750207	24757	1
Fage_P084b	161	Picture	Fixation Cross Sternberg Letters after Encoding	6750274	0	1	12495	2	0	next	other	0
Fage_P084b	161	Pulse	99	6762607	12333	1
Fage_P084b	162	Picture	Stroop Sternberg	6762769	0	1	24824	2	0	next	hit	752
Fage_P084b	162	Response	1	6772876	10107	1
Fage_P084b	162	Pulse	99	6775006	12237	1
Fage_P084b	162	Pulse	99	6787406	24637	1
Fage_P084b	163	Picture	Fixation Cross Sternberg Letters after Stroop	6787593	0	1	37319	2	0	next	other	0
Fage_P084b	163	Pulse	99	6799806	12213	1
Fage_P084b	163	Pulse	99	6812205	24612	1
Fage_P084b	163	Pulse	99	6824605	37012	1
Fage_P084b	164	Picture	Retrieval Sternberg Letters	6824912	0	1	24824	2	0	next	hit	760
Fage_P084b	164	Response	1	6835625	10713	1
Fage_P084b	164	Pulse	99	6837004	12092	1
Fage_P084b	164	Pulse	99	6849404	24492	1
Fage_P084b	165	Picture	Fixation Cross after Retrieval	6849736	0	1	124619	3	0	next	other	0
Fage_P084b	165	Pulse	99	6861804	12068	1
Fage_P084b	165	Pulse	99	6874204	24468	1
Fage_P084b	165	Pulse	99	6886603	36867	1
Fage_P084b	165	Pulse	99	6899003	49267	1
Fage_P084b	165	Pulse	99	6911402	61666	1
Fage_P084b	165	Pulse	99	6923802	74066	1
Fage_P084b	165	Pulse	99	6936202	86466	1
Fage_P084b	165	Pulse	99	6948601	98865	1
Fage_P084b	165	Pulse	99	6961001	111265	1
Fage_P084b	165	Pulse	99	6973401	123665	1
Fage_P084b	166	Picture	Encoding Sternberg Letters	6974355	0	2	24824	3	0	next	other	0
Fage_P084b	166	Pulse	99	6985800	11445	1
Fage_P084b	166	Pulse	99	6998200	23845	1
Fage_P084b	167	Picture	Fixation Cross Sternberg Letters after Encoding	6999179	0	1	12496	2	0	next	other	0
Fage_P084b	167	Pulse	99	7010600	11421	1
Fage_P084b	168	Picture	Stroop Sternberg	7011675	0	1	24824	2	0	next	hit	780
Fage_P084b	168	Response	1	7018950	7275	1
Fage_P084b	168	Pulse	99	7022999	11324	1
Fage_P084b	168	Pulse	99	7035399	23724	1
Fage_P084b	169	Picture	Fixation Cross Sternberg Letters after Stroop	7036499	0	1	37319	2	0	next	other	0
Fage_P084b	169	Pulse	99	7047799	11300	1
Fage_P084b	169	Pulse	99	7060198	23699	1
Fage_P084b	169	Pulse	99	7072598	36099	1
Fage_P084b	170	Picture	Retrieval Sternberg Letters	7073818	0	1	24824	2	0	next	incorrect	789
Fage_P084b	170	Pulse	99	7084998	11180	1
Fage_P084b	170	Response	2	7086937	13119	1
Fage_P084b	170	Pulse	99	7097397	23579	1
Fage_P084b	171	Picture	Fixation Cross after Retrieval	7098642	0	1	137115	2	0	next	other	0
Fage_P084b	171	Pulse	99	7109797	11155	1
Fage_P084b	171	Pulse	99	7122197	23555	1
Fage_P084b	171	Pulse	99	7134596	35954	1
Fage_P084b	171	Pulse	99	7146996	48354	1
Fage_P084b	171	Pulse	99	7159396	60754	1
Fage_P084b	171	Pulse	99	7171795	73153	1
Fage_P084b	171	Pulse	99	7184195	85553	1
Fage_P084b	171	Pulse	99	7196594	97952	1
Fage_P084b	171	Pulse	99	7208994	110352	1
Fage_P084b	171	Pulse	99	7221394	122752	1
Fage_P084b	171	Pulse	99	7233793	135151	1
Fage_P084b	172	Picture	Encoding Sternberg Letters	7235757	0	1	24823	3	0	next	other	0
Fage_P084b	172	Pulse	99	7246193	10436	1
Fage_P084b	172	Pulse	99	7258593	22836	1
Fage_P084b	173	Picture	Fixation Cross Sternberg Letters after Encoding	7260580	0	2	12496	3	0	next	other	0
Fage_P084b	173	Pulse	99	7270992	10412	1
Fage_P084b	174	Picture	Stroop Sternberg	7273076	0	1	24824	2	0	next	incorrect	809
Fage_P084b	174	Response	2	7281972	8896	1
Fage_P084b	174	Pulse	99	7283392	10316	1
Fage_P084b	174	Pulse	99	7295792	22716	1
Fage_P084b	175	Picture	Fixation Cross Sternberg Letters after Stroop	7297900	0	1	37319	2	0	next	other	0
Fage_P084b	175	Pulse	99	7308191	10291	1
Fage_P084b	175	Pulse	99	7320591	22691	1
Fage_P084b	175	Pulse	99	7332991	35091	1
Fage_P084b	176	Picture	Retrieval Sternberg Letters	7335219	0	1	24824	2	0	next	hit	818
Fage_P084b	176	Pulse	99	7345390	10171	1
Fage_P084b	176	Response	1	7345950	10731	1
Fage_P084b	176	Pulse	99	7357790	22571	1
Fage_P084b	177	Picture	Fixation Cross after Retrieval	7360043	0	1	124619	2	0	next	other	0
Fage_P084b	177	Pulse	99	7370190	10147	1
Fage_P084b	177	Pulse	99	7382589	22546	1
Fage_P084b	177	Pulse	99	7394989	34946	1
Fage_P084b	177	Pulse	99	7407389	47346	1
Fage_P084b	177	Pulse	99	7419788	59745	1
Fage_P084b	177	Pulse	99	7432188	72145	1
Fage_P084b	177	Pulse	99	7444587	84544	1
Fage_P084b	177	Pulse	99	7456987	96944	1
Fage_P084b	177	Pulse	99	7469387	109344	1
Fage_P084b	177	Pulse	99	7481787	121744	1
Fage_P084b	178	Picture	Encoding Sternberg Letters	7484662	0	1	24824	2	0	next	other	0
Fage_P084b	178	Pulse	99	7494186	9524	1
Fage_P084b	178	Pulse	99	7506586	21924	1
Fage_P084b	179	Picture	Fixation Cross Sternberg Letters after Encoding	7509486	0	1	12495	3	0	next	other	0
Fage_P084b	179	Pulse	99	7518986	9500	1
Fage_P084b	180	Picture	Stroop Sternberg	7521981	0	2	24824	3	0	next	incorrect	838
Fage_P084b	180	Pulse	99	7531385	9404	1
Fage_P084b	180	Response	2	7532135	10154	1
Fage_P084b	180	Pulse	99	7543785	21804	1
Fage_P084b	181	Picture	Fixation Cross Sternberg Letters after Stroop	7546805	0	1	37320	2	0	next	other	0
Fage_P084b	181	Pulse	99	7556185	9380	1
Fage_P084b	181	Pulse	99	7568584	21779	1
Fage_P084b	181	Pulse	99	7580984	34179	1
Fage_P084b	182	Picture	Retrieval Sternberg Letters	7584125	0	1	24824	2	0	next	hit	846
Fage_P084b	182	Pulse	99	7593384	9259	1
Fage_P084b	182	Response	1	7604223	20098	1
Fage_P084b	182	Pulse	99	7605783	21658	1
Fage_P084b	183	Picture	Fixation Cross after Retrieval	7608949	0	1	112290	2	0	next	other	0
Fage_P084b	183	Pulse	99	7618183	9234	1
Fage_P084b	183	Pulse	99	7630582	21633	1
Fage_P084b	183	Pulse	99	7642982	34033	1
Fage_P084b	183	Pulse	99	7655382	46433	1
Fage_P084b	183	Pulse	99	7667781	58832	1
Fage_P084b	183	Pulse	99	7680181	71232	1
Fage_P084b	183	Pulse	99	7692581	83632	1
Fage_P084b	183	Pulse	99	7704980	96031	1
Fage_P084b	183	Pulse	99	7717380	108431	1
Fage_P084b	184	Picture	Encoding Sternberg Letters	7721239	0	1	24824	3	0	next	other	0
Fage_P084b	184	Pulse	99	7729780	8541	1
Fage_P084b	184	Pulse	99	7742179	20940	1
Fage_P084b	185	Picture	Fixation Cross Sternberg Letters after Encoding	7746063	0	2	12496	3	0	next	other	0
Fage_P084b	185	Pulse	99	7754579	8516	1
Fage_P084b	186	Picture	Stroop Sternberg	7758559	0	1	24824	2	0	next	hit	865
Fage_P084b	186	Pulse	99	7766979	8420	1
Fage_P084b	186	Response	1	7767108	8549	2
Fage_P084b	186	Pulse	99	7779378	20819	1
Fage_P084b	187	Picture	Fixation Cross Sternberg Letters after Stroop	7783383	0	1	37319	2	0	next	other	0
Fage_P084b	187	Pulse	99	7791778	8395	1
Fage_P084b	187	Pulse	99	7804178	20795	1
Fage_P084b	187	Pulse	99	7816577	33194	1
Fage_P084b	188	Picture	Retrieval Sternberg Letters	7820702	0	1	24824	2	0	next	incorrect	873
Fage_P084b	188	Pulse	99	7828977	8275	1
Fage_P084b	188	Response	2	7829617	8915	1
Fage_P084b	188	Pulse	99	7841377	20675	1
Fage_P084b	189	Picture	Fixation Cross after Retrieval	7845526	0	1	112290	3	0	next	other	0
Fage_P084b	189	Pulse	99	7853776	8250	1
Fage_P084b	189	Pulse	99	7866176	20650	1
Fage_P084b	189	Pulse	99	7878576	33050	1
Fage_P084b	189	Pulse	99	7890975	45449	1
Fage_P084b	189	Pulse	99	7903375	57849	1
Fage_P084b	189	Pulse	99	7915775	70249	1
Fage_P084b	189	Pulse	99	7928174	82648	1
Fage_P084b	189	Pulse	99	7940574	95048	1
Fage_P084b	189	Pulse	99	7952984	107458	1
Fage_P084b	190	Picture	Encoding Sternberg Letters	7957816	0	2	24824	4	0	next	other	0
Fage_P084b	190	Pulse	99	7965383	7567	1
Fage_P084b	190	Pulse	99	7977783	19967	1
Fage_P084b	191	Picture	Fixation Cross Sternberg Letters after Encoding	7982640	0	2	12496	3	0	next	other	0
Fage_P084b	191	Pulse	99	7990182	7542	1
Fage_P084b	192	Picture	Stroop Sternberg	7995136	0	1	24824	2	0	next	incorrect	891
Fage_P084b	192	Response	2	8001262	6126	1
Fage_P084b	192	Pulse	99	8002582	7446	1
Fage_P084b	192	Pulse	99	8014982	19846	1
Fage_P084b	193	Picture	Fixation Cross Sternberg Letters after Stroop	8019960	0	1	37319	2	0	next	other	0
Fage_P084b	193	Pulse	99	8027381	7421	1
Fage_P084b	193	Pulse	99	8039781	19821	1
Fage_P084b	193	Pulse	99	8052181	32221	1
Fage_P084b	194	Picture	Retrieval Sternberg Letters	8057279	0	1	24824	2	0	next	hit	900
Fage_P084b	194	Pulse	99	8064580	7301	1
Fage_P084b	194	Response	1	8067320	10041	1
Fage_P084b	194	Pulse	99	8076980	19701	1
Fage_P084b	195	Picture	Fixation Cross after Retrieval	8082103	0	1	137115	2	0	next	other	0
Fage_P084b	195	Pulse	99	8089380	7277	1
Fage_P084b	195	Pulse	99	8101779	19676	1
Fage_P084b	195	Pulse	99	8114179	32076	1
Fage_P084b	195	Pulse	99	8126579	44476	1
Fage_P084b	195	Pulse	99	8138978	56875	1
Fage_P084b	195	Pulse	99	8151378	69275	1
Fage_P084b	195	Pulse	99	8163778	81675	1
Fage_P084b	195	Pulse	99	8176177	94074	1
Fage_P084b	195	Pulse	99	8188577	106474	1
Fage_P084b	195	Pulse	99	8200977	118874	1
Fage_P084b	195	Pulse	99	8213376	131273	1
Fage_P084b	196	Picture	Encoding Sternberg Letters	8219218	0	1	24823	3	0	next	other	0
Fage_P084b	196	Pulse	99	8225776	6558	1
Fage_P084b	196	Pulse	99	8238176	18958	1
Fage_P084b	197	Picture	Fixation Cross Sternberg Letters after Encoding	8244041	0	2	12496	3	0	next	other	0
Fage_P084b	197	Pulse	99	8250575	6534	1
Fage_P084b	198	Picture	Stroop Sternberg	8256537	0	1	24824	2	0	next	hit	921
Fage_P084b	198	Pulse	99	8262975	6438	1
Fage_P084b	198	Response	1	8264685	8148	1
Fage_P084b	198	Pulse	99	8275375	18838	1
Fage_P084b	199	Picture	Fixation Cross Sternberg Letters after Stroop	8281361	0	1	37319	2	0	next	other	0
Fage_P084b	199	Pulse	99	8287774	6413	1
Fage_P084b	199	Pulse	99	8300174	18813	1
Fage_P084b	199	Pulse	99	8312574	31213	1
Fage_P084b	200	Picture	Retrieval Sternberg Letters	8318680	0	1	24824	2	0	next	incorrect	929
Fage_P084b	200	Pulse	99	8324973	6293	1
Fage_P084b	200	Response	2	8336983	18303	1
Fage_P084b	200	Pulse	99	8337373	18693	1
Fage_P084b	201	Picture	Fixation Cross after Retrieval	8343504	0	1	124619	2	0	next	other	0
Fage_P084b	201	Pulse	99	8349773	6269	1
Fage_P084b	201	Pulse	99	8362172	18668	1
Fage_P084b	201	Pulse	99	8374572	31068	1
Fage_P084b	201	Pulse	99	8386971	43467	1
Fage_P084b	201	Pulse	99	8399371	55867	1
Fage_P084b	201	Pulse	99	8411771	68267	1
Fage_P084b	201	Pulse	99	8424170	80666	1
Fage_P084b	201	Pulse	99	8436570	93066	1
Fage_P084b	201	Pulse	99	8448970	105466	1
Fage_P084b	201	Pulse	99	8461369	117865	1
Fage_P084b	202	Picture	Encoding Sternberg Letters	8468123	0	1	24824	3	0	next	other	0
Fage_P084b	202	Pulse	99	8473769	5646	1
Fage_P084b	202	Pulse	99	8486169	18046	1
Fage_P084b	203	Picture	Fixation Cross Sternberg Letters after Encoding	8492947	0	2	12495	4	0	next	other	0
Fage_P084b	203	Pulse	99	8498568	5621	1
Fage_P084b	204	Picture	Stroop Sternberg	8505442	0	2	24824	4	0	next	incorrect	949
Fage_P084b	204	Pulse	99	8510968	5526	1
Fage_P084b	204	Response	2	8514808	9366	1
Fage_P084b	204	Pulse	99	8523368	17926	1
Fage_P084b	205	Picture	Fixation Cross Sternberg Letters after Stroop	8530266	0	2	37320	3	0	next	other	0
Fage_P084b	205	Pulse	99	8535767	5501	1
Fage_P084b	205	Pulse	99	8548167	17901	1
Fage_P084b	205	Pulse	99	8560567	30301	1
Fage_P084b	206	Picture	Retrieval Sternberg Letters	8567586	0	1	24824	2	0	next	incorrect	957
Fage_P084b	206	Pulse	99	8572966	5380	1
Fage_P084b	206	Response	2	8575346	7760	1
Fage_P084b	206	Pulse	99	8585366	17780	1
Fage_P084b	207	Picture	Fixation Cross after Retrieval	8592410	0	1	149443	2	0	next	other	0
Fage_P084b	207	Pulse	99	8597766	5356	1
Fage_P084b	207	Pulse	99	8610165	17755	1
Fage_P084b	207	Pulse	99	8622565	30155	1
Fage_P084b	207	Pulse	99	8634965	42555	1
Fage_P084b	207	Pulse	99	8647364	54954	1
Fage_P084b	207	Pulse	99	8659764	67354	1
Fage_P084b	207	Pulse	99	8672164	79754	1
Fage_P084b	207	Pulse	99	8684563	92153	1
Fage_P084b	207	Pulse	99	8696963	104553	1
Fage_P084b	207	Pulse	99	8709363	116953	1
Fage_P084b	207	Pulse	99	8721762	129352	1
Fage_P084b	207	Pulse	99	8734162	141752	1
Fage_P084b	208	Picture	Encoding Sternberg Letters	8741853	0	1	24824	2	0	next	other	0
Fage_P084b	208	Pulse	99	8746562	4709	1
Fage_P084b	208	Pulse	99	8758961	17108	1
Fage_P084b	209	Picture	Fixation Cross Sternberg Letters after Encoding	8766677	0	1	12495	2	0	next	other	0
Fage_P084b	209	Pulse	99	8771361	4684	1
Fage_P084b	210	Picture	Stroop Sternberg	8779172	0	1	24824	2	0	next	incorrect	979
Fage_P084b	210	Pulse	99	8783760	4588	1
Fage_P084b	210	Response	2	8786910	7738	1
Fage_P084b	210	Pulse	99	8796160	16988	1
Fage_P084b	211	Picture	Fixation Cross Sternberg Letters after Stroop	8803996	0	1	37319	2	0	next	other	0
Fage_P084b	211	Pulse	99	8808560	4564	1
Fage_P084b	211	Pulse	99	8820959	16963	1
Fage_P084b	211	Pulse	99	8833359	29363	1
Fage_P084b	212	Picture	Retrieval Sternberg Letters	8841315	0	1	24824	2	0	next	hit	987
Fage_P084b	212	Pulse	99	8845759	4444	1
Fage_P084b	212	Response	1	8856058	14743	1
Fage_P084b	212	Pulse	99	8858158	16843	1
Fage_P084b	213	Picture	Fixation Cross after Retrieval	8866139	0	1	124620	2	0	next	other	0
Fage_P084b	213	Pulse	99	8870558	4419	1
Fage_P084b	213	Pulse	99	8882958	16819	1
Fage_P084b	213	Pulse	99	8895357	29218	1
Fage_P084b	213	Pulse	99	8907757	41618	1
Fage_P084b	213	Pulse	99	8920157	54018	1
Fage_P084b	213	Pulse	99	8932556	66417	1
Fage_P084b	213	Pulse	99	8944956	78817	1
Fage_P084b	213	Pulse	99	8957356	91217	1
Fage_P084b	213	Pulse	99	8969755	103616	1
Fage_P084b	213	Pulse	99	8982155	116016	1
Fage_P084b	214	Picture	Encoding Sternberg Letters	8990759	0	1	24824	2	0	next	other	0
Fage_P084b	214	Pulse	99	8994555	3796	1
Fage_P084b	214	Pulse	99	9006954	16195	1
Fage_P084b	215	Picture	Fixation Cross Sternberg Letters after Encoding	9015583	0	1	12494	3	0	next	other	0
Fage_P084b	215	Pulse	99	9019354	3771	1
Fage_P084b	216	Picture	Stroop Sternberg	9028077	0	2	24825	3	0	next	incorrect	1007
Fage_P084b	216	Pulse	99	9031754	3677	1
Fage_P084b	216	Response	2	9035633	7556	1
Fage_P084b	216	Pulse	99	9044153	16076	1
Fage_P084b	217	Picture	Fixation Cross Sternberg Letters after Stroop	9052902	0	1	37319	2	0	next	other	0
Fage_P084b	217	Pulse	99	9056553	3651	1
Fage_P084b	217	Pulse	99	9068952	16050	1
Fage_P084b	217	Pulse	99	9081352	28450	1
Fage_P084b	218	Picture	Retrieval Sternberg Letters	9090221	0	1	24824	2	0	next	incorrect	1015
Fage_P084b	218	Pulse	99	9093752	3531	1
Fage_P084b	218	Response	2	9099322	9101	1
Fage_P084b	218	Pulse	99	9106151	15930	1
Fage_P084b	219	Picture	Fixation Cross after Retrieval	9115045	0	1	112291	2	0	next	other	0
Fage_P084b	219	Pulse	99	9118551	3506	1
Fage_P084b	219	Pulse	99	9130951	15906	1
Fage_P084b	219	Pulse	99	9143350	28305	1
Fage_P084b	219	Pulse	99	9155750	40705	1
Fage_P084b	219	Pulse	99	9168150	53105	1
Fage_P084b	219	Pulse	99	9180549	65504	1
Fage_P084b	219	Pulse	99	9192949	77904	1
Fage_P084b	219	Pulse	99	9205349	90304	1
Fage_P084b	219	Pulse	99	9217748	102703	1
Fage_P084b	220	Picture	Encoding Sternberg Letters	9227336	0	1	24824	2	0	next	other	0
Fage_P084b	220	Pulse	99	9230148	2812	1
Fage_P084b	220	Pulse	99	9242548	15212	1
Fage_P084b	221	Picture	Fixation Cross Sternberg Letters after Encoding	9252160	0	1	12495	2	0	next	other	0
Fage_P084b	221	Pulse	99	9254947	2787	1
Fage_P084b	222	Picture	Stroop Sternberg	9264655	0	1	24824	2	0	next	hit	1034
Fage_P084b	222	Pulse	99	9267347	2692	1
Fage_P084b	222	Response	1	9270647	5992	1
Fage_P084b	222	Pulse	99	9279747	15092	1
Fage_P084b	223	Picture	Fixation Cross Sternberg Letters after Stroop	9289479	0	1	37319	2	0	next	other	0
Fage_P084b	223	Pulse	99	9292146	2667	1
Fage_P084b	223	Pulse	99	9304546	15067	1
Fage_P084b	223	Pulse	99	9316946	27467	1
Fage_P084b	224	Picture	Retrieval Sternberg Letters	9326798	0	1	24824	2	0	next	incorrect	1043
Fage_P084b	224	Pulse	99	9329345	2547	1
Fage_P084b	224	Pulse	99	9341745	14947	1
Fage_P084b	224	Response	2	9350065	23267	1
Fage_P084b	225	Picture	Fixation Cross after Retrieval	9351622	0	1	124620	2	0	next	other	0
Fage_P084b	225	Pulse	99	9354145	2523	1
Fage_P084b	225	Pulse	99	9366544	14922	1
Fage_P084b	225	Pulse	99	9378944	27322	1
Fage_P084b	225	Pulse	99	9391344	39722	1
Fage_P084b	225	Pulse	99	9403743	52121	1
Fage_P084b	225	Pulse	99	9416143	64521	1
Fage_P084b	225	Pulse	99	9428543	76921	1
Fage_P084b	225	Pulse	99	9440942	89320	1
Fage_P084b	225	Pulse	99	9453342	101720	1
Fage_P084b	225	Pulse	99	9465741	114119	1
Fage_P084b	226	Picture	Encoding Sternberg Letters	9476242	0	1	24824	2	0	next	other	0
Fage_P084b	226	Pulse	99	9478141	1899	1
Fage_P084b	226	Pulse	99	9490541	14299	1
Fage_P084b	227	Picture	Fixation Cross Sternberg Letters after Encoding	9501066	0	1	12495	2	0	next	other	0
Fage_P084b	227	Pulse	99	9502940	1874	1
Fage_P084b	228	Picture	Stroop Sternberg	9513561	0	1	24824	2	0	next	incorrect	1062
Fage_P084b	228	Pulse	99	9515340	1779	1
Fage_P084b	228	Response	2	9521070	7509	1
Fage_P084b	228	Pulse	99	9527740	14179	1
Fage_P084b	229	Picture	Fixation Cross Sternberg Letters after Stroop	9538385	0	1	37319	2	0	next	other	0
Fage_P084b	229	Pulse	99	9540139	1754	1
Fage_P084b	229	Pulse	99	9552539	14154	1
Fage_P084b	229	Pulse	99	9564939	26554	1
Fage_P084b	230	Picture	Retrieval Sternberg Letters	9575704	0	1	24824	2	0	next	incorrect	1070
Fage_P084b	230	Pulse	99	9577338	1634	1
Fage_P084b	230	Response	2	9588098	12394	1
Fage_P084b	230	Pulse	99	9589738	14034	1
Fage_P084b	231	Picture	Fixation Cross after Retrieval	9600528	0	1	124619	3	0	next	other	0
Fage_P084b	231	Pulse	99	9602138	1610	1
Fage_P084b	231	Pulse	99	9614537	14009	1
Fage_P084b	231	Pulse	99	9626937	26409	1
Fage_P084b	231	Pulse	99	9639337	38809	1
Fage_P084b	231	Pulse	99	9651736	51208	1
Fage_P084b	231	Pulse	99	9664136	63608	1
Fage_P084b	231	Pulse	99	9676536	76008	1
Fage_P084b	231	Pulse	99	9688935	88407	1
Fage_P084b	231	Pulse	99	9701335	100807	1
Fage_P084b	231	Pulse	99	9713735	113207	1
Fage_P084b	232	Picture	Encoding Sternberg Letters	9725147	0	2	24824	3	0	next	other	0
Fage_P084b	232	Pulse	99	9726134	987	1
Fage_P084b	232	Pulse	99	9738534	13387	1
Fage_P084b	233	Picture	Fixation Cross Sternberg Letters after Encoding	9749971	0	1	12496	2	0	next	other	0
Fage_P084b	233	Pulse	99	9750934	963	1
Fage_P084b	234	Picture	Stroop Sternberg	9762467	0	1	24824	2	0	next	incorrect	1090
Fage_P084b	234	Pulse	99	9763333	866	1
Fage_P084b	234	Response	2	9770323	7856	1
Fage_P084b	234	Pulse	99	9775733	13266	1
Fage_P084b	235	Picture	Fixation Cross Sternberg Letters after Stroop	9787291	0	1	37319	2	0	next	other	0
Fage_P084b	235	Pulse	99	9788133	842	1
Fage_P084b	235	Pulse	99	9800532	13241	1
Fage_P084b	235	Pulse	99	9812932	25641	1
Fage_P084b	236	Picture	Retrieval Sternberg Letters	9824610	0	1	24824	2	0	next	incorrect	1099
Fage_P084b	236	Pulse	99	9825332	722	1
Fage_P084b	236	Pulse	99	9837731	13121	1
Fage_P084b	236	Response	2	9839431	14821	1
Fage_P084b	237	Picture	Fixation Cross after Retrieval	9849434	0	1	112291	2	0	next	other	0
Fage_P084b	237	Pulse	99	9850141	707	1
Fage_P084b	237	Pulse	99	9862540	13106	1
Fage_P084b	237	Pulse	99	9874940	25506	1
Fage_P084b	237	Pulse	99	9887340	37906	1
Fage_P084b	237	Pulse	99	9899739	50305	1
Fage_P084b	237	Pulse	99	9912139	62705	1
Fage_P084b	237	Pulse	99	9924539	75105	1
Fage_P084b	237	Pulse	99	9936938	87504	1
Fage_P084b	237	Pulse	99	9949338	99904	1
Fage_P084b	238	Picture	Encoding Sternberg Letters	9961725	0	1	24823	3	0	next	other	0
Fage_P084b	238	Pulse	99	9961738	13	1
Fage_P084b	238	Pulse	99	9974137	12412	1
Fage_P084b	238	Pulse	99	9986537	24812	1
Fage_P084b	239	Picture	Fixation Cross Sternberg Letters after Encoding	9986548	0	2	12496	3	0	next	other	0
Fage_P084b	239	Pulse	99	9998937	12389	1
Fage_P084b	240	Picture	Stroop Sternberg	9999044	0	1	24824	2	0	next	incorrect	1117
Fage_P084b	240	Response	2	10006686	7642	1
Fage_P084b	240	Pulse	99	10011336	12292	1
Fage_P084b	240	Pulse	99	10023736	24692	1
Fage_P084b	241	Picture	Fixation Cross Sternberg Letters after Stroop	10023868	0	1	37319	2	0	next	other	0
Fage_P084b	241	Pulse	99	10036136	12268	1
Fage_P084b	241	Pulse	99	10048535	24667	1
Fage_P084b	241	Pulse	99	10060935	37067	1
Fage_P084b	242	Picture	Retrieval Sternberg Letters	10061187	0	1	24824	2	0	next	incorrect	1125
Fage_P084b	242	Response	2	10069295	8108	1
Fage_P084b	242	Pulse	99	10073335	12148	1
Fage_P084b	242	Pulse	99	10085734	24547	1
Fage_P084b	243	Picture	Fixation Cross after Retrieval	10086011	0	1	137115	2	0	next	other	0
Fage_P084b	243	Pulse	99	10098134	12123	1
Fage_P084b	243	Pulse	99	10110534	24523	1
Fage_P084b	243	Pulse	99	10122933	36922	1
Fage_P084b	243	Pulse	99	10135333	49322	1
Fage_P084b	243	Pulse	99	10147733	61722	1
Fage_P084b	243	Pulse	99	10160132	74121	1
Fage_P084b	243	Pulse	99	10172532	86521	1
Fage_P084b	243	Pulse	99	10184931	98920	1
Fage_P084b	243	Pulse	99	10197331	111320	1
Fage_P084b	243	Pulse	99	10209731	123720	1
Fage_P084b	243	Pulse	99	10222130	136119	1
Fage_P084b	244	Picture	Encoding Sternberg Letters	10223126	0	1	24824	2	0	next	other	0
Fage_P084b	244	Pulse	99	10234530	11404	1
Fage_P084b	244	Pulse	99	10246930	23804	1
Fage_P084b	245	Picture	Fixation Cross Sternberg Letters after Encoding	10247950	0	1	12495	2	0	next	other	0
Fage_P084b	245	Pulse	99	10259329	11379	1
Fage_P084b	246	Picture	Stroop Sternberg	10260445	0	1	24824	2	0	next	incorrect	1146
Fage_P084b	246	Response	2	10268849	8404	1
Fage_P084b	246	Pulse	99	10271729	11284	1
Fage_P084b	246	Pulse	99	10284129	23684	1
Fage_P084b	247	Picture	Fixation Cross Sternberg Letters after Stroop	10285269	0	1	37319	2	0	next	other	0
Fage_P084b	247	Pulse	99	10296528	11259	1
Fage_P084b	247	Pulse	99	10308928	23659	1
Fage_P084b	247	Pulse	99	10321328	36059	1
Fage_P084b	248	Picture	Retrieval Sternberg Letters	10322588	0	1	24824	2	0	next	incorrect	1155
Fage_P084b	248	Pulse	99	10333727	11139	1
Fage_P084b	248	Response	2	10338637	16049	1
Fage_P084b	248	Pulse	99	10346127	23539	1
Fage_P084b	249	Picture	Fixation Cross after Retrieval	10347412	0	1	149443	2	0	next	other	0
Fage_P084b	249	Pulse	99	10358527	11115	1
Fage_P084b	249	Pulse	99	10370926	23514	1
Fage_P084b	249	Pulse	99	10383326	35914	1
Fage_P084b	249	Pulse	99	10395726	48314	1
Fage_P084b	249	Pulse	99	10408125	60713	1
Fage_P084b	249	Pulse	99	10420525	73113	1
Fage_P084b	249	Pulse	99	10432925	85513	1
Fage_P084b	249	Pulse	99	10445324	97912	1
Fage_P084b	249	Pulse	99	10457724	110312	1
Fage_P084b	249	Pulse	99	10470124	122712	1
Fage_P084b	249	Pulse	99	10482523	135111	1
Fage_P084b	249	Pulse	99	10494923	147511	1
Fage_P084b	250	Picture	Encoding Sternberg Letters	10496855	0	1	24824	2	0	next	other	0
Fage_P084b	250	Pulse	99	10507323	10468	1
Fage_P084b	250	Pulse	99	10519722	22867	1
Fage_P084b	251	Picture	Fixation Cross Sternberg Letters after Encoding	10521679	0	1	12495	3	0	next	other	0
Fage_P084b	251	Pulse	99	10532122	10443	1
Fage_P084b	252	Picture	Stroop Sternberg	10534174	0	2	24824	4	0	next	hit	1177
Fage_P084b	252	Pulse	99	10544522	10348	1
Fage_P084b	252	Response	1	10548821	14647	1
Fage_P084b	252	Pulse	99	10556921	22747	1
Fage_P084b	253	Picture	Fixation Cross Sternberg Letters after Stroop	10558998	0	2	37320	3	0	next	other	0
Fage_P084b	253	Pulse	99	10569321	10323	1
Fage_P084b	253	Pulse	99	10581721	22723	1
Fage_P084b	253	Pulse	99	10594120	35122	1
Fage_P084b	254	Picture	Retrieval Sternberg Letters	10596318	0	1	24824	2	0	next	hit	1185
Fage_P084b	254	Pulse	99	10606520	10202	1
Fage_P084b	254	Response	1	10611640	15322	1
Fage_P084b	254	Pulse	99	10618919	22601	1
Fage_P084b	255	Picture	Fixation Cross after Retrieval	10621142	0	1	137114	2	0	next	other	0
Fage_P084b	255	Pulse	99	10631319	10177	1
Fage_P084b	255	Pulse	99	10643719	22577	1
Fage_P084b	255	Pulse	99	10656118	34976	1
Fage_P084b	255	Pulse	99	10668518	47376	1
Fage_P084b	255	Pulse	99	10680918	59776	1
Fage_P084b	255	Pulse	99	10693317	72175	1
Fage_P084b	255	Pulse	99	10705717	84575	1
Fage_P084b	255	Pulse	99	10718117	96975	1
Fage_P084b	255	Pulse	99	10730516	109374	1
Fage_P084b	255	Pulse	99	10742916	121774	1
Fage_P084b	255	Pulse	99	10755316	134174	1
Fage_P084b	256	Picture	Encoding Sternberg Letters	10758256	0	1	24824	2	0	next	other	0
Fage_P084b	256	Pulse	99	10767715	9459	1
Fage_P084b	256	Pulse	99	10780115	21859	1
Fage_P084b	257	Picture	Fixation Cross Sternberg Letters after Encoding	10783080	0	1	12496	2	0	next	other	0
Fage_P084b	257	Pulse	99	10792515	9435	1
Fage_P084b	258	Picture	Stroop Sternberg	10795576	0	1	24823	3	0	next	incorrect	1205
Fage_P084b	258	Response	2	10804394	8818	1
Fage_P084b	258	Pulse	99	10804914	9338	1
Fage_P084b	258	Pulse	99	10817314	21738	1
Fage_P084b	259	Picture	Fixation Cross Sternberg Letters after Stroop	10820399	0	2	37320	3	0	next	other	0
Fage_P084b	259	Pulse	99	10829714	9315	1
Fage_P084b	259	Pulse	99	10842113	21714	1
Fage_P084b	259	Pulse	99	10854513	34114	1
Fage_P084b	260	Picture	Retrieval Sternberg Letters	10857719	0	1	24824	2	0	next	incorrect	1214
Fage_P084b	260	Pulse	99	10866913	9194	1
Fage_P084b	260	Response	2	10873322	15603	1
Fage_P084b	260	Pulse	99	10879312	21593	1
Fage_P084b	261	Picture	Fixation Cross after Retrieval	10882543	0	1	112290	3	0	next	other	0
Fage_P084b	261	Pulse	99	10891712	9169	1
Fage_P084b	261	Pulse	99	10904112	21569	1
Fage_P084b	261	Pulse	99	10916511	33968	1
Fage_P084b	261	Pulse	99	10928911	46368	1
Fage_P084b	261	Pulse	99	10941310	58767	1
Fage_P084b	261	Pulse	99	10953710	71167	1
Fage_P084b	261	Pulse	99	10966110	83567	1
Fage_P084b	261	Pulse	99	10978510	95967	1
Fage_P084b	261	Pulse	99	10990909	108366	1
Fage_P084b	262	Picture	Encoding Sternberg Letters	10994833	0	2	24824	3	0	next	other	0
Fage_P084b	262	Pulse	99	11003309	8476	1
Fage_P084b	262	Pulse	99	11015708	20875	1
Fage_P084b	263	Picture	Fixation Cross Sternberg Letters after Encoding	11019657	0	1	12496	2	0	next	other	0
Fage_P084b	263	Pulse	99	11028108	8451	1
Fage_P084b	264	Picture	Stroop Sternberg	11032153	0	1	24824	2	0	next	incorrect	1233
Fage_P084b	264	Pulse	99	11040508	8355	1
Fage_P084b	264	Response	2	11043057	10904	1
Fage_P084b	264	Pulse	99	11052907	20754	1
Fage_P084b	265	Picture	Fixation Cross Sternberg Letters after Stroop	11056977	0	1	37319	2	0	next	other	0
Fage_P084b	265	Pulse	99	11065307	8330	1
Fage_P084b	265	Pulse	99	11077707	20730	1
Fage_P084b	265	Pulse	99	11090106	33129	1
Fage_P084b	266	Picture	Retrieval Sternberg Letters	11094296	0	1	24823	3	0	next	incorrect	1240
Fage_P084b	266	Response	2	11101206	6910	1
Fage_P084b	266	Pulse	99	11102506	8210	1
Fage_P084b	266	Pulse	99	11114906	20610	1
Fage_P084b	267	Picture	Fixation Cross after Retrieval	11119119	0	2	149444	3	0	next	other	0
Fage_P084b	267	Pulse	99	11127305	8186	1
Fage_P084b	267	Pulse	99	11139705	20586	1
Fage_P084b	267	Pulse	99	11152105	32986	1
Fage_P084b	267	Pulse	99	11164504	45385	1
Fage_P084b	267	Pulse	99	11176904	57785	1
Fage_P084b	267	Pulse	99	11189304	70185	1
Fage_P084b	267	Pulse	99	11201703	82584	1
Fage_P084b	267	Pulse	99	11214103	94984	1
Fage_P084b	267	Pulse	99	11226503	107384	1
Fage_P084b	267	Pulse	99	11238902	119783	1
Fage_P084b	267	Pulse	99	11251302	132183	1
Fage_P084b	267	Pulse	99	11263702	144583	1
Fage_P084b	268	Picture	Encoding Sternberg Letters	11268563	0	1	24824	2	0	next	other	0
Fage_P084b	268	Pulse	99	11276101	7538	1
Fage_P084b	268	Pulse	99	11288501	19938	1
Fage_P084b	269	Picture	Fixation Cross Sternberg Letters after Encoding	11293387	0	1	12495	2	0	next	other	0
Fage_P084b	269	Pulse	99	11300901	7514	1
Fage_P084b	270	Picture	Stroop Sternberg	11305882	0	1	24824	2	0	next	incorrect	1263
Fage_P084b	270	Pulse	99	11313300	7418	1
Fage_P084b	270	Response	2	11314230	8348	1
Fage_P084b	270	Pulse	99	11325700	19818	1
Fage_P084b	271	Picture	Fixation Cross Sternberg Letters after Stroop	11330706	0	1	37319	3	0	next	other	0
Fage_P084b	271	Pulse	99	11338100	7394	1
Fage_P084b	271	Pulse	99	11350499	19793	1
Fage_P084b	271	Pulse	99	11362899	32193	1
Fage_P084b	272	Picture	Retrieval Sternberg Letters	11368025	0	2	24824	4	0	next	hit	1271
Fage_P084b	272	Pulse	99	11375298	7273	1
Fage_P084b	272	Response	1	11376798	8773	1
Fage_P084b	272	Pulse	99	11387698	19673	1
Fage_P084b	273	Picture	Fixation Cross after Retrieval	11392849	0	2	124620	3	0	next	other	0
Fage_P084b	273	Pulse	99	11400098	7249	1
Fage_P084b	273	Pulse	99	11412497	19648	1
Fage_P084b	273	Pulse	99	11424897	32048	1
Fage_P084b	273	Pulse	99	11437297	44448	1
Fage_P084b	273	Pulse	99	11449696	56847	1
Fage_P084b	273	Pulse	99	11462096	69247	1
Fage_P084b	273	Pulse	99	11474496	81647	1
Fage_P084b	273	Pulse	99	11486895	94046	1
Fage_P084b	273	Pulse	99	11499295	106446	1
Fage_P084b	273	Pulse	99	11511695	118846	1
Fage_P084b	274	Picture	Encoding Sternberg Letters	11517469	0	1	24824	2	0	next	other	0
Fage_P084b	274	Pulse	99	11524094	6625	1
Fage_P084b	274	Pulse	99	11536494	19025	1
Fage_P084b	275	Picture	Fixation Cross Sternberg Letters after Encoding	11542293	0	1	12495	2	0	next	other	0
Fage_P084b	275	Pulse	99	11548894	6601	1
Fage_P084b	276	Picture	Stroop Sternberg	11554788	0	1	24824	2	0	next	incorrect	1291
Fage_P084b	276	Pulse	99	11561293	6505	1
Fage_P084b	276	Response	2	11561743	6955	1
Fage_P084b	276	Pulse	99	11573693	18905	1
Fage_P084b	277	Picture	Fixation Cross Sternberg Letters after Stroop	11579612	0	1	37319	2	0	next	other	0
Fage_P084b	277	Pulse	99	11586093	6481	1
Fage_P084b	277	Pulse	99	11598492	18880	1
Fage_P084b	277	Pulse	99	11610892	31280	1
Fage_P084b	278	Picture	Retrieval Sternberg Letters	11616931	0	1	24824	3	0	next	hit	1299
Fage_P084b	278	Pulse	99	11623292	6361	1
Fage_P084b	278	Response	1	11626901	9970	1
Fage_P084b	278	Pulse	99	11635691	18760	1
Fage_P084b	279	Picture	Fixation Cross after Retrieval	11641755	0	2	112291	3	0	next	other	0
Fage_P084b	279	Pulse	99	11648091	6336	1
Fage_P084b	279	Pulse	99	11660490	18735	1
Fage_P084b	279	Pulse	99	11672890	31135	1
Fage_P084b	279	Pulse	99	11685290	43535	1
Fage_P084b	279	Pulse	99	11697689	55934	1
Fage_P084b	279	Pulse	99	11710089	68334	1
Fage_P084b	279	Pulse	99	11722489	80734	1
Fage_P084b	279	Pulse	99	11734888	93133	1
Fage_P084b	279	Pulse	99	11747298	105543	1
Fage_P084b	280	Picture	Encoding Sternberg Letters	11754046	0	1	24824	2	0	next	other	0
Fage_P084b	280	Pulse	99	11759698	5652	1
Fage_P084b	280	Pulse	99	11772097	18051	1
Fage_P084b	281	Picture	Fixation Cross Sternberg Letters after Encoding	11778870	0	1	12495	2	0	next	other	0
Fage_P084b	281	Pulse	99	11784497	5627	1
Fage_P084b	282	Picture	Stroop Sternberg	11791365	0	1	24824	2	0	next	hit	1318
Fage_P084b	282	Pulse	99	11796897	5532	1
Fage_P084b	282	Response	1	11799746	8381	1
Fage_P084b	282	Pulse	99	11809296	17931	1
Fage_P084b	283	Picture	Fixation Cross Sternberg Letters after Stroop	11816189	0	1	37319	2	0	next	other	0
Fage_P084b	283	Pulse	99	11821696	5507	1
Fage_P084b	283	Pulse	99	11834096	17907	1
Fage_P084b	283	Pulse	99	11846495	30306	1
Fage_P084b	284	Picture	Retrieval Sternberg Letters	11853508	0	1	24824	2	0	next	hit	1326
Fage_P084b	284	Pulse	99	11858895	5387	1
Fage_P084b	284	Response	1	11863945	10437	1
Fage_P084b	284	Pulse	99	11871295	17787	1
Fage_P084b	285	Picture	Fixation Cross after Retrieval	11878332	0	1	137115	2	0	next	other	0
Fage_P084b	285	Pulse	99	11883694	5362	1
Fage_P084b	285	Pulse	99	11896094	17762	1
Fage_P084b	285	Pulse	99	11908494	30162	1
Fage_P084b	285	Pulse	99	11920893	42561	1
Fage_P084b	285	Pulse	99	11933293	54961	1
Fage_P084b	285	Pulse	99	11945693	67361	1
Fage_P084b	285	Pulse	99	11958092	79760	1
Fage_P084b	285	Pulse	99	11970492	92160	1
Fage_P084b	285	Pulse	99	11982892	104560	1
Fage_P084b	285	Pulse	99	11995291	116959	1
Fage_P084b	285	Pulse	99	12007691	129359	1
Fage_P084b	286	Picture	Encoding Sternberg Letters	12015447	0	1	24824	2	0	next	other	0
Fage_P084b	286	Pulse	99	12020091	4644	1
Fage_P084b	286	Pulse	99	12032490	17043	1
Fage_P084b	287	Picture	Fixation Cross Sternberg Letters after Encoding	12040271	0	1	12495	2	0	next	other	0
Fage_P084b	287	Pulse	99	12044890	4619	1
Fage_P084b	288	Picture	Stroop Sternberg	12052766	0	1	24824	2	0	next	hit	1347
Fage_P084b	288	Pulse	99	12057290	4524	1
Fage_P084b	288	Response	1	12061169	8403	1
Fage_P084b	288	Pulse	99	12069689	16923	1
Fage_P084b	289	Picture	Fixation Cross Sternberg Letters after Stroop	12077590	0	1	37319	2	0	next	other	0
Fage_P084b	289	Pulse	99	12082089	4499	1
Fage_P084b	289	Pulse	99	12094488	16898	1
Fage_P084b	289	Pulse	99	12106888	29298	1
Fage_P084b	290	Picture	Retrieval Sternberg Letters	12114909	0	1	24824	2	0	next	incorrect	1355
Fage_P084b	290	Pulse	99	12119288	4379	1
Fage_P084b	290	Response	2	12127508	12599	1
Fage_P084b	290	Pulse	99	12131687	16778	1
Fage_P084b	291	Picture	Fixation Cross after Retrieval	12139733	0	1	112291	2	0	next	other	0
Fage_P084b	291	Pulse	99	12144087	4354	1
Fage_P084b	291	Pulse	99	12156487	16754	1
Fage_P084b	291	Pulse	99	12168886	29153	1
Fage_P084b	291	Pulse	99	12181286	41553	1
Fage_P084b	291	Pulse	99	12193686	53953	1
Fage_P084b	291	Pulse	99	12206085	66352	1
Fage_P084b	291	Pulse	99	12218485	78752	1
Fage_P084b	291	Pulse	99	12230885	91152	1
Fage_P084b	291	Pulse	99	12243284	103551	1
Fage_P084b	292	Picture	End Sternberg	12252024	0	1	37319	2	0	next	other	0
Fage_P084b	292	Pulse	99	12255684	3660	1
Fage_P084b	292	Pulse	99	12268084	16060	1
Fage_P084b	292	Pulse	99	12280483	28459	1
Fage_P084b	293	Picture	Instruction Stroop	12289343	0	1	37320	2	0	next	other	0
Fage_P084b	293	Pulse	99	12292883	3540	1
Fage_P084b	293	Pulse	99	12305283	15940	1
Fage_P084b	293	Pulse	99	12317682	28339	1
Fage_P084b	294	Picture	stroop neutral close	12326663	0	1	24990	2	0	next	incorrect	1377
Fage_P084b	294	Pulse	99	12330082	3419	1
Fage_P084b	294	Response	2	12336532	9869	1
Fage_P084b	294	Pulse	99	12342481	15818	1
Fage_P084b	295	Picture	stroop neutral close	12351653	0	1	24991	2	0	next	hit	1381
Fage_P084b	295	Pulse	99	12354881	3228	1
Fage_P084b	295	Response	1	12358071	6418	1
Fage_P084b	295	Pulse	99	12367281	15628	1
Fage_P084b	296	Picture	stroop neutral close	12376644	0	1	24824	2	0	next	incorrect	1385
Fage_P084b	296	Pulse	99	12379681	3037	1
Fage_P084b	296	Response	2	12382590	5946	1
Fage_P084b	296	Pulse	99	12392080	15436	1
Fage_P084b	297	Picture	stroop neutral close	12401468	0	1	24990	2	0	next	incorrect	1389
Fage_P084b	297	Pulse	99	12404480	3012	1
Fage_P084b	297	Response	2	12410520	9052	1
Fage_P084b	297	Pulse	99	12416879	15411	1
Fage_P084b	298	Picture	stroop neutral close	12426458	0	1	24991	2	0	next	hit	1393
Fage_P084b	298	Pulse	99	12429279	2821	1
Fage_P084b	298	Response	1	12431979	5521	1
Fage_P084b	298	Pulse	99	12441679	15221	1
Fage_P084b	299	Picture	stroop neutral close	12451449	0	1	24824	2	0	next	incorrect	1397
Fage_P084b	299	Pulse	99	12454079	2630	1
Fage_P084b	299	Response	2	12458958	7509	1
Fage_P084b	299	Pulse	99	12466478	15029	1
Fage_P084b	300	Picture	Fixation Cross Stroop	12476273	0	1	124619	2	0	next	other	0
Fage_P084b	300	Pulse	99	12478878	2605	1
Fage_P084b	300	Pulse	99	12491277	15004	1
Fage_P084b	300	Pulse	99	12503677	27404	1
Fage_P084b	300	Pulse	99	12516077	39804	1
Fage_P084b	300	Pulse	99	12528476	52203	1
Fage_P084b	300	Pulse	99	12540876	64603	1
Fage_P084b	300	Pulse	99	12553276	77003	1
Fage_P084b	300	Pulse	99	12565675	89402	1
Fage_P084b	300	Pulse	99	12578075	101802	1
Fage_P084b	300	Pulse	99	12590475	114202	1
Fage_P084b	301	Picture	stroop neutral close	12600892	0	1	24990	3	0	next	hit	1412
Fage_P084b	301	Pulse	99	12602874	1982	1
Fage_P084b	301	Response	1	12607814	6922	1
Fage_P084b	301	Pulse	99	12615274	14382	1
Fage_P084b	302	Picture	stroop neutral close	12625882	0	2	24825	3	0	next	incorrect	1416
Fage_P084b	302	Pulse	99	12627674	1792	1
Fage_P084b	302	Response	2	12632073	6191	1
Fage_P084b	302	Pulse	99	12640073	14191	1
Fage_P084b	303	Picture	stroop neutral close	12650707	0	1	24823	3	0	next	incorrect	1420
Fage_P084b	303	Pulse	99	12652473	1766	1
Fage_P084b	303	Response	2	12657733	7026	1
Fage_P084b	303	Pulse	99	12664872	14165	1
Fage_P084b	304	Picture	stroop neutral close	12675530	0	2	24991	3	0	next	incorrect	1424
Fage_P084b	304	Pulse	99	12677272	1742	1
Fage_P084b	304	Response	2	12682712	7182	1
Fage_P084b	304	Pulse	99	12689672	14142	1
Fage_P084b	305	Picture	stroop neutral close	12700521	0	1	24991	2	0	next	hit	1428
Fage_P084b	305	Pulse	99	12702072	1551	1
Fage_P084b	305	Response	1	12707191	6670	1
Fage_P084b	305	Pulse	99	12714471	13950	1
Fage_P084b	306	Picture	stroop neutral close	12725512	0	1	24823	3	0	next	incorrect	1432
Fage_P084b	306	Pulse	99	12726871	1359	1
Fage_P084b	306	Response	2	12731231	5719	1
Fage_P084b	306	Pulse	99	12739270	13758	1
Fage_P084b	307	Picture	Fixation Cross Stroop	12750335	0	2	124620	3	0	next	other	0
Fage_P084b	307	Pulse	99	12751670	1335	1
Fage_P084b	307	Pulse	99	12764070	13735	1
Fage_P084b	307	Pulse	99	12776469	26134	1
Fage_P084b	307	Pulse	99	12788869	38534	1
Fage_P084b	307	Pulse	99	12801269	50934	1
Fage_P084b	307	Pulse	99	12813669	63334	1
Fage_P084b	307	Pulse	99	12826068	75733	1
Fage_P084b	307	Pulse	99	12838468	88133	1
Fage_P084b	307	Pulse	99	12850867	100532	1
Fage_P084b	307	Pulse	99	12863267	112932	1
Fage_P084b	308	Picture	stroop neutral close	12874955	0	1	24990	3	0	next	hit	1447
Fage_P084b	308	Pulse	99	12875667	712	1
Fage_P084b	308	Response	1	12881576	6621	1
Fage_P084b	308	Pulse	99	12888066	13111	1
Fage_P084b	309	Picture	stroop neutral close	12899945	0	2	24824	4	0	next	incorrect	1451
Fage_P084b	309	Pulse	99	12900466	521	1
Fage_P084b	309	Response	2	12909876	9931	1
Fage_P084b	309	Pulse	99	12912866	12921	1
Fage_P084b	310	Picture	stroop neutral close	12924769	0	2	24824	3	0	next	incorrect	1455
Fage_P084b	310	Pulse	99	12925265	496	1
Fage_P084b	310	Response	2	12931735	6966	1
Fage_P084b	310	Pulse	99	12937665	12896	1
Fage_P084b	311	Picture	stroop neutral close	12949593	0	1	24824	2	0	next	incorrect	1459
Fage_P084b	311	Pulse	99	12950065	472	1
Fage_P084b	311	Response	2	12956864	7271	1
Fage_P084b	311	Pulse	99	12962464	12871	1
Fage_P084b	312	Picture	stroop neutral close	12974417	0	1	24991	2	0	next	hit	1463
Fage_P084b	312	Pulse	99	12974864	447	1
Fage_P084b	312	Response	1	12982164	7747	1
Fage_P084b	312	Pulse	99	12987264	12847	1
Fage_P084b	313	Picture	stroop neutral close	12999408	0	1	24824	2	0	next	hit	1467
Fage_P084b	313	Pulse	99	12999663	255	1
Fage_P084b	313	Response	1	13006433	7025	1
Fage_P084b	313	Pulse	99	13012063	12655	1
Fage_P084b	314	Picture	Fixation Cross Stroop	13024232	0	1	124619	2	0	next	other	0
Fage_P084b	314	Pulse	99	13024463	231	1
Fage_P084b	314	Pulse	99	13036862	12630	1
Fage_P084b	314	Pulse	99	13049262	25030	1
Fage_P084b	314	Pulse	99	13061662	37430	1
Fage_P084b	314	Pulse	99	13074061	49829	1
Fage_P084b	314	Pulse	99	13086461	62229	1
Fage_P084b	314	Pulse	99	13098861	74629	1
Fage_P084b	314	Pulse	99	13111260	87028	1
Fage_P084b	314	Pulse	99	13123660	99428	1
Fage_P084b	314	Pulse	99	13136059	111827	1
Fage_P084b	314	Pulse	99	13148459	124227	1
Fage_P084b	315	Picture	stroop neutral close	13148851	0	1	24991	2	0	next	incorrect	1482
Fage_P084b	315	Response	2	13155989	7138	1
Fage_P084b	315	Pulse	99	13160859	12008	1
Fage_P084b	315	Pulse	99	13173258	24407	1
Fage_P084b	316	Picture	stroop neutral close	13173842	0	1	24990	2	0	next	hit	1486
Fage_P084b	316	Response	1	13184958	11116	1
Fage_P084b	316	Pulse	99	13185658	11816	1
Fage_P084b	316	Pulse	99	13198058	24216	1
Fage_P084b	317	Picture	stroop neutral close	13198832	0	1	24824	2	0	next	incorrect	1490
Fage_P084b	317	Response	2	13206998	8166	1
Fage_P084b	317	Pulse	99	13210457	11625	1
Fage_P084b	317	Pulse	99	13222857	24025	1
Fage_P084b	318	Picture	stroop neutral close	13223656	0	1	24991	2	0	next	incorrect	1494
Fage_P084b	318	Response	2	13232597	8941	1
Fage_P084b	318	Pulse	99	13235257	11601	1
Fage_P084b	318	Pulse	99	13247656	24000	1
Fage_P084b	319	Picture	stroop neutral close	13248647	0	1	24990	2	0	next	incorrect	1498
Fage_P084b	319	Response	2	13258396	9749	1
Fage_P084b	319	Pulse	99	13260056	11409	1
Fage_P084b	319	Pulse	99	13272456	23809	1
Fage_P084b	320	Picture	stroop neutral close	13273637	0	1	24824	2	0	next	incorrect	1502
Fage_P084b	320	Response	2	13281745	8108	1
Fage_P084b	320	Pulse	99	13284855	11218	1
Fage_P084b	320	Pulse	99	13297255	23618	1
Fage_P084b	321	Picture	Fixation Cross Stroop	13298461	0	1	124620	2	0	next	other	0
Fage_P084b	321	Pulse	99	13309655	11194	1
Fage_P084b	321	Pulse	99	13322054	23593	1
Fage_P084b	321	Pulse	99	13334454	35993	1
Fage_P084b	321	Pulse	99	13346854	48393	1
Fage_P084b	321	Pulse	99	13359253	60792	1
Fage_P084b	321	Pulse	99	13371653	73192	1
Fage_P084b	321	Pulse	99	13384053	85592	1
Fage_P084b	321	Pulse	99	13396452	97991	1
Fage_P084b	321	Pulse	99	13408852	110391	1
Fage_P084b	321	Pulse	99	13421252	122791	1
Fage_P084b	322	Picture	stroop maximum incongruent	13423081	0	1	24824	2	0	next	hit	1517
Fage_P084b	322	Response	1	13431991	8910	1
Fage_P084b	322	Pulse	99	13433651	10570	1
Fage_P084b	322	Pulse	99	13446051	22970	1
Fage_P084b	323	Picture	stroop maximum incongruent	13447905	0	1	24824	2	0	next	hit	1521
Fage_P084b	323	Response	1	13455601	7696	1
Fage_P084b	323	Pulse	99	13458450	10545	1
Fage_P084b	323	Pulse	99	13470850	22945	1
Fage_P084b	324	Picture	stroop maximum incongruent	13472729	0	1	24823	3	0	next	hit	1525
Fage_P084b	324	Response	1	13481070	8341	1
Fage_P084b	324	Pulse	99	13483250	10521	1
Fage_P084b	324	Pulse	99	13495650	22921	1
Fage_P084b	325	Picture	stroop maximum incongruent	13497552	0	2	24991	3	0	next	incorrect	1529
Fage_P084b	325	Response	2	13505059	7507	1
Fage_P084b	325	Pulse	99	13508049	10497	1
Fage_P084b	325	Pulse	99	13520449	22897	1
Fage_P084b	326	Picture	stroop maximum incongruent	13522543	0	1	24824	2	0	next	hit	1533
Fage_P084b	326	Response	1	13528369	5826	1
Fage_P084b	326	Pulse	99	13532858	10315	1
Fage_P084b	326	Pulse	99	13545258	22715	1
Fage_P084b	327	Picture	stroop maximum incongruent	13547367	0	1	24824	2	0	next	incorrect	1537
Fage_P084b	327	Response	2	13554358	6991	1
Fage_P084b	327	Pulse	99	13557658	10291	1
Fage_P084b	327	Pulse	99	13570057	22690	1
Fage_P084b	328	Picture	Fixation Cross Stroop	13572191	0	1	124619	2	0	next	other	0
Fage_P084b	328	Pulse	99	13582457	10266	1
Fage_P084b	328	Pulse	99	13594857	22666	1
Fage_P084b	328	Pulse	99	13607256	35065	1
Fage_P084b	328	Pulse	99	13619656	47465	1
Fage_P084b	328	Pulse	99	13632056	59865	1
Fage_P084b	328	Pulse	99	13644455	72264	1
Fage_P084b	328	Pulse	99	13656855	84664	1
Fage_P084b	328	Pulse	99	13669255	97064	1
Fage_P084b	328	Pulse	99	13681654	109463	1
Fage_P084b	328	Pulse	99	13694054	121863	1
Fage_P084b	329	Picture	stroop maximum incongruent	13696810	0	1	24824	2	0	next	incorrect	1552
Fage_P084b	329	Response	2	13704534	7724	1
Fage_P084b	329	Pulse	99	13706453	9643	1
Fage_P084b	329	Pulse	99	13718853	22043	1
Fage_P084b	330	Picture	stroop maximum incongruent	13721634	0	1	24824	2	0	next	incorrect	1556
Fage_P084b	330	Response	2	13728783	7149	1
Fage_P084b	330	Pulse	99	13731253	9619	1
Fage_P084b	330	Pulse	99	13743653	22019	1
Fage_P084b	331	Picture	stroop maximum incongruent	13746458	0	1	24824	2	0	next	hit	1560
Fage_P084b	331	Response	1	13753512	7054	1
Fage_P084b	331	Pulse	99	13756052	9594	1
Fage_P084b	331	Pulse	99	13768452	21994	1
Fage_P084b	332	Picture	stroop maximum incongruent	13771282	0	1	24824	2	0	next	hit	1564
Fage_P084b	332	Response	1	13777292	6010	1
Fage_P084b	332	Pulse	99	13780851	9569	1
Fage_P084b	332	Pulse	99	13793251	21969	1
Fage_P084b	333	Picture	stroop maximum incongruent	13796106	0	1	24824	2	0	next	hit	1568
Fage_P084b	333	Response	1	13802211	6105	1
Fage_P084b	333	Pulse	99	13805651	9545	1
Fage_P084b	333	Pulse	99	13818051	21945	1
Fage_P084b	334	Picture	stroop maximum incongruent	13820930	0	1	24824	2	0	next	incorrect	1572
Fage_P084b	334	Response	2	13827220	6290	1
Fage_P084b	334	Pulse	99	13830450	9520	1
Fage_P084b	334	Pulse	99	13842850	21920	1
Fage_P084b	335	Picture	Fixation Cross Stroop	13845754	0	1	124619	3	0	next	other	0
Fage_P084b	335	Pulse	99	13855250	9496	1
Fage_P084b	335	Pulse	99	13867649	21895	1
Fage_P084b	335	Pulse	99	13880049	34295	1
Fage_P084b	335	Pulse	99	13892448	46694	1
Fage_P084b	335	Pulse	99	13904848	59094	1
Fage_P084b	335	Pulse	99	13917248	71494	1
Fage_P084b	335	Pulse	99	13929647	83893	1
Fage_P084b	335	Pulse	99	13942047	96293	1
Fage_P084b	335	Pulse	99	13954447	108693	1
Fage_P084b	335	Pulse	99	13966846	121092	1
Fage_P084b	336	Picture	stroop maximum incongruent	13970373	0	2	24824	3	0	next	hit	1587
Fage_P084b	336	Response	1	13976146	5773	1
Fage_P084b	336	Pulse	99	13979246	8873	1
Fage_P084b	336	Pulse	99	13991646	21273	1
Fage_P084b	337	Picture	stroop maximum incongruent	13995197	0	1	24824	2	0	next	hit	1591
Fage_P084b	337	Response	1	14003785	8588	1
Fage_P084b	337	Pulse	99	14004045	8848	1
Fage_P084b	337	Pulse	99	14016445	21248	1
Fage_P084b	338	Picture	stroop maximum incongruent	14020021	0	1	24824	2	0	next	incorrect	1595
Fage_P084b	338	Response	2	14027895	7874	1
Fage_P084b	338	Pulse	99	14028844	8823	1
Fage_P084b	338	Pulse	99	14041244	21223	1
Fage_P084b	339	Picture	stroop maximum incongruent	14044845	0	1	24824	2	0	next	hit	1599
Fage_P084b	339	Response	1	14049864	5019	1
Fage_P084b	339	Pulse	99	14053644	8799	1
Fage_P084b	339	Pulse	99	14066044	21199	1
Fage_P084b	340	Picture	stroop maximum incongruent	14069669	0	1	24824	2	0	next	hit	1603
Fage_P084b	340	Response	1	14076813	7144	1
Fage_P084b	340	Pulse	99	14078443	8774	1
Fage_P084b	340	Pulse	99	14090843	21174	1
Fage_P084b	341	Picture	stroop maximum incongruent	14094493	0	1	24824	2	0	next	incorrect	1607
Fage_P084b	341	Response	2	14100883	6390	1
Fage_P084b	341	Pulse	99	14103243	8750	1
Fage_P084b	341	Pulse	99	14115642	21149	1
Fage_P084b	342	Picture	Fixation Cross Stroop	14119317	0	1	124620	2	0	next	other	0
Fage_P084b	342	Pulse	99	14128042	8725	1
Fage_P084b	342	Pulse	99	14140442	21125	1
Fage_P084b	342	Pulse	99	14152841	33524	1
Fage_P084b	342	Pulse	99	14165241	45924	1
Fage_P084b	342	Pulse	99	14177641	58324	1
Fage_P084b	342	Pulse	99	14190040	70723	1
Fage_P084b	342	Pulse	99	14202440	83123	1
Fage_P084b	342	Pulse	99	14214839	95522	1
Fage_P084b	342	Pulse	99	14227239	107922	1
Fage_P084b	342	Pulse	99	14239639	120322	1
Fage_P084b	343	Picture	stroop maximum incongruent	14243937	0	1	24990	2	0	next	incorrect	1622
Fage_P084b	343	Response	2	14250499	6562	1
Fage_P084b	343	Pulse	99	14252038	8101	1
Fage_P084b	343	Pulse	99	14264438	20501	1
Fage_P084b	344	Picture	stroop maximum incongruent	14268927	0	1	24991	2	0	next	hit	1626
Fage_P084b	344	Response	1	14275368	6441	1
Fage_P084b	344	Pulse	99	14276838	7911	1
Fage_P084b	344	Pulse	99	14289237	20310	1
Fage_P084b	345	Picture	stroop maximum incongruent	14293918	0	1	24824	2	0	next	incorrect	1631
Fage_P084b	345	Pulse	99	14301637	7719	1
Fage_P084b	345	Response	2	14304757	10839	1
Fage_P084b	345	Pulse	99	14314037	20119	1
Fage_P084b	346	Picture	stroop maximum incongruent	14318742	0	1	24823	3	0	next	incorrect	1635
Fage_P084b	346	Pulse	99	14326436	7694	1
Fage_P084b	346	Response	2	14326486	7744	1
Fage_P084b	346	Pulse	99	14338836	20094	1
Fage_P084b	347	Picture	stroop maximum incongruent	14343565	0	2	24824	4	0	next	incorrect	1638
Fage_P084b	347	Response	2	14350476	6911	1
Fage_P084b	347	Pulse	99	14351236	7671	1
Fage_P084b	347	Pulse	99	14363635	20070	1
Fage_P084b	348	Picture	stroop maximum incongruent	14368389	0	2	24824	4	0	next	incorrect	1642
Fage_P084b	348	Response	2	14374025	5636	1
Fage_P084b	348	Pulse	99	14376035	7646	1
Fage_P084b	348	Pulse	99	14388435	20046	1
Fage_P084b	349	Picture	Fixation Cross Stroop	14393213	0	2	124620	3	0	next	other	0
Fage_P084b	349	Pulse	99	14400834	7621	1
Fage_P084b	349	Pulse	99	14413234	20021	1
Fage_P084b	349	Pulse	99	14425634	32421	1
Fage_P084b	349	Pulse	99	14438033	44820	1
Fage_P084b	349	Pulse	99	14450433	57220	1
Fage_P084b	349	Pulse	99	14462833	69620	1
Fage_P084b	349	Pulse	99	14475232	82019	1
Fage_P084b	349	Pulse	99	14487632	94419	1
Fage_P084b	349	Pulse	99	14500032	106819	1
Fage_P084b	349	Pulse	99	14512431	119218	1
Fage_P084b	350	Picture	End Stroop	14517833	0	1	43863	2	0	next	other	0
Fage_P084b	350	Pulse	99	14524831	6998	1
Fage_P084b	350	Pulse	99	14537230	19397	1
Fage_P084b	350	Pulse	99	14549630	31797	1
