# Supplementary material for: Towards clinical applicability of fMRI via systematic filtering
Source: PLoS One. 2025 May 12;20(5):e0321088. doi: 10.1371/journal.pone.0321088 (PMC12068634; doi:10.1371/journal.pone.0321088)
Supplement: S1 Code — (ZIP) [file pone.0321088.s001.zip › PLOS_DATA_CODE/Logfiles/Fage_P085b-fage.log]

Scenario - Fage Final
Logfile written - 06/28/2013 15:01:46

Subject	Trial	Event Type	Code	Time	TTime	Uncertainty	Duration	Uncertainty	ReqTime	ReqDur	Stim Type	Pair Index

Fage_P085b	1	Pulse	99	75537	85533	1
Fage_P085b	2	Picture	Instruction Sternberg Symbols	75800	0	1	37319	2	0	next	other	0
Fage_P085b	2	Pulse	99	87936	12136	1
Fage_P085b	2	Pulse	99	100336	24536	1
Fage_P085b	2	Pulse	99	112735	36935	1
Fage_P085b	3	Picture	Encoding Sternberg Symbols	113119	0	1	24824	2	0	next	other	0
Fage_P085b	3	Pulse	99	125135	12016	1
Fage_P085b	3	Pulse	99	137535	24416	1
Fage_P085b	4	Picture	Fixation Cross Sternberg Symbols after Encoding	137943	0	1	12495	2	0	next	other	0
Fage_P085b	4	Pulse	99	149934	11991	1
Fage_P085b	5	Picture	Stroop Sternberg	150438	0	1	24824	2	0	next	incorrect	12
Fage_P085b	5	Response	2	160194	9756	1
Fage_P085b	5	Pulse	99	162333	11895	1
Fage_P085b	5	Pulse	99	174734	24296	1
Fage_P085b	6	Picture	Fixation Cross Sternberg Symbols after Stroop	175262	0	1	37319	2	0	next	other	0
Fage_P085b	6	Pulse	99	187133	11871	1
Fage_P085b	6	Pulse	99	199533	24271	1
Fage_P085b	6	Pulse	99	211932	36670	1
Fage_P085b	7	Picture	Retrieval Sternberg Symbols	212581	0	1	24824	2	0	next	hit	20
Fage_P085b	7	Response	1	221482	8901	1
Fage_P085b	7	Pulse	99	224332	11751	1
Fage_P085b	7	Pulse	99	236732	24151	1
Fage_P085b	8	Picture	Fixation Cross after Retrieval	237405	0	1	112290	2	0	next	other	0
Fage_P085b	8	Pulse	99	249131	11726	1
Fage_P085b	8	Pulse	99	261531	24126	1
Fage_P085b	8	Pulse	99	273930	36525	1
Fage_P085b	8	Pulse	99	286330	48925	1
Fage_P085b	8	Pulse	99	298730	61325	1
Fage_P085b	8	Pulse	99	311129	73724	1
Fage_P085b	8	Pulse	99	323529	86124	1
Fage_P085b	8	Pulse	99	335928	98523	1
Fage_P085b	8	Pulse	99	348328	110923	1
Fage_P085b	9	Picture	Encoding Sternberg Symbols	349695	0	1	24824	2	0	next	other	0
Fage_P085b	9	Pulse	99	360728	11033	1
Fage_P085b	9	Pulse	99	373127	23432	1
Fage_P085b	10	Picture	Fixation Cross Sternberg Symbols after Encoding	374519	0	1	12495	2	0	next	other	0
Fage_P085b	10	Pulse	99	385527	11008	1
Fage_P085b	11	Picture	Stroop Sternberg	387014	0	1	24824	2	0	next	incorrect	39
Fage_P085b	11	Response	2	395137	8123	1
Fage_P085b	11	Pulse	99	397926	10912	1
Fage_P085b	11	Pulse	99	410326	23312	1
Fage_P085b	12	Picture	Fixation Cross Sternberg Symbols after Stroop	411838	0	1	37319	2	0	next	other	0
Fage_P085b	12	Pulse	99	422726	10888	1
Fage_P085b	12	Pulse	99	435125	23287	1
Fage_P085b	12	Pulse	99	447525	35687	1
Fage_P085b	13	Picture	Retrieval Sternberg Symbols	449157	0	1	24824	2	0	next	hit	47
Fage_P085b	13	Response	1	459185	10028	1
Fage_P085b	13	Pulse	99	459924	10767	1
Fage_P085b	13	Pulse	99	472324	23167	1
Fage_P085b	14	Picture	Fixation Cross after Retrieval	473981	0	1	149443	2	0	next	other	0
Fage_P085b	14	Pulse	99	484724	10743	1
Fage_P085b	14	Pulse	99	497124	23143	1
Fage_P085b	14	Pulse	99	509523	35542	1
Fage_P085b	14	Pulse	99	521923	47942	1
Fage_P085b	14	Pulse	99	534322	60341	1
Fage_P085b	14	Pulse	99	546722	72741	1
Fage_P085b	14	Pulse	99	559122	85141	1
Fage_P085b	14	Pulse	99	571521	97540	1
Fage_P085b	14	Pulse	99	583921	109940	1
Fage_P085b	14	Pulse	99	596321	122340	1
Fage_P085b	14	Pulse	99	608720	134739	1
Fage_P085b	14	Pulse	99	621120	147139	1
Fage_P085b	15	Picture	Encoding Sternberg Symbols	623424	0	1	24824	2	0	next	other	0
Fage_P085b	15	Pulse	99	633519	10095	1
Fage_P085b	15	Pulse	99	645919	22495	1
Fage_P085b	16	Picture	Fixation Cross Sternberg Symbols after Encoding	648248	0	1	12495	2	0	next	other	0
Fage_P085b	16	Pulse	99	658319	10071	1
Fage_P085b	17	Picture	Stroop Sternberg	660743	0	1	24824	2	0	next	hit	69
Fage_P085b	17	Response	1	669778	9035	1
Fage_P085b	17	Pulse	99	670718	9975	1
Fage_P085b	17	Pulse	99	683118	22375	1
Fage_P085b	18	Picture	Fixation Cross Sternberg Symbols after Stroop	685567	0	1	37319	2	0	next	other	0
Fage_P085b	18	Pulse	99	695517	9950	1
Fage_P085b	18	Pulse	99	707917	22350	1
Fage_P085b	18	Pulse	99	720317	34750	1
Fage_P085b	19	Picture	Retrieval Sternberg Symbols	722886	0	1	24823	3	0	next	hit	77
Fage_P085b	19	Response	1	730066	7180	1
Fage_P085b	19	Pulse	99	732726	9840	1
Fage_P085b	19	Pulse	99	745126	22240	1
Fage_P085b	20	Picture	Fixation Cross after Retrieval	747709	0	2	124620	3	0	next	other	0
Fage_P085b	20	Pulse	99	757525	9816	1
Fage_P085b	20	Pulse	99	769925	22216	1
Fage_P085b	20	Pulse	99	782325	34616	1
Fage_P085b	20	Pulse	99	794724	47015	1
Fage_P085b	20	Pulse	99	807124	59415	1
Fage_P085b	20	Pulse	99	819524	71815	1
Fage_P085b	20	Pulse	99	831923	84214	1
Fage_P085b	20	Pulse	99	844323	96614	1
Fage_P085b	20	Pulse	99	856722	109013	1
Fage_P085b	20	Pulse	99	869122	121413	1
Fage_P085b	21	Picture	Encoding Sternberg Symbols	872329	0	1	24824	2	0	next	other	0
Fage_P085b	21	Pulse	99	881522	9193	1
Fage_P085b	21	Pulse	99	893921	21592	1
Fage_P085b	22	Picture	Fixation Cross Sternberg Symbols after Encoding	897153	0	1	12495	2	0	next	other	0
Fage_P085b	22	Pulse	99	906321	9168	1
Fage_P085b	23	Picture	Stroop Sternberg	909648	0	1	24824	2	0	next	hit	98
Fage_P085b	23	Pulse	99	918721	9073	1
Fage_P085b	23	Response	1	922850	13202	1
Fage_P085b	23	Pulse	99	931120	21472	1
Fage_P085b	24	Picture	Fixation Cross Sternberg Symbols after Stroop	934472	0	1	37319	2	0	next	other	0
Fage_P085b	24	Pulse	99	943520	9048	1
Fage_P085b	24	Pulse	99	955919	21447	1
Fage_P085b	24	Pulse	99	968319	33847	1
Fage_P085b	25	Picture	Retrieval Sternberg Symbols	971791	0	1	24824	2	0	next	incorrect	106
Fage_P085b	25	Pulse	99	980719	8928	1
Fage_P085b	25	Response	2	980768	8977	1
Fage_P085b	25	Pulse	99	993118	21327	1
Fage_P085b	26	Picture	Fixation Cross after Retrieval	996615	0	1	137114	2	0	next	other	0
Fage_P085b	26	Pulse	99	1005518	8903	1
Fage_P085b	26	Pulse	99	1017917	21302	1
Fage_P085b	26	Pulse	99	1030317	33702	1
Fage_P085b	26	Pulse	99	1042717	46102	1
Fage_P085b	26	Pulse	99	1055116	58501	1
Fage_P085b	26	Pulse	99	1067516	70901	1
Fage_P085b	26	Pulse	99	1079915	83300	1
Fage_P085b	26	Pulse	99	1092315	95700	1
Fage_P085b	26	Pulse	99	1104715	108100	1
Fage_P085b	26	Pulse	99	1117114	120499	1
Fage_P085b	26	Pulse	99	1129514	132899	1
Fage_P085b	27	Picture	Encoding Sternberg Symbols	1133729	0	1	24824	2	0	next	other	0
Fage_P085b	27	Pulse	99	1141914	8185	1
Fage_P085b	27	Pulse	99	1154313	20584	1
Fage_P085b	28	Picture	Fixation Cross Sternberg Symbols after Encoding	1158553	0	1	12495	2	0	next	other	0
Fage_P085b	28	Pulse	99	1166713	8160	1
Fage_P085b	29	Picture	Stroop Sternberg	1171048	0	1	24824	2	0	next	incorrect	127
Fage_P085b	29	Pulse	99	1179112	8064	1
Fage_P085b	29	Response	2	1180542	9494	1
Fage_P085b	29	Pulse	99	1191512	20464	1
Fage_P085b	30	Picture	Fixation Cross Sternberg Symbols after Stroop	1195872	0	1	37319	2	0	next	other	0
Fage_P085b	30	Pulse	99	1203912	8040	1
Fage_P085b	30	Pulse	99	1216311	20439	1
Fage_P085b	30	Pulse	99	1228711	32839	1
Fage_P085b	31	Picture	Retrieval Sternberg Symbols	1233191	0	1	24824	2	0	next	hit	135
Fage_P085b	31	Pulse	99	1241111	7920	1
Fage_P085b	31	Response	1	1244140	10949	1
Fage_P085b	31	Pulse	99	1253510	20319	1
Fage_P085b	32	Picture	Fixation Cross after Retrieval	1258015	0	1	124619	2	0	next	other	0
Fage_P085b	32	Pulse	99	1265910	7895	1
Fage_P085b	32	Pulse	99	1278309	20294	1
Fage_P085b	32	Pulse	99	1290709	32694	1
Fage_P085b	32	Pulse	99	1303109	45094	1
Fage_P085b	32	Pulse	99	1315508	57493	1
Fage_P085b	32	Pulse	99	1327908	69893	1
Fage_P085b	32	Pulse	99	1340307	82292	1
Fage_P085b	32	Pulse	99	1352707	94692	1
Fage_P085b	32	Pulse	99	1365107	107092	1
Fage_P085b	32	Pulse	99	1377506	119491	1
Fage_P085b	33	Picture	Encoding Sternberg Symbols	1382634	0	1	24824	2	0	next	other	0
Fage_P085b	33	Pulse	99	1389906	7272	1
Fage_P085b	33	Pulse	99	1402306	19672	1
Fage_P085b	34	Picture	Fixation Cross Sternberg Symbols after Encoding	1407458	0	1	12495	2	0	next	other	0
Fage_P085b	34	Pulse	99	1414705	7247	1
Fage_P085b	35	Picture	Stroop Sternberg	1419953	0	1	24824	2	0	next	incorrect	155
Fage_P085b	35	Pulse	99	1427105	7152	1
Fage_P085b	35	Response	2	1433775	13822	1
Fage_P085b	35	Pulse	99	1439504	19551	1
Fage_P085b	36	Picture	Fixation Cross Sternberg Symbols after Stroop	1444777	0	1	37319	2	0	next	other	0
Fage_P085b	36	Pulse	99	1451904	7127	1
Fage_P085b	36	Pulse	99	1464304	19527	1
Fage_P085b	36	Pulse	99	1476703	31926	1
Fage_P085b	37	Picture	Retrieval Sternberg Symbols	1482096	0	1	24824	2	0	next	hit	163
Fage_P085b	37	Pulse	99	1489103	7007	1
Fage_P085b	37	Response	1	1489743	7647	1
Fage_P085b	37	Pulse	99	1501502	19406	1
Fage_P085b	38	Picture	Fixation Cross after Retrieval	1506920	0	1	112290	2	0	next	other	0
Fage_P085b	38	Pulse	99	1513902	6982	1
Fage_P085b	38	Pulse	99	1526302	19382	1
Fage_P085b	38	Pulse	99	1538701	31781	1
Fage_P085b	38	Pulse	99	1551101	44181	1
Fage_P085b	38	Pulse	99	1563500	56580	1
Fage_P085b	38	Pulse	99	1575900	68980	1
Fage_P085b	38	Pulse	99	1588300	81380	1
Fage_P085b	38	Pulse	99	1600699	93779	1
Fage_P085b	38	Pulse	99	1613099	106179	1
Fage_P085b	39	Picture	Encoding Sternberg Symbols	1619210	0	1	24824	2	0	next	other	0
Fage_P085b	39	Pulse	99	1625499	6289	1
Fage_P085b	39	Pulse	99	1637898	18688	1
Fage_P085b	40	Picture	Fixation Cross Sternberg Symbols after Encoding	1644034	0	1	12495	2	0	next	other	0
Fage_P085b	40	Pulse	99	1650298	6264	1
Fage_P085b	41	Picture	Stroop Sternberg	1656529	0	1	24824	2	0	next	hit	182
Fage_P085b	41	Pulse	99	1662697	6168	1
Fage_P085b	41	Response	1	1663937	7408	1
Fage_P085b	41	Pulse	99	1675097	18568	1
Fage_P085b	42	Picture	Fixation Cross Sternberg Symbols after Stroop	1681353	0	1	37319	2	0	next	other	0
Fage_P085b	42	Pulse	99	1687497	6144	1
Fage_P085b	42	Pulse	99	1699896	18543	1
Fage_P085b	42	Pulse	99	1712296	30943	1
Fage_P085b	43	Picture	Retrieval Sternberg Symbols	1718672	0	1	24824	2	0	next	hit	189
Fage_P085b	43	Response	1	1724286	5614	1
Fage_P085b	43	Pulse	99	1724695	6023	1
Fage_P085b	43	Pulse	99	1737095	18423	1
Fage_P085b	44	Picture	Fixation Cross after Retrieval	1743496	0	1	112290	3	0	next	other	0
Fage_P085b	44	Pulse	99	1749495	5999	1
Fage_P085b	44	Pulse	99	1761894	18398	1
Fage_P085b	44	Pulse	99	1774294	30798	1
Fage_P085b	44	Pulse	99	1786694	43198	1
Fage_P085b	44	Pulse	99	1799093	55597	1
Fage_P085b	44	Pulse	99	1811493	67997	1
Fage_P085b	44	Pulse	99	1823892	80396	1
Fage_P085b	44	Pulse	99	1836292	92796	1
Fage_P085b	44	Pulse	99	1848692	105196	1
Fage_P085b	45	Picture	Encoding Sternberg Symbols	1855786	0	2	24824	3	0	next	other	0
Fage_P085b	45	Pulse	99	1861091	5305	1
Fage_P085b	45	Pulse	99	1873491	17705	1
Fage_P085b	46	Picture	Fixation Cross Sternberg Symbols after Encoding	1880610	0	1	12496	2	0	next	other	0
Fage_P085b	46	Pulse	99	1885891	5281	1
Fage_P085b	47	Picture	Stroop Sternberg	1893106	0	1	24823	2	0	next	incorrect	209
Fage_P085b	47	Pulse	99	1898290	5184	1
Fage_P085b	47	Response	2	1903090	9984	1
Fage_P085b	47	Pulse	99	1910690	17584	1
Fage_P085b	48	Picture	Fixation Cross Sternberg Symbols after Stroop	1917929	0	1	37319	3	0	next	other	0
Fage_P085b	48	Pulse	99	1923089	5160	1
Fage_P085b	48	Pulse	99	1935489	17560	1
Fage_P085b	48	Pulse	99	1947889	29960	1
Fage_P085b	49	Picture	Retrieval Sternberg Symbols	1955248	0	2	24824	3	0	next	incorrect	217
Fage_P085b	49	Pulse	99	1960288	5040	1
Fage_P085b	49	Response	2	1962768	7520	1
Fage_P085b	49	Pulse	99	1972688	17440	1
Fage_P085b	50	Picture	Fixation Cross after Retrieval	1980072	0	1	136948	2	0	next	other	0
Fage_P085b	50	Pulse	99	1985088	5016	1
Fage_P085b	50	Pulse	99	1997487	17415	1
Fage_P085b	50	Pulse	99	2009887	29815	1
Fage_P085b	50	Pulse	99	2022286	42214	1
Fage_P085b	50	Pulse	99	2034686	54614	1
Fage_P085b	50	Pulse	99	2047086	67014	1
Fage_P085b	50	Pulse	99	2059485	79413	1
Fage_P085b	50	Pulse	99	2071885	91813	1
Fage_P085b	50	Pulse	99	2084284	104212	1
Fage_P085b	50	Pulse	99	2096684	116612	1
Fage_P085b	50	Pulse	99	2109084	129012	1
Fage_P085b	51	Picture	Encoding Sternberg Symbols	2117020	0	1	24824	2	0	next	other	0
Fage_P085b	51	Pulse	99	2121483	4463	1
Fage_P085b	51	Pulse	99	2133883	16863	1
Fage_P085b	52	Picture	Fixation Cross Sternberg Symbols after Encoding	2141844	0	1	12495	2	0	next	other	0
Fage_P085b	52	Pulse	99	2146283	4439	1
Fage_P085b	53	Picture	Stroop Sternberg	2154339	0	1	24824	2	0	next	hit	238
Fage_P085b	53	Pulse	99	2158682	4343	1
Fage_P085b	53	Response	1	2166612	12273	1
Fage_P085b	53	Pulse	99	2171082	16743	1
Fage_P085b	54	Picture	Fixation Cross Sternberg Symbols after Stroop	2179163	0	1	37319	2	0	next	other	0
Fage_P085b	54	Pulse	99	2183481	4318	1
Fage_P085b	54	Pulse	99	2195881	16718	1
Fage_P085b	54	Pulse	99	2208281	29118	1
Fage_P085b	55	Picture	Retrieval Sternberg Symbols	2216482	0	1	24824	2	0	next	incorrect	246
Fage_P085b	55	Pulse	99	2220680	4198	1
Fage_P085b	55	Response	2	2225690	9208	1
Fage_P085b	55	Pulse	99	2233080	16598	1
Fage_P085b	56	Picture	Fixation Cross after Retrieval	2241306	0	1	124619	2	0	next	other	0
Fage_P085b	56	Pulse	99	2245480	4174	1
Fage_P085b	56	Pulse	99	2257879	16573	1
Fage_P085b	56	Pulse	99	2270279	28973	1
Fage_P085b	56	Pulse	99	2282678	41372	1
Fage_P085b	56	Pulse	99	2295078	53772	1
Fage_P085b	56	Pulse	99	2307478	66172	1
Fage_P085b	56	Pulse	99	2319877	78571	1
Fage_P085b	56	Pulse	99	2332277	90971	1
Fage_P085b	56	Pulse	99	2344676	103370	1
Fage_P085b	56	Pulse	99	2357076	115770	1
Fage_P085b	57	Picture	Encoding Sternberg Symbols	2365925	0	1	24824	2	0	next	other	0
Fage_P085b	57	Pulse	99	2369476	3551	1
Fage_P085b	57	Pulse	99	2381875	15950	1
Fage_P085b	58	Picture	Fixation Cross Sternberg Symbols after Encoding	2390749	0	1	12495	2	0	next	other	0
Fage_P085b	58	Pulse	99	2394275	3526	1
Fage_P085b	59	Picture	Stroop Sternberg	2403244	0	1	24824	2	0	next	incorrect	266
Fage_P085b	59	Pulse	99	2406674	3430	1
Fage_P085b	59	Response	2	2409804	6560	1
Fage_P085b	59	Pulse	99	2419084	15840	1
Fage_P085b	60	Picture	Fixation Cross Sternberg Symbols after Stroop	2428068	0	1	37319	2	0	next	other	0
Fage_P085b	60	Pulse	99	2431484	3416	1
Fage_P085b	60	Pulse	99	2443883	15815	1
Fage_P085b	60	Pulse	99	2456283	28215	1
Fage_P085b	61	Picture	Retrieval Sternberg Symbols	2465387	0	1	24824	2	0	next	incorrect	274
Fage_P085b	61	Pulse	99	2468683	3296	1
Fage_P085b	61	Response	2	2474832	9445	1
Fage_P085b	61	Pulse	99	2481082	15695	1
Fage_P085b	62	Picture	Fixation Cross after Retrieval	2490211	0	1	149443	2	0	next	other	0
Fage_P085b	62	Pulse	99	2493482	3271	1
Fage_P085b	62	Pulse	99	2505881	15670	1
Fage_P085b	62	Pulse	99	2518281	28070	1
Fage_P085b	62	Pulse	99	2530681	40470	1
Fage_P085b	62	Pulse	99	2543080	52869	1
Fage_P085b	62	Pulse	99	2555480	65269	1
Fage_P085b	62	Pulse	99	2567879	77668	1
Fage_P085b	62	Pulse	99	2580279	90068	1
Fage_P085b	62	Pulse	99	2592679	102468	1
Fage_P085b	62	Pulse	99	2605078	114867	1
Fage_P085b	62	Pulse	99	2617478	127267	1
Fage_P085b	62	Pulse	99	2629878	139667	1
Fage_P085b	63	Picture	Encoding Sternberg Symbols	2639654	0	1	24824	2	0	next	other	0
Fage_P085b	63	Pulse	99	2642277	2623	1
Fage_P085b	63	Pulse	99	2654677	15023	1
Fage_P085b	64	Picture	Fixation Cross Sternberg Symbols after Encoding	2664478	0	1	12495	2	0	next	other	0
Fage_P085b	64	Pulse	99	2667076	2598	1
Fage_P085b	65	Picture	Stroop Sternberg	2676973	0	1	24824	2	0	next	incorrect	296
Fage_P085b	65	Pulse	99	2679476	2503	1
Fage_P085b	65	Response	2	2686816	9843	1
Fage_P085b	65	Pulse	99	2691876	14903	1
Fage_P085b	66	Picture	Fixation Cross Sternberg Symbols after Stroop	2701797	0	1	37319	2	0	next	other	0
Fage_P085b	66	Pulse	99	2704275	2478	1
Fage_P085b	66	Pulse	99	2716675	14878	1
Fage_P085b	66	Pulse	99	2729075	27278	1
Fage_P085b	67	Picture	Retrieval Sternberg Symbols	2739116	0	1	24824	2	0	next	hit	304
Fage_P085b	67	Pulse	99	2741474	2358	1
Fage_P085b	67	Response	1	2753294	14178	1
Fage_P085b	67	Pulse	99	2753874	14758	1
Fage_P085b	68	Picture	Fixation Cross after Retrieval	2763940	0	1	124619	2	0	next	other	0
Fage_P085b	68	Pulse	99	2766273	2333	1
Fage_P085b	68	Pulse	99	2778673	14733	1
Fage_P085b	68	Pulse	99	2791073	27133	1
Fage_P085b	68	Pulse	99	2803472	39532	1
Fage_P085b	68	Pulse	99	2815872	51932	1
Fage_P085b	68	Pulse	99	2828271	64331	1
Fage_P085b	68	Pulse	99	2840671	76731	1
Fage_P085b	68	Pulse	99	2853071	89131	1
Fage_P085b	68	Pulse	99	2865470	101530	1
Fage_P085b	68	Pulse	99	2877870	113930	1
Fage_P085b	69	Picture	Encoding Sternberg Symbols	2888559	0	1	24823	3	0	next	other	0
Fage_P085b	69	Pulse	99	2890270	1711	1
Fage_P085b	69	Pulse	99	2902669	14110	1
Fage_P085b	70	Picture	Fixation Cross Sternberg Symbols after Encoding	2913382	0	2	12496	3	0	next	other	0
Fage_P085b	70	Pulse	99	2915069	1687	1
Fage_P085b	71	Picture	Stroop Sternberg	2925878	0	1	24823	3	0	next	incorrect	324
Fage_P085b	71	Pulse	99	2927468	1590	1
Fage_P085b	71	Response	2	2933768	7890	1
Fage_P085b	71	Pulse	99	2939868	13990	1
Fage_P085b	72	Picture	Fixation Cross Sternberg Symbols after Stroop	2950701	0	2	37320	3	0	next	other	0
Fage_P085b	72	Pulse	99	2952268	1567	1
Fage_P085b	72	Pulse	99	2964667	13966	1
Fage_P085b	72	Pulse	99	2977067	26366	1
Fage_P085b	73	Picture	Retrieval Sternberg Symbols	2988021	0	1	24823	3	0	next	incorrect	332
Fage_P085b	73	Pulse	99	2989466	1445	1
Fage_P085b	73	Response	2	2993996	5975	1
Fage_P085b	73	Pulse	99	3001866	13845	1
Fage_P085b	74	Picture	Fixation Cross after Retrieval	3012844	0	2	112291	3	0	next	other	0
Fage_P085b	74	Pulse	99	3014266	1422	1
Fage_P085b	74	Pulse	99	3026665	13821	1
Fage_P085b	74	Pulse	99	3039065	26221	1
Fage_P085b	74	Pulse	99	3051465	38621	1
Fage_P085b	74	Pulse	99	3063864	51020	1
Fage_P085b	74	Pulse	99	3076264	63420	1
Fage_P085b	74	Pulse	99	3088663	75819	1
Fage_P085b	74	Pulse	99	3101063	88219	1
Fage_P085b	74	Pulse	99	3113463	100619	1
Fage_P085b	75	Picture	Encoding Sternberg Symbols	3125135	0	1	24824	2	0	next	other	0
Fage_P085b	75	Pulse	99	3125862	727	1
Fage_P085b	75	Pulse	99	3138262	13127	1
Fage_P085b	76	Picture	Fixation Cross Sternberg Symbols after Encoding	3149959	0	1	12495	2	0	next	other	0
Fage_P085b	76	Pulse	99	3150661	702	1
Fage_P085b	77	Picture	Stroop Sternberg	3162454	0	1	24824	2	0	next	hit	351
Fage_P085b	77	Pulse	99	3163061	607	1
Fage_P085b	77	Response	1	3172311	9857	1
Fage_P085b	77	Pulse	99	3175461	13007	1
Fage_P085b	78	Picture	Fixation Cross Sternberg Symbols after Stroop	3187278	0	1	37319	2	0	next	other	0
Fage_P085b	78	Pulse	99	3187860	582	1
Fage_P085b	78	Pulse	99	3200260	12982	1
Fage_P085b	78	Pulse	99	3212660	25382	1
Fage_P085b	79	Picture	Retrieval Sternberg Symbols	3224597	0	1	24824	2	0	next	hit	359
Fage_P085b	79	Pulse	99	3225059	462	1
Fage_P085b	79	Response	1	3233889	9292	1
Fage_P085b	79	Pulse	99	3237459	12862	1
Fage_P085b	80	Picture	Fixation Cross after Retrieval	3249421	0	1	124619	2	0	next	other	0
Fage_P085b	80	Pulse	99	3249858	437	1
Fage_P085b	80	Pulse	99	3262258	12837	1
Fage_P085b	80	Pulse	99	3274658	25237	1
Fage_P085b	80	Pulse	99	3287057	37636	1
Fage_P085b	80	Pulse	99	3299457	50036	1
Fage_P085b	80	Pulse	99	3311856	62435	1
Fage_P085b	80	Pulse	99	3324256	74835	1
Fage_P085b	80	Pulse	99	3336656	87235	1
Fage_P085b	80	Pulse	99	3349055	99634	1
Fage_P085b	80	Pulse	99	3361455	112034	1
Fage_P085b	80	Pulse	99	3373855	124434	1
Fage_P085b	81	Picture	Encoding Sternberg Symbols	3374040	0	1	24824	2	0	next	other	0
Fage_P085b	81	Pulse	99	3386254	12214	1
Fage_P085b	81	Pulse	99	3398654	24614	1
Fage_P085b	82	Picture	Fixation Cross Sternberg Symbols after Encoding	3398864	0	1	12495	2	0	next	other	0
Fage_P085b	82	Pulse	99	3411053	12189	1
Fage_P085b	83	Picture	Stroop Sternberg	3411359	0	1	24824	2	0	next	incorrect	379
Fage_P085b	83	Response	2	3420153	8794	1
Fage_P085b	83	Pulse	99	3423453	12094	1
Fage_P085b	83	Pulse	99	3435853	24494	1
Fage_P085b	84	Picture	Fixation Cross Sternberg Symbols after Stroop	3436183	0	1	37319	2	0	next	other	0
Fage_P085b	84	Pulse	99	3448252	12069	1
Fage_P085b	84	Pulse	99	3460652	24469	1
Fage_P085b	84	Pulse	99	3473051	36868	1
Fage_P085b	85	Picture	Retrieval Sternberg Symbols	3473502	0	1	24824	2	0	next	incorrect	387
Fage_P085b	85	Response	2	3485071	11569	1
Fage_P085b	85	Pulse	99	3485451	11949	1
Fage_P085b	85	Pulse	99	3497851	24349	1
Fage_P085b	86	Picture	Fixation Cross after Retrieval	3498326	0	1	124619	2	0	next	other	0
Fage_P085b	86	Pulse	99	3510250	11924	1
Fage_P085b	86	Pulse	99	3522650	24324	1
Fage_P085b	86	Pulse	99	3535050	36724	1
Fage_P085b	86	Pulse	99	3547449	49123	1
Fage_P085b	86	Pulse	99	3559849	61523	1
Fage_P085b	86	Pulse	99	3572248	73922	1
Fage_P085b	86	Pulse	99	3584648	86322	1
Fage_P085b	86	Pulse	99	3597048	98722	1
Fage_P085b	86	Pulse	99	3609447	111121	1
Fage_P085b	86	Pulse	99	3621847	123521	1
Fage_P085b	87	Picture	Encoding Sternberg Symbols	3622945	0	1	24824	2	0	next	other	0
Fage_P085b	87	Pulse	99	3634247	11302	1
Fage_P085b	87	Pulse	99	3646646	23701	1
Fage_P085b	88	Picture	Fixation Cross Sternberg Symbols after Encoding	3647769	0	1	12495	2	0	next	other	0
Fage_P085b	88	Pulse	99	3659046	11277	1
Fage_P085b	89	Picture	Stroop Sternberg	3660264	0	1	24824	2	0	next	incorrect	407
Fage_P085b	89	Response	2	3667686	7422	1
Fage_P085b	89	Pulse	99	3671445	11181	1
Fage_P085b	89	Pulse	99	3683845	23581	1
Fage_P085b	90	Picture	Fixation Cross Sternberg Symbols after Stroop	3685088	0	1	37319	2	0	next	other	0
Fage_P085b	90	Pulse	99	3696245	11157	1
Fage_P085b	90	Pulse	99	3708644	23556	1
Fage_P085b	90	Pulse	99	3721044	35956	1
Fage_P085b	91	Picture	Retrieval Sternberg Symbols	3722407	0	1	24824	2	0	next	incorrect	415
Fage_P085b	91	Response	2	3728744	6337	1
Fage_P085b	91	Pulse	99	3733443	11036	1
Fage_P085b	91	Pulse	99	3745843	23436	1
Fage_P085b	92	Picture	Fixation Cross after Retrieval	3747231	0	1	112290	2	0	next	other	0
Fage_P085b	92	Pulse	99	3758243	11012	1
Fage_P085b	92	Pulse	99	3770642	23411	1
Fage_P085b	92	Pulse	99	3783042	35811	1
Fage_P085b	92	Pulse	99	3795442	48211	1
Fage_P085b	92	Pulse	99	3807841	60610	1
Fage_P085b	92	Pulse	99	3820241	73010	1
Fage_P085b	92	Pulse	99	3832640	85409	1
Fage_P085b	92	Pulse	99	3845040	97809	1
Fage_P085b	92	Pulse	99	3857440	110209	1
Fage_P085b	93	Picture	Encoding Sternberg Symbols	3859521	0	1	24824	2	0	next	other	0
Fage_P085b	93	Pulse	99	3869839	10318	1
Fage_P085b	93	Pulse	99	3882239	22718	1
Fage_P085b	94	Picture	Fixation Cross Sternberg Symbols after Encoding	3884345	0	1	12495	2	0	next	other	0
Fage_P085b	94	Pulse	99	3894639	10294	1
Fage_P085b	95	Picture	Stroop Sternberg	3896840	0	1	24824	2	0	next	incorrect	434
Fage_P085b	95	Response	2	3906358	9518	1
Fage_P085b	95	Pulse	99	3907038	10198	1
Fage_P085b	95	Pulse	99	3919438	22598	1
Fage_P085b	96	Picture	Fixation Cross Sternberg Symbols after Stroop	3921664	0	1	37319	2	0	next	other	0
Fage_P085b	96	Pulse	99	3931837	10173	1
Fage_P085b	96	Pulse	99	3944237	22573	1
Fage_P085b	96	Pulse	99	3956637	34973	1
Fage_P085b	97	Picture	Retrieval Sternberg Symbols	3958983	0	1	24824	2	0	next	incorrect	443
Fage_P085b	97	Pulse	99	3969036	10053	1
Fage_P085b	97	Response	2	3972876	13893	1
Fage_P085b	97	Pulse	99	3981436	22453	1
Fage_P085b	98	Picture	Fixation Cross after Retrieval	3983807	0	1	136948	2	0	next	other	0
Fage_P085b	98	Pulse	99	3993835	10028	1
Fage_P085b	98	Pulse	99	4006235	22428	1
Fage_P085b	98	Pulse	99	4018635	34828	1
Fage_P085b	98	Pulse	99	4031034	47227	1
Fage_P085b	98	Pulse	99	4043434	59627	1
Fage_P085b	98	Pulse	99	4055834	72027	1
Fage_P085b	98	Pulse	99	4068243	84436	1
Fage_P085b	98	Pulse	99	4080643	96836	1
Fage_P085b	98	Pulse	99	4093042	109235	1
Fage_P085b	98	Pulse	99	4105442	121635	1
Fage_P085b	98	Pulse	99	4117842	134035	1
Fage_P085b	99	Picture	Encoding Sternberg Symbols	4120755	0	1	24823	2	0	next	other	0
Fage_P085b	99	Pulse	99	4130241	9486	1
Fage_P085b	99	Pulse	99	4142641	21886	1
Fage_P085b	100	Picture	Fixation Cross Sternberg Symbols after Encoding	4145578	0	1	12496	2	0	next	other	0
Fage_P085b	100	Pulse	99	4155040	9462	1
Fage_P085b	101	Picture	Stroop Sternberg	4158074	0	1	24823	3	0	next	incorrect	463
Fage_P085b	101	Response	2	4165420	7346	1
Fage_P085b	101	Pulse	99	4167440	9366	1
Fage_P085b	101	Pulse	99	4179840	21766	1
Fage_P085b	102	Picture	Fixation Cross Sternberg Symbols after Stroop	4182897	0	2	37320	3	0	next	other	0
Fage_P085b	102	Pulse	99	4192239	9342	1
Fage_P085b	102	Pulse	99	4204639	21742	1
Fage_P085b	102	Pulse	99	4217038	34141	1
Fage_P085b	103	Picture	Retrieval Sternberg Symbols	4220217	0	1	24823	2	0	next	hit	471
Fage_P085b	103	Response	1	4227898	7681	1
Fage_P085b	103	Pulse	99	4229438	9221	1
Fage_P085b	103	Pulse	99	4241838	21621	1
Fage_P085b	104	Picture	Fixation Cross after Retrieval	4245040	0	1	149443	2	0	next	other	0
Fage_P085b	104	Pulse	99	4254237	9197	1
Fage_P085b	104	Pulse	99	4266637	21597	1
Fage_P085b	104	Pulse	99	4279037	33997	1
Fage_P085b	104	Pulse	99	4291436	46396	1
Fage_P085b	104	Pulse	99	4303836	58796	1
Fage_P085b	104	Pulse	99	4316235	71195	1
Fage_P085b	104	Pulse	99	4328635	83595	1
Fage_P085b	104	Pulse	99	4341035	95995	1
Fage_P085b	104	Pulse	99	4353434	108394	1
Fage_P085b	104	Pulse	99	4365834	120794	1
Fage_P085b	104	Pulse	99	4378233	133193	1
Fage_P085b	104	Pulse	99	4390633	145593	1
Fage_P085b	105	Picture	Encoding Sternberg Symbols	4394483	0	1	24824	2	0	next	other	0
Fage_P085b	105	Pulse	99	4403033	8550	1
Fage_P085b	105	Pulse	99	4415432	20949	1
Fage_P085b	106	Picture	Fixation Cross Sternberg Symbols after Encoding	4419307	0	1	12495	2	0	next	other	0
Fage_P085b	106	Pulse	99	4427832	8525	1
Fage_P085b	107	Picture	Stroop Sternberg	4431802	0	1	24824	2	0	next	hit	494
Fage_P085b	107	Pulse	99	4440232	8430	1
Fage_P085b	107	Response	1	4440241	8439	1
Fage_P085b	107	Pulse	99	4452631	20829	1
Fage_P085b	108	Picture	Fixation Cross Sternberg Symbols after Stroop	4456626	0	1	37319	2	0	next	other	0
Fage_P085b	108	Pulse	99	4465031	8405	1
Fage_P085b	108	Pulse	99	4477430	20804	1
Fage_P085b	108	Pulse	99	4489830	33204	1
Fage_P085b	109	Picture	Retrieval Sternberg Symbols	4493945	0	1	24824	2	0	next	incorrect	502
Fage_P085b	109	Pulse	99	4502230	8285	1
Fage_P085b	109	Response	2	4506289	12344	1
Fage_P085b	109	Pulse	99	4514629	20684	1
Fage_P085b	110	Picture	Fixation Cross after Retrieval	4518769	0	1	137114	2	0	next	other	0
Fage_P085b	110	Pulse	99	4527029	8260	1
Fage_P085b	110	Pulse	99	4539429	20660	1
Fage_P085b	110	Pulse	99	4551828	33059	1
Fage_P085b	110	Pulse	99	4564228	45459	1
Fage_P085b	110	Pulse	99	4576627	57858	1
Fage_P085b	110	Pulse	99	4589027	70258	1
Fage_P085b	110	Pulse	99	4601427	82658	1
Fage_P085b	110	Pulse	99	4613826	95057	1
Fage_P085b	110	Pulse	99	4626226	107457	1
Fage_P085b	110	Pulse	99	4638626	119857	1
Fage_P085b	110	Pulse	99	4651025	132256	1
Fage_P085b	111	Picture	Encoding Sternberg Symbols	4655883	0	1	24824	2	0	next	other	0
Fage_P085b	111	Pulse	99	4663425	7542	1
Fage_P085b	111	Pulse	99	4675824	19941	1
Fage_P085b	112	Picture	Fixation Cross Sternberg Symbols after Encoding	4680707	0	1	12496	2	0	next	other	0
Fage_P085b	112	Pulse	99	4688224	7517	1
Fage_P085b	113	Picture	Stroop Sternberg	4693203	0	1	24823	2	0	next	incorrect	522
Fage_P085b	113	Response	2	4699784	6581	1
Fage_P085b	113	Pulse	99	4700623	7420	1
Fage_P085b	113	Pulse	99	4713023	19820	1
Fage_P085b	114	Picture	Fixation Cross Sternberg Symbols after Stroop	4718026	0	1	37319	3	0	next	other	0
Fage_P085b	114	Pulse	99	4725423	7397	1
Fage_P085b	114	Pulse	99	4737822	19796	1
Fage_P085b	114	Pulse	99	4750222	32196	1
Fage_P085b	115	Picture	Retrieval Sternberg Symbols	4755345	0	2	24824	3	0	next	hit	531
Fage_P085b	115	Pulse	99	4762622	7277	1
Fage_P085b	115	Response	1	4763801	8456	1
Fage_P085b	115	Pulse	99	4775021	19676	1
Fage_P085b	116	Picture	Fixation Cross after Retrieval	4780169	0	1	112291	2	0	next	other	0
Fage_P085b	116	Pulse	99	4787421	7252	1
Fage_P085b	116	Pulse	99	4799820	19651	1
Fage_P085b	116	Pulse	99	4812220	32051	1
Fage_P085b	116	Pulse	99	4824620	44451	1
Fage_P085b	116	Pulse	99	4837019	56850	1
Fage_P085b	116	Pulse	99	4849419	69250	1
Fage_P085b	116	Pulse	99	4861819	81650	1
Fage_P085b	116	Pulse	99	4874218	94049	1
Fage_P085b	116	Pulse	99	4886618	106449	1
Fage_P085b	117	Picture	Encoding Sternberg Symbols	4892460	0	1	24824	2	0	next	other	0
Fage_P085b	117	Pulse	99	4899017	6557	1
Fage_P085b	117	Pulse	99	4911417	18957	1
Fage_P085b	118	Picture	Fixation Cross Sternberg Symbols after Encoding	4917284	0	1	12495	2	0	next	other	0
Fage_P085b	118	Pulse	99	4923817	6533	1
Fage_P085b	119	Picture	Stroop Sternberg	4929779	0	1	24824	2	0	next	incorrect	550
Fage_P085b	119	Pulse	99	4936216	6437	1
Fage_P085b	119	Response	2	4936456	6677	1
Fage_P085b	119	Pulse	99	4948616	18837	1
Fage_P085b	120	Picture	Fixation Cross Sternberg Symbols after Stroop	4954603	0	1	37319	2	0	next	other	0
Fage_P085b	120	Pulse	99	4961016	6413	1
Fage_P085b	120	Pulse	99	4973415	18812	1
Fage_P085b	120	Pulse	99	4985815	31212	1
Fage_P085b	121	Picture	Retrieval Sternberg Symbols	4991922	0	1	24824	2	0	next	incorrect	558
Fage_P085b	121	Pulse	99	4998214	6292	1
Fage_P085b	121	Response	2	4999344	7422	1
Fage_P085b	121	Pulse	99	5010614	18692	1
Fage_P085b	122	Picture	Fixation Cross after Retrieval	5016746	0	1	149442	3	0	next	other	0
Fage_P085b	122	Pulse	99	5023014	6268	1
Fage_P085b	122	Pulse	99	5035413	18667	1
Fage_P085b	122	Pulse	99	5047813	31067	1
Fage_P085b	122	Pulse	99	5060212	43466	1
Fage_P085b	122	Pulse	99	5072612	55866	1
Fage_P085b	122	Pulse	99	5085012	68266	1
Fage_P085b	122	Pulse	99	5097411	80665	1
Fage_P085b	122	Pulse	99	5109811	93065	1
Fage_P085b	122	Pulse	99	5122211	105465	1
Fage_P085b	122	Pulse	99	5134610	117864	1
Fage_P085b	122	Pulse	99	5147010	130264	1
Fage_P085b	122	Pulse	99	5159409	142663	1
Fage_P085b	123	Picture	Encoding Sternberg Symbols	5166188	0	2	24824	3	0	next	other	0
Fage_P085b	123	Pulse	99	5171809	5621	1
Fage_P085b	123	Pulse	99	5184209	18021	1
Fage_P085b	124	Picture	Fixation Cross Sternberg Symbols after Encoding	5191012	0	1	12496	2	0	next	other	0
Fage_P085b	124	Pulse	99	5196608	5596	1
Fage_P085b	125	Picture	Stroop Sternberg	5203508	0	1	24823	2	0	next	incorrect	580
Fage_P085b	125	Pulse	99	5209008	5500	1
Fage_P085b	125	Response	2	5212718	9210	1
Fage_P085b	125	Pulse	99	5221407	17899	1
Fage_P085b	126	Picture	Fixation Cross Sternberg Symbols after Stroop	5228331	0	1	37320	2	0	next	other	0
Fage_P085b	126	Pulse	99	5233807	5476	1
Fage_P085b	126	Pulse	99	5246207	17876	1
Fage_P085b	126	Pulse	99	5258606	30275	1
Fage_P085b	127	Picture	Retrieval Sternberg Symbols	5265651	0	1	24823	2	0	next	hit	587
Fage_P085b	127	Response	1	5270796	5145	1
Fage_P085b	127	Pulse	99	5271006	5355	1
Fage_P085b	127	Pulse	99	5283406	17755	1
Fage_P085b	128	Picture	Fixation Cross after Retrieval	5290474	0	1	124619	2	0	next	other	0
Fage_P085b	128	Pulse	99	5295805	5331	1
Fage_P085b	128	Pulse	99	5308205	17731	1
Fage_P085b	128	Pulse	99	5320604	30130	1
Fage_P085b	128	Pulse	99	5333004	42530	1
Fage_P085b	128	Pulse	99	5345404	54930	1
Fage_P085b	128	Pulse	99	5357803	67329	1
Fage_P085b	128	Pulse	99	5370203	79729	1
Fage_P085b	128	Pulse	99	5382602	92128	1
Fage_P085b	128	Pulse	99	5395002	104528	1
Fage_P085b	128	Pulse	99	5407402	116928	1
Fage_P085b	129	Picture	Encoding Sternberg Symbols	5415093	0	1	24824	2	0	next	other	0
Fage_P085b	129	Pulse	99	5419801	4708	1
Fage_P085b	129	Pulse	99	5432201	17108	1
Fage_P085b	130	Picture	Fixation Cross Sternberg Symbols after Encoding	5439917	0	1	12495	3	0	next	other	0
Fage_P085b	130	Pulse	99	5444601	4684	1
Fage_P085b	131	Picture	Stroop Sternberg	5452412	0	2	24824	3	0	next	incorrect	608
Fage_P085b	131	Pulse	99	5457000	4588	1
Fage_P085b	131	Response	2	5457730	5318	1
Fage_P085b	131	Pulse	99	5469400	16988	1
Fage_P085b	132	Picture	Fixation Cross Sternberg Symbols after Stroop	5477236	0	1	37319	2	0	next	other	0
Fage_P085b	132	Pulse	99	5481799	4563	1
Fage_P085b	132	Pulse	99	5494199	16963	1
Fage_P085b	132	Pulse	99	5506599	29363	1
Fage_P085b	133	Picture	Retrieval Sternberg Symbols	5514555	0	1	24824	2	0	next	hit	616
Fage_P085b	133	Pulse	99	5518998	4443	1
Fage_P085b	133	Response	1	5522968	8413	1
Fage_P085b	133	Pulse	99	5531398	16843	1
Fage_P085b	134	Picture	Fixation Cross after Retrieval	5539379	0	1	112291	2	0	next	other	0
Fage_P085b	134	Pulse	99	5543798	4419	1
Fage_P085b	134	Pulse	99	5556197	16818	1
Fage_P085b	134	Pulse	99	5568597	29218	1
Fage_P085b	134	Pulse	99	5580996	41617	1
Fage_P085b	134	Pulse	99	5593396	54017	1
Fage_P085b	134	Pulse	99	5605796	66417	1
Fage_P085b	134	Pulse	99	5618195	78816	1
Fage_P085b	134	Pulse	99	5630595	91216	1
Fage_P085b	134	Pulse	99	5642994	103615	1
Fage_P085b	135	Picture	Encoding Sternberg Symbols	5651670	0	1	24824	2	0	next	other	0
Fage_P085b	135	Pulse	99	5655394	3724	1
Fage_P085b	135	Pulse	99	5667794	16124	1
Fage_P085b	136	Picture	Fixation Cross Sternberg Symbols after Encoding	5676494	0	1	12495	2	0	next	other	0
Fage_P085b	136	Pulse	99	5680193	3699	1
Fage_P085b	137	Picture	Stroop Sternberg	5688989	0	1	24824	2	0	next	hit	635
Fage_P085b	137	Pulse	99	5692593	3604	1
Fage_P085b	137	Response	1	5696423	7434	1
Fage_P085b	137	Pulse	99	5704993	16004	1
Fage_P085b	138	Picture	Fixation Cross Sternberg Symbols after Stroop	5713813	0	1	37319	2	0	next	other	0
Fage_P085b	138	Pulse	99	5717392	3579	1
Fage_P085b	138	Pulse	99	5729792	15979	1
Fage_P085b	138	Pulse	99	5742191	28378	1
Fage_P085b	139	Picture	Retrieval Sternberg Symbols	5751132	0	1	24824	2	0	next	hit	643
Fage_P085b	139	Pulse	99	5754591	3459	1
Fage_P085b	139	Response	1	5756811	5679	1
Fage_P085b	139	Pulse	99	5766991	15859	1
Fage_P085b	140	Picture	Fixation Cross after Retrieval	5775956	0	1	137114	2	0	next	other	0
Fage_P085b	140	Pulse	99	5779390	3434	1
Fage_P085b	140	Pulse	99	5791790	15834	1
Fage_P085b	140	Pulse	99	5804199	28243	1
Fage_P085b	140	Pulse	99	5816599	40643	1
Fage_P085b	140	Pulse	99	5828999	53043	1
Fage_P085b	140	Pulse	99	5841398	65442	1
Fage_P085b	140	Pulse	99	5853798	77842	1
Fage_P085b	140	Pulse	99	5866198	90242	1
Fage_P085b	140	Pulse	99	5878597	102641	1
Fage_P085b	140	Pulse	99	5890997	115041	1
Fage_P085b	140	Pulse	99	5903396	127440	1
Fage_P085b	141	Picture	Encoding Sternberg Symbols	5913070	0	1	24824	2	0	next	other	0
Fage_P085b	141	Pulse	99	5915796	2726	1
Fage_P085b	141	Pulse	99	5928196	15126	1
Fage_P085b	142	Picture	Fixation Cross Sternberg Symbols after Encoding	5937894	0	1	12495	2	0	next	other	0
Fage_P085b	142	Pulse	99	5940595	2701	1
Fage_P085b	143	Picture	Stroop Sternberg	5950389	0	1	24824	2	0	next	hit	664
Fage_P085b	143	Pulse	99	5952995	2606	1
Fage_P085b	143	Response	1	5958565	8176	1
Fage_P085b	143	Pulse	99	5965394	15005	1
Fage_P085b	144	Picture	Fixation Cross Sternberg Symbols after Stroop	5975213	0	1	37319	2	0	next	other	0
Fage_P085b	144	Pulse	99	5977794	2581	1
Fage_P085b	144	Pulse	99	5990194	14981	1
Fage_P085b	144	Pulse	99	6002593	27380	1
Fage_P085b	145	Picture	Retrieval Sternberg Symbols	6012532	0	1	24824	2	0	next	incorrect	672
Fage_P085b	145	Pulse	99	6014993	2461	1
Fage_P085b	145	Response	2	6017353	4821	1
Fage_P085b	145	Pulse	99	6027393	14861	1
Fage_P085b	146	Picture	Fixation Cross after Retrieval	6037356	0	1	112290	2	0	next	other	0
Fage_P085b	146	Pulse	99	6039792	2436	1
Fage_P085b	146	Pulse	99	6052192	14836	1
Fage_P085b	146	Pulse	99	6064591	27235	1
Fage_P085b	146	Pulse	99	6076991	39635	1
Fage_P085b	146	Pulse	99	6089391	52035	1
Fage_P085b	146	Pulse	99	6101790	64434	1
Fage_P085b	146	Pulse	99	6114190	76834	1
Fage_P085b	146	Pulse	99	6126589	89233	1
Fage_P085b	146	Pulse	99	6138989	101633	1
Fage_P085b	147	Picture	Instruction Sternberg Letters	6149646	0	1	37319	2	0	next	other	0
Fage_P085b	147	Pulse	99	6151389	1743	1
Fage_P085b	147	Pulse	99	6163788	14142	1
Fage_P085b	147	Pulse	99	6176188	26542	1
Fage_P085b	148	Picture	Encoding Sternberg Letters	6186965	0	1	24824	2	0	next	other	0
Fage_P085b	148	Pulse	99	6188588	1623	1
Fage_P085b	148	Pulse	99	6200987	14022	1
Fage_P085b	149	Picture	Fixation Cross Sternberg Letters after Encoding	6211789	0	1	12495	2	0	next	other	0
Fage_P085b	149	Pulse	99	6213387	1598	1
Fage_P085b	150	Picture	Stroop Sternberg	6224284	0	1	24824	2	0	next	incorrect	695
Fage_P085b	150	Pulse	99	6225786	1502	1
Fage_P085b	150	Response	2	6234666	10382	1
Fage_P085b	150	Pulse	99	6238186	13902	1
Fage_P085b	151	Picture	Fixation Cross Sternberg Letters after Stroop	6249108	0	1	37319	2	0	next	other	0
Fage_P085b	151	Pulse	99	6250586	1478	1
Fage_P085b	151	Pulse	99	6262985	13877	1
Fage_P085b	151	Pulse	99	6275385	26277	1
Fage_P085b	152	Picture	Retrieval Sternberg Letters	6286427	0	1	24824	2	0	next	incorrect	703
Fage_P085b	152	Pulse	99	6287785	1358	1
Fage_P085b	152	Response	2	6294704	8277	1
Fage_P085b	152	Pulse	99	6300184	13757	1
Fage_P085b	153	Picture	Fixation Cross after Retrieval	6311251	0	1	112290	3	0	next	other	0
Fage_P085b	153	Pulse	99	6312584	1333	1
Fage_P085b	153	Pulse	99	6324983	13732	1
Fage_P085b	153	Pulse	99	6337383	26132	1
Fage_P085b	153	Pulse	99	6349783	38532	1
Fage_P085b	153	Pulse	99	6362182	50931	1
Fage_P085b	153	Pulse	99	6374582	63331	1
Fage_P085b	153	Pulse	99	6386981	75730	1
Fage_P085b	153	Pulse	99	6399381	88130	1
Fage_P085b	153	Pulse	99	6411781	100530	1
Fage_P085b	154	Picture	Encoding Sternberg Letters	6423541	0	2	24824	3	0	next	other	0
Fage_P085b	154	Pulse	99	6424180	639	1
Fage_P085b	154	Pulse	99	6436580	13039	1
Fage_P085b	155	Picture	Fixation Cross Sternberg Letters after Encoding	6448365	0	1	12496	2	0	next	other	0
Fage_P085b	155	Pulse	99	6448980	615	1
Fage_P085b	156	Picture	Stroop Sternberg	6460861	0	1	24823	2	0	next	incorrect	722
Fage_P085b	156	Pulse	99	6461379	518	1
Fage_P085b	156	Response	2	6467369	6508	1
Fage_P085b	156	Pulse	99	6473779	12918	1
Fage_P085b	157	Picture	Fixation Cross Sternberg Letters after Stroop	6485684	0	1	37319	3	0	next	other	0
Fage_P085b	157	Pulse	99	6486178	494	1
Fage_P085b	157	Pulse	99	6498578	12894	1
Fage_P085b	157	Pulse	99	6510978	25294	1
Fage_P085b	158	Picture	Retrieval Sternberg Letters	6523003	0	2	24824	3	0	next	hit	730
Fage_P085b	158	Pulse	99	6523377	374	1
Fage_P085b	158	Response	1	6530397	7394	1
Fage_P085b	158	Pulse	99	6535777	12774	1
Fage_P085b	159	Picture	Fixation Cross after Retrieval	6547827	0	1	149443	2	0	next	other	0
Fage_P085b	159	Pulse	99	6548177	350	1
Fage_P085b	159	Pulse	99	6560576	12749	1
Fage_P085b	159	Pulse	99	6572976	25149	1
Fage_P085b	159	Pulse	99	6585375	37548	1
Fage_P085b	159	Pulse	99	6597775	49948	1
Fage_P085b	159	Pulse	99	6610175	62348	1
Fage_P085b	159	Pulse	99	6622574	74747	1
Fage_P085b	159	Pulse	99	6634974	87147	1
Fage_P085b	159	Pulse	99	6647373	99546	1
Fage_P085b	159	Pulse	99	6659773	111946	1
Fage_P085b	159	Pulse	99	6672173	124346	1
Fage_P085b	159	Pulse	99	6684572	136745	1
Fage_P085b	159	Pulse	99	6696972	149145	1
Fage_P085b	160	Picture	Encoding Sternberg Letters	6697270	0	1	24824	2	0	next	other	0
Fage_P085b	160	Pulse	99	6709372	12102	1
Fage_P085b	160	Pulse	99	6721771	24501	1
Fage_P085b	161	Picture	Fixation Cross Sternberg Letters after Encoding	6722094	0	1	12495	2	0	next	other	0
Fage_P085b	161	Pulse	99	6734171	12077	1
Fage_P085b	162	Picture	Stroop Sternberg	6734589	0	1	24824	2	0	next	hit	753
Fage_P085b	162	Pulse	99	6746570	11981	1
Fage_P085b	162	Response	1	6748820	14231	1
Fage_P085b	162	Pulse	99	6758970	24381	1
Fage_P085b	163	Picture	Fixation Cross Sternberg Letters after Stroop	6759413	0	1	37319	2	0	next	other	0
Fage_P085b	163	Pulse	99	6771370	11957	1
Fage_P085b	163	Pulse	99	6783769	24356	1
Fage_P085b	163	Pulse	99	6796169	36756	1
Fage_P085b	164	Picture	Retrieval Sternberg Letters	6796732	0	1	24824	2	0	next	hit	761
Fage_P085b	164	Pulse	99	6808569	11837	1
Fage_P085b	164	Response	1	6808578	11846	1
Fage_P085b	164	Pulse	99	6820968	24236	1
Fage_P085b	165	Picture	Fixation Cross after Retrieval	6821556	0	1	124619	2	0	next	other	0
Fage_P085b	165	Pulse	99	6833368	11812	1
Fage_P085b	165	Pulse	99	6845767	24211	1
Fage_P085b	165	Pulse	99	6858167	36611	1
Fage_P085b	165	Pulse	99	6870566	49010	1
Fage_P085b	165	Pulse	99	6882966	61410	1
Fage_P085b	165	Pulse	99	6895366	73810	1
Fage_P085b	165	Pulse	99	6907765	86209	1
Fage_P085b	165	Pulse	99	6920165	98609	1
Fage_P085b	165	Pulse	99	6932565	111009	1
Fage_P085b	165	Pulse	99	6944964	123408	1
Fage_P085b	166	Picture	Encoding Sternberg Letters	6946175	0	1	24824	2	0	next	other	0
Fage_P085b	166	Pulse	99	6957364	11189	1
Fage_P085b	166	Pulse	99	6969763	23588	1
Fage_P085b	167	Picture	Fixation Cross Sternberg Letters after Encoding	6970999	0	1	12495	2	0	next	other	0
Fage_P085b	167	Pulse	99	6982163	11164	1
Fage_P085b	168	Picture	Stroop Sternberg	6983494	0	1	24824	2	0	next	hit	781
Fage_P085b	168	Pulse	99	6994563	11069	1
Fage_P085b	168	Response	1	6994913	11419	1
Fage_P085b	168	Pulse	99	7006962	23468	1
Fage_P085b	169	Picture	Fixation Cross Sternberg Letters after Stroop	7008318	0	1	37319	2	0	next	other	0
Fage_P085b	169	Pulse	99	7019362	11044	1
Fage_P085b	169	Pulse	99	7031762	23444	1
Fage_P085b	169	Pulse	99	7044161	35843	1
Fage_P085b	170	Picture	Retrieval Sternberg Letters	7045637	0	1	24824	2	0	next	incorrect	789
Fage_P085b	170	Pulse	99	7056561	10924	1
Fage_P085b	170	Response	2	7056731	11094	1
Fage_P085b	170	Pulse	99	7068960	23323	1
Fage_P085b	171	Picture	Fixation Cross after Retrieval	7070461	0	1	137114	2	0	next	other	0
Fage_P085b	171	Pulse	99	7081360	10899	1
Fage_P085b	171	Pulse	99	7093760	23299	1
Fage_P085b	171	Pulse	99	7106159	35698	1
Fage_P085b	171	Pulse	99	7118559	48098	1
Fage_P085b	171	Pulse	99	7130958	60497	1
Fage_P085b	171	Pulse	99	7143358	72897	1
Fage_P085b	171	Pulse	99	7155758	85297	1
Fage_P085b	171	Pulse	99	7168157	97696	1
Fage_P085b	171	Pulse	99	7180557	110096	1
Fage_P085b	171	Pulse	99	7192957	122496	1
Fage_P085b	171	Pulse	99	7205356	134895	1
Fage_P085b	172	Picture	Encoding Sternberg Letters	7207575	0	1	24824	2	0	next	other	0
Fage_P085b	172	Pulse	99	7217756	10181	1
Fage_P085b	172	Pulse	99	7230155	22580	1
Fage_P085b	173	Picture	Fixation Cross Sternberg Letters after Encoding	7232399	0	1	12495	2	0	next	other	0
Fage_P085b	173	Pulse	99	7242555	10156	1
Fage_P085b	174	Picture	Stroop Sternberg	7244894	0	1	24824	2	0	next	incorrect	809
Fage_P085b	174	Response	2	7252365	7471	1
Fage_P085b	174	Pulse	99	7254954	10060	1
Fage_P085b	174	Pulse	99	7267354	22460	1
Fage_P085b	175	Picture	Fixation Cross Sternberg Letters after Stroop	7269718	0	1	37319	2	0	next	other	0
Fage_P085b	175	Pulse	99	7279754	10036	1
Fage_P085b	175	Pulse	99	7292154	22436	1
Fage_P085b	175	Pulse	99	7304553	34835	1
Fage_P085b	176	Picture	Retrieval Sternberg Letters	7307037	0	1	24824	2	0	next	hit	818
Fage_P085b	176	Pulse	99	7316953	9916	1
Fage_P085b	176	Response	1	7317203	10166	1
Fage_P085b	176	Pulse	99	7329352	22315	1
Fage_P085b	177	Picture	Fixation Cross after Retrieval	7331861	0	1	124619	2	0	next	other	0
Fage_P085b	177	Pulse	99	7341752	9891	1
Fage_P085b	177	Pulse	99	7354152	22291	1
Fage_P085b	177	Pulse	99	7366551	34690	1
Fage_P085b	177	Pulse	99	7378951	47090	1
Fage_P085b	177	Pulse	99	7391350	59489	1
Fage_P085b	177	Pulse	99	7403750	71889	1
Fage_P085b	177	Pulse	99	7416150	84289	1
Fage_P085b	177	Pulse	99	7428549	96688	1
Fage_P085b	177	Pulse	99	7440949	109088	1
Fage_P085b	177	Pulse	99	7453349	121488	1
Fage_P085b	178	Picture	Encoding Sternberg Letters	7456480	0	1	24824	2	0	next	other	0
Fage_P085b	178	Pulse	99	7465748	9268	1
Fage_P085b	178	Pulse	99	7478148	21668	1
Fage_P085b	179	Picture	Fixation Cross Sternberg Letters after Encoding	7481304	0	1	12495	2	0	next	other	0
Fage_P085b	179	Pulse	99	7490547	9243	1
Fage_P085b	180	Picture	Stroop Sternberg	7493799	0	1	24824	2	0	next	incorrect	837
Fage_P085b	180	Response	2	7502057	8258	1
Fage_P085b	180	Pulse	99	7502957	9158	1
Fage_P085b	180	Pulse	99	7515357	21558	1
Fage_P085b	181	Picture	Fixation Cross Sternberg Letters after Stroop	7518623	0	1	37319	2	0	next	other	0
Fage_P085b	181	Pulse	99	7527756	9133	1
Fage_P085b	181	Pulse	99	7540156	21533	1
Fage_P085b	181	Pulse	99	7552555	33932	1
Fage_P085b	182	Picture	Retrieval Sternberg Letters	7555942	0	1	24824	2	0	next	hit	846
Fage_P085b	182	Pulse	99	7564955	9013	1
Fage_P085b	182	Response	1	7568915	12973	1
Fage_P085b	182	Pulse	99	7577355	21413	1
Fage_P085b	183	Picture	Fixation Cross after Retrieval	7580766	0	1	112291	2	0	next	other	0
Fage_P085b	183	Pulse	99	7589754	8988	1
Fage_P085b	183	Pulse	99	7602154	21388	1
Fage_P085b	183	Pulse	99	7614554	33788	1
Fage_P085b	183	Pulse	99	7626953	46187	1
Fage_P085b	183	Pulse	99	7639353	58587	1
Fage_P085b	183	Pulse	99	7651752	70986	1
Fage_P085b	183	Pulse	99	7664152	83386	1
Fage_P085b	183	Pulse	99	7676552	95786	1
Fage_P085b	183	Pulse	99	7688951	108185	1
Fage_P085b	184	Picture	Encoding Sternberg Letters	7693057	0	1	24823	2	0	next	other	0
Fage_P085b	184	Pulse	99	7701351	8294	1
Fage_P085b	184	Pulse	99	7713750	20693	1
Fage_P085b	185	Picture	Fixation Cross Sternberg Letters after Encoding	7717880	0	1	12496	2	0	next	other	0
Fage_P085b	185	Pulse	99	7726150	8270	1
Fage_P085b	186	Picture	Stroop Sternberg	7730376	0	1	24823	3	0	next	hit	864
Fage_P085b	186	Response	1	7736870	6494	1
Fage_P085b	186	Pulse	99	7738550	8174	1
Fage_P085b	186	Pulse	99	7750949	20573	1
Fage_P085b	187	Picture	Fixation Cross Sternberg Letters after Stroop	7755199	0	2	37320	3	0	next	other	0
Fage_P085b	187	Pulse	99	7763349	8150	1
Fage_P085b	187	Pulse	99	7775748	20549	1
Fage_P085b	187	Pulse	99	7788148	32949	1
Fage_P085b	188	Picture	Retrieval Sternberg Letters	7792519	0	1	24823	2	0	next	incorrect	873
Fage_P085b	188	Pulse	99	7800548	8029	1
Fage_P085b	188	Response	2	7803658	11139	1
Fage_P085b	188	Pulse	99	7812947	20428	1
Fage_P085b	189	Picture	Fixation Cross after Retrieval	7817342	0	1	112291	2	0	next	other	0
Fage_P085b	189	Pulse	99	7825347	8005	1
Fage_P085b	189	Pulse	99	7837747	20405	1
Fage_P085b	189	Pulse	99	7850146	32804	1
Fage_P085b	189	Pulse	99	7862546	45204	1
Fage_P085b	189	Pulse	99	7874945	57603	1
Fage_P085b	189	Pulse	99	7887345	70003	1
Fage_P085b	189	Pulse	99	7899745	82403	1
Fage_P085b	189	Pulse	99	7912144	94802	1
Fage_P085b	189	Pulse	99	7924544	107202	1
Fage_P085b	190	Picture	Encoding Sternberg Letters	7929633	0	1	24824	2	0	next	other	0
Fage_P085b	190	Pulse	99	7936944	7311	1
Fage_P085b	190	Pulse	99	7949343	19710	1
Fage_P085b	191	Picture	Fixation Cross Sternberg Letters after Encoding	7954457	0	1	12495	2	0	next	other	0
Fage_P085b	191	Pulse	99	7961743	7286	1
Fage_P085b	192	Picture	Stroop Sternberg	7966952	0	1	24824	2	0	next	incorrect	892
Fage_P085b	192	Pulse	99	7974142	7190	1
Fage_P085b	192	Response	2	7976852	9900	1
Fage_P085b	192	Pulse	99	7986542	19590	1
Fage_P085b	193	Picture	Fixation Cross Sternberg Letters after Stroop	7991776	0	1	37319	2	0	next	other	0
Fage_P085b	193	Pulse	99	7998942	7166	1
Fage_P085b	193	Pulse	99	8011341	19565	1
Fage_P085b	193	Pulse	99	8023741	31965	1
Fage_P085b	194	Picture	Retrieval Sternberg Letters	8029095	0	1	24824	2	0	next	hit	900
Fage_P085b	194	Pulse	99	8036141	7046	1
Fage_P085b	194	Response	1	8038850	9755	1
Fage_P085b	194	Pulse	99	8048540	19445	1
Fage_P085b	195	Picture	Fixation Cross after Retrieval	8053919	0	1	137114	2	0	next	other	0
Fage_P085b	195	Pulse	99	8060940	7021	1
Fage_P085b	195	Pulse	99	8073339	19420	1
Fage_P085b	195	Pulse	99	8085739	31820	1
Fage_P085b	195	Pulse	99	8098139	44220	1
Fage_P085b	195	Pulse	99	8110538	56619	1
Fage_P085b	195	Pulse	99	8122938	69019	1
Fage_P085b	195	Pulse	99	8135337	81418	1
Fage_P085b	195	Pulse	99	8147737	93818	1
Fage_P085b	195	Pulse	99	8160137	106218	1
Fage_P085b	195	Pulse	99	8172536	118617	1
Fage_P085b	195	Pulse	99	8184936	131017	1
Fage_P085b	196	Picture	Encoding Sternberg Letters	8191033	0	1	24824	2	0	next	other	0
Fage_P085b	196	Pulse	99	8197336	6303	1
Fage_P085b	196	Pulse	99	8209735	18702	1
Fage_P085b	197	Picture	Fixation Cross Sternberg Letters after Encoding	8215857	0	1	12495	2	0	next	other	0
Fage_P085b	197	Pulse	99	8222135	6278	1
Fage_P085b	198	Picture	Stroop Sternberg	8228352	0	1	24824	2	0	next	hit	922
Fage_P085b	198	Pulse	99	8234534	6182	1
Fage_P085b	198	Pulse	99	8246934	18582	1
Fage_P085b	198	Response	1	8252144	23792	1
Fage_P085b	199	Picture	Fixation Cross Sternberg Letters after Stroop	8253176	0	1	37319	2	0	next	other	0
Fage_P085b	199	Pulse	99	8259334	6158	1
Fage_P085b	199	Pulse	99	8271733	18557	1
Fage_P085b	199	Pulse	99	8284133	30957	1
Fage_P085b	200	Picture	Retrieval Sternberg Letters	8290495	0	1	24824	2	0	next	incorrect	929
Fage_P085b	200	Pulse	99	8296533	6038	1
Fage_P085b	200	Response	2	8299352	8857	1
Fage_P085b	200	Pulse	99	8308932	18437	1
Fage_P085b	201	Picture	Fixation Cross after Retrieval	8315319	0	1	124619	2	0	next	other	0
Fage_P085b	201	Pulse	99	8321332	6013	1
Fage_P085b	201	Pulse	99	8333731	18412	1
Fage_P085b	201	Pulse	99	8346131	30812	1
Fage_P085b	201	Pulse	99	8358531	43212	1
Fage_P085b	201	Pulse	99	8370930	55611	1
Fage_P085b	201	Pulse	99	8383330	68011	1
Fage_P085b	201	Pulse	99	8395729	80410	1
Fage_P085b	201	Pulse	99	8408129	92810	1
Fage_P085b	201	Pulse	99	8420529	105210	1
Fage_P085b	201	Pulse	99	8432928	117609	1
Fage_P085b	202	Picture	Encoding Sternberg Letters	8439938	0	1	24824	2	0	next	other	0
Fage_P085b	202	Pulse	99	8445328	5390	1
Fage_P085b	202	Pulse	99	8457728	17790	1
Fage_P085b	203	Picture	Fixation Cross Sternberg Letters after Encoding	8464762	0	1	12495	2	0	next	other	0
Fage_P085b	203	Pulse	99	8470127	5365	1
Fage_P085b	204	Picture	Stroop Sternberg	8477257	0	1	24824	2	0	next	incorrect	949
Fage_P085b	204	Pulse	99	8482527	5270	1
Fage_P085b	204	Response	2	8483897	6640	1
Fage_P085b	204	Pulse	99	8494926	17669	1
Fage_P085b	205	Picture	Fixation Cross Sternberg Letters after Stroop	8502081	0	1	37319	2	0	next	other	0
Fage_P085b	205	Pulse	99	8507326	5245	1
Fage_P085b	205	Pulse	99	8519725	17644	1
Fage_P085b	205	Pulse	99	8532125	30044	1
Fage_P085b	206	Picture	Retrieval Sternberg Letters	8539400	0	1	24824	2	0	next	incorrect	957
Fage_P085b	206	Pulse	99	8544525	5125	1
Fage_P085b	206	Response	2	8548475	9075	1
Fage_P085b	206	Pulse	99	8556924	17524	1
Fage_P085b	207	Picture	Fixation Cross after Retrieval	8564224	0	1	149443	2	0	next	other	0
Fage_P085b	207	Pulse	99	8569324	5100	1
Fage_P085b	207	Pulse	99	8581724	17500	1
Fage_P085b	207	Pulse	99	8594123	29899	1
Fage_P085b	207	Pulse	99	8606523	42299	1
Fage_P085b	207	Pulse	99	8618923	54699	1
Fage_P085b	207	Pulse	99	8631322	67098	1
Fage_P085b	207	Pulse	99	8643722	79498	1
Fage_P085b	207	Pulse	99	8656121	91897	1
Fage_P085b	207	Pulse	99	8668521	104297	1
Fage_P085b	207	Pulse	99	8680921	116697	1
Fage_P085b	207	Pulse	99	8693320	129096	1
Fage_P085b	207	Pulse	99	8705720	141496	1
Fage_P085b	208	Picture	Encoding Sternberg Letters	8713667	0	1	24823	3	0	next	other	0
Fage_P085b	208	Pulse	99	8718119	4452	1
Fage_P085b	208	Pulse	99	8730519	16852	1
Fage_P085b	209	Picture	Fixation Cross Sternberg Letters after Encoding	8738490	0	2	12496	3	0	next	other	0
Fage_P085b	209	Pulse	99	8742919	4429	1
Fage_P085b	210	Picture	Stroop Sternberg	8750986	0	1	24824	2	0	next	incorrect	979
Fage_P085b	210	Pulse	99	8755318	4332	1
Fage_P085b	210	Response	2	8760498	9512	1
Fage_P085b	210	Pulse	99	8767718	16732	1
Fage_P085b	211	Picture	Fixation Cross Sternberg Letters after Stroop	8775810	0	1	37319	2	0	next	other	0
Fage_P085b	211	Pulse	99	8780118	4308	1
Fage_P085b	211	Pulse	99	8792517	16707	1
Fage_P085b	211	Pulse	99	8804917	29107	1
Fage_P085b	212	Picture	Retrieval Sternberg Letters	8813129	0	1	24823	3	0	next	hit	987
Fage_P085b	212	Pulse	99	8817316	4187	1
Fage_P085b	212	Response	1	8822016	8887	1
Fage_P085b	212	Pulse	99	8829716	16587	1
Fage_P085b	213	Picture	Fixation Cross after Retrieval	8837952	0	2	124620	3	0	next	other	0
Fage_P085b	213	Pulse	99	8842116	4164	1
Fage_P085b	213	Pulse	99	8854515	16563	1
Fage_P085b	213	Pulse	99	8866915	28963	1
Fage_P085b	213	Pulse	99	8879314	41362	1
Fage_P085b	213	Pulse	99	8891714	53762	1
Fage_P085b	213	Pulse	99	8904114	66162	1
Fage_P085b	213	Pulse	99	8916513	78561	1
Fage_P085b	213	Pulse	99	8928913	90961	1
Fage_P085b	213	Pulse	99	8941313	103361	1
Fage_P085b	213	Pulse	99	8953712	115760	1
Fage_P085b	214	Picture	Encoding Sternberg Letters	8962572	0	1	24823	2	0	next	other	0
Fage_P085b	214	Pulse	99	8966112	3540	1
Fage_P085b	214	Pulse	99	8978511	15939	1
Fage_P085b	215	Picture	Fixation Cross Sternberg Letters after Encoding	8987395	0	1	12496	2	0	next	other	0
Fage_P085b	215	Pulse	99	8990911	3516	1
Fage_P085b	216	Picture	Stroop Sternberg	8999891	0	1	24823	3	0	next	incorrect	1007
Fage_P085b	216	Pulse	99	9003311	3420	1
Fage_P085b	216	Response	2	9006530	6639	1
Fage_P085b	216	Pulse	99	9015710	15819	1
Fage_P085b	217	Picture	Fixation Cross Sternberg Letters after Stroop	9024714	0	2	37320	3	0	next	other	0
Fage_P085b	217	Pulse	99	9028110	3396	1
Fage_P085b	217	Pulse	99	9040510	15796	1
Fage_P085b	217	Pulse	99	9052909	28195	1
Fage_P085b	218	Picture	Retrieval Sternberg Letters	9062034	0	1	24823	2	0	next	incorrect	1015
Fage_P085b	218	Pulse	99	9065309	3275	1
Fage_P085b	218	Response	2	9076728	14694	1
Fage_P085b	218	Pulse	99	9077708	15674	1
Fage_P085b	219	Picture	Fixation Cross after Retrieval	9086857	0	1	112291	2	0	next	other	0
Fage_P085b	219	Pulse	99	9090108	3251	1
Fage_P085b	219	Pulse	99	9102508	15651	1
Fage_P085b	219	Pulse	99	9114907	28050	1
Fage_P085b	219	Pulse	99	9127307	40450	1
Fage_P085b	219	Pulse	99	9139706	52849	1
Fage_P085b	219	Pulse	99	9152106	65249	1
Fage_P085b	219	Pulse	99	9164506	77649	1
Fage_P085b	219	Pulse	99	9176905	90048	1
Fage_P085b	219	Pulse	99	9189305	102448	1
Fage_P085b	220	Picture	Encoding Sternberg Letters	9199148	0	1	24824	2	0	next	other	0
Fage_P085b	220	Pulse	99	9201705	2557	1
Fage_P085b	220	Pulse	99	9214104	14956	1
Fage_P085b	221	Picture	Fixation Cross Sternberg Letters after Encoding	9223972	0	1	12495	2	0	next	other	0
Fage_P085b	221	Pulse	99	9226504	2532	1
Fage_P085b	222	Picture	Stroop Sternberg	9236467	0	1	24824	2	0	next	hit	1034
Fage_P085b	222	Pulse	99	9238903	2436	1
Fage_P085b	222	Response	1	9244303	7836	1
Fage_P085b	222	Pulse	99	9251303	14836	1
Fage_P085b	223	Picture	Fixation Cross Sternberg Letters after Stroop	9261291	0	1	37319	2	0	next	other	0
Fage_P085b	223	Pulse	99	9263703	2412	1
Fage_P085b	223	Pulse	99	9276102	14811	1
Fage_P085b	223	Pulse	99	9288502	27211	1
Fage_P085b	224	Picture	Retrieval Sternberg Letters	9298610	0	1	24824	2	0	next	incorrect	1042
Fage_P085b	224	Pulse	99	9300901	2291	1
Fage_P085b	224	Response	2	9306741	8131	1
Fage_P085b	224	Pulse	99	9313301	14691	1
Fage_P085b	225	Picture	Fixation Cross after Retrieval	9323434	0	1	124619	2	0	next	other	0
Fage_P085b	225	Pulse	99	9325711	2277	1
Fage_P085b	225	Pulse	99	9338110	14676	1
Fage_P085b	225	Pulse	99	9350510	27076	1
Fage_P085b	225	Pulse	99	9362910	39476	1
Fage_P085b	225	Pulse	99	9375309	51875	1
Fage_P085b	225	Pulse	99	9387709	64275	1
Fage_P085b	225	Pulse	99	9400108	76674	1
Fage_P085b	225	Pulse	99	9412508	89074	1
Fage_P085b	225	Pulse	99	9424908	101474	1
Fage_P085b	225	Pulse	99	9437307	113873	1
Fage_P085b	226	Picture	Encoding Sternberg Letters	9448053	0	1	24824	2	0	next	other	0
Fage_P085b	226	Pulse	99	9449707	1654	1
Fage_P085b	226	Pulse	99	9462106	14053	1
Fage_P085b	227	Picture	Fixation Cross Sternberg Letters after Encoding	9472877	0	1	12495	2	0	next	other	0
Fage_P085b	227	Pulse	99	9474506	1629	1
Fage_P085b	228	Picture	Stroop Sternberg	9485372	0	1	24824	2	0	next	incorrect	1062
Fage_P085b	228	Pulse	99	9486906	1534	1
Fage_P085b	228	Response	2	9495155	9783	1
Fage_P085b	228	Pulse	99	9499305	13933	1
Fage_P085b	229	Picture	Fixation Cross Sternberg Letters after Stroop	9510196	0	1	37319	2	0	next	other	0
Fage_P085b	229	Pulse	99	9511705	1509	1
Fage_P085b	229	Pulse	99	9524105	13909	1
Fage_P085b	229	Pulse	99	9536504	26308	1
Fage_P085b	230	Picture	Retrieval Sternberg Letters	9547515	0	1	24824	2	0	next	incorrect	1070
Fage_P085b	230	Pulse	99	9548904	1389	1
Fage_P085b	230	Response	2	9556393	8878	1
Fage_P085b	230	Pulse	99	9561303	13788	1
Fage_P085b	231	Picture	Fixation Cross after Retrieval	9572339	0	1	124619	2	0	next	other	0
Fage_P085b	231	Pulse	99	9573703	1364	1
Fage_P085b	231	Pulse	99	9586103	13764	1
Fage_P085b	231	Pulse	99	9598502	26163	1
Fage_P085b	231	Pulse	99	9610902	38563	1
Fage_P085b	231	Pulse	99	9623302	50963	1
Fage_P085b	231	Pulse	99	9635701	63362	1
Fage_P085b	231	Pulse	99	9648101	75762	1
Fage_P085b	231	Pulse	99	9660500	88161	1
Fage_P085b	231	Pulse	99	9672900	100561	1
Fage_P085b	231	Pulse	99	9685300	112961	1
Fage_P085b	232	Picture	Encoding Sternberg Letters	9696958	0	1	24824	2	0	next	other	0
Fage_P085b	232	Pulse	99	9697699	741	1
Fage_P085b	232	Pulse	99	9710099	13141	1
Fage_P085b	233	Picture	Fixation Cross Sternberg Letters after Encoding	9721782	0	1	12495	2	0	next	other	0
Fage_P085b	233	Pulse	99	9722498	716	1
Fage_P085b	234	Picture	Stroop Sternberg	9734277	0	1	24824	2	0	next	incorrect	1090
Fage_P085b	234	Pulse	99	9734898	621	1
Fage_P085b	234	Response	2	9746238	11961	1
Fage_P085b	234	Pulse	99	9747297	13020	1
Fage_P085b	235	Picture	Fixation Cross Sternberg Letters after Stroop	9759101	0	1	37319	2	0	next	other	0
Fage_P085b	235	Pulse	99	9759697	596	1
Fage_P085b	235	Pulse	99	9772097	12996	1
Fage_P085b	235	Pulse	99	9784496	25395	1
Fage_P085b	236	Picture	Retrieval Sternberg Letters	9796420	0	1	24824	2	0	next	incorrect	1098
Fage_P085b	236	Pulse	99	9796896	476	1
Fage_P085b	236	Response	2	9808256	11836	1
Fage_P085b	236	Pulse	99	9809296	12876	1
Fage_P085b	237	Picture	Fixation Cross after Retrieval	9821244	0	1	112290	2	0	next	other	0
Fage_P085b	237	Pulse	99	9821695	451	1
Fage_P085b	237	Pulse	99	9834095	12851	1
Fage_P085b	237	Pulse	99	9846495	25251	1
Fage_P085b	237	Pulse	99	9858894	37650	1
Fage_P085b	237	Pulse	99	9871294	50050	1
Fage_P085b	237	Pulse	99	9883693	62449	1
Fage_P085b	237	Pulse	99	9896093	74849	1
Fage_P085b	237	Pulse	99	9908493	87249	1
Fage_P085b	237	Pulse	99	9920892	99648	1
Fage_P085b	237	Pulse	99	9933292	112048	1
Fage_P085b	238	Picture	Encoding Sternberg Letters	9933534	0	1	24824	2	0	next	other	0
Fage_P085b	238	Pulse	99	9945692	12158	1
Fage_P085b	238	Pulse	99	9958091	24557	1
Fage_P085b	239	Picture	Fixation Cross Sternberg Letters after Encoding	9958358	0	1	12495	2	0	next	other	0
Fage_P085b	239	Pulse	99	9970491	12133	1
Fage_P085b	240	Picture	Stroop Sternberg	9970853	0	1	24824	2	0	next	incorrect	1117
Fage_P085b	240	Response	2	9980710	9857	1
Fage_P085b	240	Pulse	99	9982890	12037	1
Fage_P085b	240	Pulse	99	9995290	24437	1
Fage_P085b	241	Picture	Fixation Cross Sternberg Letters after Stroop	9995677	0	1	37319	2	0	next	other	0
Fage_P085b	241	Pulse	99	10007690	12013	1
Fage_P085b	241	Pulse	99	10020089	24412	1
Fage_P085b	241	Pulse	99	10032489	36812	1
Fage_P085b	242	Picture	Retrieval Sternberg Letters	10032996	0	1	24824	2	0	next	incorrect	1126
Fage_P085b	242	Pulse	99	10044889	11893	1
Fage_P085b	242	Response	2	10053118	20122	1
Fage_P085b	242	Pulse	99	10057288	24292	1
Fage_P085b	243	Picture	Fixation Cross after Retrieval	10057820	0	1	137114	2	0	next	other	0
Fage_P085b	243	Pulse	99	10069688	11868	1
Fage_P085b	243	Pulse	99	10082087	24267	1
Fage_P085b	243	Pulse	99	10094487	36667	1
Fage_P085b	243	Pulse	99	10106887	49067	1
Fage_P085b	243	Pulse	99	10119286	61466	1
Fage_P085b	243	Pulse	99	10131686	73866	1
Fage_P085b	243	Pulse	99	10144085	86265	1
Fage_P085b	243	Pulse	99	10156485	98665	1
Fage_P085b	243	Pulse	99	10168885	111065	1
Fage_P085b	243	Pulse	99	10181284	123464	1
Fage_P085b	243	Pulse	99	10193684	135864	1
Fage_P085b	244	Picture	Encoding Sternberg Letters	10194934	0	1	24824	2	0	next	other	0
Fage_P085b	244	Pulse	99	10206083	11149	1
Fage_P085b	244	Pulse	99	10218483	23549	1
Fage_P085b	245	Picture	Fixation Cross Sternberg Letters after Encoding	10219758	0	1	12495	2	0	next	other	0
Fage_P085b	245	Pulse	99	10230883	11125	1
Fage_P085b	246	Picture	Stroop Sternberg	10232253	0	1	24824	2	0	next	incorrect	1147
Fage_P085b	246	Pulse	99	10243282	11029	1
Fage_P085b	246	Response	2	10244712	12459	1
Fage_P085b	246	Pulse	99	10255682	23429	1
Fage_P085b	247	Picture	Fixation Cross Sternberg Letters after Stroop	10257077	0	1	37319	2	0	next	other	0
Fage_P085b	247	Pulse	99	10268082	11005	1
Fage_P085b	247	Pulse	99	10280481	23404	1
Fage_P085b	247	Pulse	99	10292881	35804	1
Fage_P085b	248	Picture	Retrieval Sternberg Letters	10294396	0	1	24824	2	0	next	incorrect	1155
Fage_P085b	248	Pulse	99	10305280	10884	1
Fage_P085b	248	Response	2	10306120	11724	1
Fage_P085b	248	Pulse	99	10317680	23284	1
Fage_P085b	249	Picture	Fixation Cross after Retrieval	10319220	0	1	149443	2	0	next	other	0
Fage_P085b	249	Pulse	99	10330080	10860	1
Fage_P085b	249	Pulse	99	10342479	23259	1
Fage_P085b	249	Pulse	99	10354879	35659	1
Fage_P085b	249	Pulse	99	10367278	48058	1
Fage_P085b	249	Pulse	99	10379678	60458	1
Fage_P085b	249	Pulse	99	10392078	72858	1
Fage_P085b	249	Pulse	99	10404477	85257	1
Fage_P085b	249	Pulse	99	10416877	97657	1
Fage_P085b	249	Pulse	99	10429277	110057	1
Fage_P085b	249	Pulse	99	10441676	122456	1
Fage_P085b	249	Pulse	99	10454076	134856	1
Fage_P085b	249	Pulse	99	10466475	147255	1
Fage_P085b	250	Picture	Encoding Sternberg Letters	10468663	0	1	24824	2	0	next	other	0
Fage_P085b	250	Pulse	99	10478875	10212	1
Fage_P085b	250	Pulse	99	10491275	22612	1
Fage_P085b	251	Picture	Fixation Cross Sternberg Letters after Encoding	10493487	0	1	12495	2	0	next	other	0
Fage_P085b	251	Pulse	99	10503674	10187	1
Fage_P085b	252	Picture	Stroop Sternberg	10505982	0	1	24824	2	0	next	hit	1176
Fage_P085b	252	Response	1	10514444	8462	1
Fage_P085b	252	Pulse	99	10516074	10092	1
Fage_P085b	252	Pulse	99	10528474	22492	1
Fage_P085b	253	Picture	Fixation Cross Sternberg Letters after Stroop	10530806	0	1	37319	2	0	next	other	0
Fage_P085b	253	Pulse	99	10540873	10067	1
Fage_P085b	253	Pulse	99	10553273	22467	1
Fage_P085b	253	Pulse	99	10565672	34866	1
Fage_P085b	254	Picture	Retrieval Sternberg Letters	10568125	0	1	24824	2	0	next	hit	1184
Fage_P085b	254	Response	1	10576252	8127	1
Fage_P085b	254	Pulse	99	10578072	9947	1
Fage_P085b	254	Pulse	99	10590472	22347	1
Fage_P085b	255	Picture	Fixation Cross after Retrieval	10592949	0	1	137114	2	0	next	other	0
Fage_P085b	255	Pulse	99	10602871	9922	1
Fage_P085b	255	Pulse	99	10615271	22322	1
Fage_P085b	255	Pulse	99	10627670	34721	1
Fage_P085b	255	Pulse	99	10640070	47121	1
Fage_P085b	255	Pulse	99	10652470	59521	1
Fage_P085b	255	Pulse	99	10664869	71920	1
Fage_P085b	255	Pulse	99	10677269	84320	1
Fage_P085b	255	Pulse	99	10689669	96720	1
Fage_P085b	255	Pulse	99	10702068	109119	1
Fage_P085b	255	Pulse	99	10714468	121519	1
Fage_P085b	255	Pulse	99	10726867	133918	1
Fage_P085b	256	Picture	Encoding Sternberg Letters	10730063	0	1	24824	2	0	next	other	0
Fage_P085b	256	Pulse	99	10739267	9204	1
Fage_P085b	256	Pulse	99	10751667	21604	1
Fage_P085b	257	Picture	Fixation Cross Sternberg Letters after Encoding	10754887	0	1	12495	2	0	next	other	0
Fage_P085b	257	Pulse	99	10764066	9179	1
Fage_P085b	258	Picture	Stroop Sternberg	10767382	0	1	24824	2	0	next	incorrect	1206
Fage_P085b	258	Pulse	99	10776466	9084	1
Fage_P085b	258	Response	2	10777136	9754	1
Fage_P085b	258	Pulse	99	10788865	21483	1
Fage_P085b	259	Picture	Fixation Cross Sternberg Letters after Stroop	10792206	0	1	37319	2	0	next	other	0
Fage_P085b	259	Pulse	99	10801265	9059	1
Fage_P085b	259	Pulse	99	10813665	21459	1
Fage_P085b	259	Pulse	99	10826064	33858	1
Fage_P085b	260	Picture	Retrieval Sternberg Letters	10829525	0	1	24824	2	0	next	incorrect	1214
Fage_P085b	260	Pulse	99	10838464	8939	1
Fage_P085b	260	Response	2	10843344	13819	1
Fage_P085b	260	Pulse	99	10850863	21338	1
Fage_P085b	261	Picture	Fixation Cross after Retrieval	10854349	0	1	112290	2	0	next	other	0
Fage_P085b	261	Pulse	99	10863263	8914	1
Fage_P085b	261	Pulse	99	10875663	21314	1
Fage_P085b	261	Pulse	99	10888062	33713	1
Fage_P085b	261	Pulse	99	10900462	46113	1
Fage_P085b	261	Pulse	99	10912862	58513	1
Fage_P085b	261	Pulse	99	10925261	70912	1
Fage_P085b	261	Pulse	99	10937661	83312	1
Fage_P085b	261	Pulse	99	10950061	95712	1
Fage_P085b	261	Pulse	99	10962460	108111	1
Fage_P085b	262	Picture	Encoding Sternberg Letters	10966639	0	1	24824	2	0	next	other	0
Fage_P085b	262	Pulse	99	10974860	8221	1
Fage_P085b	262	Pulse	99	10987259	20620	1
Fage_P085b	263	Picture	Fixation Cross Sternberg Letters after Encoding	10991463	0	1	12495	2	0	next	other	0
Fage_P085b	263	Pulse	99	10999659	8196	1
Fage_P085b	264	Picture	Stroop Sternberg	11003958	0	1	24824	2	0	next	incorrect	1233
Fage_P085b	264	Pulse	99	11012059	8101	1
Fage_P085b	264	Response	2	11013688	9730	1
Fage_P085b	264	Pulse	99	11024458	20500	1
Fage_P085b	265	Picture	Fixation Cross Sternberg Letters after Stroop	11028782	0	1	37319	2	0	next	other	0
Fage_P085b	265	Pulse	99	11036858	8076	1
Fage_P085b	265	Pulse	99	11049257	20475	1
Fage_P085b	265	Pulse	99	11061657	32875	1
Fage_P085b	266	Picture	Retrieval Sternberg Letters	11066101	0	1	24824	2	0	next	incorrect	1241
Fage_P085b	266	Pulse	99	11074057	7956	1
Fage_P085b	266	Response	2	11075606	9505	1
Fage_P085b	266	Pulse	99	11086466	20365	1
Fage_P085b	267	Picture	Fixation Cross after Retrieval	11090925	0	1	149443	2	0	next	other	0
Fage_P085b	267	Pulse	99	11098866	7941	1
Fage_P085b	267	Pulse	99	11111265	20340	1
Fage_P085b	267	Pulse	99	11123665	32740	1
Fage_P085b	267	Pulse	99	11136065	45140	1
Fage_P085b	267	Pulse	99	11148464	57539	1
Fage_P085b	267	Pulse	99	11160864	69939	1
Fage_P085b	267	Pulse	99	11173264	82339	1
Fage_P085b	267	Pulse	99	11185663	94738	1
Fage_P085b	267	Pulse	99	11198063	107138	1
Fage_P085b	267	Pulse	99	11210462	119537	1
Fage_P085b	267	Pulse	99	11222862	131937	1
Fage_P085b	267	Pulse	99	11235262	144337	1
Fage_P085b	268	Picture	Encoding Sternberg Letters	11240368	0	1	24824	2	0	next	other	0
Fage_P085b	268	Pulse	99	11247661	7293	1
Fage_P085b	268	Pulse	99	11260061	19693	1
Fage_P085b	269	Picture	Fixation Cross Sternberg Letters after Encoding	11265192	0	1	12495	2	0	next	other	0
Fage_P085b	269	Pulse	99	11272461	7269	1
Fage_P085b	270	Picture	Stroop Sternberg	11277687	0	1	24824	2	0	next	incorrect	1263
Fage_P085b	270	Pulse	99	11284860	7173	1
Fage_P085b	270	Response	2	11286890	9203	1
Fage_P085b	270	Pulse	99	11297260	19573	1
Fage_P085b	271	Picture	Fixation Cross Sternberg Letters after Stroop	11302511	0	1	37319	2	0	next	other	0
Fage_P085b	271	Pulse	99	11309659	7148	1
Fage_P085b	271	Pulse	99	11322059	19548	1
Fage_P085b	271	Pulse	99	11334459	31948	1
Fage_P085b	272	Picture	Retrieval Sternberg Letters	11339830	0	1	24824	2	0	next	hit	1271
Fage_P085b	272	Pulse	99	11346858	7028	1
Fage_P085b	272	Response	1	11348358	8528	1
Fage_P085b	272	Pulse	99	11359258	19428	1
Fage_P085b	273	Picture	Fixation Cross after Retrieval	11364654	0	1	124619	2	0	next	other	0
Fage_P085b	273	Pulse	99	11371657	7003	1
Fage_P085b	273	Pulse	99	11384057	19403	1
Fage_P085b	273	Pulse	99	11396457	31803	1
Fage_P085b	273	Pulse	99	11408856	44202	1
Fage_P085b	273	Pulse	99	11421256	56602	1
Fage_P085b	273	Pulse	99	11433656	69002	1
Fage_P085b	273	Pulse	99	11446055	81401	1
Fage_P085b	273	Pulse	99	11458455	93801	1
Fage_P085b	273	Pulse	99	11470854	106200	1
Fage_P085b	273	Pulse	99	11483254	118600	1
Fage_P085b	274	Picture	Encoding Sternberg Letters	11489273	0	1	24824	2	0	next	other	0
Fage_P085b	274	Pulse	99	11495654	6381	1
Fage_P085b	274	Pulse	99	11508053	18780	1
Fage_P085b	275	Picture	Fixation Cross Sternberg Letters after Encoding	11514097	0	1	12495	2	0	next	other	0
Fage_P085b	275	Pulse	99	11520453	6356	1
Fage_P085b	276	Picture	Stroop Sternberg	11526592	0	1	24824	2	0	next	incorrect	1290
Fage_P085b	276	Response	2	11532733	6141	1
Fage_P085b	276	Pulse	99	11532852	6260	1
Fage_P085b	276	Pulse	99	11545252	18660	1
Fage_P085b	277	Picture	Fixation Cross Sternberg Letters after Stroop	11551416	0	1	37319	2	0	next	other	0
Fage_P085b	277	Pulse	99	11557652	6236	1
Fage_P085b	277	Pulse	99	11570051	18635	1
Fage_P085b	277	Pulse	99	11582451	31035	1
Fage_P085b	278	Picture	Retrieval Sternberg Letters	11588735	0	1	24824	2	0	next	hit	1299
Fage_P085b	278	Pulse	99	11594851	6116	1
Fage_P085b	278	Response	1	11596330	7595	1
Fage_P085b	278	Pulse	99	11607250	18515	1
Fage_P085b	279	Picture	Fixation Cross after Retrieval	11613559	0	1	112290	2	0	next	other	0
Fage_P085b	279	Pulse	99	11619650	6091	1
Fage_P085b	279	Pulse	99	11632049	18490	1
Fage_P085b	279	Pulse	99	11644449	30890	1
Fage_P085b	279	Pulse	99	11656848	43289	1
Fage_P085b	279	Pulse	99	11669248	55689	1
Fage_P085b	279	Pulse	99	11681648	68089	1
Fage_P085b	279	Pulse	99	11694047	80488	1
Fage_P085b	279	Pulse	99	11706447	92888	1
Fage_P085b	279	Pulse	99	11718847	105288	1
Fage_P085b	280	Picture	Encoding Sternberg Letters	11725849	0	1	24824	2	0	next	other	0
Fage_P085b	280	Pulse	99	11731246	5397	1
Fage_P085b	280	Pulse	99	11743646	17797	1
Fage_P085b	281	Picture	Fixation Cross Sternberg Letters after Encoding	11750673	0	1	12495	2	0	next	other	0
Fage_P085b	281	Pulse	99	11756046	5373	1
Fage_P085b	282	Picture	Stroop Sternberg	11763168	0	1	24824	2	0	next	hit	1318
Fage_P085b	282	Pulse	99	11768445	5277	1
Fage_P085b	282	Response	1	11769385	6217	1
Fage_P085b	282	Pulse	99	11780845	17677	1
Fage_P085b	283	Picture	Fixation Cross Sternberg Letters after Stroop	11787992	0	1	37319	2	0	next	other	0
Fage_P085b	283	Pulse	99	11793244	5252	1
Fage_P085b	283	Pulse	99	11805644	17652	1
Fage_P085b	283	Pulse	99	11818044	30052	1
Fage_P085b	284	Picture	Retrieval Sternberg Letters	11825311	0	1	24824	2	0	next	hit	1326
Fage_P085b	284	Pulse	99	11830443	5132	1
Fage_P085b	284	Response	1	11833643	8332	1
Fage_P085b	284	Pulse	99	11842843	17532	1
Fage_P085b	285	Picture	Fixation Cross after Retrieval	11850135	0	1	137114	2	0	next	other	0
Fage_P085b	285	Pulse	99	11855243	5108	1
Fage_P085b	285	Pulse	99	11867642	17507	1
Fage_P085b	285	Pulse	99	11880042	29907	1
Fage_P085b	285	Pulse	99	11892441	42306	1
Fage_P085b	285	Pulse	99	11904841	54706	1
Fage_P085b	285	Pulse	99	11917241	67106	1
Fage_P085b	285	Pulse	99	11929640	79505	1
Fage_P085b	285	Pulse	99	11942040	91905	1
Fage_P085b	285	Pulse	99	11954439	104304	1
Fage_P085b	285	Pulse	99	11966839	116704	1
Fage_P085b	285	Pulse	99	11979239	129104	1
Fage_P085b	286	Picture	Encoding Sternberg Letters	11987249	0	1	24824	2	0	next	other	0
Fage_P085b	286	Pulse	99	11991638	4389	1
Fage_P085b	286	Pulse	99	12004038	16789	1
Fage_P085b	287	Picture	Fixation Cross Sternberg Letters after Encoding	12012073	0	1	12495	3	0	next	other	0
Fage_P085b	287	Pulse	99	12016438	4365	1
Fage_P085b	288	Picture	Stroop Sternberg	12024568	0	2	24824	3	0	next	hit	1347
Fage_P085b	288	Pulse	99	12028837	4269	1
Fage_P085b	288	Response	1	12036357	11789	1
Fage_P085b	288	Pulse	99	12041237	16669	1
Fage_P085b	289	Picture	Fixation Cross Sternberg Letters after Stroop	12049392	0	1	37319	2	0	next	other	0
Fage_P085b	289	Pulse	99	12053636	4244	1
Fage_P085b	289	Pulse	99	12066036	16644	1
Fage_P085b	289	Pulse	99	12078436	29044	1
Fage_P085b	290	Picture	Retrieval Sternberg Letters	12086711	0	1	24824	2	0	next	incorrect	1355
Fage_P085b	290	Pulse	99	12090835	4124	1
Fage_P085b	290	Response	2	12094085	7374	1
Fage_P085b	290	Pulse	99	12103235	16524	1
Fage_P085b	291	Picture	Fixation Cross after Retrieval	12111535	0	1	112291	2	0	next	other	0
Fage_P085b	291	Pulse	99	12115634	4099	1
Fage_P085b	291	Pulse	99	12128034	16499	1
Fage_P085b	291	Pulse	99	12140434	28899	1
Fage_P085b	291	Pulse	99	12152833	41298	1
Fage_P085b	291	Pulse	99	12165233	53698	1
Fage_P085b	291	Pulse	99	12177633	66098	1
Fage_P085b	291	Pulse	99	12190032	78497	1
Fage_P085b	291	Pulse	99	12202432	90897	1
Fage_P085b	291	Pulse	99	12214831	103296	1
Fage_P085b	292	Picture	End Sternberg	12223826	0	1	37319	2	0	next	other	0
Fage_P085b	292	Pulse	99	12227231	3405	1
Fage_P085b	292	Pulse	99	12239631	15805	1
Fage_P085b	292	Pulse	99	12252030	28204	1
Fage_P085b	293	Picture	Instruction Stroop	12261145	0	1	37319	2	0	next	other	0
Fage_P085b	293	Pulse	99	12264430	3285	1
Fage_P085b	293	Pulse	99	12276829	15684	1
Fage_P085b	293	Pulse	99	12289229	28084	1
Fage_P085b	294	Picture	stroop neutral close	12298464	0	1	24824	2	0	next	incorrect	1377
Fage_P085b	294	Pulse	99	12301629	3165	1
Fage_P085b	294	Response	2	12308438	9974	1
Fage_P085b	294	Pulse	99	12314028	15564	1
Fage_P085b	295	Picture	stroop neutral close	12323288	0	1	24990	2	0	next	hit	1381
Fage_P085b	295	Pulse	99	12326428	3140	1
Fage_P085b	295	Response	1	12329338	6050	1
Fage_P085b	295	Pulse	99	12338827	15539	1
Fage_P085b	296	Picture	stroop neutral close	12348278	0	1	24824	2	0	next	incorrect	1385
Fage_P085b	296	Pulse	99	12351227	2949	1
Fage_P085b	296	Response	2	12354497	6219	1
Fage_P085b	296	Pulse	99	12363627	15349	1
Fage_P085b	297	Picture	stroop neutral close	12373102	0	1	24824	2	0	next	incorrect	1389
Fage_P085b	297	Pulse	99	12376026	2924	1
Fage_P085b	297	Response	2	12383696	10594	1
Fage_P085b	297	Pulse	99	12388426	15324	1
Fage_P085b	298	Picture	stroop neutral close	12397926	0	1	24990	2	0	next	hit	1393
Fage_P085b	298	Pulse	99	12400826	2900	1
Fage_P085b	298	Response	1	12406565	8639	1
Fage_P085b	298	Pulse	99	12413225	15299	1
Fage_P085b	299	Picture	stroop neutral close	12422916	0	1	24824	2	0	next	incorrect	1397
Fage_P085b	299	Pulse	99	12425625	2709	1
Fage_P085b	299	Response	2	12432915	9999	1
Fage_P085b	299	Pulse	99	12438024	15108	1
Fage_P085b	300	Picture	Fixation Cross Stroop	12447740	0	1	124619	2	0	next	other	0
Fage_P085b	300	Pulse	99	12450424	2684	1
Fage_P085b	300	Pulse	99	12462824	15084	1
Fage_P085b	300	Pulse	99	12475223	27483	1
Fage_P085b	300	Pulse	99	12487623	39883	1
Fage_P085b	300	Pulse	99	12500023	52283	1
Fage_P085b	300	Pulse	99	12512422	64682	1
Fage_P085b	300	Pulse	99	12524822	77082	1
Fage_P085b	300	Pulse	99	12537221	89481	1
Fage_P085b	300	Pulse	99	12549621	101881	1
Fage_P085b	300	Pulse	99	12562021	114281	1
Fage_P085b	301	Picture	stroop neutral close	12572359	0	1	24824	2	0	next	hit	1412
Fage_P085b	301	Pulse	99	12574420	2061	1
Fage_P085b	301	Response	1	12582400	10041	1
Fage_P085b	301	Pulse	99	12586820	14461	1
Fage_P085b	302	Picture	stroop neutral close	12597183	0	1	24824	2	0	next	incorrect	1416
Fage_P085b	302	Pulse	99	12599220	2037	1
Fage_P085b	302	Response	2	12607569	10386	1
Fage_P085b	302	Pulse	99	12611619	14436	1
Fage_P085b	303	Picture	stroop neutral close	12622007	0	1	24824	2	0	next	incorrect	1420
Fage_P085b	303	Pulse	99	12624019	2012	1
Fage_P085b	303	Response	2	12630558	8551	1
Fage_P085b	303	Pulse	99	12636418	14411	1
Fage_P085b	304	Picture	stroop neutral close	12646831	0	1	24990	2	0	next	incorrect	1424
Fage_P085b	304	Pulse	99	12648818	1987	1
Fage_P085b	304	Response	2	12655358	8527	1
Fage_P085b	304	Pulse	99	12661217	14386	1
Fage_P085b	305	Picture	stroop neutral close	12671821	0	1	24824	2	0	next	hit	1428
Fage_P085b	305	Pulse	99	12673617	1796	1
Fage_P085b	305	Response	1	12682347	10526	1
Fage_P085b	305	Pulse	99	12686017	14196	1
Fage_P085b	306	Picture	stroop neutral close	12696645	0	1	24824	2	0	next	incorrect	1432
Fage_P085b	306	Pulse	99	12698417	1772	1
Fage_P085b	306	Response	2	12708326	11681	1
Fage_P085b	306	Pulse	99	12710816	14171	1
Fage_P085b	307	Picture	Fixation Cross Stroop	12721469	0	1	124619	2	0	next	other	0
Fage_P085b	307	Pulse	99	12723216	1747	1
Fage_P085b	307	Pulse	99	12735615	14146	1
Fage_P085b	307	Pulse	99	12748015	26546	1
Fage_P085b	307	Pulse	99	12760415	38946	1
Fage_P085b	307	Pulse	99	12772814	51345	1
Fage_P085b	307	Pulse	99	12785214	63745	1
Fage_P085b	307	Pulse	99	12797613	76144	1
Fage_P085b	307	Pulse	99	12810013	88544	1
Fage_P085b	307	Pulse	99	12822413	100944	1
Fage_P085b	307	Pulse	99	12834812	113343	1
Fage_P085b	308	Picture	stroop neutral close	12846088	0	1	24824	2	0	next	hit	1447
Fage_P085b	308	Pulse	99	12847222	1134	1
Fage_P085b	308	Response	1	12853301	7213	1
Fage_P085b	308	Pulse	99	12859621	13533	1
Fage_P085b	309	Picture	stroop neutral close	12870912	0	1	24990	2	0	next	incorrect	1451
Fage_P085b	309	Pulse	99	12872021	1109	1
Fage_P085b	309	Response	2	12878171	7259	1
Fage_P085b	309	Pulse	99	12884421	13509	1
Fage_P085b	310	Picture	stroop neutral close	12895902	0	1	24824	2	0	next	incorrect	1455
Fage_P085b	310	Pulse	99	12896820	918	1
Fage_P085b	310	Response	2	12905270	9368	1
Fage_P085b	310	Pulse	99	12909220	13318	1
Fage_P085b	311	Picture	stroop neutral close	12920726	0	1	24991	2	0	next	incorrect	1459
Fage_P085b	311	Pulse	99	12921620	894	1
Fage_P085b	311	Response	2	12929239	8513	1
Fage_P085b	311	Pulse	99	12934019	13293	1
Fage_P085b	312	Picture	stroop neutral close	12945717	0	1	24990	2	0	next	hit	1463
Fage_P085b	312	Pulse	99	12946419	702	1
Fage_P085b	312	Response	1	12952789	7072	1
Fage_P085b	312	Pulse	99	12958818	13101	1
Fage_P085b	313	Picture	stroop neutral close	12970707	0	1	24824	2	0	next	hit	1467
Fage_P085b	313	Pulse	99	12971218	511	1
Fage_P085b	313	Response	1	12982148	11441	1
Fage_P085b	313	Pulse	99	12983617	12910	1
Fage_P085b	314	Picture	Fixation Cross Stroop	12995531	0	1	124619	2	0	next	other	0
Fage_P085b	314	Pulse	99	12996017	486	1
Fage_P085b	314	Pulse	99	13008417	12886	1
Fage_P085b	314	Pulse	99	13020816	25285	1
Fage_P085b	314	Pulse	99	13033216	37685	1
Fage_P085b	314	Pulse	99	13045616	50085	1
Fage_P085b	314	Pulse	99	13058015	62484	1
Fage_P085b	314	Pulse	99	13070415	74884	1
Fage_P085b	314	Pulse	99	13082815	87284	1
Fage_P085b	314	Pulse	99	13095214	99683	1
Fage_P085b	314	Pulse	99	13107614	112083	1
Fage_P085b	314	Pulse	99	13120013	124482	1
Fage_P085b	315	Picture	stroop neutral close	13120150	0	1	24824	2	0	next	incorrect	1482
Fage_P085b	315	Response	2	13129273	9123	1
Fage_P085b	315	Pulse	99	13132413	12263	1
Fage_P085b	315	Pulse	99	13144813	24663	1
Fage_P085b	316	Picture	stroop neutral close	13144974	0	1	24990	2	0	next	hit	1486
Fage_P085b	316	Response	1	13154562	9588	1
Fage_P085b	316	Pulse	99	13157212	12238	1
Fage_P085b	316	Pulse	99	13169612	24638	1
Fage_P085b	317	Picture	stroop neutral close	13169964	0	1	24991	2	0	next	incorrect	1490
Fage_P085b	317	Response	2	13179312	9348	1
Fage_P085b	317	Pulse	99	13182011	12047	1
Fage_P085b	317	Pulse	99	13194411	24447	1
Fage_P085b	318	Picture	stroop neutral close	13194955	0	1	24823	3	0	next	incorrect	1494
Fage_P085b	318	Response	2	13204651	9696	1
Fage_P085b	318	Pulse	99	13206811	11856	1
Fage_P085b	318	Pulse	99	13219210	24255	1
Fage_P085b	319	Picture	stroop neutral close	13219778	0	2	24824	3	0	next	incorrect	1498
Fage_P085b	319	Response	2	13231110	11332	1
Fage_P085b	319	Pulse	99	13231610	11832	1
Fage_P085b	319	Pulse	99	13244010	24232	1
Fage_P085b	320	Picture	stroop neutral close	13244602	0	1	24824	2	0	next	incorrect	1502
Fage_P085b	320	Response	2	13252249	7647	1
Fage_P085b	320	Pulse	99	13256409	11807	1
Fage_P085b	320	Pulse	99	13268809	24207	1
Fage_P085b	321	Picture	Fixation Cross Stroop	13269426	0	1	124619	2	0	next	other	0
Fage_P085b	321	Pulse	99	13281208	11782	1
Fage_P085b	321	Pulse	99	13293608	24182	1
Fage_P085b	321	Pulse	99	13306008	36582	1
Fage_P085b	321	Pulse	99	13318407	48981	1
Fage_P085b	321	Pulse	99	13330807	61381	1
Fage_P085b	321	Pulse	99	13343207	73781	1
Fage_P085b	321	Pulse	99	13355606	86180	1
Fage_P085b	321	Pulse	99	13368006	98580	1
Fage_P085b	321	Pulse	99	13380405	110979	1
Fage_P085b	321	Pulse	99	13392805	123379	1
Fage_P085b	322	Picture	stroop maximum incongruent	13394045	0	1	24824	2	0	next	hit	1517
Fage_P085b	322	Response	1	13402095	8050	1
Fage_P085b	322	Pulse	99	13405204	11159	1
Fage_P085b	322	Pulse	99	13417604	23559	1
Fage_P085b	323	Picture	stroop maximum incongruent	13418869	0	1	24824	2	0	next	hit	1522
Fage_P085b	323	Pulse	99	13430004	11135	1
Fage_P085b	323	Response	1	13430494	11625	1
Fage_P085b	323	Pulse	99	13442403	23534	1
Fage_P085b	324	Picture	stroop maximum incongruent	13443693	0	1	24990	2	0	next	hit	1525
Fage_P085b	324	Response	1	13452683	8990	1
Fage_P085b	324	Pulse	99	13454803	11110	1
Fage_P085b	324	Pulse	99	13467203	23510	1
Fage_P085b	325	Picture	stroop maximum incongruent	13468683	0	1	24824	2	0	next	incorrect	1529
Fage_P085b	325	Response	2	13477502	8819	1
Fage_P085b	325	Pulse	99	13479602	10919	1
Fage_P085b	325	Pulse	99	13492002	23319	1
Fage_P085b	326	Picture	stroop maximum incongruent	13493507	0	1	24824	2	0	next	hit	1533
Fage_P085b	326	Response	1	13503102	9595	1
Fage_P085b	326	Pulse	99	13504401	10894	1
Fage_P085b	326	Pulse	99	13516801	23294	1
Fage_P085b	327	Picture	stroop maximum incongruent	13518331	0	1	24824	2	0	next	incorrect	1538
Fage_P085b	327	Pulse	99	13529201	10870	1
Fage_P085b	327	Response	2	13529871	11540	1
Fage_P085b	327	Pulse	99	13541600	23269	1
Fage_P085b	328	Picture	Fixation Cross Stroop	13543155	0	1	124619	2	0	next	other	0
Fage_P085b	328	Pulse	99	13554000	10845	1
Fage_P085b	328	Pulse	99	13566400	23245	1
Fage_P085b	328	Pulse	99	13578799	35644	1
Fage_P085b	328	Pulse	99	13591199	48044	1
Fage_P085b	328	Pulse	99	13603598	60443	1
Fage_P085b	328	Pulse	99	13615998	72843	1
Fage_P085b	328	Pulse	99	13628398	85243	1
Fage_P085b	328	Pulse	99	13640797	97642	1
Fage_P085b	328	Pulse	99	13653197	110042	1
Fage_P085b	328	Pulse	99	13665597	122442	1
Fage_P085b	329	Picture	stroop maximum incongruent	13667774	0	1	24824	2	0	next	incorrect	1552
Fage_P085b	329	Response	2	13677606	9832	1
Fage_P085b	329	Pulse	99	13677996	10222	1
Fage_P085b	329	Pulse	99	13690396	22622	1
Fage_P085b	330	Picture	stroop maximum incongruent	13692598	0	1	24824	2	0	next	incorrect	1557
Fage_P085b	330	Pulse	99	13702795	10197	1
Fage_P085b	330	Response	2	13703245	10647	1
Fage_P085b	330	Pulse	99	13715195	22597	1
Fage_P085b	331	Picture	stroop maximum incongruent	13717422	0	1	24824	2	0	next	hit	1560
Fage_P085b	331	Response	1	13726035	8613	1
Fage_P085b	331	Pulse	99	13727594	10172	1
Fage_P085b	331	Pulse	99	13739994	22572	1
Fage_P085b	332	Picture	stroop maximum incongruent	13742246	0	1	24823	2	0	next	hit	1565
Fage_P085b	332	Pulse	99	13752394	10148	1
Fage_P085b	332	Response	1	13753484	11238	1
Fage_P085b	332	Pulse	99	13764794	22548	1
Fage_P085b	333	Picture	stroop maximum incongruent	13767069	0	1	24824	2	0	next	hit	1569
Fage_P085b	333	Pulse	99	13777193	10124	1
Fage_P085b	333	Response	1	13777443	10374	1
Fage_P085b	333	Pulse	99	13789593	22524	1
Fage_P085b	334	Picture	stroop maximum incongruent	13791893	0	1	24824	2	0	next	incorrect	1572
Fage_P085b	334	Response	2	13799582	7689	1
Fage_P085b	334	Pulse	99	13801992	10099	1
Fage_P085b	334	Pulse	99	13814392	22499	1
Fage_P085b	335	Picture	Fixation Cross Stroop	13816717	0	1	124619	2	0	next	other	0
Fage_P085b	335	Pulse	99	13826792	10075	1
Fage_P085b	335	Pulse	99	13839191	22474	1
Fage_P085b	335	Pulse	99	13851591	34874	1
Fage_P085b	335	Pulse	99	13863990	47273	1
Fage_P085b	335	Pulse	99	13876390	59673	1
Fage_P085b	335	Pulse	99	13888790	72073	1
Fage_P085b	335	Pulse	99	13901189	84472	1
Fage_P085b	335	Pulse	99	13913589	96872	1
Fage_P085b	335	Pulse	99	13925989	109272	1
Fage_P085b	335	Pulse	99	13938388	121671	1
Fage_P085b	336	Picture	stroop maximum incongruent	13941336	0	1	24824	2	0	next	hit	1587
Fage_P085b	336	Response	1	13949968	8632	1
Fage_P085b	336	Pulse	99	13950788	9452	1
Fage_P085b	336	Pulse	99	13963187	21851	1
Fage_P085b	337	Picture	stroop maximum incongruent	13966160	0	1	24824	2	0	next	hit	1592
Fage_P085b	337	Pulse	99	13975587	9427	1
Fage_P085b	337	Response	1	13978057	11897	1
Fage_P085b	337	Pulse	99	13987987	21827	1
Fage_P085b	338	Picture	stroop maximum incongruent	13990984	0	1	24990	2	0	next	incorrect	1596
Fage_P085b	338	Pulse	99	14000386	9402	1
Fage_P085b	338	Response	2	14000766	9782	1
Fage_P085b	338	Pulse	99	14012786	21802	1
Fage_P085b	339	Picture	stroop maximum incongruent	14015974	0	1	24824	2	0	next	hit	1599
Fage_P085b	339	Response	1	14023096	7122	1
Fage_P085b	339	Pulse	99	14025185	9211	1
Fage_P085b	339	Pulse	99	14037585	21611	1
Fage_P085b	340	Picture	stroop maximum incongruent	14040798	0	1	24991	2	0	next	hit	1604
Fage_P085b	340	Pulse	99	14049985	9187	1
Fage_P085b	340	Response	1	14051694	10896	1
Fage_P085b	340	Pulse	99	14062384	21586	1
Fage_P085b	341	Picture	stroop maximum incongruent	14065789	0	1	24823	3	0	next	incorrect	1608
Fage_P085b	341	Pulse	99	14074784	8995	1
Fage_P085b	341	Response	2	14078484	12695	1
Fage_P085b	341	Pulse	99	14087184	21395	1
Fage_P085b	342	Picture	Fixation Cross Stroop	14090612	0	2	124620	3	0	next	other	0
Fage_P085b	342	Pulse	99	14099583	8971	1
Fage_P085b	342	Pulse	99	14111983	21371	1
Fage_P085b	342	Pulse	99	14124382	33770	1
Fage_P085b	342	Pulse	99	14136782	46170	1
Fage_P085b	342	Pulse	99	14149182	58570	1
Fage_P085b	342	Pulse	99	14161581	70969	1
Fage_P085b	342	Pulse	99	14173981	83369	1
Fage_P085b	342	Pulse	99	14186380	95768	1
Fage_P085b	342	Pulse	99	14198780	108168	1
Fage_P085b	342	Pulse	99	14211180	120568	1
Fage_P085b	343	Picture	stroop maximum incongruent	14215232	0	1	24990	2	0	next	incorrect	1623
Fage_P085b	343	Pulse	99	14223579	8347	1
Fage_P085b	343	Response	2	14224859	9627	1
Fage_P085b	343	Pulse	99	14235979	20747	1
Fage_P085b	344	Picture	stroop maximum incongruent	14240222	0	1	24824	2	0	next	hit	1627
Fage_P085b	344	Pulse	99	14248379	8157	1
Fage_P085b	344	Response	1	14248418	8196	1
Fage_P085b	344	Pulse	99	14260778	20556	1
Fage_P085b	345	Picture	stroop maximum incongruent	14265046	0	1	24824	2	0	next	incorrect	1631
Fage_P085b	345	Pulse	99	14273178	8132	1
Fage_P085b	345	Response	2	14276328	11282	1
Fage_P085b	345	Pulse	99	14285577	20531	1
Fage_P085b	346	Picture	stroop maximum incongruent	14289870	0	1	24990	2	0	next	incorrect	1635
Fage_P085b	346	Pulse	99	14297977	8107	1
Fage_P085b	346	Response	2	14301277	11407	1
Fage_P085b	346	Pulse	99	14310377	20507	1
Fage_P085b	347	Picture	stroop maximum incongruent	14314860	0	1	24824	2	0	next	incorrect	1639
Fage_P085b	347	Pulse	99	14322776	7916	1
Fage_P085b	347	Response	2	14331006	16146	1
Fage_P085b	347	Pulse	99	14335176	20316	1
Fage_P085b	348	Picture	stroop maximum incongruent	14339684	0	1	24824	2	0	next	incorrect	1643
Fage_P085b	348	Pulse	99	14347576	7892	1
Fage_P085b	348	Response	2	14352325	12641	1
Fage_P085b	348	Pulse	99	14359975	20291	1
Fage_P085b	349	Picture	Fixation Cross Stroop	14364508	0	1	124619	2	0	next	other	0
Fage_P085b	349	Pulse	99	14372375	7867	1
Fage_P085b	349	Pulse	99	14384774	20266	1
Fage_P085b	349	Pulse	99	14397174	32666	1
Fage_P085b	349	Pulse	99	14409574	45066	1
Fage_P085b	349	Pulse	99	14421973	57465	1
Fage_P085b	349	Pulse	99	14434373	69865	1
Fage_P085b	349	Pulse	99	14446772	82264	1
Fage_P085b	349	Pulse	99	14459172	94664	1
Fage_P085b	349	Pulse	99	14471572	107064	1
Fage_P085b	349	Pulse	99	14483971	119463	1
Fage_P085b	350	Picture	End Stroop	14489127	0	1	43698	2	0	next	other	0
Fage_P085b	350	Pulse	99	14496371	7244	1
Fage_P085b	350	Pulse	99	14508771	19644	1
Fage_P085b	350	Pulse	99	14521170	32043	1
