# Supplementary material for: Towards clinical applicability of fMRI via systematic filtering
Source: PLoS One. 2025 May 12;20(5):e0321088. doi: 10.1371/journal.pone.0321088 (PMC12068634; doi:10.1371/journal.pone.0321088)
Supplement: S1 Code — (ZIP) [file pone.0321088.s001.zip › PLOS_DATA_CODE/Logfiles/Fage_P087a-fage.log]

Scenario - Fage Final
Logfile written - 07/01/2013 09:41:18

Subject	Trial	Event Type	Code	Time	TTime	Uncertainty	Duration	Uncertainty	ReqTime	ReqDur	Stim Type	Pair Index

FAge_P087a	1	Pulse	99	69923	79919	1
FAge_P087a	2	Picture	Instruction Sternberg Symbols	70135	0	1	37319	3	0	next	other	0
FAge_P087a	2	Pulse	99	82322	12187	1
FAge_P087a	2	Pulse	99	94722	24587	1
FAge_P087a	2	Pulse	99	107122	36987	1
FAge_P087a	3	Picture	Encoding Sternberg Symbols	107454	0	2	24824	3	0	next	other	0
FAge_P087a	3	Pulse	99	119521	12067	1
FAge_P087a	3	Pulse	99	131921	24467	1
FAge_P087a	4	Picture	Fixation Cross Sternberg Symbols after Encoding	132278	0	1	12496	2	0	next	other	0
FAge_P087a	4	Pulse	99	144320	12042	1
FAge_P087a	5	Picture	Stroop Sternberg	144774	0	1	24823	2	0	next	incorrect	12
FAge_P087a	5	Response	2	154570	9796	1
FAge_P087a	5	Pulse	99	156720	11946	1
FAge_P087a	5	Pulse	99	169120	24346	1
FAge_P087a	6	Picture	Fixation Cross Sternberg Symbols after Stroop	169597	0	1	37319	3	0	next	other	0
FAge_P087a	6	Pulse	99	181519	11922	1
FAge_P087a	6	Pulse	99	193919	24322	1
FAge_P087a	6	Pulse	99	206318	36721	1
FAge_P087a	7	Picture	Retrieval Sternberg Symbols	206916	0	2	24824	3	0	next	hit	20
FAge_P087a	7	Response	1	217898	10982	1
FAge_P087a	7	Pulse	99	218718	11802	1
FAge_P087a	7	Pulse	99	231118	24202	1
FAge_P087a	8	Picture	Fixation Cross after Retrieval	231740	0	1	112291	2	0	next	other	0
FAge_P087a	8	Pulse	99	243518	11778	1
FAge_P087a	8	Pulse	99	255917	24177	1
FAge_P087a	8	Pulse	99	268317	36577	1
FAge_P087a	8	Pulse	99	280716	48976	1
FAge_P087a	8	Pulse	99	293116	61376	1
FAge_P087a	8	Pulse	99	305515	73775	1
FAge_P087a	8	Pulse	99	317915	86175	1
FAge_P087a	8	Pulse	99	330315	98575	1
FAge_P087a	8	Pulse	99	342714	110974	1
FAge_P087a	9	Picture	Encoding Sternberg Symbols	344031	0	1	24824	2	0	next	other	0
FAge_P087a	9	Pulse	99	355114	11083	1
FAge_P087a	9	Pulse	99	367514	23483	1
FAge_P087a	10	Picture	Fixation Cross Sternberg Symbols after Encoding	368855	0	1	12495	2	0	next	other	0
FAge_P087a	10	Pulse	99	379913	11058	1
FAge_P087a	11	Picture	Stroop Sternberg	381350	0	1	24824	2	0	next	incorrect	39
FAge_P087a	11	Response	2	389183	7833	1
FAge_P087a	11	Pulse	99	392313	10963	1
FAge_P087a	11	Pulse	99	404712	23362	1
FAge_P087a	12	Picture	Fixation Cross Sternberg Symbols after Stroop	406174	0	1	37319	2	0	next	other	0
FAge_P087a	12	Pulse	99	417112	10938	1
FAge_P087a	12	Pulse	99	429512	23338	1
FAge_P087a	12	Pulse	99	441911	35737	1
FAge_P087a	13	Picture	Retrieval Sternberg Symbols	443493	0	1	24824	2	0	next	hit	49
FAge_P087a	13	Pulse	99	454311	10818	1
FAge_P087a	13	Pulse	99	466710	23217	1
FAge_P087a	13	Response	1	468160	24667	1
FAge_P087a	14	Picture	Fixation Cross after Retrieval	468317	0	1	149442	3	0	next	other	0
FAge_P087a	14	Pulse	99	479110	10793	1
FAge_P087a	14	Pulse	99	491510	23193	1
FAge_P087a	14	Pulse	99	503909	35592	1
FAge_P087a	14	Pulse	99	516309	47992	1
FAge_P087a	14	Pulse	99	528708	60391	1
FAge_P087a	14	Pulse	99	541108	72791	1
FAge_P087a	14	Pulse	99	553508	85191	1
FAge_P087a	14	Pulse	99	565907	97590	1
FAge_P087a	14	Pulse	99	578307	109990	1
FAge_P087a	14	Pulse	99	590707	122390	1
FAge_P087a	14	Pulse	99	603106	134789	1
FAge_P087a	14	Pulse	99	615506	147189	1
FAge_P087a	15	Picture	Encoding Sternberg Symbols	617759	0	2	24824	3	0	next	other	0
FAge_P087a	15	Pulse	99	627906	10147	1
FAge_P087a	15	Pulse	99	640305	22546	1
FAge_P087a	16	Picture	Fixation Cross Sternberg Symbols after Encoding	642583	0	1	12495	3	0	next	other	0
FAge_P087a	16	Pulse	99	652705	10122	1
FAge_P087a	17	Picture	Stroop Sternberg	655078	0	2	24824	4	0	next	hit	70
FAge_P087a	17	Pulse	99	665104	10026	1
FAge_P087a	17	Response	1	666384	11306	1
FAge_P087a	17	Pulse	99	677504	22426	1
FAge_P087a	18	Picture	Fixation Cross Sternberg Symbols after Stroop	679902	0	2	37319	4	0	next	other	0
FAge_P087a	18	Pulse	99	689904	10002	1
FAge_P087a	18	Pulse	99	702303	22401	1
FAge_P087a	18	Pulse	99	714703	34801	1
FAge_P087a	19	Picture	Retrieval Sternberg Symbols	717221	0	2	24824	3	0	next	hit	78
FAge_P087a	19	Pulse	99	727102	9881	1
FAge_P087a	19	Response	1	729052	11831	1
FAge_P087a	19	Pulse	99	739502	22281	1
FAge_P087a	20	Picture	Fixation Cross after Retrieval	742045	0	1	124619	2	0	next	other	0
FAge_P087a	20	Pulse	99	751902	9857	1
FAge_P087a	20	Pulse	99	764301	22256	1
FAge_P087a	20	Pulse	99	776701	34656	1
FAge_P087a	20	Pulse	99	789100	47055	1
FAge_P087a	20	Pulse	99	801500	59455	1
FAge_P087a	20	Pulse	99	813900	71855	1
FAge_P087a	20	Pulse	99	826299	84254	1
FAge_P087a	20	Pulse	99	838699	96654	1
FAge_P087a	20	Pulse	99	851099	109054	1
FAge_P087a	20	Pulse	99	863498	121453	1
FAge_P087a	21	Picture	Encoding Sternberg Symbols	866664	0	1	24824	2	0	next	other	0
FAge_P087a	21	Pulse	99	875898	9234	1
FAge_P087a	21	Pulse	99	888297	21633	1
FAge_P087a	22	Picture	Fixation Cross Sternberg Symbols after Encoding	891488	0	1	12495	3	0	next	other	0
FAge_P087a	22	Pulse	99	900697	9209	1
FAge_P087a	23	Picture	Stroop Sternberg	903983	0	2	24824	3	0	next	hit	97
FAge_P087a	23	Response	1	911427	7444	1
FAge_P087a	23	Pulse	99	913096	9113	1
FAge_P087a	23	Pulse	99	925496	21513	1
FAge_P087a	24	Picture	Fixation Cross Sternberg Symbols after Stroop	928807	0	1	37319	2	0	next	other	0
FAge_P087a	24	Pulse	99	937896	9089	1
FAge_P087a	24	Pulse	99	950295	21488	1
FAge_P087a	24	Pulse	99	962695	33888	1
FAge_P087a	25	Picture	Retrieval Sternberg Symbols	966126	0	1	24824	2	0	next	incorrect	106
FAge_P087a	25	Pulse	99	975095	8969	1
FAge_P087a	25	Response	2	978684	12558	1
FAge_P087a	25	Pulse	99	987494	21368	1
FAge_P087a	26	Picture	Fixation Cross after Retrieval	990950	0	1	136948	2	0	next	other	0
FAge_P087a	26	Pulse	99	999894	8944	1
FAge_P087a	26	Pulse	99	1012294	21344	1
FAge_P087a	26	Pulse	99	1024693	33743	1
FAge_P087a	26	Pulse	99	1037093	46143	1
FAge_P087a	26	Pulse	99	1049492	58542	1
FAge_P087a	26	Pulse	99	1061892	70942	1
FAge_P087a	26	Pulse	99	1074292	83342	1
FAge_P087a	26	Pulse	99	1086691	95741	1
FAge_P087a	26	Pulse	99	1099091	108141	1
FAge_P087a	26	Pulse	99	1111490	120540	1
FAge_P087a	26	Pulse	99	1123890	132940	1
FAge_P087a	27	Picture	Encoding Sternberg Symbols	1127898	0	1	24824	2	0	next	other	0
FAge_P087a	27	Pulse	99	1136300	8402	1
FAge_P087a	27	Pulse	99	1148699	20801	1
FAge_P087a	28	Picture	Fixation Cross Sternberg Symbols after Encoding	1152722	0	1	12495	2	0	next	other	0
FAge_P087a	28	Pulse	99	1161099	8377	1
FAge_P087a	29	Picture	Stroop Sternberg	1165217	0	1	24824	2	0	next	incorrect	127
FAge_P087a	29	Pulse	99	1173499	8282	1
FAge_P087a	29	Response	2	1175148	9931	1
FAge_P087a	29	Pulse	99	1185898	20681	1
FAge_P087a	30	Picture	Fixation Cross Sternberg Symbols after Stroop	1190041	0	1	37319	2	0	next	other	0
FAge_P087a	30	Pulse	99	1198298	8257	1
FAge_P087a	30	Pulse	99	1210697	20656	1
FAge_P087a	30	Pulse	99	1223097	33056	1
FAge_P087a	31	Picture	Retrieval Sternberg Symbols	1227360	0	1	24824	2	0	next	incorrect	135
FAge_P087a	31	Pulse	99	1235497	8137	1
FAge_P087a	31	Response	2	1242676	15316	1
FAge_P087a	31	Pulse	99	1247896	20536	1
FAge_P087a	32	Picture	Fixation Cross after Retrieval	1252184	0	1	124619	2	0	next	other	0
FAge_P087a	32	Pulse	99	1260296	8112	1
FAge_P087a	32	Pulse	99	1272696	20512	1
FAge_P087a	32	Pulse	99	1285095	32911	1
FAge_P087a	32	Pulse	99	1297495	45311	1
FAge_P087a	32	Pulse	99	1309894	57710	1
FAge_P087a	32	Pulse	99	1322294	70110	1
FAge_P087a	32	Pulse	99	1334694	82510	1
FAge_P087a	32	Pulse	99	1347093	94909	1
FAge_P087a	32	Pulse	99	1359493	107309	1
FAge_P087a	32	Pulse	99	1371892	119708	1
FAge_P087a	33	Picture	Encoding Sternberg Symbols	1376803	0	1	24824	2	0	next	other	0
FAge_P087a	33	Pulse	99	1384292	7489	1
FAge_P087a	33	Pulse	99	1396692	19889	1
FAge_P087a	34	Picture	Fixation Cross Sternberg Symbols after Encoding	1401627	0	1	12495	2	0	next	other	0
FAge_P087a	34	Pulse	99	1409091	7464	1
FAge_P087a	35	Picture	Stroop Sternberg	1414122	0	1	24824	2	0	next	incorrect	155
FAge_P087a	35	Pulse	99	1421491	7369	1
FAge_P087a	35	Response	2	1422661	8539	1
FAge_P087a	35	Pulse	99	1433890	19768	1
FAge_P087a	36	Picture	Fixation Cross Sternberg Symbols after Stroop	1438946	0	1	37319	2	0	next	other	0
FAge_P087a	36	Pulse	99	1446290	7344	1
FAge_P087a	36	Pulse	99	1458690	19744	1
FAge_P087a	36	Pulse	99	1471089	32143	1
FAge_P087a	37	Picture	Retrieval Sternberg Symbols	1476265	0	1	24824	2	0	next	hit	163
FAge_P087a	37	Pulse	99	1483489	7224	1
FAge_P087a	37	Response	1	1493619	17354	1
FAge_P087a	37	Pulse	99	1495888	19623	1
FAge_P087a	38	Picture	Fixation Cross after Retrieval	1501089	0	1	112290	3	0	next	other	0
FAge_P087a	38	Pulse	99	1508288	7199	1
FAge_P087a	38	Pulse	99	1520688	19599	1
FAge_P087a	38	Pulse	99	1533087	31998	1
FAge_P087a	38	Pulse	99	1545487	44398	1
FAge_P087a	38	Pulse	99	1557887	56798	1
FAge_P087a	38	Pulse	99	1570286	69197	1
FAge_P087a	38	Pulse	99	1582686	81597	1
FAge_P087a	38	Pulse	99	1595086	93997	1
FAge_P087a	38	Pulse	99	1607485	106396	1
FAge_P087a	39	Picture	Encoding Sternberg Symbols	1613379	0	2	24824	3	0	next	other	0
FAge_P087a	39	Pulse	99	1619885	6506	1
FAge_P087a	39	Pulse	99	1632284	18905	1
FAge_P087a	40	Picture	Fixation Cross Sternberg Symbols after Encoding	1638203	0	1	12495	2	0	next	other	0
FAge_P087a	40	Pulse	99	1644684	6481	1
FAge_P087a	41	Picture	Stroop Sternberg	1650698	0	1	24824	2	0	next	hit	182
FAge_P087a	41	Pulse	99	1657084	6386	1
FAge_P087a	41	Response	1	1659003	8305	1
FAge_P087a	41	Pulse	99	1669483	18785	1
FAge_P087a	42	Picture	Fixation Cross Sternberg Symbols after Stroop	1675522	0	1	37319	2	0	next	other	0
FAge_P087a	42	Pulse	99	1681883	6361	1
FAge_P087a	42	Pulse	99	1694282	18760	1
FAge_P087a	42	Pulse	99	1706682	31160	1
FAge_P087a	43	Picture	Retrieval Sternberg Symbols	1712841	0	1	24824	2	0	next	incorrect	190
FAge_P087a	43	Pulse	99	1719082	6241	1
FAge_P087a	43	Response	2	1729871	17030	1
FAge_P087a	43	Pulse	99	1731481	18640	1
FAge_P087a	44	Picture	Fixation Cross after Retrieval	1737665	0	1	112290	3	0	next	other	0
FAge_P087a	44	Pulse	99	1743881	6216	1
FAge_P087a	44	Pulse	99	1756281	18616	1
FAge_P087a	44	Pulse	99	1768680	31015	1
FAge_P087a	44	Pulse	99	1781080	43415	1
FAge_P087a	44	Pulse	99	1793479	55814	1
FAge_P087a	44	Pulse	99	1805879	68214	1
FAge_P087a	44	Pulse	99	1818279	80614	1
FAge_P087a	44	Pulse	99	1830678	93013	1
FAge_P087a	44	Pulse	99	1843078	105413	1
FAge_P087a	45	Picture	Encoding Sternberg Symbols	1849955	0	2	24824	3	0	next	other	0
FAge_P087a	45	Pulse	99	1855478	5523	1
FAge_P087a	45	Pulse	99	1867877	17922	1
FAge_P087a	46	Picture	Fixation Cross Sternberg Symbols after Encoding	1874779	0	1	12495	3	0	next	other	0
FAge_P087a	46	Pulse	99	1880277	5498	1
FAge_P087a	47	Picture	Stroop Sternberg	1887274	0	2	24824	3	0	next	incorrect	209
FAge_P087a	47	Pulse	99	1892676	5402	1
FAge_P087a	47	Response	2	1895236	7962	1
FAge_P087a	47	Pulse	99	1905076	17802	1
FAge_P087a	48	Picture	Fixation Cross Sternberg Symbols after Stroop	1912098	0	1	37319	2	0	next	other	0
FAge_P087a	48	Pulse	99	1917476	5378	1
FAge_P087a	48	Pulse	99	1929875	17777	1
FAge_P087a	48	Pulse	99	1942275	30177	1
FAge_P087a	49	Picture	Retrieval Sternberg Symbols	1949417	0	1	24824	2	0	next	incorrect	217
FAge_P087a	49	Pulse	99	1954674	5257	1
FAge_P087a	49	Response	2	1962914	13497	1
FAge_P087a	49	Pulse	99	1967074	17657	1
FAge_P087a	50	Picture	Fixation Cross after Retrieval	1974241	0	1	136948	2	0	next	other	0
FAge_P087a	50	Pulse	99	1979474	5233	1
FAge_P087a	50	Pulse	99	1991873	17632	1
FAge_P087a	50	Pulse	99	2004273	30032	1
FAge_P087a	50	Pulse	99	2016673	42432	1
FAge_P087a	50	Pulse	99	2029072	54831	1
FAge_P087a	50	Pulse	99	2041472	67231	1
FAge_P087a	50	Pulse	99	2053871	79630	1
FAge_P087a	50	Pulse	99	2066271	92030	1
FAge_P087a	50	Pulse	99	2078671	104430	1
FAge_P087a	50	Pulse	99	2091070	116829	1
FAge_P087a	50	Pulse	99	2103470	129229	1
FAge_P087a	51	Picture	Encoding Sternberg Symbols	2111189	0	1	24824	3	0	next	other	0
FAge_P087a	51	Pulse	99	2115870	4681	1
FAge_P087a	51	Pulse	99	2128269	17080	1
FAge_P087a	52	Picture	Fixation Cross Sternberg Symbols after Encoding	2136013	0	2	12495	3	0	next	other	0
FAge_P087a	52	Pulse	99	2140669	4656	1
FAge_P087a	53	Picture	Stroop Sternberg	2148508	0	1	24824	2	0	next	hit	238
FAge_P087a	53	Pulse	99	2153068	4560	1
FAge_P087a	53	Response	1	2159178	10670	1
FAge_P087a	53	Pulse	99	2165468	16960	1
FAge_P087a	54	Picture	Fixation Cross Sternberg Symbols after Stroop	2173332	0	1	37319	2	0	next	other	0
FAge_P087a	54	Pulse	99	2177868	4536	1
FAge_P087a	54	Pulse	99	2190267	16935	1
FAge_P087a	54	Pulse	99	2202667	29335	1
FAge_P087a	55	Picture	Retrieval Sternberg Symbols	2210651	0	1	24824	2	0	next	incorrect	246
FAge_P087a	55	Pulse	99	2215066	4415	1
FAge_P087a	55	Response	2	2220096	9445	1
FAge_P087a	55	Pulse	99	2227466	16815	1
FAge_P087a	56	Picture	Fixation Cross after Retrieval	2235475	0	1	124619	2	0	next	other	0
FAge_P087a	56	Pulse	99	2239866	4391	1
FAge_P087a	56	Pulse	99	2252265	16790	1
FAge_P087a	56	Pulse	99	2264665	29190	1
FAge_P087a	56	Pulse	99	2277064	41589	1
FAge_P087a	56	Pulse	99	2289464	53989	1
FAge_P087a	56	Pulse	99	2301864	66389	1
FAge_P087a	56	Pulse	99	2314263	78788	1
FAge_P087a	56	Pulse	99	2326663	91188	1
FAge_P087a	56	Pulse	99	2339063	103588	1
FAge_P087a	56	Pulse	99	2351462	115987	1
FAge_P087a	57	Picture	Encoding Sternberg Symbols	2360094	0	1	24824	2	0	next	other	0
FAge_P087a	57	Pulse	99	2363862	3768	1
FAge_P087a	57	Pulse	99	2376261	16167	1
FAge_P087a	58	Picture	Fixation Cross Sternberg Symbols after Encoding	2384918	0	1	12495	2	0	next	other	0
FAge_P087a	58	Pulse	99	2388661	3743	1
FAge_P087a	59	Picture	Stroop Sternberg	2397413	0	1	24824	2	0	next	incorrect	266
FAge_P087a	59	Pulse	99	2401061	3648	1
FAge_P087a	59	Response	2	2404470	7057	1
FAge_P087a	59	Pulse	99	2413460	16047	1
FAge_P087a	60	Picture	Fixation Cross Sternberg Symbols after Stroop	2422237	0	1	37319	2	0	next	other	0
FAge_P087a	60	Pulse	99	2425860	3623	1
FAge_P087a	60	Pulse	99	2438259	16022	1
FAge_P087a	60	Pulse	99	2450659	28422	1
FAge_P087a	61	Picture	Retrieval Sternberg Symbols	2459556	0	1	24824	2	0	next	incorrect	274
FAge_P087a	61	Pulse	99	2463059	3503	1
FAge_P087a	61	Response	2	2471198	11642	1
FAge_P087a	61	Pulse	99	2475458	15902	1
FAge_P087a	62	Picture	Fixation Cross after Retrieval	2484380	0	1	149443	2	0	next	other	0
FAge_P087a	62	Pulse	99	2487858	3478	1
FAge_P087a	62	Pulse	99	2500258	15878	1
FAge_P087a	62	Pulse	99	2512657	28277	1
FAge_P087a	62	Pulse	99	2525057	40677	1
FAge_P087a	62	Pulse	99	2537456	53076	1
FAge_P087a	62	Pulse	99	2549856	65476	1
FAge_P087a	62	Pulse	99	2562256	77876	1
FAge_P087a	62	Pulse	99	2574655	90275	1
FAge_P087a	62	Pulse	99	2587055	102675	1
FAge_P087a	62	Pulse	99	2599455	115075	1
FAge_P087a	62	Pulse	99	2611854	127474	1
FAge_P087a	62	Pulse	99	2624254	139874	1
FAge_P087a	63	Picture	Encoding Sternberg Symbols	2633823	0	1	24823	3	0	next	other	0
FAge_P087a	63	Pulse	99	2636653	2830	1
FAge_P087a	63	Pulse	99	2649053	15230	1
FAge_P087a	64	Picture	Fixation Cross Sternberg Symbols after Encoding	2658646	0	2	12496	3	0	next	other	0
FAge_P087a	64	Pulse	99	2661453	2807	1
FAge_P087a	65	Picture	Stroop Sternberg	2671142	0	1	24824	2	0	next	incorrect	296
FAge_P087a	65	Pulse	99	2673852	2710	1
FAge_P087a	65	Response	2	2681152	10010	1
FAge_P087a	65	Pulse	99	2686252	15110	1
FAge_P087a	66	Picture	Fixation Cross Sternberg Symbols after Stroop	2695966	0	1	37319	2	0	next	other	0
FAge_P087a	66	Pulse	99	2698652	2686	1
FAge_P087a	66	Pulse	99	2711051	15085	1
FAge_P087a	66	Pulse	99	2723461	27495	1
FAge_P087a	67	Picture	Retrieval Sternberg Symbols	2733285	0	1	24823	3	0	next	hit	304
FAge_P087a	67	Pulse	99	2735860	2575	1
FAge_P087a	67	Response	1	2746580	13295	1
FAge_P087a	67	Pulse	99	2748260	14975	1
FAge_P087a	68	Picture	Fixation Cross after Retrieval	2758108	0	2	124620	3	0	next	other	0
FAge_P087a	68	Pulse	99	2760650	2542	1
FAge_P087a	68	Pulse	99	2773059	14951	1
FAge_P087a	68	Pulse	99	2785459	27351	1
FAge_P087a	68	Pulse	99	2797858	39750	1
FAge_P087a	68	Pulse	99	2810258	52150	1
FAge_P087a	68	Pulse	99	2822658	64550	1
FAge_P087a	68	Pulse	99	2835057	76949	1
FAge_P087a	68	Pulse	99	2847457	89349	1
FAge_P087a	68	Pulse	99	2859857	101749	1
FAge_P087a	68	Pulse	99	2872256	114148	1
FAge_P087a	69	Picture	Encoding Sternberg Symbols	2882728	0	1	24823	3	0	next	other	0
FAge_P087a	69	Pulse	99	2884656	1928	1
FAge_P087a	69	Pulse	99	2897055	14327	1
FAge_P087a	70	Picture	Fixation Cross Sternberg Symbols after Encoding	2907551	0	2	12496	3	0	next	other	0
FAge_P087a	70	Pulse	99	2909455	1904	1
FAge_P087a	71	Picture	Stroop Sternberg	2920047	0	1	24824	2	0	next	incorrect	324
FAge_P087a	71	Pulse	99	2921855	1808	1
FAge_P087a	71	Response	2	2929594	9547	1
FAge_P087a	71	Pulse	99	2934254	14207	1
FAge_P087a	72	Picture	Fixation Cross Sternberg Symbols after Stroop	2944871	0	1	37319	2	0	next	other	0
FAge_P087a	72	Pulse	99	2946654	1783	1
FAge_P087a	72	Pulse	99	2959054	14183	1
FAge_P087a	72	Pulse	99	2971453	26582	1
FAge_P087a	73	Picture	Retrieval Sternberg Symbols	2982190	0	1	24823	3	0	next	incorrect	332
FAge_P087a	73	Pulse	99	2983853	1663	1
FAge_P087a	73	Response	2	2992002	9812	1
FAge_P087a	73	Pulse	99	2996252	14062	1
FAge_P087a	74	Picture	Fixation Cross after Retrieval	3007013	0	2	112291	3	0	next	other	0
FAge_P087a	74	Pulse	99	3008652	1639	1
FAge_P087a	74	Pulse	99	3021051	14038	1
FAge_P087a	74	Pulse	99	3033451	26438	1
FAge_P087a	74	Pulse	99	3045851	38838	1
FAge_P087a	74	Pulse	99	3058250	51237	1
FAge_P087a	74	Pulse	99	3070650	63637	1
FAge_P087a	74	Pulse	99	3083050	76037	1
FAge_P087a	74	Pulse	99	3095449	88436	1
FAge_P087a	74	Pulse	99	3107849	100836	1
FAge_P087a	75	Picture	Encoding Sternberg Symbols	3119304	0	1	24824	2	0	next	other	0
FAge_P087a	75	Pulse	99	3120248	944	1
FAge_P087a	75	Pulse	99	3132648	13344	1
FAge_P087a	76	Picture	Fixation Cross Sternberg Symbols after Encoding	3144128	0	1	12495	2	0	next	other	0
FAge_P087a	76	Pulse	99	3145048	920	1
FAge_P087a	77	Picture	Stroop Sternberg	3156623	0	1	24824	2	0	next	hit	351
FAge_P087a	77	Pulse	99	3157447	824	1
FAge_P087a	77	Response	1	3165507	8884	1
FAge_P087a	77	Pulse	99	3169847	13224	1
FAge_P087a	78	Picture	Fixation Cross Sternberg Symbols after Stroop	3181447	0	1	37319	2	0	next	other	0
FAge_P087a	78	Pulse	99	3182247	800	1
FAge_P087a	78	Pulse	99	3194646	13199	1
FAge_P087a	78	Pulse	99	3207046	25599	1
FAge_P087a	79	Picture	Retrieval Sternberg Symbols	3218766	0	1	24824	2	0	next	hit	360
FAge_P087a	79	Pulse	99	3219445	679	1
FAge_P087a	79	Pulse	99	3231845	13079	1
FAge_P087a	79	Response	1	3232595	13829	1
FAge_P087a	80	Picture	Fixation Cross after Retrieval	3243590	0	1	124619	2	0	next	other	0
FAge_P087a	80	Pulse	99	3244245	655	1
FAge_P087a	80	Pulse	99	3256644	13054	1
FAge_P087a	80	Pulse	99	3269044	25454	1
FAge_P087a	80	Pulse	99	3281443	37853	1
FAge_P087a	80	Pulse	99	3293843	50253	1
FAge_P087a	80	Pulse	99	3306243	62653	1
FAge_P087a	80	Pulse	99	3318642	75052	1
FAge_P087a	80	Pulse	99	3331042	87452	1
FAge_P087a	80	Pulse	99	3343441	99851	1
FAge_P087a	80	Pulse	99	3355841	112251	1
FAge_P087a	81	Picture	Encoding Sternberg Symbols	3368209	0	1	24824	2	0	next	other	0
FAge_P087a	81	Pulse	99	3368241	32	1
FAge_P087a	81	Pulse	99	3380640	12431	1
FAge_P087a	82	Picture	Fixation Cross Sternberg Symbols after Encoding	3393033	0	1	12495	2	0	next	other	0
FAge_P087a	82	Pulse	99	3393040	7	1
FAge_P087a	82	Pulse	99	3405438	12405	3
FAge_P087a	83	Picture	Stroop Sternberg	3405528	0	1	24824	2	0	next	incorrect	379
FAge_P087a	83	Response	2	3414129	8601	1
FAge_P087a	83	Pulse	99	3417839	12311	1
FAge_P087a	83	Pulse	99	3430239	24711	1
FAge_P087a	84	Picture	Fixation Cross Sternberg Symbols after Stroop	3430352	0	1	37319	2	0	next	other	0
FAge_P087a	84	Pulse	99	3442638	12286	1
FAge_P087a	84	Pulse	99	3455038	24686	1
FAge_P087a	84	Pulse	99	3467438	37086	1
FAge_P087a	85	Picture	Retrieval Sternberg Symbols	3467671	0	1	24824	2	0	next	incorrect	388
FAge_P087a	85	Pulse	99	3479837	12166	1
FAge_P087a	85	Response	2	3483867	16196	1
FAge_P087a	85	Pulse	99	3492237	24566	1
FAge_P087a	86	Picture	Fixation Cross after Retrieval	3492495	0	1	124619	2	0	next	other	0
FAge_P087a	86	Pulse	99	3504637	12142	1
FAge_P087a	86	Pulse	99	3517036	24541	1
FAge_P087a	86	Pulse	99	3529436	36941	1
FAge_P087a	86	Pulse	99	3541835	49340	1
FAge_P087a	86	Pulse	99	3554235	61740	1
FAge_P087a	86	Pulse	99	3566635	74140	1
FAge_P087a	86	Pulse	99	3579034	86539	1
FAge_P087a	86	Pulse	99	3591434	98939	1
FAge_P087a	86	Pulse	99	3603833	111338	1
FAge_P087a	86	Pulse	99	3616233	123738	1
FAge_P087a	87	Picture	Encoding Sternberg Symbols	3617114	0	1	24824	2	0	next	other	0
FAge_P087a	87	Pulse	99	3628633	11519	1
FAge_P087a	87	Pulse	99	3641032	23918	1
FAge_P087a	88	Picture	Fixation Cross Sternberg Symbols after Encoding	3641938	0	1	12495	2	0	next	other	0
FAge_P087a	88	Pulse	99	3653432	11494	1
FAge_P087a	89	Picture	Stroop Sternberg	3654433	0	1	24824	2	0	next	incorrect	407
FAge_P087a	89	Response	2	3661172	6739	1
FAge_P087a	89	Pulse	99	3665831	11398	1
FAge_P087a	89	Pulse	99	3678231	23798	1
FAge_P087a	90	Picture	Fixation Cross Sternberg Symbols after Stroop	3679257	0	1	37319	2	0	next	other	0
FAge_P087a	90	Pulse	99	3690631	11374	1
FAge_P087a	90	Pulse	99	3703030	23773	1
FAge_P087a	90	Pulse	99	3715430	36173	1
FAge_P087a	91	Picture	Retrieval Sternberg Symbols	3716576	0	1	24824	2	0	next	incorrect	415
FAge_P087a	91	Response	2	3725920	9344	1
FAge_P087a	91	Pulse	99	3727830	11254	1
FAge_P087a	91	Pulse	99	3740229	23653	1
FAge_P087a	92	Picture	Fixation Cross after Retrieval	3741400	0	1	112290	2	0	next	other	0
FAge_P087a	92	Pulse	99	3752629	11229	1
FAge_P087a	92	Pulse	99	3765029	23629	1
FAge_P087a	92	Pulse	99	3777428	36028	1
FAge_P087a	92	Pulse	99	3789828	48428	1
FAge_P087a	92	Pulse	99	3802227	60827	1
FAge_P087a	92	Pulse	99	3814627	73227	1
FAge_P087a	92	Pulse	99	3827027	85627	1
FAge_P087a	92	Pulse	99	3839426	98026	1
FAge_P087a	92	Pulse	99	3851826	110426	1
FAge_P087a	93	Picture	Encoding Sternberg Symbols	3853690	0	1	24824	2	0	next	other	0
FAge_P087a	93	Pulse	99	3864226	10536	1
FAge_P087a	93	Pulse	99	3876625	22935	1
FAge_P087a	94	Picture	Fixation Cross Sternberg Symbols after Encoding	3878514	0	1	12494	3	0	next	other	0
FAge_P087a	94	Pulse	99	3889025	10511	1
FAge_P087a	95	Picture	Stroop Sternberg	3891008	0	2	24825	3	0	next	incorrect	434
FAge_P087a	95	Response	2	3898494	7486	1
FAge_P087a	95	Pulse	99	3901424	10416	1
FAge_P087a	95	Pulse	99	3913824	22816	1
FAge_P087a	96	Picture	Fixation Cross Sternberg Symbols after Stroop	3915833	0	1	37319	2	0	next	other	0
FAge_P087a	96	Pulse	99	3926224	10391	1
FAge_P087a	96	Pulse	99	3938623	22790	1
FAge_P087a	96	Pulse	99	3951023	35190	1
FAge_P087a	97	Picture	Retrieval Sternberg Symbols	3953152	0	1	24824	2	0	next	hit	443
FAge_P087a	97	Pulse	99	3963422	10270	1
FAge_P087a	97	Response	1	3965822	12670	1
FAge_P087a	97	Pulse	99	3975822	22670	1
FAge_P087a	98	Picture	Fixation Cross after Retrieval	3977976	0	1	137114	2	0	next	other	0
FAge_P087a	98	Pulse	99	3988222	10246	1
FAge_P087a	98	Pulse	99	4000621	22645	1
FAge_P087a	98	Pulse	99	4013021	35045	1
FAge_P087a	98	Pulse	99	4025421	47445	1
FAge_P087a	98	Pulse	99	4037820	59844	1
FAge_P087a	98	Pulse	99	4050220	72244	1
FAge_P087a	98	Pulse	99	4062619	84643	1
FAge_P087a	98	Pulse	99	4075019	97043	1
FAge_P087a	98	Pulse	99	4087419	109443	1
FAge_P087a	98	Pulse	99	4099818	121842	1
FAge_P087a	98	Pulse	99	4112218	134242	1
FAge_P087a	99	Picture	Encoding Sternberg Symbols	4115090	0	1	24824	2	0	next	other	0
FAge_P087a	99	Pulse	99	4124618	9528	1
FAge_P087a	99	Pulse	99	4137017	21927	1
FAge_P087a	100	Picture	Fixation Cross Sternberg Symbols after Encoding	4139914	0	1	12495	2	0	next	other	0
FAge_P087a	100	Pulse	99	4149417	9503	1
FAge_P087a	101	Picture	Stroop Sternberg	4152409	0	1	24824	2	0	next	incorrect	463
FAge_P087a	101	Response	2	4160586	8177	1
FAge_P087a	101	Pulse	99	4161816	9407	1
FAge_P087a	101	Pulse	99	4174216	21807	1
FAge_P087a	102	Picture	Fixation Cross Sternberg Symbols after Stroop	4177233	0	1	37319	2	0	next	other	0
FAge_P087a	102	Pulse	99	4186616	9383	1
FAge_P087a	102	Pulse	99	4199015	21782	1
FAge_P087a	102	Pulse	99	4211415	34182	1
FAge_P087a	103	Picture	Retrieval Sternberg Symbols	4214552	0	1	24824	2	0	next	incorrect	472
FAge_P087a	103	Pulse	99	4223814	9262	1
FAge_P087a	103	Response	2	4232434	17882	1
FAge_P087a	103	Pulse	99	4236214	21662	1
FAge_P087a	104	Picture	Fixation Cross after Retrieval	4239376	0	1	149443	2	0	next	other	0
FAge_P087a	104	Pulse	99	4248614	9238	1
FAge_P087a	104	Pulse	99	4261013	21637	1
FAge_P087a	104	Pulse	99	4273413	34037	1
FAge_P087a	104	Pulse	99	4285812	46436	1
FAge_P087a	104	Pulse	99	4298212	58836	1
FAge_P087a	104	Pulse	99	4310612	71236	1
FAge_P087a	104	Pulse	99	4323011	83635	1
FAge_P087a	104	Pulse	99	4335411	96035	1
FAge_P087a	104	Pulse	99	4347810	108434	1
FAge_P087a	104	Pulse	99	4360210	120834	1
FAge_P087a	104	Pulse	99	4372610	133234	1
FAge_P087a	104	Pulse	99	4385009	145633	1
FAge_P087a	105	Picture	Encoding Sternberg Symbols	4388819	0	1	24823	3	0	next	other	0
FAge_P087a	105	Pulse	99	4397409	8590	1
FAge_P087a	105	Pulse	99	4409809	20990	1
FAge_P087a	106	Picture	Fixation Cross Sternberg Symbols after Encoding	4413642	0	2	12496	3	0	next	other	0
FAge_P087a	106	Pulse	99	4422218	8576	1
FAge_P087a	107	Picture	Stroop Sternberg	4426138	0	1	24824	2	0	next	hit	494
FAge_P087a	107	Pulse	99	4434618	8480	1
FAge_P087a	107	Response	1	4436368	10230	1
FAge_P087a	107	Pulse	99	4447017	20879	1
FAge_P087a	108	Picture	Fixation Cross Sternberg Symbols after Stroop	4450962	0	1	37319	2	0	next	other	0
FAge_P087a	108	Pulse	99	4459417	8455	1
FAge_P087a	108	Pulse	99	4471817	20855	1
FAge_P087a	108	Pulse	99	4484216	33254	1
FAge_P087a	109	Picture	Retrieval Sternberg Symbols	4488281	0	1	24824	2	0	next	incorrect	502
FAge_P087a	109	Pulse	99	4496616	8335	1
FAge_P087a	109	Response	2	4502216	13935	1
FAge_P087a	109	Pulse	99	4509015	20734	1
FAge_P087a	110	Picture	Fixation Cross after Retrieval	4513105	0	1	137114	2	0	next	other	0
FAge_P087a	110	Pulse	99	4521415	8310	1
FAge_P087a	110	Pulse	99	4533815	20710	1
FAge_P087a	110	Pulse	99	4546215	33110	1
FAge_P087a	110	Pulse	99	4558614	45509	1
FAge_P087a	110	Pulse	99	4571014	57909	1
FAge_P087a	110	Pulse	99	4583413	70308	1
FAge_P087a	110	Pulse	99	4595813	82708	1
FAge_P087a	110	Pulse	99	4608212	95107	1
FAge_P087a	110	Pulse	99	4620612	107507	1
FAge_P087a	110	Pulse	99	4633012	119907	1
FAge_P087a	110	Pulse	99	4645411	132306	1
FAge_P087a	111	Picture	Encoding Sternberg Symbols	4650219	0	1	24824	2	0	next	other	0
FAge_P087a	111	Pulse	99	4657811	7592	1
FAge_P087a	111	Pulse	99	4670211	19992	1
FAge_P087a	112	Picture	Fixation Cross Sternberg Symbols after Encoding	4675043	0	1	12495	2	0	next	other	0
FAge_P087a	112	Pulse	99	4682610	7567	1
FAge_P087a	113	Picture	Stroop Sternberg	4687538	0	1	24824	2	0	next	incorrect	523
FAge_P087a	113	Pulse	99	4695010	7472	1
FAge_P087a	113	Response	2	4698380	10842	1
FAge_P087a	113	Pulse	99	4707409	19871	1
FAge_P087a	114	Picture	Fixation Cross Sternberg Symbols after Stroop	4712362	0	1	37319	2	0	next	other	0
FAge_P087a	114	Pulse	99	4719809	7447	1
FAge_P087a	114	Pulse	99	4732209	19847	1
FAge_P087a	114	Pulse	99	4744608	32246	1
FAge_P087a	115	Picture	Retrieval Sternberg Symbols	4749681	0	1	24824	2	0	next	incorrect	531
FAge_P087a	115	Pulse	99	4757008	7327	1
FAge_P087a	115	Response	2	4760508	10827	1
FAge_P087a	115	Pulse	99	4769407	19726	1
FAge_P087a	116	Picture	Fixation Cross after Retrieval	4774505	0	1	112290	3	0	next	other	0
FAge_P087a	116	Pulse	99	4781807	7302	1
FAge_P087a	116	Pulse	99	4794207	19702	1
FAge_P087a	116	Pulse	99	4806606	32101	1
FAge_P087a	116	Pulse	99	4819006	44501	1
FAge_P087a	116	Pulse	99	4831406	56901	1
FAge_P087a	116	Pulse	99	4843805	69300	1
FAge_P087a	116	Pulse	99	4856205	81700	1
FAge_P087a	116	Pulse	99	4868604	94099	1
FAge_P087a	116	Pulse	99	4881004	106499	1
FAge_P087a	117	Picture	Encoding Sternberg Symbols	4886795	0	2	24824	3	0	next	other	0
FAge_P087a	117	Pulse	99	4893404	6609	1
FAge_P087a	117	Pulse	99	4905803	19008	1
FAge_P087a	118	Picture	Fixation Cross Sternberg Symbols after Encoding	4911619	0	1	12496	2	0	next	other	0
FAge_P087a	118	Pulse	99	4918203	6584	1
FAge_P087a	119	Picture	Stroop Sternberg	4924115	0	1	24823	2	0	next	incorrect	550
FAge_P087a	119	Pulse	99	4930603	6488	1
FAge_P087a	119	Response	2	4931952	7837	1
FAge_P087a	119	Pulse	99	4943002	18887	1
FAge_P087a	120	Picture	Fixation Cross Sternberg Symbols after Stroop	4948938	0	1	37319	3	0	next	other	0
FAge_P087a	120	Pulse	99	4955402	6464	1
FAge_P087a	120	Pulse	99	4967801	18863	1
FAge_P087a	120	Pulse	99	4980201	31263	1
FAge_P087a	121	Picture	Retrieval Sternberg Symbols	4986257	0	2	24824	3	0	next	incorrect	558
FAge_P087a	121	Pulse	99	4992601	6344	1
FAge_P087a	121	Response	2	4996600	10343	1
FAge_P087a	121	Pulse	99	5005000	18743	1
FAge_P087a	122	Picture	Fixation Cross after Retrieval	5011081	0	1	149443	2	0	next	other	0
FAge_P087a	122	Pulse	99	5017400	6319	1
FAge_P087a	122	Pulse	99	5029799	18718	1
FAge_P087a	122	Pulse	99	5042199	31118	1
FAge_P087a	122	Pulse	99	5054599	43518	1
FAge_P087a	122	Pulse	99	5066998	55917	1
FAge_P087a	122	Pulse	99	5079398	68317	1
FAge_P087a	122	Pulse	99	5091797	80716	1
FAge_P087a	122	Pulse	99	5104197	93116	1
FAge_P087a	122	Pulse	99	5116597	105516	1
FAge_P087a	122	Pulse	99	5128996	117915	1
FAge_P087a	122	Pulse	99	5141396	130315	1
FAge_P087a	122	Pulse	99	5153796	142715	1
FAge_P087a	123	Picture	Encoding Sternberg Symbols	5160524	0	1	24824	2	0	next	other	0
FAge_P087a	123	Pulse	99	5166195	5671	1
FAge_P087a	123	Pulse	99	5178595	18071	1
FAge_P087a	124	Picture	Fixation Cross Sternberg Symbols after Encoding	5185348	0	1	12495	2	0	next	other	0
FAge_P087a	124	Pulse	99	5190994	5646	1
FAge_P087a	125	Picture	Stroop Sternberg	5197843	0	1	24824	2	0	next	incorrect	580
FAge_P087a	125	Pulse	99	5203394	5551	1
FAge_P087a	125	Response	2	5206614	8771	1
FAge_P087a	125	Pulse	99	5215794	17951	1
FAge_P087a	126	Picture	Fixation Cross Sternberg Symbols after Stroop	5222667	0	1	37319	2	0	next	other	0
FAge_P087a	126	Pulse	99	5228193	5526	1
FAge_P087a	126	Pulse	99	5240593	17926	1
FAge_P087a	126	Pulse	99	5252993	30326	1
FAge_P087a	127	Picture	Retrieval Sternberg Symbols	5259986	0	1	24824	2	0	next	hit	589
FAge_P087a	127	Pulse	99	5265392	5406	1
FAge_P087a	127	Pulse	99	5277792	17806	1
FAge_P087a	127	Response	1	5282612	22626	1
FAge_P087a	128	Picture	Fixation Cross after Retrieval	5284810	0	1	124619	2	0	next	other	0
FAge_P087a	128	Pulse	99	5290191	5381	1
FAge_P087a	128	Pulse	99	5302591	17781	1
FAge_P087a	128	Pulse	99	5314991	30181	1
FAge_P087a	128	Pulse	99	5327390	42580	1
FAge_P087a	128	Pulse	99	5339790	54980	1
FAge_P087a	128	Pulse	99	5352189	67379	1
FAge_P087a	128	Pulse	99	5364589	79779	1
FAge_P087a	128	Pulse	99	5376989	92179	1
FAge_P087a	128	Pulse	99	5389388	104578	1
FAge_P087a	128	Pulse	99	5401788	116978	1
FAge_P087a	129	Picture	Encoding Sternberg Symbols	5409429	0	1	24824	2	0	next	other	0
FAge_P087a	129	Pulse	99	5414188	4759	1
FAge_P087a	129	Pulse	99	5426587	17158	1
FAge_P087a	130	Picture	Fixation Cross Sternberg Symbols after Encoding	5434253	0	1	12495	2	0	next	other	0
FAge_P087a	130	Pulse	99	5438987	4734	1
FAge_P087a	131	Picture	Stroop Sternberg	5446748	0	1	24824	2	0	next	incorrect	608
FAge_P087a	131	Pulse	99	5451386	4638	1
FAge_P087a	131	Response	2	5454256	7508	1
FAge_P087a	131	Pulse	99	5463786	17038	1
FAge_P087a	132	Picture	Fixation Cross Sternberg Symbols after Stroop	5471572	0	1	37319	2	0	next	other	0
FAge_P087a	132	Pulse	99	5476186	4614	1
FAge_P087a	132	Pulse	99	5488585	17013	1
FAge_P087a	132	Pulse	99	5500985	29413	1
FAge_P087a	133	Picture	Retrieval Sternberg Symbols	5508891	0	1	24824	2	0	next	hit	616
FAge_P087a	133	Pulse	99	5513385	4494	1
FAge_P087a	133	Response	1	5519484	10593	1
FAge_P087a	133	Pulse	99	5525784	16893	1
FAge_P087a	134	Picture	Fixation Cross after Retrieval	5533715	0	1	112291	2	0	next	other	0
FAge_P087a	134	Pulse	99	5538184	4469	1
FAge_P087a	134	Pulse	99	5550583	16868	1
FAge_P087a	134	Pulse	99	5562983	29268	1
FAge_P087a	134	Pulse	99	5575383	41668	1
FAge_P087a	134	Pulse	99	5587782	54067	1
FAge_P087a	134	Pulse	99	5600182	66467	1
FAge_P087a	134	Pulse	99	5612581	78866	1
FAge_P087a	134	Pulse	99	5624981	91266	1
FAge_P087a	134	Pulse	99	5637381	103666	1
FAge_P087a	135	Picture	Encoding Sternberg Symbols	5646006	0	1	24823	2	0	next	other	0
FAge_P087a	135	Pulse	99	5649780	3774	1
FAge_P087a	135	Pulse	99	5662180	16174	1
FAge_P087a	136	Picture	Fixation Cross Sternberg Symbols after Encoding	5670829	0	1	12496	2	0	next	other	0
FAge_P087a	136	Pulse	99	5674580	3751	1
FAge_P087a	137	Picture	Stroop Sternberg	5683325	0	1	24823	3	0	next	hit	635
FAge_P087a	137	Pulse	99	5686979	3654	1
FAge_P087a	137	Response	1	5689739	6414	1
FAge_P087a	137	Pulse	99	5699379	16054	1
FAge_P087a	138	Picture	Fixation Cross Sternberg Symbols after Stroop	5708148	0	2	37319	4	0	next	other	0
FAge_P087a	138	Pulse	99	5711778	3630	1
FAge_P087a	138	Pulse	99	5724178	16030	1
FAge_P087a	138	Pulse	99	5736578	28430	1
FAge_P087a	139	Picture	Retrieval Sternberg Symbols	5745467	0	2	24824	3	0	next	hit	643
FAge_P087a	139	Pulse	99	5748977	3510	1
FAge_P087a	139	Response	1	5754127	8660	1
FAge_P087a	139	Pulse	99	5761377	15910	1
FAge_P087a	140	Picture	Fixation Cross after Retrieval	5770291	0	1	136948	2	0	next	other	0
FAge_P087a	140	Pulse	99	5773776	3485	1
FAge_P087a	140	Pulse	99	5786176	15885	1
FAge_P087a	140	Pulse	99	5798576	28285	1
FAge_P087a	140	Pulse	99	5810975	40684	1
FAge_P087a	140	Pulse	99	5823375	53084	1
FAge_P087a	140	Pulse	99	5835774	65483	1
FAge_P087a	140	Pulse	99	5848174	77883	1
FAge_P087a	140	Pulse	99	5860574	90283	1
FAge_P087a	140	Pulse	99	5872973	102682	1
FAge_P087a	140	Pulse	99	5885373	115082	1
FAge_P087a	140	Pulse	99	5897773	127482	1
FAge_P087a	141	Picture	Encoding Sternberg Symbols	5907239	0	1	24824	2	0	next	other	0
FAge_P087a	141	Pulse	99	5910172	2933	1
FAge_P087a	141	Pulse	99	5922572	15333	1
FAge_P087a	142	Picture	Fixation Cross Sternberg Symbols after Encoding	5932063	0	1	12495	2	0	next	other	0
FAge_P087a	142	Pulse	99	5934971	2908	1
FAge_P087a	143	Picture	Stroop Sternberg	5944558	0	1	24824	2	0	next	hit	664
FAge_P087a	143	Pulse	99	5947371	2813	1
FAge_P087a	143	Response	1	5952101	7543	1
FAge_P087a	143	Pulse	99	5959771	15213	1
FAge_P087a	144	Picture	Fixation Cross Sternberg Symbols after Stroop	5969382	0	1	37319	2	0	next	other	0
FAge_P087a	144	Pulse	99	5972170	2788	1
FAge_P087a	144	Pulse	99	5984570	15188	1
FAge_P087a	144	Pulse	99	5996969	27587	1
FAge_P087a	145	Picture	Retrieval Sternberg Symbols	6006701	0	1	24824	2	0	next	incorrect	672
FAge_P087a	145	Pulse	99	6009369	2668	1
FAge_P087a	145	Response	2	6016599	9898	1
FAge_P087a	145	Pulse	99	6021769	15068	1
FAge_P087a	146	Picture	Fixation Cross after Retrieval	6031525	0	1	112290	2	0	next	other	0
FAge_P087a	146	Pulse	99	6034168	2643	1
FAge_P087a	146	Pulse	99	6046568	15043	1
FAge_P087a	146	Pulse	99	6058968	27443	1
FAge_P087a	146	Pulse	99	6071367	39842	1
FAge_P087a	146	Pulse	99	6083767	52242	1
FAge_P087a	146	Pulse	99	6096166	64641	1
FAge_P087a	146	Pulse	99	6108566	77041	1
FAge_P087a	146	Pulse	99	6120966	89441	1
FAge_P087a	146	Pulse	99	6133375	101850	1
FAge_P087a	147	Picture	Instruction Sternberg Letters	6143815	0	1	37319	3	0	next	other	0
FAge_P087a	147	Pulse	99	6145775	1960	1
FAge_P087a	147	Pulse	99	6158174	14359	1
FAge_P087a	147	Pulse	99	6170574	26759	1
FAge_P087a	148	Picture	Encoding Sternberg Letters	6181134	0	2	24824	3	0	next	other	0
FAge_P087a	148	Pulse	99	6182974	1840	1
FAge_P087a	148	Pulse	99	6195373	14239	1
FAge_P087a	149	Picture	Fixation Cross Sternberg Letters after Encoding	6205958	0	1	12496	2	0	next	other	0
FAge_P087a	149	Pulse	99	6207773	1815	1
FAge_P087a	150	Picture	Stroop Sternberg	6218454	0	1	24823	2	0	next	incorrect	695
FAge_P087a	150	Pulse	99	6220173	1719	1
FAge_P087a	150	Response	2	6226242	7788	1
FAge_P087a	150	Pulse	99	6232572	14118	1
FAge_P087a	151	Picture	Fixation Cross Sternberg Letters after Stroop	6243277	0	1	37319	3	0	next	other	0
FAge_P087a	151	Pulse	99	6244972	1695	1
FAge_P087a	151	Pulse	99	6257371	14094	1
FAge_P087a	151	Pulse	99	6269771	26494	1
FAge_P087a	152	Picture	Retrieval Sternberg Letters	6280596	0	2	24824	3	0	next	incorrect	703
FAge_P087a	152	Pulse	99	6282171	1575	1
FAge_P087a	152	Response	2	6291150	10554	1
FAge_P087a	152	Pulse	99	6294570	13974	1
FAge_P087a	153	Picture	Fixation Cross after Retrieval	6305420	0	1	112291	2	0	next	other	0
FAge_P087a	153	Pulse	99	6306970	1550	1
FAge_P087a	153	Pulse	99	6319370	13950	1
FAge_P087a	153	Pulse	99	6331769	26349	1
FAge_P087a	153	Pulse	99	6344169	38749	1
FAge_P087a	153	Pulse	99	6356568	51148	1
FAge_P087a	153	Pulse	99	6368968	63548	1
FAge_P087a	153	Pulse	99	6381368	75948	1
FAge_P087a	153	Pulse	99	6393767	88347	1
FAge_P087a	153	Pulse	99	6406167	100747	1
FAge_P087a	154	Picture	Encoding Sternberg Letters	6417711	0	1	24824	2	0	next	other	0
FAge_P087a	154	Pulse	99	6418567	856	1
FAge_P087a	154	Pulse	99	6430966	13255	1
FAge_P087a	155	Picture	Fixation Cross Sternberg Letters after Encoding	6442535	0	1	12494	3	0	next	other	0
FAge_P087a	155	Pulse	99	6443366	831	1
FAge_P087a	156	Picture	Stroop Sternberg	6455029	0	2	24825	3	0	next	incorrect	722
FAge_P087a	156	Pulse	99	6455765	736	1
FAge_P087a	156	Response	2	6462675	7646	1
FAge_P087a	156	Pulse	99	6468165	13136	1
FAge_P087a	157	Picture	Fixation Cross Sternberg Letters after Stroop	6479854	0	1	37319	2	0	next	other	0
FAge_P087a	157	Pulse	99	6480565	711	1
FAge_P087a	157	Pulse	99	6492964	13110	1
FAge_P087a	157	Pulse	99	6505364	25510	1
FAge_P087a	158	Picture	Retrieval Sternberg Letters	6517173	0	1	24824	2	0	next	hit	730
FAge_P087a	158	Pulse	99	6517764	591	1
FAge_P087a	158	Response	1	6528843	11670	1
FAge_P087a	158	Pulse	99	6530163	12990	1
FAge_P087a	159	Picture	Fixation Cross after Retrieval	6541997	0	1	149443	2	0	next	other	0
FAge_P087a	159	Pulse	99	6542563	566	1
FAge_P087a	159	Pulse	99	6554962	12965	1
FAge_P087a	159	Pulse	99	6567362	25365	1
FAge_P087a	159	Pulse	99	6579762	37765	1
FAge_P087a	159	Pulse	99	6592161	50164	1
FAge_P087a	159	Pulse	99	6604561	62564	1
FAge_P087a	159	Pulse	99	6616960	74963	1
FAge_P087a	159	Pulse	99	6629360	87363	1
FAge_P087a	159	Pulse	99	6641760	99763	1
FAge_P087a	159	Pulse	99	6654159	112162	1
FAge_P087a	159	Pulse	99	6666559	124562	1
FAge_P087a	159	Pulse	99	6678958	136961	1
FAge_P087a	159	Pulse	99	6691358	149361	1
FAge_P087a	160	Picture	Encoding Sternberg Letters	6691440	0	1	24823	2	0	next	other	0
FAge_P087a	160	Pulse	99	6703758	12318	1
FAge_P087a	160	Pulse	99	6716157	24717	1
FAge_P087a	161	Picture	Fixation Cross Sternberg Letters after Encoding	6716263	0	1	12496	2	0	next	other	0
FAge_P087a	161	Pulse	99	6728557	12294	1
FAge_P087a	162	Picture	Stroop Sternberg	6728759	0	1	24823	3	0	next	hit	752
FAge_P087a	162	Response	1	6738637	9878	1
FAge_P087a	162	Pulse	99	6740956	12197	1
FAge_P087a	162	Pulse	99	6753356	24597	1
FAge_P087a	163	Picture	Fixation Cross Sternberg Letters after Stroop	6753582	0	2	37320	3	0	next	other	0
FAge_P087a	163	Pulse	99	6765756	12174	1
FAge_P087a	163	Pulse	99	6778155	24573	1
FAge_P087a	163	Pulse	99	6790555	36973	1
FAge_P087a	164	Picture	Retrieval Sternberg Letters	6790902	0	1	24823	2	0	next	incorrect	760
FAge_P087a	164	Response	2	6802025	11123	1
FAge_P087a	164	Pulse	99	6802954	12052	1
FAge_P087a	164	Pulse	99	6815354	24452	1
FAge_P087a	165	Picture	Fixation Cross after Retrieval	6815725	0	1	124619	3	0	next	other	0
FAge_P087a	165	Pulse	99	6827754	12029	1
FAge_P087a	165	Pulse	99	6840153	24428	1
FAge_P087a	165	Pulse	99	6852553	36828	1
FAge_P087a	165	Pulse	99	6864953	49228	1
FAge_P087a	165	Pulse	99	6877352	61627	1
FAge_P087a	165	Pulse	99	6889752	74027	1
FAge_P087a	165	Pulse	99	6902152	86427	1
FAge_P087a	165	Pulse	99	6914551	98826	1
FAge_P087a	165	Pulse	99	6926951	111226	1
FAge_P087a	165	Pulse	99	6939350	123625	1
FAge_P087a	166	Picture	Encoding Sternberg Letters	6940344	0	2	24824	3	0	next	other	0
FAge_P087a	166	Pulse	99	6951750	11406	1
FAge_P087a	166	Pulse	99	6964150	23806	1
FAge_P087a	167	Picture	Fixation Cross Sternberg Letters after Encoding	6965168	0	1	12495	3	0	next	other	0
FAge_P087a	167	Pulse	99	6976549	11381	1
FAge_P087a	168	Picture	Stroop Sternberg	6977663	0	2	24824	4	0	next	hit	780
FAge_P087a	168	Response	1	6987289	9626	1
FAge_P087a	168	Pulse	99	6988949	11286	1
FAge_P087a	168	Pulse	99	7001348	23685	1
FAge_P087a	169	Picture	Fixation Cross Sternberg Letters after Stroop	7002487	0	2	37319	4	0	next	other	0
FAge_P087a	169	Pulse	99	7013748	11261	1
FAge_P087a	169	Pulse	99	7026148	23661	1
FAge_P087a	169	Pulse	99	7038547	36060	1
FAge_P087a	170	Picture	Retrieval Sternberg Letters	7039806	0	2	24824	4	0	next	incorrect	788
FAge_P087a	170	Response	2	7050777	10971	1
FAge_P087a	170	Pulse	99	7050947	11141	1
FAge_P087a	170	Pulse	99	7063347	23541	1
FAge_P087a	171	Picture	Fixation Cross after Retrieval	7064630	0	2	137115	3	0	next	other	0
FAge_P087a	171	Pulse	99	7075746	11116	1
FAge_P087a	171	Pulse	99	7088146	23516	1
FAge_P087a	171	Pulse	99	7100545	35915	1
FAge_P087a	171	Pulse	99	7112945	48315	1
FAge_P087a	171	Pulse	99	7125345	60715	1
FAge_P087a	171	Pulse	99	7137744	73114	1
FAge_P087a	171	Pulse	99	7150144	85514	1
FAge_P087a	171	Pulse	99	7162544	97914	1
FAge_P087a	171	Pulse	99	7174943	110313	1
FAge_P087a	171	Pulse	99	7187343	122713	1
FAge_P087a	171	Pulse	99	7199742	135112	1
FAge_P087a	172	Picture	Encoding Sternberg Letters	7201745	0	1	24823	3	0	next	other	0
FAge_P087a	172	Pulse	99	7212142	10397	1
FAge_P087a	172	Pulse	99	7224542	22797	1
FAge_P087a	173	Picture	Fixation Cross Sternberg Letters after Encoding	7226568	0	2	12496	3	0	next	other	0
FAge_P087a	173	Pulse	99	7236941	10373	1
FAge_P087a	174	Picture	Stroop Sternberg	7239064	0	1	24824	2	0	next	incorrect	809
FAge_P087a	174	Response	2	7247211	8147	1
FAge_P087a	174	Pulse	99	7249341	10277	1
FAge_P087a	174	Pulse	99	7261740	22676	1
FAge_P087a	175	Picture	Fixation Cross Sternberg Letters after Stroop	7263888	0	1	37319	2	0	next	other	0
FAge_P087a	175	Pulse	99	7274140	10252	1
FAge_P087a	175	Pulse	99	7286540	22652	1
FAge_P087a	175	Pulse	99	7298939	35051	1
FAge_P087a	176	Picture	Retrieval Sternberg Letters	7301207	0	1	24823	3	0	next	hit	818
FAge_P087a	176	Pulse	99	7311339	10132	1
FAge_P087a	176	Response	1	7313849	12642	1
FAge_P087a	176	Pulse	99	7323739	22532	1
FAge_P087a	177	Picture	Fixation Cross after Retrieval	7326030	0	2	124620	3	0	next	other	0
FAge_P087a	177	Pulse	99	7336138	10108	1
FAge_P087a	177	Pulse	99	7348538	22508	1
FAge_P087a	177	Pulse	99	7360937	34907	1
FAge_P087a	177	Pulse	99	7373337	47307	1
FAge_P087a	177	Pulse	99	7385737	59707	1
FAge_P087a	177	Pulse	99	7398136	72106	1
FAge_P087a	177	Pulse	99	7410536	84506	1
FAge_P087a	177	Pulse	99	7422936	96906	1
FAge_P087a	177	Pulse	99	7435335	109305	1
FAge_P087a	177	Pulse	99	7447735	121705	1
FAge_P087a	178	Picture	Encoding Sternberg Letters	7450650	0	1	24823	2	0	next	other	0
FAge_P087a	178	Pulse	99	7460134	9484	1
FAge_P087a	178	Pulse	99	7472534	21884	1
FAge_P087a	179	Picture	Fixation Cross Sternberg Letters after Encoding	7475473	0	1	12496	2	0	next	other	0
FAge_P087a	179	Pulse	99	7484934	9461	1
FAge_P087a	180	Picture	Stroop Sternberg	7487969	0	1	24823	3	0	next	incorrect	837
FAge_P087a	180	Response	2	7495583	7614	1
FAge_P087a	180	Pulse	99	7497333	9364	1
FAge_P087a	180	Pulse	99	7509733	21764	1
FAge_P087a	181	Picture	Fixation Cross Sternberg Letters after Stroop	7512792	0	2	37320	3	0	next	other	0
FAge_P087a	181	Pulse	99	7522132	9340	1
FAge_P087a	181	Pulse	99	7534532	21740	1
FAge_P087a	181	Pulse	99	7546932	34140	1
FAge_P087a	182	Picture	Retrieval Sternberg Letters	7550112	0	1	24823	2	0	next	hit	846
FAge_P087a	182	Pulse	99	7559331	9219	1
FAge_P087a	182	Response	1	7561621	11509	1
FAge_P087a	182	Pulse	99	7571731	21619	1
FAge_P087a	183	Picture	Fixation Cross after Retrieval	7574935	0	1	112291	2	0	next	other	0
FAge_P087a	183	Pulse	99	7584130	9195	1
FAge_P087a	183	Pulse	99	7596530	21595	1
FAge_P087a	183	Pulse	99	7608930	33995	1
FAge_P087a	183	Pulse	99	7621329	46394	1
FAge_P087a	183	Pulse	99	7633729	58794	1
FAge_P087a	183	Pulse	99	7646129	71194	1
FAge_P087a	183	Pulse	99	7658528	83593	1
FAge_P087a	183	Pulse	99	7670928	95993	1
FAge_P087a	183	Pulse	99	7683327	108392	1
FAge_P087a	184	Picture	Encoding Sternberg Letters	7687226	0	1	24824	2	0	next	other	0
FAge_P087a	184	Pulse	99	7695727	8501	1
FAge_P087a	184	Pulse	99	7708127	20901	1
FAge_P087a	185	Picture	Fixation Cross Sternberg Letters after Encoding	7712050	0	1	12495	2	0	next	other	0
FAge_P087a	185	Pulse	99	7720526	8476	1
FAge_P087a	186	Picture	Stroop Sternberg	7724545	0	1	24824	2	0	next	hit	864
FAge_P087a	186	Response	1	7732356	7811	1
FAge_P087a	186	Pulse	99	7732926	8381	1
FAge_P087a	186	Pulse	99	7745325	20780	1
FAge_P087a	187	Picture	Fixation Cross Sternberg Letters after Stroop	7749369	0	1	37319	2	0	next	other	0
FAge_P087a	187	Pulse	99	7757725	8356	1
FAge_P087a	187	Pulse	99	7770125	20756	1
FAge_P087a	187	Pulse	99	7782524	33155	1
FAge_P087a	188	Picture	Retrieval Sternberg Letters	7786688	0	1	24824	2	0	next	incorrect	873
FAge_P087a	188	Pulse	99	7794924	8236	1
FAge_P087a	188	Response	2	7796684	9996	1
FAge_P087a	188	Pulse	99	7807324	20636	1
FAge_P087a	189	Picture	Fixation Cross after Retrieval	7811512	0	1	112290	2	0	next	other	0
FAge_P087a	189	Pulse	99	7819723	8211	1
FAge_P087a	189	Pulse	99	7832133	20621	1
FAge_P087a	189	Pulse	99	7844532	33020	1
FAge_P087a	189	Pulse	99	7856932	45420	1
FAge_P087a	189	Pulse	99	7869332	57820	1
FAge_P087a	189	Pulse	99	7881731	70219	1
FAge_P087a	189	Pulse	99	7894131	82619	1
FAge_P087a	189	Pulse	99	7906531	95019	1
FAge_P087a	189	Pulse	99	7918930	107418	1
FAge_P087a	190	Picture	Encoding Sternberg Letters	7923802	0	1	24824	2	0	next	other	0
FAge_P087a	190	Pulse	99	7931330	7528	1
FAge_P087a	190	Pulse	99	7943729	19927	1
FAge_P087a	191	Picture	Fixation Cross Sternberg Letters after Encoding	7948626	0	1	12495	2	0	next	other	0
FAge_P087a	191	Pulse	99	7956129	7503	1
FAge_P087a	192	Picture	Stroop Sternberg	7961121	0	1	24824	2	0	next	incorrect	891
FAge_P087a	192	Response	2	7967619	6498	1
FAge_P087a	192	Pulse	99	7968528	7407	1
FAge_P087a	192	Pulse	99	7980928	19807	1
FAge_P087a	193	Picture	Fixation Cross Sternberg Letters after Stroop	7985945	0	1	37319	2	0	next	other	0
FAge_P087a	193	Pulse	99	7993328	7383	1
FAge_P087a	193	Pulse	99	8005727	19782	1
FAge_P087a	193	Pulse	99	8018127	32182	1
FAge_P087a	194	Picture	Retrieval Sternberg Letters	8023264	0	1	24824	2	0	next	hit	900
FAge_P087a	194	Pulse	99	8030527	7263	1
FAge_P087a	194	Response	1	8033187	9923	1
FAge_P087a	194	Pulse	99	8042926	19662	1
FAge_P087a	195	Picture	Fixation Cross after Retrieval	8048088	0	1	137114	2	0	next	other	0
FAge_P087a	195	Pulse	99	8055326	7238	1
FAge_P087a	195	Pulse	99	8067726	19638	1
FAge_P087a	195	Pulse	99	8080125	32037	1
FAge_P087a	195	Pulse	99	8092525	44437	1
FAge_P087a	195	Pulse	99	8104924	56836	1
FAge_P087a	195	Pulse	99	8117324	69236	1
FAge_P087a	195	Pulse	99	8129724	81636	1
FAge_P087a	195	Pulse	99	8142123	94035	1
FAge_P087a	195	Pulse	99	8154523	106435	1
FAge_P087a	195	Pulse	99	8166923	118835	1
FAge_P087a	195	Pulse	99	8179322	131234	1
FAge_P087a	196	Picture	Encoding Sternberg Letters	8185202	0	1	24824	2	0	next	other	0
FAge_P087a	196	Pulse	99	8191722	6520	1
FAge_P087a	196	Pulse	99	8204121	18919	1
FAge_P087a	197	Picture	Fixation Cross Sternberg Letters after Encoding	8210026	0	1	12495	2	0	next	other	0
FAge_P087a	197	Pulse	99	8216521	6495	1
FAge_P087a	198	Picture	Stroop Sternberg	8222521	0	1	24824	2	0	next	hit	921
FAge_P087a	198	Pulse	99	8228921	6400	1
FAge_P087a	198	Response	1	8233560	11039	1
FAge_P087a	198	Pulse	99	8241320	18799	1
FAge_P087a	199	Picture	Fixation Cross Sternberg Letters after Stroop	8247345	0	1	37319	2	0	next	other	0
FAge_P087a	199	Pulse	99	8253720	6375	1
FAge_P087a	199	Pulse	99	8266119	18774	1
FAge_P087a	199	Pulse	99	8278519	31174	1
FAge_P087a	200	Picture	Retrieval Sternberg Letters	8284664	0	1	24824	2	0	next	incorrect	929
FAge_P087a	200	Pulse	99	8290919	6255	1
FAge_P087a	200	Response	2	8292478	7814	1
FAge_P087a	200	Pulse	99	8303318	18654	1
FAge_P087a	201	Picture	Fixation Cross after Retrieval	8309488	0	1	124619	2	0	next	other	0
FAge_P087a	201	Pulse	99	8315718	6230	1
FAge_P087a	201	Pulse	99	8328118	18630	1
FAge_P087a	201	Pulse	99	8340517	31029	1
FAge_P087a	201	Pulse	99	8352917	43429	1
FAge_P087a	201	Pulse	99	8365316	55828	1
FAge_P087a	201	Pulse	99	8377716	68228	1
FAge_P087a	201	Pulse	99	8390116	80628	1
FAge_P087a	201	Pulse	99	8402515	93027	1
FAge_P087a	201	Pulse	99	8414915	105427	1
FAge_P087a	201	Pulse	99	8427314	117826	1
FAge_P087a	202	Picture	Encoding Sternberg Letters	8434107	0	1	24824	2	0	next	other	0
FAge_P087a	202	Pulse	99	8439714	5607	1
FAge_P087a	202	Pulse	99	8452114	18007	1
FAge_P087a	203	Picture	Fixation Cross Sternberg Letters after Encoding	8458931	0	1	12495	2	0	next	other	0
FAge_P087a	203	Pulse	99	8464513	5582	1
FAge_P087a	204	Picture	Stroop Sternberg	8471426	0	1	24824	2	0	next	incorrect	949
FAge_P087a	204	Pulse	99	8476913	5487	1
FAge_P087a	204	Response	2	8478283	6857	1
FAge_P087a	204	Pulse	99	8489312	17886	1
FAge_P087a	205	Picture	Fixation Cross Sternberg Letters after Stroop	8496250	0	1	37319	2	0	next	other	0
FAge_P087a	205	Pulse	99	8501712	5462	1
FAge_P087a	205	Pulse	99	8514112	17862	1
FAge_P087a	205	Pulse	99	8526511	30261	1
FAge_P087a	206	Picture	Retrieval Sternberg Letters	8533569	0	1	24824	2	0	next	incorrect	957
FAge_P087a	206	Pulse	99	8538911	5342	1
FAge_P087a	206	Response	2	8542191	8622	1
FAge_P087a	206	Pulse	99	8551311	17742	1
FAge_P087a	207	Picture	Fixation Cross after Retrieval	8558393	0	1	149443	2	0	next	other	0
FAge_P087a	207	Pulse	99	8563710	5317	1
FAge_P087a	207	Pulse	99	8576110	17717	1
FAge_P087a	207	Pulse	99	8588509	30116	1
FAge_P087a	207	Pulse	99	8600909	42516	1
FAge_P087a	207	Pulse	99	8613309	54916	1
FAge_P087a	207	Pulse	99	8625708	67315	1
FAge_P087a	207	Pulse	99	8638108	79715	1
FAge_P087a	207	Pulse	99	8650508	92115	1
FAge_P087a	207	Pulse	99	8662907	104514	1
FAge_P087a	207	Pulse	99	8675307	116914	1
FAge_P087a	207	Pulse	99	8687706	129313	1
FAge_P087a	207	Pulse	99	8700106	141713	1
FAge_P087a	208	Picture	Encoding Sternberg Letters	8707836	0	1	24824	2	0	next	other	0
FAge_P087a	208	Pulse	99	8712506	4670	1
FAge_P087a	208	Pulse	99	8724905	17069	1
FAge_P087a	209	Picture	Fixation Cross Sternberg Letters after Encoding	8732660	0	1	12495	2	0	next	other	0
FAge_P087a	209	Pulse	99	8737305	4645	1
FAge_P087a	210	Picture	Stroop Sternberg	8745155	0	1	24824	2	0	next	incorrect	979
FAge_P087a	210	Pulse	99	8749705	4550	1
FAge_P087a	210	Response	2	8753894	8739	1
FAge_P087a	210	Pulse	99	8762104	16949	1
FAge_P087a	211	Picture	Fixation Cross Sternberg Letters after Stroop	8769979	0	1	37319	2	0	next	other	0
FAge_P087a	211	Pulse	99	8774504	4525	1
FAge_P087a	211	Pulse	99	8786903	16924	1
FAge_P087a	211	Pulse	99	8799303	29324	1
FAge_P087a	212	Picture	Retrieval Sternberg Letters	8807298	0	1	24824	2	0	next	hit	987
FAge_P087a	212	Pulse	99	8811703	4405	1
FAge_P087a	212	Response	1	8818282	10984	1
FAge_P087a	212	Pulse	99	8824102	16804	1
FAge_P087a	213	Picture	Fixation Cross after Retrieval	8832122	0	1	124619	2	0	next	other	0
FAge_P087a	213	Pulse	99	8836502	4380	1
FAge_P087a	213	Pulse	99	8848901	16779	1
FAge_P087a	213	Pulse	99	8861301	29179	1
FAge_P087a	213	Pulse	99	8873701	41579	1
FAge_P087a	213	Pulse	99	8886100	53978	1
FAge_P087a	213	Pulse	99	8898500	66378	1
FAge_P087a	213	Pulse	99	8910899	78777	1
FAge_P087a	213	Pulse	99	8923299	91177	1
FAge_P087a	213	Pulse	99	8935699	103577	1
FAge_P087a	213	Pulse	99	8948098	115976	1
FAge_P087a	214	Picture	Encoding Sternberg Letters	8956741	0	1	24824	2	0	next	other	0
FAge_P087a	214	Pulse	99	8960498	3757	1
FAge_P087a	214	Pulse	99	8972898	16157	1
FAge_P087a	215	Picture	Fixation Cross Sternberg Letters after Encoding	8981565	0	1	12495	2	0	next	other	0
FAge_P087a	215	Pulse	99	8985297	3732	1
FAge_P087a	216	Picture	Stroop Sternberg	8994060	0	1	24824	2	0	next	incorrect	1007
FAge_P087a	216	Pulse	99	8997697	3637	1
FAge_P087a	216	Response	2	9002257	8197	1
FAge_P087a	216	Pulse	99	9010096	16036	1
FAge_P087a	217	Picture	Fixation Cross Sternberg Letters after Stroop	9018884	0	1	37319	2	0	next	other	0
FAge_P087a	217	Pulse	99	9022496	3612	1
FAge_P087a	217	Pulse	99	9034896	16012	1
FAge_P087a	217	Pulse	99	9047295	28411	1
FAge_P087a	218	Picture	Retrieval Sternberg Letters	9056203	0	1	24824	2	0	next	incorrect	1015
FAge_P087a	218	Pulse	99	9059695	3492	1
FAge_P087a	218	Response	2	9067814	11611	1
FAge_P087a	218	Pulse	99	9072094	15891	1
FAge_P087a	219	Picture	Fixation Cross after Retrieval	9081027	0	1	112290	2	0	next	other	0
FAge_P087a	219	Pulse	99	9084494	3467	1
FAge_P087a	219	Pulse	99	9096894	15867	1
FAge_P087a	219	Pulse	99	9109293	28266	1
FAge_P087a	219	Pulse	99	9121693	40666	1
FAge_P087a	219	Pulse	99	9134093	53066	1
FAge_P087a	219	Pulse	99	9146492	65465	1
FAge_P087a	219	Pulse	99	9158892	77865	1
FAge_P087a	219	Pulse	99	9171292	90265	1
FAge_P087a	219	Pulse	99	9183691	102664	1
FAge_P087a	220	Picture	Encoding Sternberg Letters	9193317	0	1	24824	2	0	next	other	0
FAge_P087a	220	Pulse	99	9196091	2774	1
FAge_P087a	220	Pulse	99	9208490	15173	1
FAge_P087a	221	Picture	Fixation Cross Sternberg Letters after Encoding	9218141	0	1	12495	2	0	next	other	0
FAge_P087a	221	Pulse	99	9220890	2749	1
FAge_P087a	222	Picture	Stroop Sternberg	9230636	0	1	24824	2	0	next	hit	1034
FAge_P087a	222	Pulse	99	9233290	2654	1
FAge_P087a	222	Response	1	9238949	8313	1
FAge_P087a	222	Pulse	99	9245689	15053	1
FAge_P087a	223	Picture	Fixation Cross Sternberg Letters after Stroop	9255460	0	1	37319	2	0	next	other	0
FAge_P087a	223	Pulse	99	9258089	2629	1
FAge_P087a	223	Pulse	99	9270488	15028	1
FAge_P087a	223	Pulse	99	9282888	27428	1
FAge_P087a	224	Picture	Retrieval Sternberg Letters	9292779	0	1	24824	2	0	next	incorrect	1042
FAge_P087a	224	Pulse	99	9295288	2509	1
FAge_P087a	224	Response	2	9299717	6938	1
FAge_P087a	224	Pulse	99	9307687	14908	1
FAge_P087a	225	Picture	Fixation Cross after Retrieval	9317603	0	1	124619	2	0	next	other	0
FAge_P087a	225	Pulse	99	9320087	2484	1
FAge_P087a	225	Pulse	99	9332487	14884	1
FAge_P087a	225	Pulse	99	9344886	27283	1
FAge_P087a	225	Pulse	99	9357286	39683	1
FAge_P087a	225	Pulse	99	9369685	52082	1
FAge_P087a	225	Pulse	99	9382085	64482	1
FAge_P087a	225	Pulse	99	9394485	76882	1
FAge_P087a	225	Pulse	99	9406884	89281	1
FAge_P087a	225	Pulse	99	9419284	101681	1
FAge_P087a	225	Pulse	99	9431683	114080	1
FAge_P087a	226	Picture	Encoding Sternberg Letters	9442222	0	1	24824	2	0	next	other	0
FAge_P087a	226	Pulse	99	9444083	1861	1
FAge_P087a	226	Pulse	99	9456483	14261	1
FAge_P087a	227	Picture	Fixation Cross Sternberg Letters after Encoding	9467046	0	1	12495	2	0	next	other	0
FAge_P087a	227	Pulse	99	9468882	1836	1
FAge_P087a	228	Picture	Stroop Sternberg	9479541	0	1	24824	2	0	next	incorrect	1062
FAge_P087a	228	Pulse	99	9481282	1741	1
FAge_P087a	228	Response	2	9491092	11551	1
FAge_P087a	228	Pulse	99	9493681	14140	1
FAge_P087a	229	Picture	Fixation Cross Sternberg Letters after Stroop	9504365	0	1	37319	3	0	next	other	0
FAge_P087a	229	Pulse	99	9506081	1716	1
FAge_P087a	229	Pulse	99	9518481	14116	1
FAge_P087a	229	Pulse	99	9530880	26515	1
FAge_P087a	230	Picture	Retrieval Sternberg Letters	9541684	0	2	24824	3	0	next	incorrect	1070
FAge_P087a	230	Pulse	99	9543280	1596	1
FAge_P087a	230	Response	2	9551660	9976	1
FAge_P087a	230	Pulse	99	9555679	13995	1
FAge_P087a	231	Picture	Fixation Cross after Retrieval	9566508	0	1	124619	2	0	next	other	0
FAge_P087a	231	Pulse	99	9568079	1571	1
FAge_P087a	231	Pulse	99	9580479	13971	1
FAge_P087a	231	Pulse	99	9592878	26370	1
FAge_P087a	231	Pulse	99	9605278	38770	1
FAge_P087a	231	Pulse	99	9617678	51170	1
FAge_P087a	231	Pulse	99	9630077	63569	1
FAge_P087a	231	Pulse	99	9642487	75979	1
FAge_P087a	231	Pulse	99	9654887	88379	1
FAge_P087a	231	Pulse	99	9667286	100778	1
FAge_P087a	231	Pulse	99	9679686	113178	1
FAge_P087a	232	Picture	Encoding Sternberg Letters	9691127	0	1	24824	2	0	next	other	0
FAge_P087a	232	Pulse	99	9692085	958	1
FAge_P087a	232	Pulse	99	9704485	13358	1
FAge_P087a	233	Picture	Fixation Cross Sternberg Letters after Encoding	9715951	0	1	12495	2	0	next	other	0
FAge_P087a	233	Pulse	99	9716885	934	1
FAge_P087a	234	Picture	Stroop Sternberg	9728446	0	1	24824	2	0	next	incorrect	1090
FAge_P087a	234	Pulse	99	9729284	838	1
FAge_P087a	234	Response	2	9735514	7068	1
FAge_P087a	234	Pulse	99	9741684	13238	1
FAge_P087a	235	Picture	Fixation Cross Sternberg Letters after Stroop	9753270	0	1	37319	2	0	next	other	0
FAge_P087a	235	Pulse	99	9754083	813	1
FAge_P087a	235	Pulse	99	9766483	13213	1
FAge_P087a	235	Pulse	99	9778883	25613	1
FAge_P087a	236	Picture	Retrieval Sternberg Letters	9790589	0	1	24824	2	0	next	incorrect	1098
FAge_P087a	236	Pulse	99	9791282	693	1
FAge_P087a	236	Response	2	9799492	8903	1
FAge_P087a	236	Pulse	99	9803682	13093	1
FAge_P087a	237	Picture	Fixation Cross after Retrieval	9815413	0	1	112290	2	0	next	other	0
FAge_P087a	237	Pulse	99	9816082	669	1
FAge_P087a	237	Pulse	99	9828481	13068	1
FAge_P087a	237	Pulse	99	9840881	25468	1
FAge_P087a	237	Pulse	99	9853280	37867	1
FAge_P087a	237	Pulse	99	9865680	50267	1
FAge_P087a	237	Pulse	99	9878080	62667	1
FAge_P087a	237	Pulse	99	9890479	75066	1
FAge_P087a	237	Pulse	99	9902879	87466	1
FAge_P087a	237	Pulse	99	9915279	99866	1
FAge_P087a	237	Pulse	99	9927678	112265	1
FAge_P087a	238	Picture	Encoding Sternberg Letters	9927703	0	1	24824	2	0	next	other	0
FAge_P087a	238	Pulse	99	9940078	12375	1
FAge_P087a	238	Pulse	99	9952477	24774	1
FAge_P087a	239	Picture	Fixation Cross Sternberg Letters after Encoding	9952527	0	1	12495	3	0	next	other	0
FAge_P087a	239	Pulse	99	9964877	12350	1
FAge_P087a	240	Picture	Stroop Sternberg	9965022	0	2	24824	3	0	next	incorrect	1117
FAge_P087a	240	Response	2	9973157	8135	1
FAge_P087a	240	Pulse	99	9977276	12254	1
FAge_P087a	240	Pulse	99	9989676	24654	1
FAge_P087a	241	Picture	Fixation Cross Sternberg Letters after Stroop	9989846	0	1	37319	2	0	next	other	0
FAge_P087a	241	Pulse	99	10002076	12230	1
FAge_P087a	241	Pulse	99	10014475	24629	1
FAge_P087a	241	Pulse	99	10026875	37029	1
FAge_P087a	242	Picture	Retrieval Sternberg Letters	10027165	0	1	24824	2	0	next	incorrect	1126
FAge_P087a	242	Pulse	99	10039275	12110	1
FAge_P087a	242	Response	2	10040124	12959	1
FAge_P087a	242	Pulse	99	10051674	24509	1
FAge_P087a	243	Picture	Fixation Cross after Retrieval	10051989	0	1	137115	2	0	next	other	0
FAge_P087a	243	Pulse	99	10064074	12085	1
FAge_P087a	243	Pulse	99	10076473	24484	1
FAge_P087a	243	Pulse	99	10088873	36884	1
FAge_P087a	243	Pulse	99	10101273	49284	1
FAge_P087a	243	Pulse	99	10113672	61683	1
FAge_P087a	243	Pulse	99	10126072	74083	1
FAge_P087a	243	Pulse	99	10138472	86483	1
FAge_P087a	243	Pulse	99	10150871	98882	1
FAge_P087a	243	Pulse	99	10163271	111282	1
FAge_P087a	243	Pulse	99	10175670	123681	1
FAge_P087a	243	Pulse	99	10188070	136081	1
FAge_P087a	244	Picture	Encoding Sternberg Letters	10189104	0	1	24823	2	0	next	other	0
FAge_P087a	244	Pulse	99	10200470	11366	1
FAge_P087a	244	Pulse	99	10212869	23765	1
FAge_P087a	245	Picture	Fixation Cross Sternberg Letters after Encoding	10213927	0	1	12496	2	0	next	other	0
FAge_P087a	245	Pulse	99	10225269	11342	1
FAge_P087a	246	Picture	Stroop Sternberg	10226423	0	1	24823	3	0	next	incorrect	1146
FAge_P087a	246	Response	2	10233499	7076	1
FAge_P087a	246	Pulse	99	10237668	11245	1
FAge_P087a	246	Pulse	99	10250068	23645	1
FAge_P087a	247	Picture	Fixation Cross Sternberg Letters after Stroop	10251246	0	2	37320	3	0	next	other	0
FAge_P087a	247	Pulse	99	10262468	11222	1
FAge_P087a	247	Pulse	99	10274867	23621	1
FAge_P087a	247	Pulse	99	10287267	36021	1
FAge_P087a	248	Picture	Retrieval Sternberg Letters	10288566	0	1	24823	3	0	next	incorrect	1154
FAge_P087a	248	Response	2	10298227	9661	1
FAge_P087a	248	Pulse	99	10299667	11101	1
FAge_P087a	248	Pulse	99	10312066	23500	1
FAge_P087a	249	Picture	Fixation Cross after Retrieval	10313389	0	2	149443	3	0	next	other	0
FAge_P087a	249	Pulse	99	10324466	11077	1
FAge_P087a	249	Pulse	99	10336865	23476	1
FAge_P087a	249	Pulse	99	10349265	35876	1
FAge_P087a	249	Pulse	99	10361665	48276	1
FAge_P087a	249	Pulse	99	10374064	60675	1
FAge_P087a	249	Pulse	99	10386464	73075	1
FAge_P087a	249	Pulse	99	10398863	85474	1
FAge_P087a	249	Pulse	99	10411263	97874	1
FAge_P087a	249	Pulse	99	10423663	110274	1
FAge_P087a	249	Pulse	99	10436062	122673	1
FAge_P087a	249	Pulse	99	10448462	135073	1
FAge_P087a	249	Pulse	99	10460862	147473	1
FAge_P087a	250	Picture	Encoding Sternberg Letters	10462832	0	1	24824	2	0	next	other	0
FAge_P087a	250	Pulse	99	10473261	10429	1
FAge_P087a	250	Pulse	99	10485661	22829	1
FAge_P087a	251	Picture	Fixation Cross Sternberg Letters after Encoding	10487656	0	1	12495	2	0	next	other	0
FAge_P087a	251	Pulse	99	10498061	10405	1
FAge_P087a	252	Picture	Stroop Sternberg	10500151	0	1	24824	2	0	next	hit	1177
FAge_P087a	252	Pulse	99	10510460	10309	1
FAge_P087a	252	Response	1	10511710	11559	1
FAge_P087a	252	Pulse	99	10522860	22709	1
FAge_P087a	253	Picture	Fixation Cross Sternberg Letters after Stroop	10524975	0	1	37319	2	0	next	other	0
FAge_P087a	253	Pulse	99	10535259	10284	1
FAge_P087a	253	Pulse	99	10547659	22684	1
FAge_P087a	253	Pulse	99	10560059	35084	1
FAge_P087a	254	Picture	Retrieval Sternberg Letters	10562294	0	1	24824	2	0	next	hit	1184
FAge_P087a	254	Response	1	10572328	10034	1
FAge_P087a	254	Pulse	99	10572458	10164	1
FAge_P087a	254	Pulse	99	10584858	22564	1
FAge_P087a	255	Picture	Fixation Cross after Retrieval	10587118	0	1	137114	3	0	next	other	0
FAge_P087a	255	Pulse	99	10597257	10139	1
FAge_P087a	255	Pulse	99	10609657	22539	1
FAge_P087a	255	Pulse	99	10622057	34939	1
FAge_P087a	255	Pulse	99	10634456	47338	1
FAge_P087a	255	Pulse	99	10646856	59738	1
FAge_P087a	255	Pulse	99	10659255	72137	1
FAge_P087a	255	Pulse	99	10671655	84537	1
FAge_P087a	255	Pulse	99	10684055	96937	1
FAge_P087a	255	Pulse	99	10696454	109336	1
FAge_P087a	255	Pulse	99	10708854	121736	1
FAge_P087a	255	Pulse	99	10721254	134136	1
FAge_P087a	256	Picture	Encoding Sternberg Letters	10724232	0	2	24824	3	0	next	other	0
FAge_P087a	256	Pulse	99	10733653	9421	1
FAge_P087a	256	Pulse	99	10746053	21821	1
FAge_P087a	257	Picture	Fixation Cross Sternberg Letters after Encoding	10749056	0	1	12496	2	0	next	other	0
FAge_P087a	257	Pulse	99	10758453	9397	1
FAge_P087a	258	Picture	Stroop Sternberg	10761552	0	1	24823	3	0	next	incorrect	1206
FAge_P087a	258	Pulse	99	10770852	9300	1
FAge_P087a	258	Response	2	10770912	9360	1
FAge_P087a	258	Pulse	99	10783252	21700	1
FAge_P087a	259	Picture	Fixation Cross Sternberg Letters after Stroop	10786375	0	2	37319	4	0	next	other	0
FAge_P087a	259	Pulse	99	10795651	9276	1
FAge_P087a	259	Pulse	99	10808051	21676	1
FAge_P087a	259	Pulse	99	10820451	34076	1
FAge_P087a	260	Picture	Retrieval Sternberg Letters	10823694	0	2	24824	3	0	next	incorrect	1214
FAge_P087a	260	Pulse	99	10832850	9156	1
FAge_P087a	260	Response	2	10834060	10366	1
FAge_P087a	260	Pulse	99	10845250	21556	1
FAge_P087a	261	Picture	Fixation Cross after Retrieval	10848518	0	1	112291	2	0	next	other	0
FAge_P087a	261	Pulse	99	10857649	9131	1
FAge_P087a	261	Pulse	99	10870049	21531	1
FAge_P087a	261	Pulse	99	10882449	33931	1
FAge_P087a	261	Pulse	99	10894848	46330	1
FAge_P087a	261	Pulse	99	10907248	58730	1
FAge_P087a	261	Pulse	99	10919647	71129	1
FAge_P087a	261	Pulse	99	10932047	83529	1
FAge_P087a	261	Pulse	99	10944447	95929	1
FAge_P087a	261	Pulse	99	10956846	108328	1
FAge_P087a	262	Picture	Encoding Sternberg Letters	10960809	0	1	24824	2	0	next	other	0
FAge_P087a	262	Pulse	99	10969246	8437	1
FAge_P087a	262	Pulse	99	10981646	20837	1
FAge_P087a	263	Picture	Fixation Cross Sternberg Letters after Encoding	10985633	0	1	12495	2	0	next	other	0
FAge_P087a	263	Pulse	99	10994045	8412	1
FAge_P087a	264	Picture	Stroop Sternberg	10998128	0	1	24824	2	0	next	incorrect	1233
FAge_P087a	264	Pulse	99	11006445	8317	1
FAge_P087a	264	Response	2	11007085	8957	1
FAge_P087a	264	Pulse	99	11018844	20716	1
FAge_P087a	265	Picture	Fixation Cross Sternberg Letters after Stroop	11022952	0	1	37319	2	0	next	other	0
FAge_P087a	265	Pulse	99	11031244	8292	1
FAge_P087a	265	Pulse	99	11043644	20692	1
FAge_P087a	265	Pulse	99	11056043	33091	1
FAge_P087a	266	Picture	Retrieval Sternberg Letters	11060271	0	1	24824	2	0	next	incorrect	1241
FAge_P087a	266	Pulse	99	11068443	8172	1
FAge_P087a	266	Response	2	11068943	8672	1
FAge_P087a	266	Pulse	99	11080842	20571	1
FAge_P087a	267	Picture	Fixation Cross after Retrieval	11085095	0	1	149443	2	0	next	other	0
FAge_P087a	267	Pulse	99	11093242	8147	1
FAge_P087a	267	Pulse	99	11105642	20547	1
FAge_P087a	267	Pulse	99	11118041	32946	1
FAge_P087a	267	Pulse	99	11130441	45346	1
FAge_P087a	267	Pulse	99	11142841	57746	1
FAge_P087a	267	Pulse	99	11155240	70145	1
FAge_P087a	267	Pulse	99	11167640	82545	1
FAge_P087a	267	Pulse	99	11180039	94944	1
FAge_P087a	267	Pulse	99	11192439	107344	1
FAge_P087a	267	Pulse	99	11204839	119744	1
FAge_P087a	267	Pulse	99	11217238	132143	1
FAge_P087a	267	Pulse	99	11229638	144543	1
FAge_P087a	268	Picture	Encoding Sternberg Letters	11234538	0	1	24823	2	0	next	other	0
FAge_P087a	268	Pulse	99	11242038	7500	1
FAge_P087a	268	Pulse	99	11254437	19899	1
FAge_P087a	269	Picture	Fixation Cross Sternberg Letters after Encoding	11259361	0	1	12496	2	0	next	other	0
FAge_P087a	269	Pulse	99	11266837	7476	1
FAge_P087a	270	Picture	Stroop Sternberg	11271857	0	1	24824	2	0	next	incorrect	1263
FAge_P087a	270	Pulse	99	11279236	7379	1
FAge_P087a	270	Response	2	11279416	7559	1
FAge_P087a	270	Pulse	99	11291636	19779	1
FAge_P087a	271	Picture	Fixation Cross Sternberg Letters after Stroop	11296681	0	1	37319	2	0	next	other	0
FAge_P087a	271	Pulse	99	11304036	7355	1
FAge_P087a	271	Pulse	99	11316435	19754	1
FAge_P087a	271	Pulse	99	11328835	32154	1
FAge_P087a	272	Picture	Retrieval Sternberg Letters	11334000	0	1	24823	3	0	next	hit	1271
FAge_P087a	272	Pulse	99	11341234	7234	1
FAge_P087a	272	Response	1	11341914	7914	1
FAge_P087a	272	Pulse	99	11353634	19634	1
FAge_P087a	273	Picture	Fixation Cross after Retrieval	11358823	0	2	124620	3	0	next	other	0
FAge_P087a	273	Pulse	99	11366034	7211	1
FAge_P087a	273	Pulse	99	11378433	19610	1
FAge_P087a	273	Pulse	99	11390833	32010	1
FAge_P087a	273	Pulse	99	11403233	44410	1
FAge_P087a	273	Pulse	99	11415632	56809	1
FAge_P087a	273	Pulse	99	11428032	69209	1
FAge_P087a	273	Pulse	99	11440431	81608	1
FAge_P087a	273	Pulse	99	11452841	94018	1
FAge_P087a	273	Pulse	99	11465241	106418	1
FAge_P087a	273	Pulse	99	11477640	118817	1
FAge_P087a	274	Picture	Encoding Sternberg Letters	11483443	0	1	24823	2	0	next	other	0
FAge_P087a	274	Pulse	99	11490040	6597	1
FAge_P087a	274	Pulse	99	11502439	18996	1
FAge_P087a	275	Picture	Fixation Cross Sternberg Letters after Encoding	11508266	0	1	12496	2	0	next	other	0
FAge_P087a	275	Pulse	99	11514839	6573	1
FAge_P087a	276	Picture	Stroop Sternberg	11520762	0	1	24823	3	0	next	incorrect	1291
FAge_P087a	276	Pulse	99	11527239	6477	1
FAge_P087a	276	Response	2	11527339	6577	1
FAge_P087a	276	Pulse	99	11539638	18876	1
FAge_P087a	277	Picture	Fixation Cross Sternberg Letters after Stroop	11545585	0	2	37319	4	0	next	other	0
FAge_P087a	277	Pulse	99	11552038	6453	1
FAge_P087a	277	Pulse	99	11564437	18852	1
FAge_P087a	277	Pulse	99	11576837	31252	1
FAge_P087a	278	Picture	Retrieval Sternberg Letters	11582904	0	2	24824	3	0	next	hit	1299
FAge_P087a	278	Pulse	99	11589237	6333	1
FAge_P087a	278	Response	1	11592157	9253	1
FAge_P087a	278	Pulse	99	11601636	18732	1
FAge_P087a	279	Picture	Fixation Cross after Retrieval	11607728	0	1	112291	2	0	next	other	0
FAge_P087a	279	Pulse	99	11614036	6308	1
FAge_P087a	279	Pulse	99	11626436	18708	1
FAge_P087a	279	Pulse	99	11638835	31107	1
FAge_P087a	279	Pulse	99	11651235	43507	1
FAge_P087a	279	Pulse	99	11663634	55906	1
FAge_P087a	279	Pulse	99	11676034	68306	1
FAge_P087a	279	Pulse	99	11688434	80706	1
FAge_P087a	279	Pulse	99	11700833	93105	1
FAge_P087a	279	Pulse	99	11713233	105505	1
FAge_P087a	280	Picture	Encoding Sternberg Letters	11720019	0	1	24824	2	0	next	other	0
FAge_P087a	280	Pulse	99	11725633	5614	1
FAge_P087a	280	Pulse	99	11738032	18013	1
FAge_P087a	281	Picture	Fixation Cross Sternberg Letters after Encoding	11744843	0	1	12495	2	0	next	other	0
FAge_P087a	281	Pulse	99	11750432	5589	1
FAge_P087a	282	Picture	Stroop Sternberg	11757338	0	1	24824	2	0	next	hit	1318
FAge_P087a	282	Pulse	99	11762831	5493	1
FAge_P087a	282	Response	1	11763931	6593	1
FAge_P087a	282	Pulse	99	11775231	17893	1
FAge_P087a	283	Picture	Fixation Cross Sternberg Letters after Stroop	11782162	0	1	37319	2	0	next	other	0
FAge_P087a	283	Pulse	99	11787631	5469	1
FAge_P087a	283	Pulse	99	11800030	17868	1
FAge_P087a	283	Pulse	99	11812430	30268	1
FAge_P087a	284	Picture	Retrieval Sternberg Letters	11819481	0	1	24824	2	0	next	hit	1326
FAge_P087a	284	Pulse	99	11824830	5349	1
FAge_P087a	284	Response	1	11831619	12138	1
FAge_P087a	284	Pulse	99	11837229	17748	1
FAge_P087a	285	Picture	Fixation Cross after Retrieval	11844305	0	1	137114	2	0	next	other	0
FAge_P087a	285	Pulse	99	11849629	5324	1
FAge_P087a	285	Pulse	99	11862028	17723	1
FAge_P087a	285	Pulse	99	11874428	30123	1
FAge_P087a	285	Pulse	99	11886827	42522	1
FAge_P087a	285	Pulse	99	11899227	54922	1
FAge_P087a	285	Pulse	99	11911627	67322	1
FAge_P087a	285	Pulse	99	11924026	79721	1
FAge_P087a	285	Pulse	99	11936426	92121	1
FAge_P087a	285	Pulse	99	11948826	104521	1
FAge_P087a	285	Pulse	99	11961225	116920	1
FAge_P087a	285	Pulse	99	11973625	129320	1
FAge_P087a	286	Picture	Encoding Sternberg Letters	11981419	0	1	24824	2	0	next	other	0
FAge_P087a	286	Pulse	99	11986025	4606	1
FAge_P087a	286	Pulse	99	11998424	17005	1
FAge_P087a	287	Picture	Fixation Cross Sternberg Letters after Encoding	12006243	0	1	12495	2	0	next	other	0
FAge_P087a	287	Pulse	99	12010824	4581	1
FAge_P087a	288	Picture	Stroop Sternberg	12018738	0	1	24824	2	0	next	hit	1347
FAge_P087a	288	Pulse	99	12023223	4485	1
FAge_P087a	288	Response	1	12025533	6795	1
FAge_P087a	288	Pulse	99	12035623	16885	1
FAge_P087a	289	Picture	Fixation Cross Sternberg Letters after Stroop	12043562	0	1	37319	2	0	next	other	0
FAge_P087a	289	Pulse	99	12048023	4461	1
FAge_P087a	289	Pulse	99	12060422	16860	1
FAge_P087a	289	Pulse	99	12072822	29260	1
FAge_P087a	290	Picture	Retrieval Sternberg Letters	12080881	0	1	24824	2	0	next	incorrect	1355
FAge_P087a	290	Pulse	99	12085221	4340	1
FAge_P087a	290	Response	2	12088051	7170	1
FAge_P087a	290	Pulse	99	12097621	16740	1
FAge_P087a	291	Picture	Fixation Cross after Retrieval	12105705	0	1	112290	2	0	next	other	0
FAge_P087a	291	Pulse	99	12110021	4316	1
FAge_P087a	291	Pulse	99	12122420	16715	1
FAge_P087a	291	Pulse	99	12134820	29115	1
FAge_P087a	291	Pulse	99	12147220	41515	1
FAge_P087a	291	Pulse	99	12159619	53914	1
FAge_P087a	291	Pulse	99	12172019	66314	1
FAge_P087a	291	Pulse	99	12184418	78713	1
FAge_P087a	291	Pulse	99	12196818	91113	1
FAge_P087a	291	Pulse	99	12209218	103513	1
FAge_P087a	292	Picture	End Sternberg	12217995	0	1	37319	2	0	next	other	0
FAge_P087a	292	Pulse	99	12221617	3622	1
FAge_P087a	292	Pulse	99	12234017	16022	1
FAge_P087a	292	Pulse	99	12246416	28421	1
FAge_P087a	293	Picture	Instruction Stroop	12255314	0	1	37319	3	0	next	other	0
FAge_P087a	293	Pulse	99	12258816	3502	1
FAge_P087a	293	Pulse	99	12271216	15902	1
FAge_P087a	293	Pulse	99	12283615	28301	1
FAge_P087a	294	Picture	stroop neutral close	12292633	0	2	24824	3	0	next	incorrect	1377
FAge_P087a	294	Pulse	99	12296015	3382	1
FAge_P087a	294	Response	2	12304835	12202	1
FAge_P087a	294	Pulse	99	12308414	15781	1
FAge_P087a	295	Picture	stroop neutral close	12317457	0	1	24990	3	0	next	hit	1381
FAge_P087a	295	Pulse	99	12320814	3357	1
FAge_P087a	295	Response	1	12328034	10577	1
FAge_P087a	295	Pulse	99	12333214	15757	1
FAge_P087a	296	Picture	stroop neutral close	12342447	0	2	24825	3	0	next	incorrect	1385
FAge_P087a	296	Pulse	99	12345613	3166	1
FAge_P087a	296	Response	2	12349823	7376	1
FAge_P087a	296	Pulse	99	12358013	15566	1
FAge_P087a	297	Picture	stroop neutral close	12367272	0	1	24990	2	0	next	incorrect	1389
FAge_P087a	297	Pulse	99	12370413	3141	1
FAge_P087a	297	Response	2	12375052	7780	1
FAge_P087a	297	Pulse	99	12382812	15540	1
FAge_P087a	298	Picture	stroop neutral close	12392262	0	1	24824	2	0	next	hit	1393
FAge_P087a	298	Pulse	99	12395212	2950	1
FAge_P087a	298	Response	1	12399552	7290	1
FAge_P087a	298	Pulse	99	12407611	15349	1
FAge_P087a	299	Picture	stroop neutral close	12417086	0	1	24824	2	0	next	incorrect	1397
FAge_P087a	299	Pulse	99	12420011	2925	1
FAge_P087a	299	Response	2	12423921	6835	1
FAge_P087a	299	Pulse	99	12432411	15325	1
FAge_P087a	300	Picture	Fixation Cross Stroop	12441910	0	1	124619	2	0	next	other	0
FAge_P087a	300	Pulse	99	12444810	2900	1
FAge_P087a	300	Pulse	99	12457210	15300	1
FAge_P087a	300	Pulse	99	12469610	27700	1
FAge_P087a	300	Pulse	99	12482009	40099	1
FAge_P087a	300	Pulse	99	12494409	52499	1
FAge_P087a	300	Pulse	99	12506808	64898	1
FAge_P087a	300	Pulse	99	12519208	77298	1
FAge_P087a	300	Pulse	99	12531608	89698	1
FAge_P087a	300	Pulse	99	12544007	102097	1
FAge_P087a	300	Pulse	99	12556407	114497	1
FAge_P087a	301	Picture	stroop neutral close	12566529	0	1	24824	2	0	next	hit	1412
FAge_P087a	301	Pulse	99	12568807	2278	1
FAge_P087a	301	Response	1	12575216	8687	1
FAge_P087a	301	Pulse	99	12581206	14677	1
FAge_P087a	302	Picture	stroop neutral close	12591353	0	1	24990	2	0	next	incorrect	1416
FAge_P087a	302	Pulse	99	12593606	2253	1
FAge_P087a	302	Response	2	12599165	7812	1
FAge_P087a	302	Pulse	99	12606005	14652	1
FAge_P087a	303	Picture	stroop neutral close	12616343	0	1	24824	2	0	next	incorrect	1420
FAge_P087a	303	Pulse	99	12618405	2062	1
FAge_P087a	303	Response	2	12622305	5962	1
FAge_P087a	303	Pulse	99	12630805	14462	1
FAge_P087a	304	Picture	stroop neutral close	12641167	0	1	24824	2	0	next	incorrect	1424
FAge_P087a	304	Pulse	99	12643204	2037	1
FAge_P087a	304	Response	2	12648194	7027	1
FAge_P087a	304	Pulse	99	12655604	14437	1
FAge_P087a	305	Picture	stroop neutral close	12665991	0	1	24990	2	0	next	hit	1428
FAge_P087a	305	Pulse	99	12668003	2012	1
FAge_P087a	305	Response	1	12672903	6912	1
FAge_P087a	305	Pulse	99	12680403	14412	1
FAge_P087a	306	Picture	stroop neutral close	12690981	0	1	24824	2	0	next	incorrect	1432
FAge_P087a	306	Pulse	99	12692803	1822	1
FAge_P087a	306	Response	2	12696652	5671	1
FAge_P087a	306	Pulse	99	12705202	14221	1
FAge_P087a	307	Picture	Fixation Cross Stroop	12715805	0	1	124619	2	0	next	other	0
FAge_P087a	307	Pulse	99	12717602	1797	1
FAge_P087a	307	Pulse	99	12730002	14197	1
FAge_P087a	307	Pulse	99	12742401	26596	1
FAge_P087a	307	Pulse	99	12754801	38996	1
FAge_P087a	307	Pulse	99	12767200	51395	1
FAge_P087a	307	Pulse	99	12779600	63795	1
FAge_P087a	307	Pulse	99	12792000	76195	1
FAge_P087a	307	Pulse	99	12804399	88594	1
FAge_P087a	307	Pulse	99	12816799	100994	1
FAge_P087a	307	Pulse	99	12829199	113394	1
FAge_P087a	308	Picture	stroop neutral close	12840424	0	1	24824	2	0	next	incorrect	1447
FAge_P087a	308	Pulse	99	12841598	1174	1
FAge_P087a	308	Response	2	12847088	6664	1
FAge_P087a	308	Pulse	99	12853998	13574	1
FAge_P087a	309	Picture	stroop neutral close	12865248	0	1	24824	2	0	next	incorrect	1451
FAge_P087a	309	Pulse	99	12866397	1149	1
FAge_P087a	309	Response	2	12877197	11949	1
FAge_P087a	309	Pulse	99	12878797	13549	1
FAge_P087a	310	Picture	stroop neutral close	12890072	0	1	24824	2	0	next	incorrect	1455
FAge_P087a	310	Pulse	99	12891197	1125	1
FAge_P087a	310	Response	2	12900016	9944	1
FAge_P087a	310	Pulse	99	12903596	13524	1
FAge_P087a	311	Picture	stroop neutral close	12914896	0	1	24824	2	0	next	incorrect	1459
FAge_P087a	311	Pulse	99	12915996	1100	1
FAge_P087a	311	Response	2	12921805	6909	1
FAge_P087a	311	Pulse	99	12928395	13499	1
FAge_P087a	312	Picture	stroop neutral close	12939720	0	1	24990	2	0	next	hit	1463
FAge_P087a	312	Pulse	99	12940795	1075	1
FAge_P087a	312	Response	1	12946885	7165	1
FAge_P087a	312	Pulse	99	12953195	13475	1
FAge_P087a	313	Picture	stroop neutral close	12964710	0	1	24824	2	0	next	hit	1467
FAge_P087a	313	Pulse	99	12965594	884	1
FAge_P087a	313	Response	1	12971554	6844	1
FAge_P087a	313	Pulse	99	12977994	13284	1
FAge_P087a	314	Picture	Fixation Cross Stroop	12989534	0	1	124619	2	0	next	other	0
FAge_P087a	314	Pulse	99	12990394	860	1
FAge_P087a	314	Pulse	99	13002793	13259	1
FAge_P087a	314	Pulse	99	13015193	25659	1
FAge_P087a	314	Pulse	99	13027592	38058	1
FAge_P087a	314	Pulse	99	13039992	50458	1
FAge_P087a	314	Pulse	99	13052391	62857	1
FAge_P087a	314	Pulse	99	13064791	75257	1
FAge_P087a	314	Pulse	99	13077191	87657	1
FAge_P087a	314	Pulse	99	13089590	100056	1
FAge_P087a	314	Pulse	99	13101990	112456	1
FAge_P087a	315	Picture	stroop neutral close	13114153	0	1	24990	2	0	next	incorrect	1482
FAge_P087a	315	Pulse	99	13114390	237	1
FAge_P087a	315	Response	2	13121499	7346	1
FAge_P087a	315	Pulse	99	13126789	12636	1
FAge_P087a	316	Picture	stroop neutral close	13139143	0	1	24824	2	0	next	hit	1486
FAge_P087a	316	Pulse	99	13139189	46	1
FAge_P087a	316	Response	1	13148508	9365	1
FAge_P087a	316	Pulse	99	13151588	12445	1
FAge_P087a	317	Picture	stroop neutral close	13163967	0	1	24824	2	0	next	incorrect	1490
FAge_P087a	317	Pulse	99	13163988	21	1
FAge_P087a	317	Response	2	13171428	7461	1
FAge_P087a	317	Pulse	99	13176388	12421	1
FAge_P087a	317	Pulse	99	13188787	24820	1
FAge_P087a	318	Picture	stroop neutral close	13188791	0	1	24991	2	0	next	incorrect	1494
FAge_P087a	318	Response	2	13196097	7306	1
FAge_P087a	318	Pulse	99	13201197	12406	1
FAge_P087a	318	Pulse	99	13213596	24805	2
FAge_P087a	319	Picture	stroop neutral close	13213782	0	1	24990	2	0	next	incorrect	1498
FAge_P087a	319	Response	2	13223756	9974	1
FAge_P087a	319	Pulse	99	13225986	12204	1
FAge_P087a	319	Pulse	99	13238386	24604	1
FAge_P087a	320	Picture	stroop neutral close	13238772	0	1	24824	2	0	next	incorrect	1502
FAge_P087a	320	Response	2	13246955	8183	1
FAge_P087a	320	Pulse	99	13250795	12023	1
FAge_P087a	320	Pulse	99	13263195	24423	1
FAge_P087a	321	Picture	Fixation Cross Stroop	13263596	0	1	124619	3	0	next	other	0
FAge_P087a	321	Pulse	99	13275595	11999	1
FAge_P087a	321	Pulse	99	13287994	24398	1
FAge_P087a	321	Pulse	99	13300394	36798	1
FAge_P087a	321	Pulse	99	13312793	49197	1
FAge_P087a	321	Pulse	99	13325193	61597	1
FAge_P087a	321	Pulse	99	13337593	73997	1
FAge_P087a	321	Pulse	99	13349992	86396	1
FAge_P087a	321	Pulse	99	13362392	98796	1
FAge_P087a	321	Pulse	99	13374792	111196	1
FAge_P087a	321	Pulse	99	13387191	123595	1
FAge_P087a	322	Picture	stroop maximum incongruent	13388215	0	2	24824	3	0	next	incorrect	1517
FAge_P087a	322	Response	2	13396801	8586	1
FAge_P087a	322	Pulse	99	13399591	11376	1
FAge_P087a	322	Pulse	99	13411990	23775	1
FAge_P087a	323	Picture	stroop maximum incongruent	13413039	0	1	24824	2	0	next	hit	1522
FAge_P087a	323	Pulse	99	13424390	11351	1
FAge_P087a	323	Response	1	13427100	14061	1
FAge_P087a	323	Pulse	99	13436790	23751	1
FAge_P087a	324	Picture	stroop maximum incongruent	13437863	0	1	24990	2	0	next	hit	1525
FAge_P087a	324	Response	1	13448849	10986	1
FAge_P087a	324	Pulse	99	13449189	11326	1
FAge_P087a	324	Pulse	99	13461589	23726	1
FAge_P087a	325	Picture	stroop maximum incongruent	13462853	0	1	24824	2	0	next	incorrect	1529
FAge_P087a	325	Response	2	13471569	8716	1
FAge_P087a	325	Pulse	99	13473988	11135	1
FAge_P087a	325	Pulse	99	13486388	23535	1
FAge_P087a	326	Picture	stroop maximum incongruent	13487677	0	1	24824	2	0	next	hit	1533
FAge_P087a	326	Response	1	13497938	10261	1
FAge_P087a	326	Pulse	99	13498788	11111	1
FAge_P087a	326	Pulse	99	13511187	23510	1
FAge_P087a	327	Picture	stroop maximum incongruent	13512501	0	1	24824	2	0	next	incorrect	1537
FAge_P087a	327	Response	2	13521567	9066	1
FAge_P087a	327	Pulse	99	13523587	11086	1
FAge_P087a	327	Pulse	99	13535987	23486	1
FAge_P087a	328	Picture	Fixation Cross Stroop	13537325	0	1	124619	2	0	next	other	0
FAge_P087a	328	Pulse	99	13548386	11061	1
FAge_P087a	328	Pulse	99	13560786	23461	1
FAge_P087a	328	Pulse	99	13573185	35860	1
FAge_P087a	328	Pulse	99	13585585	48260	1
FAge_P087a	328	Pulse	99	13597985	60660	1
FAge_P087a	328	Pulse	99	13610384	73059	1
FAge_P087a	328	Pulse	99	13622784	85459	1
FAge_P087a	328	Pulse	99	13635184	97859	1
FAge_P087a	328	Pulse	99	13647583	110258	1
FAge_P087a	328	Pulse	99	13659983	122658	1
FAge_P087a	329	Picture	stroop maximum incongruent	13661944	0	1	24824	2	0	next	incorrect	1553
FAge_P087a	329	Pulse	99	13672382	10438	1
FAge_P087a	329	Response	2	13673962	12018	1
FAge_P087a	329	Pulse	99	13684782	22838	1
FAge_P087a	330	Picture	stroop maximum incongruent	13686768	0	1	24823	2	0	next	incorrect	1557
FAge_P087a	330	Pulse	99	13697182	10414	1
FAge_P087a	330	Response	2	13699131	12363	1
FAge_P087a	330	Pulse	99	13709581	22813	1
FAge_P087a	331	Picture	stroop maximum incongruent	13711591	0	1	24824	2	0	next	hit	1560
FAge_P087a	331	Response	1	13718771	7180	1
FAge_P087a	331	Pulse	99	13721981	10390	1
FAge_P087a	331	Pulse	99	13734381	22790	1
FAge_P087a	332	Picture	stroop maximum incongruent	13736415	0	1	24824	2	0	next	hit	1564
FAge_P087a	332	Response	1	13744500	8085	1
FAge_P087a	332	Pulse	99	13746780	10365	1
FAge_P087a	332	Pulse	99	13759180	22765	1
FAge_P087a	333	Picture	stroop maximum incongruent	13761239	0	1	24824	2	0	next	hit	1569
FAge_P087a	333	Pulse	99	13771579	10340	1
FAge_P087a	333	Response	1	13771769	10530	1
FAge_P087a	333	Pulse	99	13783979	22740	1
FAge_P087a	334	Picture	stroop maximum incongruent	13786063	0	1	24824	2	0	next	incorrect	1572
FAge_P087a	334	Response	2	13793359	7296	1
FAge_P087a	334	Pulse	99	13796378	10315	1
FAge_P087a	334	Pulse	99	13808778	22715	1
FAge_P087a	335	Picture	Fixation Cross Stroop	13810887	0	1	124619	2	0	next	other	0
FAge_P087a	335	Pulse	99	13821178	10291	1
FAge_P087a	335	Pulse	99	13833578	22691	1
FAge_P087a	335	Pulse	99	13845977	35090	1
FAge_P087a	335	Pulse	99	13858377	47490	1
FAge_P087a	335	Pulse	99	13870776	59889	1
FAge_P087a	335	Pulse	99	13883176	72289	1
FAge_P087a	335	Pulse	99	13895575	84688	1
FAge_P087a	335	Pulse	99	13907975	97088	1
FAge_P087a	335	Pulse	99	13920375	109488	1
FAge_P087a	335	Pulse	99	13932774	121887	1
FAge_P087a	336	Picture	stroop maximum incongruent	13935506	0	1	24824	2	0	next	hit	1587
FAge_P087a	336	Response	1	13943844	8338	1
FAge_P087a	336	Pulse	99	13945174	9668	1
FAge_P087a	336	Pulse	99	13957574	22068	1
FAge_P087a	337	Picture	stroop maximum incongruent	13960330	0	1	24824	2	0	next	hit	1592
FAge_P087a	337	Pulse	99	13969973	9643	1
FAge_P087a	337	Response	1	13971753	11423	1
FAge_P087a	337	Pulse	99	13982373	22043	1
FAge_P087a	338	Picture	stroop maximum incongruent	13985154	0	1	24823	3	0	next	incorrect	1596
FAge_P087a	338	Pulse	99	13994772	9618	1
FAge_P087a	338	Response	2	13994892	9738	1
FAge_P087a	338	Pulse	99	14007172	22018	1
FAge_P087a	339	Picture	stroop maximum incongruent	14009977	0	2	24824	3	0	next	hit	1599
FAge_P087a	339	Response	1	14018562	8585	1
FAge_P087a	339	Pulse	99	14019571	9594	1
FAge_P087a	339	Pulse	99	14031971	21994	1
FAge_P087a	340	Picture	stroop maximum incongruent	14034801	0	1	24824	2	0	next	hit	1603
FAge_P087a	340	Response	1	14042401	7600	1
FAge_P087a	340	Pulse	99	14044371	9570	1
FAge_P087a	340	Pulse	99	14056770	21969	1
FAge_P087a	341	Picture	stroop maximum incongruent	14059625	0	1	24824	2	0	next	incorrect	1607
FAge_P087a	341	Response	2	14066520	6895	1
FAge_P087a	341	Pulse	99	14069170	9545	1
FAge_P087a	341	Pulse	99	14081570	21945	1
FAge_P087a	342	Picture	Fixation Cross Stroop	14084449	0	1	124619	2	0	next	other	0
FAge_P087a	342	Pulse	99	14093969	9520	1
FAge_P087a	342	Pulse	99	14106369	21920	1
FAge_P087a	342	Pulse	99	14118769	34320	1
FAge_P087a	342	Pulse	99	14131168	46719	1
FAge_P087a	342	Pulse	99	14143568	59119	1
FAge_P087a	342	Pulse	99	14155967	71518	1
FAge_P087a	342	Pulse	99	14168367	83918	1
FAge_P087a	342	Pulse	99	14180767	96318	1
FAge_P087a	342	Pulse	99	14193166	108717	1
FAge_P087a	342	Pulse	99	14205566	121117	1
FAge_P087a	343	Picture	stroop maximum incongruent	14209068	0	1	24824	2	0	next	incorrect	1623
FAge_P087a	343	Pulse	99	14217966	8898	1
FAge_P087a	343	Response	2	14219605	10537	1
FAge_P087a	343	Pulse	99	14230365	21297	1
FAge_P087a	344	Picture	stroop maximum incongruent	14233892	0	1	24824	2	0	next	hit	1626
FAge_P087a	344	Response	1	14241135	7243	1
FAge_P087a	344	Pulse	99	14242765	8873	1
FAge_P087a	344	Pulse	99	14255164	21272	1
FAge_P087a	345	Picture	stroop maximum incongruent	14258716	0	1	24824	2	0	next	incorrect	1630
FAge_P087a	345	Response	2	14265974	7258	1
FAge_P087a	345	Pulse	99	14267564	8848	1
FAge_P087a	345	Pulse	99	14279964	21248	1
FAge_P087a	346	Picture	stroop maximum incongruent	14283540	0	1	24990	2	0	next	incorrect	1635
FAge_P087a	346	Pulse	99	14292363	8823	1
FAge_P087a	346	Response	2	14293443	9903	1
FAge_P087a	346	Pulse	99	14304763	21223	1
FAge_P087a	347	Picture	stroop maximum incongruent	14308530	0	1	24824	2	0	next	incorrect	1639
FAge_P087a	347	Pulse	99	14317163	8633	1
FAge_P087a	347	Response	2	14317392	8862	1
FAge_P087a	347	Pulse	99	14329562	21032	1
FAge_P087a	348	Picture	stroop maximum incongruent	14333354	0	1	24824	2	0	next	incorrect	1643
FAge_P087a	348	Pulse	99	14341962	8608	1
FAge_P087a	348	Response	2	14342322	8968	1
FAge_P087a	348	Pulse	99	14354361	21007	1
FAge_P087a	349	Picture	Fixation Cross Stroop	14358178	0	1	124619	2	0	next	other	0
FAge_P087a	349	Pulse	99	14366761	8583	1
FAge_P087a	349	Pulse	99	14379161	20983	1
FAge_P087a	349	Pulse	99	14391560	33382	1
FAge_P087a	349	Pulse	99	14403960	45782	1
FAge_P087a	349	Pulse	99	14416359	58181	1
FAge_P087a	349	Pulse	99	14428759	70581	1
FAge_P087a	349	Pulse	99	14441159	82981	1
FAge_P087a	349	Pulse	99	14453558	95380	1
FAge_P087a	349	Pulse	99	14465958	107780	1
FAge_P087a	349	Pulse	99	14478356	120178	3
FAge_P087a	350	Picture	End Stroop	14482797	0	1	46648	2	0	next	other	0
FAge_P087a	350	Pulse	99	14490757	7960	1
FAge_P087a	350	Pulse	99	14503157	20360	1
FAge_P087a	350	Pulse	99	14515556	32759	1
