# Supplementary material for: Towards clinical applicability of fMRI via systematic filtering
Source: PLoS One. 2025 May 12;20(5):e0321088. doi: 10.1371/journal.pone.0321088 (PMC12068634; doi:10.1371/journal.pone.0321088)
Supplement: S1 Code — (ZIP) [file pone.0321088.s001.zip › PLOS_DATA_CODE/Logfiles/Fage_P087b-fage.log]

Scenario - Fage Final
Logfile written - 07/01/2013 11:50:50

Subject	Trial	Event Type	Code	Time	TTime	Uncertainty	Duration	Uncertainty	ReqTime	ReqDur	Stim Type	Pair Index

FAge_P087b	1	Pulse	99	82889	92885	1
FAge_P087b	2	Picture	Instruction Sternberg Symbols	83130	0	1	37319	3	0	next	other	0
FAge_P087b	2	Pulse	99	95288	12158	1
FAge_P087b	2	Pulse	99	107688	24558	1
FAge_P087b	2	Pulse	99	120088	36958	1
FAge_P087b	3	Picture	Encoding Sternberg Symbols	120449	0	2	24824	3	0	next	other	0
FAge_P087b	3	Pulse	99	132487	12038	1
FAge_P087b	3	Pulse	99	144887	24438	1
FAge_P087b	4	Picture	Fixation Cross Sternberg Symbols after Encoding	145273	0	1	12496	2	0	next	other	0
FAge_P087b	4	Pulse	99	157286	12013	1
FAge_P087b	5	Picture	Stroop Sternberg	157769	0	1	24823	3	0	next	incorrect	13
FAge_P087b	5	Pulse	99	169686	11917	1
FAge_P087b	5	Response	2	173126	15357	1
FAge_P087b	5	Pulse	99	182086	24317	1
FAge_P087b	6	Picture	Fixation Cross Sternberg Symbols after Stroop	182592	0	2	37319	4	0	next	other	0
FAge_P087b	6	Pulse	99	194485	11893	1
FAge_P087b	6	Pulse	99	206885	24293	1
FAge_P087b	6	Pulse	99	219285	36693	1
FAge_P087b	7	Picture	Retrieval Sternberg Symbols	219911	0	2	24824	3	0	next	hit	21
FAge_P087b	7	Pulse	99	231684	11773	1
FAge_P087b	7	Response	1	234184	14273	1
FAge_P087b	7	Pulse	99	244084	24173	1
FAge_P087b	8	Picture	Fixation Cross after Retrieval	244735	0	1	112291	2	0	next	other	0
FAge_P087b	8	Pulse	99	256483	11748	1
FAge_P087b	8	Pulse	99	268883	24148	1
FAge_P087b	8	Pulse	99	281283	36548	1
FAge_P087b	8	Pulse	99	293682	48947	1
FAge_P087b	8	Pulse	99	306082	61347	1
FAge_P087b	8	Pulse	99	318482	73747	1
FAge_P087b	8	Pulse	99	330881	86146	1
FAge_P087b	8	Pulse	99	343281	98546	1
FAge_P087b	8	Pulse	99	355680	110945	1
FAge_P087b	9	Picture	Encoding Sternberg Symbols	357026	0	1	24824	2	0	next	other	0
FAge_P087b	9	Pulse	99	368080	11054	1
FAge_P087b	9	Pulse	99	380480	23454	1
FAge_P087b	10	Picture	Fixation Cross Sternberg Symbols after Encoding	381850	0	1	12495	2	0	next	other	0
FAge_P087b	10	Pulse	99	392879	11029	1
FAge_P087b	11	Picture	Stroop Sternberg	394345	0	1	24824	2	0	next	incorrect	39
FAge_P087b	11	Response	2	402699	8354	1
FAge_P087b	11	Pulse	99	405289	10944	1
FAge_P087b	11	Pulse	99	417678	23333	1
FAge_P087b	12	Picture	Fixation Cross Sternberg Symbols after Stroop	419169	0	1	37319	2	0	next	other	0
FAge_P087b	12	Pulse	99	430078	10909	1
FAge_P087b	12	Pulse	99	442478	23309	1
FAge_P087b	12	Pulse	99	454877	35708	1
FAge_P087b	13	Picture	Retrieval Sternberg Symbols	456488	0	1	24824	2	0	next	hit	48
FAge_P087b	13	Pulse	99	467277	10789	1
FAge_P087b	13	Response	1	468207	11719	1
FAge_P087b	13	Pulse	99	479676	23188	1
FAge_P087b	14	Picture	Fixation Cross after Retrieval	481312	0	1	149442	3	0	next	other	0
FAge_P087b	14	Pulse	99	492076	10764	1
FAge_P087b	14	Pulse	99	504476	23164	1
FAge_P087b	14	Pulse	99	516875	35563	1
FAge_P087b	14	Pulse	99	529275	47963	1
FAge_P087b	14	Pulse	99	541675	60363	1
FAge_P087b	14	Pulse	99	554074	72762	1
FAge_P087b	14	Pulse	99	566474	85162	1
FAge_P087b	14	Pulse	99	578873	97561	1
FAge_P087b	14	Pulse	99	591273	109961	1
FAge_P087b	14	Pulse	99	603673	122361	1
FAge_P087b	14	Pulse	99	616072	134760	1
FAge_P087b	14	Pulse	99	628472	147160	1
FAge_P087b	15	Picture	Encoding Sternberg Symbols	630754	0	2	24824	3	0	next	other	0
FAge_P087b	15	Pulse	99	640872	10118	1
FAge_P087b	15	Pulse	99	653271	22517	1
FAge_P087b	16	Picture	Fixation Cross Sternberg Symbols after Encoding	655578	0	1	12496	2	0	next	other	0
FAge_P087b	16	Pulse	99	665671	10093	1
FAge_P087b	17	Picture	Stroop Sternberg	668074	0	1	24823	2	0	next	hit	70
FAge_P087b	17	Pulse	99	678070	9996	1
FAge_P087b	17	Response	1	679090	11016	1
FAge_P087b	17	Pulse	99	690470	22396	1
FAge_P087b	18	Picture	Fixation Cross Sternberg Symbols after Stroop	692897	0	1	37319	3	0	next	other	0
FAge_P087b	18	Pulse	99	702870	9973	1
FAge_P087b	18	Pulse	99	715269	22372	1
FAge_P087b	18	Pulse	99	727669	34772	1
FAge_P087b	19	Picture	Retrieval Sternberg Symbols	730216	0	2	24824	3	0	next	hit	77
FAge_P087b	19	Response	1	738819	8603	1
FAge_P087b	19	Pulse	99	740068	9852	1
FAge_P087b	19	Pulse	99	752468	22252	1
FAge_P087b	20	Picture	Fixation Cross after Retrieval	755040	0	1	124619	2	0	next	other	0
FAge_P087b	20	Pulse	99	764868	9828	1
FAge_P087b	20	Pulse	99	777267	22227	1
FAge_P087b	20	Pulse	99	789667	34627	1
FAge_P087b	20	Pulse	99	802067	47027	1
FAge_P087b	20	Pulse	99	814466	59426	1
FAge_P087b	20	Pulse	99	826866	71826	1
FAge_P087b	20	Pulse	99	839265	84225	1
FAge_P087b	20	Pulse	99	851665	96625	1
FAge_P087b	20	Pulse	99	864065	109025	1
FAge_P087b	20	Pulse	99	876464	121424	1
FAge_P087b	21	Picture	Encoding Sternberg Symbols	879659	0	1	24824	2	0	next	other	0
FAge_P087b	21	Pulse	99	888864	9205	1
FAge_P087b	21	Pulse	99	901263	21604	1
FAge_P087b	22	Picture	Fixation Cross Sternberg Symbols after Encoding	904483	0	1	12495	3	0	next	other	0
FAge_P087b	22	Pulse	99	913663	9180	1
FAge_P087b	23	Picture	Stroop Sternberg	916978	0	2	24824	3	0	next	hit	97
FAge_P087b	23	Response	1	924823	7845	1
FAge_P087b	23	Pulse	99	926063	9085	1
FAge_P087b	23	Pulse	99	938462	21484	1
FAge_P087b	24	Picture	Fixation Cross Sternberg Symbols after Stroop	941802	0	1	37319	2	0	next	other	0
FAge_P087b	24	Pulse	99	950862	9060	1
FAge_P087b	24	Pulse	99	963262	21460	1
FAge_P087b	24	Pulse	99	975661	33859	1
FAge_P087b	25	Picture	Retrieval Sternberg Symbols	979121	0	1	24824	2	0	next	incorrect	105
FAge_P087b	25	Response	2	987141	8020	1
FAge_P087b	25	Pulse	99	988060	8939	1
FAge_P087b	25	Pulse	99	1000460	21339	1
FAge_P087b	26	Picture	Fixation Cross after Retrieval	1003945	0	1	136948	2	0	next	other	0
FAge_P087b	26	Pulse	99	1012860	8915	1
FAge_P087b	26	Pulse	99	1025260	21315	1
FAge_P087b	26	Pulse	99	1037659	33714	1
FAge_P087b	26	Pulse	99	1050059	46114	1
FAge_P087b	26	Pulse	99	1062458	58513	1
FAge_P087b	26	Pulse	99	1074858	70913	1
FAge_P087b	26	Pulse	99	1087258	83313	1
FAge_P087b	26	Pulse	99	1099657	95712	1
FAge_P087b	26	Pulse	99	1112057	108112	1
FAge_P087b	26	Pulse	99	1124457	120512	1
FAge_P087b	26	Pulse	99	1136856	132911	1
FAge_P087b	27	Picture	Encoding Sternberg Symbols	1140893	0	1	24824	2	0	next	other	0
FAge_P087b	27	Pulse	99	1149256	8363	1
FAge_P087b	27	Pulse	99	1161655	20762	1
FAge_P087b	28	Picture	Fixation Cross Sternberg Symbols after Encoding	1165717	0	1	12495	2	0	next	other	0
FAge_P087b	28	Pulse	99	1174055	8338	1
FAge_P087b	29	Picture	Stroop Sternberg	1178212	0	1	24824	2	0	next	incorrect	127
FAge_P087b	29	Pulse	99	1186455	8243	1
FAge_P087b	29	Response	2	1187004	8792	1
FAge_P087b	29	Pulse	99	1198854	20642	1
FAge_P087b	30	Picture	Fixation Cross Sternberg Symbols after Stroop	1203036	0	1	37319	2	0	next	other	0
FAge_P087b	30	Pulse	99	1211254	8218	1
FAge_P087b	30	Pulse	99	1223654	20618	1
FAge_P087b	30	Pulse	99	1236053	33017	1
FAge_P087b	31	Picture	Retrieval Sternberg Symbols	1240355	0	1	24824	2	0	next	hit	135
FAge_P087b	31	Pulse	99	1248453	8098	1
FAge_P087b	31	Response	1	1251942	11587	1
FAge_P087b	31	Pulse	99	1260852	20497	1
FAge_P087b	32	Picture	Fixation Cross after Retrieval	1265179	0	1	124619	2	0	next	other	0
FAge_P087b	32	Pulse	99	1273252	8073	1
FAge_P087b	32	Pulse	99	1285652	20473	1
FAge_P087b	32	Pulse	99	1298051	32872	1
FAge_P087b	32	Pulse	99	1310451	45272	1
FAge_P087b	32	Pulse	99	1322860	57681	1
FAge_P087b	32	Pulse	99	1335260	70081	1
FAge_P087b	32	Pulse	99	1347660	82481	1
FAge_P087b	32	Pulse	99	1360059	94880	1
FAge_P087b	32	Pulse	99	1372459	107280	1
FAge_P087b	32	Pulse	99	1384859	119680	1
FAge_P087b	33	Picture	Encoding Sternberg Symbols	1389798	0	1	24823	3	0	next	other	0
FAge_P087b	33	Pulse	99	1397258	7460	1
FAge_P087b	33	Pulse	99	1409658	19860	1
FAge_P087b	34	Picture	Fixation Cross Sternberg Symbols after Encoding	1414621	0	2	12496	3	0	next	other	0
FAge_P087b	34	Pulse	99	1422057	7436	1
FAge_P087b	35	Picture	Stroop Sternberg	1427117	0	1	24824	2	0	next	incorrect	155
FAge_P087b	35	Pulse	99	1434457	7340	1
FAge_P087b	35	Response	2	1435357	8240	1
FAge_P087b	35	Pulse	99	1446857	19740	1
FAge_P087b	36	Picture	Fixation Cross Sternberg Symbols after Stroop	1451941	0	1	37319	2	0	next	other	0
FAge_P087b	36	Pulse	99	1459256	7315	1
FAge_P087b	36	Pulse	99	1471656	19715	1
FAge_P087b	36	Pulse	99	1484055	32114	1
FAge_P087b	37	Picture	Retrieval Sternberg Symbols	1489260	0	1	24824	2	0	next	hit	163
FAge_P087b	37	Pulse	99	1496455	7195	1
FAge_P087b	37	Response	1	1498885	9625	1
FAge_P087b	37	Pulse	99	1508855	19595	1
FAge_P087b	38	Picture	Fixation Cross after Retrieval	1514084	0	1	112290	2	0	next	other	0
FAge_P087b	38	Pulse	99	1521254	7170	1
FAge_P087b	38	Pulse	99	1533654	19570	1
FAge_P087b	38	Pulse	99	1546053	31969	1
FAge_P087b	38	Pulse	99	1558453	44369	1
FAge_P087b	38	Pulse	99	1570853	56769	1
FAge_P087b	38	Pulse	99	1583252	69168	1
FAge_P087b	38	Pulse	99	1595652	81568	1
FAge_P087b	38	Pulse	99	1608052	93968	1
FAge_P087b	38	Pulse	99	1620451	106367	1
FAge_P087b	39	Picture	Encoding Sternberg Symbols	1626374	0	1	24824	2	0	next	other	0
FAge_P087b	39	Pulse	99	1632851	6477	1
FAge_P087b	39	Pulse	99	1645250	18876	1
FAge_P087b	40	Picture	Fixation Cross Sternberg Symbols after Encoding	1651198	0	1	12495	2	0	next	other	0
FAge_P087b	40	Pulse	99	1657650	6452	1
FAge_P087b	41	Picture	Stroop Sternberg	1663693	0	1	24824	2	0	next	hit	182
FAge_P087b	41	Pulse	99	1670050	6357	1
FAge_P087b	41	Response	1	1671389	7696	1
FAge_P087b	41	Pulse	99	1682449	18756	1
FAge_P087b	42	Picture	Fixation Cross Sternberg Symbols after Stroop	1688517	0	1	37319	2	0	next	other	0
FAge_P087b	42	Pulse	99	1694849	6332	1
FAge_P087b	42	Pulse	99	1707249	18732	1
FAge_P087b	42	Pulse	99	1719648	31131	1
FAge_P087b	43	Picture	Retrieval Sternberg Symbols	1725836	0	1	24824	2	0	next	incorrect	190
FAge_P087b	43	Pulse	99	1732048	6212	1
FAge_P087b	43	Response	2	1741438	15602	1
FAge_P087b	43	Pulse	99	1744447	18611	1
FAge_P087b	44	Picture	Fixation Cross after Retrieval	1750660	0	1	112290	3	0	next	other	0
FAge_P087b	44	Pulse	99	1756847	6187	1
FAge_P087b	44	Pulse	99	1769247	18587	1
FAge_P087b	44	Pulse	99	1781646	30986	1
FAge_P087b	44	Pulse	99	1794046	43386	1
FAge_P087b	44	Pulse	99	1806446	55786	1
FAge_P087b	44	Pulse	99	1818845	68185	1
FAge_P087b	44	Pulse	99	1831245	80585	1
FAge_P087b	44	Pulse	99	1843644	92984	1
FAge_P087b	44	Pulse	99	1856044	105384	1
FAge_P087b	45	Picture	Encoding Sternberg Symbols	1862950	0	2	24824	3	0	next	other	0
FAge_P087b	45	Pulse	99	1868444	5494	1
FAge_P087b	45	Pulse	99	1880843	17893	1
FAge_P087b	46	Picture	Fixation Cross Sternberg Symbols after Encoding	1887774	0	1	12495	3	0	next	other	0
FAge_P087b	46	Pulse	99	1893243	5469	1
FAge_P087b	47	Picture	Stroop Sternberg	1900269	0	2	24824	3	0	next	incorrect	209
FAge_P087b	47	Pulse	99	1905642	5373	1
FAge_P087b	47	Response	2	1908242	7973	1
FAge_P087b	47	Pulse	99	1918042	17773	1
FAge_P087b	48	Picture	Fixation Cross Sternberg Symbols after Stroop	1925093	0	1	37319	3	0	next	other	0
FAge_P087b	48	Pulse	99	1930442	5349	1
FAge_P087b	48	Pulse	99	1942841	17748	1
FAge_P087b	48	Pulse	99	1955241	30148	1
FAge_P087b	49	Picture	Retrieval Sternberg Symbols	1962412	0	2	24824	3	0	next	incorrect	217
FAge_P087b	49	Pulse	99	1967641	5229	1
FAge_P087b	49	Response	2	1972870	10458	1
FAge_P087b	49	Pulse	99	1980040	17628	1
FAge_P087b	50	Picture	Fixation Cross after Retrieval	1987236	0	1	136948	2	0	next	other	0
FAge_P087b	50	Pulse	99	1992440	5204	1
FAge_P087b	50	Pulse	99	2004839	17603	1
FAge_P087b	50	Pulse	99	2017239	30003	1
FAge_P087b	50	Pulse	99	2029639	42403	1
FAge_P087b	50	Pulse	99	2042038	54802	1
FAge_P087b	50	Pulse	99	2054438	67202	1
FAge_P087b	50	Pulse	99	2066837	79601	1
FAge_P087b	50	Pulse	99	2079237	92001	1
FAge_P087b	50	Pulse	99	2091637	104401	1
FAge_P087b	50	Pulse	99	2104036	116800	1
FAge_P087b	50	Pulse	99	2116436	129200	1
FAge_P087b	51	Picture	Encoding Sternberg Symbols	2124184	0	1	24824	2	0	next	other	0
FAge_P087b	51	Pulse	99	2128836	4652	1
FAge_P087b	51	Pulse	99	2141235	17051	1
FAge_P087b	52	Picture	Fixation Cross Sternberg Symbols after Encoding	2149008	0	1	12495	2	0	next	other	0
FAge_P087b	52	Pulse	99	2153635	4627	1
FAge_P087b	53	Picture	Stroop Sternberg	2161503	0	1	24824	2	0	next	hit	238
FAge_P087b	53	Pulse	99	2166034	4531	1
FAge_P087b	53	Response	1	2171454	9951	1
FAge_P087b	53	Pulse	99	2178434	16931	1
FAge_P087b	54	Picture	Fixation Cross Sternberg Symbols after Stroop	2186327	0	1	37319	2	0	next	other	0
FAge_P087b	54	Pulse	99	2190834	4507	1
FAge_P087b	54	Pulse	99	2203233	16906	1
FAge_P087b	54	Pulse	99	2215633	29306	1
FAge_P087b	55	Picture	Retrieval Sternberg Symbols	2223646	0	1	24824	2	0	next	incorrect	246
FAge_P087b	55	Pulse	99	2228032	4386	1
FAge_P087b	55	Response	2	2231452	7806	1
FAge_P087b	55	Pulse	99	2240432	16786	1
FAge_P087b	56	Picture	Fixation Cross after Retrieval	2248470	0	1	124619	2	0	next	other	0
FAge_P087b	56	Pulse	99	2252832	4362	1
FAge_P087b	56	Pulse	99	2265231	16761	1
FAge_P087b	56	Pulse	99	2277631	29161	1
FAge_P087b	56	Pulse	99	2290031	41561	1
FAge_P087b	56	Pulse	99	2302430	53960	1
FAge_P087b	56	Pulse	99	2314830	66360	1
FAge_P087b	56	Pulse	99	2327229	78759	1
FAge_P087b	56	Pulse	99	2339629	91159	1
FAge_P087b	56	Pulse	99	2352029	103559	1
FAge_P087b	56	Pulse	99	2364428	115958	1
FAge_P087b	57	Picture	Encoding Sternberg Symbols	2373089	0	1	24824	2	0	next	other	0
FAge_P087b	57	Pulse	99	2376828	3739	1
FAge_P087b	57	Pulse	99	2389228	16139	1
FAge_P087b	58	Picture	Fixation Cross Sternberg Symbols after Encoding	2397913	0	1	12495	2	0	next	other	0
FAge_P087b	58	Pulse	99	2401627	3714	1
FAge_P087b	59	Picture	Stroop Sternberg	2410408	0	1	24824	2	0	next	incorrect	266
FAge_P087b	59	Pulse	99	2414027	3619	1
FAge_P087b	59	Response	2	2417386	6978	1
FAge_P087b	59	Pulse	99	2426426	16018	1
FAge_P087b	60	Picture	Fixation Cross Sternberg Symbols after Stroop	2435232	0	1	37319	2	0	next	other	0
FAge_P087b	60	Pulse	99	2438826	3594	1
FAge_P087b	60	Pulse	99	2451225	15993	1
FAge_P087b	60	Pulse	99	2463625	28393	1
FAge_P087b	61	Picture	Retrieval Sternberg Symbols	2472551	0	1	24824	2	0	next	incorrect	274
FAge_P087b	61	Pulse	99	2476025	3474	1
FAge_P087b	61	Response	2	2482235	9684	1
FAge_P087b	61	Pulse	99	2488424	15873	1
FAge_P087b	62	Picture	Fixation Cross after Retrieval	2497375	0	1	149443	2	0	next	other	0
FAge_P087b	62	Pulse	99	2500824	3449	1
FAge_P087b	62	Pulse	99	2513224	15849	1
FAge_P087b	62	Pulse	99	2525623	28248	1
FAge_P087b	62	Pulse	99	2538023	40648	1
FAge_P087b	62	Pulse	99	2550422	53047	1
FAge_P087b	62	Pulse	99	2562822	65447	1
FAge_P087b	62	Pulse	99	2575222	77847	1
FAge_P087b	62	Pulse	99	2587621	90246	1
FAge_P087b	62	Pulse	99	2600021	102646	1
FAge_P087b	62	Pulse	99	2612421	115046	1
FAge_P087b	62	Pulse	99	2624820	127445	1
FAge_P087b	62	Pulse	99	2637220	139845	1
FAge_P087b	63	Picture	Encoding Sternberg Symbols	2646818	0	1	24824	2	0	next	other	0
FAge_P087b	63	Pulse	99	2649619	2801	1
FAge_P087b	63	Pulse	99	2662019	15201	1
FAge_P087b	64	Picture	Fixation Cross Sternberg Symbols after Encoding	2671642	0	1	12495	2	0	next	other	0
FAge_P087b	64	Pulse	99	2674419	2777	1
FAge_P087b	65	Picture	Stroop Sternberg	2684137	0	1	24824	2	0	next	incorrect	296
FAge_P087b	65	Pulse	99	2686818	2681	1
FAge_P087b	65	Response	2	2692158	8021	1
FAge_P087b	65	Pulse	99	2699218	15081	1
FAge_P087b	66	Picture	Fixation Cross Sternberg Symbols after Stroop	2708961	0	1	37319	2	0	next	other	0
FAge_P087b	66	Pulse	99	2711618	2657	1
FAge_P087b	66	Pulse	99	2724017	15056	1
FAge_P087b	66	Pulse	99	2736417	27456	1
FAge_P087b	67	Picture	Retrieval Sternberg Symbols	2746280	0	1	24824	2	0	next	incorrect	305
FAge_P087b	67	Pulse	99	2748816	2536	1
FAge_P087b	67	Pulse	99	2761216	14936	1
FAge_P087b	67	Response	2	2765076	18796	1
FAge_P087b	68	Picture	Fixation Cross after Retrieval	2771104	0	1	124619	2	0	next	other	0
FAge_P087b	68	Pulse	99	2773616	2512	1
FAge_P087b	68	Pulse	99	2786015	14911	1
FAge_P087b	68	Pulse	99	2798415	27311	1
FAge_P087b	68	Pulse	99	2810814	39710	1
FAge_P087b	68	Pulse	99	2823214	52110	1
FAge_P087b	68	Pulse	99	2835614	64510	1
FAge_P087b	68	Pulse	99	2848013	76909	1
FAge_P087b	68	Pulse	99	2860413	89309	1
FAge_P087b	68	Pulse	99	2872812	101708	1
FAge_P087b	68	Pulse	99	2885212	114108	1
FAge_P087b	69	Picture	Encoding Sternberg Symbols	2895723	0	1	24823	3	0	next	other	0
FAge_P087b	69	Pulse	99	2897612	1889	1
FAge_P087b	69	Pulse	99	2910011	14288	1
FAge_P087b	70	Picture	Fixation Cross Sternberg Symbols after Encoding	2920546	0	2	12496	3	0	next	other	0
FAge_P087b	70	Pulse	99	2922411	1865	1
FAge_P087b	71	Picture	Stroop Sternberg	2933042	0	1	24824	2	0	next	incorrect	324
FAge_P087b	71	Pulse	99	2934821	1779	1
FAge_P087b	71	Response	2	2940460	7418	1
FAge_P087b	71	Pulse	99	2947210	14168	1
FAge_P087b	72	Picture	Fixation Cross Sternberg Symbols after Stroop	2957866	0	1	37319	2	0	next	other	0
FAge_P087b	72	Pulse	99	2959610	1744	1
FAge_P087b	72	Pulse	99	2972019	14153	1
FAge_P087b	72	Pulse	99	2984419	26553	1
FAge_P087b	73	Picture	Retrieval Sternberg Symbols	2995185	0	1	24823	3	0	next	incorrect	332
FAge_P087b	73	Pulse	99	2996819	1634	1
FAge_P087b	73	Response	2	3003058	7873	1
FAge_P087b	73	Pulse	99	3009218	14033	1
FAge_P087b	74	Picture	Fixation Cross after Retrieval	3020008	0	2	112291	3	0	next	other	0
FAge_P087b	74	Pulse	99	3021618	1610	1
FAge_P087b	74	Pulse	99	3034018	14010	1
FAge_P087b	74	Pulse	99	3046417	26409	1
FAge_P087b	74	Pulse	99	3058817	38809	1
FAge_P087b	74	Pulse	99	3071216	51208	1
FAge_P087b	74	Pulse	99	3083616	63608	1
FAge_P087b	74	Pulse	99	3096016	76008	1
FAge_P087b	74	Pulse	99	3108415	88407	1
FAge_P087b	74	Pulse	99	3120815	100807	1
FAge_P087b	75	Picture	Encoding Sternberg Symbols	3132299	0	1	24824	2	0	next	other	0
FAge_P087b	75	Pulse	99	3133215	916	1
FAge_P087b	75	Pulse	99	3145614	13315	1
FAge_P087b	76	Picture	Fixation Cross Sternberg Symbols after Encoding	3157123	0	1	12495	2	0	next	other	0
FAge_P087b	76	Pulse	99	3158014	891	1
FAge_P087b	77	Picture	Stroop Sternberg	3169618	0	1	24824	2	0	next	hit	351
FAge_P087b	77	Pulse	99	3170413	795	1
FAge_P087b	77	Response	1	3177553	7935	1
FAge_P087b	77	Pulse	99	3182813	13195	1
FAge_P087b	78	Picture	Fixation Cross Sternberg Symbols after Stroop	3194442	0	1	37319	2	0	next	other	0
FAge_P087b	78	Pulse	99	3195213	771	1
FAge_P087b	78	Pulse	99	3207612	13170	1
FAge_P087b	78	Pulse	99	3220012	25570	1
FAge_P087b	79	Picture	Retrieval Sternberg Symbols	3231761	0	1	24824	2	0	next	hit	359
FAge_P087b	79	Pulse	99	3232411	650	1
FAge_P087b	79	Response	1	3242491	10730	1
FAge_P087b	79	Pulse	99	3244811	13050	1
FAge_P087b	80	Picture	Fixation Cross after Retrieval	3256585	0	1	124619	2	0	next	other	0
FAge_P087b	80	Pulse	99	3257211	626	1
FAge_P087b	80	Pulse	99	3269610	13025	1
FAge_P087b	80	Pulse	99	3282010	25425	1
FAge_P087b	80	Pulse	99	3294410	37825	1
FAge_P087b	80	Pulse	99	3306809	50224	1
FAge_P087b	80	Pulse	99	3319209	62624	1
FAge_P087b	80	Pulse	99	3331608	75023	1
FAge_P087b	80	Pulse	99	3344008	87423	1
FAge_P087b	80	Pulse	99	3356408	99823	1
FAge_P087b	80	Pulse	99	3368807	112222	1
FAge_P087b	81	Picture	Encoding Sternberg Symbols	3381204	0	1	24824	2	0	next	other	0
FAge_P087b	81	Pulse	99	3381207	3	1
FAge_P087b	81	Pulse	99	3393606	12402	1
FAge_P087b	81	Pulse	99	3406004	24800	3
FAge_P087b	82	Picture	Fixation Cross Sternberg Symbols after Encoding	3406028	0	1	12495	2	0	next	other	0
FAge_P087b	82	Pulse	99	3418406	12378	1
FAge_P087b	83	Picture	Stroop Sternberg	3418523	0	1	24824	2	0	next	incorrect	379
FAge_P087b	83	Response	2	3427255	8732	1
FAge_P087b	83	Pulse	99	3430805	12282	1
FAge_P087b	83	Pulse	99	3443205	24682	1
FAge_P087b	84	Picture	Fixation Cross Sternberg Symbols after Stroop	3443347	0	1	37319	2	0	next	other	0
FAge_P087b	84	Pulse	99	3455604	12257	1
FAge_P087b	84	Pulse	99	3468004	24657	1
FAge_P087b	84	Pulse	99	3480404	37057	1
FAge_P087b	85	Picture	Retrieval Sternberg Symbols	3480666	0	1	24824	2	0	next	incorrect	387
FAge_P087b	85	Response	2	3489813	9147	1
FAge_P087b	85	Pulse	99	3492803	12137	1
FAge_P087b	85	Pulse	99	3505203	24537	1
FAge_P087b	86	Picture	Fixation Cross after Retrieval	3505490	0	1	124619	2	0	next	other	0
FAge_P087b	86	Pulse	99	3517603	12113	1
FAge_P087b	86	Pulse	99	3530002	24512	1
FAge_P087b	86	Pulse	99	3542402	36912	1
FAge_P087b	86	Pulse	99	3554801	49311	1
FAge_P087b	86	Pulse	99	3567201	61711	1
FAge_P087b	86	Pulse	99	3579601	74111	1
FAge_P087b	86	Pulse	99	3592000	86510	1
FAge_P087b	86	Pulse	99	3604400	98910	1
FAge_P087b	86	Pulse	99	3616800	111310	1
FAge_P087b	86	Pulse	99	3629199	123709	1
FAge_P087b	87	Picture	Encoding Sternberg Symbols	3630109	0	1	24824	2	0	next	other	0
FAge_P087b	87	Pulse	99	3641599	11490	1
FAge_P087b	87	Pulse	99	3653998	23889	1
FAge_P087b	88	Picture	Fixation Cross Sternberg Symbols after Encoding	3654933	0	1	12495	2	0	next	other	0
FAge_P087b	88	Pulse	99	3666398	11465	1
FAge_P087b	89	Picture	Stroop Sternberg	3667428	0	1	24823	3	0	next	incorrect	407
FAge_P087b	89	Response	2	3674228	6800	1
FAge_P087b	89	Pulse	99	3678798	11370	1
FAge_P087b	89	Pulse	99	3691197	23769	1
FAge_P087b	90	Picture	Fixation Cross Sternberg Symbols after Stroop	3692251	0	2	37320	3	0	next	other	0
FAge_P087b	90	Pulse	99	3703597	11346	1
FAge_P087b	90	Pulse	99	3715996	23745	1
FAge_P087b	90	Pulse	99	3728396	36145	1
FAge_P087b	91	Picture	Retrieval Sternberg Symbols	3729571	0	1	24824	2	0	next	incorrect	415
FAge_P087b	91	Response	2	3737836	8265	1
FAge_P087b	91	Pulse	99	3740796	11225	1
FAge_P087b	91	Pulse	99	3753195	23624	1
FAge_P087b	92	Picture	Fixation Cross after Retrieval	3754395	0	1	112290	2	0	next	other	0
FAge_P087b	92	Pulse	99	3765595	11200	1
FAge_P087b	92	Pulse	99	3777995	23600	1
FAge_P087b	92	Pulse	99	3790394	35999	1
FAge_P087b	92	Pulse	99	3802794	48399	1
FAge_P087b	92	Pulse	99	3815193	60798	1
FAge_P087b	92	Pulse	99	3827593	73198	1
FAge_P087b	92	Pulse	99	3839993	85598	1
FAge_P087b	92	Pulse	99	3852392	97997	1
FAge_P087b	92	Pulse	99	3864792	110397	1
FAge_P087b	93	Picture	Encoding Sternberg Symbols	3866685	0	1	24824	2	0	next	other	0
FAge_P087b	93	Pulse	99	3877192	10507	1
FAge_P087b	93	Pulse	99	3889591	22906	1
FAge_P087b	94	Picture	Fixation Cross Sternberg Symbols after Encoding	3891509	0	1	12495	2	0	next	other	0
FAge_P087b	94	Pulse	99	3901991	10482	1
FAge_P087b	95	Picture	Stroop Sternberg	3904004	0	1	24824	2	0	next	incorrect	434
FAge_P087b	95	Response	2	3912090	8086	1
FAge_P087b	95	Pulse	99	3914390	10386	1
FAge_P087b	95	Pulse	99	3926790	22786	1
FAge_P087b	96	Picture	Fixation Cross Sternberg Symbols after Stroop	3928828	0	1	37319	2	0	next	other	0
FAge_P087b	96	Pulse	99	3939190	10362	1
FAge_P087b	96	Pulse	99	3951589	22761	1
FAge_P087b	96	Pulse	99	3963989	35161	1
FAge_P087b	97	Picture	Retrieval Sternberg Symbols	3966147	0	1	24824	2	0	next	hit	442
FAge_P087b	97	Response	1	3976028	9881	1
FAge_P087b	97	Pulse	99	3976388	10241	1
FAge_P087b	97	Pulse	99	3988788	22641	1
FAge_P087b	98	Picture	Fixation Cross after Retrieval	3990971	0	1	136948	2	0	next	other	0
FAge_P087b	98	Pulse	99	4001188	10217	1
FAge_P087b	98	Pulse	99	4013587	22616	1
FAge_P087b	98	Pulse	99	4025987	35016	1
FAge_P087b	98	Pulse	99	4038387	47416	1
FAge_P087b	98	Pulse	99	4050786	59815	1
FAge_P087b	98	Pulse	99	4063186	72215	1
FAge_P087b	98	Pulse	99	4075585	84614	1
FAge_P087b	98	Pulse	99	4087985	97014	1
FAge_P087b	98	Pulse	99	4100385	109414	1
FAge_P087b	98	Pulse	99	4112784	121813	1
FAge_P087b	98	Pulse	99	4125184	134213	1
FAge_P087b	99	Picture	Encoding Sternberg Symbols	4127919	0	1	24824	2	0	next	other	0
FAge_P087b	99	Pulse	99	4137583	9664	1
FAge_P087b	99	Pulse	99	4149983	22064	1
FAge_P087b	100	Picture	Fixation Cross Sternberg Symbols after Encoding	4152743	0	1	12495	2	0	next	other	0
FAge_P087b	100	Pulse	99	4162383	9640	1
FAge_P087b	101	Picture	Stroop Sternberg	4165238	0	1	24824	2	0	next	incorrect	463
FAge_P087b	101	Response	2	4172892	7654	1
FAge_P087b	101	Pulse	99	4174782	9544	1
FAge_P087b	101	Pulse	99	4187182	21944	1
FAge_P087b	102	Picture	Fixation Cross Sternberg Symbols after Stroop	4190062	0	1	37319	2	0	next	other	0
FAge_P087b	102	Pulse	99	4199582	9520	1
FAge_P087b	102	Pulse	99	4211981	21919	1
FAge_P087b	102	Pulse	99	4224381	34319	1
FAge_P087b	103	Picture	Retrieval Sternberg Symbols	4227381	0	1	24824	2	0	next	hit	472
FAge_P087b	103	Pulse	99	4236780	9399	1
FAge_P087b	103	Response	1	4239270	11889	1
FAge_P087b	103	Pulse	99	4249180	21799	1
FAge_P087b	104	Picture	Fixation Cross after Retrieval	4252205	0	1	149442	3	0	next	other	0
FAge_P087b	104	Pulse	99	4261580	9375	1
FAge_P087b	104	Pulse	99	4273979	21774	1
FAge_P087b	104	Pulse	99	4286379	34174	1
FAge_P087b	104	Pulse	99	4298778	46573	1
FAge_P087b	104	Pulse	99	4311178	58973	1
FAge_P087b	104	Pulse	99	4323578	71373	1
FAge_P087b	104	Pulse	99	4335977	83772	1
FAge_P087b	104	Pulse	99	4348377	96172	1
FAge_P087b	104	Pulse	99	4360777	108572	1
FAge_P087b	104	Pulse	99	4373176	120971	1
FAge_P087b	104	Pulse	99	4385576	133371	1
FAge_P087b	104	Pulse	99	4397976	145771	1
FAge_P087b	105	Picture	Encoding Sternberg Symbols	4401647	0	2	24824	3	0	next	other	0
FAge_P087b	105	Pulse	99	4410375	8728	1
FAge_P087b	105	Pulse	99	4422775	21128	1
FAge_P087b	106	Picture	Fixation Cross Sternberg Symbols after Encoding	4426471	0	1	12496	2	0	next	other	0
FAge_P087b	106	Pulse	99	4435174	8703	1
FAge_P087b	107	Picture	Stroop Sternberg	4438967	0	1	24823	3	0	next	hit	493
FAge_P087b	107	Response	1	4447444	8477	1
FAge_P087b	107	Pulse	99	4447574	8607	1
FAge_P087b	107	Pulse	99	4459973	21006	1
FAge_P087b	108	Picture	Fixation Cross Sternberg Symbols after Stroop	4463790	0	2	37320	3	0	next	other	0
FAge_P087b	108	Pulse	99	4472373	8583	1
FAge_P087b	108	Pulse	99	4484773	20983	1
FAge_P087b	108	Pulse	99	4497172	33382	1
FAge_P087b	109	Picture	Retrieval Sternberg Symbols	4501110	0	1	24823	2	0	next	incorrect	502
FAge_P087b	109	Pulse	99	4509572	8462	1
FAge_P087b	109	Response	2	4515212	14102	1
FAge_P087b	109	Pulse	99	4521971	20861	1
FAge_P087b	110	Picture	Fixation Cross after Retrieval	4525933	0	1	136948	2	0	next	other	0
FAge_P087b	110	Pulse	99	4534371	8438	1
FAge_P087b	110	Pulse	99	4546771	20838	1
FAge_P087b	110	Pulse	99	4559170	33237	1
FAge_P087b	110	Pulse	99	4571570	45637	1
FAge_P087b	110	Pulse	99	4583980	58047	1
FAge_P087b	110	Pulse	99	4596379	70446	1
FAge_P087b	110	Pulse	99	4608779	82846	1
FAge_P087b	110	Pulse	99	4621179	95246	1
FAge_P087b	110	Pulse	99	4633578	107645	1
FAge_P087b	110	Pulse	99	4645978	120045	1
FAge_P087b	110	Pulse	99	4658377	132444	1
FAge_P087b	111	Picture	Encoding Sternberg Symbols	4662881	0	1	24824	2	0	next	other	0
FAge_P087b	111	Pulse	99	4670777	7896	1
FAge_P087b	111	Pulse	99	4683177	20296	1
FAge_P087b	112	Picture	Fixation Cross Sternberg Symbols after Encoding	4687705	0	1	12495	2	0	next	other	0
FAge_P087b	112	Pulse	99	4695576	7871	1
FAge_P087b	113	Picture	Stroop Sternberg	4700200	0	1	24824	2	0	next	incorrect	523
FAge_P087b	113	Pulse	99	4707976	7776	1
FAge_P087b	113	Response	2	4711406	11206	1
FAge_P087b	113	Pulse	99	4720375	20175	1
FAge_P087b	114	Picture	Fixation Cross Sternberg Symbols after Stroop	4725024	0	1	37319	2	0	next	other	0
FAge_P087b	114	Pulse	99	4732775	7751	1
FAge_P087b	114	Pulse	99	4745175	20151	1
FAge_P087b	114	Pulse	99	4757574	32550	1
FAge_P087b	115	Picture	Retrieval Sternberg Symbols	4762343	0	1	24824	2	0	next	incorrect	531
FAge_P087b	115	Pulse	99	4769974	7631	1
FAge_P087b	115	Response	2	4774644	12301	1
FAge_P087b	115	Pulse	99	4782374	20031	1
FAge_P087b	116	Picture	Fixation Cross after Retrieval	4787167	0	1	112290	2	0	next	other	0
FAge_P087b	116	Pulse	99	4794773	7606	1
FAge_P087b	116	Pulse	99	4807173	20006	1
FAge_P087b	116	Pulse	99	4819572	32405	1
FAge_P087b	116	Pulse	99	4831972	44805	1
FAge_P087b	116	Pulse	99	4844372	57205	1
FAge_P087b	116	Pulse	99	4856771	69604	1
FAge_P087b	116	Pulse	99	4869171	82004	1
FAge_P087b	116	Pulse	99	4881570	94403	1
FAge_P087b	116	Pulse	99	4893970	106803	1
FAge_P087b	117	Picture	Encoding Sternberg Symbols	4899457	0	1	24824	2	0	next	other	0
FAge_P087b	117	Pulse	99	4906370	6913	1
FAge_P087b	117	Pulse	99	4918769	19312	1
FAge_P087b	118	Picture	Fixation Cross Sternberg Symbols after Encoding	4924281	0	1	12495	3	0	next	other	0
FAge_P087b	118	Pulse	99	4931169	6888	1
FAge_P087b	119	Picture	Stroop Sternberg	4936776	0	2	24824	3	0	next	incorrect	550
FAge_P087b	119	Pulse	99	4943569	6793	1
FAge_P087b	119	Response	2	4944038	7262	1
FAge_P087b	119	Pulse	99	4955968	19192	1
FAge_P087b	120	Picture	Fixation Cross Sternberg Symbols after Stroop	4961600	0	1	37319	2	0	next	other	0
FAge_P087b	120	Pulse	99	4968368	6768	1
FAge_P087b	120	Pulse	99	4980767	19167	1
FAge_P087b	120	Pulse	99	4993167	31567	1
FAge_P087b	121	Picture	Retrieval Sternberg Symbols	4998919	0	1	24824	2	0	next	incorrect	558
FAge_P087b	121	Pulse	99	5005567	6648	1
FAge_P087b	121	Response	2	5017056	18137	1
FAge_P087b	121	Pulse	99	5017966	19047	1
FAge_P087b	122	Picture	Fixation Cross after Retrieval	5023743	0	1	149443	2	0	next	other	0
FAge_P087b	122	Pulse	99	5030366	6623	1
FAge_P087b	122	Pulse	99	5042766	19023	1
FAge_P087b	122	Pulse	99	5055165	31422	1
FAge_P087b	122	Pulse	99	5067565	43822	1
FAge_P087b	122	Pulse	99	5079964	56221	1
FAge_P087b	122	Pulse	99	5092364	68621	1
FAge_P087b	122	Pulse	99	5104764	81021	1
FAge_P087b	122	Pulse	99	5117163	93420	1
FAge_P087b	122	Pulse	99	5129563	105820	1
FAge_P087b	122	Pulse	99	5141962	118219	1
FAge_P087b	122	Pulse	99	5154362	130619	1
FAge_P087b	122	Pulse	99	5166762	143019	1
FAge_P087b	123	Picture	Encoding Sternberg Symbols	5173186	0	1	24824	2	0	next	other	0
FAge_P087b	123	Pulse	99	5179161	5975	1
FAge_P087b	123	Pulse	99	5191561	18375	1
FAge_P087b	124	Picture	Fixation Cross Sternberg Symbols after Encoding	5198010	0	1	12495	2	0	next	other	0
FAge_P087b	124	Pulse	99	5203960	5950	1
FAge_P087b	125	Picture	Stroop Sternberg	5210505	0	1	24824	2	0	next	incorrect	580
FAge_P087b	125	Pulse	99	5216360	5855	1
FAge_P087b	125	Response	2	5219280	8775	1
FAge_P087b	125	Pulse	99	5228760	18255	1
FAge_P087b	126	Picture	Fixation Cross Sternberg Symbols after Stroop	5235329	0	1	37319	2	0	next	other	0
FAge_P087b	126	Pulse	99	5241159	5830	1
FAge_P087b	126	Pulse	99	5253559	18230	1
FAge_P087b	126	Pulse	99	5265959	30630	1
FAge_P087b	127	Picture	Retrieval Sternberg Symbols	5272648	0	1	24824	2	0	next	hit	588
FAge_P087b	127	Pulse	99	5278358	5710	1
FAge_P087b	127	Response	1	5281258	8610	1
FAge_P087b	127	Pulse	99	5290758	18110	1
FAge_P087b	128	Picture	Fixation Cross after Retrieval	5297472	0	1	124619	2	0	next	other	0
FAge_P087b	128	Pulse	99	5303157	5685	1
FAge_P087b	128	Pulse	99	5315557	18085	1
FAge_P087b	128	Pulse	99	5327957	30485	1
FAge_P087b	128	Pulse	99	5340356	42884	1
FAge_P087b	128	Pulse	99	5352756	55284	1
FAge_P087b	128	Pulse	99	5365155	67683	1
FAge_P087b	128	Pulse	99	5377555	80083	1
FAge_P087b	128	Pulse	99	5389955	92483	1
FAge_P087b	128	Pulse	99	5402354	104882	1
FAge_P087b	128	Pulse	99	5414754	117282	1
FAge_P087b	129	Picture	Encoding Sternberg Symbols	5422091	0	1	24824	2	0	next	other	0
FAge_P087b	129	Pulse	99	5427154	5063	1
FAge_P087b	129	Pulse	99	5439553	17462	1
FAge_P087b	130	Picture	Fixation Cross Sternberg Symbols after Encoding	5446915	0	1	12495	2	0	next	other	0
FAge_P087b	130	Pulse	99	5451953	5038	1
FAge_P087b	131	Picture	Stroop Sternberg	5459410	0	1	24824	2	0	next	incorrect	608
FAge_P087b	131	Pulse	99	5464353	4943	1
FAge_P087b	131	Response	2	5466272	6862	1
FAge_P087b	131	Pulse	99	5476752	17342	1
FAge_P087b	132	Picture	Fixation Cross Sternberg Symbols after Stroop	5484234	0	1	37319	2	0	next	other	0
FAge_P087b	132	Pulse	99	5489152	4918	1
FAge_P087b	132	Pulse	99	5501551	17317	1
FAge_P087b	132	Pulse	99	5513951	29717	1
FAge_P087b	133	Picture	Retrieval Sternberg Symbols	5521553	0	1	24824	2	0	next	hit	616
FAge_P087b	133	Pulse	99	5526351	4798	1
FAge_P087b	133	Response	1	5531180	9627	1
FAge_P087b	133	Pulse	99	5538750	17197	1
FAge_P087b	134	Picture	Fixation Cross after Retrieval	5546377	0	1	112290	3	0	next	other	0
FAge_P087b	134	Pulse	99	5551150	4773	1
FAge_P087b	134	Pulse	99	5563549	17172	1
FAge_P087b	134	Pulse	99	5575949	29572	1
FAge_P087b	134	Pulse	99	5588349	41972	1
FAge_P087b	134	Pulse	99	5600748	54371	1
FAge_P087b	134	Pulse	99	5613148	66771	1
FAge_P087b	134	Pulse	99	5625547	79170	1
FAge_P087b	134	Pulse	99	5637947	91570	1
FAge_P087b	134	Pulse	99	5650347	103970	1
FAge_P087b	135	Picture	Encoding Sternberg Symbols	5658667	0	2	24824	3	0	next	other	0
FAge_P087b	135	Pulse	99	5662746	4079	1
FAge_P087b	135	Pulse	99	5675146	16479	1
FAge_P087b	136	Picture	Fixation Cross Sternberg Symbols after Encoding	5683491	0	1	12496	2	0	next	other	0
FAge_P087b	136	Pulse	99	5687546	4055	1
FAge_P087b	137	Picture	Stroop Sternberg	5695987	0	1	24823	2	0	next	hit	635
FAge_P087b	137	Pulse	99	5699945	3958	1
FAge_P087b	137	Response	1	5704635	8648	1
FAge_P087b	137	Pulse	99	5712345	16358	1
FAge_P087b	138	Picture	Fixation Cross Sternberg Symbols after Stroop	5720810	0	1	37319	3	0	next	other	0
FAge_P087b	138	Pulse	99	5724744	3934	1
FAge_P087b	138	Pulse	99	5737144	16334	1
FAge_P087b	138	Pulse	99	5749544	28734	1
FAge_P087b	139	Picture	Retrieval Sternberg Symbols	5758129	0	2	24824	3	0	next	hit	643
FAge_P087b	139	Pulse	99	5761943	3814	1
FAge_P087b	139	Response	1	5765403	7274	1
FAge_P087b	139	Pulse	99	5774343	16214	1
FAge_P087b	140	Picture	Fixation Cross after Retrieval	5782953	0	1	137115	2	0	next	other	0
FAge_P087b	140	Pulse	99	5786743	3790	1
FAge_P087b	140	Pulse	99	5799142	16189	1
FAge_P087b	140	Pulse	99	5811542	28589	1
FAge_P087b	140	Pulse	99	5823941	40988	1
FAge_P087b	140	Pulse	99	5836341	53388	1
FAge_P087b	140	Pulse	99	5848741	65788	1
FAge_P087b	140	Pulse	99	5861140	78187	1
FAge_P087b	140	Pulse	99	5873540	90587	1
FAge_P087b	140	Pulse	99	5885939	102986	1
FAge_P087b	140	Pulse	99	5898339	115386	1
FAge_P087b	140	Pulse	99	5910739	127786	1
FAge_P087b	141	Picture	Encoding Sternberg Symbols	5920068	0	1	24823	3	0	next	other	0
FAge_P087b	141	Pulse	99	5923138	3070	1
FAge_P087b	141	Pulse	99	5935538	15470	1
FAge_P087b	142	Picture	Fixation Cross Sternberg Symbols after Encoding	5944891	0	2	12496	3	0	next	other	0
FAge_P087b	142	Pulse	99	5947938	3047	1
FAge_P087b	143	Picture	Stroop Sternberg	5957387	0	1	24824	2	0	next	hit	664
FAge_P087b	143	Pulse	99	5960337	2950	1
FAge_P087b	143	Response	1	5963657	6270	1
FAge_P087b	143	Pulse	99	5972737	15350	1
FAge_P087b	144	Picture	Fixation Cross Sternberg Symbols after Stroop	5982211	0	1	37318	3	0	next	other	0
FAge_P087b	144	Pulse	99	5985136	2925	1
FAge_P087b	144	Pulse	99	5997536	15325	1
FAge_P087b	144	Pulse	99	6009936	27725	1
FAge_P087b	145	Picture	Retrieval Sternberg Symbols	6019529	0	2	24824	4	0	next	incorrect	672
FAge_P087b	145	Pulse	99	6022335	2806	1
FAge_P087b	145	Response	2	6029195	9666	1
FAge_P087b	145	Pulse	99	6034735	15206	1
FAge_P087b	146	Picture	Fixation Cross after Retrieval	6044353	0	2	112291	3	0	next	other	0
FAge_P087b	146	Pulse	99	6047134	2781	1
FAge_P087b	146	Pulse	99	6059534	15181	1
FAge_P087b	146	Pulse	99	6071934	27581	1
FAge_P087b	146	Pulse	99	6084333	39980	1
FAge_P087b	146	Pulse	99	6096733	52380	1
FAge_P087b	146	Pulse	99	6109133	64780	1
FAge_P087b	146	Pulse	99	6121532	77179	1
FAge_P087b	146	Pulse	99	6133932	89579	1
FAge_P087b	146	Pulse	99	6146331	101978	1
FAge_P087b	147	Picture	Instruction Sternberg Letters	6156644	0	1	37319	2	0	next	other	0
FAge_P087b	147	Pulse	99	6158731	2087	1
FAge_P087b	147	Pulse	99	6171131	14487	1
FAge_P087b	147	Pulse	99	6183530	26886	1
FAge_P087b	148	Picture	Encoding Sternberg Letters	6193963	0	1	24824	2	0	next	other	0
FAge_P087b	148	Pulse	99	6195930	1967	1
FAge_P087b	148	Pulse	99	6208329	14366	1
FAge_P087b	149	Picture	Fixation Cross Sternberg Letters after Encoding	6218787	0	1	12495	2	0	next	other	0
FAge_P087b	149	Pulse	99	6220729	1942	1
FAge_P087b	150	Picture	Stroop Sternberg	6231282	0	1	24824	2	0	next	incorrect	695
FAge_P087b	150	Pulse	99	6233129	1847	1
FAge_P087b	150	Response	2	6239628	8346	1
FAge_P087b	150	Pulse	99	6245528	14246	1
FAge_P087b	151	Picture	Fixation Cross Sternberg Letters after Stroop	6256106	0	1	37319	2	0	next	other	0
FAge_P087b	151	Pulse	99	6257928	1822	1
FAge_P087b	151	Pulse	99	6270327	14221	1
FAge_P087b	151	Pulse	99	6282727	26621	1
FAge_P087b	152	Picture	Retrieval Sternberg Letters	6293425	0	1	24824	2	0	next	incorrect	703
FAge_P087b	152	Pulse	99	6295127	1702	1
FAge_P087b	152	Response	2	6301606	8181	1
FAge_P087b	152	Pulse	99	6307526	14101	1
FAge_P087b	153	Picture	Fixation Cross after Retrieval	6318249	0	1	112290	2	0	next	other	0
FAge_P087b	153	Pulse	99	6319926	1677	1
FAge_P087b	153	Pulse	99	6332326	14077	1
FAge_P087b	153	Pulse	99	6344725	26476	1
FAge_P087b	153	Pulse	99	6357125	38876	1
FAge_P087b	153	Pulse	99	6369524	51275	1
FAge_P087b	153	Pulse	99	6381924	63675	1
FAge_P087b	153	Pulse	99	6394324	76075	1
FAge_P087b	153	Pulse	99	6406723	88474	1
FAge_P087b	153	Pulse	99	6419133	100884	1
FAge_P087b	154	Picture	Encoding Sternberg Letters	6430539	0	1	24824	2	0	next	other	0
FAge_P087b	154	Pulse	99	6431532	993	1
FAge_P087b	154	Pulse	99	6443932	13393	1
FAge_P087b	155	Picture	Fixation Cross Sternberg Letters after Encoding	6455363	0	1	12495	3	0	next	other	0
FAge_P087b	155	Pulse	99	6456332	969	1
FAge_P087b	156	Picture	Stroop Sternberg	6467858	0	2	24824	3	0	next	incorrect	722
FAge_P087b	156	Pulse	99	6468731	873	1
FAge_P087b	156	Response	2	6474591	6733	1
FAge_P087b	156	Pulse	99	6481131	13273	1
FAge_P087b	157	Picture	Fixation Cross Sternberg Letters after Stroop	6492682	0	1	37319	2	0	next	other	0
FAge_P087b	157	Pulse	99	6493531	849	1
FAge_P087b	157	Pulse	99	6505930	13248	1
FAge_P087b	157	Pulse	99	6518330	25648	1
FAge_P087b	158	Picture	Retrieval Sternberg Letters	6530001	0	1	24824	2	0	next	hit	730
FAge_P087b	158	Pulse	99	6530730	729	1
FAge_P087b	158	Response	1	6538079	8078	1
FAge_P087b	158	Pulse	99	6543129	13128	1
FAge_P087b	159	Picture	Fixation Cross after Retrieval	6554825	0	1	149443	2	0	next	other	0
FAge_P087b	159	Pulse	99	6555529	704	1
FAge_P087b	159	Pulse	99	6567928	13103	1
FAge_P087b	159	Pulse	99	6580328	25503	1
FAge_P087b	159	Pulse	99	6592728	37903	1
FAge_P087b	159	Pulse	99	6605127	50302	1
FAge_P087b	159	Pulse	99	6617527	62702	1
FAge_P087b	159	Pulse	99	6629926	75101	1
FAge_P087b	159	Pulse	99	6642326	87501	1
FAge_P087b	159	Pulse	99	6654726	99901	1
FAge_P087b	159	Pulse	99	6667125	112300	1
FAge_P087b	159	Pulse	99	6679525	124700	1
FAge_P087b	159	Pulse	99	6691925	137100	1
FAge_P087b	160	Picture	Encoding Sternberg Letters	6704268	0	1	24824	2	0	next	other	0
FAge_P087b	160	Pulse	99	6704324	56	1
FAge_P087b	160	Pulse	99	6716724	12456	1
FAge_P087b	161	Picture	Fixation Cross Sternberg Letters after Encoding	6729092	0	1	12495	2	0	next	other	0
FAge_P087b	161	Pulse	99	6729123	31	1
FAge_P087b	161	Pulse	99	6741523	12431	1
FAge_P087b	162	Picture	Stroop Sternberg	6741587	0	1	24824	2	0	next	hit	752
FAge_P087b	162	Response	1	6751013	9426	1
FAge_P087b	162	Pulse	99	6753922	12335	1
FAge_P087b	162	Pulse	99	6766322	24735	1
FAge_P087b	163	Picture	Fixation Cross Sternberg Letters after Stroop	6766411	0	1	37319	2	0	next	other	0
FAge_P087b	163	Pulse	99	6778722	12311	1
FAge_P087b	163	Pulse	99	6791121	24710	1
FAge_P087b	163	Pulse	99	6803521	37110	1
FAge_P087b	164	Picture	Retrieval Sternberg Letters	6803730	0	1	24824	2	0	next	hit	760
FAge_P087b	164	Response	1	6813241	9511	1
FAge_P087b	164	Pulse	99	6815921	12191	1
FAge_P087b	164	Pulse	99	6828320	24590	1
FAge_P087b	165	Picture	Fixation Cross after Retrieval	6828554	0	1	124619	2	0	next	other	0
FAge_P087b	165	Pulse	99	6840720	12166	1
FAge_P087b	165	Pulse	99	6853120	24566	1
FAge_P087b	165	Pulse	99	6865519	36965	1
FAge_P087b	165	Pulse	99	6877919	49365	1
FAge_P087b	165	Pulse	99	6890318	61764	1
FAge_P087b	165	Pulse	99	6902718	74164	1
FAge_P087b	165	Pulse	99	6915118	86564	1
FAge_P087b	165	Pulse	99	6927517	98963	1
FAge_P087b	165	Pulse	99	6939917	111363	1
FAge_P087b	165	Pulse	99	6952316	123762	1
FAge_P087b	166	Picture	Encoding Sternberg Letters	6953173	0	1	24824	2	0	next	other	0
FAge_P087b	166	Pulse	99	6964716	11543	1
FAge_P087b	166	Pulse	99	6977116	23943	1
FAge_P087b	167	Picture	Fixation Cross Sternberg Letters after Encoding	6977997	0	1	12495	2	0	next	other	0
FAge_P087b	167	Pulse	99	6989515	11518	1
FAge_P087b	168	Picture	Stroop Sternberg	6990492	0	1	24824	2	0	next	hit	780
FAge_P087b	168	Response	1	6996675	6183	1
FAge_P087b	168	Pulse	99	7001915	11423	1
FAge_P087b	168	Pulse	99	7014315	23823	1
FAge_P087b	169	Picture	Fixation Cross Sternberg Letters after Stroop	7015316	0	1	37319	2	0	next	other	0
FAge_P087b	169	Pulse	99	7026714	11398	1
FAge_P087b	169	Pulse	99	7039114	23798	1
FAge_P087b	169	Pulse	99	7051513	36197	1
FAge_P087b	170	Picture	Retrieval Sternberg Letters	7052635	0	1	24824	2	0	next	incorrect	788
FAge_P087b	170	Response	2	7061623	8988	1
FAge_P087b	170	Pulse	99	7063913	11278	1
FAge_P087b	170	Pulse	99	7076313	23678	1
FAge_P087b	171	Picture	Fixation Cross after Retrieval	7077459	0	1	137114	7	0	next	other	0
FAge_P087b	171	Pulse	99	7088712	11253	1
FAge_P087b	171	Pulse	99	7101112	23653	1
FAge_P087b	171	Pulse	99	7113512	36053	1
FAge_P087b	171	Pulse	99	7125911	48452	1
FAge_P087b	171	Pulse	99	7138311	60852	1
FAge_P087b	171	Pulse	99	7150710	73251	1
FAge_P087b	171	Pulse	99	7163110	85651	1
FAge_P087b	171	Pulse	99	7175510	98051	1
FAge_P087b	171	Pulse	99	7187909	110450	1
FAge_P087b	171	Pulse	99	7200309	122850	1
FAge_P087b	171	Pulse	99	7212708	135249	1
FAge_P087b	172	Picture	Encoding Sternberg Letters	7214573	0	6	24824	7	0	next	other	0
FAge_P087b	172	Pulse	99	7225108	10535	1
FAge_P087b	172	Pulse	99	7237508	22935	1
FAge_P087b	173	Picture	Fixation Cross Sternberg Letters after Encoding	7239397	0	1	12495	2	0	next	other	0
FAge_P087b	173	Pulse	99	7249907	10510	1
FAge_P087b	174	Picture	Stroop Sternberg	7251892	0	1	24824	2	0	next	incorrect	809
FAge_P087b	174	Response	2	7259757	7865	1
FAge_P087b	174	Pulse	99	7262307	10415	1
FAge_P087b	174	Pulse	99	7274706	22814	1
FAge_P087b	175	Picture	Fixation Cross Sternberg Letters after Stroop	7276716	0	1	37319	2	0	next	other	0
FAge_P087b	175	Pulse	99	7287106	10390	1
FAge_P087b	175	Pulse	99	7299506	22790	1
FAge_P087b	175	Pulse	99	7311905	35189	1
FAge_P087b	176	Picture	Retrieval Sternberg Letters	7314035	0	1	24824	2	0	next	hit	818
FAge_P087b	176	Pulse	99	7324305	10270	1
FAge_P087b	176	Response	1	7324885	10850	1
FAge_P087b	176	Pulse	99	7336705	22670	1
FAge_P087b	177	Picture	Fixation Cross after Retrieval	7338859	0	1	124619	2	0	next	other	0
FAge_P087b	177	Pulse	99	7349104	10245	1
FAge_P087b	177	Pulse	99	7361504	22645	1
FAge_P087b	177	Pulse	99	7373903	35044	1
FAge_P087b	177	Pulse	99	7386303	47444	1
FAge_P087b	177	Pulse	99	7398703	59844	1
FAge_P087b	177	Pulse	99	7411102	72243	1
FAge_P087b	177	Pulse	99	7423502	84643	1
FAge_P087b	177	Pulse	99	7435902	97043	1
FAge_P087b	177	Pulse	99	7448301	109442	1
FAge_P087b	177	Pulse	99	7460701	121842	1
FAge_P087b	178	Picture	Encoding Sternberg Letters	7463478	0	1	24824	2	0	next	other	0
FAge_P087b	178	Pulse	99	7473100	9622	1
FAge_P087b	178	Pulse	99	7485500	22022	1
FAge_P087b	179	Picture	Fixation Cross Sternberg Letters after Encoding	7488302	0	1	12495	2	0	next	other	0
FAge_P087b	179	Pulse	99	7497900	9598	1
FAge_P087b	180	Picture	Stroop Sternberg	7500797	0	1	24824	2	0	next	incorrect	837
FAge_P087b	180	Response	2	7508389	7592	1
FAge_P087b	180	Pulse	99	7510299	9502	1
FAge_P087b	180	Pulse	99	7522699	21902	1
FAge_P087b	181	Picture	Fixation Cross Sternberg Letters after Stroop	7525621	0	1	37319	2	0	next	other	0
FAge_P087b	181	Pulse	99	7535099	9478	1
FAge_P087b	181	Pulse	99	7547498	21877	1
FAge_P087b	181	Pulse	99	7559898	34277	1
FAge_P087b	182	Picture	Retrieval Sternberg Letters	7562940	0	1	24824	2	0	next	hit	845
FAge_P087b	182	Response	1	7569917	6977	1
FAge_P087b	182	Pulse	99	7572297	9357	1
FAge_P087b	182	Pulse	99	7584697	21757	1
FAge_P087b	183	Picture	Fixation Cross after Retrieval	7587764	0	1	112290	3	0	next	other	0
FAge_P087b	183	Pulse	99	7597097	9333	1
FAge_P087b	183	Pulse	99	7609496	21732	1
FAge_P087b	183	Pulse	99	7621896	34132	1
FAge_P087b	183	Pulse	99	7634295	46531	1
FAge_P087b	183	Pulse	99	7646695	58931	1
FAge_P087b	183	Pulse	99	7659095	71331	1
FAge_P087b	183	Pulse	99	7671494	83730	1
FAge_P087b	183	Pulse	99	7683894	96130	1
FAge_P087b	183	Pulse	99	7696294	108530	1
FAge_P087b	184	Picture	Encoding Sternberg Letters	7700054	0	2	24824	3	0	next	other	0
FAge_P087b	184	Pulse	99	7708693	8639	1
FAge_P087b	184	Pulse	99	7721093	21039	1
FAge_P087b	185	Picture	Fixation Cross Sternberg Letters after Encoding	7724878	0	1	12496	2	0	next	other	0
FAge_P087b	185	Pulse	99	7733492	8614	1
FAge_P087b	186	Picture	Stroop Sternberg	7737374	0	1	24823	3	0	next	hit	864
FAge_P087b	186	Response	1	7743372	5998	1
FAge_P087b	186	Pulse	99	7745892	8518	1
FAge_P087b	186	Pulse	99	7758292	20918	1
FAge_P087b	187	Picture	Fixation Cross Sternberg Letters after Stroop	7762197	0	2	37320	3	0	next	other	0
FAge_P087b	187	Pulse	99	7770691	8494	1
FAge_P087b	187	Pulse	99	7783091	20894	1
FAge_P087b	187	Pulse	99	7795490	33293	1
FAge_P087b	188	Picture	Retrieval Sternberg Letters	7799517	0	1	24823	2	0	next	incorrect	873
FAge_P087b	188	Pulse	99	7807890	8373	1
FAge_P087b	188	Response	2	7808120	8603	1
FAge_P087b	188	Pulse	99	7820290	20773	1
FAge_P087b	189	Picture	Fixation Cross after Retrieval	7824340	0	1	112291	2	0	next	other	0
FAge_P087b	189	Pulse	99	7832689	8349	1
FAge_P087b	189	Pulse	99	7845089	20749	1
FAge_P087b	189	Pulse	99	7857488	33148	1
FAge_P087b	189	Pulse	99	7869888	45548	1
FAge_P087b	189	Pulse	99	7882288	57948	1
FAge_P087b	189	Pulse	99	7894687	70347	1
FAge_P087b	189	Pulse	99	7907087	82747	1
FAge_P087b	189	Pulse	99	7919487	95147	1
FAge_P087b	189	Pulse	99	7931886	107546	1
FAge_P087b	190	Picture	Encoding Sternberg Letters	7936631	0	1	24824	2	0	next	other	0
FAge_P087b	190	Pulse	99	7944286	7655	1
FAge_P087b	190	Pulse	99	7956685	20054	1
FAge_P087b	191	Picture	Fixation Cross Sternberg Letters after Encoding	7961455	0	1	12495	2	0	next	other	0
FAge_P087b	191	Pulse	99	7969085	7630	1
FAge_P087b	192	Picture	Stroop Sternberg	7973950	0	1	24824	2	0	next	incorrect	892
FAge_P087b	192	Pulse	99	7981485	7535	1
FAge_P087b	192	Response	2	7982834	8884	1
FAge_P087b	192	Pulse	99	7993884	19934	1
FAge_P087b	193	Picture	Fixation Cross Sternberg Letters after Stroop	7998774	0	1	37319	2	0	next	other	0
FAge_P087b	193	Pulse	99	8006284	7510	1
FAge_P087b	193	Pulse	99	8018684	19910	1
FAge_P087b	193	Pulse	99	8031083	32309	1
FAge_P087b	194	Picture	Retrieval Sternberg Letters	8036093	0	1	24823	3	0	next	hit	900
FAge_P087b	194	Pulse	99	8043483	7390	1
FAge_P087b	194	Response	1	8050172	14079	1
FAge_P087b	194	Pulse	99	8055882	19789	1
FAge_P087b	195	Picture	Fixation Cross after Retrieval	8060916	0	2	137115	3	0	next	other	0
FAge_P087b	195	Pulse	99	8068282	7366	1
FAge_P087b	195	Pulse	99	8080682	19766	1
FAge_P087b	195	Pulse	99	8093081	32165	1
FAge_P087b	195	Pulse	99	8105481	44565	1
FAge_P087b	195	Pulse	99	8117881	56965	1
FAge_P087b	195	Pulse	99	8130280	69364	1
FAge_P087b	195	Pulse	99	8142680	81764	1
FAge_P087b	195	Pulse	99	8155079	94163	1
FAge_P087b	195	Pulse	99	8167479	106563	1
FAge_P087b	195	Pulse	99	8179879	118963	1
FAge_P087b	195	Pulse	99	8192288	131372	1
FAge_P087b	196	Picture	Encoding Sternberg Letters	8198031	0	1	24824	2	0	next	other	0
FAge_P087b	196	Pulse	99	8204688	6657	1
FAge_P087b	196	Pulse	99	8217087	19056	1
FAge_P087b	197	Picture	Fixation Cross Sternberg Letters after Encoding	8222855	0	1	12495	2	0	next	other	0
FAge_P087b	197	Pulse	99	8229487	6632	1
FAge_P087b	198	Picture	Stroop Sternberg	8235350	0	1	24824	2	0	next	hit	921
FAge_P087b	198	Pulse	99	8241887	6537	1
FAge_P087b	198	Response	1	8244376	9026	1
FAge_P087b	198	Pulse	99	8254286	18936	1
FAge_P087b	199	Picture	Fixation Cross Sternberg Letters after Stroop	8260174	0	1	37319	2	0	next	other	0
FAge_P087b	199	Pulse	99	8266686	6512	1
FAge_P087b	199	Pulse	99	8279085	18911	1
FAge_P087b	199	Pulse	99	8291485	31311	1
FAge_P087b	200	Picture	Retrieval Sternberg Letters	8297493	0	1	24824	2	0	next	incorrect	929
FAge_P087b	200	Pulse	99	8303885	6392	1
FAge_P087b	200	Response	2	8309354	11861	1
FAge_P087b	200	Pulse	99	8316284	18791	1
FAge_P087b	201	Picture	Fixation Cross after Retrieval	8322317	0	1	124619	2	0	next	other	0
FAge_P087b	201	Pulse	99	8328684	6367	1
FAge_P087b	201	Pulse	99	8341084	18767	1
FAge_P087b	201	Pulse	99	8353483	31166	1
FAge_P087b	201	Pulse	99	8365883	43566	1
FAge_P087b	201	Pulse	99	8378282	55965	1
FAge_P087b	201	Pulse	99	8390682	68365	1
FAge_P087b	201	Pulse	99	8403082	80765	1
FAge_P087b	201	Pulse	99	8415481	93164	1
FAge_P087b	201	Pulse	99	8427881	105564	1
FAge_P087b	201	Pulse	99	8440280	117963	1
FAge_P087b	202	Picture	Encoding Sternberg Letters	8446936	0	1	24824	2	0	next	other	0
FAge_P087b	202	Pulse	99	8452680	5744	1
FAge_P087b	202	Pulse	99	8465080	18144	1
FAge_P087b	203	Picture	Fixation Cross Sternberg Letters after Encoding	8471760	0	1	12495	2	0	next	other	0
FAge_P087b	203	Pulse	99	8477479	5719	1
FAge_P087b	204	Picture	Stroop Sternberg	8484255	0	1	24824	2	0	next	incorrect	949
FAge_P087b	204	Pulse	99	8489879	5624	1
FAge_P087b	204	Response	2	8490919	6664	1
FAge_P087b	204	Pulse	99	8502279	18024	1
FAge_P087b	205	Picture	Fixation Cross Sternberg Letters after Stroop	8509079	0	1	37319	2	0	next	other	0
FAge_P087b	205	Pulse	99	8514678	5599	1
FAge_P087b	205	Pulse	99	8527078	17999	1
FAge_P087b	205	Pulse	99	8539477	30398	1
FAge_P087b	206	Picture	Retrieval Sternberg Letters	8546398	0	1	24824	2	0	next	incorrect	957
FAge_P087b	206	Pulse	99	8551877	5479	1
FAge_P087b	206	Response	2	8554787	8389	1
FAge_P087b	206	Pulse	99	8564277	17879	1
FAge_P087b	207	Picture	Fixation Cross after Retrieval	8571222	0	1	149443	2	0	next	other	0
FAge_P087b	207	Pulse	99	8576676	5454	1
FAge_P087b	207	Pulse	99	8589076	17854	1
FAge_P087b	207	Pulse	99	8601475	30253	1
FAge_P087b	207	Pulse	99	8613875	42653	1
FAge_P087b	207	Pulse	99	8626275	55053	1
FAge_P087b	207	Pulse	99	8638674	67452	1
FAge_P087b	207	Pulse	99	8651074	79852	1
FAge_P087b	207	Pulse	99	8663474	92252	1
FAge_P087b	207	Pulse	99	8675873	104651	1
FAge_P087b	207	Pulse	99	8688273	117051	1
FAge_P087b	207	Pulse	99	8700672	129450	1
FAge_P087b	207	Pulse	99	8713072	141850	1
FAge_P087b	208	Picture	Encoding Sternberg Letters	8720665	0	1	24824	2	0	next	other	0
FAge_P087b	208	Pulse	99	8725472	4807	1
FAge_P087b	208	Pulse	99	8737871	17206	1
FAge_P087b	209	Picture	Fixation Cross Sternberg Letters after Encoding	8745489	0	1	12495	2	0	next	other	0
FAge_P087b	209	Pulse	99	8750271	4782	1
FAge_P087b	210	Picture	Stroop Sternberg	8757984	0	1	24824	2	0	next	incorrect	979
FAge_P087b	210	Pulse	99	8762671	4687	1
FAge_P087b	210	Response	2	8764930	6946	1
FAge_P087b	210	Pulse	99	8775070	17086	1
FAge_P087b	211	Picture	Fixation Cross Sternberg Letters after Stroop	8782808	0	1	37319	2	0	next	other	0
FAge_P087b	211	Pulse	99	8787470	4662	1
FAge_P087b	211	Pulse	99	8799869	17061	1
FAge_P087b	211	Pulse	99	8812269	29461	1
FAge_P087b	212	Picture	Retrieval Sternberg Letters	8820127	0	1	24824	2	0	next	hit	987
FAge_P087b	212	Pulse	99	8824669	4542	1
FAge_P087b	212	Response	1	8833478	13351	1
FAge_P087b	212	Pulse	99	8837068	16941	1
FAge_P087b	213	Picture	Fixation Cross after Retrieval	8844951	0	1	124619	2	0	next	other	0
FAge_P087b	213	Pulse	99	8849468	4517	1
FAge_P087b	213	Pulse	99	8861867	16916	1
FAge_P087b	213	Pulse	99	8874267	29316	1
FAge_P087b	213	Pulse	99	8886667	41716	1
FAge_P087b	213	Pulse	99	8899066	54115	1
FAge_P087b	213	Pulse	99	8911466	66515	1
FAge_P087b	213	Pulse	99	8923866	78915	1
FAge_P087b	213	Pulse	99	8936265	91314	1
FAge_P087b	213	Pulse	99	8948665	103714	1
FAge_P087b	213	Pulse	99	8961064	116113	1
FAge_P087b	214	Picture	Encoding Sternberg Letters	8969570	0	1	24823	3	0	next	other	0
FAge_P087b	214	Pulse	99	8973464	3894	1
FAge_P087b	214	Pulse	99	8985864	16294	1
FAge_P087b	215	Picture	Fixation Cross Sternberg Letters after Encoding	8994393	0	2	12496	3	0	next	other	0
FAge_P087b	215	Pulse	99	8998263	3870	1
FAge_P087b	216	Picture	Stroop Sternberg	9006889	0	1	24824	2	0	next	incorrect	1007
FAge_P087b	216	Pulse	99	9010663	3774	1
FAge_P087b	216	Response	2	9014063	7174	1
FAge_P087b	216	Pulse	99	9023062	16173	1
FAge_P087b	217	Picture	Fixation Cross Sternberg Letters after Stroop	9031713	0	1	37319	2	0	next	other	0
FAge_P087b	217	Pulse	99	9035462	3749	1
FAge_P087b	217	Pulse	99	9047862	16149	1
FAge_P087b	217	Pulse	99	9060261	28548	1
FAge_P087b	218	Picture	Retrieval Sternberg Letters	9069032	0	1	24824	2	0	next	incorrect	1015
FAge_P087b	218	Pulse	99	9072661	3629	1
FAge_P087b	218	Response	2	9076371	7339	1
FAge_P087b	218	Pulse	99	9085061	16029	1
FAge_P087b	219	Picture	Fixation Cross after Retrieval	9093856	0	1	112290	2	0	next	other	0
FAge_P087b	219	Pulse	99	9097460	3604	1
FAge_P087b	219	Pulse	99	9109860	16004	1
FAge_P087b	219	Pulse	99	9122259	28403	1
FAge_P087b	219	Pulse	99	9134659	40803	1
FAge_P087b	219	Pulse	99	9147059	53203	1
FAge_P087b	219	Pulse	99	9159458	65602	1
FAge_P087b	219	Pulse	99	9171858	78002	1
FAge_P087b	219	Pulse	99	9184258	90402	1
FAge_P087b	219	Pulse	99	9196657	102801	1
FAge_P087b	220	Picture	Encoding Sternberg Letters	9206146	0	1	24824	2	0	next	other	0
FAge_P087b	220	Pulse	99	9209057	2911	1
FAge_P087b	220	Pulse	99	9221456	15310	1
FAge_P087b	221	Picture	Fixation Cross Sternberg Letters after Encoding	9230970	0	1	12495	2	0	next	other	0
FAge_P087b	221	Pulse	99	9233856	2886	1
FAge_P087b	222	Picture	Stroop Sternberg	9243465	0	1	24824	2	0	next	hit	1034
FAge_P087b	222	Pulse	99	9246256	2791	1
FAge_P087b	222	Response	1	9250475	7010	1
FAge_P087b	222	Pulse	99	9258655	15190	1
FAge_P087b	223	Picture	Fixation Cross Sternberg Letters after Stroop	9268289	0	1	37319	2	0	next	other	0
FAge_P087b	223	Pulse	99	9271055	2766	1
FAge_P087b	223	Pulse	99	9283454	15165	1
FAge_P087b	223	Pulse	99	9295854	27565	1
FAge_P087b	224	Picture	Retrieval Sternberg Letters	9305608	0	1	24824	2	0	next	incorrect	1042
FAge_P087b	224	Pulse	99	9308254	2646	1
FAge_P087b	224	Response	2	9314173	8565	1
FAge_P087b	224	Pulse	99	9320653	15045	1
FAge_P087b	225	Picture	Fixation Cross after Retrieval	9330432	0	1	124619	2	0	next	other	0
FAge_P087b	225	Pulse	99	9333053	2621	1
FAge_P087b	225	Pulse	99	9345453	15021	1
FAge_P087b	225	Pulse	99	9357852	27420	1
FAge_P087b	225	Pulse	99	9370252	39820	1
FAge_P087b	225	Pulse	99	9382651	52219	1
FAge_P087b	225	Pulse	99	9395051	64619	1
FAge_P087b	225	Pulse	99	9407451	77019	1
FAge_P087b	225	Pulse	99	9419850	89418	1
FAge_P087b	225	Pulse	99	9432250	101818	1
FAge_P087b	225	Pulse	99	9444649	114217	1
FAge_P087b	226	Picture	Encoding Sternberg Letters	9455051	0	1	24824	2	0	next	other	0
FAge_P087b	226	Pulse	99	9457049	1998	1
FAge_P087b	226	Pulse	99	9469449	14398	1
FAge_P087b	227	Picture	Fixation Cross Sternberg Letters after Encoding	9479875	0	1	12495	2	0	next	other	0
FAge_P087b	227	Pulse	99	9481848	1973	1
FAge_P087b	228	Picture	Stroop Sternberg	9492370	0	1	24824	2	0	next	incorrect	1062
FAge_P087b	228	Pulse	99	9494248	1878	1
FAge_P087b	228	Response	2	9500068	7698	1
FAge_P087b	228	Pulse	99	9506647	14277	1
FAge_P087b	229	Picture	Fixation Cross Sternberg Letters after Stroop	9517194	0	1	37319	2	0	next	other	0
FAge_P087b	229	Pulse	99	9519047	1853	1
FAge_P087b	229	Pulse	99	9531447	14253	1
FAge_P087b	229	Pulse	99	9543846	26652	1
FAge_P087b	230	Picture	Retrieval Sternberg Letters	9554513	0	1	24824	2	0	next	incorrect	1070
FAge_P087b	230	Pulse	99	9556246	1733	1
FAge_P087b	230	Response	2	9562386	7873	1
FAge_P087b	230	Pulse	99	9568646	14133	1
FAge_P087b	231	Picture	Fixation Cross after Retrieval	9579337	0	1	124619	2	0	next	other	0
FAge_P087b	231	Pulse	99	9581045	1708	1
FAge_P087b	231	Pulse	99	9593445	14108	1
FAge_P087b	231	Pulse	99	9605844	26507	1
FAge_P087b	231	Pulse	99	9618244	38907	1
FAge_P087b	231	Pulse	99	9630644	51307	1
FAge_P087b	231	Pulse	99	9643043	63706	1
FAge_P087b	231	Pulse	99	9655443	76106	1
FAge_P087b	231	Pulse	99	9667843	88506	1
FAge_P087b	231	Pulse	99	9680242	100905	1
FAge_P087b	231	Pulse	99	9692642	113305	1
FAge_P087b	232	Picture	Encoding Sternberg Letters	9703956	0	1	24823	3	0	next	other	0
FAge_P087b	232	Pulse	99	9705041	1085	1
FAge_P087b	232	Pulse	99	9717441	13485	1
FAge_P087b	233	Picture	Fixation Cross Sternberg Letters after Encoding	9728779	0	2	12496	3	0	next	other	0
FAge_P087b	233	Pulse	99	9729841	1062	1
FAge_P087b	234	Picture	Stroop Sternberg	9741275	0	1	24824	2	0	next	incorrect	1090
FAge_P087b	234	Pulse	99	9742240	965	1
FAge_P087b	234	Response	2	9749590	8315	1
FAge_P087b	234	Pulse	99	9754640	13365	1
FAge_P087b	235	Picture	Fixation Cross Sternberg Letters after Stroop	9766099	0	1	37319	2	0	next	other	0
FAge_P087b	235	Pulse	99	9767040	941	1
FAge_P087b	235	Pulse	99	9779439	13340	1
FAge_P087b	235	Pulse	99	9791839	25740	1
FAge_P087b	236	Picture	Retrieval Sternberg Letters	9803418	0	1	24824	2	0	next	incorrect	1098
FAge_P087b	236	Pulse	99	9804238	820	1
FAge_P087b	236	Response	2	9810468	7050	1
FAge_P087b	236	Pulse	99	9816638	13220	1
FAge_P087b	237	Picture	Fixation Cross after Retrieval	9828242	0	1	112290	2	0	next	other	0
FAge_P087b	237	Pulse	99	9829038	796	1
FAge_P087b	237	Pulse	99	9841437	13195	1
FAge_P087b	237	Pulse	99	9853837	25595	1
FAge_P087b	237	Pulse	99	9866236	37994	1
FAge_P087b	237	Pulse	99	9878636	50394	1
FAge_P087b	237	Pulse	99	9891036	62794	1
FAge_P087b	237	Pulse	99	9903435	75193	1
FAge_P087b	237	Pulse	99	9915835	87593	1
FAge_P087b	237	Pulse	99	9928235	99993	1
FAge_P087b	238	Picture	Encoding Sternberg Letters	9940532	0	1	24824	2	0	next	other	0
FAge_P087b	238	Pulse	99	9940634	102	1
FAge_P087b	238	Pulse	99	9953034	12502	1
FAge_P087b	239	Picture	Fixation Cross Sternberg Letters after Encoding	9965356	0	1	12495	2	0	next	other	0
FAge_P087b	239	Pulse	99	9965433	77	1
FAge_P087b	239	Pulse	99	9977833	12477	1
FAge_P087b	240	Picture	Stroop Sternberg	9977851	0	1	24824	2	0	next	incorrect	1117
FAge_P087b	240	Response	2	9987243	9392	1
FAge_P087b	240	Pulse	99	9990243	12392	1
FAge_P087b	240	Pulse	99	10002642	24791	1
FAge_P087b	241	Picture	Fixation Cross Sternberg Letters after Stroop	10002675	0	1	37319	2	0	next	other	0
FAge_P087b	241	Pulse	99	10015042	12367	1
FAge_P087b	241	Pulse	99	10027441	24766	1
FAge_P087b	241	Pulse	99	10039841	37166	1
FAge_P087b	242	Picture	Retrieval Sternberg Letters	10039994	0	1	24824	2	0	next	incorrect	1125
FAge_P087b	242	Response	2	10049481	9487	1
FAge_P087b	242	Pulse	99	10052241	12247	1
FAge_P087b	242	Pulse	99	10064640	24646	1
FAge_P087b	243	Picture	Fixation Cross after Retrieval	10064818	0	1	137114	2	0	next	other	0
FAge_P087b	243	Pulse	99	10077040	12222	1
FAge_P087b	243	Pulse	99	10089440	24622	1
FAge_P087b	243	Pulse	99	10101839	37021	1
FAge_P087b	243	Pulse	99	10114239	49421	1
FAge_P087b	243	Pulse	99	10126638	61820	1
FAge_P087b	243	Pulse	99	10139038	74220	1
FAge_P087b	243	Pulse	99	10151438	86620	1
FAge_P087b	243	Pulse	99	10163837	99019	1
FAge_P087b	243	Pulse	99	10176237	111419	1
FAge_P087b	243	Pulse	99	10188636	123818	1
FAge_P087b	243	Pulse	99	10201036	136218	1
FAge_P087b	244	Picture	Encoding Sternberg Letters	10201932	0	1	24824	2	0	next	other	0
FAge_P087b	244	Pulse	99	10213436	11504	1
FAge_P087b	244	Pulse	99	10225835	23903	1
FAge_P087b	245	Picture	Fixation Cross Sternberg Letters after Encoding	10226756	0	1	12495	2	0	next	other	0
FAge_P087b	245	Pulse	99	10238235	11479	1
FAge_P087b	246	Picture	Stroop Sternberg	10239251	0	1	24824	2	0	next	incorrect	1146
FAge_P087b	246	Response	2	10248035	8784	1
FAge_P087b	246	Pulse	99	10250634	11383	1
FAge_P087b	246	Pulse	99	10263034	23783	1
FAge_P087b	247	Picture	Fixation Cross Sternberg Letters after Stroop	10264075	0	1	37319	2	0	next	other	0
FAge_P087b	247	Pulse	99	10275434	11359	1
FAge_P087b	247	Pulse	99	10287833	23758	1
FAge_P087b	247	Pulse	99	10300233	36158	1
FAge_P087b	248	Picture	Retrieval Sternberg Letters	10301394	0	1	24824	2	0	next	incorrect	1154
FAge_P087b	248	Response	2	10309703	8309	1
FAge_P087b	248	Pulse	99	10312632	11238	1
FAge_P087b	248	Pulse	99	10325032	23638	1
FAge_P087b	249	Picture	Fixation Cross after Retrieval	10326218	0	1	149443	2	0	next	other	0
FAge_P087b	249	Pulse	99	10337432	11214	1
FAge_P087b	249	Pulse	99	10349831	23613	1
FAge_P087b	249	Pulse	99	10362231	36013	1
FAge_P087b	249	Pulse	99	10374631	48413	1
FAge_P087b	249	Pulse	99	10387030	60812	1
FAge_P087b	249	Pulse	99	10399430	73212	1
FAge_P087b	249	Pulse	99	10411830	85612	1
FAge_P087b	249	Pulse	99	10424229	98011	1
FAge_P087b	249	Pulse	99	10436629	110411	1
FAge_P087b	249	Pulse	99	10449028	122810	1
FAge_P087b	249	Pulse	99	10461428	135210	1
FAge_P087b	249	Pulse	99	10473828	147610	1
FAge_P087b	250	Picture	Encoding Sternberg Letters	10475661	0	1	24824	2	0	next	other	0
FAge_P087b	250	Pulse	99	10486227	10566	1
FAge_P087b	250	Pulse	99	10498627	22966	1
FAge_P087b	251	Picture	Fixation Cross Sternberg Letters after Encoding	10500485	0	1	12495	2	0	next	other	0
FAge_P087b	251	Pulse	99	10511026	10541	1
FAge_P087b	252	Picture	Stroop Sternberg	10512980	0	1	24824	2	0	next	hit	1177
FAge_P087b	252	Pulse	99	10523426	10446	1
FAge_P087b	252	Response	1	10524106	11126	1
FAge_P087b	252	Pulse	99	10535826	22846	1
FAge_P087b	253	Picture	Fixation Cross Sternberg Letters after Stroop	10537804	0	1	37319	2	0	next	other	0
FAge_P087b	253	Pulse	99	10548225	10421	1
FAge_P087b	253	Pulse	99	10560625	22821	1
FAge_P087b	253	Pulse	99	10573025	35221	1
FAge_P087b	254	Picture	Retrieval Sternberg Letters	10575123	0	1	24824	2	0	next	hit	1184
FAge_P087b	254	Response	1	10583394	8271	1
FAge_P087b	254	Pulse	99	10585424	10301	1
FAge_P087b	254	Pulse	99	10597824	22701	1
FAge_P087b	255	Picture	Fixation Cross after Retrieval	10599947	0	1	137114	2	0	next	other	0
FAge_P087b	255	Pulse	99	10610223	10276	1
FAge_P087b	255	Pulse	99	10622623	22676	1
FAge_P087b	255	Pulse	99	10635023	35076	1
FAge_P087b	255	Pulse	99	10647422	47475	1
FAge_P087b	255	Pulse	99	10659822	59875	1
FAge_P087b	255	Pulse	99	10672221	72274	1
FAge_P087b	255	Pulse	99	10684621	84674	1
FAge_P087b	255	Pulse	99	10697021	97074	1
FAge_P087b	255	Pulse	99	10709420	109473	1
FAge_P087b	255	Pulse	99	10721820	121873	1
FAge_P087b	255	Pulse	99	10734220	134273	1
FAge_P087b	256	Picture	Encoding Sternberg Letters	10737061	0	1	24824	2	0	next	other	0
FAge_P087b	256	Pulse	99	10746619	9558	1
FAge_P087b	256	Pulse	99	10759019	21958	1
FAge_P087b	257	Picture	Fixation Cross Sternberg Letters after Encoding	10761885	0	1	12495	2	0	next	other	0
FAge_P087b	257	Pulse	99	10771419	9534	1
FAge_P087b	258	Picture	Stroop Sternberg	10774380	0	1	24824	2	0	next	incorrect	1205
FAge_P087b	258	Response	2	10782198	7818	1
FAge_P087b	258	Pulse	99	10783818	9438	1
FAge_P087b	258	Pulse	99	10796218	21838	1
FAge_P087b	259	Picture	Fixation Cross Sternberg Letters after Stroop	10799204	0	1	37319	2	0	next	other	0
FAge_P087b	259	Pulse	99	10808617	9413	1
FAge_P087b	259	Pulse	99	10821017	21813	1
FAge_P087b	259	Pulse	99	10833417	34213	1
FAge_P087b	260	Picture	Retrieval Sternberg Letters	10836523	0	1	24824	2	0	next	incorrect	1213
FAge_P087b	260	Response	2	10845286	8763	1
FAge_P087b	260	Pulse	99	10845816	9293	1
FAge_P087b	260	Pulse	99	10858216	21693	1
FAge_P087b	261	Picture	Fixation Cross after Retrieval	10861347	0	1	112291	2	0	next	other	0
FAge_P087b	261	Pulse	99	10870615	9268	1
FAge_P087b	261	Pulse	99	10883015	21668	1
FAge_P087b	261	Pulse	99	10895415	34068	1
FAge_P087b	261	Pulse	99	10907814	46467	1
FAge_P087b	261	Pulse	99	10920214	58867	1
FAge_P087b	261	Pulse	99	10932613	71266	1
FAge_P087b	261	Pulse	99	10945013	83666	1
FAge_P087b	261	Pulse	99	10957413	96066	1
FAge_P087b	261	Pulse	99	10969812	108465	1
FAge_P087b	262	Picture	Encoding Sternberg Letters	10973638	0	1	24823	2	0	next	other	0
FAge_P087b	262	Pulse	99	10982212	8574	1
FAge_P087b	262	Pulse	99	10994612	20974	1
FAge_P087b	263	Picture	Fixation Cross Sternberg Letters after Encoding	10998461	0	1	12496	2	0	next	other	0
FAge_P087b	263	Pulse	99	11007011	8550	1
FAge_P087b	264	Picture	Stroop Sternberg	11010957	0	1	24823	3	0	next	incorrect	1232
FAge_P087b	264	Response	2	11019081	8124	1
FAge_P087b	264	Pulse	99	11019411	8454	1
FAge_P087b	264	Pulse	99	11031810	20853	1
FAge_P087b	265	Picture	Fixation Cross Sternberg Letters after Stroop	11035780	0	2	37320	3	0	next	other	0
FAge_P087b	265	Pulse	99	11044210	8430	1
FAge_P087b	265	Pulse	99	11056610	20830	1
FAge_P087b	265	Pulse	99	11069009	33229	1
FAge_P087b	266	Picture	Retrieval Sternberg Letters	11073100	0	1	24823	2	0	next	incorrect	1241
FAge_P087b	266	Pulse	99	11081409	8309	1
FAge_P087b	266	Response	2	11081429	8329	1
FAge_P087b	266	Pulse	99	11093809	20709	1
FAge_P087b	267	Picture	Fixation Cross after Retrieval	11097923	0	1	149443	2	0	next	other	0
FAge_P087b	267	Pulse	99	11106208	8285	1
FAge_P087b	267	Pulse	99	11118608	20685	1
FAge_P087b	267	Pulse	99	11131007	33084	1
FAge_P087b	267	Pulse	99	11143407	45484	1
FAge_P087b	267	Pulse	99	11155807	57884	1
FAge_P087b	267	Pulse	99	11168206	70283	1
FAge_P087b	267	Pulse	99	11180606	82683	1
FAge_P087b	267	Pulse	99	11193005	95082	1
FAge_P087b	267	Pulse	99	11205405	107482	1
FAge_P087b	267	Pulse	99	11217805	119882	1
FAge_P087b	267	Pulse	99	11230204	132281	1
FAge_P087b	267	Pulse	99	11242604	144681	1
FAge_P087b	268	Picture	Encoding Sternberg Letters	11247366	0	1	24824	2	0	next	other	0
FAge_P087b	268	Pulse	99	11255004	7638	1
FAge_P087b	268	Pulse	99	11267403	20037	1
FAge_P087b	269	Picture	Fixation Cross Sternberg Letters after Encoding	11272190	0	1	12495	2	0	next	other	0
FAge_P087b	269	Pulse	99	11279803	7613	1
FAge_P087b	270	Picture	Stroop Sternberg	11284685	0	1	24824	2	0	next	incorrect	1263
FAge_P087b	270	Pulse	99	11292202	7517	1
FAge_P087b	270	Response	2	11292582	7897	1
FAge_P087b	270	Pulse	99	11304602	19917	1
FAge_P087b	271	Picture	Fixation Cross Sternberg Letters after Stroop	11309509	0	1	37319	2	0	next	other	0
FAge_P087b	271	Pulse	99	11317002	7493	1
FAge_P087b	271	Pulse	99	11329401	19892	1
FAge_P087b	271	Pulse	99	11341801	32292	1
FAge_P087b	272	Picture	Retrieval Sternberg Letters	11346828	0	1	24824	2	0	next	hit	1271
FAge_P087b	272	Pulse	99	11354201	7373	1
FAge_P087b	272	Response	1	11357620	10792	1
FAge_P087b	272	Pulse	99	11366600	19772	1
FAge_P087b	273	Picture	Fixation Cross after Retrieval	11371652	0	1	124619	2	0	next	other	0
FAge_P087b	273	Pulse	99	11379000	7348	1
FAge_P087b	273	Pulse	99	11391399	19747	1
FAge_P087b	273	Pulse	99	11403799	32147	1
FAge_P087b	273	Pulse	99	11416199	44547	1
FAge_P087b	273	Pulse	99	11428598	56946	1
FAge_P087b	273	Pulse	99	11440998	69346	1
FAge_P087b	273	Pulse	99	11453397	81745	1
FAge_P087b	273	Pulse	99	11465797	94145	1
FAge_P087b	273	Pulse	99	11478197	106545	1
FAge_P087b	273	Pulse	99	11490596	118944	1
FAge_P087b	274	Picture	Encoding Sternberg Letters	11496271	0	1	24824	2	0	next	other	0
FAge_P087b	274	Pulse	99	11502996	6725	1
FAge_P087b	274	Pulse	99	11515395	19124	1
FAge_P087b	275	Picture	Fixation Cross Sternberg Letters after Encoding	11521095	0	1	12495	2	0	next	other	0
FAge_P087b	275	Pulse	99	11527795	6700	1
FAge_P087b	276	Picture	Stroop Sternberg	11533590	0	1	24824	2	0	next	incorrect	1291
FAge_P087b	276	Pulse	99	11540195	6605	1
FAge_P087b	276	Response	2	11540885	7295	1
FAge_P087b	276	Pulse	99	11552594	19004	1
FAge_P087b	277	Picture	Fixation Cross Sternberg Letters after Stroop	11558414	0	1	37319	2	0	next	other	0
FAge_P087b	277	Pulse	99	11564994	6580	1
FAge_P087b	277	Pulse	99	11577394	18980	1
FAge_P087b	277	Pulse	99	11589793	31379	1
FAge_P087b	278	Picture	Retrieval Sternberg Letters	11595733	0	1	24824	2	0	next	hit	1299
FAge_P087b	278	Pulse	99	11602193	6460	1
FAge_P087b	278	Response	1	11604273	8540	1
FAge_P087b	278	Pulse	99	11614592	18859	1
FAge_P087b	279	Picture	Fixation Cross after Retrieval	11620557	0	1	112291	2	0	next	other	0
FAge_P087b	279	Pulse	99	11626992	6435	1
FAge_P087b	279	Pulse	99	11639392	18835	1
FAge_P087b	279	Pulse	99	11651791	31234	1
FAge_P087b	279	Pulse	99	11664191	43634	1
FAge_P087b	279	Pulse	99	11676590	56033	1
FAge_P087b	279	Pulse	99	11688990	68433	1
FAge_P087b	279	Pulse	99	11701390	80833	1
FAge_P087b	279	Pulse	99	11713789	93232	1
FAge_P087b	279	Pulse	99	11726189	105632	1
FAge_P087b	280	Picture	Encoding Sternberg Letters	11732848	0	1	24823	2	0	next	other	0
FAge_P087b	280	Pulse	99	11738589	5741	1
FAge_P087b	280	Pulse	99	11750998	18150	1
FAge_P087b	281	Picture	Fixation Cross Sternberg Letters after Encoding	11757671	0	1	12496	2	0	next	other	0
FAge_P087b	281	Pulse	99	11763398	5727	1
FAge_P087b	282	Picture	Stroop Sternberg	11770167	0	1	24823	3	0	next	hit	1318
FAge_P087b	282	Pulse	99	11775797	5630	1
FAge_P087b	282	Response	1	11776977	6810	1
FAge_P087b	282	Pulse	99	11788197	18030	1
FAge_P087b	283	Picture	Fixation Cross Sternberg Letters after Stroop	11794990	0	2	37319	4	0	next	other	0
FAge_P087b	283	Pulse	99	11800597	5607	1
FAge_P087b	283	Pulse	99	11812996	18006	1
FAge_P087b	283	Pulse	99	11825396	30406	1
FAge_P087b	284	Picture	Retrieval Sternberg Letters	11832309	0	2	24824	3	0	next	hit	1326
FAge_P087b	284	Pulse	99	11837796	5487	1
FAge_P087b	284	Response	1	11841395	9086	1
FAge_P087b	284	Pulse	99	11850195	17886	1
FAge_P087b	285	Picture	Fixation Cross after Retrieval	11857133	0	1	137115	2	0	next	other	0
FAge_P087b	285	Pulse	99	11862595	5462	1
FAge_P087b	285	Pulse	99	11874994	17861	1
FAge_P087b	285	Pulse	99	11887394	30261	1
FAge_P087b	285	Pulse	99	11899794	42661	1
FAge_P087b	285	Pulse	99	11912193	55060	1
FAge_P087b	285	Pulse	99	11924593	67460	1
FAge_P087b	285	Pulse	99	11936992	79859	1
FAge_P087b	285	Pulse	99	11949392	92259	1
FAge_P087b	285	Pulse	99	11961792	104659	1
FAge_P087b	285	Pulse	99	11974191	117058	1
FAge_P087b	285	Pulse	99	11986591	129458	1
FAge_P087b	286	Picture	Encoding Sternberg Letters	11994248	0	1	24824	2	0	next	other	0
FAge_P087b	286	Pulse	99	11998991	4743	1
FAge_P087b	286	Pulse	99	12011390	17142	1
FAge_P087b	287	Picture	Fixation Cross Sternberg Letters after Encoding	12019072	0	1	12495	2	0	next	other	0
FAge_P087b	287	Pulse	99	12023790	4718	1
FAge_P087b	288	Picture	Stroop Sternberg	12031567	0	1	24824	2	0	next	hit	1347
FAge_P087b	288	Pulse	99	12036189	4622	1
FAge_P087b	288	Response	1	12039519	7952	1
FAge_P087b	288	Pulse	99	12048589	17022	1
FAge_P087b	289	Picture	Fixation Cross Sternberg Letters after Stroop	12056391	0	1	37319	2	0	next	other	0
FAge_P087b	289	Pulse	99	12060989	4598	1
FAge_P087b	289	Pulse	99	12073388	16997	1
FAge_P087b	289	Pulse	99	12085788	29397	1
FAge_P087b	290	Picture	Retrieval Sternberg Letters	12093710	0	1	24824	2	0	next	incorrect	1355
FAge_P087b	290	Pulse	99	12098188	4478	1
FAge_P087b	290	Response	2	12102267	8557	1
FAge_P087b	290	Pulse	99	12110587	16877	1
FAge_P087b	291	Picture	Fixation Cross after Retrieval	12118534	0	1	112290	2	0	next	other	0
FAge_P087b	291	Pulse	99	12122987	4453	1
FAge_P087b	291	Pulse	99	12135386	16852	1
FAge_P087b	291	Pulse	99	12147786	29252	1
FAge_P087b	291	Pulse	99	12160186	41652	1
FAge_P087b	291	Pulse	99	12172585	54051	1
FAge_P087b	291	Pulse	99	12184985	66451	1
FAge_P087b	291	Pulse	99	12197384	78850	1
FAge_P087b	291	Pulse	99	12209784	91250	1
FAge_P087b	291	Pulse	99	12222184	103650	1
FAge_P087b	292	Picture	End Sternberg	12230824	0	1	37319	2	0	next	other	0
FAge_P087b	292	Pulse	99	12234583	3759	1
FAge_P087b	292	Pulse	99	12246983	16159	1
FAge_P087b	292	Pulse	99	12259382	28558	1
FAge_P087b	293	Picture	Instruction Stroop	12268143	0	1	37319	2	0	next	other	0
FAge_P087b	293	Pulse	99	12271782	3639	1
FAge_P087b	293	Pulse	99	12284182	16039	1
FAge_P087b	293	Pulse	99	12296581	28438	1
FAge_P087b	294	Picture	stroop neutral close	12305462	0	1	24991	2	0	next	incorrect	1377
FAge_P087b	294	Pulse	99	12308981	3519	1
FAge_P087b	294	Response	2	12315201	9739	1
FAge_P087b	294	Pulse	99	12321381	15919	1
FAge_P087b	295	Picture	stroop neutral close	12330453	0	1	24990	2	0	next	hit	1381
FAge_P087b	295	Pulse	99	12333780	3327	1
FAge_P087b	295	Response	1	12338930	8477	1
FAge_P087b	295	Pulse	99	12346180	15727	1
FAge_P087b	296	Picture	stroop neutral close	12355443	0	1	24824	2	0	next	incorrect	1385
FAge_P087b	296	Pulse	99	12358579	3136	1
FAge_P087b	296	Response	2	12362329	6886	1
FAge_P087b	296	Pulse	99	12370979	15536	1
FAge_P087b	297	Picture	stroop neutral close	12380267	0	1	24990	2	0	next	incorrect	1389
FAge_P087b	297	Pulse	99	12383379	3112	1
FAge_P087b	297	Response	2	12387898	7631	1
FAge_P087b	297	Pulse	99	12395778	15511	1
FAge_P087b	298	Picture	stroop neutral close	12405257	0	1	24991	2	0	next	hit	1393
FAge_P087b	298	Pulse	99	12408178	2921	1
FAge_P087b	298	Response	1	12411808	6551	1
FAge_P087b	298	Pulse	99	12420578	15321	1
FAge_P087b	299	Picture	stroop neutral close	12430248	0	1	24824	2	0	next	incorrect	1397
FAge_P087b	299	Pulse	99	12432977	2729	1
FAge_P087b	299	Response	2	12437487	7239	1
FAge_P087b	299	Pulse	99	12445377	15129	1
FAge_P087b	300	Picture	Fixation Cross Stroop	12455072	0	1	124619	2	0	next	other	0
FAge_P087b	300	Pulse	99	12457776	2704	1
FAge_P087b	300	Pulse	99	12470176	15104	1
FAge_P087b	300	Pulse	99	12482576	27504	1
FAge_P087b	300	Pulse	99	12494975	39903	1
FAge_P087b	300	Pulse	99	12507375	52303	1
FAge_P087b	300	Pulse	99	12519774	64702	1
FAge_P087b	300	Pulse	99	12532174	77102	1
FAge_P087b	300	Pulse	99	12544574	89502	1
FAge_P087b	300	Pulse	99	12556973	101901	1
FAge_P087b	300	Pulse	99	12569373	114301	1
FAge_P087b	301	Picture	stroop neutral close	12579691	0	1	24990	2	0	next	hit	1412
FAge_P087b	301	Pulse	99	12581773	2082	1
FAge_P087b	301	Response	1	12586842	7151	1
FAge_P087b	301	Pulse	99	12594172	14481	1
FAge_P087b	302	Picture	stroop neutral close	12604681	0	1	24824	2	0	next	incorrect	1416
FAge_P087b	302	Pulse	99	12606572	1891	1
FAge_P087b	302	Response	2	12617301	12620	1
FAge_P087b	302	Pulse	99	12618971	14290	1
FAge_P087b	303	Picture	stroop neutral close	12629505	0	1	24824	2	0	next	incorrect	1420
FAge_P087b	303	Pulse	99	12631371	1866	1
FAge_P087b	303	Response	2	12636311	6806	1
FAge_P087b	303	Pulse	99	12643771	14266	1
FAge_P087b	304	Picture	stroop neutral close	12654329	0	1	24824	2	0	next	incorrect	1424
FAge_P087b	304	Pulse	99	12656170	1841	1
FAge_P087b	304	Response	2	12661980	7651	1
FAge_P087b	304	Pulse	99	12668570	14241	1
FAge_P087b	305	Picture	stroop neutral close	12679153	0	1	24990	2	0	next	hit	1428
FAge_P087b	305	Pulse	99	12680970	1817	1
FAge_P087b	305	Response	1	12685579	6426	1
FAge_P087b	305	Pulse	99	12693369	14216	1
FAge_P087b	306	Picture	stroop neutral close	12704143	0	1	24824	2	0	next	incorrect	1432
FAge_P087b	306	Pulse	99	12705769	1626	1
FAge_P087b	306	Response	2	12711958	7815	1
FAge_P087b	306	Pulse	99	12718168	14025	1
FAge_P087b	307	Picture	Fixation Cross Stroop	12728967	0	1	124619	2	0	next	other	0
FAge_P087b	307	Pulse	99	12730568	1601	1
FAge_P087b	307	Pulse	99	12742968	14001	1
FAge_P087b	307	Pulse	99	12755367	26400	1
FAge_P087b	307	Pulse	99	12767767	38800	1
FAge_P087b	307	Pulse	99	12780166	51199	1
FAge_P087b	307	Pulse	99	12792566	63599	1
FAge_P087b	307	Pulse	99	12804966	75999	1
FAge_P087b	307	Pulse	99	12817365	88398	1
FAge_P087b	307	Pulse	99	12829765	100798	1
FAge_P087b	307	Pulse	99	12842164	113197	1
FAge_P087b	308	Picture	stroop neutral close	12853586	0	1	24824	2	0	next	hit	1447
FAge_P087b	308	Pulse	99	12854564	978	1
FAge_P087b	308	Response	1	12865694	12108	1
FAge_P087b	308	Pulse	99	12866963	13377	1
FAge_P087b	309	Picture	stroop neutral close	12878410	0	1	24990	2	0	next	incorrect	1451
FAge_P087b	309	Pulse	99	12879363	953	1
FAge_P087b	309	Response	2	12887293	8883	1
FAge_P087b	309	Pulse	99	12891763	13353	1
FAge_P087b	310	Picture	stroop neutral close	12903400	0	1	24824	2	0	next	incorrect	1455
FAge_P087b	310	Pulse	99	12904163	763	1
FAge_P087b	310	Response	2	12912652	9252	1
FAge_P087b	310	Pulse	99	12916562	13162	1
FAge_P087b	311	Picture	stroop neutral close	12928224	0	1	24824	2	0	next	incorrect	1459
FAge_P087b	311	Pulse	99	12928962	738	1
FAge_P087b	311	Response	2	12935552	7328	1
FAge_P087b	311	Pulse	99	12941361	13137	1
FAge_P087b	312	Picture	stroop neutral close	12953048	0	1	24991	2	0	next	hit	1463
FAge_P087b	312	Pulse	99	12953761	713	1
FAge_P087b	312	Response	1	12960051	7003	1
FAge_P087b	312	Pulse	99	12966161	13113	1
FAge_P087b	313	Picture	stroop neutral close	12978039	0	1	24823	2	0	next	hit	1467
FAge_P087b	313	Pulse	99	12978560	521	1
FAge_P087b	313	Response	1	12984790	6751	1
FAge_P087b	313	Pulse	99	12990960	12921	1
FAge_P087b	314	Picture	Fixation Cross Stroop	13002862	0	1	124619	3	0	next	other	0
FAge_P087b	314	Pulse	99	13003360	498	1
FAge_P087b	314	Pulse	99	13015759	12897	1
FAge_P087b	314	Pulse	99	13028159	25297	1
FAge_P087b	314	Pulse	99	13040558	37696	1
FAge_P087b	314	Pulse	99	13052958	50096	1
FAge_P087b	314	Pulse	99	13065358	62496	1
FAge_P087b	314	Pulse	99	13077757	74895	1
FAge_P087b	314	Pulse	99	13090157	87295	1
FAge_P087b	314	Pulse	99	13102556	99694	1
FAge_P087b	314	Pulse	99	13114956	112094	1
FAge_P087b	314	Pulse	99	13127356	124494	1
FAge_P087b	315	Picture	stroop neutral close	13127481	0	2	24991	3	0	next	incorrect	1482
FAge_P087b	315	Response	2	13138875	11394	1
FAge_P087b	315	Pulse	99	13139755	12274	1
FAge_P087b	315	Pulse	99	13152155	24674	1
FAge_P087b	316	Picture	stroop neutral close	13152472	0	1	24990	2	0	next	hit	1486
FAge_P087b	316	Response	1	13160535	8063	1
FAge_P087b	316	Pulse	99	13164554	12082	1
FAge_P087b	316	Pulse	99	13176954	24482	1
FAge_P087b	317	Picture	stroop neutral close	13177462	0	1	24824	2	0	next	incorrect	1490
FAge_P087b	317	Response	2	13186174	8712	1
FAge_P087b	317	Pulse	99	13189354	11892	1
FAge_P087b	317	Pulse	99	13201753	24291	1
FAge_P087b	318	Picture	stroop neutral close	13202286	0	1	24824	2	0	next	incorrect	1494
FAge_P087b	318	Response	2	13210243	7957	1
FAge_P087b	318	Pulse	99	13214153	11867	1
FAge_P087b	318	Pulse	99	13226553	24267	1
FAge_P087b	319	Picture	stroop neutral close	13227110	0	1	24824	2	0	next	incorrect	1498
FAge_P087b	319	Response	2	13235952	8842	1
FAge_P087b	319	Pulse	99	13238952	11842	1
FAge_P087b	319	Pulse	99	13251352	24242	1
FAge_P087b	320	Picture	stroop neutral close	13251934	0	1	24824	2	0	next	incorrect	1502
FAge_P087b	320	Response	2	13259362	7428	1
FAge_P087b	320	Pulse	99	13263751	11817	1
FAge_P087b	320	Pulse	99	13276151	24217	1
FAge_P087b	321	Picture	Fixation Cross Stroop	13276758	0	1	124619	2	0	next	other	0
FAge_P087b	321	Pulse	99	13288551	11793	1
FAge_P087b	321	Pulse	99	13300950	24192	1
FAge_P087b	321	Pulse	99	13313350	36592	1
FAge_P087b	321	Pulse	99	13325750	48992	1
FAge_P087b	321	Pulse	99	13338149	61391	1
FAge_P087b	321	Pulse	99	13350549	73791	1
FAge_P087b	321	Pulse	99	13362948	86190	1
FAge_P087b	321	Pulse	99	13375348	98590	1
FAge_P087b	321	Pulse	99	13387748	110990	1
FAge_P087b	321	Pulse	99	13400147	123389	1
FAge_P087b	322	Picture	stroop maximum incongruent	13401377	0	1	24823	3	0	next	hit	1518
FAge_P087b	322	Pulse	99	13412547	11170	1
FAge_P087b	322	Response	1	13413477	12100	1
FAge_P087b	322	Pulse	99	13424947	23570	1
FAge_P087b	323	Picture	stroop maximum incongruent	13426200	0	2	24824	4	0	next	hit	1521
FAge_P087b	323	Response	1	13437296	11096	1
FAge_P087b	323	Pulse	99	13437346	11146	1
FAge_P087b	323	Pulse	99	13449746	23546	1
FAge_P087b	324	Picture	stroop maximum incongruent	13451024	0	2	24824	3	0	next	hit	1525
FAge_P087b	324	Response	1	13461125	10101	1
FAge_P087b	324	Pulse	99	13462145	11121	1
FAge_P087b	324	Pulse	99	13474545	23521	1
FAge_P087b	325	Picture	stroop maximum incongruent	13475848	0	1	24991	2	0	next	incorrect	1529
FAge_P087b	325	Response	2	13486195	10347	1
FAge_P087b	325	Pulse	99	13486944	11096	1
FAge_P087b	325	Pulse	99	13499344	23496	1
FAge_P087b	326	Picture	stroop maximum incongruent	13500839	0	1	24824	2	0	next	hit	1533
FAge_P087b	326	Response	1	13508744	7905	1
FAge_P087b	326	Pulse	99	13511744	10905	1
FAge_P087b	326	Pulse	99	13524153	23314	1
FAge_P087b	327	Picture	stroop maximum incongruent	13525663	0	1	24823	3	0	next	incorrect	1537
FAge_P087b	327	Response	2	13535473	9810	1
FAge_P087b	327	Pulse	99	13536543	10880	1
FAge_P087b	327	Pulse	99	13548953	23290	1
FAge_P087b	328	Picture	Fixation Cross Stroop	13550486	0	2	124620	3	0	next	other	0
FAge_P087b	328	Pulse	99	13561352	10866	1
FAge_P087b	328	Pulse	99	13573752	23266	1
FAge_P087b	328	Pulse	99	13586152	35666	1
FAge_P087b	328	Pulse	99	13598551	48065	1
FAge_P087b	328	Pulse	99	13610951	60465	1
FAge_P087b	328	Pulse	99	13623350	72864	1
FAge_P087b	328	Pulse	99	13635750	85264	1
FAge_P087b	328	Pulse	99	13648150	97664	1
FAge_P087b	328	Pulse	99	13660549	110063	1
FAge_P087b	328	Pulse	99	13672949	122463	1
FAge_P087b	329	Picture	stroop maximum incongruent	13675106	0	1	24823	3	0	next	incorrect	1553
FAge_P087b	329	Pulse	99	13685349	10243	1
FAge_P087b	329	Response	2	13687718	12612	1
FAge_P087b	329	Pulse	99	13697748	22642	1
FAge_P087b	330	Picture	stroop maximum incongruent	13699929	0	2	24824	3	0	next	incorrect	1557
FAge_P087b	330	Pulse	99	13710148	10219	1
FAge_P087b	330	Response	2	13711667	11738	1
FAge_P087b	330	Pulse	99	13722547	22618	1
FAge_P087b	331	Picture	stroop maximum incongruent	13724753	0	1	24824	2	0	next	hit	1560
FAge_P087b	331	Response	1	13733217	8464	1
FAge_P087b	331	Pulse	99	13734947	10194	1
FAge_P087b	331	Pulse	99	13747346	22593	1
FAge_P087b	332	Picture	stroop maximum incongruent	13749577	0	1	24824	2	0	next	hit	1564
FAge_P087b	332	Response	1	13757846	8269	1
FAge_P087b	332	Pulse	99	13759746	10169	1
FAge_P087b	332	Pulse	99	13772146	22569	1
FAge_P087b	333	Picture	stroop maximum incongruent	13774401	0	1	24824	2	0	next	hit	1568
FAge_P087b	333	Response	1	13783535	9134	1
FAge_P087b	333	Pulse	99	13784545	10144	1
FAge_P087b	333	Pulse	99	13796945	22544	1
FAge_P087b	334	Picture	stroop maximum incongruent	13799225	0	1	24824	2	0	next	incorrect	1572
FAge_P087b	334	Response	2	13807965	8740	1
FAge_P087b	334	Pulse	99	13809344	10119	1
FAge_P087b	334	Pulse	99	13821744	22519	1
FAge_P087b	335	Picture	Fixation Cross Stroop	13824049	0	1	124619	2	0	next	other	0
FAge_P087b	335	Pulse	99	13834144	10095	1
FAge_P087b	335	Pulse	99	13846543	22494	1
FAge_P087b	335	Pulse	99	13858943	34894	1
FAge_P087b	335	Pulse	99	13871343	47294	1
FAge_P087b	335	Pulse	99	13883742	59693	1
FAge_P087b	335	Pulse	99	13896142	72093	1
FAge_P087b	335	Pulse	99	13908541	84492	1
FAge_P087b	335	Pulse	99	13920941	96892	1
FAge_P087b	335	Pulse	99	13933341	109292	1
FAge_P087b	335	Pulse	99	13945740	121691	1
FAge_P087b	336	Picture	stroop maximum incongruent	13948668	0	1	24824	2	0	next	hit	1587
FAge_P087b	336	Response	1	13957520	8852	1
FAge_P087b	336	Pulse	99	13958140	9472	1
FAge_P087b	336	Pulse	99	13970540	21872	1
FAge_P087b	337	Picture	stroop maximum incongruent	13973492	0	1	24824	2	0	next	hit	1591
FAge_P087b	337	Response	1	13982929	9437	1
FAge_P087b	337	Pulse	99	13982949	9457	1
FAge_P087b	337	Pulse	99	13995339	21847	1
FAge_P087b	338	Picture	stroop maximum incongruent	13998316	0	1	24990	2	0	next	incorrect	1595
FAge_P087b	338	Response	2	14006999	8683	1
FAge_P087b	338	Pulse	99	14007738	9422	1
FAge_P087b	338	Pulse	99	14020138	21822	1
FAge_P087b	339	Picture	stroop maximum incongruent	14023306	0	1	24824	2	0	next	hit	1599
FAge_P087b	339	Response	1	14030998	7692	1
FAge_P087b	339	Pulse	99	14032538	9232	1
FAge_P087b	339	Pulse	99	14044937	21631	1
FAge_P087b	340	Picture	stroop maximum incongruent	14048130	0	1	24990	2	0	next	hit	1603
FAge_P087b	340	Response	1	14055607	7477	1
FAge_P087b	340	Pulse	99	14057337	9207	1
FAge_P087b	340	Pulse	99	14069737	21607	1
FAge_P087b	341	Picture	stroop maximum incongruent	14073120	0	1	24824	2	0	next	incorrect	1607
FAge_P087b	341	Response	2	14080596	7476	1
FAge_P087b	341	Pulse	99	14082136	9016	1
FAge_P087b	341	Pulse	99	14094536	21416	1
FAge_P087b	342	Picture	Fixation Cross Stroop	14097944	0	1	124619	2	0	next	other	0
FAge_P087b	342	Pulse	99	14106935	8991	1
FAge_P087b	342	Pulse	99	14119335	21391	1
FAge_P087b	342	Pulse	99	14131735	33791	1
FAge_P087b	342	Pulse	99	14144134	46190	1
FAge_P087b	342	Pulse	99	14156534	58590	1
FAge_P087b	342	Pulse	99	14168933	70989	1
FAge_P087b	342	Pulse	99	14181333	83389	1
FAge_P087b	342	Pulse	99	14193733	95789	1
FAge_P087b	342	Pulse	99	14206132	108188	1
FAge_P087b	342	Pulse	99	14218532	120588	1
FAge_P087b	343	Picture	stroop maximum incongruent	14222563	0	1	24824	2	0	next	incorrect	1623
FAge_P087b	343	Pulse	99	14230932	8369	1
FAge_P087b	343	Response	2	14232721	10158	1
FAge_P087b	343	Pulse	99	14243331	20768	1
FAge_P087b	344	Picture	stroop maximum incongruent	14247387	0	1	24990	3	0	next	hit	1626
FAge_P087b	344	Response	1	14254351	6964	1
FAge_P087b	344	Pulse	99	14255731	8344	1
FAge_P087b	344	Pulse	99	14268130	20743	1
FAge_P087b	345	Picture	stroop maximum incongruent	14272377	0	2	24824	3	0	next	incorrect	1631
FAge_P087b	345	Pulse	99	14280530	8153	1
FAge_P087b	345	Response	2	14280620	8243	1
FAge_P087b	345	Pulse	99	14292930	20553	1
FAge_P087b	346	Picture	stroop maximum incongruent	14297201	0	1	24824	2	0	next	incorrect	1635
FAge_P087b	346	Pulse	99	14305329	8128	1
FAge_P087b	346	Response	2	14305829	8628	1
FAge_P087b	346	Pulse	99	14317729	20528	1
FAge_P087b	347	Picture	stroop maximum incongruent	14322025	0	1	24824	2	0	next	incorrect	1639
FAge_P087b	347	Pulse	99	14330129	8104	1
FAge_P087b	347	Response	2	14331598	9573	1
FAge_P087b	347	Pulse	99	14342528	20503	1
FAge_P087b	348	Picture	stroop maximum incongruent	14346849	0	1	24824	2	0	next	incorrect	1643
FAge_P087b	348	Pulse	99	14354928	8079	1
FAge_P087b	348	Response	2	14355028	8179	1
FAge_P087b	348	Pulse	99	14367327	20478	1
FAge_P087b	349	Picture	Fixation Cross Stroop	14371673	0	1	124619	2	0	next	other	0
FAge_P087b	349	Pulse	99	14379727	8054	1
FAge_P087b	349	Pulse	99	14392127	20454	1
FAge_P087b	349	Pulse	99	14404526	32853	1
FAge_P087b	349	Pulse	99	14416926	45253	1
FAge_P087b	349	Pulse	99	14429325	57652	1
FAge_P087b	349	Pulse	99	14441725	70052	1
FAge_P087b	349	Pulse	99	14454125	82452	1
FAge_P087b	349	Pulse	99	14466524	94851	1
FAge_P087b	349	Pulse	99	14478924	107251	1
FAge_P087b	349	Pulse	99	14491323	119650	1
FAge_P087b	350	Picture	End Stroop	14496292	0	1	44015	2	0	next	other	0
FAge_P087b	350	Pulse	99	14503723	7431	1
FAge_P087b	350	Pulse	99	14516123	19831	1
FAge_P087b	350	Pulse	99	14528522	32230	1
