# Supplementary material for: Towards clinical applicability of fMRI via systematic filtering
Source: PLoS One. 2025 May 12;20(5):e0321088. doi: 10.1371/journal.pone.0321088 (PMC12068634; doi:10.1371/journal.pone.0321088)
Supplement: S1 Code — (ZIP) [file pone.0321088.s001.zip › PLOS_DATA_CODE/Logfiles/Fage_P090a-fage.log]

Scenario - Fage Final
Logfile written - 07/12/2013 13:59:38

Subject	Trial	Event Type	Code	Time	TTime	Uncertainty	Duration	Uncertainty	ReqTime	ReqDur	Stim Type	Pair Index

Fage_P090a	1	Pulse	99	123680	133675	1
Fage_P090a	2	Picture	Instruction Sternberg Symbols	123949	0	1	37320	2	0	next	other	0
Fage_P090a	2	Pulse	99	136080	12131	1
Fage_P090a	2	Pulse	99	148479	24530	1
Fage_P090a	2	Pulse	99	160879	36930	1
Fage_P090a	3	Picture	Encoding Sternberg Symbols	161269	0	1	24824	2	0	next	other	0
Fage_P090a	3	Pulse	99	173279	12010	1
Fage_P090a	3	Pulse	99	185678	24409	1
Fage_P090a	4	Picture	Fixation Cross Sternberg Symbols after Encoding	186093	0	1	12495	2	0	next	other	0
Fage_P090a	4	Pulse	99	198078	11985	1
Fage_P090a	5	Picture	Stroop Sternberg	198588	0	1	24824	2	0	next	incorrect	12
Fage_P090a	5	Response	2	208388	9800	1
Fage_P090a	5	Pulse	99	210478	11890	1
Fage_P090a	5	Pulse	99	222888	24300	1
Fage_P090a	6	Picture	Fixation Cross Sternberg Symbols after Stroop	223412	0	1	37319	2	0	next	other	0
Fage_P090a	6	Pulse	99	235287	11875	1
Fage_P090a	6	Pulse	99	247687	24275	1
Fage_P090a	6	Pulse	99	260087	36675	1
Fage_P090a	7	Picture	Retrieval Sternberg Symbols	260731	0	1	24824	2	0	next	incorrect	21
Fage_P090a	7	Pulse	99	272487	11756	1
Fage_P090a	7	Response	2	272836	12105	1
Fage_P090a	7	Pulse	99	284886	24155	1
Fage_P090a	8	Picture	Fixation Cross after Retrieval	285555	0	1	112292	2	0	next	other	0
Fage_P090a	8	Pulse	99	297286	11731	1
Fage_P090a	8	Pulse	99	309686	24131	1
Fage_P090a	8	Pulse	99	322085	36530	1
Fage_P090a	8	Pulse	99	334485	48930	1
Fage_P090a	8	Pulse	99	346885	61330	1
Fage_P090a	8	Pulse	99	359285	73730	1
Fage_P090a	8	Pulse	99	371684	86129	1
Fage_P090a	8	Pulse	99	384084	98529	1
Fage_P090a	8	Pulse	99	396484	110929	1
Fage_P090a	9	Picture	Encoding Sternberg Symbols	397847	0	1	24824	2	0	next	other	0
Fage_P090a	9	Pulse	99	408884	11037	1
Fage_P090a	9	Pulse	99	421283	23436	1
Fage_P090a	10	Picture	Fixation Cross Sternberg Symbols after Encoding	422671	0	1	12495	2	0	next	other	0
Fage_P090a	10	Pulse	99	433683	11012	1
Fage_P090a	11	Picture	Stroop Sternberg	435166	0	1	24824	2	0	next	incorrect	39
Fage_P090a	11	Response	2	443223	8057	1
Fage_P090a	11	Pulse	99	446083	10917	1
Fage_P090a	11	Pulse	99	458482	23316	1
Fage_P090a	12	Picture	Fixation Cross Sternberg Symbols after Stroop	459990	0	1	37319	3	0	next	other	0
Fage_P090a	12	Pulse	99	470882	10892	1
Fage_P090a	12	Pulse	99	483282	23292	1
Fage_P090a	12	Pulse	99	495682	35692	1
Fage_P090a	13	Picture	Retrieval Sternberg Symbols	497309	0	2	24825	3	0	next	hit	47
Fage_P090a	13	Response	1	507511	10202	1
Fage_P090a	13	Pulse	99	508081	10772	1
Fage_P090a	13	Pulse	99	520481	23172	1
Fage_P090a	14	Picture	Fixation Cross after Retrieval	522134	0	1	149444	2	0	next	other	0
Fage_P090a	14	Pulse	99	532881	10747	1
Fage_P090a	14	Pulse	99	545281	23147	1
Fage_P090a	14	Pulse	99	557680	35546	1
Fage_P090a	14	Pulse	99	570080	47946	1
Fage_P090a	14	Pulse	99	582480	60346	1
Fage_P090a	14	Pulse	99	594879	72745	1
Fage_P090a	14	Pulse	99	607279	85145	1
Fage_P090a	14	Pulse	99	619679	97545	1
Fage_P090a	14	Pulse	99	632079	109945	1
Fage_P090a	14	Pulse	99	644478	122344	1
Fage_P090a	14	Pulse	99	656878	134744	1
Fage_P090a	14	Pulse	99	669278	147144	1
Fage_P090a	15	Picture	Encoding Sternberg Symbols	671578	0	1	24824	2	0	next	other	0
Fage_P090a	15	Pulse	99	681678	10100	1
Fage_P090a	15	Pulse	99	694077	22499	1
Fage_P090a	16	Picture	Fixation Cross Sternberg Symbols after Encoding	696402	0	1	12495	2	0	next	other	0
Fage_P090a	16	Pulse	99	706477	10075	1
Fage_P090a	17	Picture	Stroop Sternberg	708897	0	1	24823	3	0	next	hit	70
Fage_P090a	17	Pulse	99	718877	9980	1
Fage_P090a	17	Response	1	719007	10110	1
Fage_P090a	17	Pulse	99	731277	22380	1
Fage_P090a	18	Picture	Fixation Cross Sternberg Symbols after Stroop	733720	0	2	37320	3	0	next	other	0
Fage_P090a	18	Pulse	99	743676	9956	1
Fage_P090a	18	Pulse	99	756076	22356	1
Fage_P090a	18	Pulse	99	768476	34756	1
Fage_P090a	19	Picture	Retrieval Sternberg Symbols	771040	0	1	24824	3	0	next	hit	77
Fage_P090a	19	Response	1	780535	9495	1
Fage_P090a	19	Pulse	99	780875	9835	1
Fage_P090a	19	Pulse	99	793275	22235	1
Fage_P090a	20	Picture	Fixation Cross after Retrieval	795864	0	2	124621	3	0	next	other	0
Fage_P090a	20	Pulse	99	805675	9811	1
Fage_P090a	20	Pulse	99	818075	22211	1
Fage_P090a	20	Pulse	99	830474	34610	1
Fage_P090a	20	Pulse	99	842874	47010	1
Fage_P090a	20	Pulse	99	855274	59410	1
Fage_P090a	20	Pulse	99	867674	71810	1
Fage_P090a	20	Pulse	99	880073	84209	1
Fage_P090a	20	Pulse	99	892473	96609	1
Fage_P090a	20	Pulse	99	904873	109009	1
Fage_P090a	20	Pulse	99	917272	121408	1
Fage_P090a	21	Picture	Encoding Sternberg Symbols	920485	0	1	24824	2	0	next	other	0
Fage_P090a	21	Pulse	99	929672	9187	1
Fage_P090a	21	Pulse	99	942072	21587	1
Fage_P090a	22	Picture	Fixation Cross Sternberg Symbols after Encoding	945309	0	1	12495	2	0	next	other	0
Fage_P090a	22	Pulse	99	954472	9163	1
Fage_P090a	23	Picture	Stroop Sternberg	957804	0	1	24824	2	0	next	hit	98
Fage_P090a	23	Pulse	99	966872	9068	1
Fage_P090a	23	Response	1	968621	10817	1
Fage_P090a	23	Pulse	99	979271	21467	1
Fage_P090a	24	Picture	Fixation Cross Sternberg Symbols after Stroop	982628	0	1	37319	2	0	next	other	0
Fage_P090a	24	Pulse	99	991671	9043	1
Fage_P090a	24	Pulse	99	1004071	21443	1
Fage_P090a	24	Pulse	99	1016470	33842	1
Fage_P090a	25	Picture	Retrieval Sternberg Symbols	1019947	0	1	24824	2	0	next	incorrect	105
Fage_P090a	25	Response	2	1028580	8633	1
Fage_P090a	25	Pulse	99	1028870	8923	1
Fage_P090a	25	Pulse	99	1041270	21323	1
Fage_P090a	26	Picture	Fixation Cross after Retrieval	1044771	0	1	136949	2	0	next	other	0
Fage_P090a	26	Pulse	99	1053669	8898	1
Fage_P090a	26	Pulse	99	1066069	21298	1
Fage_P090a	26	Pulse	99	1078469	33698	1
Fage_P090a	26	Pulse	99	1090869	46098	1
Fage_P090a	26	Pulse	99	1103268	58497	1
Fage_P090a	26	Pulse	99	1115668	70897	1
Fage_P090a	26	Pulse	99	1128068	83297	1
Fage_P090a	26	Pulse	99	1140468	95697	1
Fage_P090a	26	Pulse	99	1152867	108096	1
Fage_P090a	26	Pulse	99	1165267	120496	1
Fage_P090a	26	Pulse	99	1177667	132896	1
Fage_P090a	27	Picture	Encoding Sternberg Symbols	1181720	0	1	24824	2	0	next	other	0
Fage_P090a	27	Pulse	99	1190067	8347	1
Fage_P090a	27	Pulse	99	1202466	20746	1
Fage_P090a	28	Picture	Fixation Cross Sternberg Symbols after Encoding	1206544	0	1	12495	3	0	next	other	0
Fage_P090a	28	Pulse	99	1214866	8322	1
Fage_P090a	29	Picture	Stroop Sternberg	1219039	0	2	24825	3	0	next	incorrect	127
Fage_P090a	29	Pulse	99	1227266	8227	1
Fage_P090a	29	Response	2	1228765	9726	1
Fage_P090a	29	Pulse	99	1239665	20626	1
Fage_P090a	30	Picture	Fixation Cross Sternberg Symbols after Stroop	1243864	0	1	37319	2	0	next	other	0
Fage_P090a	30	Pulse	99	1252065	8201	1
Fage_P090a	30	Pulse	99	1264465	20601	1
Fage_P090a	30	Pulse	99	1276865	33001	1
Fage_P090a	31	Picture	Retrieval Sternberg Symbols	1281183	0	1	24824	2	0	next	hit	135
Fage_P090a	31	Pulse	99	1289264	8081	1
Fage_P090a	31	Response	1	1292584	11401	1
Fage_P090a	31	Pulse	99	1301664	20481	1
Fage_P090a	32	Picture	Fixation Cross after Retrieval	1306007	0	1	124620	2	0	next	other	0
Fage_P090a	32	Pulse	99	1314064	8057	1
Fage_P090a	32	Pulse	99	1326464	20457	1
Fage_P090a	32	Pulse	99	1338863	32856	1
Fage_P090a	32	Pulse	99	1351263	45256	1
Fage_P090a	32	Pulse	99	1363663	57656	1
Fage_P090a	32	Pulse	99	1376062	70055	1
Fage_P090a	32	Pulse	99	1388462	82455	1
Fage_P090a	32	Pulse	99	1400862	94855	1
Fage_P090a	32	Pulse	99	1413262	107255	1
Fage_P090a	32	Pulse	99	1425661	119654	1
Fage_P090a	33	Picture	Encoding Sternberg Symbols	1430627	0	1	24824	2	0	next	other	0
Fage_P090a	33	Pulse	99	1438061	7434	1
Fage_P090a	33	Pulse	99	1450461	19834	1
Fage_P090a	34	Picture	Fixation Cross Sternberg Symbols after Encoding	1455451	0	1	12495	2	0	next	other	0
Fage_P090a	34	Pulse	99	1462861	7410	1
Fage_P090a	35	Picture	Stroop Sternberg	1467946	0	1	24824	3	0	next	incorrect	155
Fage_P090a	35	Pulse	99	1475260	7314	1
Fage_P090a	35	Response	2	1477000	9054	1
Fage_P090a	35	Pulse	99	1487660	19714	1
Fage_P090a	36	Picture	Fixation Cross Sternberg Symbols after Stroop	1492770	0	2	37320	3	0	next	other	0
Fage_P090a	36	Pulse	99	1500060	7290	1
Fage_P090a	36	Pulse	99	1512459	19689	1
Fage_P090a	36	Pulse	99	1524859	32089	1
Fage_P090a	37	Picture	Retrieval Sternberg Symbols	1530090	0	1	24824	2	0	next	hit	162
Fage_P090a	37	Response	1	1536819	6729	1
Fage_P090a	37	Pulse	99	1537259	7169	1
Fage_P090a	37	Pulse	99	1549659	19569	1
Fage_P090a	38	Picture	Fixation Cross after Retrieval	1554914	0	1	112291	2	0	next	other	0
Fage_P090a	38	Pulse	99	1562058	7144	1
Fage_P090a	38	Pulse	99	1574458	19544	1
Fage_P090a	38	Pulse	99	1586858	31944	1
Fage_P090a	38	Pulse	99	1599258	44344	1
Fage_P090a	38	Pulse	99	1611657	56743	1
Fage_P090a	38	Pulse	99	1624057	69143	1
Fage_P090a	38	Pulse	99	1636457	81543	1
Fage_P090a	38	Pulse	99	1648856	93942	1
Fage_P090a	38	Pulse	99	1661256	106342	1
Fage_P090a	39	Picture	Encoding Sternberg Symbols	1667205	0	1	24824	3	0	next	other	0
Fage_P090a	39	Pulse	99	1673656	6451	1
Fage_P090a	39	Pulse	99	1686056	18851	1
Fage_P090a	40	Picture	Fixation Cross Sternberg Symbols after Encoding	1692029	0	2	12496	3	0	next	other	0
Fage_P090a	40	Pulse	99	1698455	6426	1
Fage_P090a	41	Picture	Stroop Sternberg	1704525	0	1	24823	3	0	next	hit	182
Fage_P090a	41	Pulse	99	1710855	6330	1
Fage_P090a	41	Response	1	1713005	8480	1
Fage_P090a	41	Pulse	99	1723255	18730	1
Fage_P090a	42	Picture	Fixation Cross Sternberg Symbols after Stroop	1729348	0	2	37320	3	0	next	other	0
Fage_P090a	42	Pulse	99	1735655	6307	1
Fage_P090a	42	Pulse	99	1748054	18706	1
Fage_P090a	42	Pulse	99	1760454	31106	1
Fage_P090a	43	Picture	Retrieval Sternberg Symbols	1766668	0	1	24824	2	0	next	hit	190
Fage_P090a	43	Pulse	99	1772854	6186	1
Fage_P090a	43	Response	1	1775484	8816	1
Fage_P090a	43	Pulse	99	1785253	18585	1
Fage_P090a	44	Picture	Fixation Cross after Retrieval	1791492	0	1	112291	2	0	next	other	0
Fage_P090a	44	Pulse	99	1797653	6161	1
Fage_P090a	44	Pulse	99	1810053	18561	1
Fage_P090a	44	Pulse	99	1822453	30961	1
Fage_P090a	44	Pulse	99	1834852	43360	1
Fage_P090a	44	Pulse	99	1847252	55760	1
Fage_P090a	44	Pulse	99	1859652	68160	1
Fage_P090a	44	Pulse	99	1872052	80560	1
Fage_P090a	44	Pulse	99	1884451	92959	1
Fage_P090a	44	Pulse	99	1896851	105359	1
Fage_P090a	45	Picture	Encoding Sternberg Symbols	1903783	0	1	24824	2	0	next	other	0
Fage_P090a	45	Pulse	99	1909251	5468	1
Fage_P090a	45	Pulse	99	1921651	17868	1
Fage_P090a	46	Picture	Fixation Cross Sternberg Symbols after Encoding	1928607	0	1	12496	2	0	next	other	0
Fage_P090a	46	Pulse	99	1934060	5453	1
Fage_P090a	47	Picture	Stroop Sternberg	1941103	0	1	24824	2	0	next	incorrect	209
Fage_P090a	47	Pulse	99	1946450	5347	1
Fage_P090a	47	Response	2	1950050	8947	1
Fage_P090a	47	Pulse	99	1958860	17757	1
Fage_P090a	48	Picture	Fixation Cross Sternberg Symbols after Stroop	1965927	0	1	37319	2	0	next	other	0
Fage_P090a	48	Pulse	99	1971259	5332	1
Fage_P090a	48	Pulse	99	1983659	17732	1
Fage_P090a	48	Pulse	99	1996059	30132	1
Fage_P090a	49	Picture	Retrieval Sternberg Symbols	2003246	0	1	24824	2	0	next	hit	217
Fage_P090a	49	Pulse	99	2008459	5213	1
Fage_P090a	49	Response	1	2015248	12002	1
Fage_P090a	49	Pulse	99	2020858	17612	1
Fage_P090a	50	Picture	Fixation Cross after Retrieval	2028070	0	1	136949	2	0	next	other	0
Fage_P090a	50	Pulse	99	2033258	5188	1
Fage_P090a	50	Pulse	99	2045658	17588	1
Fage_P090a	50	Pulse	99	2058057	29987	1
Fage_P090a	50	Pulse	99	2070457	42387	1
Fage_P090a	50	Pulse	99	2082857	54787	1
Fage_P090a	50	Pulse	99	2095257	67187	1
Fage_P090a	50	Pulse	99	2107656	79586	1
Fage_P090a	50	Pulse	99	2120056	91986	1
Fage_P090a	50	Pulse	99	2132456	104386	1
Fage_P090a	50	Pulse	99	2144856	116786	1
Fage_P090a	50	Pulse	99	2157255	129185	1
Fage_P090a	51	Picture	Encoding Sternberg Symbols	2165019	0	1	24824	2	0	next	other	0
Fage_P090a	51	Pulse	99	2169655	4636	1
Fage_P090a	51	Pulse	99	2182055	17036	1
Fage_P090a	52	Picture	Fixation Cross Sternberg Symbols after Encoding	2189843	0	1	12495	3	0	next	other	0
Fage_P090a	52	Pulse	99	2194455	4612	1
Fage_P090a	53	Picture	Stroop Sternberg	2202338	0	2	24824	3	0	next	hit	238
Fage_P090a	53	Pulse	99	2206854	4516	1
Fage_P090a	53	Response	1	2210514	8176	1
Fage_P090a	53	Pulse	99	2219254	16916	1
Fage_P090a	54	Picture	Fixation Cross Sternberg Symbols after Stroop	2227162	0	1	37320	2	0	next	other	0
Fage_P090a	54	Pulse	99	2231654	4492	1
Fage_P090a	54	Pulse	99	2244053	16891	1
Fage_P090a	54	Pulse	99	2256453	29291	1
Fage_P090a	55	Picture	Retrieval Sternberg Symbols	2264482	0	1	24824	2	0	next	incorrect	246
Fage_P090a	55	Pulse	99	2268853	4371	1
Fage_P090a	55	Response	2	2273573	9091	1
Fage_P090a	55	Pulse	99	2281253	16771	1
Fage_P090a	56	Picture	Fixation Cross after Retrieval	2289306	0	1	124620	2	0	next	other	0
Fage_P090a	56	Pulse	99	2293652	4346	1
Fage_P090a	56	Pulse	99	2306052	16746	1
Fage_P090a	56	Pulse	99	2318452	29146	1
Fage_P090a	56	Pulse	99	2330852	41546	1
Fage_P090a	56	Pulse	99	2343251	53945	1
Fage_P090a	56	Pulse	99	2355651	66345	1
Fage_P090a	56	Pulse	99	2368051	78745	1
Fage_P090a	56	Pulse	99	2380450	91144	1
Fage_P090a	56	Pulse	99	2392850	103544	1
Fage_P090a	56	Pulse	99	2405250	115944	1
Fage_P090a	57	Picture	Encoding Sternberg Symbols	2413926	0	1	24824	2	0	next	other	0
Fage_P090a	57	Pulse	99	2417650	3724	1
Fage_P090a	57	Pulse	99	2430049	16123	1
Fage_P090a	58	Picture	Fixation Cross Sternberg Symbols after Encoding	2438750	0	1	12495	2	0	next	other	0
Fage_P090a	58	Pulse	99	2442449	3699	1
Fage_P090a	59	Picture	Stroop Sternberg	2451245	0	1	24824	2	0	next	incorrect	266
Fage_P090a	59	Pulse	99	2454849	3604	1
Fage_P090a	59	Response	2	2459808	8563	1
Fage_P090a	59	Pulse	99	2467248	16003	1
Fage_P090a	60	Picture	Fixation Cross Sternberg Symbols after Stroop	2476069	0	1	37320	2	0	next	other	0
Fage_P090a	60	Pulse	99	2479648	3579	1
Fage_P090a	60	Pulse	99	2492048	15979	1
Fage_P090a	60	Pulse	99	2504448	28379	1
Fage_P090a	61	Picture	Retrieval Sternberg Symbols	2513389	0	1	24824	2	0	next	incorrect	274
Fage_P090a	61	Pulse	99	2516848	3459	1
Fage_P090a	61	Response	2	2523987	10598	1
Fage_P090a	61	Pulse	99	2529247	15858	1
Fage_P090a	62	Picture	Fixation Cross after Retrieval	2538213	0	1	149444	2	0	next	other	0
Fage_P090a	62	Pulse	99	2541647	3434	1
Fage_P090a	62	Pulse	99	2554047	15834	1
Fage_P090a	62	Pulse	99	2566447	28234	1
Fage_P090a	62	Pulse	99	2578846	40633	1
Fage_P090a	62	Pulse	99	2591246	53033	1
Fage_P090a	62	Pulse	99	2603646	65433	1
Fage_P090a	62	Pulse	99	2616045	77832	1
Fage_P090a	62	Pulse	99	2628445	90232	1
Fage_P090a	62	Pulse	99	2640845	102632	1
Fage_P090a	62	Pulse	99	2653244	115031	1
Fage_P090a	62	Pulse	99	2665644	127431	1
Fage_P090a	62	Pulse	99	2678044	139831	1
Fage_P090a	63	Picture	Encoding Sternberg Symbols	2687657	0	1	24824	2	0	next	other	0
Fage_P090a	63	Pulse	99	2690444	2787	1
Fage_P090a	63	Pulse	99	2702843	15186	1
Fage_P090a	64	Picture	Fixation Cross Sternberg Symbols after Encoding	2712481	0	1	12495	2	0	next	other	0
Fage_P090a	64	Pulse	99	2715243	2762	1
Fage_P090a	65	Picture	Stroop Sternberg	2724976	0	1	24824	2	0	next	incorrect	296
Fage_P090a	65	Pulse	99	2727643	2667	1
Fage_P090a	65	Response	2	2732943	7967	1
Fage_P090a	65	Pulse	99	2740043	15067	1
Fage_P090a	66	Picture	Fixation Cross Sternberg Symbols after Stroop	2749800	0	1	37320	2	0	next	other	0
Fage_P090a	66	Pulse	99	2752442	2642	1
Fage_P090a	66	Pulse	99	2764842	15042	1
Fage_P090a	66	Pulse	99	2777242	27442	1
Fage_P090a	67	Picture	Retrieval Sternberg Symbols	2787120	0	1	24824	2	0	next	incorrect	304
Fage_P090a	67	Pulse	99	2789642	2522	1
Fage_P090a	67	Response	2	2797851	10731	1
Fage_P090a	67	Pulse	99	2802041	14921	1
Fage_P090a	68	Picture	Fixation Cross after Retrieval	2811944	0	1	124620	2	0	next	other	0
Fage_P090a	68	Pulse	99	2814441	2497	1
Fage_P090a	68	Pulse	99	2826841	14897	1
Fage_P090a	68	Pulse	99	2839240	27296	1
Fage_P090a	68	Pulse	99	2851640	39696	1
Fage_P090a	68	Pulse	99	2864040	52096	1
Fage_P090a	68	Pulse	99	2876440	64496	1
Fage_P090a	68	Pulse	99	2888839	76895	1
Fage_P090a	68	Pulse	99	2901239	89295	1
Fage_P090a	68	Pulse	99	2913639	101695	1
Fage_P090a	68	Pulse	99	2926038	114094	1
Fage_P090a	69	Picture	Encoding Sternberg Symbols	2936564	0	1	24824	2	0	next	other	0
Fage_P090a	69	Pulse	99	2938438	1874	1
Fage_P090a	69	Pulse	99	2950838	14274	1
Fage_P090a	70	Picture	Fixation Cross Sternberg Symbols after Encoding	2961388	0	1	12495	2	0	next	other	0
Fage_P090a	70	Pulse	99	2963238	1850	1
Fage_P090a	71	Picture	Stroop Sternberg	2973883	0	1	24824	2	0	next	incorrect	324
Fage_P090a	71	Pulse	99	2975637	1754	1
Fage_P090a	71	Response	2	2982897	9014	1
Fage_P090a	71	Pulse	99	2988037	14154	1
Fage_P090a	72	Picture	Fixation Cross Sternberg Symbols after Stroop	2998707	0	1	37320	2	0	next	other	0
Fage_P090a	72	Pulse	99	3000437	1730	1
Fage_P090a	72	Pulse	99	3012837	14130	1
Fage_P090a	72	Pulse	99	3025236	26529	1
Fage_P090a	73	Picture	Retrieval Sternberg Symbols	3036027	0	1	24824	2	0	next	incorrect	332
Fage_P090a	73	Pulse	99	3037636	1609	1
Fage_P090a	73	Response	2	3043956	7929	1
Fage_P090a	73	Pulse	99	3050036	14009	1
Fage_P090a	74	Picture	Fixation Cross after Retrieval	3060851	0	1	112291	2	0	next	other	0
Fage_P090a	74	Pulse	99	3062436	1585	1
Fage_P090a	74	Pulse	99	3074835	13984	1
Fage_P090a	74	Pulse	99	3087235	26384	1
Fage_P090a	74	Pulse	99	3099635	38784	1
Fage_P090a	74	Pulse	99	3112034	51183	1
Fage_P090a	74	Pulse	99	3124434	63583	1
Fage_P090a	74	Pulse	99	3136834	75983	1
Fage_P090a	74	Pulse	99	3149234	88383	1
Fage_P090a	74	Pulse	99	3161633	100782	1
Fage_P090a	75	Picture	Encoding Sternberg Symbols	3173142	0	1	24824	2	0	next	other	0
Fage_P090a	75	Pulse	99	3174033	891	1
Fage_P090a	75	Pulse	99	3186433	13291	1
Fage_P090a	76	Picture	Fixation Cross Sternberg Symbols after Encoding	3197966	0	1	12495	2	0	next	other	0
Fage_P090a	76	Pulse	99	3198833	867	1
Fage_P090a	77	Picture	Stroop Sternberg	3210461	0	1	24824	2	0	next	hit	351
Fage_P090a	77	Pulse	99	3211232	771	1
Fage_P090a	77	Response	1	3221162	10701	1
Fage_P090a	77	Pulse	99	3223632	13171	1
Fage_P090a	78	Picture	Fixation Cross Sternberg Symbols after Stroop	3235285	0	1	37320	2	0	next	other	0
Fage_P090a	78	Pulse	99	3236032	747	1
Fage_P090a	78	Pulse	99	3248431	13146	1
Fage_P090a	78	Pulse	99	3260831	25546	1
Fage_P090a	79	Picture	Retrieval Sternberg Symbols	3272605	0	1	24824	2	0	next	hit	359
Fage_P090a	79	Pulse	99	3273231	626	1
Fage_P090a	79	Response	1	3281541	8936	1
Fage_P090a	79	Pulse	99	3285630	13025	1
Fage_P090a	80	Picture	Fixation Cross after Retrieval	3297429	0	1	124620	2	0	next	other	0
Fage_P090a	80	Pulse	99	3298030	601	1
Fage_P090a	80	Pulse	99	3310430	13001	1
Fage_P090a	80	Pulse	99	3322830	25401	1
Fage_P090a	80	Pulse	99	3335230	37801	1
Fage_P090a	80	Pulse	99	3347629	50200	1
Fage_P090a	80	Pulse	99	3360029	62600	1
Fage_P090a	80	Pulse	99	3372429	75000	1
Fage_P090a	80	Pulse	99	3384828	87399	1
Fage_P090a	80	Pulse	99	3397228	99799	1
Fage_P090a	80	Pulse	99	3409628	112199	1
Fage_P090a	80	Pulse	99	3422028	124599	1
Fage_P090a	81	Picture	Encoding Sternberg Symbols	3422049	0	1	24824	2	0	next	other	0
Fage_P090a	81	Pulse	99	3434427	12378	1
Fage_P090a	81	Pulse	99	3446827	24778	1
Fage_P090a	82	Picture	Fixation Cross Sternberg Symbols after Encoding	3446873	0	1	12495	2	0	next	other	0
Fage_P090a	82	Pulse	99	3459227	12354	1
Fage_P090a	83	Picture	Stroop Sternberg	3459368	0	1	24824	2	0	next	incorrect	379
Fage_P090a	83	Response	2	3468487	9119	1
Fage_P090a	83	Pulse	99	3471626	12258	1
Fage_P090a	83	Pulse	99	3484026	24658	1
Fage_P090a	84	Picture	Fixation Cross Sternberg Symbols after Stroop	3484192	0	1	37320	2	0	next	other	0
Fage_P090a	84	Pulse	99	3496426	12234	1
Fage_P090a	84	Pulse	99	3508826	24634	1
Fage_P090a	84	Pulse	99	3521225	37033	1
Fage_P090a	85	Picture	Retrieval Sternberg Symbols	3521512	0	1	24824	2	0	next	incorrect	387
Fage_P090a	85	Response	2	3531575	10063	1
Fage_P090a	85	Pulse	99	3533625	12113	1
Fage_P090a	85	Pulse	99	3546025	24513	1
Fage_P090a	86	Picture	Fixation Cross after Retrieval	3546336	0	1	124620	2	0	next	other	0
Fage_P090a	86	Pulse	99	3558425	12089	1
Fage_P090a	86	Pulse	99	3570824	24488	1
Fage_P090a	86	Pulse	99	3583224	36888	1
Fage_P090a	86	Pulse	99	3595624	49288	1
Fage_P090a	86	Pulse	99	3608024	61688	1
Fage_P090a	86	Pulse	99	3620423	74087	1
Fage_P090a	86	Pulse	99	3632823	86487	1
Fage_P090a	86	Pulse	99	3645223	98887	1
Fage_P090a	86	Pulse	99	3657632	111296	1
Fage_P090a	86	Pulse	99	3670032	123696	1
Fage_P090a	87	Picture	Encoding Sternberg Symbols	3670956	0	1	24824	2	0	next	other	0
Fage_P090a	87	Pulse	99	3682432	11476	1
Fage_P090a	87	Pulse	99	3694832	23876	1
Fage_P090a	88	Picture	Fixation Cross Sternberg Symbols after Encoding	3695780	0	1	12495	2	0	next	other	0
Fage_P090a	88	Pulse	99	3707231	11451	1
Fage_P090a	89	Picture	Stroop Sternberg	3708275	0	1	24824	2	0	next	incorrect	407
Fage_P090a	89	Response	2	3716941	8666	1
Fage_P090a	89	Pulse	99	3719631	11356	1
Fage_P090a	89	Pulse	99	3732031	23756	1
Fage_P090a	90	Picture	Fixation Cross Sternberg Symbols after Stroop	3733099	0	1	37320	2	0	next	other	0
Fage_P090a	90	Pulse	99	3744431	11332	1
Fage_P090a	90	Pulse	99	3756830	23731	1
Fage_P090a	90	Pulse	99	3769230	36131	1
Fage_P090a	91	Picture	Retrieval Sternberg Symbols	3770419	0	1	24824	2	0	next	hit	415
Fage_P090a	91	Response	1	3778330	7911	1
Fage_P090a	91	Pulse	99	3781630	11211	1
Fage_P090a	91	Pulse	99	3794030	23611	1
Fage_P090a	92	Picture	Fixation Cross after Retrieval	3795243	0	1	112291	2	0	next	other	0
Fage_P090a	92	Pulse	99	3806429	11186	1
Fage_P090a	92	Pulse	99	3818829	23586	1
Fage_P090a	92	Pulse	99	3831229	35986	1
Fage_P090a	92	Pulse	99	3843628	48385	1
Fage_P090a	92	Pulse	99	3856028	60785	1
Fage_P090a	92	Pulse	99	3868428	73185	1
Fage_P090a	92	Pulse	99	3880828	85585	1
Fage_P090a	92	Pulse	99	3893227	97984	1
Fage_P090a	92	Pulse	99	3905627	110384	1
Fage_P090a	93	Picture	Encoding Sternberg Symbols	3907534	0	1	24824	2	0	next	other	0
Fage_P090a	93	Pulse	99	3918027	10493	1
Fage_P090a	93	Pulse	99	3930426	22892	1
Fage_P090a	94	Picture	Fixation Cross Sternberg Symbols after Encoding	3932358	0	1	12495	2	0	next	other	0
Fage_P090a	94	Pulse	99	3942826	10468	1
Fage_P090a	95	Picture	Stroop Sternberg	3944853	0	1	24824	2	0	next	incorrect	434
Fage_P090a	95	Response	2	3953226	8373	1
Fage_P090a	95	Pulse	99	3955226	10373	1
Fage_P090a	95	Pulse	99	3967626	22773	1
Fage_P090a	96	Picture	Fixation Cross Sternberg Symbols after Stroop	3969677	0	1	37320	2	0	next	other	0
Fage_P090a	96	Pulse	99	3980026	10349	1
Fage_P090a	96	Pulse	99	3992425	22748	1
Fage_P090a	96	Pulse	99	4004825	35148	1
Fage_P090a	97	Picture	Retrieval Sternberg Symbols	4006997	0	1	24824	2	0	next	hit	443
Fage_P090a	97	Pulse	99	4017225	10228	1
Fage_P090a	97	Response	1	4018084	11087	1
Fage_P090a	97	Pulse	99	4029624	22627	1
Fage_P090a	98	Picture	Fixation Cross after Retrieval	4031821	0	1	136949	2	0	next	other	0
Fage_P090a	98	Pulse	99	4042024	10203	1
Fage_P090a	98	Pulse	99	4054424	22603	1
Fage_P090a	98	Pulse	99	4066824	35003	1
Fage_P090a	98	Pulse	99	4079224	47403	1
Fage_P090a	98	Pulse	99	4091623	59802	1
Fage_P090a	98	Pulse	99	4104023	72202	1
Fage_P090a	98	Pulse	99	4116422	84601	1
Fage_P090a	98	Pulse	99	4128822	97001	1
Fage_P090a	98	Pulse	99	4141222	109401	1
Fage_P090a	98	Pulse	99	4153622	121801	1
Fage_P090a	98	Pulse	99	4166021	134200	1
Fage_P090a	99	Picture	Encoding Sternberg Symbols	4168770	0	1	24824	2	0	next	other	0
Fage_P090a	99	Pulse	99	4178421	9651	1
Fage_P090a	99	Pulse	99	4190821	22051	1
Fage_P090a	100	Picture	Fixation Cross Sternberg Symbols after Encoding	4193594	0	1	12495	2	0	next	other	0
Fage_P090a	100	Pulse	99	4203221	9627	1
Fage_P090a	101	Picture	Stroop Sternberg	4206089	0	1	24824	2	0	next	incorrect	463
Fage_P090a	101	Response	2	4214970	8881	1
Fage_P090a	101	Pulse	99	4215620	9531	1
Fage_P090a	101	Pulse	99	4228020	21931	1
Fage_P090a	102	Picture	Fixation Cross Sternberg Symbols after Stroop	4230913	0	1	37319	2	0	next	other	0
Fage_P090a	102	Pulse	99	4240420	9507	1
Fage_P090a	102	Pulse	99	4252819	21906	1
Fage_P090a	102	Pulse	99	4265219	34306	1
Fage_P090a	103	Picture	Retrieval Sternberg Symbols	4268232	0	1	24824	3	0	next	hit	472
Fage_P090a	103	Pulse	99	4277619	9387	1
Fage_P090a	103	Response	1	4278489	10257	1
Fage_P090a	103	Pulse	99	4290019	21787	1
Fage_P090a	104	Picture	Fixation Cross after Retrieval	4293056	0	2	149445	3	0	next	other	0
Fage_P090a	104	Pulse	99	4302418	9362	1
Fage_P090a	104	Pulse	99	4314818	21762	1
Fage_P090a	104	Pulse	99	4327218	34162	1
Fage_P090a	104	Pulse	99	4339617	46561	1
Fage_P090a	104	Pulse	99	4352017	58961	1
Fage_P090a	104	Pulse	99	4364417	71361	1
Fage_P090a	104	Pulse	99	4376817	83761	1
Fage_P090a	104	Pulse	99	4389216	96160	1
Fage_P090a	104	Pulse	99	4401616	108560	1
Fage_P090a	104	Pulse	99	4414016	120960	1
Fage_P090a	104	Pulse	99	4426416	133360	1
Fage_P090a	104	Pulse	99	4438815	145759	1
Fage_P090a	105	Picture	Encoding Sternberg Symbols	4442501	0	1	24824	2	0	next	other	0
Fage_P090a	105	Pulse	99	4451215	8714	1
Fage_P090a	105	Pulse	99	4463615	21114	1
Fage_P090a	106	Picture	Fixation Cross Sternberg Symbols after Encoding	4467325	0	1	12495	2	0	next	other	0
Fage_P090a	106	Pulse	99	4476015	8690	1
Fage_P090a	107	Picture	Stroop Sternberg	4479820	0	1	24824	2	0	next	hit	494
Fage_P090a	107	Pulse	99	4488414	8594	1
Fage_P090a	107	Response	1	4490794	10974	1
Fage_P090a	107	Pulse	99	4500814	20994	1
Fage_P090a	108	Picture	Fixation Cross Sternberg Symbols after Stroop	4504644	0	1	37319	2	0	next	other	0
Fage_P090a	108	Pulse	99	4513214	8570	1
Fage_P090a	108	Pulse	99	4525613	20969	1
Fage_P090a	108	Pulse	99	4538012	33368	2
Fage_P090a	109	Picture	Retrieval Sternberg Symbols	4541963	0	1	24824	2	0	next	incorrect	502
Fage_P090a	109	Pulse	99	4550413	8450	1
Fage_P090a	109	Response	2	4550943	8980	1
Fage_P090a	109	Pulse	99	4562813	20850	1
Fage_P090a	110	Picture	Fixation Cross after Retrieval	4566787	0	1	136949	2	0	next	other	0
Fage_P090a	110	Pulse	99	4575212	8425	1
Fage_P090a	110	Pulse	99	4587612	20825	1
Fage_P090a	110	Pulse	99	4600012	33225	1
Fage_P090a	110	Pulse	99	4612412	45625	1
Fage_P090a	110	Pulse	99	4624811	58024	1
Fage_P090a	110	Pulse	99	4637211	70424	1
Fage_P090a	110	Pulse	99	4649611	82824	1
Fage_P090a	110	Pulse	99	4662011	95224	1
Fage_P090a	110	Pulse	99	4674410	107623	1
Fage_P090a	110	Pulse	99	4686810	120023	1
Fage_P090a	110	Pulse	99	4699210	132423	1
Fage_P090a	111	Picture	Encoding Sternberg Symbols	4703736	0	1	24824	2	0	next	other	0
Fage_P090a	111	Pulse	99	4711609	7873	1
Fage_P090a	111	Pulse	99	4724009	20273	1
Fage_P090a	112	Picture	Fixation Cross Sternberg Symbols after Encoding	4728560	0	1	12496	2	0	next	other	0
Fage_P090a	112	Pulse	99	4736409	7849	1
Fage_P090a	113	Picture	Stroop Sternberg	4741056	0	1	24824	2	0	next	incorrect	523
Fage_P090a	113	Pulse	99	4748809	7753	1
Fage_P090a	113	Response	2	4750318	9262	1
Fage_P090a	113	Pulse	99	4761208	20152	1
Fage_P090a	114	Picture	Fixation Cross Sternberg Symbols after Stroop	4765880	0	1	37319	2	0	next	other	0
Fage_P090a	114	Pulse	99	4773608	7728	1
Fage_P090a	114	Pulse	99	4786008	20128	1
Fage_P090a	114	Pulse	99	4798408	32528	1
Fage_P090a	115	Picture	Retrieval Sternberg Symbols	4803199	0	1	24824	2	0	next	incorrect	531
Fage_P090a	115	Pulse	99	4810807	7608	1
Fage_P090a	115	Response	2	4816597	13398	1
Fage_P090a	115	Pulse	99	4823207	20008	1
Fage_P090a	116	Picture	Fixation Cross after Retrieval	4828023	0	1	112291	2	0	next	other	0
Fage_P090a	116	Pulse	99	4835607	7584	1
Fage_P090a	116	Pulse	99	4848006	19983	1
Fage_P090a	116	Pulse	99	4860406	32383	1
Fage_P090a	116	Pulse	99	4872806	44783	1
Fage_P090a	116	Pulse	99	4885206	57183	1
Fage_P090a	116	Pulse	99	4897605	69582	1
Fage_P090a	116	Pulse	99	4910005	81982	1
Fage_P090a	116	Pulse	99	4922405	94382	1
Fage_P090a	116	Pulse	99	4934805	106782	1
Fage_P090a	117	Picture	Encoding Sternberg Symbols	4940314	0	1	24824	3	0	next	other	0
Fage_P090a	117	Pulse	99	4947204	6890	1
Fage_P090a	117	Pulse	99	4959604	19290	1
Fage_P090a	118	Picture	Fixation Cross Sternberg Symbols after Encoding	4965138	0	2	12496	3	0	next	other	0
Fage_P090a	118	Pulse	99	4972004	6866	1
Fage_P090a	119	Picture	Stroop Sternberg	4977634	0	1	24824	2	0	next	incorrect	550
Fage_P090a	119	Pulse	99	4984404	6770	1
Fage_P090a	119	Response	2	4985483	7849	1
Fage_P090a	119	Pulse	99	4996803	19169	1
Fage_P090a	120	Picture	Fixation Cross Sternberg Symbols after Stroop	5002458	0	1	37319	2	0	next	other	0
Fage_P090a	120	Pulse	99	5009203	6745	1
Fage_P090a	120	Pulse	99	5021603	19145	1
Fage_P090a	120	Pulse	99	5034002	31544	1
Fage_P090a	121	Picture	Retrieval Sternberg Symbols	5039777	0	1	24824	2	0	next	incorrect	558
Fage_P090a	121	Pulse	99	5046402	6625	1
Fage_P090a	121	Response	2	5054182	14405	1
Fage_P090a	121	Pulse	99	5058802	19025	1
Fage_P090a	122	Picture	Fixation Cross after Retrieval	5064601	0	1	149444	2	0	next	other	0
Fage_P090a	122	Pulse	99	5071202	6601	1
Fage_P090a	122	Pulse	99	5083601	19000	1
Fage_P090a	122	Pulse	99	5096001	31400	1
Fage_P090a	122	Pulse	99	5108401	43800	1
Fage_P090a	122	Pulse	99	5120800	56199	1
Fage_P090a	122	Pulse	99	5133200	68599	1
Fage_P090a	122	Pulse	99	5145600	80999	1
Fage_P090a	122	Pulse	99	5158000	93399	1
Fage_P090a	122	Pulse	99	5170399	105798	1
Fage_P090a	122	Pulse	99	5182799	118198	1
Fage_P090a	122	Pulse	99	5195199	130598	1
Fage_P090a	122	Pulse	99	5207599	142998	1
Fage_P090a	123	Picture	Encoding Sternberg Symbols	5214045	0	1	24824	2	0	next	other	0
Fage_P090a	123	Pulse	99	5219998	5953	1
Fage_P090a	123	Pulse	99	5232398	18353	1
Fage_P090a	124	Picture	Fixation Cross Sternberg Symbols after Encoding	5238869	0	1	12496	2	0	next	other	0
Fage_P090a	124	Pulse	99	5244798	5929	1
Fage_P090a	125	Picture	Stroop Sternberg	5251365	0	1	24824	2	0	next	incorrect	580
Fage_P090a	125	Pulse	99	5257198	5833	1
Fage_P090a	125	Response	2	5260607	9242	1
Fage_P090a	125	Pulse	99	5269597	18232	1
Fage_P090a	126	Picture	Fixation Cross Sternberg Symbols after Stroop	5276189	0	1	37319	2	0	next	other	0
Fage_P090a	126	Pulse	99	5281997	5808	1
Fage_P090a	126	Pulse	99	5294397	18208	1
Fage_P090a	126	Pulse	99	5306796	30607	1
Fage_P090a	127	Picture	Retrieval Sternberg Symbols	5313508	0	1	24824	2	0	next	hit	588
Fage_P090a	127	Pulse	99	5319196	5688	1
Fage_P090a	127	Response	1	5323506	9998	1
Fage_P090a	127	Pulse	99	5331596	18088	1
Fage_P090a	128	Picture	Fixation Cross after Retrieval	5338332	0	1	124620	2	0	next	other	0
Fage_P090a	128	Pulse	99	5343996	5664	1
Fage_P090a	128	Pulse	99	5356395	18063	1
Fage_P090a	128	Pulse	99	5368795	30463	1
Fage_P090a	128	Pulse	99	5381205	42873	1
Fage_P090a	128	Pulse	99	5393605	55273	1
Fage_P090a	128	Pulse	99	5406004	67672	1
Fage_P090a	128	Pulse	99	5418404	80072	1
Fage_P090a	128	Pulse	99	5430804	92472	1
Fage_P090a	128	Pulse	99	5443203	104871	1
Fage_P090a	128	Pulse	99	5455603	117271	1
Fage_P090a	129	Picture	Encoding Sternberg Symbols	5462952	0	1	24824	2	0	next	other	0
Fage_P090a	129	Pulse	99	5468003	5051	1
Fage_P090a	129	Pulse	99	5480403	17451	1
Fage_P090a	130	Picture	Fixation Cross Sternberg Symbols after Encoding	5487776	0	1	12496	2	0	next	other	0
Fage_P090a	130	Pulse	99	5492802	5026	1
Fage_P090a	131	Picture	Stroop Sternberg	5500272	0	1	24823	3	0	next	incorrect	608
Fage_P090a	131	Pulse	99	5505202	4930	1
Fage_P090a	131	Response	2	5508662	8390	1
Fage_P090a	131	Pulse	99	5517602	17330	1
Fage_P090a	132	Picture	Fixation Cross Sternberg Symbols after Stroop	5525095	0	2	37320	3	0	next	other	0
Fage_P090a	132	Pulse	99	5530002	4907	1
Fage_P090a	132	Pulse	99	5542401	17306	1
Fage_P090a	132	Pulse	99	5554801	29706	1
Fage_P090a	133	Picture	Retrieval Sternberg Symbols	5562415	0	1	24824	2	0	next	hit	616
Fage_P090a	133	Pulse	99	5567201	4786	1
Fage_P090a	133	Response	1	5569631	7216	1
Fage_P090a	133	Pulse	99	5579600	17185	1
Fage_P090a	134	Picture	Fixation Cross after Retrieval	5587239	0	1	112291	2	0	next	other	0
Fage_P090a	134	Pulse	99	5592000	4761	1
Fage_P090a	134	Pulse	99	5604400	17161	1
Fage_P090a	134	Pulse	99	5616800	29561	1
Fage_P090a	134	Pulse	99	5629199	41960	1
Fage_P090a	134	Pulse	99	5641599	54360	1
Fage_P090a	134	Pulse	99	5653999	66760	1
Fage_P090a	134	Pulse	99	5666399	79160	1
Fage_P090a	134	Pulse	99	5678798	91559	1
Fage_P090a	134	Pulse	99	5691198	103959	1
Fage_P090a	135	Picture	Encoding Sternberg Symbols	5699530	0	1	24824	3	0	next	other	0
Fage_P090a	135	Pulse	99	5703598	4068	1
Fage_P090a	135	Pulse	99	5715997	16467	1
Fage_P090a	136	Picture	Fixation Cross Sternberg Symbols after Encoding	5724354	0	2	12496	3	0	next	other	0
Fage_P090a	136	Pulse	99	5728397	4043	1
Fage_P090a	137	Picture	Stroop Sternberg	5736850	0	1	24824	2	0	next	hit	635
Fage_P090a	137	Pulse	99	5740797	3947	1
Fage_P090a	137	Response	1	5747367	10517	1
Fage_P090a	137	Pulse	99	5753197	16347	1
Fage_P090a	138	Picture	Fixation Cross Sternberg Symbols after Stroop	5761674	0	1	37319	2	0	next	other	0
Fage_P090a	138	Pulse	99	5765596	3922	1
Fage_P090a	138	Pulse	99	5777996	16322	1
Fage_P090a	138	Pulse	99	5790396	28722	1
Fage_P090a	139	Picture	Retrieval Sternberg Symbols	5798993	0	1	24824	2	0	next	hit	643
Fage_P090a	139	Pulse	99	5802796	3803	1
Fage_P090a	139	Response	1	5807855	8862	1
Fage_P090a	139	Pulse	99	5815195	16202	1
Fage_P090a	140	Picture	Fixation Cross after Retrieval	5823817	0	1	136949	2	0	next	other	0
Fage_P090a	140	Pulse	99	5827595	3778	1
Fage_P090a	140	Pulse	99	5839995	16178	1
Fage_P090a	140	Pulse	99	5852394	28577	1
Fage_P090a	140	Pulse	99	5864794	40977	1
Fage_P090a	140	Pulse	99	5877194	53377	1
Fage_P090a	140	Pulse	99	5889594	65777	1
Fage_P090a	140	Pulse	99	5901993	78176	1
Fage_P090a	140	Pulse	99	5914393	90576	1
Fage_P090a	140	Pulse	99	5926793	102976	1
Fage_P090a	140	Pulse	99	5939193	115376	1
Fage_P090a	140	Pulse	99	5951592	127775	1
Fage_P090a	141	Picture	Encoding Sternberg Symbols	5960766	0	1	24824	2	0	next	other	0
Fage_P090a	141	Pulse	99	5963992	3226	1
Fage_P090a	141	Pulse	99	5976392	15626	1
Fage_P090a	142	Picture	Fixation Cross Sternberg Symbols after Encoding	5985590	0	1	12495	3	0	next	other	0
Fage_P090a	142	Pulse	99	5988792	3202	1
Fage_P090a	143	Picture	Stroop Sternberg	5998085	0	2	24824	4	0	next	hit	664
Fage_P090a	143	Pulse	99	6001191	3106	1
Fage_P090a	143	Response	1	6006731	8646	1
Fage_P090a	143	Pulse	99	6013591	15506	1
Fage_P090a	144	Picture	Fixation Cross Sternberg Symbols after Stroop	6022909	0	2	37320	3	0	next	other	0
Fage_P090a	144	Pulse	99	6025991	3082	1
Fage_P090a	144	Pulse	99	6038390	15481	1
Fage_P090a	144	Pulse	99	6050790	27881	1
Fage_P090a	145	Picture	Retrieval Sternberg Symbols	6060229	0	1	24824	2	0	next	incorrect	672
Fage_P090a	145	Pulse	99	6063190	2961	1
Fage_P090a	145	Response	2	6069540	9311	1
Fage_P090a	145	Pulse	99	6075590	15361	1
Fage_P090a	146	Picture	Fixation Cross after Retrieval	6085053	0	1	112291	2	0	next	other	0
Fage_P090a	146	Pulse	99	6087989	2936	1
Fage_P090a	146	Pulse	99	6100389	15336	1
Fage_P090a	146	Pulse	99	6112789	27736	1
Fage_P090a	146	Pulse	99	6125188	40135	1
Fage_P090a	146	Pulse	99	6137588	52535	1
Fage_P090a	146	Pulse	99	6149988	64935	1
Fage_P090a	146	Pulse	99	6162388	77335	1
Fage_P090a	146	Pulse	99	6174787	89734	1
Fage_P090a	146	Pulse	99	6187187	102134	1
Fage_P090a	147	Picture	Instruction Sternberg Letters	6197344	0	1	37320	2	0	next	other	0
Fage_P090a	147	Pulse	99	6199587	2243	1
Fage_P090a	147	Pulse	99	6211987	14643	1
Fage_P090a	147	Pulse	99	6224386	27042	1
Fage_P090a	148	Picture	Encoding Sternberg Letters	6234664	0	1	24824	2	0	next	other	0
Fage_P090a	148	Pulse	99	6236786	2122	1
Fage_P090a	148	Pulse	99	6249186	14522	1
Fage_P090a	149	Picture	Fixation Cross Sternberg Letters after Encoding	6259488	0	1	12495	2	0	next	other	0
Fage_P090a	149	Pulse	99	6261586	2098	1
Fage_P090a	150	Picture	Stroop Sternberg	6271983	0	1	24824	2	0	next	incorrect	695
Fage_P090a	150	Pulse	99	6273985	2002	1
Fage_P090a	150	Response	2	6280575	8592	1
Fage_P090a	150	Pulse	99	6286385	14402	1
Fage_P090a	151	Picture	Fixation Cross Sternberg Letters after Stroop	6296807	0	1	37319	3	0	next	other	0
Fage_P090a	151	Pulse	99	6298785	1978	1
Fage_P090a	151	Pulse	99	6311184	14377	1
Fage_P090a	151	Pulse	99	6323584	26777	1
Fage_P090a	152	Picture	Retrieval Sternberg Letters	6334126	0	2	24824	4	0	next	incorrect	703
Fage_P090a	152	Pulse	99	6335984	1858	1
Fage_P090a	152	Response	2	6342384	8258	1
Fage_P090a	152	Pulse	99	6348384	14258	1
Fage_P090a	153	Picture	Fixation Cross after Retrieval	6358950	0	2	112292	3	0	next	other	0
Fage_P090a	153	Pulse	99	6360783	1833	1
Fage_P090a	153	Pulse	99	6373183	14233	1
Fage_P090a	153	Pulse	99	6385583	26633	1
Fage_P090a	153	Pulse	99	6397983	39033	1
Fage_P090a	153	Pulse	99	6410382	51432	1
Fage_P090a	153	Pulse	99	6422782	63832	1
Fage_P090a	153	Pulse	99	6435182	76232	1
Fage_P090a	153	Pulse	99	6447581	88631	1
Fage_P090a	153	Pulse	99	6459981	101031	1
Fage_P090a	154	Picture	Encoding Sternberg Letters	6471242	0	1	24824	2	0	next	other	0
Fage_P090a	154	Pulse	99	6472381	1139	1
Fage_P090a	154	Pulse	99	6484781	13539	1
Fage_P090a	155	Picture	Fixation Cross Sternberg Letters after Encoding	6496066	0	1	12495	2	0	next	other	0
Fage_P090a	155	Pulse	99	6497180	1114	1
Fage_P090a	156	Picture	Stroop Sternberg	6508561	0	1	24824	2	0	next	incorrect	722
Fage_P090a	156	Pulse	99	6509580	1019	1
Fage_P090a	156	Response	2	6517480	8919	1
Fage_P090a	156	Pulse	99	6521980	13419	1
Fage_P090a	157	Picture	Fixation Cross Sternberg Letters after Stroop	6533385	0	1	37320	2	0	next	other	0
Fage_P090a	157	Pulse	99	6534380	995	1
Fage_P090a	157	Pulse	99	6546779	13394	1
Fage_P090a	157	Pulse	99	6559179	25794	1
Fage_P090a	158	Picture	Retrieval Sternberg Letters	6570705	0	1	24824	2	0	next	hit	730
Fage_P090a	158	Pulse	99	6571579	874	1
Fage_P090a	158	Response	1	6579099	8394	1
Fage_P090a	158	Pulse	99	6583978	13273	1
Fage_P090a	159	Picture	Fixation Cross after Retrieval	6595529	0	1	149444	2	0	next	other	0
Fage_P090a	159	Pulse	99	6596378	849	1
Fage_P090a	159	Pulse	99	6608778	13249	1
Fage_P090a	159	Pulse	99	6621178	25649	1
Fage_P090a	159	Pulse	99	6633577	38048	1
Fage_P090a	159	Pulse	99	6645977	50448	1
Fage_P090a	159	Pulse	99	6658377	62848	1
Fage_P090a	159	Pulse	99	6670777	75248	1
Fage_P090a	159	Pulse	99	6683176	87647	1
Fage_P090a	159	Pulse	99	6695576	100047	1
Fage_P090a	159	Pulse	99	6707976	112447	1
Fage_P090a	159	Pulse	99	6720376	124847	1
Fage_P090a	159	Pulse	99	6732775	137246	1
Fage_P090a	160	Picture	Encoding Sternberg Letters	6744973	0	1	24824	2	0	next	other	0
Fage_P090a	160	Pulse	99	6745175	202	1
Fage_P090a	160	Pulse	99	6757575	12602	1
Fage_P090a	161	Picture	Fixation Cross Sternberg Letters after Encoding	6769797	0	1	12495	2	0	next	other	0
Fage_P090a	161	Pulse	99	6769974	177	1
Fage_P090a	162	Picture	Stroop Sternberg	6782292	0	1	24824	2	0	next	hit	752
Fage_P090a	162	Pulse	99	6782374	82	1
Fage_P090a	162	Response	1	6790604	8312	1
Fage_P090a	162	Pulse	99	6794774	12482	1
Fage_P090a	163	Picture	Fixation Cross Sternberg Letters after Stroop	6807116	0	1	37320	2	0	next	other	0
Fage_P090a	163	Pulse	99	6807174	58	1
Fage_P090a	163	Pulse	99	6819573	12457	1
Fage_P090a	163	Pulse	99	6831973	24857	1
Fage_P090a	163	Pulse	99	6844373	37257	1
Fage_P090a	164	Picture	Retrieval Sternberg Letters	6844436	0	1	24824	2	0	next	hit	760
Fage_P090a	164	Response	1	6853212	8776	1
Fage_P090a	164	Pulse	99	6856772	12336	1
Fage_P090a	164	Pulse	99	6869172	24736	1
Fage_P090a	165	Picture	Fixation Cross after Retrieval	6869260	0	1	124620	2	0	next	other	0
Fage_P090a	165	Pulse	99	6881572	12312	1
Fage_P090a	165	Pulse	99	6893972	24712	1
Fage_P090a	165	Pulse	99	6906371	37111	1
Fage_P090a	165	Pulse	99	6918771	49511	1
Fage_P090a	165	Pulse	99	6931171	61911	1
Fage_P090a	165	Pulse	99	6943571	74311	1
Fage_P090a	165	Pulse	99	6955970	86710	1
Fage_P090a	165	Pulse	99	6968370	99110	1
Fage_P090a	165	Pulse	99	6980770	111510	1
Fage_P090a	165	Pulse	99	6993169	123909	1
Fage_P090a	166	Picture	Encoding Sternberg Letters	6993880	0	1	24824	2	0	next	other	0
Fage_P090a	166	Pulse	99	7005569	11689	1
Fage_P090a	166	Pulse	99	7017969	24089	1
Fage_P090a	167	Picture	Fixation Cross Sternberg Letters after Encoding	7018704	0	1	12495	2	0	next	other	0
Fage_P090a	167	Pulse	99	7030369	11665	1
Fage_P090a	168	Picture	Stroop Sternberg	7031199	0	1	24824	2	0	next	hit	780
Fage_P090a	168	Response	1	7038419	7220	1
Fage_P090a	168	Pulse	99	7042768	11569	1
Fage_P090a	168	Pulse	99	7055168	23969	1
Fage_P090a	169	Picture	Fixation Cross Sternberg Letters after Stroop	7056023	0	1	37319	3	0	next	other	0
Fage_P090a	169	Pulse	99	7067568	11545	1
Fage_P090a	169	Pulse	99	7079968	23945	1
Fage_P090a	169	Pulse	99	7092367	36344	1
Fage_P090a	170	Picture	Retrieval Sternberg Letters	7093342	0	2	24825	3	0	next	incorrect	788
Fage_P090a	170	Response	2	7100517	7175	1
Fage_P090a	170	Pulse	99	7104767	11425	1
Fage_P090a	170	Pulse	99	7117167	23825	1
Fage_P090a	171	Picture	Fixation Cross after Retrieval	7118167	0	1	137115	2	0	next	other	0
Fage_P090a	171	Pulse	99	7129567	11400	1
Fage_P090a	171	Pulse	99	7141966	23799	1
Fage_P090a	171	Pulse	99	7154366	36199	1
Fage_P090a	171	Pulse	99	7166766	48599	1
Fage_P090a	171	Pulse	99	7179165	60998	1
Fage_P090a	171	Pulse	99	7191565	73398	1
Fage_P090a	171	Pulse	99	7203965	85798	1
Fage_P090a	171	Pulse	99	7216365	98198	1
Fage_P090a	171	Pulse	99	7228774	110607	1
Fage_P090a	171	Pulse	99	7241174	123007	1
Fage_P090a	171	Pulse	99	7253574	135407	1
Fage_P090a	172	Picture	Encoding Sternberg Letters	7255282	0	1	24824	2	0	next	other	0
Fage_P090a	172	Pulse	99	7265974	10692	1
Fage_P090a	172	Pulse	99	7278373	23091	1
Fage_P090a	173	Picture	Fixation Cross Sternberg Letters after Encoding	7280106	0	1	12495	2	0	next	other	0
Fage_P090a	173	Pulse	99	7290773	10667	1
Fage_P090a	174	Picture	Stroop Sternberg	7292601	0	1	24824	2	0	next	incorrect	809
Fage_P090a	174	Response	2	7299983	7382	1
Fage_P090a	174	Pulse	99	7303173	10572	1
Fage_P090a	174	Pulse	99	7315572	22971	1
Fage_P090a	175	Picture	Fixation Cross Sternberg Letters after Stroop	7317425	0	1	37320	2	0	next	other	0
Fage_P090a	175	Pulse	99	7327972	10547	1
Fage_P090a	175	Pulse	99	7340372	22947	1
Fage_P090a	175	Pulse	99	7352772	35347	1
Fage_P090a	176	Picture	Retrieval Sternberg Letters	7354745	0	1	24824	2	0	next	hit	818
Fage_P090a	176	Pulse	99	7365171	10426	1
Fage_P090a	176	Response	1	7365271	10526	1
Fage_P090a	176	Pulse	99	7377571	22826	1
Fage_P090a	177	Picture	Fixation Cross after Retrieval	7379569	0	1	124620	2	0	next	other	0
Fage_P090a	177	Pulse	99	7389971	10402	1
Fage_P090a	177	Pulse	99	7402371	22802	1
Fage_P090a	177	Pulse	99	7414770	35201	1
Fage_P090a	177	Pulse	99	7427170	47601	1
Fage_P090a	177	Pulse	99	7439570	60001	1
Fage_P090a	177	Pulse	99	7451969	72400	1
Fage_P090a	177	Pulse	99	7464369	84800	1
Fage_P090a	177	Pulse	99	7476769	97200	1
Fage_P090a	177	Pulse	99	7489169	109600	1
Fage_P090a	177	Pulse	99	7501568	121999	1
Fage_P090a	178	Picture	Encoding Sternberg Letters	7504189	0	1	24824	2	0	next	other	0
Fage_P090a	178	Pulse	99	7513968	9779	1
Fage_P090a	178	Pulse	99	7526368	22179	1
Fage_P090a	179	Picture	Fixation Cross Sternberg Letters after Encoding	7529013	0	1	12495	2	0	next	other	0
Fage_P090a	179	Pulse	99	7538768	9755	1
Fage_P090a	180	Picture	Stroop Sternberg	7541508	0	1	24824	2	0	next	incorrect	837
Fage_P090a	180	Response	2	7548917	7409	1
Fage_P090a	180	Pulse	99	7551167	9659	1
Fage_P090a	180	Pulse	99	7563567	22059	1
Fage_P090a	181	Picture	Fixation Cross Sternberg Letters after Stroop	7566332	0	1	37320	2	0	next	other	0
Fage_P090a	181	Pulse	99	7575967	9635	1
Fage_P090a	181	Pulse	99	7588367	22035	1
Fage_P090a	181	Pulse	99	7600766	34434	1
Fage_P090a	182	Picture	Retrieval Sternberg Letters	7603652	0	1	24824	2	0	next	hit	845
Fage_P090a	182	Response	1	7613036	9384	1
Fage_P090a	182	Pulse	99	7613166	9514	1
Fage_P090a	182	Pulse	99	7625566	21914	1
Fage_P090a	183	Picture	Fixation Cross after Retrieval	7628476	0	1	112291	3	0	next	other	0
Fage_P090a	183	Pulse	99	7637965	9489	1
Fage_P090a	183	Pulse	99	7650365	21889	1
Fage_P090a	183	Pulse	99	7662765	34289	1
Fage_P090a	183	Pulse	99	7675165	46689	1
Fage_P090a	183	Pulse	99	7687564	59088	1
Fage_P090a	183	Pulse	99	7699964	71488	1
Fage_P090a	183	Pulse	99	7712364	83888	1
Fage_P090a	183	Pulse	99	7724764	96288	1
Fage_P090a	183	Pulse	99	7737163	108687	1
Fage_P090a	184	Picture	Encoding Sternberg Letters	7740767	0	2	24824	3	0	next	other	0
Fage_P090a	184	Pulse	99	7749563	8796	1
Fage_P090a	184	Pulse	99	7761963	21196	1
Fage_P090a	185	Picture	Fixation Cross Sternberg Letters after Encoding	7765591	0	1	12495	2	0	next	other	0
Fage_P090a	185	Pulse	99	7774362	8771	1
Fage_P090a	186	Picture	Stroop Sternberg	7778086	0	1	24824	2	0	next	hit	864
Fage_P090a	186	Response	1	7786212	8126	1
Fage_P090a	186	Pulse	99	7786762	8676	1
Fage_P090a	186	Pulse	99	7799162	21076	1
Fage_P090a	187	Picture	Fixation Cross Sternberg Letters after Stroop	7802910	0	1	37320	2	0	next	other	0
Fage_P090a	187	Pulse	99	7811562	8652	1
Fage_P090a	187	Pulse	99	7823961	21051	1
Fage_P090a	187	Pulse	99	7836361	33451	1
Fage_P090a	188	Picture	Retrieval Sternberg Letters	7840230	0	1	24824	2	0	next	incorrect	872
Fage_P090a	188	Response	2	7847541	7311	1
Fage_P090a	188	Pulse	99	7848761	8531	1
Fage_P090a	188	Pulse	99	7861160	20930	1
Fage_P090a	189	Picture	Fixation Cross after Retrieval	7865054	0	1	112291	2	0	next	other	0
Fage_P090a	189	Pulse	99	7873560	8506	1
Fage_P090a	189	Pulse	99	7885960	20906	1
Fage_P090a	189	Pulse	99	7898360	33306	1
Fage_P090a	189	Pulse	99	7910759	45705	1
Fage_P090a	189	Pulse	99	7923159	58105	1
Fage_P090a	189	Pulse	99	7935559	70505	1
Fage_P090a	189	Pulse	99	7947959	82905	1
Fage_P090a	189	Pulse	99	7960358	95304	1
Fage_P090a	189	Pulse	99	7972758	107704	1
Fage_P090a	190	Picture	Encoding Sternberg Letters	7977345	0	1	24824	2	0	next	other	0
Fage_P090a	190	Pulse	99	7985158	7813	1
Fage_P090a	190	Pulse	99	7997558	20213	1
Fage_P090a	191	Picture	Fixation Cross Sternberg Letters after Encoding	8002169	0	1	12496	2	0	next	other	0
Fage_P090a	191	Pulse	99	8009957	7788	1
Fage_P090a	192	Picture	Stroop Sternberg	8014665	0	1	24824	2	0	next	incorrect	891
Fage_P090a	192	Response	2	8022237	7572	1
Fage_P090a	192	Pulse	99	8022357	7692	1
Fage_P090a	192	Pulse	99	8034757	20092	1
Fage_P090a	193	Picture	Fixation Cross Sternberg Letters after Stroop	8039489	0	1	37319	2	0	next	other	0
Fage_P090a	193	Pulse	99	8047156	7667	1
Fage_P090a	193	Pulse	99	8059556	20067	1
Fage_P090a	193	Pulse	99	8071956	32467	1
Fage_P090a	194	Picture	Retrieval Sternberg Letters	8076808	0	1	24824	2	0	next	hit	900
Fage_P090a	194	Pulse	99	8084356	7548	1
Fage_P090a	194	Response	1	8086225	9417	1
Fage_P090a	194	Pulse	99	8096755	19947	1
Fage_P090a	195	Picture	Fixation Cross after Retrieval	8101632	0	1	137115	2	0	next	other	0
Fage_P090a	195	Pulse	99	8109155	7523	1
Fage_P090a	195	Pulse	99	8121555	19923	1
Fage_P090a	195	Pulse	99	8133955	32323	1
Fage_P090a	195	Pulse	99	8146354	44722	1
Fage_P090a	195	Pulse	99	8158754	57122	1
Fage_P090a	195	Pulse	99	8171154	69522	1
Fage_P090a	195	Pulse	99	8183553	81921	1
Fage_P090a	195	Pulse	99	8195953	94321	1
Fage_P090a	195	Pulse	99	8208353	106721	1
Fage_P090a	195	Pulse	99	8220753	119121	1
Fage_P090a	195	Pulse	99	8233152	131520	1
Fage_P090a	196	Picture	Encoding Sternberg Letters	8238747	0	1	24824	3	0	next	other	0
Fage_P090a	196	Pulse	99	8245552	6805	1
Fage_P090a	196	Pulse	99	8257952	19205	1
Fage_P090a	197	Picture	Fixation Cross Sternberg Letters after Encoding	8263571	0	2	12496	3	0	next	other	0
Fage_P090a	197	Pulse	99	8270352	6781	1
Fage_P090a	198	Picture	Stroop Sternberg	8276067	0	1	24824	2	0	next	hit	921
Fage_P090a	198	Pulse	99	8282751	6684	1
Fage_P090a	198	Response	1	8285421	9354	1
Fage_P090a	198	Pulse	99	8295151	19084	1
Fage_P090a	199	Picture	Fixation Cross Sternberg Letters after Stroop	8300891	0	1	37319	2	0	next	other	0
Fage_P090a	199	Pulse	99	8307551	6660	1
Fage_P090a	199	Pulse	99	8319951	19060	1
Fage_P090a	199	Pulse	99	8332350	31459	1
Fage_P090a	200	Picture	Retrieval Sternberg Letters	8338210	0	1	24824	2	0	next	incorrect	929
Fage_P090a	200	Pulse	99	8344750	6540	1
Fage_P090a	200	Response	2	8346120	7910	1
Fage_P090a	200	Pulse	99	8357150	18940	1
Fage_P090a	201	Picture	Fixation Cross after Retrieval	8363034	0	1	124620	2	0	next	other	0
Fage_P090a	201	Pulse	99	8369549	6515	1
Fage_P090a	201	Pulse	99	8381949	18915	1
Fage_P090a	201	Pulse	99	8394349	31315	1
Fage_P090a	201	Pulse	99	8406749	43715	1
Fage_P090a	201	Pulse	99	8419148	56114	1
Fage_P090a	201	Pulse	99	8431548	68514	1
Fage_P090a	201	Pulse	99	8443948	80914	1
Fage_P090a	201	Pulse	99	8456348	93314	1
Fage_P090a	201	Pulse	99	8468747	105713	1
Fage_P090a	201	Pulse	99	8481147	118113	1
Fage_P090a	202	Picture	Encoding Sternberg Letters	8487654	0	1	24824	2	0	next	other	0
Fage_P090a	202	Pulse	99	8493547	5893	1
Fage_P090a	202	Pulse	99	8505947	18293	1
Fage_P090a	203	Picture	Fixation Cross Sternberg Letters after Encoding	8512478	0	1	12496	2	0	next	other	0
Fage_P090a	203	Pulse	99	8518346	5868	1
Fage_P090a	204	Picture	Stroop Sternberg	8524974	0	1	24824	2	0	next	incorrect	949
Fage_P090a	204	Pulse	99	8530746	5772	1
Fage_P090a	204	Response	2	8532586	7612	1
Fage_P090a	204	Pulse	99	8543146	18172	1
Fage_P090a	205	Picture	Fixation Cross Sternberg Letters after Stroop	8549798	0	1	37319	2	0	next	other	0
Fage_P090a	205	Pulse	99	8555545	5747	1
Fage_P090a	205	Pulse	99	8567945	18147	1
Fage_P090a	205	Pulse	99	8580345	30547	1
Fage_P090a	206	Picture	Retrieval Sternberg Letters	8587117	0	1	24824	2	0	next	incorrect	957
Fage_P090a	206	Pulse	99	8592745	5628	1
Fage_P090a	206	Response	2	8594644	7527	1
Fage_P090a	206	Pulse	99	8605144	18027	1
Fage_P090a	207	Picture	Fixation Cross after Retrieval	8611941	0	1	149444	2	0	next	other	0
Fage_P090a	207	Pulse	99	8617544	5603	1
Fage_P090a	207	Pulse	99	8629944	18003	1
Fage_P090a	207	Pulse	99	8642343	30402	1
Fage_P090a	207	Pulse	99	8654743	42802	1
Fage_P090a	207	Pulse	99	8667143	55202	1
Fage_P090a	207	Pulse	99	8679543	67602	1
Fage_P090a	207	Pulse	99	8691942	80001	1
Fage_P090a	207	Pulse	99	8704342	92401	1
Fage_P090a	207	Pulse	99	8716742	104801	1
Fage_P090a	207	Pulse	99	8729141	117200	1
Fage_P090a	207	Pulse	99	8741541	129600	1
Fage_P090a	207	Pulse	99	8753941	142000	1
Fage_P090a	208	Picture	Encoding Sternberg Letters	8761385	0	1	24824	2	0	next	other	0
Fage_P090a	208	Pulse	99	8766341	4956	1
Fage_P090a	208	Pulse	99	8778740	17355	1
Fage_P090a	209	Picture	Fixation Cross Sternberg Letters after Encoding	8786209	0	1	12496	2	0	next	other	0
Fage_P090a	209	Pulse	99	8791140	4931	1
Fage_P090a	210	Picture	Stroop Sternberg	8798705	0	1	24824	2	0	next	incorrect	979
Fage_P090a	210	Pulse	99	8803540	4835	1
Fage_P090a	210	Response	2	8805940	7235	1
Fage_P090a	210	Pulse	99	8815940	17235	1
Fage_P090a	211	Picture	Fixation Cross Sternberg Letters after Stroop	8823529	0	1	37319	2	0	next	other	0
Fage_P090a	211	Pulse	99	8828339	4810	1
Fage_P090a	211	Pulse	99	8840739	17210	1
Fage_P090a	211	Pulse	99	8853139	29610	1
Fage_P090a	212	Picture	Retrieval Sternberg Letters	8860848	0	1	24824	2	0	next	hit	987
Fage_P090a	212	Pulse	99	8865539	4691	1
Fage_P090a	212	Response	1	8870598	9750	1
Fage_P090a	212	Pulse	99	8877938	17090	1
Fage_P090a	213	Picture	Fixation Cross after Retrieval	8885672	0	1	124620	2	0	next	other	0
Fage_P090a	213	Pulse	99	8890338	4666	1
Fage_P090a	213	Pulse	99	8902738	17066	1
Fage_P090a	213	Pulse	99	8915138	29466	1
Fage_P090a	213	Pulse	99	8927537	41865	1
Fage_P090a	213	Pulse	99	8939937	54265	1
Fage_P090a	213	Pulse	99	8952337	66665	1
Fage_P090a	213	Pulse	99	8964736	79064	1
Fage_P090a	213	Pulse	99	8977136	91464	1
Fage_P090a	213	Pulse	99	8989536	103864	1
Fage_P090a	213	Pulse	99	9001936	116264	1
Fage_P090a	214	Picture	Encoding Sternberg Letters	9010292	0	1	24824	2	0	next	other	0
Fage_P090a	214	Pulse	99	9014335	4043	1
Fage_P090a	214	Pulse	99	9026735	16443	1
Fage_P090a	215	Picture	Fixation Cross Sternberg Letters after Encoding	9035116	0	1	12496	2	0	next	other	0
Fage_P090a	215	Pulse	99	9039135	4019	1
Fage_P090a	216	Picture	Stroop Sternberg	9047612	0	1	24824	2	0	next	incorrect	1007
Fage_P090a	216	Pulse	99	9051534	3922	1
Fage_P090a	216	Response	2	9054994	7382	1
Fage_P090a	216	Pulse	99	9063944	16332	1
Fage_P090a	217	Picture	Fixation Cross Sternberg Letters after Stroop	9072436	0	1	37319	2	0	next	other	0
Fage_P090a	217	Pulse	99	9076344	3908	1
Fage_P090a	217	Pulse	99	9088744	16308	1
Fage_P090a	217	Pulse	99	9101143	28707	1
Fage_P090a	218	Picture	Retrieval Sternberg Letters	9109755	0	1	24824	2	0	next	incorrect	1016
Fage_P090a	218	Pulse	99	9113543	3788	1
Fage_P090a	218	Pulse	99	9125943	16188	1
Fage_P090a	218	Response	2	9127493	17738	1
Fage_P090a	219	Picture	Fixation Cross after Retrieval	9134579	0	1	112291	2	0	next	other	0
Fage_P090a	219	Pulse	99	9138343	3764	1
Fage_P090a	219	Pulse	99	9150742	16163	1
Fage_P090a	219	Pulse	99	9163142	28563	1
Fage_P090a	219	Pulse	99	9175542	40963	1
Fage_P090a	219	Pulse	99	9187941	53362	1
Fage_P090a	219	Pulse	99	9200341	65762	1
Fage_P090a	219	Pulse	99	9212741	78162	1
Fage_P090a	219	Pulse	99	9225141	90562	1
Fage_P090a	219	Pulse	99	9237540	102961	1
Fage_P090a	220	Picture	Encoding Sternberg Letters	9246870	0	1	24824	2	0	next	other	0
Fage_P090a	220	Pulse	99	9249940	3070	1
Fage_P090a	220	Pulse	99	9262340	15470	1
Fage_P090a	221	Picture	Fixation Cross Sternberg Letters after Encoding	9271694	0	1	12496	2	0	next	other	0
Fage_P090a	221	Pulse	99	9274740	3046	1
Fage_P090a	222	Picture	Stroop Sternberg	9284190	0	1	24824	2	0	next	hit	1034
Fage_P090a	222	Pulse	99	9287139	2949	1
Fage_P090a	222	Response	1	9293819	9629	1
Fage_P090a	222	Pulse	99	9299539	15349	1
Fage_P090a	223	Picture	Fixation Cross Sternberg Letters after Stroop	9309014	0	1	37319	2	0	next	other	0
Fage_P090a	223	Pulse	99	9311939	2925	1
Fage_P090a	223	Pulse	99	9324339	15325	1
Fage_P090a	223	Pulse	99	9336738	27724	1
Fage_P090a	224	Picture	Retrieval Sternberg Letters	9346333	0	1	24824	2	0	next	incorrect	1042
Fage_P090a	224	Pulse	99	9349138	2805	1
Fage_P090a	224	Response	2	9353658	7325	1
Fage_P090a	224	Pulse	99	9361538	15205	1
Fage_P090a	225	Picture	Fixation Cross after Retrieval	9371157	0	1	124620	2	0	next	other	0
Fage_P090a	225	Pulse	99	9373937	2780	1
Fage_P090a	225	Pulse	99	9386337	15180	1
Fage_P090a	225	Pulse	99	9398737	27580	1
Fage_P090a	225	Pulse	99	9411137	39980	1
Fage_P090a	225	Pulse	99	9423536	52379	1
Fage_P090a	225	Pulse	99	9435936	64779	1
Fage_P090a	225	Pulse	99	9448336	77179	1
Fage_P090a	225	Pulse	99	9460736	89579	1
Fage_P090a	225	Pulse	99	9473135	101978	1
Fage_P090a	225	Pulse	99	9485535	114378	1
Fage_P090a	226	Picture	Encoding Sternberg Letters	9495777	0	1	24824	2	0	next	other	0
Fage_P090a	226	Pulse	99	9497935	2158	1
Fage_P090a	226	Pulse	99	9510334	14557	1
Fage_P090a	227	Picture	Fixation Cross Sternberg Letters after Encoding	9520601	0	1	12496	2	0	next	other	0
Fage_P090a	227	Pulse	99	9522734	2133	1
Fage_P090a	228	Picture	Stroop Sternberg	9533097	0	1	24824	2	0	next	incorrect	1062
Fage_P090a	228	Pulse	99	9535134	2037	1
Fage_P090a	228	Response	2	9539484	6387	1
Fage_P090a	228	Pulse	99	9547534	14437	1
Fage_P090a	229	Picture	Fixation Cross Sternberg Letters after Stroop	9557921	0	1	37319	2	0	next	other	0
Fage_P090a	229	Pulse	99	9559933	2012	1
Fage_P090a	229	Pulse	99	9572333	14412	1
Fage_P090a	229	Pulse	99	9584733	26812	1
Fage_P090a	230	Picture	Retrieval Sternberg Letters	9595240	0	1	24824	2	0	next	incorrect	1070
Fage_P090a	230	Pulse	99	9597133	1893	1
Fage_P090a	230	Response	2	9601952	6712	1
Fage_P090a	230	Pulse	99	9609532	14292	1
Fage_P090a	231	Picture	Fixation Cross after Retrieval	9620064	0	1	124620	2	0	next	other	0
Fage_P090a	231	Pulse	99	9621932	1868	1
Fage_P090a	231	Pulse	99	9634332	14268	1
Fage_P090a	231	Pulse	99	9646731	26667	1
Fage_P090a	231	Pulse	99	9659131	39067	1
Fage_P090a	231	Pulse	99	9671531	51467	1
Fage_P090a	231	Pulse	99	9683931	63867	1
Fage_P090a	231	Pulse	99	9696330	76266	1
Fage_P090a	231	Pulse	99	9708730	88666	1
Fage_P090a	231	Pulse	99	9721130	101066	1
Fage_P090a	231	Pulse	99	9733530	113466	1
Fage_P090a	232	Picture	Encoding Sternberg Letters	9744684	0	1	24824	2	0	next	other	0
Fage_P090a	232	Pulse	99	9745929	1245	1
Fage_P090a	232	Pulse	99	9758329	13645	1
Fage_P090a	233	Picture	Fixation Cross Sternberg Letters after Encoding	9769508	0	1	12495	3	0	next	other	0
Fage_P090a	233	Pulse	99	9770729	1221	1
Fage_P090a	234	Picture	Stroop Sternberg	9782003	0	2	24825	3	0	next	incorrect	1090
Fage_P090a	234	Pulse	99	9783129	1126	1
Fage_P090a	234	Response	2	9789688	7685	1
Fage_P090a	234	Pulse	99	9795528	13525	1
Fage_P090a	235	Picture	Fixation Cross Sternberg Letters after Stroop	9806828	0	1	37319	2	0	next	other	0
Fage_P090a	235	Pulse	99	9807928	1100	1
Fage_P090a	235	Pulse	99	9820328	13500	1
Fage_P090a	235	Pulse	99	9832727	25899	1
Fage_P090a	236	Picture	Retrieval Sternberg Letters	9844147	0	1	24823	3	0	next	incorrect	1098
Fage_P090a	236	Pulse	99	9845127	980	1
Fage_P090a	236	Response	2	9853817	9670	1
Fage_P090a	236	Pulse	99	9857527	13380	1
Fage_P090a	237	Picture	Fixation Cross after Retrieval	9868970	0	2	112292	3	0	next	other	0
Fage_P090a	237	Pulse	99	9869927	957	1
Fage_P090a	237	Pulse	99	9882326	13356	1
Fage_P090a	237	Pulse	99	9894726	25756	1
Fage_P090a	237	Pulse	99	9907126	38156	1
Fage_P090a	237	Pulse	99	9919526	50556	1
Fage_P090a	237	Pulse	99	9931925	62955	1
Fage_P090a	237	Pulse	99	9944325	75355	1
Fage_P090a	237	Pulse	99	9956725	87755	1
Fage_P090a	237	Pulse	99	9969124	100154	1
Fage_P090a	238	Picture	Encoding Sternberg Letters	9981262	0	1	24824	2	0	next	other	0
Fage_P090a	238	Pulse	99	9981524	262	1
Fage_P090a	238	Pulse	99	9993924	12662	1
Fage_P090a	239	Picture	Fixation Cross Sternberg Letters after Encoding	10006086	0	1	12496	2	0	next	other	0
Fage_P090a	239	Pulse	99	10006324	238	1
Fage_P090a	240	Picture	Stroop Sternberg	10018582	0	1	24824	2	0	next	incorrect	1117
Fage_P090a	240	Pulse	99	10018723	141	1
Fage_P090a	240	Response	2	10025063	6481	1
Fage_P090a	240	Pulse	99	10031123	12541	1
Fage_P090a	241	Picture	Fixation Cross Sternberg Letters after Stroop	10043406	0	1	37319	2	0	next	other	0
Fage_P090a	241	Pulse	99	10043523	117	1
Fage_P090a	241	Pulse	99	10055922	12516	1
Fage_P090a	241	Pulse	99	10068322	24916	1
Fage_P090a	241	Pulse	99	10080722	37316	1
Fage_P090a	242	Picture	Retrieval Sternberg Letters	10080725	0	1	24824	2	0	next	incorrect	1125
Fage_P090a	242	Response	2	10091672	10947	1
Fage_P090a	242	Pulse	99	10093122	12397	1
Fage_P090a	242	Pulse	99	10105521	24796	1
Fage_P090a	243	Picture	Fixation Cross after Retrieval	10105549	0	1	137116	2	0	next	other	0
Fage_P090a	243	Pulse	99	10117921	12372	1
Fage_P090a	243	Pulse	99	10130321	24772	1
Fage_P090a	243	Pulse	99	10142721	37172	1
Fage_P090a	243	Pulse	99	10155120	49571	1
Fage_P090a	243	Pulse	99	10167520	61971	1
Fage_P090a	243	Pulse	99	10179920	74371	1
Fage_P090a	243	Pulse	99	10192320	86771	1
Fage_P090a	243	Pulse	99	10204719	99170	1
Fage_P090a	243	Pulse	99	10217119	111570	1
Fage_P090a	243	Pulse	99	10229519	123970	1
Fage_P090a	243	Pulse	99	10241919	136370	1
Fage_P090a	244	Picture	Encoding Sternberg Letters	10242665	0	1	24824	2	0	next	other	0
Fage_P090a	244	Pulse	99	10254318	11653	1
Fage_P090a	244	Pulse	99	10266718	24053	1
Fage_P090a	245	Picture	Fixation Cross Sternberg Letters after Encoding	10267489	0	1	12495	2	0	next	other	0
Fage_P090a	245	Pulse	99	10279118	11629	1
Fage_P090a	246	Picture	Stroop Sternberg	10279984	0	1	24824	2	0	next	incorrect	1146
Fage_P090a	246	Response	2	10287597	7613	1
Fage_P090a	246	Pulse	99	10291517	11533	1
Fage_P090a	246	Pulse	99	10303917	23933	1
Fage_P090a	247	Picture	Fixation Cross Sternberg Letters after Stroop	10304808	0	1	37319	2	0	next	other	0
Fage_P090a	247	Pulse	99	10316317	11509	1
Fage_P090a	247	Pulse	99	10328716	23908	1
Fage_P090a	247	Pulse	99	10341116	36308	1
Fage_P090a	248	Picture	Retrieval Sternberg Letters	10342127	0	1	24824	2	0	next	incorrect	1154
Fage_P090a	248	Response	2	10349866	7739	1
Fage_P090a	248	Pulse	99	10353516	11389	1
Fage_P090a	248	Pulse	99	10365916	23789	1
Fage_P090a	249	Picture	Fixation Cross after Retrieval	10366951	0	1	149444	3	0	next	other	0
Fage_P090a	249	Pulse	99	10378315	11364	1
Fage_P090a	249	Pulse	99	10390715	23764	1
Fage_P090a	249	Pulse	99	10403115	36164	1
Fage_P090a	249	Pulse	99	10415515	48564	1
Fage_P090a	249	Pulse	99	10427914	60963	1
Fage_P090a	249	Pulse	99	10440314	73363	1
Fage_P090a	249	Pulse	99	10452714	85763	1
Fage_P090a	249	Pulse	99	10465114	98163	1
Fage_P090a	249	Pulse	99	10477513	110562	1
Fage_P090a	249	Pulse	99	10489913	122962	1
Fage_P090a	249	Pulse	99	10502313	135362	1
Fage_P090a	249	Pulse	99	10514713	147762	1
Fage_P090a	250	Picture	Encoding Sternberg Letters	10516395	0	2	24825	3	0	next	other	0
Fage_P090a	250	Pulse	99	10527112	10717	1
Fage_P090a	250	Pulse	99	10539512	23117	1
Fage_P090a	251	Picture	Fixation Cross Sternberg Letters after Encoding	10541220	0	1	12495	2	0	next	other	0
Fage_P090a	251	Pulse	99	10551912	10692	1
Fage_P090a	252	Picture	Stroop Sternberg	10553715	0	1	24824	2	0	next	hit	1176
Fage_P090a	252	Response	1	10561891	8176	1
Fage_P090a	252	Pulse	99	10564311	10596	1
Fage_P090a	252	Pulse	99	10576711	22996	1
Fage_P090a	253	Picture	Fixation Cross Sternberg Letters after Stroop	10578539	0	1	37319	2	0	next	other	0
Fage_P090a	253	Pulse	99	10589111	10572	1
Fage_P090a	253	Pulse	99	10601511	22972	1
Fage_P090a	253	Pulse	99	10613910	35371	1
Fage_P090a	254	Picture	Retrieval Sternberg Letters	10615858	0	1	24824	2	0	next	hit	1184
Fage_P090a	254	Response	1	10624170	8312	1
Fage_P090a	254	Pulse	99	10626310	10452	1
Fage_P090a	254	Pulse	99	10638710	22852	1
Fage_P090a	255	Picture	Fixation Cross after Retrieval	10640682	0	1	137116	2	0	next	other	0
Fage_P090a	255	Pulse	99	10651110	10428	1
Fage_P090a	255	Pulse	99	10663509	22827	1
Fage_P090a	255	Pulse	99	10675909	35227	1
Fage_P090a	255	Pulse	99	10688309	47627	1
Fage_P090a	255	Pulse	99	10700708	60026	1
Fage_P090a	255	Pulse	99	10713108	72426	1
Fage_P090a	255	Pulse	99	10725508	84826	1
Fage_P090a	255	Pulse	99	10737908	97226	1
Fage_P090a	255	Pulse	99	10750307	109625	1
Fage_P090a	255	Pulse	99	10762707	122025	1
Fage_P090a	255	Pulse	99	10775107	134425	1
Fage_P090a	256	Picture	Encoding Sternberg Letters	10777798	0	1	24824	2	0	next	other	0
Fage_P090a	256	Pulse	99	10787507	9709	1
Fage_P090a	256	Pulse	99	10799906	22108	1
Fage_P090a	257	Picture	Fixation Cross Sternberg Letters after Encoding	10802622	0	1	12495	2	0	next	other	0
Fage_P090a	257	Pulse	99	10812306	9684	1
Fage_P090a	258	Picture	Stroop Sternberg	10815117	0	1	24824	2	0	next	incorrect	1205
Fage_P090a	258	Response	2	10822116	6999	1
Fage_P090a	258	Pulse	99	10824706	9589	1
Fage_P090a	258	Pulse	99	10837105	21988	1
Fage_P090a	259	Picture	Fixation Cross Sternberg Letters after Stroop	10839941	0	1	37320	2	0	next	other	0
Fage_P090a	259	Pulse	99	10849515	9574	1
Fage_P090a	259	Pulse	99	10861915	21974	1
Fage_P090a	259	Pulse	99	10874315	34374	1
Fage_P090a	260	Picture	Retrieval Sternberg Letters	10877261	0	1	24824	2	0	next	incorrect	1213
Fage_P090a	260	Response	2	10885104	7843	1
Fage_P090a	260	Pulse	99	10886704	9443	1
Fage_P090a	260	Pulse	99	10899114	21853	1
Fage_P090a	261	Picture	Fixation Cross after Retrieval	10902085	0	1	112291	2	0	next	other	0
Fage_P090a	261	Pulse	99	10911514	9429	1
Fage_P090a	261	Pulse	99	10923914	21829	1
Fage_P090a	261	Pulse	99	10936313	34228	1
Fage_P090a	261	Pulse	99	10948713	46628	1
Fage_P090a	261	Pulse	99	10961113	59028	1
Fage_P090a	261	Pulse	99	10973512	71427	1
Fage_P090a	261	Pulse	99	10985912	83827	1
Fage_P090a	261	Pulse	99	10998312	96227	1
Fage_P090a	261	Pulse	99	11010712	108627	1
Fage_P090a	262	Picture	Encoding Sternberg Letters	11014376	0	1	24824	2	0	next	other	0
Fage_P090a	262	Pulse	99	11023111	8735	1
Fage_P090a	262	Pulse	99	11035511	21135	1
Fage_P090a	263	Picture	Fixation Cross Sternberg Letters after Encoding	11039200	0	1	12495	2	0	next	other	0
Fage_P090a	263	Pulse	99	11047911	8711	1
Fage_P090a	264	Picture	Stroop Sternberg	11051695	0	1	24824	2	0	next	incorrect	1232
Fage_P090a	264	Response	2	11060001	8306	1
Fage_P090a	264	Pulse	99	11060310	8615	1
Fage_P090a	264	Pulse	99	11072710	21015	1
Fage_P090a	265	Picture	Fixation Cross Sternberg Letters after Stroop	11076519	0	1	37320	2	0	next	other	0
Fage_P090a	265	Pulse	99	11085110	8591	1
Fage_P090a	265	Pulse	99	11097510	20991	1
Fage_P090a	265	Pulse	99	11109909	33390	1
Fage_P090a	266	Picture	Retrieval Sternberg Letters	11113839	0	1	24824	2	0	next	incorrect	1241
Fage_P090a	266	Pulse	99	11122309	8470	1
Fage_P090a	266	Response	2	11126569	12730	1
Fage_P090a	266	Pulse	99	11134709	20870	1
Fage_P090a	267	Picture	Fixation Cross after Retrieval	11138663	0	1	149444	2	0	next	other	0
Fage_P090a	267	Pulse	99	11147109	8446	1
Fage_P090a	267	Pulse	99	11159508	20845	1
Fage_P090a	267	Pulse	99	11171908	33245	1
Fage_P090a	267	Pulse	99	11184308	45645	1
Fage_P090a	267	Pulse	99	11196708	58045	1
Fage_P090a	267	Pulse	99	11209107	70444	1
Fage_P090a	267	Pulse	99	11221507	82844	1
Fage_P090a	267	Pulse	99	11233907	95244	1
Fage_P090a	267	Pulse	99	11246306	107643	1
Fage_P090a	267	Pulse	99	11258706	120043	1
Fage_P090a	267	Pulse	99	11271106	132443	1
Fage_P090a	267	Pulse	99	11283506	144843	1
Fage_P090a	268	Picture	Encoding Sternberg Letters	11288107	0	1	24824	2	0	next	other	0
Fage_P090a	268	Pulse	99	11295905	7798	1
Fage_P090a	268	Pulse	99	11308305	20198	1
Fage_P090a	269	Picture	Fixation Cross Sternberg Letters after Encoding	11312931	0	1	12495	2	0	next	other	0
Fage_P090a	269	Pulse	99	11320705	7774	1
Fage_P090a	270	Picture	Stroop Sternberg	11325426	0	1	24824	2	0	next	incorrect	1262
Fage_P090a	270	Response	2	11332984	7558	1
Fage_P090a	270	Pulse	99	11333104	7678	1
Fage_P090a	270	Pulse	99	11345504	20078	1
Fage_P090a	271	Picture	Fixation Cross Sternberg Letters after Stroop	11350250	0	1	37320	2	0	next	other	0
Fage_P090a	271	Pulse	99	11357904	7654	1
Fage_P090a	271	Pulse	99	11370304	20054	1
Fage_P090a	271	Pulse	99	11382703	32453	1
Fage_P090a	272	Picture	Retrieval Sternberg Letters	11387570	0	1	24824	2	0	next	hit	1270
Fage_P090a	272	Response	1	11394363	6793	1
Fage_P090a	272	Pulse	99	11395103	7533	1
Fage_P090a	272	Pulse	99	11407503	19933	1
Fage_P090a	273	Picture	Fixation Cross after Retrieval	11412394	0	1	124620	2	0	next	other	0
Fage_P090a	273	Pulse	99	11419903	7509	1
Fage_P090a	273	Pulse	99	11432302	19908	1
Fage_P090a	273	Pulse	99	11444702	32308	1
Fage_P090a	273	Pulse	99	11457102	44708	1
Fage_P090a	273	Pulse	99	11469502	57108	1
Fage_P090a	273	Pulse	99	11481901	69507	1
Fage_P090a	273	Pulse	99	11494301	81907	1
Fage_P090a	273	Pulse	99	11506701	94307	1
Fage_P090a	273	Pulse	99	11519100	106706	1
Fage_P090a	273	Pulse	99	11531500	119106	1
Fage_P090a	274	Picture	Encoding Sternberg Letters	11537014	0	1	24824	2	0	next	other	0
Fage_P090a	274	Pulse	99	11543900	6886	1
Fage_P090a	274	Pulse	99	11556300	19286	1
Fage_P090a	275	Picture	Fixation Cross Sternberg Letters after Encoding	11561838	0	1	12495	3	0	next	other	0
Fage_P090a	275	Pulse	99	11568699	6861	1
Fage_P090a	276	Picture	Stroop Sternberg	11574333	0	2	24824	3	0	next	incorrect	1291
Fage_P090a	276	Pulse	99	11581099	6766	1
Fage_P090a	276	Response	2	11582309	7976	1
Fage_P090a	276	Pulse	99	11593499	19166	1
Fage_P090a	277	Picture	Fixation Cross Sternberg Letters after Stroop	11599157	0	1	37320	2	0	next	other	0
Fage_P090a	277	Pulse	99	11605899	6742	1
Fage_P090a	277	Pulse	99	11618298	19141	1
Fage_P090a	277	Pulse	99	11630698	31541	1
Fage_P090a	278	Picture	Retrieval Sternberg Letters	11636477	0	1	24824	2	0	next	hit	1299
Fage_P090a	278	Pulse	99	11643098	6621	1
Fage_P090a	278	Response	1	11644408	7931	1
Fage_P090a	278	Pulse	99	11655497	19020	1
Fage_P090a	279	Picture	Fixation Cross after Retrieval	11661301	0	1	112291	2	0	next	other	0
Fage_P090a	279	Pulse	99	11667897	6596	1
Fage_P090a	279	Pulse	99	11680297	18996	1
Fage_P090a	279	Pulse	99	11692697	31396	1
Fage_P090a	279	Pulse	99	11705096	43795	1
Fage_P090a	279	Pulse	99	11717496	56195	1
Fage_P090a	279	Pulse	99	11729896	68595	1
Fage_P090a	279	Pulse	99	11742296	80995	1
Fage_P090a	279	Pulse	99	11754695	93394	1
Fage_P090a	279	Pulse	99	11767095	105794	1
Fage_P090a	280	Picture	Encoding Sternberg Letters	11773592	0	1	24824	2	0	next	other	0
Fage_P090a	280	Pulse	99	11779495	5903	1
Fage_P090a	280	Pulse	99	11791895	18303	1
Fage_P090a	281	Picture	Fixation Cross Sternberg Letters after Encoding	11798416	0	1	12495	2	0	next	other	0
Fage_P090a	281	Pulse	99	11804294	5878	1
Fage_P090a	282	Picture	Stroop Sternberg	11810911	0	1	24824	2	0	next	hit	1318
Fage_P090a	282	Pulse	99	11816694	5783	1
Fage_P090a	282	Response	1	11819514	8603	1
Fage_P090a	282	Pulse	99	11829094	18183	1
Fage_P090a	283	Picture	Fixation Cross Sternberg Letters after Stroop	11835735	0	1	37320	2	0	next	other	0
Fage_P090a	283	Pulse	99	11841493	5758	1
Fage_P090a	283	Pulse	99	11853893	18158	1
Fage_P090a	283	Pulse	99	11866293	30558	1
Fage_P090a	284	Picture	Retrieval Sternberg Letters	11873055	0	1	24824	2	0	next	hit	1326
Fage_P090a	284	Pulse	99	11878693	5638	1
Fage_P090a	284	Response	1	11880082	7027	1
Fage_P090a	284	Pulse	99	11891092	18037	1
Fage_P090a	285	Picture	Fixation Cross after Retrieval	11897879	0	1	137115	2	0	next	other	0
Fage_P090a	285	Pulse	99	11903492	5613	1
Fage_P090a	285	Pulse	99	11915892	18013	1
Fage_P090a	285	Pulse	99	11928292	30413	1
Fage_P090a	285	Pulse	99	11940691	42812	1
Fage_P090a	285	Pulse	99	11953091	55212	1
Fage_P090a	285	Pulse	99	11965491	67612	1
Fage_P090a	285	Pulse	99	11977890	80011	1
Fage_P090a	285	Pulse	99	11990290	92411	1
Fage_P090a	285	Pulse	99	12002690	104811	1
Fage_P090a	285	Pulse	99	12015090	117211	1
Fage_P090a	285	Pulse	99	12027489	129610	1
Fage_P090a	286	Picture	Encoding Sternberg Letters	12034994	0	1	24824	2	0	next	other	0
Fage_P090a	286	Pulse	99	12039889	4895	1
Fage_P090a	286	Pulse	99	12052289	17295	1
Fage_P090a	287	Picture	Fixation Cross Sternberg Letters after Encoding	12059818	0	1	12496	2	0	next	other	0
Fage_P090a	287	Pulse	99	12064689	4871	1
Fage_P090a	288	Picture	Stroop Sternberg	12072314	0	1	24824	2	0	next	hit	1347
Fage_P090a	288	Pulse	99	12077088	4774	1
Fage_P090a	288	Response	1	12081168	8854	1
Fage_P090a	288	Pulse	99	12089488	17174	1
Fage_P090a	289	Picture	Fixation Cross Sternberg Letters after Stroop	12097138	0	1	37319	2	0	next	other	0
Fage_P090a	289	Pulse	99	12101888	4750	1
Fage_P090a	289	Pulse	99	12114288	17150	1
Fage_P090a	289	Pulse	99	12126687	29549	1
Fage_P090a	290	Picture	Retrieval Sternberg Letters	12134457	0	1	24824	2	0	next	incorrect	1355
Fage_P090a	290	Pulse	99	12139087	4630	1
Fage_P090a	290	Response	2	12141677	7220	1
Fage_P090a	290	Pulse	99	12151487	17030	1
Fage_P090a	291	Picture	Fixation Cross after Retrieval	12159281	0	1	112291	2	0	next	other	0
Fage_P090a	291	Pulse	99	12163886	4605	1
Fage_P090a	291	Pulse	99	12176286	17005	1
Fage_P090a	291	Pulse	99	12188686	29405	1
Fage_P090a	291	Pulse	99	12201086	41805	1
Fage_P090a	291	Pulse	99	12213485	54204	1
Fage_P090a	291	Pulse	99	12225885	66604	1
Fage_P090a	291	Pulse	99	12238285	79004	1
Fage_P090a	291	Pulse	99	12250685	91404	1
Fage_P090a	291	Pulse	99	12263084	103803	1
Fage_P090a	292	Picture	End Sternberg	12271572	0	1	37320	2	0	next	other	0
Fage_P090a	292	Pulse	99	12275484	3912	1
Fage_P090a	292	Pulse	99	12287884	16312	1
Fage_P090a	292	Pulse	99	12300283	28711	1
Fage_P090a	293	Picture	Instruction Stroop	12308892	0	1	37319	2	0	next	other	0
Fage_P090a	293	Pulse	99	12312683	3791	1
Fage_P090a	293	Pulse	99	12325083	16191	1
Fage_P090a	293	Pulse	99	12337483	28591	1
Fage_P090a	294	Picture	stroop neutral close	12346211	0	1	24991	2	0	next	incorrect	1377
Fage_P090a	294	Pulse	99	12349882	3671	1
Fage_P090a	294	Response	2	12355992	9781	1
Fage_P090a	294	Pulse	99	12362282	16071	1
Fage_P090a	295	Picture	stroop neutral close	12371202	0	1	24824	2	0	next	hit	1381
Fage_P090a	295	Pulse	99	12374682	3480	1
Fage_P090a	295	Response	1	12380772	9570	1
Fage_P090a	295	Pulse	99	12387081	15879	1
Fage_P090a	296	Picture	stroop neutral close	12396026	0	1	24824	2	0	next	incorrect	1385
Fage_P090a	296	Pulse	99	12399481	3455	1
Fage_P090a	296	Response	2	12408771	12745	1
Fage_P090a	296	Pulse	99	12411881	15855	1
Fage_P090a	297	Picture	stroop neutral close	12420850	0	1	24824	2	0	next	incorrect	1389
Fage_P090a	297	Pulse	99	12424281	3431	1
Fage_P090a	297	Response	2	12432010	11160	1
Fage_P090a	297	Pulse	99	12436680	15830	1
Fage_P090a	298	Picture	stroop neutral close	12445674	0	1	24991	2	0	next	hit	1393
Fage_P090a	298	Pulse	99	12449080	3406	1
Fage_P090a	298	Response	1	12456070	10396	1
Fage_P090a	298	Pulse	99	12461480	15806	1
Fage_P090a	299	Picture	stroop neutral close	12470665	0	1	24824	2	0	next	incorrect	1397
Fage_P090a	299	Pulse	99	12473880	3215	1
Fage_P090a	299	Response	2	12479729	9064	1
Fage_P090a	299	Pulse	99	12486279	15614	1
Fage_P090a	300	Picture	Fixation Cross Stroop	12495489	0	1	124620	2	0	next	other	0
Fage_P090a	300	Pulse	99	12498679	3190	1
Fage_P090a	300	Pulse	99	12511079	15590	1
Fage_P090a	300	Pulse	99	12523479	27990	1
Fage_P090a	300	Pulse	99	12535878	40389	1
Fage_P090a	300	Pulse	99	12548278	52789	1
Fage_P090a	300	Pulse	99	12560678	65189	1
Fage_P090a	300	Pulse	99	12573078	77589	1
Fage_P090a	300	Pulse	99	12585477	89988	1
Fage_P090a	300	Pulse	99	12597877	102388	1
Fage_P090a	300	Pulse	99	12610277	114788	1
Fage_P090a	301	Picture	stroop neutral close	12620109	0	1	24990	2	0	next	hit	1412
Fage_P090a	301	Pulse	99	12622676	2567	1
Fage_P090a	301	Response	1	12629346	9237	1
Fage_P090a	301	Pulse	99	12635076	14967	1
Fage_P090a	302	Picture	stroop neutral close	12645099	0	1	24824	3	0	next	incorrect	1416
Fage_P090a	302	Pulse	99	12647476	2377	1
Fage_P090a	302	Response	2	12655046	9947	1
Fage_P090a	302	Pulse	99	12659875	14776	1
Fage_P090a	303	Picture	stroop neutral close	12669923	0	2	24824	4	0	next	incorrect	1420
Fage_P090a	303	Pulse	99	12672275	2352	1
Fage_P090a	303	Response	2	12680815	10892	1
Fage_P090a	303	Pulse	99	12684675	14752	1
Fage_P090a	304	Picture	stroop neutral close	12694747	0	2	24825	3	0	next	incorrect	1424
Fage_P090a	304	Pulse	99	12697075	2328	1
Fage_P090a	304	Response	2	12705035	10288	1
Fage_P090a	304	Pulse	99	12709484	14737	1
Fage_P090a	305	Picture	stroop neutral close	12719572	0	1	24824	2	0	next	hit	1428
Fage_P090a	305	Pulse	99	12721884	2312	1
Fage_P090a	305	Response	1	12728624	9052	1
Fage_P090a	305	Pulse	99	12734284	14712	1
Fage_P090a	306	Picture	stroop neutral close	12744396	0	1	24824	2	0	next	incorrect	1432
Fage_P090a	306	Pulse	99	12746684	2288	1
Fage_P090a	306	Response	2	12752923	8527	1
Fage_P090a	306	Pulse	99	12759083	14687	1
Fage_P090a	307	Picture	Fixation Cross Stroop	12769220	0	1	124620	2	0	next	other	0
Fage_P090a	307	Pulse	99	12771483	2263	1
Fage_P090a	307	Pulse	99	12783883	14663	1
Fage_P090a	307	Pulse	99	12796283	27063	1
Fage_P090a	307	Pulse	99	12808682	39462	1
Fage_P090a	307	Pulse	99	12821082	51862	1
Fage_P090a	307	Pulse	99	12833482	64262	1
Fage_P090a	307	Pulse	99	12845881	76661	1
Fage_P090a	307	Pulse	99	12858281	89061	1
Fage_P090a	307	Pulse	99	12870681	101461	1
Fage_P090a	307	Pulse	99	12883081	113861	1
Fage_P090a	308	Picture	stroop neutral close	12893840	0	1	24990	2	0	next	hit	1447
Fage_P090a	308	Pulse	99	12895480	1640	1
Fage_P090a	308	Response	1	12905690	11850	1
Fage_P090a	308	Pulse	99	12907880	14040	1
Fage_P090a	309	Picture	stroop neutral close	12918830	0	1	24824	2	0	next	incorrect	1451
Fage_P090a	309	Pulse	99	12920280	1450	1
Fage_P090a	309	Response	2	12929420	10590	1
Fage_P090a	309	Pulse	99	12932679	13849	1
Fage_P090a	310	Picture	stroop neutral close	12943654	0	1	24824	3	0	next	incorrect	1455
Fage_P090a	310	Pulse	99	12945079	1425	1
Fage_P090a	310	Response	2	12954309	10655	1
Fage_P090a	310	Pulse	99	12957479	13825	1
Fage_P090a	311	Picture	stroop neutral close	12968478	0	2	24824	4	0	next	incorrect	1459
Fage_P090a	311	Pulse	99	12969879	1401	1
Fage_P090a	311	Response	2	12978239	9761	1
Fage_P090a	311	Pulse	99	12982278	13800	1
Fage_P090a	312	Picture	stroop neutral close	12993302	0	2	24824	4	0	next	hit	1463
Fage_P090a	312	Pulse	99	12994678	1376	1
Fage_P090a	312	Response	1	13000758	7456	1
Fage_P090a	312	Pulse	99	13007078	13776	1
Fage_P090a	313	Picture	stroop neutral close	13018126	0	2	24825	3	0	next	hit	1467
Fage_P090a	313	Pulse	99	13019478	1352	1
Fage_P090a	313	Response	1	13027797	9671	1
Fage_P090a	313	Pulse	99	13031877	13751	1
Fage_P090a	314	Picture	Fixation Cross Stroop	13042951	0	1	124620	2	0	next	other	0
Fage_P090a	314	Pulse	99	13044277	1326	1
Fage_P090a	314	Pulse	99	13056677	13726	1
Fage_P090a	314	Pulse	99	13069077	26126	1
Fage_P090a	314	Pulse	99	13081476	38525	1
Fage_P090a	314	Pulse	99	13093876	50925	1
Fage_P090a	314	Pulse	99	13106276	63325	1
Fage_P090a	314	Pulse	99	13118675	75724	1
Fage_P090a	314	Pulse	99	13131075	88124	1
Fage_P090a	314	Pulse	99	13143475	100524	1
Fage_P090a	314	Pulse	99	13155875	112924	1
Fage_P090a	315	Picture	stroop neutral close	13167571	0	1	24824	2	0	next	incorrect	1482
Fage_P090a	315	Pulse	99	13168274	703	1
Fage_P090a	315	Response	2	13176664	9093	1
Fage_P090a	315	Pulse	99	13180674	13103	1
Fage_P090a	316	Picture	stroop neutral close	13192395	0	1	24990	2	0	next	hit	1486
Fage_P090a	316	Pulse	99	13193074	679	1
Fage_P090a	316	Response	1	13203204	10809	1
Fage_P090a	316	Pulse	99	13205473	13078	1
Fage_P090a	317	Picture	stroop neutral close	13217385	0	1	24824	2	0	next	incorrect	1490
Fage_P090a	317	Pulse	99	13217873	488	1
Fage_P090a	317	Response	2	13225773	8388	1
Fage_P090a	317	Pulse	99	13230273	12888	1
Fage_P090a	318	Picture	stroop neutral close	13242209	0	1	24824	3	0	next	incorrect	1494
Fage_P090a	318	Pulse	99	13242673	464	1
Fage_P090a	318	Response	2	13250443	8234	1
Fage_P090a	318	Pulse	99	13255072	12863	1
Fage_P090a	319	Picture	stroop neutral close	13267033	0	2	24824	4	0	next	incorrect	1498
Fage_P090a	319	Pulse	99	13267472	439	1
Fage_P090a	319	Response	2	13276062	9029	1
Fage_P090a	319	Pulse	99	13279872	12839	1
Fage_P090a	320	Picture	stroop neutral close	13291857	0	2	24825	3	0	next	incorrect	1502
Fage_P090a	320	Pulse	99	13292272	415	1
Fage_P090a	320	Response	2	13299871	8014	1
Fage_P090a	320	Pulse	99	13304672	12815	1
Fage_P090a	321	Picture	Fixation Cross Stroop	13316682	0	1	124620	2	0	next	other	0
Fage_P090a	321	Pulse	99	13317071	389	1
Fage_P090a	321	Pulse	99	13329471	12789	1
Fage_P090a	321	Pulse	99	13341871	25189	1
Fage_P090a	321	Pulse	99	13354270	37588	1
Fage_P090a	321	Pulse	99	13366670	49988	1
Fage_P090a	321	Pulse	99	13379070	62388	1
Fage_P090a	321	Pulse	99	13391470	74788	1
Fage_P090a	321	Pulse	99	13403869	87187	1
Fage_P090a	321	Pulse	99	13416269	99587	1
Fage_P090a	321	Pulse	99	13428669	111987	1
Fage_P090a	321	Pulse	99	13441068	124386	1
Fage_P090a	322	Picture	stroop maximum incongruent	13441302	0	1	24824	2	0	next	hit	1517
Fage_P090a	322	Response	1	13451178	9876	1
Fage_P090a	322	Pulse	99	13453468	12166	1
Fage_P090a	322	Pulse	99	13465868	24566	1
Fage_P090a	323	Picture	stroop maximum incongruent	13466126	0	1	24824	2	0	next	hit	1522
Fage_P090a	323	Pulse	99	13478268	12142	1
Fage_P090a	323	Response	1	13480227	14101	1
Fage_P090a	323	Pulse	99	13490667	24541	1
Fage_P090a	324	Picture	stroop maximum incongruent	13490950	0	1	24824	2	0	next	hit	1525
Fage_P090a	324	Response	1	13501677	10727	1
Fage_P090a	324	Pulse	99	13503067	12117	1
Fage_P090a	324	Pulse	99	13515467	24517	1
Fage_P090a	325	Picture	stroop maximum incongruent	13515774	0	1	24824	2	0	next	incorrect	1529
Fage_P090a	325	Response	2	13525357	9583	1
Fage_P090a	325	Pulse	99	13527866	12092	1
Fage_P090a	325	Pulse	99	13540266	24492	1
Fage_P090a	326	Picture	stroop maximum incongruent	13540598	0	1	24824	2	0	next	hit	1533
Fage_P090a	326	Response	1	13552176	11578	1
Fage_P090a	326	Pulse	99	13552666	12068	1
Fage_P090a	326	Pulse	99	13565066	24468	1
Fage_P090a	327	Picture	stroop maximum incongruent	13565422	0	1	24824	2	0	next	incorrect	1537
Fage_P090a	327	Response	2	13575866	10444	1
Fage_P090a	327	Pulse	99	13577465	12043	1
Fage_P090a	327	Pulse	99	13589865	24443	1
Fage_P090a	328	Picture	Fixation Cross Stroop	13590246	0	1	124620	2	0	next	other	0
Fage_P090a	328	Pulse	99	13602265	12019	1
Fage_P090a	328	Pulse	99	13614665	24419	1
Fage_P090a	328	Pulse	99	13627064	36818	1
Fage_P090a	328	Pulse	99	13639464	49218	1
Fage_P090a	328	Pulse	99	13651864	61618	1
Fage_P090a	328	Pulse	99	13664264	74018	1
Fage_P090a	328	Pulse	99	13676663	86417	1
Fage_P090a	328	Pulse	99	13689063	98817	1
Fage_P090a	328	Pulse	99	13701463	111217	1
Fage_P090a	328	Pulse	99	13713863	123617	1
Fage_P090a	329	Picture	stroop maximum incongruent	13714866	0	1	24824	2	0	next	incorrect	1552
Fage_P090a	329	Response	2	13725572	10706	1
Fage_P090a	329	Pulse	99	13726262	11396	1
Fage_P090a	329	Pulse	99	13738662	23796	1
Fage_P090a	330	Picture	stroop maximum incongruent	13739690	0	1	24824	2	0	next	incorrect	1556
Fage_P090a	330	Response	2	13750512	10822	1
Fage_P090a	330	Pulse	99	13751061	11371	1
Fage_P090a	330	Pulse	99	13763462	23772	1
Fage_P090a	331	Picture	stroop maximum incongruent	13764514	0	1	24824	2	0	next	hit	1560
Fage_P090a	331	Response	1	13772321	7807	1
Fage_P090a	331	Pulse	99	13775861	11347	1
Fage_P090a	331	Pulse	99	13788261	23747	1
Fage_P090a	332	Picture	stroop maximum incongruent	13789338	0	1	24824	2	0	next	hit	1564
Fage_P090a	332	Response	1	13797131	7793	1
Fage_P090a	332	Pulse	99	13800660	11322	1
Fage_P090a	332	Pulse	99	13813060	23722	1
Fage_P090a	333	Picture	stroop maximum incongruent	13814162	0	1	24824	2	0	next	hit	1568
Fage_P090a	333	Response	1	13823740	9578	1
Fage_P090a	333	Pulse	99	13825460	11298	1
Fage_P090a	333	Pulse	99	13837860	23698	1
Fage_P090a	334	Picture	stroop maximum incongruent	13838986	0	1	24824	2	0	next	incorrect	1572
Fage_P090a	334	Response	2	13847880	8894	1
Fage_P090a	334	Pulse	99	13850259	11273	1
Fage_P090a	334	Pulse	99	13862659	23673	1
Fage_P090a	335	Picture	Fixation Cross Stroop	13863810	0	1	124620	3	0	next	other	0
Fage_P090a	335	Pulse	99	13875059	11249	1
Fage_P090a	335	Pulse	99	13887459	23649	1
Fage_P090a	335	Pulse	99	13899858	36048	1
Fage_P090a	335	Pulse	99	13912258	48448	1
Fage_P090a	335	Pulse	99	13924658	60848	1
Fage_P090a	335	Pulse	99	13937058	73248	1
Fage_P090a	335	Pulse	99	13949457	85647	1
Fage_P090a	335	Pulse	99	13961857	98047	1
Fage_P090a	335	Pulse	99	13974257	110447	1
Fage_P090a	335	Pulse	99	13986657	122847	1
Fage_P090a	336	Picture	stroop maximum incongruent	13988430	0	2	24824	3	0	next	hit	1587
Fage_P090a	336	Response	1	13996636	8206	1
Fage_P090a	336	Pulse	99	13999056	10626	1
Fage_P090a	336	Pulse	99	14011456	23026	1
Fage_P090a	337	Picture	stroop maximum incongruent	14013254	0	1	24824	2	0	next	hit	1591
Fage_P090a	337	Response	1	14021476	8222	1
Fage_P090a	337	Pulse	99	14023856	10602	1
Fage_P090a	337	Pulse	99	14036255	23001	1
Fage_P090a	338	Picture	stroop maximum incongruent	14038078	0	1	24824	3	0	next	incorrect	1595
Fage_P090a	338	Response	2	14046685	8607	1
Fage_P090a	338	Pulse	99	14048655	10577	1
Fage_P090a	338	Pulse	99	14061055	22977	1
Fage_P090a	339	Picture	stroop maximum incongruent	14062902	0	2	24825	3	0	next	hit	1599
Fage_P090a	339	Response	1	14072205	9303	1
Fage_P090a	339	Pulse	99	14073455	10553	1
Fage_P090a	339	Pulse	99	14085854	22952	1
Fage_P090a	340	Picture	stroop maximum incongruent	14087727	0	1	24990	2	0	next	hit	1603
Fage_P090a	340	Response	1	14096204	8477	1
Fage_P090a	340	Pulse	99	14098254	10527	1
Fage_P090a	340	Pulse	99	14110654	22927	1
Fage_P090a	341	Picture	stroop maximum incongruent	14112717	0	1	24824	2	0	next	incorrect	1607
Fage_P090a	341	Response	2	14121574	8857	1
Fage_P090a	341	Pulse	99	14123053	10336	1
Fage_P090a	341	Pulse	99	14135453	22736	1
Fage_P090a	342	Picture	Fixation Cross Stroop	14137541	0	1	124620	2	0	next	other	0
Fage_P090a	342	Pulse	99	14147853	10312	1
Fage_P090a	342	Pulse	99	14160253	22712	1
Fage_P090a	342	Pulse	99	14172652	35111	1
Fage_P090a	342	Pulse	99	14185052	47511	1
Fage_P090a	342	Pulse	99	14197452	59911	1
Fage_P090a	342	Pulse	99	14209852	72311	1
Fage_P090a	342	Pulse	99	14222251	84710	1
Fage_P090a	342	Pulse	99	14234651	97110	1
Fage_P090a	342	Pulse	99	14247051	109510	1
Fage_P090a	342	Pulse	99	14259450	121909	1
Fage_P090a	343	Picture	stroop maximum incongruent	14262161	0	1	24824	2	0	next	incorrect	1622
Fage_P090a	343	Response	2	14271630	9469	1
Fage_P090a	343	Pulse	99	14271850	9689	1
Fage_P090a	343	Pulse	99	14284250	22089	1
Fage_P090a	344	Picture	stroop maximum incongruent	14286985	0	1	24824	2	0	next	hit	1626
Fage_P090a	344	Response	1	14294880	7895	1
Fage_P090a	344	Pulse	99	14296650	9665	1
Fage_P090a	344	Pulse	99	14309049	22064	1
Fage_P090a	345	Picture	stroop maximum incongruent	14311809	0	1	24824	2	0	next	incorrect	1630
Fage_P090a	345	Response	2	14320259	8450	1
Fage_P090a	345	Pulse	99	14321449	9640	1
Fage_P090a	345	Pulse	99	14333849	22040	1
Fage_P090a	346	Picture	stroop maximum incongruent	14336633	0	1	24991	2	0	next	incorrect	1635
Fage_P090a	346	Pulse	99	14346249	9616	1
Fage_P090a	346	Response	2	14346638	10005	1
Fage_P090a	346	Pulse	99	14358648	22015	1
Fage_P090a	347	Picture	stroop maximum incongruent	14361624	0	1	24824	2	0	next	incorrect	1639
Fage_P090a	347	Pulse	99	14371048	9424	1
Fage_P090a	347	Response	2	14372318	10694	1
Fage_P090a	347	Pulse	99	14383448	21824	1
Fage_P090a	348	Picture	stroop maximum incongruent	14386448	0	1	24824	2	0	next	incorrect	1642
Fage_P090a	348	Response	2	14395798	9350	1
Fage_P090a	348	Pulse	99	14395847	9399	1
Fage_P090a	348	Pulse	99	14408247	21799	1
Fage_P090a	349	Picture	Fixation Cross Stroop	14411272	0	1	124620	2	0	next	other	0
Fage_P090a	349	Pulse	99	14420647	9375	1
Fage_P090a	349	Pulse	99	14433047	21775	1
Fage_P090a	349	Pulse	99	14445457	34185	1
Fage_P090a	349	Pulse	99	14457856	46584	1
Fage_P090a	349	Pulse	99	14470256	58984	1
Fage_P090a	349	Pulse	99	14482656	71384	1
Fage_P090a	349	Pulse	99	14495055	83783	1
Fage_P090a	349	Pulse	99	14507455	96183	1
Fage_P090a	349	Pulse	99	14519855	108583	1
Fage_P090a	349	Pulse	99	14532255	120983	1
Fage_P090a	350	Picture	End Stroop	14535892	0	1	46657	2	0	next	other	0
Fage_P090a	350	Pulse	99	14544654	8762	1
Fage_P090a	350	Pulse	99	14557054	21162	1
Fage_P090a	350	Pulse	99	14569454	33562	1
