# Supplementary material for: Towards clinical applicability of fMRI via systematic filtering
Source: PLoS One. 2025 May 12;20(5):e0321088. doi: 10.1371/journal.pone.0321088 (PMC12068634; doi:10.1371/journal.pone.0321088)
Supplement: S1 Code — (ZIP) [file pone.0321088.s001.zip › PLOS_DATA_CODE/Logfiles/Fage_P091a-fage.log]

Scenario - Fage Final
Logfile written - 07/15/2013 09:59:58

Subject	Trial	Event Type	Code	Time	TTime	Uncertainty	Duration	Uncertainty	ReqTime	ReqDur	Stim Type	Pair Index

Fage_P091a	1	Pulse	99	88450	98446	1
Fage_P091a	2	Picture	Instruction Sternberg Symbols	88795	0	1	37320	2	0	next	other	0
Fage_P091a	2	Pulse	99	100849	12054	1
Fage_P091a	2	Pulse	99	113249	24454	1
Fage_P091a	2	Pulse	99	125649	36854	1
Fage_P091a	3	Picture	Encoding Sternberg Symbols	126115	0	1	24824	2	0	next	other	0
Fage_P091a	3	Pulse	99	138048	11933	1
Fage_P091a	3	Pulse	99	150448	24333	1
Fage_P091a	4	Picture	Fixation Cross Sternberg Symbols after Encoding	150939	0	1	12495	2	0	next	other	0
Fage_P091a	4	Pulse	99	162848	11909	1
Fage_P091a	5	Picture	Stroop Sternberg	163434	0	1	24824	2	0	next	incorrect	13
Fage_P091a	5	Pulse	99	175248	11814	1
Fage_P091a	5	Response	2	176087	12653	1
Fage_P091a	5	Pulse	99	187647	24213	1
Fage_P091a	6	Picture	Fixation Cross Sternberg Symbols after Stroop	188258	0	1	37319	2	0	next	other	0
Fage_P091a	6	Pulse	99	200047	11789	1
Fage_P091a	6	Pulse	99	212446	24188	1
Fage_P091a	6	Pulse	99	224846	36588	1
Fage_P091a	7	Picture	Retrieval Sternberg Symbols	225577	0	1	24824	2	0	next	hit	20
Fage_P091a	7	Response	1	236286	10709	1
Fage_P091a	7	Pulse	99	237246	11669	1
Fage_P091a	7	Pulse	99	249646	24069	1
Fage_P091a	8	Picture	Fixation Cross after Retrieval	250401	0	1	112291	2	0	next	other	0
Fage_P091a	8	Pulse	99	262045	11644	1
Fage_P091a	8	Pulse	99	274445	24044	1
Fage_P091a	8	Pulse	99	286845	36444	1
Fage_P091a	8	Pulse	99	299244	48843	1
Fage_P091a	8	Pulse	99	311644	61243	1
Fage_P091a	8	Pulse	99	324044	73643	1
Fage_P091a	8	Pulse	99	336443	86042	1
Fage_P091a	8	Pulse	99	348843	98442	1
Fage_P091a	8	Pulse	99	361243	110842	1
Fage_P091a	9	Picture	Encoding Sternberg Symbols	362692	0	1	24824	2	0	next	other	0
Fage_P091a	9	Pulse	99	373643	10951	1
Fage_P091a	9	Pulse	99	386042	23350	1
Fage_P091a	10	Picture	Fixation Cross Sternberg Symbols after Encoding	387516	0	1	12495	2	0	next	other	0
Fage_P091a	10	Pulse	99	398442	10926	1
Fage_P091a	11	Picture	Stroop Sternberg	400011	0	1	24824	2	0	next	incorrect	39
Fage_P091a	11	Response	2	409462	9451	1
Fage_P091a	11	Pulse	99	410841	10830	1
Fage_P091a	11	Pulse	99	423241	23230	1
Fage_P091a	12	Picture	Fixation Cross Sternberg Symbols after Stroop	424835	0	1	37319	3	0	next	other	0
Fage_P091a	12	Pulse	99	435641	10806	1
Fage_P091a	12	Pulse	99	448041	23206	1
Fage_P091a	12	Pulse	99	460440	35605	1
Fage_P091a	13	Picture	Retrieval Sternberg Symbols	462154	0	2	24824	4	0	next	hit	48
Fage_P091a	13	Pulse	99	472840	10686	1
Fage_P091a	13	Response	1	475220	13066	1
Fage_P091a	13	Pulse	99	485239	23085	1
Fage_P091a	14	Picture	Fixation Cross after Retrieval	486978	0	2	149444	3	0	next	other	0
Fage_P091a	14	Pulse	99	497639	10661	1
Fage_P091a	14	Pulse	99	510039	23061	1
Fage_P091a	14	Pulse	99	522439	35461	1
Fage_P091a	14	Pulse	99	534839	47861	1
Fage_P091a	14	Pulse	99	547238	60260	1
Fage_P091a	14	Pulse	99	559638	72660	1
Fage_P091a	14	Pulse	99	572038	85060	1
Fage_P091a	14	Pulse	99	584437	97459	1
Fage_P091a	14	Pulse	99	596837	109859	1
Fage_P091a	14	Pulse	99	609237	122259	1
Fage_P091a	14	Pulse	99	621636	134658	1
Fage_P091a	14	Pulse	99	634036	147058	1
Fage_P091a	15	Picture	Encoding Sternberg Symbols	636422	0	1	24824	2	0	next	other	0
Fage_P091a	15	Pulse	99	646436	10014	1
Fage_P091a	15	Pulse	99	658835	22413	1
Fage_P091a	16	Picture	Fixation Cross Sternberg Symbols after Encoding	661246	0	1	12495	2	0	next	other	0
Fage_P091a	16	Pulse	99	671235	9989	1
Fage_P091a	17	Picture	Stroop Sternberg	673741	0	1	24824	2	0	next	hit	70
Fage_P091a	17	Pulse	99	683635	9894	1
Fage_P091a	17	Response	1	688214	14473	1
Fage_P091a	17	Pulse	99	696034	22293	1
Fage_P091a	18	Picture	Fixation Cross Sternberg Symbols after Stroop	698565	0	1	37320	2	0	next	other	0
Fage_P091a	18	Pulse	99	708434	9869	1
Fage_P091a	18	Pulse	99	720834	22269	1
Fage_P091a	18	Pulse	99	733233	34668	1
Fage_P091a	19	Picture	Retrieval Sternberg Symbols	735885	0	1	24824	2	0	next	hit	78
Fage_P091a	19	Pulse	99	745633	9748	1
Fage_P091a	19	Response	1	745863	9978	1
Fage_P091a	19	Pulse	99	758033	22148	1
Fage_P091a	20	Picture	Fixation Cross after Retrieval	760709	0	1	124619	2	0	next	other	0
Fage_P091a	20	Pulse	99	770433	9724	1
Fage_P091a	20	Pulse	99	782832	22123	1
Fage_P091a	20	Pulse	99	795232	34523	1
Fage_P091a	20	Pulse	99	807632	46923	1
Fage_P091a	20	Pulse	99	820031	59322	1
Fage_P091a	20	Pulse	99	832431	71722	1
Fage_P091a	20	Pulse	99	844831	84122	1
Fage_P091a	20	Pulse	99	857230	96521	1
Fage_P091a	20	Pulse	99	869630	108921	1
Fage_P091a	20	Pulse	99	882030	121321	1
Fage_P091a	21	Picture	Encoding Sternberg Symbols	885328	0	1	24824	2	0	next	other	0
Fage_P091a	21	Pulse	99	894430	9102	1
Fage_P091a	21	Pulse	99	906829	21501	1
Fage_P091a	22	Picture	Fixation Cross Sternberg Symbols after Encoding	910152	0	1	12495	3	0	next	other	0
Fage_P091a	22	Pulse	99	919229	9077	1
Fage_P091a	23	Picture	Stroop Sternberg	922647	0	2	24824	4	0	next	hit	98
Fage_P091a	23	Pulse	99	931629	8982	1
Fage_P091a	23	Response	1	940418	17771	1
Fage_P091a	23	Pulse	99	944028	21381	1
Fage_P091a	24	Picture	Fixation Cross Sternberg Symbols after Stroop	947471	0	2	37320	3	0	next	other	0
Fage_P091a	24	Pulse	99	956428	8957	1
Fage_P091a	24	Pulse	99	968828	21357	1
Fage_P091a	24	Pulse	99	981227	33756	1
Fage_P091a	25	Picture	Retrieval Sternberg Symbols	984791	0	1	24824	2	0	next	incorrect	106
Fage_P091a	25	Pulse	99	993627	8836	1
Fage_P091a	25	Response	2	994177	9386	1
Fage_P091a	25	Pulse	99	1006027	21236	1
Fage_P091a	26	Picture	Fixation Cross after Retrieval	1009615	0	1	136948	2	0	next	other	0
Fage_P091a	26	Pulse	99	1018426	8811	1
Fage_P091a	26	Pulse	99	1030826	21211	1
Fage_P091a	26	Pulse	99	1043226	33611	1
Fage_P091a	26	Pulse	99	1055625	46010	1
Fage_P091a	26	Pulse	99	1068025	58410	1
Fage_P091a	26	Pulse	99	1080425	70810	1
Fage_P091a	26	Pulse	99	1092824	83209	1
Fage_P091a	26	Pulse	99	1105224	95609	1
Fage_P091a	26	Pulse	99	1117624	108009	1
Fage_P091a	26	Pulse	99	1130024	120409	1
Fage_P091a	26	Pulse	99	1142423	132808	1
Fage_P091a	27	Picture	Encoding Sternberg Symbols	1146563	0	1	24823	3	0	next	other	0
Fage_P091a	27	Pulse	99	1154823	8260	1
Fage_P091a	27	Pulse	99	1167223	20660	1
Fage_P091a	28	Picture	Fixation Cross Sternberg Symbols after Encoding	1171386	0	2	12496	3	0	next	other	0
Fage_P091a	28	Pulse	99	1179622	8236	1
Fage_P091a	29	Picture	Stroop Sternberg	1183882	0	1	24824	2	0	next	incorrect	127
Fage_P091a	29	Pulse	99	1192022	8140	1
Fage_P091a	29	Response	2	1193452	9570	1
Fage_P091a	29	Pulse	99	1204422	20540	1
Fage_P091a	30	Picture	Fixation Cross Sternberg Symbols after Stroop	1208706	0	1	37319	3	0	next	other	0
Fage_P091a	30	Pulse	99	1216821	8115	1
Fage_P091a	30	Pulse	99	1229221	20515	1
Fage_P091a	30	Pulse	99	1241621	32915	1
Fage_P091a	31	Picture	Retrieval Sternberg Symbols	1246025	0	2	24824	4	0	next	hit	135
Fage_P091a	31	Pulse	99	1254021	7996	1
Fage_P091a	31	Response	1	1262130	16105	1
Fage_P091a	31	Pulse	99	1266420	20395	1
Fage_P091a	32	Picture	Fixation Cross after Retrieval	1270849	0	2	124620	3	0	next	other	0
Fage_P091a	32	Pulse	99	1278820	7971	1
Fage_P091a	32	Pulse	99	1291219	20370	1
Fage_P091a	32	Pulse	99	1303619	32770	1
Fage_P091a	32	Pulse	99	1316019	45170	1
Fage_P091a	32	Pulse	99	1328419	57570	1
Fage_P091a	32	Pulse	99	1340818	69969	1
Fage_P091a	32	Pulse	99	1353218	82369	1
Fage_P091a	32	Pulse	99	1365618	94769	1
Fage_P091a	32	Pulse	99	1378017	107168	1
Fage_P091a	32	Pulse	99	1390417	119568	1
Fage_P091a	33	Picture	Encoding Sternberg Symbols	1395469	0	1	24824	2	0	next	other	0
Fage_P091a	33	Pulse	99	1402817	7348	1
Fage_P091a	33	Pulse	99	1415216	19747	1
Fage_P091a	34	Picture	Fixation Cross Sternberg Symbols after Encoding	1420293	0	1	12495	2	0	next	other	0
Fage_P091a	34	Pulse	99	1427616	7323	1
Fage_P091a	35	Picture	Stroop Sternberg	1432788	0	1	24824	2	0	next	incorrect	155
Fage_P091a	35	Pulse	99	1440016	7228	1
Fage_P091a	35	Response	2	1442066	9278	1
Fage_P091a	35	Pulse	99	1452415	19627	1
Fage_P091a	36	Picture	Fixation Cross Sternberg Symbols after Stroop	1457612	0	1	37320	2	0	next	other	0
Fage_P091a	36	Pulse	99	1464815	7203	1
Fage_P091a	36	Pulse	99	1477215	19603	1
Fage_P091a	36	Pulse	99	1489615	32003	1
Fage_P091a	37	Picture	Retrieval Sternberg Symbols	1494932	0	1	24824	2	0	next	hit	163
Fage_P091a	37	Pulse	99	1502014	7082	1
Fage_P091a	37	Response	1	1505504	10572	1
Fage_P091a	37	Pulse	99	1514414	19482	1
Fage_P091a	38	Picture	Fixation Cross after Retrieval	1519756	0	1	112291	2	0	next	other	0
Fage_P091a	38	Pulse	99	1526814	7058	1
Fage_P091a	38	Pulse	99	1539213	19457	1
Fage_P091a	38	Pulse	99	1551613	31857	1
Fage_P091a	38	Pulse	99	1564013	44257	1
Fage_P091a	38	Pulse	99	1576412	56656	1
Fage_P091a	38	Pulse	99	1588812	69056	1
Fage_P091a	38	Pulse	99	1601212	81456	1
Fage_P091a	38	Pulse	99	1613622	93866	1
Fage_P091a	38	Pulse	99	1626021	106265	1
Fage_P091a	39	Picture	Encoding Sternberg Symbols	1632047	0	1	24823	3	0	next	other	0
Fage_P091a	39	Pulse	99	1638421	6374	1
Fage_P091a	39	Pulse	99	1650821	18774	1
Fage_P091a	40	Picture	Fixation Cross Sternberg Symbols after Encoding	1656870	0	2	12496	3	0	next	other	0
Fage_P091a	40	Pulse	99	1663220	6350	1
Fage_P091a	41	Picture	Stroop Sternberg	1669366	0	1	24824	2	0	next	hit	182
Fage_P091a	41	Pulse	99	1675620	6254	1
Fage_P091a	41	Response	1	1679440	10074	1
Fage_P091a	41	Pulse	99	1688020	18654	1
Fage_P091a	42	Picture	Fixation Cross Sternberg Symbols after Stroop	1694190	0	1	37319	2	0	next	other	0
Fage_P091a	42	Pulse	99	1700419	6229	1
Fage_P091a	42	Pulse	99	1712819	18629	1
Fage_P091a	42	Pulse	99	1725219	31029	1
Fage_P091a	43	Picture	Retrieval Sternberg Symbols	1731509	0	1	24824	2	0	next	miss	0
Fage_P091a	43	Pulse	99	1737618	6109	1
Fage_P091a	43	Pulse	99	1750018	18509	1
Fage_P091a	44	Picture	Fixation Cross after Retrieval	1756333	0	1	112291	2	0	next	false_alarm	192
Fage_P091a	44	Response	2	1757588	1255	1
Fage_P091a	44	Pulse	99	1762418	6085	1
Fage_P091a	44	Pulse	99	1774817	18484	1
Fage_P091a	44	Pulse	99	1787217	30884	1
Fage_P091a	44	Pulse	99	1799617	43284	1
Fage_P091a	44	Pulse	99	1812017	55684	1
Fage_P091a	44	Pulse	99	1824416	68083	1
Fage_P091a	44	Pulse	99	1836816	80483	1
Fage_P091a	44	Pulse	99	1849216	92883	1
Fage_P091a	44	Pulse	99	1861615	105282	1
Fage_P091a	45	Picture	Encoding Sternberg Symbols	1868624	0	1	24824	2	0	next	other	0
Fage_P091a	45	Pulse	99	1874015	5391	1
Fage_P091a	45	Pulse	99	1886415	17791	1
Fage_P091a	46	Picture	Fixation Cross Sternberg Symbols after Encoding	1893448	0	1	12495	2	0	next	other	0
Fage_P091a	46	Pulse	99	1898814	5366	1
Fage_P091a	47	Picture	Stroop Sternberg	1905943	0	1	24824	2	0	next	incorrect	209
Fage_P091a	47	Pulse	99	1911214	5271	1
Fage_P091a	47	Response	2	1913834	7891	1
Fage_P091a	47	Pulse	99	1923614	17671	1
Fage_P091a	48	Picture	Fixation Cross Sternberg Symbols after Stroop	1930767	0	1	37319	3	0	next	other	0
Fage_P091a	48	Pulse	99	1936013	5246	1
Fage_P091a	48	Pulse	99	1948413	17646	1
Fage_P091a	48	Pulse	99	1960813	30046	1
Fage_P091a	49	Picture	Retrieval Sternberg Symbols	1968086	0	2	24824	3	0	next	incorrect	217
Fage_P091a	49	Pulse	99	1973213	5127	1
Fage_P091a	49	Response	2	1980942	12856	1
Fage_P091a	49	Pulse	99	1985612	17526	1
Fage_P091a	50	Picture	Fixation Cross after Retrieval	1992910	0	1	136949	2	0	next	other	0
Fage_P091a	50	Pulse	99	1998012	5102	1
Fage_P091a	50	Pulse	99	2010412	17502	1
Fage_P091a	50	Pulse	99	2022811	29901	1
Fage_P091a	50	Pulse	99	2035211	42301	1
Fage_P091a	50	Pulse	99	2047611	54701	1
Fage_P091a	50	Pulse	99	2060010	67100	1
Fage_P091a	50	Pulse	99	2072410	79500	1
Fage_P091a	50	Pulse	99	2084810	91900	1
Fage_P091a	50	Pulse	99	2097209	104299	1
Fage_P091a	50	Pulse	99	2109609	116699	1
Fage_P091a	50	Pulse	99	2122009	129099	1
Fage_P091a	51	Picture	Encoding Sternberg Symbols	2129859	0	1	24824	2	0	next	other	0
Fage_P091a	51	Pulse	99	2134409	4550	1
Fage_P091a	51	Pulse	99	2146808	16949	1
Fage_P091a	52	Picture	Fixation Cross Sternberg Symbols after Encoding	2154683	0	1	12495	2	0	next	other	0
Fage_P091a	52	Pulse	99	2159208	4525	1
Fage_P091a	53	Picture	Stroop Sternberg	2167178	0	1	24824	2	0	next	hit	238
Fage_P091a	53	Pulse	99	2171608	4430	1
Fage_P091a	53	Response	1	2175447	8269	1
Fage_P091a	53	Pulse	99	2184007	16829	1
Fage_P091a	54	Picture	Fixation Cross Sternberg Symbols after Stroop	2192002	0	1	37319	2	0	next	other	0
Fage_P091a	54	Pulse	99	2196407	4405	1
Fage_P091a	54	Pulse	99	2208807	16805	1
Fage_P091a	54	Pulse	99	2221206	29204	1
Fage_P091a	55	Picture	Retrieval Sternberg Symbols	2229321	0	1	24824	2	0	next	incorrect	246
Fage_P091a	55	Pulse	99	2233606	4285	1
Fage_P091a	55	Response	2	2236826	7505	1
Fage_P091a	55	Pulse	99	2246006	16685	1
Fage_P091a	56	Picture	Fixation Cross after Retrieval	2254145	0	1	124620	2	0	next	other	0
Fage_P091a	56	Pulse	99	2258405	4260	1
Fage_P091a	56	Pulse	99	2270805	16660	1
Fage_P091a	56	Pulse	99	2283205	29060	1
Fage_P091a	56	Pulse	99	2295604	41459	1
Fage_P091a	56	Pulse	99	2308004	53859	1
Fage_P091a	56	Pulse	99	2320404	66259	1
Fage_P091a	56	Pulse	99	2332803	78658	1
Fage_P091a	56	Pulse	99	2345203	91058	1
Fage_P091a	56	Pulse	99	2357603	103458	1
Fage_P091a	56	Pulse	99	2370003	115858	1
Fage_P091a	57	Picture	Encoding Sternberg Symbols	2378765	0	1	24824	2	0	next	other	0
Fage_P091a	57	Pulse	99	2382402	3637	1
Fage_P091a	57	Pulse	99	2394802	16037	1
Fage_P091a	58	Picture	Fixation Cross Sternberg Symbols after Encoding	2403589	0	1	12495	2	0	next	other	0
Fage_P091a	58	Pulse	99	2407202	3613	1
Fage_P091a	59	Picture	Stroop Sternberg	2416084	0	1	24824	2	0	next	incorrect	266
Fage_P091a	59	Pulse	99	2419601	3517	1
Fage_P091a	59	Response	2	2423151	7067	1
Fage_P091a	59	Pulse	99	2432001	15917	1
Fage_P091a	60	Picture	Fixation Cross Sternberg Symbols after Stroop	2440908	0	1	37319	2	0	next	other	0
Fage_P091a	60	Pulse	99	2444401	3493	1
Fage_P091a	60	Pulse	99	2456800	15892	1
Fage_P091a	60	Pulse	99	2469200	28292	1
Fage_P091a	61	Picture	Retrieval Sternberg Symbols	2478227	0	1	24824	2	0	next	incorrect	274
Fage_P091a	61	Pulse	99	2481600	3373	1
Fage_P091a	61	Response	2	2487350	9123	1
Fage_P091a	61	Pulse	99	2493999	15772	1
Fage_P091a	62	Picture	Fixation Cross after Retrieval	2503051	0	1	149444	2	0	next	other	0
Fage_P091a	62	Pulse	99	2506399	3348	1
Fage_P091a	62	Pulse	99	2518799	15748	1
Fage_P091a	62	Pulse	99	2531199	28148	1
Fage_P091a	62	Pulse	99	2543598	40547	1
Fage_P091a	62	Pulse	99	2555998	52947	1
Fage_P091a	62	Pulse	99	2568398	65347	1
Fage_P091a	62	Pulse	99	2580797	77746	1
Fage_P091a	62	Pulse	99	2593197	90146	1
Fage_P091a	62	Pulse	99	2605597	102546	1
Fage_P091a	62	Pulse	99	2617996	114945	1
Fage_P091a	62	Pulse	99	2630396	127345	1
Fage_P091a	62	Pulse	99	2642796	139745	1
Fage_P091a	63	Picture	Encoding Sternberg Symbols	2652495	0	1	24824	2	0	next	other	0
Fage_P091a	63	Pulse	99	2655196	2701	1
Fage_P091a	63	Pulse	99	2667595	15100	1
Fage_P091a	64	Picture	Fixation Cross Sternberg Symbols after Encoding	2677319	0	1	12495	2	0	next	other	0
Fage_P091a	64	Pulse	99	2679995	2676	1
Fage_P091a	65	Picture	Stroop Sternberg	2689814	0	1	24824	2	0	next	incorrect	296
Fage_P091a	65	Pulse	99	2692395	2581	1
Fage_P091a	65	Response	2	2697844	8030	1
Fage_P091a	65	Pulse	99	2704794	14980	1
Fage_P091a	66	Picture	Fixation Cross Sternberg Symbols after Stroop	2714638	0	1	37319	2	0	next	other	0
Fage_P091a	66	Pulse	99	2717194	2556	1
Fage_P091a	66	Pulse	99	2729594	14956	1
Fage_P091a	66	Pulse	99	2741993	27355	1
Fage_P091a	67	Picture	Retrieval Sternberg Symbols	2751957	0	1	24824	2	0	next	hit	305
Fage_P091a	67	Pulse	99	2754393	2436	1
Fage_P091a	67	Pulse	99	2766793	14836	1
Fage_P091a	67	Response	1	2769402	17445	1
Fage_P091a	68	Picture	Fixation Cross after Retrieval	2776781	0	1	124620	2	0	next	other	0
Fage_P091a	68	Pulse	99	2779192	2411	1
Fage_P091a	68	Pulse	99	2791592	14811	1
Fage_P091a	68	Pulse	99	2803992	27211	1
Fage_P091a	68	Pulse	99	2816391	39610	1
Fage_P091a	68	Pulse	99	2828791	52010	1
Fage_P091a	68	Pulse	99	2841191	64410	1
Fage_P091a	68	Pulse	99	2853591	76810	1
Fage_P091a	68	Pulse	99	2865990	89209	1
Fage_P091a	68	Pulse	99	2878390	101609	1
Fage_P091a	68	Pulse	99	2890790	114009	1
Fage_P091a	69	Picture	Encoding Sternberg Symbols	2901401	0	1	24824	2	0	next	other	0
Fage_P091a	69	Pulse	99	2903189	1788	1
Fage_P091a	69	Pulse	99	2915589	14188	1
Fage_P091a	70	Picture	Fixation Cross Sternberg Symbols after Encoding	2926225	0	1	12495	2	0	next	other	0
Fage_P091a	70	Pulse	99	2927989	1764	1
Fage_P091a	71	Picture	Stroop Sternberg	2938720	0	1	24824	2	0	next	incorrect	324
Fage_P091a	71	Pulse	99	2940388	1668	1
Fage_P091a	71	Response	2	2946868	8148	1
Fage_P091a	71	Pulse	99	2952788	14068	1
Fage_P091a	72	Picture	Fixation Cross Sternberg Symbols after Stroop	2963544	0	1	37320	2	0	next	other	0
Fage_P091a	72	Pulse	99	2965188	1644	1
Fage_P091a	72	Pulse	99	2977587	14043	1
Fage_P091a	72	Pulse	99	2989987	26443	1
Fage_P091a	73	Picture	Retrieval Sternberg Symbols	3000864	0	1	24824	2	0	next	incorrect	332
Fage_P091a	73	Pulse	99	3002387	1523	1
Fage_P091a	73	Response	2	3012157	11293	1
Fage_P091a	73	Pulse	99	3014786	13922	1
Fage_P091a	74	Picture	Fixation Cross after Retrieval	3025688	0	1	112290	3	0	next	other	0
Fage_P091a	74	Pulse	99	3027186	1498	1
Fage_P091a	74	Pulse	99	3039586	13898	1
Fage_P091a	74	Pulse	99	3051985	26297	1
Fage_P091a	74	Pulse	99	3064385	38697	1
Fage_P091a	74	Pulse	99	3076785	51097	1
Fage_P091a	74	Pulse	99	3089185	63497	1
Fage_P091a	74	Pulse	99	3101584	75896	1
Fage_P091a	74	Pulse	99	3113984	88296	1
Fage_P091a	74	Pulse	99	3126384	100696	1
Fage_P091a	75	Picture	Encoding Sternberg Symbols	3137978	0	2	24824	4	0	next	other	0
Fage_P091a	75	Pulse	99	3138783	805	1
Fage_P091a	75	Pulse	99	3151183	13205	1
Fage_P091a	76	Picture	Fixation Cross Sternberg Symbols after Encoding	3162802	0	2	12496	3	0	next	other	0
Fage_P091a	76	Pulse	99	3163583	781	1
Fage_P091a	77	Picture	Stroop Sternberg	3175298	0	1	24824	2	0	next	hit	351
Fage_P091a	77	Pulse	99	3175983	685	1
Fage_P091a	77	Response	1	3185182	9884	1
Fage_P091a	77	Pulse	99	3188382	13084	1
Fage_P091a	78	Picture	Fixation Cross Sternberg Symbols after Stroop	3200122	0	1	37319	2	0	next	other	0
Fage_P091a	78	Pulse	99	3200782	660	1
Fage_P091a	78	Pulse	99	3213182	13060	1
Fage_P091a	78	Pulse	99	3225581	25459	1
Fage_P091a	79	Picture	Retrieval Sternberg Symbols	3237441	0	1	24824	2	0	next	hit	360
Fage_P091a	79	Pulse	99	3237981	540	1
Fage_P091a	79	Pulse	99	3250381	12940	1
Fage_P091a	79	Response	1	3251760	14319	1
Fage_P091a	80	Picture	Fixation Cross after Retrieval	3262265	0	1	124620	2	0	next	other	0
Fage_P091a	80	Pulse	99	3262780	515	1
Fage_P091a	80	Pulse	99	3275180	12915	1
Fage_P091a	80	Pulse	99	3287580	25315	1
Fage_P091a	80	Pulse	99	3299979	37714	1
Fage_P091a	80	Pulse	99	3312379	50114	1
Fage_P091a	80	Pulse	99	3324779	62514	1
Fage_P091a	80	Pulse	99	3337178	74913	1
Fage_P091a	80	Pulse	99	3349588	87323	1
Fage_P091a	80	Pulse	99	3361988	99723	1
Fage_P091a	80	Pulse	99	3374388	112123	1
Fage_P091a	80	Pulse	99	3386786	124521	2
Fage_P091a	81	Picture	Encoding Sternberg Symbols	3386885	0	1	24824	2	0	next	other	0
Fage_P091a	81	Pulse	99	3399187	12302	1
Fage_P091a	81	Pulse	99	3411587	24702	1
Fage_P091a	82	Picture	Fixation Cross Sternberg Symbols after Encoding	3411709	0	1	12495	2	0	next	other	0
Fage_P091a	82	Pulse	99	3423986	12277	1
Fage_P091a	83	Picture	Stroop Sternberg	3424204	0	1	24824	2	0	next	incorrect	379
Fage_P091a	83	Response	2	3431256	7052	1
Fage_P091a	83	Pulse	99	3436386	12182	1
Fage_P091a	83	Pulse	99	3448786	24582	1
Fage_P091a	84	Picture	Fixation Cross Sternberg Symbols after Stroop	3449028	0	1	37319	2	0	next	other	0
Fage_P091a	84	Pulse	99	3461185	12157	1
Fage_P091a	84	Pulse	99	3473585	24557	1
Fage_P091a	84	Pulse	99	3485985	36957	1
Fage_P091a	85	Picture	Retrieval Sternberg Symbols	3486347	0	1	24824	2	0	next	incorrect	387
Fage_P091a	85	Response	2	3494964	8617	1
Fage_P091a	85	Pulse	99	3498384	12037	1
Fage_P091a	85	Pulse	99	3510784	24437	1
Fage_P091a	86	Picture	Fixation Cross after Retrieval	3511171	0	1	124620	2	0	next	other	0
Fage_P091a	86	Pulse	99	3523184	12013	1
Fage_P091a	86	Pulse	99	3535584	24413	1
Fage_P091a	86	Pulse	99	3547983	36812	1
Fage_P091a	86	Pulse	99	3560383	49212	1
Fage_P091a	86	Pulse	99	3572782	61611	1
Fage_P091a	86	Pulse	99	3585182	74011	1
Fage_P091a	86	Pulse	99	3597582	86411	1
Fage_P091a	86	Pulse	99	3609982	98811	1
Fage_P091a	86	Pulse	99	3622381	111210	1
Fage_P091a	86	Pulse	99	3634781	123610	1
Fage_P091a	87	Picture	Encoding Sternberg Symbols	3635791	0	1	24824	2	0	next	other	0
Fage_P091a	87	Pulse	99	3647181	11390	1
Fage_P091a	87	Pulse	99	3659580	23789	1
Fage_P091a	88	Picture	Fixation Cross Sternberg Symbols after Encoding	3660615	0	1	12495	2	0	next	other	0
Fage_P091a	88	Pulse	99	3671980	11365	1
Fage_P091a	89	Picture	Stroop Sternberg	3673110	0	1	24824	2	0	next	incorrect	407
Fage_P091a	89	Response	2	3679940	6830	1
Fage_P091a	89	Pulse	99	3684380	11270	1
Fage_P091a	89	Pulse	99	3696779	23669	1
Fage_P091a	90	Picture	Fixation Cross Sternberg Symbols after Stroop	3697934	0	1	37319	2	0	next	other	0
Fage_P091a	90	Pulse	99	3709179	11245	1
Fage_P091a	90	Pulse	99	3721579	23645	1
Fage_P091a	90	Pulse	99	3733978	36044	1
Fage_P091a	91	Picture	Retrieval Sternberg Symbols	3735253	0	1	24824	2	0	next	incorrect	415
Fage_P091a	91	Response	2	3746068	10815	1
Fage_P091a	91	Pulse	99	3746378	11125	1
Fage_P091a	91	Pulse	99	3758778	23525	1
Fage_P091a	92	Picture	Fixation Cross after Retrieval	3760077	0	1	112291	2	0	next	other	0
Fage_P091a	92	Pulse	99	3771178	11101	1
Fage_P091a	92	Pulse	99	3783577	23500	1
Fage_P091a	92	Pulse	99	3795977	35900	1
Fage_P091a	92	Pulse	99	3808377	48300	1
Fage_P091a	92	Pulse	99	3820776	60699	1
Fage_P091a	92	Pulse	99	3833176	73099	1
Fage_P091a	92	Pulse	99	3845576	85499	1
Fage_P091a	92	Pulse	99	3857975	97898	1
Fage_P091a	92	Pulse	99	3870375	110298	1
Fage_P091a	93	Picture	Encoding Sternberg Symbols	3872368	0	1	24824	2	0	next	other	0
Fage_P091a	93	Pulse	99	3882775	10407	1
Fage_P091a	93	Pulse	99	3895175	22807	1
Fage_P091a	94	Picture	Fixation Cross Sternberg Symbols after Encoding	3897192	0	1	12495	2	0	next	other	0
Fage_P091a	94	Pulse	99	3907574	10382	1
Fage_P091a	95	Picture	Stroop Sternberg	3909687	0	1	24824	2	0	next	incorrect	434
Fage_P091a	95	Response	2	3918014	8327	1
Fage_P091a	95	Pulse	99	3919974	10287	1
Fage_P091a	95	Pulse	99	3932373	22686	1
Fage_P091a	96	Picture	Fixation Cross Sternberg Symbols after Stroop	3934511	0	1	37320	2	0	next	other	0
Fage_P091a	96	Pulse	99	3944773	10262	1
Fage_P091a	96	Pulse	99	3957173	22662	1
Fage_P091a	96	Pulse	99	3969573	35062	1
Fage_P091a	97	Picture	Retrieval Sternberg Symbols	3971831	0	1	24824	2	0	next	hit	442
Fage_P091a	97	Response	1	3981802	9971	1
Fage_P091a	97	Pulse	99	3981972	10141	1
Fage_P091a	97	Pulse	99	3994372	22541	1
Fage_P091a	98	Picture	Fixation Cross after Retrieval	3996655	0	1	136948	2	0	next	other	0
Fage_P091a	98	Pulse	99	4006772	10117	1
Fage_P091a	98	Pulse	99	4019171	22516	1
Fage_P091a	98	Pulse	99	4031571	34916	1
Fage_P091a	98	Pulse	99	4043971	47316	1
Fage_P091a	98	Pulse	99	4056370	59715	1
Fage_P091a	98	Pulse	99	4068770	72115	1
Fage_P091a	98	Pulse	99	4081170	84515	1
Fage_P091a	98	Pulse	99	4093570	96915	1
Fage_P091a	98	Pulse	99	4105969	109314	1
Fage_P091a	98	Pulse	99	4118369	121714	1
Fage_P091a	98	Pulse	99	4130769	134114	1
Fage_P091a	99	Picture	Encoding Sternberg Symbols	4133603	0	1	24824	2	0	next	other	0
Fage_P091a	99	Pulse	99	4143168	9565	1
Fage_P091a	99	Pulse	99	4155568	21965	1
Fage_P091a	100	Picture	Fixation Cross Sternberg Symbols after Encoding	4158427	0	1	12495	2	0	next	other	0
Fage_P091a	100	Pulse	99	4167968	9541	1
Fage_P091a	101	Picture	Stroop Sternberg	4170922	0	1	24824	2	0	next	incorrect	463
Fage_P091a	101	Response	2	4178027	7105	1
Fage_P091a	101	Pulse	99	4180367	9445	1
Fage_P091a	101	Pulse	99	4192767	21845	1
Fage_P091a	102	Picture	Fixation Cross Sternberg Symbols after Stroop	4195746	0	1	37319	2	0	next	other	0
Fage_P091a	102	Pulse	99	4205167	9421	1
Fage_P091a	102	Pulse	99	4217566	21820	1
Fage_P091a	102	Pulse	99	4229966	34220	1
Fage_P091a	103	Picture	Retrieval Sternberg Symbols	4233065	0	1	24824	2	0	next	hit	472
Fage_P091a	103	Pulse	99	4242366	9301	1
Fage_P091a	103	Response	1	4244216	11151	1
Fage_P091a	103	Pulse	99	4254765	21700	1
Fage_P091a	104	Picture	Fixation Cross after Retrieval	4257889	0	1	149444	2	0	next	other	0
Fage_P091a	104	Pulse	99	4267165	9276	1
Fage_P091a	104	Pulse	99	4279565	21676	1
Fage_P091a	104	Pulse	99	4291964	34075	1
Fage_P091a	104	Pulse	99	4304364	46475	1
Fage_P091a	104	Pulse	99	4316764	58875	1
Fage_P091a	104	Pulse	99	4329164	71275	1
Fage_P091a	104	Pulse	99	4341563	83674	1
Fage_P091a	104	Pulse	99	4353963	96074	1
Fage_P091a	104	Pulse	99	4366363	108474	1
Fage_P091a	104	Pulse	99	4378762	120873	1
Fage_P091a	104	Pulse	99	4391162	133273	1
Fage_P091a	104	Pulse	99	4403562	145673	1
Fage_P091a	105	Picture	Encoding Sternberg Symbols	4407333	0	1	24824	2	0	next	other	0
Fage_P091a	105	Pulse	99	4415962	8629	1
Fage_P091a	105	Pulse	99	4428361	21028	1
Fage_P091a	106	Picture	Fixation Cross Sternberg Symbols after Encoding	4432157	0	1	12495	2	0	next	other	0
Fage_P091a	106	Pulse	99	4440761	8604	1
Fage_P091a	107	Picture	Stroop Sternberg	4444652	0	1	24824	2	0	next	hit	494
Fage_P091a	107	Pulse	99	4453161	8509	1
Fage_P091a	107	Response	1	4453170	8518	1
Fage_P091a	107	Pulse	99	4465560	20908	1
Fage_P091a	108	Picture	Fixation Cross Sternberg Symbols after Stroop	4469476	0	1	37319	3	0	next	other	0
Fage_P091a	108	Pulse	99	4477960	8484	1
Fage_P091a	108	Pulse	99	4490360	20884	1
Fage_P091a	108	Pulse	99	4502759	33283	1
Fage_P091a	109	Picture	Retrieval Sternberg Symbols	4506795	0	2	24824	4	0	next	incorrect	501
Fage_P091a	109	Response	2	4513519	6724	1
Fage_P091a	109	Pulse	99	4515159	8364	1
Fage_P091a	109	Pulse	99	4527559	20764	1
Fage_P091a	110	Picture	Fixation Cross after Retrieval	4531619	0	2	136949	3	0	next	other	0
Fage_P091a	110	Pulse	99	4539958	8339	1
Fage_P091a	110	Pulse	99	4552358	20739	1
Fage_P091a	110	Pulse	99	4564758	33139	1
Fage_P091a	110	Pulse	99	4577157	45538	1
Fage_P091a	110	Pulse	99	4589557	57938	1
Fage_P091a	110	Pulse	99	4601957	70338	1
Fage_P091a	110	Pulse	99	4614356	82737	1
Fage_P091a	110	Pulse	99	4626756	95137	1
Fage_P091a	110	Pulse	99	4639156	107537	1
Fage_P091a	110	Pulse	99	4651556	119937	1
Fage_P091a	110	Pulse	99	4663955	132336	1
Fage_P091a	111	Picture	Encoding Sternberg Symbols	4668568	0	1	24824	2	0	next	other	0
Fage_P091a	111	Pulse	99	4676355	7787	1
Fage_P091a	111	Pulse	99	4688755	20187	1
Fage_P091a	112	Picture	Fixation Cross Sternberg Symbols after Encoding	4693392	0	1	12495	2	0	next	other	0
Fage_P091a	112	Pulse	99	4701154	7762	1
Fage_P091a	113	Picture	Stroop Sternberg	4705887	0	1	24824	2	0	next	incorrect	523
Fage_P091a	113	Pulse	99	4713554	7667	1
Fage_P091a	113	Response	2	4715694	9807	1
Fage_P091a	113	Pulse	99	4725954	20067	1
Fage_P091a	114	Picture	Fixation Cross Sternberg Symbols after Stroop	4730711	0	1	37319	2	0	next	other	0
Fage_P091a	114	Pulse	99	4738353	7642	1
Fage_P091a	114	Pulse	99	4750753	20042	1
Fage_P091a	114	Pulse	99	4763153	32442	1
Fage_P091a	115	Picture	Retrieval Sternberg Symbols	4768030	0	1	24824	2	0	next	incorrect	531
Fage_P091a	115	Pulse	99	4775553	7523	1
Fage_P091a	115	Response	2	4781522	13492	1
Fage_P091a	115	Pulse	99	4787952	19922	1
Fage_P091a	116	Picture	Fixation Cross after Retrieval	4792854	0	1	112291	2	0	next	other	0
Fage_P091a	116	Pulse	99	4800352	7498	1
Fage_P091a	116	Pulse	99	4812751	19897	1
Fage_P091a	116	Pulse	99	4825151	32297	1
Fage_P091a	116	Pulse	99	4837551	44697	1
Fage_P091a	116	Pulse	99	4849951	57097	1
Fage_P091a	116	Pulse	99	4862350	69496	1
Fage_P091a	116	Pulse	99	4874750	81896	1
Fage_P091a	116	Pulse	99	4887150	94296	1
Fage_P091a	116	Pulse	99	4899549	106695	1
Fage_P091a	117	Picture	Encoding Sternberg Symbols	4905145	0	1	24824	2	0	next	other	0
Fage_P091a	117	Pulse	99	4911949	6804	1
Fage_P091a	117	Pulse	99	4924349	19204	1
Fage_P091a	118	Picture	Fixation Cross Sternberg Symbols after Encoding	4929969	0	1	12495	3	0	next	other	0
Fage_P091a	118	Pulse	99	4936748	6779	1
Fage_P091a	119	Picture	Stroop Sternberg	4942464	0	2	24824	4	0	next	incorrect	550
Fage_P091a	119	Pulse	99	4949148	6684	1
Fage_P091a	119	Response	2	4953998	11534	1
Fage_P091a	119	Pulse	99	4961548	19084	1
Fage_P091a	120	Picture	Fixation Cross Sternberg Symbols after Stroop	4967288	0	2	37320	3	0	next	other	0
Fage_P091a	120	Pulse	99	4973948	6660	1
Fage_P091a	120	Pulse	99	4986347	19059	1
Fage_P091a	120	Pulse	99	4998747	31459	1
Fage_P091a	121	Picture	Retrieval Sternberg Symbols	5004608	0	1	24824	2	0	next	hit	559
Fage_P091a	121	Pulse	99	5011147	6539	1
Fage_P091a	121	Pulse	99	5023546	18938	1
Fage_P091a	121	Response	1	5025756	21148	1
Fage_P091a	122	Picture	Fixation Cross after Retrieval	5029432	0	1	149443	2	0	next	other	0
Fage_P091a	122	Pulse	99	5035946	6514	1
Fage_P091a	122	Pulse	99	5048346	18914	1
Fage_P091a	122	Pulse	99	5060755	31323	1
Fage_P091a	122	Pulse	99	5073155	43723	1
Fage_P091a	122	Pulse	99	5085555	56123	1
Fage_P091a	122	Pulse	99	5097954	68522	1
Fage_P091a	122	Pulse	99	5110354	80922	1
Fage_P091a	122	Pulse	99	5122754	93322	1
Fage_P091a	122	Pulse	99	5135153	105721	1
Fage_P091a	122	Pulse	99	5147553	118121	1
Fage_P091a	122	Pulse	99	5159953	130521	1
Fage_P091a	122	Pulse	99	5172353	142921	1
Fage_P091a	123	Picture	Encoding Sternberg Symbols	5178875	0	1	24824	2	0	next	other	0
Fage_P091a	123	Pulse	99	5184752	5877	1
Fage_P091a	123	Pulse	99	5197152	18277	1
Fage_P091a	124	Picture	Fixation Cross Sternberg Symbols after Encoding	5203699	0	1	12496	2	0	next	other	0
Fage_P091a	124	Pulse	99	5209552	5853	1
Fage_P091a	125	Picture	Stroop Sternberg	5216195	0	1	24824	2	0	next	incorrect	580
Fage_P091a	125	Pulse	99	5221951	5756	1
Fage_P091a	125	Response	2	5229361	13166	1
Fage_P091a	125	Pulse	99	5234351	18156	1
Fage_P091a	126	Picture	Fixation Cross Sternberg Symbols after Stroop	5241019	0	1	37319	2	0	next	other	0
Fage_P091a	126	Pulse	99	5246751	5732	1
Fage_P091a	126	Pulse	99	5259150	18131	1
Fage_P091a	126	Pulse	99	5271550	30531	1
Fage_P091a	127	Picture	Retrieval Sternberg Symbols	5278338	0	1	24824	2	0	next	hit	588
Fage_P091a	127	Pulse	99	5283950	5612	1
Fage_P091a	127	Response	1	5284810	6472	1
Fage_P091a	127	Pulse	99	5296349	18011	1
Fage_P091a	128	Picture	Fixation Cross after Retrieval	5303162	0	1	124619	2	0	next	other	0
Fage_P091a	128	Pulse	99	5308749	5587	1
Fage_P091a	128	Pulse	99	5321149	17987	1
Fage_P091a	128	Pulse	99	5333548	30386	1
Fage_P091a	128	Pulse	99	5345948	42786	1
Fage_P091a	128	Pulse	99	5358348	55186	1
Fage_P091a	128	Pulse	99	5370748	67586	1
Fage_P091a	128	Pulse	99	5383147	79985	1
Fage_P091a	128	Pulse	99	5395547	92385	1
Fage_P091a	128	Pulse	99	5407947	104785	1
Fage_P091a	128	Pulse	99	5420346	117184	1
Fage_P091a	129	Picture	Encoding Sternberg Symbols	5427781	0	1	24824	2	0	next	other	0
Fage_P091a	129	Pulse	99	5432746	4965	1
Fage_P091a	129	Pulse	99	5445146	17365	1
Fage_P091a	130	Picture	Fixation Cross Sternberg Symbols after Encoding	5452605	0	1	12496	2	0	next	other	0
Fage_P091a	130	Pulse	99	5457546	4941	1
Fage_P091a	131	Picture	Stroop Sternberg	5465101	0	1	24824	2	0	next	incorrect	608
Fage_P091a	131	Pulse	99	5469945	4844	1
Fage_P091a	131	Response	2	5474815	9714	1
Fage_P091a	131	Pulse	99	5482345	17244	1
Fage_P091a	132	Picture	Fixation Cross Sternberg Symbols after Stroop	5489925	0	1	37319	2	0	next	other	0
Fage_P091a	132	Pulse	99	5494744	4819	1
Fage_P091a	132	Pulse	99	5507144	17219	1
Fage_P091a	132	Pulse	99	5519544	29619	1
Fage_P091a	133	Picture	Retrieval Sternberg Symbols	5527244	0	1	24824	2	0	next	hit	616
Fage_P091a	133	Pulse	99	5531944	4700	1
Fage_P091a	133	Response	1	5535933	8689	1
Fage_P091a	133	Pulse	99	5544343	17099	1
Fage_P091a	134	Picture	Fixation Cross after Retrieval	5552068	0	1	112291	2	0	next	other	0
Fage_P091a	134	Pulse	99	5556743	4675	1
Fage_P091a	134	Pulse	99	5569143	17075	1
Fage_P091a	134	Pulse	99	5581542	29474	1
Fage_P091a	134	Pulse	99	5593942	41874	1
Fage_P091a	134	Pulse	99	5606342	54274	1
Fage_P091a	134	Pulse	99	5618741	66673	1
Fage_P091a	134	Pulse	99	5631141	79073	1
Fage_P091a	134	Pulse	99	5643541	91473	1
Fage_P091a	134	Pulse	99	5655940	103872	1
Fage_P091a	135	Picture	Encoding Sternberg Symbols	5664359	0	1	24824	2	0	next	other	0
Fage_P091a	135	Pulse	99	5668340	3981	1
Fage_P091a	135	Pulse	99	5680740	16381	1
Fage_P091a	136	Picture	Fixation Cross Sternberg Symbols after Encoding	5689183	0	1	12495	2	0	next	other	0
Fage_P091a	136	Pulse	99	5693140	3957	1
Fage_P091a	137	Picture	Stroop Sternberg	5701678	0	1	24824	2	0	next	hit	635
Fage_P091a	137	Pulse	99	5705539	3861	1
Fage_P091a	137	Response	1	5712009	10331	1
Fage_P091a	137	Pulse	99	5717939	16261	1
Fage_P091a	138	Picture	Fixation Cross Sternberg Symbols after Stroop	5726502	0	1	37319	2	0	next	other	0
Fage_P091a	138	Pulse	99	5730339	3837	1
Fage_P091a	138	Pulse	99	5742738	16236	1
Fage_P091a	138	Pulse	99	5755138	28636	1
Fage_P091a	139	Picture	Retrieval Sternberg Symbols	5763821	0	1	24824	2	0	next	hit	643
Fage_P091a	139	Pulse	99	5767538	3717	1
Fage_P091a	139	Response	1	5771167	7346	1
Fage_P091a	139	Pulse	99	5779937	16116	1
Fage_P091a	140	Picture	Fixation Cross after Retrieval	5788645	0	1	136949	2	0	next	other	0
Fage_P091a	140	Pulse	99	5792337	3692	1
Fage_P091a	140	Pulse	99	5804737	16092	1
Fage_P091a	140	Pulse	99	5817136	28491	1
Fage_P091a	140	Pulse	99	5829536	40891	1
Fage_P091a	140	Pulse	99	5841936	53291	1
Fage_P091a	140	Pulse	99	5854335	65690	1
Fage_P091a	140	Pulse	99	5866735	78090	1
Fage_P091a	140	Pulse	99	5879135	90490	1
Fage_P091a	140	Pulse	99	5891535	102890	1
Fage_P091a	140	Pulse	99	5903934	115289	1
Fage_P091a	140	Pulse	99	5916334	127689	1
Fage_P091a	141	Picture	Encoding Sternberg Symbols	5925594	0	1	24823	3	0	next	other	0
Fage_P091a	141	Pulse	99	5928734	3140	1
Fage_P091a	141	Pulse	99	5941133	15539	1
Fage_P091a	142	Picture	Fixation Cross Sternberg Symbols after Encoding	5950417	0	2	12496	3	0	next	other	0
Fage_P091a	142	Pulse	99	5953533	3116	1
Fage_P091a	143	Picture	Stroop Sternberg	5962913	0	1	24824	2	0	next	hit	664
Fage_P091a	143	Pulse	99	5965933	3020	1
Fage_P091a	143	Response	1	5972713	9800	1
Fage_P091a	143	Pulse	99	5978332	15419	1
Fage_P091a	144	Picture	Fixation Cross Sternberg Symbols after Stroop	5987737	0	1	37319	2	0	next	other	0
Fage_P091a	144	Pulse	99	5990732	2995	1
Fage_P091a	144	Pulse	99	6003132	15395	1
Fage_P091a	144	Pulse	99	6015531	27794	1
Fage_P091a	145	Picture	Retrieval Sternberg Symbols	6025056	0	1	24824	2	0	next	incorrect	672
Fage_P091a	145	Pulse	99	6027931	2875	1
Fage_P091a	145	Response	2	6034631	9575	1
Fage_P091a	145	Pulse	99	6040331	15275	1
Fage_P091a	146	Picture	Fixation Cross after Retrieval	6049880	0	1	112291	2	0	next	other	0
Fage_P091a	146	Pulse	99	6052731	2851	1
Fage_P091a	146	Pulse	99	6065130	15250	1
Fage_P091a	146	Pulse	99	6077530	27650	1
Fage_P091a	146	Pulse	99	6089930	40050	1
Fage_P091a	146	Pulse	99	6102329	52449	1
Fage_P091a	146	Pulse	99	6114729	64849	1
Fage_P091a	146	Pulse	99	6127129	77249	1
Fage_P091a	146	Pulse	99	6139528	89648	1
Fage_P091a	146	Pulse	99	6151928	102048	1
Fage_P091a	147	Picture	Instruction Sternberg Letters	6162171	0	1	37319	2	0	next	other	0
Fage_P091a	147	Pulse	99	6164328	2157	1
Fage_P091a	147	Pulse	99	6176728	14557	1
Fage_P091a	147	Pulse	99	6189127	26956	1
Fage_P091a	148	Picture	Encoding Sternberg Letters	6199490	0	1	24824	2	0	next	other	0
Fage_P091a	148	Pulse	99	6201527	2037	1
Fage_P091a	148	Pulse	99	6213927	14437	1
Fage_P091a	149	Picture	Fixation Cross Sternberg Letters after Encoding	6224314	0	1	12496	2	0	next	other	0
Fage_P091a	149	Pulse	99	6226326	2012	1
Fage_P091a	150	Picture	Stroop Sternberg	6236810	0	1	24824	2	0	next	incorrect	696
Fage_P091a	150	Pulse	99	6238726	1916	1
Fage_P091a	150	Pulse	99	6251126	14316	1
Fage_P091a	150	Response	2	6253695	16885	1
Fage_P091a	151	Picture	Fixation Cross Sternberg Letters after Stroop	6261634	0	1	37319	2	0	next	other	0
Fage_P091a	151	Pulse	99	6263525	1891	1
Fage_P091a	151	Pulse	99	6275925	14291	1
Fage_P091a	151	Pulse	99	6288325	26691	1
Fage_P091a	152	Picture	Retrieval Sternberg Letters	6298953	0	1	24824	2	0	next	incorrect	703
Fage_P091a	152	Pulse	99	6300724	1771	1
Fage_P091a	152	Response	2	6311864	12911	1
Fage_P091a	152	Pulse	99	6313124	14171	1
Fage_P091a	153	Picture	Fixation Cross after Retrieval	6323777	0	1	112291	2	0	next	other	0
Fage_P091a	153	Pulse	99	6325524	1747	1
Fage_P091a	153	Pulse	99	6337923	14146	1
Fage_P091a	153	Pulse	99	6350323	26546	1
Fage_P091a	153	Pulse	99	6362723	38946	1
Fage_P091a	153	Pulse	99	6375123	51346	1
Fage_P091a	153	Pulse	99	6387522	63745	1
Fage_P091a	153	Pulse	99	6399922	76145	1
Fage_P091a	153	Pulse	99	6412322	88545	1
Fage_P091a	153	Pulse	99	6424721	100944	1
Fage_P091a	154	Picture	Encoding Sternberg Letters	6436068	0	1	24824	2	0	next	other	0
Fage_P091a	154	Pulse	99	6437121	1053	1
Fage_P091a	154	Pulse	99	6449521	13453	1
Fage_P091a	155	Picture	Fixation Cross Sternberg Letters after Encoding	6460892	0	1	12495	2	0	next	other	0
Fage_P091a	155	Pulse	99	6461920	1028	1
Fage_P091a	156	Picture	Stroop Sternberg	6473387	0	1	24824	2	0	next	incorrect	722
Fage_P091a	156	Pulse	99	6474320	933	1
Fage_P091a	156	Response	2	6482290	8903	1
Fage_P091a	156	Pulse	99	6486720	13333	1
Fage_P091a	157	Picture	Fixation Cross Sternberg Letters after Stroop	6498211	0	1	37319	2	0	next	other	0
Fage_P091a	157	Pulse	99	6499119	908	1
Fage_P091a	157	Pulse	99	6511519	13308	1
Fage_P091a	157	Pulse	99	6523919	25708	1
Fage_P091a	158	Picture	Retrieval Sternberg Letters	6535530	0	1	24824	2	0	next	hit	730
Fage_P091a	158	Pulse	99	6536319	789	1
Fage_P091a	158	Response	1	6543008	7478	1
Fage_P091a	158	Pulse	99	6548718	13188	1
Fage_P091a	159	Picture	Fixation Cross after Retrieval	6560354	0	1	149444	2	0	next	other	0
Fage_P091a	159	Pulse	99	6561118	764	1
Fage_P091a	159	Pulse	99	6573518	13164	1
Fage_P091a	159	Pulse	99	6585917	25563	1
Fage_P091a	159	Pulse	99	6598317	37963	1
Fage_P091a	159	Pulse	99	6610717	50363	1
Fage_P091a	159	Pulse	99	6623116	62762	1
Fage_P091a	159	Pulse	99	6635516	75162	1
Fage_P091a	159	Pulse	99	6647916	87562	1
Fage_P091a	159	Pulse	99	6660315	99961	1
Fage_P091a	159	Pulse	99	6672715	112361	1
Fage_P091a	159	Pulse	99	6685115	124761	1
Fage_P091a	159	Pulse	99	6697514	137160	1
Fage_P091a	160	Picture	Encoding Sternberg Letters	6709798	0	1	24824	2	0	next	other	0
Fage_P091a	160	Pulse	99	6709914	116	1
Fage_P091a	160	Pulse	99	6722314	12516	1
Fage_P091a	161	Picture	Fixation Cross Sternberg Letters after Encoding	6734622	0	1	12495	2	0	next	other	0
Fage_P091a	161	Pulse	99	6734714	92	1
Fage_P091a	161	Pulse	99	6747113	12491	1
Fage_P091a	162	Picture	Stroop Sternberg	6747117	0	1	24824	2	0	next	hit	752
Fage_P091a	162	Response	1	6756613	9496	1
Fage_P091a	162	Pulse	99	6759513	12396	1
Fage_P091a	162	Pulse	99	6771913	24796	1
Fage_P091a	163	Picture	Fixation Cross Sternberg Letters after Stroop	6771941	0	1	37319	2	0	next	other	0
Fage_P091a	163	Pulse	99	6784312	12371	1
Fage_P091a	163	Pulse	99	6796712	24771	1
Fage_P091a	163	Pulse	99	6809112	37171	1
Fage_P091a	164	Picture	Retrieval Sternberg Letters	6809260	0	1	24824	2	0	next	hit	760
Fage_P091a	164	Response	1	6819831	10571	1
Fage_P091a	164	Pulse	99	6821521	12261	1
Fage_P091a	164	Pulse	99	6833921	24661	1
Fage_P091a	165	Picture	Fixation Cross after Retrieval	6834084	0	1	124620	2	0	next	other	0
Fage_P091a	165	Pulse	99	6846321	12237	1
Fage_P091a	165	Pulse	99	6858720	24636	1
Fage_P091a	165	Pulse	99	6871120	37036	1
Fage_P091a	165	Pulse	99	6883520	49436	1
Fage_P091a	165	Pulse	99	6895919	61835	1
Fage_P091a	165	Pulse	99	6908319	74235	1
Fage_P091a	165	Pulse	99	6920719	86635	1
Fage_P091a	165	Pulse	99	6933118	99034	1
Fage_P091a	165	Pulse	99	6945518	111434	1
Fage_P091a	165	Pulse	99	6957918	123834	1
Fage_P091a	166	Picture	Encoding Sternberg Letters	6958704	0	1	24824	2	0	next	other	0
Fage_P091a	166	Pulse	99	6970318	11614	1
Fage_P091a	166	Pulse	99	6982717	24013	1
Fage_P091a	167	Picture	Fixation Cross Sternberg Letters after Encoding	6983528	0	1	12495	2	0	next	other	0
Fage_P091a	167	Pulse	99	6995117	11589	1
Fage_P091a	168	Picture	Stroop Sternberg	6996023	0	1	24824	2	0	next	hit	780
Fage_P091a	168	Response	1	7006117	10094	1
Fage_P091a	168	Pulse	99	7007517	11494	1
Fage_P091a	168	Pulse	99	7019916	23893	1
Fage_P091a	169	Picture	Fixation Cross Sternberg Letters after Stroop	7020847	0	1	37319	3	0	next	other	0
Fage_P091a	169	Pulse	99	7032316	11469	1
Fage_P091a	169	Pulse	99	7044716	23869	1
Fage_P091a	169	Pulse	99	7057115	36268	1
Fage_P091a	170	Picture	Retrieval Sternberg Letters	7058166	0	2	24824	3	0	next	incorrect	789
Fage_P091a	170	Pulse	99	7069515	11349	1
Fage_P091a	170	Response	2	7069535	11369	1
Fage_P091a	170	Pulse	99	7081915	23749	1
Fage_P091a	171	Picture	Fixation Cross after Retrieval	7082990	0	1	137115	2	0	next	other	0
Fage_P091a	171	Pulse	99	7094315	11325	1
Fage_P091a	171	Pulse	99	7106714	23724	1
Fage_P091a	171	Pulse	99	7119114	36124	1
Fage_P091a	171	Pulse	99	7131514	48524	1
Fage_P091a	171	Pulse	99	7143913	60923	1
Fage_P091a	171	Pulse	99	7156313	73323	1
Fage_P091a	171	Pulse	99	7168713	85723	1
Fage_P091a	171	Pulse	99	7181112	98122	1
Fage_P091a	171	Pulse	99	7193512	110522	1
Fage_P091a	171	Pulse	99	7205912	122922	1
Fage_P091a	171	Pulse	99	7218311	135321	1
Fage_P091a	172	Picture	Encoding Sternberg Letters	7220105	0	1	24824	2	0	next	other	0
Fage_P091a	172	Pulse	99	7230711	10606	1
Fage_P091a	172	Pulse	99	7243111	23006	1
Fage_P091a	173	Picture	Fixation Cross Sternberg Letters after Encoding	7244929	0	1	12496	2	0	next	other	0
Fage_P091a	173	Pulse	99	7255510	10581	1
Fage_P091a	174	Picture	Stroop Sternberg	7257425	0	1	24824	2	0	next	incorrect	809
Fage_P091a	174	Response	2	7267240	9815	1
Fage_P091a	174	Pulse	99	7267910	10485	1
Fage_P091a	174	Pulse	99	7280310	22885	1
Fage_P091a	175	Picture	Fixation Cross Sternberg Letters after Stroop	7282249	0	1	37319	2	0	next	other	0
Fage_P091a	175	Pulse	99	7292710	10461	1
Fage_P091a	175	Pulse	99	7305109	22860	1
Fage_P091a	175	Pulse	99	7317509	35260	1
Fage_P091a	176	Picture	Retrieval Sternberg Letters	7319568	0	1	24824	2	0	next	hit	818
Fage_P091a	176	Pulse	99	7329909	10341	1
Fage_P091a	176	Response	1	7331688	12120	1
Fage_P091a	176	Pulse	99	7342308	22740	1
Fage_P091a	177	Picture	Fixation Cross after Retrieval	7344392	0	1	124619	3	0	next	other	0
Fage_P091a	177	Pulse	99	7354708	10316	1
Fage_P091a	177	Pulse	99	7367108	22716	1
Fage_P091a	177	Pulse	99	7379507	35115	1
Fage_P091a	177	Pulse	99	7391907	47515	1
Fage_P091a	177	Pulse	99	7404307	59915	1
Fage_P091a	177	Pulse	99	7416706	72314	1
Fage_P091a	177	Pulse	99	7429106	84714	1
Fage_P091a	177	Pulse	99	7441506	97114	1
Fage_P091a	177	Pulse	99	7453906	109514	1
Fage_P091a	177	Pulse	99	7466305	121913	1
Fage_P091a	178	Picture	Encoding Sternberg Letters	7469011	0	2	24824	4	0	next	other	0
Fage_P091a	178	Pulse	99	7478705	9694	1
Fage_P091a	178	Pulse	99	7491105	22094	1
Fage_P091a	179	Picture	Fixation Cross Sternberg Letters after Encoding	7493835	0	2	12496	3	0	next	other	0
Fage_P091a	179	Pulse	99	7503504	9669	1
Fage_P091a	180	Picture	Stroop Sternberg	7506331	0	1	24824	2	0	next	incorrect	837
Fage_P091a	180	Response	2	7515114	8783	1
Fage_P091a	180	Pulse	99	7515904	9573	1
Fage_P091a	180	Pulse	99	7528304	21973	1
Fage_P091a	181	Picture	Fixation Cross Sternberg Letters after Stroop	7531155	0	1	37319	2	0	next	other	0
Fage_P091a	181	Pulse	99	7540703	9548	1
Fage_P091a	181	Pulse	99	7553103	21948	1
Fage_P091a	181	Pulse	99	7565503	34348	1
Fage_P091a	182	Picture	Retrieval Sternberg Letters	7568474	0	1	24824	2	0	next	hit	846
Fage_P091a	182	Pulse	99	7577903	9429	1
Fage_P091a	182	Response	1	7581192	12718	1
Fage_P091a	182	Pulse	99	7590302	21828	1
Fage_P091a	183	Picture	Fixation Cross after Retrieval	7593298	0	1	112291	2	0	next	other	0
Fage_P091a	183	Pulse	99	7602702	9404	1
Fage_P091a	183	Pulse	99	7615101	21803	1
Fage_P091a	183	Pulse	99	7627501	34203	1
Fage_P091a	183	Pulse	99	7639901	46603	1
Fage_P091a	183	Pulse	99	7652301	59003	1
Fage_P091a	183	Pulse	99	7664700	71402	1
Fage_P091a	183	Pulse	99	7677100	83802	1
Fage_P091a	183	Pulse	99	7689500	96202	1
Fage_P091a	183	Pulse	99	7701899	108601	1
Fage_P091a	184	Picture	Encoding Sternberg Letters	7705589	0	1	24824	2	0	next	other	0
Fage_P091a	184	Pulse	99	7714299	8710	1
Fage_P091a	184	Pulse	99	7726699	21110	1
Fage_P091a	185	Picture	Fixation Cross Sternberg Letters after Encoding	7730413	0	1	12495	2	0	next	other	0
Fage_P091a	185	Pulse	99	7739098	8685	1
Fage_P091a	186	Picture	Stroop Sternberg	7742908	0	1	24824	2	0	next	hit	865
Fage_P091a	186	Pulse	99	7751498	8590	1
Fage_P091a	186	Response	1	7752478	9570	1
Fage_P091a	186	Pulse	99	7763898	20990	1
Fage_P091a	187	Picture	Fixation Cross Sternberg Letters after Stroop	7767732	0	1	37319	2	0	next	other	0
Fage_P091a	187	Pulse	99	7776298	8566	1
Fage_P091a	187	Pulse	99	7788697	20965	1
Fage_P091a	187	Pulse	99	7801097	33365	1
Fage_P091a	188	Picture	Retrieval Sternberg Letters	7805051	0	1	24824	2	0	next	incorrect	873
Fage_P091a	188	Pulse	99	7813497	8446	1
Fage_P091a	188	Response	2	7817126	12075	1
Fage_P091a	188	Pulse	99	7825896	20845	1
Fage_P091a	189	Picture	Fixation Cross after Retrieval	7829875	0	1	112291	2	0	next	other	0
Fage_P091a	189	Pulse	99	7838296	8421	1
Fage_P091a	189	Pulse	99	7850696	20821	1
Fage_P091a	189	Pulse	99	7863095	33220	1
Fage_P091a	189	Pulse	99	7875495	45620	1
Fage_P091a	189	Pulse	99	7887895	58020	1
Fage_P091a	189	Pulse	99	7900294	70419	1
Fage_P091a	189	Pulse	99	7912694	82819	1
Fage_P091a	189	Pulse	99	7925094	95219	1
Fage_P091a	189	Pulse	99	7937493	107618	1
Fage_P091a	190	Picture	Encoding Sternberg Letters	7942166	0	1	24824	2	0	next	other	0
Fage_P091a	190	Pulse	99	7949893	7727	1
Fage_P091a	190	Pulse	99	7962293	20127	1
Fage_P091a	191	Picture	Fixation Cross Sternberg Letters after Encoding	7966990	0	1	12496	2	0	next	other	0
Fage_P091a	191	Pulse	99	7974693	7703	1
Fage_P091a	192	Picture	Stroop Sternberg	7979486	0	1	24824	2	0	next	incorrect	892
Fage_P091a	192	Pulse	99	7987092	7606	1
Fage_P091a	192	Response	2	7988122	8636	1
Fage_P091a	192	Pulse	99	7999492	20006	1
Fage_P091a	193	Picture	Fixation Cross Sternberg Letters after Stroop	8004310	0	1	37319	2	0	next	other	0
Fage_P091a	193	Pulse	99	8011892	7582	1
Fage_P091a	193	Pulse	99	8024291	19981	1
Fage_P091a	193	Pulse	99	8036691	32381	1
Fage_P091a	194	Picture	Retrieval Sternberg Letters	8041629	0	1	24824	2	0	next	hit	900
Fage_P091a	194	Pulse	99	8049091	7462	1
Fage_P091a	194	Response	1	8052320	10691	1
Fage_P091a	194	Pulse	99	8061490	19861	1
Fage_P091a	195	Picture	Fixation Cross after Retrieval	8066453	0	1	137115	2	0	next	other	0
Fage_P091a	195	Pulse	99	8073890	7437	1
Fage_P091a	195	Pulse	99	8086290	19837	1
Fage_P091a	195	Pulse	99	8098689	32236	1
Fage_P091a	195	Pulse	99	8111089	44636	1
Fage_P091a	195	Pulse	99	8123489	57036	1
Fage_P091a	195	Pulse	99	8135888	69435	1
Fage_P091a	195	Pulse	99	8148288	81835	1
Fage_P091a	195	Pulse	99	8160688	94235	1
Fage_P091a	195	Pulse	99	8173088	106635	1
Fage_P091a	195	Pulse	99	8185487	119034	1
Fage_P091a	195	Pulse	99	8197887	131434	1
Fage_P091a	196	Picture	Encoding Sternberg Letters	8203568	0	1	24824	2	0	next	other	0
Fage_P091a	196	Pulse	99	8210287	6719	1
Fage_P091a	196	Pulse	99	8222686	19118	1
Fage_P091a	197	Picture	Fixation Cross Sternberg Letters after Encoding	8228392	0	1	12495	2	0	next	other	0
Fage_P091a	197	Pulse	99	8235086	6694	1
Fage_P091a	198	Picture	Stroop Sternberg	8240887	0	1	24824	2	0	next	hit	921
Fage_P091a	198	Pulse	99	8247486	6599	1
Fage_P091a	198	Response	1	8253445	12558	1
Fage_P091a	198	Pulse	99	8259885	18998	1
Fage_P091a	199	Picture	Fixation Cross Sternberg Letters after Stroop	8265711	0	1	37319	2	0	next	other	0
Fage_P091a	199	Pulse	99	8272285	6574	1
Fage_P091a	199	Pulse	99	8284685	18974	1
Fage_P091a	199	Pulse	99	8297084	31373	1
Fage_P091a	200	Picture	Retrieval Sternberg Letters	8303030	0	1	24824	2	0	next	incorrect	929
Fage_P091a	200	Pulse	99	8309484	6454	1
Fage_P091a	200	Response	2	8313714	10684	1
Fage_P091a	200	Pulse	99	8321884	18854	1
Fage_P091a	201	Picture	Fixation Cross after Retrieval	8327854	0	1	124620	2	0	next	other	0
Fage_P091a	201	Pulse	99	8334284	6430	1
Fage_P091a	201	Pulse	99	8346683	18829	1
Fage_P091a	201	Pulse	99	8359083	31229	1
Fage_P091a	201	Pulse	99	8371483	43629	1
Fage_P091a	201	Pulse	99	8383882	56028	1
Fage_P091a	201	Pulse	99	8396282	68428	1
Fage_P091a	201	Pulse	99	8408682	80828	1
Fage_P091a	201	Pulse	99	8421081	93227	1
Fage_P091a	201	Pulse	99	8433481	105627	1
Fage_P091a	201	Pulse	99	8445881	118027	1
Fage_P091a	202	Picture	Encoding Sternberg Letters	8452474	0	1	24824	2	0	next	other	0
Fage_P091a	202	Pulse	99	8458280	5806	1
Fage_P091a	202	Pulse	99	8470680	18206	1
Fage_P091a	203	Picture	Fixation Cross Sternberg Letters after Encoding	8477298	0	1	12495	2	0	next	other	0
Fage_P091a	203	Pulse	99	8483080	5782	1
Fage_P091a	204	Picture	Stroop Sternberg	8489793	0	1	24824	2	0	next	incorrect	949
Fage_P091a	204	Pulse	99	8495480	5687	1
Fage_P091a	204	Response	2	8499539	9746	1
Fage_P091a	204	Pulse	99	8507879	18086	1
Fage_P091a	205	Picture	Fixation Cross Sternberg Letters after Stroop	8514617	0	1	37319	2	0	next	other	0
Fage_P091a	205	Pulse	99	8520279	5662	1
Fage_P091a	205	Pulse	99	8532679	18062	1
Fage_P091a	205	Pulse	99	8545078	30461	1
Fage_P091a	206	Picture	Retrieval Sternberg Letters	8551936	0	1	24824	2	0	next	incorrect	958
Fage_P091a	206	Pulse	99	8557488	5552	1
Fage_P091a	206	Pulse	99	8569888	17952	1
Fage_P091a	206	Response	2	8572067	20131	1
Fage_P091a	207	Picture	Fixation Cross after Retrieval	8576760	0	1	149444	2	0	next	other	0
Fage_P091a	207	Pulse	99	8582277	5517	1
Fage_P091a	207	Pulse	99	8594677	17917	1
Fage_P091a	207	Pulse	99	8607077	30317	1
Fage_P091a	207	Pulse	99	8619486	42726	1
Fage_P091a	207	Pulse	99	8631886	55126	1
Fage_P091a	207	Pulse	99	8644286	67526	1
Fage_P091a	207	Pulse	99	8656685	79925	1
Fage_P091a	207	Pulse	99	8669085	92325	1
Fage_P091a	207	Pulse	99	8681485	104725	1
Fage_P091a	207	Pulse	99	8693885	117125	1
Fage_P091a	207	Pulse	99	8706284	129524	1
Fage_P091a	207	Pulse	99	8718684	141924	1
Fage_P091a	208	Picture	Encoding Sternberg Letters	8726204	0	1	24824	2	0	next	other	0
Fage_P091a	208	Pulse	99	8731084	4880	1
Fage_P091a	208	Pulse	99	8743483	17279	1
Fage_P091a	209	Picture	Fixation Cross Sternberg Letters after Encoding	8751028	0	1	12495	2	0	next	other	0
Fage_P091a	209	Pulse	99	8755883	4855	1
Fage_P091a	210	Picture	Stroop Sternberg	8763523	0	1	24824	2	0	next	incorrect	979
Fage_P091a	210	Pulse	99	8768283	4760	1
Fage_P091a	210	Response	2	8771543	8020	1
Fage_P091a	210	Pulse	99	8780682	17159	1
Fage_P091a	211	Picture	Fixation Cross Sternberg Letters after Stroop	8788347	0	1	37319	3	0	next	other	0
Fage_P091a	211	Pulse	99	8793082	4735	1
Fage_P091a	211	Pulse	99	8805482	17135	1
Fage_P091a	211	Pulse	99	8817881	29534	1
Fage_P091a	212	Picture	Retrieval Sternberg Letters	8825666	0	2	24824	4	0	next	hit	987
Fage_P091a	212	Pulse	99	8830281	4615	1
Fage_P091a	212	Response	1	8838181	12515	1
Fage_P091a	212	Pulse	99	8842681	17015	1
Fage_P091a	213	Picture	Fixation Cross after Retrieval	8850490	0	2	124620	3	0	next	other	0
Fage_P091a	213	Pulse	99	8855081	4591	1
Fage_P091a	213	Pulse	99	8867480	16990	1
Fage_P091a	213	Pulse	99	8879880	29390	1
Fage_P091a	213	Pulse	99	8892280	41790	1
Fage_P091a	213	Pulse	99	8904679	54189	1
Fage_P091a	213	Pulse	99	8917079	66589	1
Fage_P091a	213	Pulse	99	8929479	78989	1
Fage_P091a	213	Pulse	99	8941878	91388	1
Fage_P091a	213	Pulse	99	8954278	103788	1
Fage_P091a	213	Pulse	99	8966678	116188	1
Fage_P091a	214	Picture	Encoding Sternberg Letters	8975110	0	1	24824	2	0	next	other	0
Fage_P091a	214	Pulse	99	8979078	3968	1
Fage_P091a	214	Pulse	99	8991477	16367	1
Fage_P091a	215	Picture	Fixation Cross Sternberg Letters after Encoding	8999934	0	1	12495	2	0	next	other	0
Fage_P091a	215	Pulse	99	9003877	3943	1
Fage_P091a	216	Picture	Stroop Sternberg	9012429	0	1	24824	2	0	next	incorrect	1007
Fage_P091a	216	Pulse	99	9016277	3848	1
Fage_P091a	216	Response	2	9021876	9447	1
Fage_P091a	216	Pulse	99	9028676	16247	1
Fage_P091a	217	Picture	Fixation Cross Sternberg Letters after Stroop	9037253	0	1	37320	2	0	next	other	0
Fage_P091a	217	Pulse	99	9041076	3823	1
Fage_P091a	217	Pulse	99	9053476	16223	1
Fage_P091a	217	Pulse	99	9065875	28622	1
Fage_P091a	218	Picture	Retrieval Sternberg Letters	9074573	0	1	24824	2	0	next	incorrect	1015
Fage_P091a	218	Pulse	99	9078275	3702	1
Fage_P091a	218	Response	2	9087145	12572	1
Fage_P091a	218	Pulse	99	9090675	16102	1
Fage_P091a	219	Picture	Fixation Cross after Retrieval	9099397	0	1	112291	2	0	next	other	0
Fage_P091a	219	Pulse	99	9103074	3677	1
Fage_P091a	219	Pulse	99	9115474	16077	1
Fage_P091a	219	Pulse	99	9127874	28477	1
Fage_P091a	219	Pulse	99	9140273	40876	1
Fage_P091a	219	Pulse	99	9152673	53276	1
Fage_P091a	219	Pulse	99	9165073	65676	1
Fage_P091a	219	Pulse	99	9177473	78076	1
Fage_P091a	219	Pulse	99	9189872	90475	1
Fage_P091a	219	Pulse	99	9202272	102875	1
Fage_P091a	220	Picture	Encoding Sternberg Letters	9211688	0	1	24824	2	0	next	other	0
Fage_P091a	220	Pulse	99	9214672	2984	1
Fage_P091a	220	Pulse	99	9227071	15383	1
Fage_P091a	221	Picture	Fixation Cross Sternberg Letters after Encoding	9236512	0	1	12495	2	0	next	other	0
Fage_P091a	221	Pulse	99	9239471	2959	1
Fage_P091a	222	Picture	Stroop Sternberg	9249007	0	1	24824	2	0	next	hit	1034
Fage_P091a	222	Pulse	99	9251871	2864	1
Fage_P091a	222	Response	1	9257040	8033	1
Fage_P091a	222	Pulse	99	9264270	15263	1
Fage_P091a	223	Picture	Fixation Cross Sternberg Letters after Stroop	9273831	0	1	37319	2	0	next	other	0
Fage_P091a	223	Pulse	99	9276670	2839	1
Fage_P091a	223	Pulse	99	9289070	15239	1
Fage_P091a	223	Pulse	99	9301469	27638	1
Fage_P091a	224	Picture	Retrieval Sternberg Letters	9311150	0	1	24824	2	0	next	incorrect	1042
Fage_P091a	224	Pulse	99	9313869	2719	1
Fage_P091a	224	Response	2	9323209	12059	1
Fage_P091a	224	Pulse	99	9326269	15119	1
Fage_P091a	225	Picture	Fixation Cross after Retrieval	9335974	0	1	124620	2	0	next	other	0
Fage_P091a	225	Pulse	99	9338668	2694	1
Fage_P091a	225	Pulse	99	9351068	15094	1
Fage_P091a	225	Pulse	99	9363468	27494	1
Fage_P091a	225	Pulse	99	9375868	39894	1
Fage_P091a	225	Pulse	99	9388267	52293	1
Fage_P091a	225	Pulse	99	9400667	64693	1
Fage_P091a	225	Pulse	99	9413067	77093	1
Fage_P091a	225	Pulse	99	9425466	89492	1
Fage_P091a	225	Pulse	99	9437866	101892	1
Fage_P091a	225	Pulse	99	9450266	114292	1
Fage_P091a	226	Picture	Encoding Sternberg Letters	9460594	0	1	24824	2	0	next	other	0
Fage_P091a	226	Pulse	99	9462665	2071	1
Fage_P091a	226	Pulse	99	9475065	14471	1
Fage_P091a	227	Picture	Fixation Cross Sternberg Letters after Encoding	9485418	0	1	12495	2	0	next	other	0
Fage_P091a	227	Pulse	99	9487465	2047	1
Fage_P091a	228	Picture	Stroop Sternberg	9497913	0	1	24824	2	0	next	incorrect	1062
Fage_P091a	228	Pulse	99	9499864	1951	1
Fage_P091a	228	Response	2	9505684	7771	1
Fage_P091a	228	Pulse	99	9512264	14351	1
Fage_P091a	229	Picture	Fixation Cross Sternberg Letters after Stroop	9522737	0	1	37319	2	0	next	other	0
Fage_P091a	229	Pulse	99	9524664	1927	1
Fage_P091a	229	Pulse	99	9537063	14326	1
Fage_P091a	229	Pulse	99	9549463	26726	1
Fage_P091a	230	Picture	Retrieval Sternberg Letters	9560056	0	1	24824	2	0	next	incorrect	1070
Fage_P091a	230	Pulse	99	9561863	1807	1
Fage_P091a	230	Response	2	9568113	8057	1
Fage_P091a	230	Pulse	99	9574262	14206	1
Fage_P091a	231	Picture	Fixation Cross after Retrieval	9584880	0	1	124620	2	0	next	other	0
Fage_P091a	231	Pulse	99	9586662	1782	1
Fage_P091a	231	Pulse	99	9599062	14182	1
Fage_P091a	231	Pulse	99	9611462	26582	1
Fage_P091a	231	Pulse	99	9623861	38981	1
Fage_P091a	231	Pulse	99	9636261	51381	1
Fage_P091a	231	Pulse	99	9648661	63781	1
Fage_P091a	231	Pulse	99	9661060	76180	1
Fage_P091a	231	Pulse	99	9673460	88580	1
Fage_P091a	231	Pulse	99	9685860	100980	1
Fage_P091a	231	Pulse	99	9698259	113379	1
Fage_P091a	232	Picture	Encoding Sternberg Letters	9709500	0	1	24824	2	0	next	other	0
Fage_P091a	232	Pulse	99	9710659	1159	1
Fage_P091a	232	Pulse	99	9723059	13559	1
Fage_P091a	233	Picture	Fixation Cross Sternberg Letters after Encoding	9734324	0	1	12495	2	0	next	other	0
Fage_P091a	233	Pulse	99	9735459	1135	1
Fage_P091a	234	Picture	Stroop Sternberg	9746819	0	1	24824	2	0	next	incorrect	1090
Fage_P091a	234	Pulse	99	9747858	1039	1
Fage_P091a	234	Response	2	9754878	8059	1
Fage_P091a	234	Pulse	99	9760258	13439	1
Fage_P091a	235	Picture	Fixation Cross Sternberg Letters after Stroop	9771643	0	1	37319	2	0	next	other	0
Fage_P091a	235	Pulse	99	9772658	1015	1
Fage_P091a	235	Pulse	99	9785057	13414	1
Fage_P091a	235	Pulse	99	9797457	25814	1
Fage_P091a	236	Picture	Retrieval Sternberg Letters	9808962	0	1	24824	2	0	next	incorrect	1098
Fage_P091a	236	Pulse	99	9809857	895	1
Fage_P091a	236	Response	2	9818606	9644	1
Fage_P091a	236	Pulse	99	9822256	13294	1
Fage_P091a	237	Picture	Fixation Cross after Retrieval	9833786	0	1	112291	2	0	next	other	0
Fage_P091a	237	Pulse	99	9834656	870	1
Fage_P091a	237	Pulse	99	9847056	13270	1
Fage_P091a	237	Pulse	99	9859455	25669	1
Fage_P091a	237	Pulse	99	9871855	38069	1
Fage_P091a	237	Pulse	99	9884255	50469	1
Fage_P091a	237	Pulse	99	9896655	62869	1
Fage_P091a	237	Pulse	99	9909054	75268	1
Fage_P091a	237	Pulse	99	9921454	87668	1
Fage_P091a	237	Pulse	99	9933854	100068	1
Fage_P091a	238	Picture	Encoding Sternberg Letters	9946077	0	1	24824	2	0	next	other	0
Fage_P091a	238	Pulse	99	9946253	176	1
Fage_P091a	238	Pulse	99	9958653	12576	1
Fage_P091a	239	Picture	Fixation Cross Sternberg Letters after Encoding	9970901	0	1	12495	3	0	next	other	0
Fage_P091a	239	Pulse	99	9971053	152	1
Fage_P091a	240	Picture	Stroop Sternberg	9983396	0	2	24824	4	0	next	incorrect	1117
Fage_P091a	240	Pulse	99	9983452	56	1
Fage_P091a	240	Response	2	9993572	10176	1
Fage_P091a	240	Pulse	99	9995852	12456	1
Fage_P091a	241	Picture	Fixation Cross Sternberg Letters after Stroop	10008220	0	2	37320	3	0	next	other	0
Fage_P091a	241	Pulse	99	10008252	32	1
Fage_P091a	241	Pulse	99	10020651	12431	1
Fage_P091a	241	Pulse	99	10033051	24831	1
Fage_P091a	241	Pulse	99	10045451	37231	1
Fage_P091a	242	Picture	Retrieval Sternberg Letters	10045540	0	1	24824	2	0	next	incorrect	1126
Fage_P091a	242	Pulse	99	10057850	12310	1
Fage_P091a	242	Response	2	10060000	14460	1
Fage_P091a	242	Pulse	99	10070250	24710	1
Fage_P091a	243	Picture	Fixation Cross after Retrieval	10070364	0	1	137115	2	0	next	other	0
Fage_P091a	243	Pulse	99	10082650	12286	1
Fage_P091a	243	Pulse	99	10095050	24686	1
Fage_P091a	243	Pulse	99	10107449	37085	1
Fage_P091a	243	Pulse	99	10119849	49485	1
Fage_P091a	243	Pulse	99	10132249	61885	1
Fage_P091a	243	Pulse	99	10144648	74284	1
Fage_P091a	243	Pulse	99	10157048	86684	1
Fage_P091a	243	Pulse	99	10169448	99084	1
Fage_P091a	243	Pulse	99	10181847	111483	1
Fage_P091a	243	Pulse	99	10194247	123883	1
Fage_P091a	243	Pulse	99	10206647	136283	1
Fage_P091a	244	Picture	Encoding Sternberg Letters	10207479	0	1	24824	2	0	next	other	0
Fage_P091a	244	Pulse	99	10219046	11567	1
Fage_P091a	244	Pulse	99	10231446	23967	1
Fage_P091a	245	Picture	Fixation Cross Sternberg Letters after Encoding	10232303	0	1	12495	2	0	next	other	0
Fage_P091a	245	Pulse	99	10243846	11543	1
Fage_P091a	246	Picture	Stroop Sternberg	10244798	0	1	24824	2	0	next	incorrect	1146
Fage_P091a	246	Response	2	10255166	10368	1
Fage_P091a	246	Pulse	99	10256245	11447	1
Fage_P091a	246	Pulse	99	10268645	23847	1
Fage_P091a	247	Picture	Fixation Cross Sternberg Letters after Stroop	10269622	0	1	37319	2	0	next	other	0
Fage_P091a	247	Pulse	99	10281045	11423	1
Fage_P091a	247	Pulse	99	10293445	23823	1
Fage_P091a	247	Pulse	99	10305844	36222	1
Fage_P091a	248	Picture	Retrieval Sternberg Letters	10306941	0	1	24824	2	0	next	incorrect	1154
Fage_P091a	248	Response	2	10317834	10893	1
Fage_P091a	248	Pulse	99	10318254	11313	1
Fage_P091a	248	Pulse	99	10330654	23713	1
Fage_P091a	249	Picture	Fixation Cross after Retrieval	10331765	0	1	149444	2	0	next	other	0
Fage_P091a	249	Pulse	99	10343043	11278	1
Fage_P091a	249	Pulse	99	10355443	23678	1
Fage_P091a	249	Pulse	99	10367853	36088	1
Fage_P091a	249	Pulse	99	10380253	48488	1
Fage_P091a	249	Pulse	99	10392652	60887	1
Fage_P091a	249	Pulse	99	10405052	73287	1
Fage_P091a	249	Pulse	99	10417451	85686	1
Fage_P091a	249	Pulse	99	10429851	98086	1
Fage_P091a	249	Pulse	99	10442251	110486	1
Fage_P091a	249	Pulse	99	10454651	122886	1
Fage_P091a	249	Pulse	99	10467050	135285	1
Fage_P091a	249	Pulse	99	10479450	147685	1
Fage_P091a	250	Picture	Encoding Sternberg Letters	10481209	0	1	24824	2	0	next	other	0
Fage_P091a	250	Pulse	99	10491850	10641	1
Fage_P091a	250	Pulse	99	10504249	23040	1
Fage_P091a	251	Picture	Fixation Cross Sternberg Letters after Encoding	10506033	0	1	12495	2	0	next	other	0
Fage_P091a	251	Pulse	99	10516649	10616	1
Fage_P091a	252	Picture	Stroop Sternberg	10518528	0	1	24824	2	0	next	hit	1177
Fage_P091a	252	Pulse	99	10529049	10521	1
Fage_P091a	252	Response	1	10530319	11791	1
Fage_P091a	252	Pulse	99	10541448	22920	1
Fage_P091a	253	Picture	Fixation Cross Sternberg Letters after Stroop	10543352	0	1	37319	2	0	next	other	0
Fage_P091a	253	Pulse	99	10553848	10496	1
Fage_P091a	253	Pulse	99	10566248	22896	1
Fage_P091a	253	Pulse	99	10578648	35296	1
Fage_P091a	254	Picture	Retrieval Sternberg Letters	10580671	0	1	24824	2	0	next	hit	1184
Fage_P091a	254	Response	1	10589357	8686	1
Fage_P091a	254	Pulse	99	10591047	10376	1
Fage_P091a	254	Pulse	99	10603447	22776	1
Fage_P091a	255	Picture	Fixation Cross after Retrieval	10605495	0	1	137115	2	0	next	other	0
Fage_P091a	255	Pulse	99	10615847	10352	1
Fage_P091a	255	Pulse	99	10628246	22751	1
Fage_P091a	255	Pulse	99	10640646	35151	1
Fage_P091a	255	Pulse	99	10653046	47551	1
Fage_P091a	255	Pulse	99	10665445	59950	1
Fage_P091a	255	Pulse	99	10677845	72350	1
Fage_P091a	255	Pulse	99	10690245	84750	1
Fage_P091a	255	Pulse	99	10702644	97149	1
Fage_P091a	255	Pulse	99	10715044	109549	1
Fage_P091a	255	Pulse	99	10727444	121949	1
Fage_P091a	255	Pulse	99	10739843	134348	1
Fage_P091a	256	Picture	Encoding Sternberg Letters	10742610	0	1	24824	2	0	next	other	0
Fage_P091a	256	Pulse	99	10752243	9633	1
Fage_P091a	256	Pulse	99	10764643	22033	1
Fage_P091a	257	Picture	Fixation Cross Sternberg Letters after Encoding	10767434	0	1	12495	2	0	next	other	0
Fage_P091a	257	Pulse	99	10777043	9609	1
Fage_P091a	258	Picture	Stroop Sternberg	10779929	0	1	24824	2	0	next	incorrect	1205
Fage_P091a	258	Response	2	10789102	9173	1
Fage_P091a	258	Pulse	99	10789442	9513	1
Fage_P091a	258	Pulse	99	10801842	21913	1
Fage_P091a	259	Picture	Fixation Cross Sternberg Letters after Stroop	10804753	0	1	37320	2	0	next	other	0
Fage_P091a	259	Pulse	99	10814242	9489	1
Fage_P091a	259	Pulse	99	10826641	21888	1
Fage_P091a	259	Pulse	99	10839041	34288	1
Fage_P091a	260	Picture	Retrieval Sternberg Letters	10842073	0	1	24824	2	0	next	incorrect	1214
Fage_P091a	260	Pulse	99	10851441	9368	1
Fage_P091a	260	Response	2	10855160	13087	1
Fage_P091a	260	Pulse	99	10863840	21767	1
Fage_P091a	261	Picture	Fixation Cross after Retrieval	10866897	0	1	112291	2	0	next	other	0
Fage_P091a	261	Pulse	99	10876240	9343	1
Fage_P091a	261	Pulse	99	10888640	21743	1
Fage_P091a	261	Pulse	99	10901039	34142	1
Fage_P091a	261	Pulse	99	10913439	46542	1
Fage_P091a	261	Pulse	99	10925839	58942	1
Fage_P091a	261	Pulse	99	10938238	71341	1
Fage_P091a	261	Pulse	99	10950638	83741	1
Fage_P091a	261	Pulse	99	10963038	96141	1
Fage_P091a	261	Pulse	99	10975438	108541	1
Fage_P091a	262	Picture	Encoding Sternberg Letters	10979188	0	1	24824	2	0	next	other	0
Fage_P091a	262	Pulse	99	10987837	8649	1
Fage_P091a	262	Pulse	99	11000237	21049	1
Fage_P091a	263	Picture	Fixation Cross Sternberg Letters after Encoding	11004012	0	1	12495	2	0	next	other	0
Fage_P091a	263	Pulse	99	11012637	8625	1
Fage_P091a	264	Picture	Stroop Sternberg	11016507	0	1	24824	2	0	next	incorrect	1233
Fage_P091a	264	Pulse	99	11025036	8529	1
Fage_P091a	264	Response	2	11026316	9809	1
Fage_P091a	264	Pulse	99	11037436	20929	1
Fage_P091a	265	Picture	Fixation Cross Sternberg Letters after Stroop	11041331	0	1	37319	2	0	next	other	0
Fage_P091a	265	Pulse	99	11049836	8505	1
Fage_P091a	265	Pulse	99	11062235	20904	1
Fage_P091a	265	Pulse	99	11074635	33304	1
Fage_P091a	266	Picture	Retrieval Sternberg Letters	11078650	0	1	24824	2	0	next	incorrect	1241
Fage_P091a	266	Pulse	99	11087035	8385	1
Fage_P091a	266	Response	2	11090585	11935	1
Fage_P091a	266	Pulse	99	11099434	20784	1
Fage_P091a	267	Picture	Fixation Cross after Retrieval	11103474	0	1	149444	2	0	next	other	0
Fage_P091a	267	Pulse	99	11111834	8360	1
Fage_P091a	267	Pulse	99	11124234	20760	1
Fage_P091a	267	Pulse	99	11136633	33159	1
Fage_P091a	267	Pulse	99	11149033	45559	1
Fage_P091a	267	Pulse	99	11161433	57959	1
Fage_P091a	267	Pulse	99	11173833	70359	1
Fage_P091a	267	Pulse	99	11186232	82758	1
Fage_P091a	267	Pulse	99	11198632	95158	1
Fage_P091a	267	Pulse	99	11211032	107558	1
Fage_P091a	267	Pulse	99	11223431	119957	1
Fage_P091a	267	Pulse	99	11235831	132357	1
Fage_P091a	267	Pulse	99	11248231	144757	1
Fage_P091a	268	Picture	Encoding Sternberg Letters	11252918	0	1	24824	2	0	next	other	0
Fage_P091a	268	Pulse	99	11260630	7712	1
Fage_P091a	268	Pulse	99	11273030	20112	1
Fage_P091a	269	Picture	Fixation Cross Sternberg Letters after Encoding	11277742	0	1	12495	2	0	next	other	0
Fage_P091a	269	Pulse	99	11285430	7688	1
Fage_P091a	270	Picture	Stroop Sternberg	11290237	0	1	24824	2	0	next	incorrect	1263
Fage_P091a	270	Pulse	99	11297830	7593	1
Fage_P091a	270	Response	2	11300169	9932	1
Fage_P091a	270	Pulse	99	11310229	19992	1
Fage_P091a	271	Picture	Fixation Cross Sternberg Letters after Stroop	11315061	0	1	37319	2	0	next	other	0
Fage_P091a	271	Pulse	99	11322629	7568	1
Fage_P091a	271	Pulse	99	11335029	19968	1
Fage_P091a	271	Pulse	99	11347428	32367	1
Fage_P091a	272	Picture	Retrieval Sternberg Letters	11352380	0	1	24824	2	0	next	hit	1271
Fage_P091a	272	Pulse	99	11359828	7448	1
Fage_P091a	272	Response	1	11364018	11638	1
Fage_P091a	272	Pulse	99	11372228	19848	1
Fage_P091a	273	Picture	Fixation Cross after Retrieval	11377204	0	1	124620	2	0	next	other	0
Fage_P091a	273	Pulse	99	11384627	7423	1
Fage_P091a	273	Pulse	99	11397027	19823	1
Fage_P091a	273	Pulse	99	11409427	32223	1
Fage_P091a	273	Pulse	99	11421826	44622	1
Fage_P091a	273	Pulse	99	11434226	57022	1
Fage_P091a	273	Pulse	99	11446626	69422	1
Fage_P091a	273	Pulse	99	11459025	81821	1
Fage_P091a	273	Pulse	99	11471425	94221	1
Fage_P091a	273	Pulse	99	11483825	106621	1
Fage_P091a	273	Pulse	99	11496224	119020	1
Fage_P091a	274	Picture	Encoding Sternberg Letters	11501824	0	1	24824	2	0	next	other	0
Fage_P091a	274	Pulse	99	11508624	6800	1
Fage_P091a	274	Pulse	99	11521024	19200	1
Fage_P091a	275	Picture	Fixation Cross Sternberg Letters after Encoding	11526648	0	1	12495	2	0	next	other	0
Fage_P091a	275	Pulse	99	11533424	6776	1
Fage_P091a	276	Picture	Stroop Sternberg	11539143	0	1	24824	2	0	next	incorrect	1291
Fage_P091a	276	Pulse	99	11545823	6680	1
Fage_P091a	276	Response	2	11547523	8380	1
Fage_P091a	276	Pulse	99	11558223	19080	1
Fage_P091a	277	Picture	Fixation Cross Sternberg Letters after Stroop	11563967	0	1	37319	2	0	next	other	0
Fage_P091a	277	Pulse	99	11570623	6656	1
Fage_P091a	277	Pulse	99	11583022	19055	1
Fage_P091a	277	Pulse	99	11595422	31455	1
Fage_P091a	278	Picture	Retrieval Sternberg Letters	11601286	0	1	24824	2	0	next	hit	1299
Fage_P091a	278	Pulse	99	11607822	6536	1
Fage_P091a	278	Response	1	11612542	11256	1
Fage_P091a	278	Pulse	99	11620221	18935	1
Fage_P091a	279	Picture	Fixation Cross after Retrieval	11626110	0	1	112291	2	0	next	other	0
Fage_P091a	279	Pulse	99	11632621	6511	1
Fage_P091a	279	Pulse	99	11645021	18911	1
Fage_P091a	279	Pulse	99	11657421	31311	1
Fage_P091a	279	Pulse	99	11669820	43710	1
Fage_P091a	279	Pulse	99	11682220	56110	1
Fage_P091a	279	Pulse	99	11694620	68510	1
Fage_P091a	279	Pulse	99	11707019	80909	1
Fage_P091a	279	Pulse	99	11719419	93309	1
Fage_P091a	279	Pulse	99	11731819	105709	1
Fage_P091a	280	Picture	Encoding Sternberg Letters	11738401	0	1	24824	2	0	next	other	0
Fage_P091a	280	Pulse	99	11744218	5817	1
Fage_P091a	280	Pulse	99	11756618	18217	1
Fage_P091a	281	Picture	Fixation Cross Sternberg Letters after Encoding	11763225	0	1	12495	3	0	next	other	0
Fage_P091a	281	Pulse	99	11769018	5793	1
Fage_P091a	282	Picture	Stroop Sternberg	11775720	0	2	24824	4	0	next	hit	1318
Fage_P091a	282	Pulse	99	11781417	5697	1
Fage_P091a	282	Response	1	11785277	9557	1
Fage_P091a	282	Pulse	99	11793817	18097	1
Fage_P091a	283	Picture	Fixation Cross Sternberg Letters after Stroop	11800544	0	2	37320	3	0	next	other	0
Fage_P091a	283	Pulse	99	11806217	5673	1
Fage_P091a	283	Pulse	99	11818616	18072	1
Fage_P091a	283	Pulse	99	11831016	30472	1
Fage_P091a	284	Picture	Retrieval Sternberg Letters	11837864	0	1	24824	2	0	next	hit	1326
Fage_P091a	284	Pulse	99	11843416	5552	1
Fage_P091a	284	Response	1	11851156	13292	1
Fage_P091a	284	Pulse	99	11855815	17951	1
Fage_P091a	285	Picture	Fixation Cross after Retrieval	11862688	0	1	137115	2	0	next	other	0
Fage_P091a	285	Pulse	99	11868215	5527	1
Fage_P091a	285	Pulse	99	11880615	17927	1
Fage_P091a	285	Pulse	99	11893015	30327	1
Fage_P091a	285	Pulse	99	11905414	42726	1
Fage_P091a	285	Pulse	99	11917814	55126	1
Fage_P091a	285	Pulse	99	11930214	67526	1
Fage_P091a	285	Pulse	99	11942613	79925	1
Fage_P091a	285	Pulse	99	11955013	92325	1
Fage_P091a	285	Pulse	99	11967413	104725	1
Fage_P091a	285	Pulse	99	11979812	117124	1
Fage_P091a	285	Pulse	99	11992212	129524	1
Fage_P091a	286	Picture	Encoding Sternberg Letters	11999803	0	1	24824	2	0	next	other	0
Fage_P091a	286	Pulse	99	12004612	4809	1
Fage_P091a	286	Pulse	99	12017012	17209	1
Fage_P091a	287	Picture	Fixation Cross Sternberg Letters after Encoding	12024627	0	1	12495	2	0	next	other	0
Fage_P091a	287	Pulse	99	12029411	4784	1
Fage_P091a	288	Picture	Stroop Sternberg	12037122	0	1	24824	2	0	next	hit	1347
Fage_P091a	288	Pulse	99	12041811	4689	1
Fage_P091a	288	Response	1	12046191	9069	1
Fage_P091a	288	Pulse	99	12054211	17089	1
Fage_P091a	289	Picture	Fixation Cross Sternberg Letters after Stroop	12061946	0	1	37319	2	0	next	other	0
Fage_P091a	289	Pulse	99	12066610	4664	1
Fage_P091a	289	Pulse	99	12079010	17064	1
Fage_P091a	289	Pulse	99	12091410	29464	1
Fage_P091a	290	Picture	Retrieval Sternberg Letters	12099265	0	1	24824	2	0	next	incorrect	1355
Fage_P091a	290	Pulse	99	12103809	4544	1
Fage_P091a	290	Response	2	12114169	14904	1
Fage_P091a	290	Pulse	99	12116209	16944	1
Fage_P091a	291	Picture	Fixation Cross after Retrieval	12124089	0	1	112291	2	0	next	other	0
Fage_P091a	291	Pulse	99	12128609	4520	1
Fage_P091a	291	Pulse	99	12141008	16919	1
Fage_P091a	291	Pulse	99	12153408	29319	1
Fage_P091a	291	Pulse	99	12165808	41719	1
Fage_P091a	291	Pulse	99	12178208	54119	1
Fage_P091a	291	Pulse	99	12190617	66528	1
Fage_P091a	291	Pulse	99	12203017	78928	1
Fage_P091a	291	Pulse	99	12215417	91328	1
Fage_P091a	291	Pulse	99	12227816	103727	1
Fage_P091a	292	Picture	End Sternberg	12236380	0	1	37319	2	0	next	other	0
Fage_P091a	292	Pulse	99	12240216	3836	1
Fage_P091a	292	Pulse	99	12252616	16236	1
Fage_P091a	292	Pulse	99	12265015	28635	1
Fage_P091a	293	Picture	Instruction Stroop	12273699	0	1	37320	2	0	next	other	0
Fage_P091a	293	Pulse	99	12277415	3716	1
Fage_P091a	293	Pulse	99	12289815	16116	1
Fage_P091a	293	Pulse	99	12302214	28515	1
Fage_P091a	294	Picture	stroop neutral close	12311019	0	1	24824	2	0	next	incorrect	1377
Fage_P091a	294	Pulse	99	12314614	3595	1
Fage_P091a	294	Response	2	12321874	10855	1
Fage_P091a	294	Pulse	99	12327014	15995	1
Fage_P091a	295	Picture	stroop neutral close	12335843	0	1	24990	2	0	next	hit	1381
Fage_P091a	295	Pulse	99	12339414	3571	1
Fage_P091a	295	Response	1	12349443	13600	1
Fage_P091a	295	Pulse	99	12351813	15970	1
Fage_P091a	296	Picture	stroop neutral close	12360833	0	1	24824	2	0	next	incorrect	1385
Fage_P091a	296	Pulse	99	12364213	3380	1
Fage_P091a	296	Response	2	12369383	8550	1
Fage_P091a	296	Pulse	99	12376613	15780	1
Fage_P091a	297	Picture	stroop neutral close	12385657	0	1	24824	2	0	next	incorrect	1389
Fage_P091a	297	Pulse	99	12389012	3355	1
Fage_P091a	297	Response	2	12394692	9035	1
Fage_P091a	297	Pulse	99	12401412	15755	1
Fage_P091a	298	Picture	stroop neutral close	12410481	0	1	24824	3	0	next	hit	1393
Fage_P091a	298	Pulse	99	12413812	3331	1
Fage_P091a	298	Response	1	12421491	11010	1
Fage_P091a	298	Pulse	99	12426211	15730	1
Fage_P091a	299	Picture	stroop neutral close	12435305	0	2	24824	3	0	next	incorrect	1397
Fage_P091a	299	Pulse	99	12438611	3306	1
Fage_P091a	299	Response	2	12444691	9386	1
Fage_P091a	299	Pulse	99	12451011	15706	1
Fage_P091a	300	Picture	Fixation Cross Stroop	12460129	0	1	124620	2	0	next	other	0
Fage_P091a	300	Pulse	99	12463410	3281	1
Fage_P091a	300	Pulse	99	12475810	15681	1
Fage_P091a	300	Pulse	99	12488210	28081	1
Fage_P091a	300	Pulse	99	12500609	40480	1
Fage_P091a	300	Pulse	99	12513009	52880	1
Fage_P091a	300	Pulse	99	12525409	65280	1
Fage_P091a	300	Pulse	99	12537808	77679	1
Fage_P091a	300	Pulse	99	12550208	90079	1
Fage_P091a	300	Pulse	99	12562608	102479	1
Fage_P091a	300	Pulse	99	12575008	114879	1
Fage_P091a	301	Picture	stroop neutral close	12584749	0	1	24990	2	0	next	hit	1412
Fage_P091a	301	Pulse	99	12587407	2658	1
Fage_P091a	301	Response	1	12593677	8928	1
Fage_P091a	301	Pulse	99	12599807	15058	1
Fage_P091a	302	Picture	stroop neutral close	12609739	0	1	24824	2	0	next	incorrect	1416
Fage_P091a	302	Pulse	99	12612207	2468	1
Fage_P091a	302	Response	2	12617726	7987	1
Fage_P091a	302	Pulse	99	12624606	14867	1
Fage_P091a	303	Picture	stroop neutral close	12634563	0	1	24824	2	0	next	incorrect	1420
Fage_P091a	303	Pulse	99	12637006	2443	1
Fage_P091a	303	Response	2	12641626	7063	1
Fage_P091a	303	Pulse	99	12649406	14843	1
Fage_P091a	304	Picture	stroop neutral close	12659387	0	1	24824	2	0	next	incorrect	1424
Fage_P091a	304	Pulse	99	12661805	2418	1
Fage_P091a	304	Response	2	12666425	7038	1
Fage_P091a	304	Pulse	99	12674205	14818	1
Fage_P091a	305	Picture	stroop neutral close	12684211	0	1	24991	2	0	next	hit	1428
Fage_P091a	305	Pulse	99	12686605	2394	1
Fage_P091a	305	Response	1	12693495	9284	1
Fage_P091a	305	Pulse	99	12699004	14793	1
Fage_P091a	306	Picture	stroop neutral close	12709202	0	1	24824	2	0	next	incorrect	1432
Fage_P091a	306	Pulse	99	12711404	2202	1
Fage_P091a	306	Response	2	12717264	8062	1
Fage_P091a	306	Pulse	99	12723804	14602	1
Fage_P091a	307	Picture	Fixation Cross Stroop	12734026	0	1	124619	3	0	next	other	0
Fage_P091a	307	Pulse	99	12736204	2178	1
Fage_P091a	307	Pulse	99	12748603	14577	1
Fage_P091a	307	Pulse	99	12761003	26977	1
Fage_P091a	307	Pulse	99	12773403	39377	1
Fage_P091a	307	Pulse	99	12785802	51776	1
Fage_P091a	307	Pulse	99	12798202	64176	1
Fage_P091a	307	Pulse	99	12810602	76576	1
Fage_P091a	307	Pulse	99	12823001	88975	1
Fage_P091a	307	Pulse	99	12835401	101375	1
Fage_P091a	307	Pulse	99	12847801	113775	1
Fage_P091a	308	Picture	stroop neutral close	12858645	0	2	24824	3	0	next	hit	1447
Fage_P091a	308	Pulse	99	12860200	1555	1
Fage_P091a	308	Response	1	12867080	8435	1
Fage_P091a	308	Pulse	99	12872600	13955	1
Fage_P091a	309	Picture	stroop neutral close	12883469	0	1	24824	3	0	next	incorrect	1451
Fage_P091a	309	Pulse	99	12885000	1531	1
Fage_P091a	309	Response	2	12891240	7771	1
Fage_P091a	309	Pulse	99	12897399	13930	1
Fage_P091a	310	Picture	stroop neutral close	12908293	0	2	24824	3	0	next	incorrect	1455
Fage_P091a	310	Pulse	99	12909799	1506	1
Fage_P091a	310	Response	2	12916249	7956	1
Fage_P091a	310	Pulse	99	12922199	13906	1
Fage_P091a	311	Picture	stroop neutral close	12933117	0	1	24824	2	0	next	incorrect	1459
Fage_P091a	311	Pulse	99	12934599	1482	1
Fage_P091a	311	Response	2	12940798	7681	1
Fage_P091a	311	Pulse	99	12946998	13881	1
Fage_P091a	312	Picture	stroop neutral close	12957941	0	1	24824	2	0	next	hit	1463
Fage_P091a	312	Pulse	99	12959398	1457	1
Fage_P091a	312	Response	1	12964788	6847	1
Fage_P091a	312	Pulse	99	12971798	13857	1
Fage_P091a	313	Picture	stroop neutral close	12982765	0	1	24824	2	0	next	hit	1467
Fage_P091a	313	Pulse	99	12984197	1432	1
Fage_P091a	313	Response	1	12992527	9762	1
Fage_P091a	313	Pulse	99	12996597	13832	1
Fage_P091a	314	Picture	Fixation Cross Stroop	13007589	0	1	124620	2	0	next	other	0
Fage_P091a	314	Pulse	99	13008997	1408	1
Fage_P091a	314	Pulse	99	13021396	13807	1
Fage_P091a	314	Pulse	99	13033796	26207	1
Fage_P091a	314	Pulse	99	13046196	38607	1
Fage_P091a	314	Pulse	99	13058595	51006	1
Fage_P091a	314	Pulse	99	13070995	63406	1
Fage_P091a	314	Pulse	99	13083395	75806	1
Fage_P091a	314	Pulse	99	13095795	88206	1
Fage_P091a	314	Pulse	99	13108194	100605	1
Fage_P091a	314	Pulse	99	13120594	113005	1
Fage_P091a	315	Picture	stroop neutral close	13132209	0	1	24824	2	0	next	incorrect	1482
Fage_P091a	315	Pulse	99	13132994	785	1
Fage_P091a	315	Response	2	13139433	7224	1
Fage_P091a	315	Pulse	99	13145393	13184	1
Fage_P091a	316	Picture	stroop neutral close	13157033	0	1	24990	3	0	next	hit	1486
Fage_P091a	316	Pulse	99	13157793	760	1
Fage_P091a	316	Response	1	13165203	8170	1
Fage_P091a	316	Pulse	99	13170193	13160	1
Fage_P091a	317	Picture	stroop neutral close	13182023	0	2	24824	4	0	next	incorrect	1490
Fage_P091a	317	Pulse	99	13182592	569	1
Fage_P091a	317	Response	2	13189452	7429	1
Fage_P091a	317	Pulse	99	13194992	12969	1
Fage_P091a	318	Picture	stroop neutral close	13206847	0	2	24824	3	0	next	incorrect	1494
Fage_P091a	318	Pulse	99	13207392	545	1
Fage_P091a	318	Response	2	13216582	9735	1
Fage_P091a	318	Pulse	99	13219791	12944	1
Fage_P091a	319	Picture	stroop neutral close	13231671	0	1	24824	2	0	next	incorrect	1498
Fage_P091a	319	Pulse	99	13232191	520	1
Fage_P091a	319	Response	2	13240121	8450	1
Fage_P091a	319	Pulse	99	13244591	12920	1
Fage_P091a	320	Picture	stroop neutral close	13256495	0	1	24824	2	0	next	incorrect	1502
Fage_P091a	320	Pulse	99	13256991	496	1
Fage_P091a	320	Response	2	13264240	7745	1
Fage_P091a	320	Pulse	99	13269390	12895	1
Fage_P091a	321	Picture	Fixation Cross Stroop	13281319	0	1	124620	2	0	next	other	0
Fage_P091a	321	Pulse	99	13281790	471	1
Fage_P091a	321	Pulse	99	13294190	12871	1
Fage_P091a	321	Pulse	99	13306589	25270	1
Fage_P091a	321	Pulse	99	13318989	37670	1
Fage_P091a	321	Pulse	99	13331389	50070	1
Fage_P091a	321	Pulse	99	13343788	62469	1
Fage_P091a	321	Pulse	99	13356188	74869	1
Fage_P091a	321	Pulse	99	13368588	87269	1
Fage_P091a	321	Pulse	99	13380988	99669	1
Fage_P091a	321	Pulse	99	13393387	112068	1
Fage_P091a	321	Pulse	99	13405787	124468	1
Fage_P091a	322	Picture	stroop maximum incongruent	13405939	0	1	24824	2	0	next	hit	1518
Fage_P091a	322	Pulse	99	13418186	12247	1
Fage_P091a	322	Response	1	13418256	12317	1
Fage_P091a	322	Pulse	99	13430586	24647	1
Fage_P091a	323	Picture	stroop maximum incongruent	13430763	0	1	24824	2	0	next	incorrect	1522
Fage_P091a	323	Pulse	99	13442986	12223	1
Fage_P091a	323	Response	2	13443576	12813	1
Fage_P091a	323	Pulse	99	13455386	24623	1
Fage_P091a	324	Picture	stroop maximum incongruent	13455587	0	1	24824	2	0	next	hit	1526
Fage_P091a	324	Pulse	99	13467785	12198	1
Fage_P091a	324	Response	1	13468985	13398	1
Fage_P091a	324	Pulse	99	13480185	24598	1
Fage_P091a	325	Picture	stroop maximum incongruent	13480411	0	1	24824	2	0	next	incorrect	1530
Fage_P091a	325	Pulse	99	13492585	12174	1
Fage_P091a	325	Response	2	13495204	14793	1
Fage_P091a	325	Pulse	99	13504984	24573	1
Fage_P091a	326	Picture	stroop maximum incongruent	13505235	0	1	24824	2	0	next	hit	1533
Fage_P091a	326	Response	1	13514384	9149	1
Fage_P091a	326	Pulse	99	13517384	12149	1
Fage_P091a	326	Pulse	99	13529784	24549	1
Fage_P091a	327	Picture	stroop maximum incongruent	13530059	0	1	24824	2	0	next	incorrect	1537
Fage_P091a	327	Response	2	13540174	10115	1
Fage_P091a	327	Pulse	99	13542183	12124	1
Fage_P091a	327	Pulse	99	13554583	24524	1
Fage_P091a	328	Picture	Fixation Cross Stroop	13554883	0	1	124620	2	0	next	other	0
Fage_P091a	328	Pulse	99	13566983	12100	1
Fage_P091a	328	Pulse	99	13579383	24500	1
Fage_P091a	328	Pulse	99	13591782	36899	1
Fage_P091a	328	Pulse	99	13604182	49299	1
Fage_P091a	328	Pulse	99	13616582	61699	1
Fage_P091a	328	Pulse	99	13628981	74098	1
Fage_P091a	328	Pulse	99	13641381	86498	1
Fage_P091a	328	Pulse	99	13653781	98898	1
Fage_P091a	328	Pulse	99	13666180	111297	1
Fage_P091a	328	Pulse	99	13678580	123697	1
Fage_P091a	329	Picture	stroop maximum incongruent	13679503	0	1	24823	3	0	next	incorrect	1553
Fage_P091a	329	Pulse	99	13690980	11477	1
Fage_P091a	329	Response	2	13694350	14847	1
Fage_P091a	329	Pulse	99	13703379	23876	1
Fage_P091a	330	Picture	stroop maximum incongruent	13704326	0	2	24824	4	0	next	incorrect	1557
Fage_P091a	330	Pulse	99	13715779	11453	1
Fage_P091a	330	Response	2	13718329	14003	1
Fage_P091a	330	Pulse	99	13728179	23853	1
Fage_P091a	331	Picture	stroop maximum incongruent	13729150	0	2	24824	3	0	next	hit	1561
Fage_P091a	331	Pulse	99	13740578	11428	1
Fage_P091a	331	Response	1	13743998	14848	1
Fage_P091a	331	Pulse	99	13752978	23828	1
Fage_P091a	332	Picture	stroop maximum incongruent	13753974	0	1	24824	2	0	next	hit	1565
Fage_P091a	332	Pulse	99	13765378	11404	1
Fage_P091a	332	Response	1	13766518	12544	1
Fage_P091a	332	Pulse	99	13777778	23804	1
Fage_P091a	333	Picture	stroop maximum incongruent	13778798	0	1	24824	2	0	next	hit	1569
Fage_P091a	333	Pulse	99	13790177	11379	1
Fage_P091a	333	Response	1	13791707	12909	1
Fage_P091a	333	Pulse	99	13802577	23779	1
Fage_P091a	334	Picture	stroop maximum incongruent	13803622	0	1	24824	2	0	next	incorrect	1572
Fage_P091a	334	Response	2	13812817	9195	1
Fage_P091a	334	Pulse	99	13814976	11354	1
Fage_P091a	334	Pulse	99	13827376	23754	1
Fage_P091a	335	Picture	Fixation Cross Stroop	13828446	0	1	124620	2	0	next	other	0
Fage_P091a	335	Pulse	99	13839776	11330	1
Fage_P091a	335	Pulse	99	13852176	23730	1
Fage_P091a	335	Pulse	99	13864575	36129	1
Fage_P091a	335	Pulse	99	13876975	48529	1
Fage_P091a	335	Pulse	99	13889375	60929	1
Fage_P091a	335	Pulse	99	13901774	73328	1
Fage_P091a	335	Pulse	99	13914174	85728	1
Fage_P091a	335	Pulse	99	13926574	98128	1
Fage_P091a	335	Pulse	99	13938973	110527	1
Fage_P091a	335	Pulse	99	13951373	122927	1
Fage_P091a	336	Picture	stroop maximum incongruent	13953066	0	1	24824	2	0	next	hit	1588
Fage_P091a	336	Pulse	99	13963773	10707	1
Fage_P091a	336	Response	1	13965423	12357	1
Fage_P091a	336	Pulse	99	13976173	23107	1
Fage_P091a	337	Picture	stroop maximum incongruent	13977890	0	1	24824	2	0	next	hit	1592
Fage_P091a	337	Pulse	99	13988572	10682	1
Fage_P091a	337	Response	1	13993692	15802	1
Fage_P091a	337	Pulse	99	14000972	23082	1
Fage_P091a	338	Picture	stroop maximum incongruent	14002714	0	1	24824	2	0	next	incorrect	1595
Fage_P091a	338	Response	2	14012822	10108	1
Fage_P091a	338	Pulse	99	14013371	10657	1
Fage_P091a	338	Pulse	99	14025771	23057	1
Fage_P091a	339	Picture	stroop maximum incongruent	14027538	0	1	24824	2	0	next	hit	1599
Fage_P091a	339	Response	1	14035221	7683	1
Fage_P091a	339	Pulse	99	14038181	10643	1
Fage_P091a	339	Pulse	99	14050571	23033	1
Fage_P091a	340	Picture	stroop maximum incongruent	14052362	0	1	24990	3	0	next	hit	1603
Fage_P091a	340	Response	1	14061410	9048	1
Fage_P091a	340	Pulse	99	14062970	10608	1
Fage_P091a	340	Pulse	99	14075380	23018	1
Fage_P091a	341	Picture	stroop maximum incongruent	14077352	0	2	24824	4	0	next	incorrect	1607
Fage_P091a	341	Response	2	14084680	7328	1
Fage_P091a	341	Pulse	99	14087780	10428	1
Fage_P091a	341	Pulse	99	14100179	22827	1
Fage_P091a	342	Picture	Fixation Cross Stroop	14102176	0	2	124620	3	0	next	other	0
Fage_P091a	342	Pulse	99	14112579	10403	1
Fage_P091a	342	Pulse	99	14124979	22803	1
Fage_P091a	342	Pulse	99	14137378	35202	1
Fage_P091a	342	Pulse	99	14149778	47602	1
Fage_P091a	342	Pulse	99	14162178	60002	1
Fage_P091a	342	Pulse	99	14174578	72402	1
Fage_P091a	342	Pulse	99	14186977	84801	1
Fage_P091a	342	Pulse	99	14199377	97201	1
Fage_P091a	342	Pulse	99	14211777	109601	1
Fage_P091a	342	Pulse	99	14224176	122000	1
Fage_P091a	343	Picture	stroop maximum incongruent	14226796	0	1	24824	2	0	next	incorrect	1623
Fage_P091a	343	Pulse	99	14236576	9780	1
Fage_P091a	343	Response	2	14237746	10950	1
Fage_P091a	343	Pulse	99	14248976	22180	1
Fage_P091a	344	Picture	stroop maximum incongruent	14251620	0	1	24824	2	0	next	hit	1627
Fage_P091a	344	Pulse	99	14261376	9756	1
Fage_P091a	344	Response	1	14262565	10945	1
Fage_P091a	344	Pulse	99	14273775	22155	1
Fage_P091a	345	Picture	stroop maximum incongruent	14276444	0	1	24824	2	0	next	incorrect	1630
Fage_P091a	345	Response	2	14284865	8421	1
Fage_P091a	345	Pulse	99	14286175	9731	1
Fage_P091a	345	Pulse	99	14298574	22130	1
Fage_P091a	346	Picture	stroop maximum incongruent	14301268	0	1	24991	2	0	next	incorrect	1635
Fage_P091a	346	Pulse	99	14310974	9706	1
Fage_P091a	346	Response	2	14315014	13746	1
Fage_P091a	346	Pulse	99	14323374	22106	1
Fage_P091a	347	Picture	stroop maximum incongruent	14326259	0	1	24824	2	0	next	incorrect	1638
Fage_P091a	347	Response	2	14335164	8905	1
Fage_P091a	347	Pulse	99	14335773	9514	1
Fage_P091a	347	Pulse	99	14348173	21914	1
Fage_P091a	348	Picture	stroop maximum incongruent	14351083	0	1	24823	3	0	next	incorrect	1643
Fage_P091a	348	Pulse	99	14360573	9490	1
Fage_P091a	348	Response	2	14362743	11660	1
Fage_P091a	348	Pulse	99	14372973	21890	1
Fage_P091a	349	Picture	Fixation Cross Stroop	14375906	0	2	124620	3	0	next	other	0
Fage_P091a	349	Pulse	99	14385372	9466	1
Fage_P091a	349	Pulse	99	14397772	21866	1
Fage_P091a	349	Pulse	99	14410172	34266	1
Fage_P091a	349	Pulse	99	14422571	46665	1
Fage_P091a	349	Pulse	99	14434971	59065	1
Fage_P091a	349	Pulse	99	14447371	71465	1
Fage_P091a	349	Pulse	99	14459770	83864	1
Fage_P091a	349	Pulse	99	14472170	96264	1
Fage_P091a	349	Pulse	99	14484570	108664	1
Fage_P091a	349	Pulse	99	14496970	121064	1
Fage_P091a	350	Picture	End Stroop	14500526	0	1	46351	2	0	next	other	0
Fage_P091a	350	Pulse	99	14509369	8843	1
Fage_P091a	350	Pulse	99	14521769	21243	1
Fage_P091a	350	Pulse	99	14534169	33643	1
