# Supplementary material for: Towards clinical applicability of fMRI via systematic filtering
Source: PLoS One. 2025 May 12;20(5):e0321088. doi: 10.1371/journal.pone.0321088 (PMC12068634; doi:10.1371/journal.pone.0321088)
Supplement: S1 Code — (ZIP) [file pone.0321088.s001.zip › PLOS_DATA_CODE/Logfiles/Fage_P091b-fage.log]

Scenario - Fage Final
Logfile written - 07/15/2013 11:36:59

Subject	Trial	Event Type	Code	Time	TTime	Uncertainty	Duration	Uncertainty	ReqTime	ReqDur	Stim Type	Pair Index

Fage_P091b	1	Pulse	99	74174	84165	1
Fage_P091b	2	Picture	Instruction Sternberg Symbols	74467	0	2	37320	3	0	next	other	0
Fage_P091b	2	Pulse	99	86574	12107	1
Fage_P091b	2	Pulse	99	98973	24506	1
Fage_P091b	2	Pulse	99	111373	36906	1
Fage_P091b	3	Picture	Encoding Sternberg Symbols	111787	0	1	24824	2	0	next	other	0
Fage_P091b	3	Pulse	99	123773	11986	1
Fage_P091b	3	Pulse	99	136172	24385	1
Fage_P091b	4	Picture	Fixation Cross Sternberg Symbols after Encoding	136611	0	1	12495	2	0	next	other	0
Fage_P091b	4	Pulse	99	148572	11961	1
Fage_P091b	5	Picture	Stroop Sternberg	149106	0	1	24824	2	0	next	incorrect	12
Fage_P091b	5	Response	2	160882	11776	1
Fage_P091b	5	Pulse	99	160972	11866	1
Fage_P091b	5	Pulse	99	173372	24266	1
Fage_P091b	6	Picture	Fixation Cross Sternberg Symbols after Stroop	173930	0	1	37319	2	0	next	other	0
Fage_P091b	6	Pulse	99	185771	11841	1
Fage_P091b	6	Pulse	99	198171	24241	1
Fage_P091b	6	Pulse	99	210571	36641	1
Fage_P091b	7	Picture	Retrieval Sternberg Symbols	211249	0	1	24824	2	0	next	hit	21
Fage_P091b	7	Pulse	99	222970	11721	1
Fage_P091b	7	Response	1	224030	12781	1
Fage_P091b	7	Pulse	99	235370	24121	1
Fage_P091b	8	Picture	Fixation Cross after Retrieval	236073	0	1	112291	2	0	next	other	0
Fage_P091b	8	Pulse	99	247770	11697	1
Fage_P091b	8	Pulse	99	260169	24096	1
Fage_P091b	8	Pulse	99	272569	36496	1
Fage_P091b	8	Pulse	99	284969	48896	1
Fage_P091b	8	Pulse	99	297368	61295	1
Fage_P091b	8	Pulse	99	309768	73695	1
Fage_P091b	8	Pulse	99	322168	86095	1
Fage_P091b	8	Pulse	99	334567	98494	1
Fage_P091b	8	Pulse	99	346967	110894	1
Fage_P091b	9	Picture	Encoding Sternberg Symbols	348364	0	1	24824	2	0	next	other	0
Fage_P091b	9	Pulse	99	359367	11003	1
Fage_P091b	9	Pulse	99	371767	23403	1
Fage_P091b	10	Picture	Fixation Cross Sternberg Symbols after Encoding	373188	0	1	12495	2	0	next	other	0
Fage_P091b	10	Pulse	99	384166	10978	1
Fage_P091b	11	Picture	Stroop Sternberg	385683	0	1	24824	2	0	next	incorrect	39
Fage_P091b	11	Response	2	394686	9003	1
Fage_P091b	11	Pulse	99	396566	10883	1
Fage_P091b	11	Pulse	99	408966	23283	1
Fage_P091b	12	Picture	Fixation Cross Sternberg Symbols after Stroop	410507	0	1	37320	2	0	next	other	0
Fage_P091b	12	Pulse	99	421365	10858	1
Fage_P091b	12	Pulse	99	433765	23258	1
Fage_P091b	12	Pulse	99	446165	35658	1
Fage_P091b	13	Picture	Retrieval Sternberg Symbols	447827	0	1	24824	2	0	next	hit	48
Fage_P091b	13	Pulse	99	458564	10737	1
Fage_P091b	13	Response	1	464084	16257	1
Fage_P091b	13	Pulse	99	470964	23137	1
Fage_P091b	14	Picture	Fixation Cross after Retrieval	472651	0	1	149443	2	0	next	other	0
Fage_P091b	14	Pulse	99	483364	10713	1
Fage_P091b	14	Pulse	99	495764	23113	1
Fage_P091b	14	Pulse	99	508163	35512	1
Fage_P091b	14	Pulse	99	520564	47913	1
Fage_P091b	14	Pulse	99	532963	60312	1
Fage_P091b	14	Pulse	99	545362	72711	1
Fage_P091b	14	Pulse	99	557762	85111	1
Fage_P091b	14	Pulse	99	570162	97511	1
Fage_P091b	14	Pulse	99	582561	109910	1
Fage_P091b	14	Pulse	99	594961	122310	1
Fage_P091b	14	Pulse	99	607360	134709	1
Fage_P091b	14	Pulse	99	619760	147109	1
Fage_P091b	15	Picture	Encoding Sternberg Symbols	622094	0	1	24824	2	0	next	other	0
Fage_P091b	15	Pulse	99	632160	10066	1
Fage_P091b	15	Pulse	99	644560	22466	1
Fage_P091b	16	Picture	Fixation Cross Sternberg Symbols after Encoding	646918	0	1	12495	3	0	next	other	0
Fage_P091b	16	Pulse	99	656959	10041	1
Fage_P091b	17	Picture	Stroop Sternberg	659413	0	2	24824	4	0	next	hit	69
Fage_P091b	17	Response	1	668969	9556	1
Fage_P091b	17	Pulse	99	669359	9946	1
Fage_P091b	17	Pulse	99	681759	22346	1
Fage_P091b	18	Picture	Fixation Cross Sternberg Symbols after Stroop	684237	0	2	37319	4	0	next	other	0
Fage_P091b	18	Pulse	99	694158	9921	1
Fage_P091b	18	Pulse	99	706558	22321	1
Fage_P091b	18	Pulse	99	718958	34721	1
Fage_P091b	19	Picture	Retrieval Sternberg Symbols	721556	0	2	24825	3	0	next	hit	77
Fage_P091b	19	Response	1	728878	7322	1
Fage_P091b	19	Pulse	99	731357	9801	1
Fage_P091b	19	Pulse	99	743757	22201	1
Fage_P091b	20	Picture	Fixation Cross after Retrieval	746381	0	1	124619	2	0	next	other	0
Fage_P091b	20	Pulse	99	756157	9776	1
Fage_P091b	20	Pulse	99	768557	22176	1
Fage_P091b	20	Pulse	99	780956	34575	1
Fage_P091b	20	Pulse	99	793356	46975	1
Fage_P091b	20	Pulse	99	805756	59375	1
Fage_P091b	20	Pulse	99	818155	71774	1
Fage_P091b	20	Pulse	99	830555	84174	1
Fage_P091b	20	Pulse	99	842955	96574	1
Fage_P091b	20	Pulse	99	855354	108973	1
Fage_P091b	20	Pulse	99	867754	121373	1
Fage_P091b	21	Picture	Encoding Sternberg Symbols	871000	0	1	24824	2	0	next	other	0
Fage_P091b	21	Pulse	99	880154	9154	1
Fage_P091b	21	Pulse	99	892553	21553	1
Fage_P091b	22	Picture	Fixation Cross Sternberg Symbols after Encoding	895824	0	1	12496	2	0	next	other	0
Fage_P091b	22	Pulse	99	904953	9129	1
Fage_P091b	23	Picture	Stroop Sternberg	908320	0	1	24824	2	0	next	hit	98
Fage_P091b	23	Pulse	99	917353	9033	1
Fage_P091b	23	Response	1	919353	11033	1
Fage_P091b	23	Pulse	99	929752	21432	1
Fage_P091b	24	Picture	Fixation Cross Sternberg Symbols after Stroop	933144	0	1	37319	2	0	next	other	0
Fage_P091b	24	Pulse	99	942152	9008	1
Fage_P091b	24	Pulse	99	954552	21408	1
Fage_P091b	24	Pulse	99	966952	33808	1
Fage_P091b	25	Picture	Retrieval Sternberg Symbols	970463	0	1	24824	2	0	next	incorrect	106
Fage_P091b	25	Pulse	99	979351	8888	1
Fage_P091b	25	Response	2	979611	9148	1
Fage_P091b	25	Pulse	99	991751	21288	1
Fage_P091b	26	Picture	Fixation Cross after Retrieval	995287	0	1	136948	2	0	next	other	0
Fage_P091b	26	Pulse	99	1004151	8864	1
Fage_P091b	26	Pulse	99	1016550	21263	1
Fage_P091b	26	Pulse	99	1028950	33663	1
Fage_P091b	26	Pulse	99	1041350	46063	1
Fage_P091b	26	Pulse	99	1053749	58462	1
Fage_P091b	26	Pulse	99	1066149	70862	1
Fage_P091b	26	Pulse	99	1078549	83262	1
Fage_P091b	26	Pulse	99	1090948	95661	1
Fage_P091b	26	Pulse	99	1103358	108071	1
Fage_P091b	26	Pulse	99	1115758	120471	1
Fage_P091b	26	Pulse	99	1128158	132871	1
Fage_P091b	27	Picture	Encoding Sternberg Symbols	1132235	0	1	24824	2	0	next	other	0
Fage_P091b	27	Pulse	99	1140557	8322	1
Fage_P091b	27	Pulse	99	1152957	20722	1
Fage_P091b	28	Picture	Fixation Cross Sternberg Symbols after Encoding	1157059	0	1	12495	2	0	next	other	0
Fage_P091b	28	Pulse	99	1165357	8298	1
Fage_P091b	29	Picture	Stroop Sternberg	1169554	0	1	24824	2	0	next	miss	0
Fage_P091b	29	Pulse	99	1177756	8202	1
Fage_P091b	29	Pulse	99	1190156	20602	1
Fage_P091b	30	Picture	Fixation Cross Sternberg Symbols after Stroop	1194378	0	1	37320	2	0	next	false_alarm	129
Fage_P091b	30	Response	1	1197646	3268	1
Fage_P091b	30	Pulse	99	1202556	8178	1
Fage_P091b	30	Pulse	99	1214955	20577	1
Fage_P091b	30	Pulse	99	1227355	32977	1
Fage_P091b	31	Picture	Retrieval Sternberg Symbols	1231698	0	1	24824	2	0	next	hit	135
Fage_P091b	31	Pulse	99	1239755	8057	1
Fage_P091b	31	Response	1	1245515	13817	1
Fage_P091b	31	Pulse	99	1252154	20456	1
Fage_P091b	32	Picture	Fixation Cross after Retrieval	1256522	0	1	124619	2	0	next	other	0
Fage_P091b	32	Pulse	99	1264554	8032	1
Fage_P091b	32	Pulse	99	1276954	20432	1
Fage_P091b	32	Pulse	99	1289354	32832	1
Fage_P091b	32	Pulse	99	1301753	45231	1
Fage_P091b	32	Pulse	99	1314153	57631	1
Fage_P091b	32	Pulse	99	1326553	70031	1
Fage_P091b	32	Pulse	99	1338952	82430	1
Fage_P091b	32	Pulse	99	1351352	94830	1
Fage_P091b	32	Pulse	99	1363752	107230	1
Fage_P091b	32	Pulse	99	1376151	119629	1
Fage_P091b	33	Picture	Encoding Sternberg Symbols	1381141	0	1	24824	2	0	next	other	0
Fage_P091b	33	Pulse	99	1388551	7410	1
Fage_P091b	33	Pulse	99	1400951	19810	1
Fage_P091b	34	Picture	Fixation Cross Sternberg Symbols after Encoding	1405965	0	1	12495	3	0	next	other	0
Fage_P091b	34	Pulse	99	1413351	7386	1
Fage_P091b	35	Picture	Stroop Sternberg	1418460	0	2	24824	4	0	next	incorrect	155
Fage_P091b	35	Pulse	99	1425750	7290	1
Fage_P091b	35	Response	2	1429970	11510	1
Fage_P091b	35	Pulse	99	1438150	19690	1
Fage_P091b	36	Picture	Fixation Cross Sternberg Symbols after Stroop	1443284	0	2	37320	3	0	next	other	0
Fage_P091b	36	Pulse	99	1450550	7266	1
Fage_P091b	36	Pulse	99	1462949	19665	1
Fage_P091b	36	Pulse	99	1475349	32065	1
Fage_P091b	37	Picture	Retrieval Sternberg Symbols	1480604	0	1	24824	2	0	next	hit	163
Fage_P091b	37	Pulse	99	1487749	7145	1
Fage_P091b	37	Response	1	1489908	9304	1
Fage_P091b	37	Pulse	99	1500148	19544	1
Fage_P091b	38	Picture	Fixation Cross after Retrieval	1505428	0	1	112291	2	0	next	other	0
Fage_P091b	38	Pulse	99	1512548	7120	1
Fage_P091b	38	Pulse	99	1524948	19520	1
Fage_P091b	38	Pulse	99	1537347	31919	1
Fage_P091b	38	Pulse	99	1549747	44319	1
Fage_P091b	38	Pulse	99	1562147	56719	1
Fage_P091b	38	Pulse	99	1574546	69118	1
Fage_P091b	38	Pulse	99	1586946	81518	1
Fage_P091b	38	Pulse	99	1599346	93918	1
Fage_P091b	38	Pulse	99	1611745	106317	1
Fage_P091b	39	Picture	Encoding Sternberg Symbols	1617719	0	1	24824	2	0	next	other	0
Fage_P091b	39	Pulse	99	1624145	6426	1
Fage_P091b	39	Pulse	99	1636545	18826	1
Fage_P091b	40	Picture	Fixation Cross Sternberg Symbols after Encoding	1642543	0	1	12495	2	0	next	other	0
Fage_P091b	40	Pulse	99	1648945	6402	1
Fage_P091b	41	Picture	Stroop Sternberg	1655038	0	1	24824	2	0	next	hit	182
Fage_P091b	41	Pulse	99	1661344	6306	1
Fage_P091b	41	Response	1	1669914	14876	1
Fage_P091b	41	Pulse	99	1673744	18706	1
Fage_P091b	42	Picture	Fixation Cross Sternberg Symbols after Stroop	1679862	0	1	37319	2	0	next	other	0
Fage_P091b	42	Pulse	99	1686144	6282	1
Fage_P091b	42	Pulse	99	1698543	18681	1
Fage_P091b	42	Pulse	99	1710943	31081	1
Fage_P091b	43	Picture	Retrieval Sternberg Symbols	1717181	0	1	24824	2	0	next	incorrect	190
Fage_P091b	43	Pulse	99	1723343	6162	1
Fage_P091b	43	Response	2	1726472	9291	1
Fage_P091b	43	Pulse	99	1735742	18561	1
Fage_P091b	44	Picture	Fixation Cross after Retrieval	1742005	0	1	112291	2	0	next	other	0
Fage_P091b	44	Pulse	99	1748145	6140	1
Fage_P091b	44	Pulse	99	1760542	18537	1
Fage_P091b	44	Pulse	99	1772942	30937	1
Fage_P091b	44	Pulse	99	1785341	43336	1
Fage_P091b	44	Pulse	99	1797741	55736	1
Fage_P091b	44	Pulse	99	1810140	68135	1
Fage_P091b	44	Pulse	99	1822540	80535	1
Fage_P091b	44	Pulse	99	1834940	92935	1
Fage_P091b	44	Pulse	99	1847340	105335	1
Fage_P091b	45	Picture	Encoding Sternberg Symbols	1854296	0	1	24824	2	0	next	other	0
Fage_P091b	45	Pulse	99	1859739	5443	1
Fage_P091b	45	Pulse	99	1872139	17843	1
Fage_P091b	46	Picture	Fixation Cross Sternberg Symbols after Encoding	1879120	0	1	12495	2	0	next	other	0
Fage_P091b	46	Pulse	99	1884539	5419	1
Fage_P091b	47	Picture	Stroop Sternberg	1891615	0	1	24824	2	0	next	incorrect	209
Fage_P091b	47	Pulse	99	1896938	5323	1
Fage_P091b	47	Response	2	1899878	8263	1
Fage_P091b	47	Pulse	99	1909338	17723	1
Fage_P091b	48	Picture	Fixation Cross Sternberg Symbols after Stroop	1916439	0	1	37320	2	0	next	other	0
Fage_P091b	48	Pulse	99	1921738	5299	1
Fage_P091b	48	Pulse	99	1934137	17698	1
Fage_P091b	48	Pulse	99	1946537	30098	1
Fage_P091b	49	Picture	Retrieval Sternberg Symbols	1953759	0	1	24824	2	0	next	hit	217
Fage_P091b	49	Pulse	99	1958937	5178	1
Fage_P091b	49	Response	1	1969507	15748	1
Fage_P091b	49	Pulse	99	1971336	17577	1
Fage_P091b	50	Picture	Fixation Cross after Retrieval	1978583	0	1	136948	2	0	next	other	0
Fage_P091b	50	Pulse	99	1983736	5153	1
Fage_P091b	50	Pulse	99	1996136	17553	1
Fage_P091b	50	Pulse	99	2008536	29953	1
Fage_P091b	50	Pulse	99	2020935	42352	1
Fage_P091b	50	Pulse	99	2033335	54752	1
Fage_P091b	50	Pulse	99	2045735	67152	1
Fage_P091b	50	Pulse	99	2058134	79551	1
Fage_P091b	50	Pulse	99	2070534	91951	1
Fage_P091b	50	Pulse	99	2082934	104351	1
Fage_P091b	50	Pulse	99	2095333	116750	1
Fage_P091b	50	Pulse	99	2107733	129150	1
Fage_P091b	51	Picture	Encoding Sternberg Symbols	2115531	0	1	24824	2	0	next	other	0
Fage_P091b	51	Pulse	99	2120133	4602	1
Fage_P091b	51	Pulse	99	2132532	17001	1
Fage_P091b	52	Picture	Fixation Cross Sternberg Symbols after Encoding	2140355	0	1	12495	2	0	next	other	0
Fage_P091b	52	Pulse	99	2144932	4577	1
Fage_P091b	53	Picture	Stroop Sternberg	2152850	0	1	24824	2	0	next	hit	238
Fage_P091b	53	Pulse	99	2157332	4482	1
Fage_P091b	53	Response	1	2163162	10312	1
Fage_P091b	53	Pulse	99	2169731	16881	1
Fage_P091b	54	Picture	Fixation Cross Sternberg Symbols after Stroop	2177674	0	1	37319	2	0	next	other	0
Fage_P091b	54	Pulse	99	2182131	4457	1
Fage_P091b	54	Pulse	99	2194531	16857	1
Fage_P091b	54	Pulse	99	2206931	29257	1
Fage_P091b	55	Picture	Retrieval Sternberg Symbols	2214993	0	1	24824	2	0	next	incorrect	246
Fage_P091b	55	Pulse	99	2219330	4337	1
Fage_P091b	55	Response	2	2220850	5857	1
Fage_P091b	55	Pulse	99	2231730	16737	1
Fage_P091b	56	Picture	Fixation Cross after Retrieval	2239817	0	1	124620	2	0	next	other	0
Fage_P091b	56	Pulse	99	2244130	4313	1
Fage_P091b	56	Pulse	99	2256529	16712	1
Fage_P091b	56	Pulse	99	2268929	29112	1
Fage_P091b	56	Pulse	99	2281329	41512	1
Fage_P091b	56	Pulse	99	2293728	53911	1
Fage_P091b	56	Pulse	99	2306128	66311	1
Fage_P091b	56	Pulse	99	2318528	78711	1
Fage_P091b	56	Pulse	99	2330928	91111	1
Fage_P091b	56	Pulse	99	2343327	103510	1
Fage_P091b	56	Pulse	99	2355727	115910	1
Fage_P091b	57	Picture	Encoding Sternberg Symbols	2364437	0	1	24824	2	0	next	other	0
Fage_P091b	57	Pulse	99	2368127	3690	1
Fage_P091b	57	Pulse	99	2380526	16089	1
Fage_P091b	58	Picture	Fixation Cross Sternberg Symbols after Encoding	2389261	0	1	12495	2	0	next	other	0
Fage_P091b	58	Pulse	99	2392926	3665	1
Fage_P091b	59	Picture	Stroop Sternberg	2401756	0	1	24824	2	0	next	incorrect	266
Fage_P091b	59	Pulse	99	2405326	3570	1
Fage_P091b	59	Response	2	2408675	6919	1
Fage_P091b	59	Pulse	99	2417725	15969	1
Fage_P091b	60	Picture	Fixation Cross Sternberg Symbols after Stroop	2426580	0	1	37320	2	0	next	other	0
Fage_P091b	60	Pulse	99	2430125	3545	1
Fage_P091b	60	Pulse	99	2442525	15945	1
Fage_P091b	60	Pulse	99	2454924	28344	1
Fage_P091b	61	Picture	Retrieval Sternberg Symbols	2463900	0	1	24823	3	0	next	incorrect	274
Fage_P091b	61	Pulse	99	2467324	3424	1
Fage_P091b	61	Response	2	2476444	12544	1
Fage_P091b	61	Pulse	99	2479724	15824	1
Fage_P091b	62	Picture	Fixation Cross after Retrieval	2488723	0	2	149444	3	0	next	other	0
Fage_P091b	62	Pulse	99	2492123	3400	1
Fage_P091b	62	Pulse	99	2504523	15800	1
Fage_P091b	62	Pulse	99	2516923	28200	1
Fage_P091b	62	Pulse	99	2529323	40600	1
Fage_P091b	62	Pulse	99	2541722	52999	1
Fage_P091b	62	Pulse	99	2554122	65399	1
Fage_P091b	62	Pulse	99	2566522	77799	1
Fage_P091b	62	Pulse	99	2578921	90198	1
Fage_P091b	62	Pulse	99	2591321	102598	1
Fage_P091b	62	Pulse	99	2603721	114998	1
Fage_P091b	62	Pulse	99	2616120	127397	1
Fage_P091b	62	Pulse	99	2628520	139797	1
Fage_P091b	63	Picture	Encoding Sternberg Symbols	2638167	0	1	24824	2	0	next	other	0
Fage_P091b	63	Pulse	99	2640920	2753	1
Fage_P091b	63	Pulse	99	2653319	15152	1
Fage_P091b	64	Picture	Fixation Cross Sternberg Symbols after Encoding	2662991	0	1	12495	2	0	next	other	0
Fage_P091b	64	Pulse	99	2665719	2728	1
Fage_P091b	65	Picture	Stroop Sternberg	2675486	0	1	24824	2	0	next	incorrect	296
Fage_P091b	65	Pulse	99	2678119	2633	1
Fage_P091b	65	Response	2	2685719	10233	1
Fage_P091b	65	Pulse	99	2690518	15032	1
Fage_P091b	66	Picture	Fixation Cross Sternberg Symbols after Stroop	2700310	0	1	37320	2	0	next	other	0
Fage_P091b	66	Pulse	99	2702918	2608	1
Fage_P091b	66	Pulse	99	2715318	15008	1
Fage_P091b	66	Pulse	99	2727718	27408	1
Fage_P091b	67	Picture	Retrieval Sternberg Symbols	2737630	0	1	24824	2	0	next	hit	305
Fage_P091b	67	Pulse	99	2740117	2487	1
Fage_P091b	67	Pulse	99	2752517	14887	1
Fage_P091b	67	Response	1	2755037	17407	1
Fage_P091b	68	Picture	Fixation Cross after Retrieval	2762454	0	1	124619	2	0	next	other	0
Fage_P091b	68	Pulse	99	2764917	2463	1
Fage_P091b	68	Pulse	99	2777316	14862	1
Fage_P091b	68	Pulse	99	2789716	27262	1
Fage_P091b	68	Pulse	99	2802126	39672	1
Fage_P091b	68	Pulse	99	2814525	52071	1
Fage_P091b	68	Pulse	99	2826925	64471	1
Fage_P091b	68	Pulse	99	2839325	76871	1
Fage_P091b	68	Pulse	99	2851725	89271	1
Fage_P091b	68	Pulse	99	2864124	101670	1
Fage_P091b	68	Pulse	99	2876524	114070	1
Fage_P091b	69	Picture	Encoding Sternberg Symbols	2887073	0	1	24824	2	0	next	other	0
Fage_P091b	69	Pulse	99	2888924	1851	1
Fage_P091b	69	Pulse	99	2901323	14250	1
Fage_P091b	70	Picture	Fixation Cross Sternberg Symbols after Encoding	2911897	0	1	12496	2	0	next	other	0
Fage_P091b	70	Pulse	99	2913723	1826	1
Fage_P091b	71	Picture	Stroop Sternberg	2924393	0	1	24823	3	0	next	incorrect	324
Fage_P091b	71	Pulse	99	2926123	1730	1
Fage_P091b	71	Response	2	2931242	6849	1
Fage_P091b	71	Pulse	99	2938524	14131	1
Fage_P091b	72	Picture	Fixation Cross Sternberg Symbols after Stroop	2949216	0	2	37320	3	0	next	other	0
Fage_P091b	72	Pulse	99	2950922	1706	1
Fage_P091b	72	Pulse	99	2963322	14106	1
Fage_P091b	72	Pulse	99	2975721	26505	1
Fage_P091b	73	Picture	Retrieval Sternberg Symbols	2986536	0	1	24824	2	0	next	incorrect	332
Fage_P091b	73	Pulse	99	2988121	1585	1
Fage_P091b	73	Response	2	2994101	7565	1
Fage_P091b	73	Pulse	99	3000522	13986	1
Fage_P091b	74	Picture	Fixation Cross after Retrieval	3011360	0	1	112291	2	0	next	other	0
Fage_P091b	74	Pulse	99	3012921	1561	1
Fage_P091b	74	Pulse	99	3025320	13960	1
Fage_P091b	74	Pulse	99	3037720	26360	1
Fage_P091b	74	Pulse	99	3050120	38760	1
Fage_P091b	74	Pulse	99	3062519	51159	1
Fage_P091b	74	Pulse	99	3074919	63559	1
Fage_P091b	74	Pulse	99	3087319	75959	1
Fage_P091b	74	Pulse	99	3099718	88358	1
Fage_P091b	74	Pulse	99	3112118	100758	1
Fage_P091b	75	Picture	Encoding Sternberg Symbols	3123651	0	1	24824	2	0	next	other	0
Fage_P091b	75	Pulse	99	3124518	867	1
Fage_P091b	75	Pulse	99	3136917	13266	1
Fage_P091b	76	Picture	Fixation Cross Sternberg Symbols after Encoding	3148475	0	1	12495	2	0	next	other	0
Fage_P091b	76	Pulse	99	3149317	842	1
Fage_P091b	77	Picture	Stroop Sternberg	3160970	0	1	24824	2	0	next	hit	351
Fage_P091b	77	Pulse	99	3161717	747	1
Fage_P091b	77	Response	1	3169567	8597	1
Fage_P091b	77	Pulse	99	3174116	13146	1
Fage_P091b	78	Picture	Fixation Cross Sternberg Symbols after Stroop	3185794	0	1	37319	2	0	next	other	0
Fage_P091b	78	Pulse	99	3186516	722	1
Fage_P091b	78	Pulse	99	3198916	13122	1
Fage_P091b	78	Pulse	99	3211315	25521	1
Fage_P091b	79	Picture	Retrieval Sternberg Symbols	3223113	0	1	24824	2	0	next	hit	360
Fage_P091b	79	Pulse	99	3223715	602	1
Fage_P091b	79	Pulse	99	3236115	13002	1
Fage_P091b	79	Response	1	3237305	14192	1
Fage_P091b	80	Picture	Fixation Cross after Retrieval	3247937	0	1	124620	2	0	next	other	0
Fage_P091b	80	Pulse	99	3248515	578	1
Fage_P091b	80	Pulse	99	3260914	12977	1
Fage_P091b	80	Pulse	99	3273314	25377	1
Fage_P091b	80	Pulse	99	3285714	37777	1
Fage_P091b	80	Pulse	99	3298113	50176	1
Fage_P091b	80	Pulse	99	3310513	62576	1
Fage_P091b	80	Pulse	99	3322913	74976	1
Fage_P091b	80	Pulse	99	3335312	87375	1
Fage_P091b	80	Pulse	99	3347712	99775	1
Fage_P091b	80	Pulse	99	3360112	112175	1
Fage_P091b	80	Pulse	99	3372511	124574	1
Fage_P091b	81	Picture	Encoding Sternberg Symbols	3372557	0	1	24824	2	0	next	other	0
Fage_P091b	81	Pulse	99	3384911	12354	1
Fage_P091b	81	Pulse	99	3397311	24754	1
Fage_P091b	82	Picture	Fixation Cross Sternberg Symbols after Encoding	3397381	0	1	12495	2	0	next	other	0
Fage_P091b	82	Pulse	99	3409710	12329	1
Fage_P091b	83	Picture	Stroop Sternberg	3409876	0	1	24824	2	0	next	incorrect	379
Fage_P091b	83	Response	2	3419620	9744	1
Fage_P091b	83	Pulse	99	3422110	12234	1
Fage_P091b	83	Pulse	99	3434510	24634	1
Fage_P091b	84	Picture	Fixation Cross Sternberg Symbols after Stroop	3434700	0	1	37319	2	0	next	other	0
Fage_P091b	84	Pulse	99	3446910	12210	1
Fage_P091b	84	Pulse	99	3459309	24609	1
Fage_P091b	84	Pulse	99	3471709	37009	1
Fage_P091b	85	Picture	Retrieval Sternberg Symbols	3472019	0	1	24824	2	0	next	incorrect	387
Fage_P091b	85	Response	2	3481599	9580	1
Fage_P091b	85	Pulse	99	3484109	12090	1
Fage_P091b	85	Pulse	99	3496508	24489	1
Fage_P091b	86	Picture	Fixation Cross after Retrieval	3496843	0	1	124620	2	0	next	other	0
Fage_P091b	86	Pulse	99	3508908	12065	1
Fage_P091b	86	Pulse	99	3521308	24465	1
Fage_P091b	86	Pulse	99	3533707	36864	1
Fage_P091b	86	Pulse	99	3546107	49264	1
Fage_P091b	86	Pulse	99	3558507	61664	1
Fage_P091b	86	Pulse	99	3570907	74064	1
Fage_P091b	86	Pulse	99	3583306	86463	1
Fage_P091b	86	Pulse	99	3595706	98863	1
Fage_P091b	86	Pulse	99	3608106	111263	1
Fage_P091b	86	Pulse	99	3620505	123662	1
Fage_P091b	87	Picture	Encoding Sternberg Symbols	3621463	0	1	24824	2	0	next	other	0
Fage_P091b	87	Pulse	99	3632905	11442	1
Fage_P091b	87	Pulse	99	3645305	23842	1
Fage_P091b	88	Picture	Fixation Cross Sternberg Symbols after Encoding	3646287	0	1	12495	2	0	next	other	0
Fage_P091b	88	Pulse	99	3657704	11417	1
Fage_P091b	89	Picture	Stroop Sternberg	3658782	0	1	24824	2	0	next	incorrect	407
Fage_P091b	89	Response	2	3667664	8882	1
Fage_P091b	89	Pulse	99	3670104	11322	1
Fage_P091b	89	Pulse	99	3682504	23722	1
Fage_P091b	90	Picture	Fixation Cross Sternberg Symbols after Stroop	3683606	0	1	37320	2	0	next	other	0
Fage_P091b	90	Pulse	99	3694903	11297	1
Fage_P091b	90	Pulse	99	3707303	23697	1
Fage_P091b	90	Pulse	99	3719703	36097	1
Fage_P091b	91	Picture	Retrieval Sternberg Symbols	3720926	0	1	24823	3	0	next	incorrect	415
Fage_P091b	91	Response	2	3728413	7487	1
Fage_P091b	91	Pulse	99	3732102	11176	1
Fage_P091b	91	Pulse	99	3744502	23576	1
Fage_P091b	92	Picture	Fixation Cross after Retrieval	3745749	0	2	112291	4	0	next	other	0
Fage_P091b	92	Pulse	99	3756902	11153	1
Fage_P091b	92	Pulse	99	3769302	23553	1
Fage_P091b	92	Pulse	99	3781701	35952	1
Fage_P091b	92	Pulse	99	3794101	48352	1
Fage_P091b	92	Pulse	99	3806501	60752	1
Fage_P091b	92	Pulse	99	3818900	73151	1
Fage_P091b	92	Pulse	99	3831300	85551	1
Fage_P091b	92	Pulse	99	3843700	97951	1
Fage_P091b	92	Pulse	99	3856099	110350	1
Fage_P091b	93	Picture	Encoding Sternberg Symbols	3858040	0	2	24824	4	0	next	other	0
Fage_P091b	93	Pulse	99	3868499	10459	1
Fage_P091b	93	Pulse	99	3880899	22859	1
Fage_P091b	94	Picture	Fixation Cross Sternberg Symbols after Encoding	3882864	0	2	12496	3	0	next	other	0
Fage_P091b	94	Pulse	99	3893298	10434	1
Fage_P091b	95	Picture	Stroop Sternberg	3895360	0	1	24824	2	0	next	incorrect	434
Fage_P091b	95	Response	2	3904468	9108	1
Fage_P091b	95	Pulse	99	3905698	10338	1
Fage_P091b	95	Pulse	99	3918098	22738	1
Fage_P091b	96	Picture	Fixation Cross Sternberg Symbols after Stroop	3920184	0	1	37319	2	0	next	other	0
Fage_P091b	96	Pulse	99	3930498	10314	1
Fage_P091b	96	Pulse	99	3942897	22713	1
Fage_P091b	96	Pulse	99	3955297	35113	1
Fage_P091b	97	Picture	Retrieval Sternberg Symbols	3957503	0	1	24824	2	0	next	hit	443
Fage_P091b	97	Pulse	99	3967697	10194	1
Fage_P091b	97	Response	1	3968606	11103	1
Fage_P091b	97	Pulse	99	3980096	22593	1
Fage_P091b	98	Picture	Fixation Cross after Retrieval	3982327	0	1	136948	2	0	next	other	0
Fage_P091b	98	Pulse	99	3992496	10169	1
Fage_P091b	98	Pulse	99	4004896	22569	1
Fage_P091b	98	Pulse	99	4017295	34968	1
Fage_P091b	98	Pulse	99	4029695	47368	1
Fage_P091b	98	Pulse	99	4042095	59768	1
Fage_P091b	98	Pulse	99	4054494	72167	1
Fage_P091b	98	Pulse	99	4066894	84567	1
Fage_P091b	98	Pulse	99	4079294	96967	1
Fage_P091b	98	Pulse	99	4091693	109366	1
Fage_P091b	98	Pulse	99	4104093	121766	1
Fage_P091b	98	Pulse	99	4116493	134166	1
Fage_P091b	99	Picture	Encoding Sternberg Symbols	4119275	0	1	24824	2	0	next	other	0
Fage_P091b	99	Pulse	99	4128893	9618	1
Fage_P091b	99	Pulse	99	4141292	22017	1
Fage_P091b	100	Picture	Fixation Cross Sternberg Symbols after Encoding	4144099	0	1	12496	2	0	next	other	0
Fage_P091b	100	Pulse	99	4153692	9593	1
Fage_P091b	101	Picture	Stroop Sternberg	4156595	0	1	24824	2	0	next	incorrect	463
Fage_P091b	101	Response	2	4163612	7017	1
Fage_P091b	101	Pulse	99	4166092	9497	1
Fage_P091b	101	Pulse	99	4178491	21896	1
Fage_P091b	102	Picture	Fixation Cross Sternberg Symbols after Stroop	4181419	0	1	37319	2	0	next	other	0
Fage_P091b	102	Pulse	99	4190891	9472	1
Fage_P091b	102	Pulse	99	4203291	21872	1
Fage_P091b	102	Pulse	99	4215690	34271	1
Fage_P091b	103	Picture	Retrieval Sternberg Symbols	4218738	0	1	24824	2	0	next	hit	471
Fage_P091b	103	Response	1	4226310	7572	1
Fage_P091b	103	Pulse	99	4228090	9352	1
Fage_P091b	103	Pulse	99	4240490	21752	1
Fage_P091b	104	Picture	Fixation Cross after Retrieval	4243562	0	1	149443	2	0	next	other	0
Fage_P091b	104	Pulse	99	4252889	9327	1
Fage_P091b	104	Pulse	99	4265289	21727	1
Fage_P091b	104	Pulse	99	4277689	34127	1
Fage_P091b	104	Pulse	99	4290089	46527	1
Fage_P091b	104	Pulse	99	4302488	58926	1
Fage_P091b	104	Pulse	99	4314888	71326	1
Fage_P091b	104	Pulse	99	4327288	83726	1
Fage_P091b	104	Pulse	99	4339687	96125	1
Fage_P091b	104	Pulse	99	4352087	108525	1
Fage_P091b	104	Pulse	99	4364487	120925	1
Fage_P091b	104	Pulse	99	4376886	133324	1
Fage_P091b	104	Pulse	99	4389286	145724	1
Fage_P091b	105	Picture	Encoding Sternberg Symbols	4393005	0	1	24824	2	0	next	other	0
Fage_P091b	105	Pulse	99	4401686	8681	1
Fage_P091b	105	Pulse	99	4414085	21080	1
Fage_P091b	106	Picture	Fixation Cross Sternberg Symbols after Encoding	4417829	0	1	12496	2	0	next	other	0
Fage_P091b	106	Pulse	99	4426485	8656	1
Fage_P091b	107	Picture	Stroop Sternberg	4430325	0	1	24824	2	0	next	hit	494
Fage_P091b	107	Pulse	99	4438885	8560	1
Fage_P091b	107	Response	1	4441015	10690	1
Fage_P091b	107	Pulse	99	4451284	20959	1
Fage_P091b	108	Picture	Fixation Cross Sternberg Symbols after Stroop	4455149	0	1	37319	2	0	next	other	0
Fage_P091b	108	Pulse	99	4463694	8545	1
Fage_P091b	108	Pulse	99	4476094	20945	1
Fage_P091b	108	Pulse	99	4488494	33345	1
Fage_P091b	109	Picture	Retrieval Sternberg Symbols	4492468	0	1	24824	2	0	next	incorrect	501
Fage_P091b	109	Response	2	4500493	8025	1
Fage_P091b	109	Pulse	99	4500883	8415	1
Fage_P091b	109	Pulse	99	4513293	20825	1
Fage_P091b	110	Picture	Fixation Cross after Retrieval	4517292	0	1	136948	2	0	next	other	0
Fage_P091b	110	Pulse	99	4525693	8401	1
Fage_P091b	110	Pulse	99	4538092	20800	1
Fage_P091b	110	Pulse	99	4550492	33200	1
Fage_P091b	110	Pulse	99	4562892	45600	1
Fage_P091b	110	Pulse	99	4575291	57999	1
Fage_P091b	110	Pulse	99	4587691	70399	1
Fage_P091b	110	Pulse	99	4600091	82799	1
Fage_P091b	110	Pulse	99	4612490	95198	1
Fage_P091b	110	Pulse	99	4624890	107598	1
Fage_P091b	110	Pulse	99	4637290	119998	1
Fage_P091b	110	Pulse	99	4649690	132398	1
Fage_P091b	111	Picture	Encoding Sternberg Symbols	4654240	0	1	24824	2	0	next	other	0
Fage_P091b	111	Pulse	99	4662089	7849	1
Fage_P091b	111	Pulse	99	4674489	20249	1
Fage_P091b	112	Picture	Fixation Cross Sternberg Symbols after Encoding	4679064	0	1	12495	3	0	next	other	0
Fage_P091b	112	Pulse	99	4686889	7825	1
Fage_P091b	113	Picture	Stroop Sternberg	4691559	0	2	24824	4	0	next	incorrect	523
Fage_P091b	113	Pulse	99	4699288	7729	1
Fage_P091b	113	Response	2	4701008	9449	1
Fage_P091b	113	Pulse	99	4711688	20129	1
Fage_P091b	114	Picture	Fixation Cross Sternberg Symbols after Stroop	4716383	0	2	37320	3	0	next	other	0
Fage_P091b	114	Pulse	99	4724088	7705	1
Fage_P091b	114	Pulse	99	4736487	20104	1
Fage_P091b	114	Pulse	99	4748887	32504	1
Fage_P091b	115	Picture	Retrieval Sternberg Symbols	4753703	0	1	24824	2	0	next	incorrect	531
Fage_P091b	115	Pulse	99	4761287	7584	1
Fage_P091b	115	Response	2	4763616	9913	1
Fage_P091b	115	Pulse	99	4773686	19983	1
Fage_P091b	116	Picture	Fixation Cross after Retrieval	4778527	0	1	112291	2	0	next	other	0
Fage_P091b	116	Pulse	99	4786086	7559	1
Fage_P091b	116	Pulse	99	4798486	19959	1
Fage_P091b	116	Pulse	99	4810885	32358	1
Fage_P091b	116	Pulse	99	4823285	44758	1
Fage_P091b	116	Pulse	99	4835685	57158	1
Fage_P091b	116	Pulse	99	4848085	69558	1
Fage_P091b	116	Pulse	99	4860484	81957	1
Fage_P091b	116	Pulse	99	4872884	94357	1
Fage_P091b	116	Pulse	99	4885284	106757	1
Fage_P091b	117	Picture	Encoding Sternberg Symbols	4890818	0	1	24824	2	0	next	other	0
Fage_P091b	117	Pulse	99	4897683	6865	1
Fage_P091b	117	Pulse	99	4910083	19265	1
Fage_P091b	118	Picture	Fixation Cross Sternberg Symbols after Encoding	4915642	0	1	12495	2	0	next	other	0
Fage_P091b	118	Pulse	99	4922483	6841	1
Fage_P091b	119	Picture	Stroop Sternberg	4928137	0	1	24824	2	0	next	incorrect	550
Fage_P091b	119	Pulse	99	4934882	6745	1
Fage_P091b	119	Response	2	4936562	8425	1
Fage_P091b	119	Pulse	99	4947282	19145	1
Fage_P091b	120	Picture	Fixation Cross Sternberg Symbols after Stroop	4952961	0	1	37319	2	0	next	other	0
Fage_P091b	120	Pulse	99	4959682	6721	1
Fage_P091b	120	Pulse	99	4972082	19121	1
Fage_P091b	120	Pulse	99	4984481	31520	1
Fage_P091b	121	Picture	Retrieval Sternberg Symbols	4990280	0	1	24824	2	0	next	incorrect	558
Fage_P091b	121	Pulse	99	4996881	6601	1
Fage_P091b	121	Response	2	5002341	12061	1
Fage_P091b	121	Pulse	99	5009280	19000	1
Fage_P091b	122	Picture	Fixation Cross after Retrieval	5015104	0	1	149444	2	0	next	other	0
Fage_P091b	122	Pulse	99	5021680	6576	1
Fage_P091b	122	Pulse	99	5034080	18976	1
Fage_P091b	122	Pulse	99	5046480	31376	1
Fage_P091b	122	Pulse	99	5058879	43775	1
Fage_P091b	122	Pulse	99	5071279	56175	1
Fage_P091b	122	Pulse	99	5083679	68575	1
Fage_P091b	122	Pulse	99	5096078	80974	1
Fage_P091b	122	Pulse	99	5108478	93374	1
Fage_P091b	122	Pulse	99	5120878	105774	1
Fage_P091b	122	Pulse	99	5133278	118174	1
Fage_P091b	122	Pulse	99	5145677	130573	1
Fage_P091b	122	Pulse	99	5158077	142973	1
Fage_P091b	123	Picture	Encoding Sternberg Symbols	5164548	0	1	24824	2	0	next	other	0
Fage_P091b	123	Pulse	99	5170477	5929	1
Fage_P091b	123	Pulse	99	5182876	18328	1
Fage_P091b	124	Picture	Fixation Cross Sternberg Symbols after Encoding	5189372	0	1	12495	2	0	next	other	0
Fage_P091b	124	Pulse	99	5195276	5904	1
Fage_P091b	125	Picture	Stroop Sternberg	5201867	0	1	24824	2	0	next	incorrect	580
Fage_P091b	125	Pulse	99	5207676	5809	1
Fage_P091b	125	Response	2	5210805	8938	1
Fage_P091b	125	Pulse	99	5220075	18208	1
Fage_P091b	126	Picture	Fixation Cross Sternberg Symbols after Stroop	5226691	0	1	37319	2	0	next	other	0
Fage_P091b	126	Pulse	99	5232475	5784	1
Fage_P091b	126	Pulse	99	5244875	18184	1
Fage_P091b	126	Pulse	99	5257274	30583	1
Fage_P091b	127	Picture	Retrieval Sternberg Symbols	5264010	0	1	24824	2	0	next	miss	0
Fage_P091b	127	Pulse	99	5269674	5664	1
Fage_P091b	127	Pulse	99	5282074	18064	1
Fage_P091b	128	Picture	Fixation Cross after Retrieval	5288834	0	1	124620	2	0	next	false_alarm	590
Fage_P091b	128	Response	1	5289144	310	1
Fage_P091b	128	Pulse	99	5294473	5639	1
Fage_P091b	128	Pulse	99	5306873	18039	1
Fage_P091b	128	Pulse	99	5319273	30439	1
Fage_P091b	128	Pulse	99	5331673	42839	1
Fage_P091b	128	Pulse	99	5344072	55238	1
Fage_P091b	128	Pulse	99	5356472	67638	1
Fage_P091b	128	Pulse	99	5368872	80038	1
Fage_P091b	128	Pulse	99	5381271	92437	1
Fage_P091b	128	Pulse	99	5393671	104837	1
Fage_P091b	128	Pulse	99	5406071	117237	1
Fage_P091b	129	Picture	Encoding Sternberg Symbols	5413454	0	1	24824	2	0	next	other	0
Fage_P091b	129	Pulse	99	5418470	5016	1
Fage_P091b	129	Pulse	99	5430870	17416	1
Fage_P091b	130	Picture	Fixation Cross Sternberg Symbols after Encoding	5438278	0	1	12495	2	0	next	other	0
Fage_P091b	130	Pulse	99	5443270	4992	1
Fage_P091b	131	Picture	Stroop Sternberg	5450773	0	1	24824	2	0	next	incorrect	608
Fage_P091b	131	Pulse	99	5455669	4896	1
Fage_P091b	131	Response	2	5460619	9846	1
Fage_P091b	131	Pulse	99	5468069	17296	1
Fage_P091b	132	Picture	Fixation Cross Sternberg Symbols after Stroop	5475597	0	1	37319	2	0	next	other	0
Fage_P091b	132	Pulse	99	5480469	4872	1
Fage_P091b	132	Pulse	99	5492868	17271	1
Fage_P091b	132	Pulse	99	5505268	29671	1
Fage_P091b	133	Picture	Retrieval Sternberg Symbols	5512916	0	1	24824	2	0	next	hit	616
Fage_P091b	133	Pulse	99	5517668	4752	1
Fage_P091b	133	Response	1	5519868	6952	1
Fage_P091b	133	Pulse	99	5530068	17152	1
Fage_P091b	134	Picture	Fixation Cross after Retrieval	5537740	0	1	112291	2	0	next	other	0
Fage_P091b	134	Pulse	99	5542467	4727	1
Fage_P091b	134	Pulse	99	5554867	17127	1
Fage_P091b	134	Pulse	99	5567267	29527	1
Fage_P091b	134	Pulse	99	5579666	41926	1
Fage_P091b	134	Pulse	99	5592066	54326	1
Fage_P091b	134	Pulse	99	5604466	66726	1
Fage_P091b	134	Pulse	99	5616865	79125	1
Fage_P091b	134	Pulse	99	5629265	91525	1
Fage_P091b	134	Pulse	99	5641665	103925	1
Fage_P091b	135	Picture	Encoding Sternberg Symbols	5650031	0	1	24824	2	0	next	other	0
Fage_P091b	135	Pulse	99	5654065	4034	1
Fage_P091b	135	Pulse	99	5666464	16433	1
Fage_P091b	136	Picture	Fixation Cross Sternberg Symbols after Encoding	5674855	0	1	12496	2	0	next	other	0
Fage_P091b	136	Pulse	99	5678864	4009	1
Fage_P091b	137	Picture	Stroop Sternberg	5687351	0	1	24824	2	0	next	hit	635
Fage_P091b	137	Pulse	99	5691264	3913	1
Fage_P091b	137	Response	1	5698313	10962	1
Fage_P091b	137	Pulse	99	5703663	16312	1
Fage_P091b	138	Picture	Fixation Cross Sternberg Symbols after Stroop	5712175	0	1	37319	2	0	next	other	0
Fage_P091b	138	Pulse	99	5716063	3888	1
Fage_P091b	138	Pulse	99	5728463	16288	1
Fage_P091b	138	Pulse	99	5740862	28687	1
Fage_P091b	139	Picture	Retrieval Sternberg Symbols	5749494	0	1	24824	2	0	next	hit	643
Fage_P091b	139	Pulse	99	5753262	3768	1
Fage_P091b	139	Response	1	5756252	6758	1
Fage_P091b	139	Pulse	99	5765662	16168	1
Fage_P091b	140	Picture	Fixation Cross after Retrieval	5774318	0	1	136948	2	0	next	other	0
Fage_P091b	140	Pulse	99	5778061	3743	1
Fage_P091b	140	Pulse	99	5790461	16143	1
Fage_P091b	140	Pulse	99	5802861	28543	1
Fage_P091b	140	Pulse	99	5815260	40942	1
Fage_P091b	140	Pulse	99	5827660	53342	1
Fage_P091b	140	Pulse	99	5840060	65742	1
Fage_P091b	140	Pulse	99	5852459	78141	1
Fage_P091b	140	Pulse	99	5864859	90541	1
Fage_P091b	140	Pulse	99	5877259	102941	1
Fage_P091b	140	Pulse	99	5889659	115341	1
Fage_P091b	140	Pulse	99	5902058	127740	1
Fage_P091b	141	Picture	Encoding Sternberg Symbols	5911266	0	1	24824	2	0	next	other	0
Fage_P091b	141	Pulse	99	5914458	3192	1
Fage_P091b	141	Pulse	99	5926858	15592	1
Fage_P091b	142	Picture	Fixation Cross Sternberg Symbols after Encoding	5936090	0	1	12495	3	0	next	other	0
Fage_P091b	142	Pulse	99	5939257	3167	1
Fage_P091b	143	Picture	Stroop Sternberg	5948585	0	2	24824	3	0	next	hit	665
Fage_P091b	143	Pulse	99	5951657	3072	1
Fage_P091b	143	Pulse	99	5964057	15472	1
Fage_P091b	143	Response	1	5964277	15692	1
Fage_P091b	144	Picture	Fixation Cross Sternberg Symbols after Stroop	5973409	0	1	37320	2	0	next	other	0
Fage_P091b	144	Pulse	99	5976456	3047	1
Fage_P091b	144	Pulse	99	5988856	15447	1
Fage_P091b	144	Pulse	99	6001256	27847	1
Fage_P091b	145	Picture	Retrieval Sternberg Symbols	6010729	0	1	24824	2	0	next	incorrect	672
Fage_P091b	145	Pulse	99	6013656	2927	1
Fage_P091b	145	Response	2	6018715	7986	1
Fage_P091b	145	Pulse	99	6026055	15326	1
Fage_P091b	146	Picture	Fixation Cross after Retrieval	6035553	0	1	112291	2	0	next	other	0
Fage_P091b	146	Pulse	99	6038455	2902	1
Fage_P091b	146	Pulse	99	6050855	15302	1
Fage_P091b	146	Pulse	99	6063254	27701	1
Fage_P091b	146	Pulse	99	6075654	40101	1
Fage_P091b	146	Pulse	99	6088054	52501	1
Fage_P091b	146	Pulse	99	6100453	64900	1
Fage_P091b	146	Pulse	99	6112853	77300	1
Fage_P091b	146	Pulse	99	6125253	89700	1
Fage_P091b	146	Pulse	99	6137652	102099	1
Fage_P091b	147	Picture	Instruction Sternberg Letters	6147844	0	1	37319	2	0	next	other	0
Fage_P091b	147	Pulse	99	6150052	2208	1
Fage_P091b	147	Pulse	99	6162452	14608	1
Fage_P091b	147	Pulse	99	6174851	27007	1
Fage_P091b	148	Picture	Encoding Sternberg Letters	6185163	0	1	24824	2	0	next	other	0
Fage_P091b	148	Pulse	99	6187251	2088	1
Fage_P091b	148	Pulse	99	6199651	14488	1
Fage_P091b	149	Picture	Fixation Cross Sternberg Letters after Encoding	6209987	0	1	12495	2	0	next	other	0
Fage_P091b	149	Pulse	99	6212051	2064	1
Fage_P091b	150	Picture	Stroop Sternberg	6222482	0	1	24824	2	0	next	incorrect	695
Fage_P091b	150	Pulse	99	6224450	1968	1
Fage_P091b	150	Response	2	6230610	8128	1
Fage_P091b	150	Pulse	99	6236850	14368	1
Fage_P091b	151	Picture	Fixation Cross Sternberg Letters after Stroop	6247306	0	1	37319	2	0	next	other	0
Fage_P091b	151	Pulse	99	6249250	1944	1
Fage_P091b	151	Pulse	99	6261649	14343	1
Fage_P091b	151	Pulse	99	6274049	26743	1
Fage_P091b	152	Picture	Retrieval Sternberg Letters	6284625	0	1	24824	2	0	next	incorrect	703
Fage_P091b	152	Pulse	99	6286449	1824	1
Fage_P091b	152	Response	2	6293348	8723	1
Fage_P091b	152	Pulse	99	6298848	14223	1
Fage_P091b	153	Picture	Fixation Cross after Retrieval	6309449	0	1	112291	2	0	next	other	0
Fage_P091b	153	Pulse	99	6311248	1799	1
Fage_P091b	153	Pulse	99	6323648	14199	1
Fage_P091b	153	Pulse	99	6336047	26598	1
Fage_P091b	153	Pulse	99	6348457	39008	1
Fage_P091b	153	Pulse	99	6360857	51408	1
Fage_P091b	153	Pulse	99	6373257	63808	1
Fage_P091b	153	Pulse	99	6385656	76207	1
Fage_P091b	153	Pulse	99	6398056	88607	1
Fage_P091b	153	Pulse	99	6410456	101007	1
Fage_P091b	154	Picture	Encoding Sternberg Letters	6421740	0	1	24824	2	0	next	other	0
Fage_P091b	154	Pulse	99	6422855	1115	1
Fage_P091b	154	Pulse	99	6435255	13515	1
Fage_P091b	155	Picture	Fixation Cross Sternberg Letters after Encoding	6446564	0	1	12496	2	0	next	other	0
Fage_P091b	155	Pulse	99	6447655	1091	1
Fage_P091b	156	Picture	Stroop Sternberg	6459060	0	1	24824	2	0	next	incorrect	722
Fage_P091b	156	Pulse	99	6460055	995	1
Fage_P091b	156	Response	2	6467934	8874	1
Fage_P091b	156	Pulse	99	6472454	13394	1
Fage_P091b	157	Picture	Fixation Cross Sternberg Letters after Stroop	6483884	0	1	37319	2	0	next	other	0
Fage_P091b	157	Pulse	99	6484854	970	1
Fage_P091b	157	Pulse	99	6497253	13369	1
Fage_P091b	157	Pulse	99	6509653	25769	1
Fage_P091b	158	Picture	Retrieval Sternberg Letters	6521203	0	1	24824	2	0	next	hit	731
Fage_P091b	158	Pulse	99	6522053	850	1
Fage_P091b	158	Pulse	99	6534452	13249	1
Fage_P091b	158	Response	1	6537842	16639	1
Fage_P091b	159	Picture	Fixation Cross after Retrieval	6546027	0	1	149443	2	0	next	other	0
Fage_P091b	159	Pulse	99	6546852	825	1
Fage_P091b	159	Pulse	99	6559252	13225	1
Fage_P091b	159	Pulse	99	6571652	25625	1
Fage_P091b	159	Pulse	99	6584051	38024	1
Fage_P091b	159	Pulse	99	6596451	50424	1
Fage_P091b	159	Pulse	99	6608851	62824	1
Fage_P091b	159	Pulse	99	6621250	75223	1
Fage_P091b	159	Pulse	99	6633650	87623	1
Fage_P091b	159	Pulse	99	6646050	100023	1
Fage_P091b	159	Pulse	99	6658449	112422	1
Fage_P091b	159	Pulse	99	6670849	124822	1
Fage_P091b	159	Pulse	99	6683249	137222	1
Fage_P091b	160	Picture	Encoding Sternberg Letters	6695470	0	1	24824	2	0	next	other	0
Fage_P091b	160	Pulse	99	6695648	178	1
Fage_P091b	160	Pulse	99	6708048	12578	1
Fage_P091b	161	Picture	Fixation Cross Sternberg Letters after Encoding	6720294	0	1	12496	2	0	next	other	0
Fage_P091b	161	Pulse	99	6720448	154	1
Fage_P091b	162	Picture	Stroop Sternberg	6732790	0	1	24824	2	0	next	hit	752
Fage_P091b	162	Pulse	99	6732848	58	1
Fage_P091b	162	Response	1	6742177	9387	1
Fage_P091b	162	Pulse	99	6745247	12457	1
Fage_P091b	163	Picture	Fixation Cross Sternberg Letters after Stroop	6757614	0	1	37319	2	0	next	other	0
Fage_P091b	163	Pulse	99	6757647	33	1
Fage_P091b	163	Pulse	99	6770047	12433	1
Fage_P091b	163	Pulse	99	6782446	24832	1
Fage_P091b	163	Pulse	99	6794846	37232	1
Fage_P091b	164	Picture	Retrieval Sternberg Letters	6794933	0	1	24824	2	0	next	hit	760
Fage_P091b	164	Response	1	6801976	7043	1
Fage_P091b	164	Pulse	99	6807246	12313	1
Fage_P091b	164	Pulse	99	6819645	24712	1
Fage_P091b	165	Picture	Fixation Cross after Retrieval	6819757	0	1	124619	3	0	next	other	0
Fage_P091b	165	Pulse	99	6832045	12288	1
Fage_P091b	165	Pulse	99	6844445	24688	1
Fage_P091b	165	Pulse	99	6856844	37087	1
Fage_P091b	165	Pulse	99	6869244	49487	1
Fage_P091b	165	Pulse	99	6881644	61887	1
Fage_P091b	165	Pulse	99	6894043	74286	1
Fage_P091b	165	Pulse	99	6906443	86686	1
Fage_P091b	165	Pulse	99	6918843	99086	1
Fage_P091b	165	Pulse	99	6931243	111486	1
Fage_P091b	165	Pulse	99	6943642	123885	1
Fage_P091b	166	Picture	Encoding Sternberg Letters	6944376	0	2	24824	4	0	next	other	0
Fage_P091b	166	Pulse	99	6956042	11666	1
Fage_P091b	166	Pulse	99	6968442	24066	1
Fage_P091b	167	Picture	Fixation Cross Sternberg Letters after Encoding	6969200	0	2	12496	3	0	next	other	0
Fage_P091b	167	Pulse	99	6980841	11641	1
Fage_P091b	168	Picture	Stroop Sternberg	6981696	0	1	24824	2	0	next	hit	780
Fage_P091b	168	Response	1	6991071	9375	1
Fage_P091b	168	Pulse	99	6993241	11545	1
Fage_P091b	168	Pulse	99	7005641	23945	1
Fage_P091b	169	Picture	Fixation Cross Sternberg Letters after Stroop	7006520	0	1	37319	2	0	next	other	0
Fage_P091b	169	Pulse	99	7018040	11520	1
Fage_P091b	169	Pulse	99	7030440	23920	1
Fage_P091b	169	Pulse	99	7042840	36320	1
Fage_P091b	170	Picture	Retrieval Sternberg Letters	7043839	0	1	24824	2	0	next	incorrect	788
Fage_P091b	170	Response	2	7053799	9960	1
Fage_P091b	170	Pulse	99	7055239	11400	1
Fage_P091b	170	Pulse	99	7067639	23800	1
Fage_P091b	171	Picture	Fixation Cross after Retrieval	7068663	0	1	137115	2	0	next	other	0
Fage_P091b	171	Pulse	99	7080039	11376	1
Fage_P091b	171	Pulse	99	7092438	23775	1
Fage_P091b	171	Pulse	99	7104838	36175	1
Fage_P091b	171	Pulse	99	7117238	48575	1
Fage_P091b	171	Pulse	99	7129638	60975	1
Fage_P091b	171	Pulse	99	7142037	73374	1
Fage_P091b	171	Pulse	99	7154437	85774	1
Fage_P091b	171	Pulse	99	7166837	98174	1
Fage_P091b	171	Pulse	99	7179236	110573	1
Fage_P091b	171	Pulse	99	7191636	122973	1
Fage_P091b	171	Pulse	99	7204036	135373	1
Fage_P091b	172	Picture	Encoding Sternberg Letters	7205778	0	1	24824	2	0	next	other	0
Fage_P091b	172	Pulse	99	7216435	10657	1
Fage_P091b	172	Pulse	99	7228835	23057	1
Fage_P091b	173	Picture	Fixation Cross Sternberg Letters after Encoding	7230602	0	1	12495	2	0	next	other	0
Fage_P091b	173	Pulse	99	7241235	10633	1
Fage_P091b	174	Picture	Stroop Sternberg	7243097	0	1	24824	2	0	next	incorrect	809
Fage_P091b	174	Response	2	7253584	10487	1
Fage_P091b	174	Pulse	99	7253634	10537	1
Fage_P091b	174	Pulse	99	7266034	22937	1
Fage_P091b	175	Picture	Fixation Cross Sternberg Letters after Stroop	7267921	0	1	37319	2	0	next	other	0
Fage_P091b	175	Pulse	99	7278434	10513	1
Fage_P091b	175	Pulse	99	7290834	22913	1
Fage_P091b	175	Pulse	99	7303233	35312	1
Fage_P091b	176	Picture	Retrieval Sternberg Letters	7305240	0	1	24824	2	0	next	hit	818
Fage_P091b	176	Pulse	99	7315633	10393	1
Fage_P091b	176	Response	1	7315833	10593	1
Fage_P091b	176	Pulse	99	7328033	22793	1
Fage_P091b	177	Picture	Fixation Cross after Retrieval	7330064	0	1	124620	2	0	next	other	0
Fage_P091b	177	Pulse	99	7340432	10368	1
Fage_P091b	177	Pulse	99	7352832	22768	1
Fage_P091b	177	Pulse	99	7365232	35168	1
Fage_P091b	177	Pulse	99	7377631	47567	1
Fage_P091b	177	Pulse	99	7390031	59967	1
Fage_P091b	177	Pulse	99	7402431	72367	1
Fage_P091b	177	Pulse	99	7414830	84766	1
Fage_P091b	177	Pulse	99	7427230	97166	1
Fage_P091b	177	Pulse	99	7439630	109566	1
Fage_P091b	177	Pulse	99	7452030	121966	1
Fage_P091b	178	Picture	Encoding Sternberg Letters	7454684	0	1	24824	2	0	next	other	0
Fage_P091b	178	Pulse	99	7464429	9745	1
Fage_P091b	178	Pulse	99	7476829	22145	1
Fage_P091b	179	Picture	Fixation Cross Sternberg Letters after Encoding	7479508	0	1	12495	2	0	next	other	0
Fage_P091b	179	Pulse	99	7489229	9721	1
Fage_P091b	180	Picture	Stroop Sternberg	7492003	0	1	24824	2	0	next	incorrect	837
Fage_P091b	180	Response	2	7499528	7525	1
Fage_P091b	180	Pulse	99	7501628	9625	1
Fage_P091b	180	Pulse	99	7514028	22025	1
Fage_P091b	181	Picture	Fixation Cross Sternberg Letters after Stroop	7516827	0	1	37320	2	0	next	other	0
Fage_P091b	181	Pulse	99	7526428	9601	1
Fage_P091b	181	Pulse	99	7538827	22000	1
Fage_P091b	181	Pulse	99	7551227	34400	1
Fage_P091b	182	Picture	Retrieval Sternberg Letters	7554147	0	1	24823	3	0	next	hit	846
Fage_P091b	182	Pulse	99	7563627	9480	1
Fage_P091b	182	Response	1	7566607	12460	1
Fage_P091b	182	Pulse	99	7576026	21879	1
Fage_P091b	183	Picture	Fixation Cross after Retrieval	7578970	0	2	112291	4	0	next	other	0
Fage_P091b	183	Pulse	99	7588426	9456	1
Fage_P091b	183	Pulse	99	7600826	21856	1
Fage_P091b	183	Pulse	99	7613226	34256	1
Fage_P091b	183	Pulse	99	7625625	46655	1
Fage_P091b	183	Pulse	99	7638025	59055	1
Fage_P091b	183	Pulse	99	7650425	71455	1
Fage_P091b	183	Pulse	99	7662824	83854	1
Fage_P091b	183	Pulse	99	7675224	96254	1
Fage_P091b	183	Pulse	99	7687624	108654	1
Fage_P091b	184	Picture	Encoding Sternberg Letters	7691261	0	2	24824	4	0	next	other	0
Fage_P091b	184	Pulse	99	7700023	8762	1
Fage_P091b	184	Pulse	99	7712423	21162	1
Fage_P091b	185	Picture	Fixation Cross Sternberg Letters after Encoding	7716085	0	2	12496	3	0	next	other	0
Fage_P091b	185	Pulse	99	7724823	8738	1
Fage_P091b	186	Picture	Stroop Sternberg	7728581	0	1	24824	2	0	next	hit	865
Fage_P091b	186	Pulse	99	7737222	8641	1
Fage_P091b	186	Response	1	7737622	9041	1
Fage_P091b	186	Pulse	99	7749622	21041	1
Fage_P091b	187	Picture	Fixation Cross Sternberg Letters after Stroop	7753405	0	1	37319	2	0	next	other	0
Fage_P091b	187	Pulse	99	7762022	8617	1
Fage_P091b	187	Pulse	99	7774421	21016	1
Fage_P091b	187	Pulse	99	7786821	33416	1
Fage_P091b	188	Picture	Retrieval Sternberg Letters	7790724	0	1	24824	2	0	next	incorrect	872
Fage_P091b	188	Response	2	7796341	5617	1
Fage_P091b	188	Pulse	99	7799221	8497	1
Fage_P091b	188	Pulse	99	7811621	20897	1
Fage_P091b	189	Picture	Fixation Cross after Retrieval	7815548	0	1	112291	2	0	next	other	0
Fage_P091b	189	Pulse	99	7824020	8472	1
Fage_P091b	189	Pulse	99	7836420	20872	1
Fage_P091b	189	Pulse	99	7848820	33272	1
Fage_P091b	189	Pulse	99	7861219	45671	1
Fage_P091b	189	Pulse	99	7873619	58071	1
Fage_P091b	189	Pulse	99	7886019	70471	1
Fage_P091b	189	Pulse	99	7898418	82870	1
Fage_P091b	189	Pulse	99	7910818	95270	1
Fage_P091b	189	Pulse	99	7923218	107670	1
Fage_P091b	190	Picture	Encoding Sternberg Letters	7927839	0	1	24824	2	0	next	other	0
Fage_P091b	190	Pulse	99	7935617	7778	1
Fage_P091b	190	Pulse	99	7948017	20178	1
Fage_P091b	191	Picture	Fixation Cross Sternberg Letters after Encoding	7952663	0	1	12495	2	0	next	other	0
Fage_P091b	191	Pulse	99	7960417	7754	1
Fage_P091b	192	Picture	Stroop Sternberg	7965158	0	1	24824	2	0	next	incorrect	892
Fage_P091b	192	Pulse	99	7972817	7659	1
Fage_P091b	192	Response	2	7973226	8068	1
Fage_P091b	192	Pulse	99	7985216	20058	1
Fage_P091b	193	Picture	Fixation Cross Sternberg Letters after Stroop	7989982	0	1	37319	2	0	next	other	0
Fage_P091b	193	Pulse	99	7997616	7634	1
Fage_P091b	193	Pulse	99	8010016	20034	1
Fage_P091b	193	Pulse	99	8022415	32433	1
Fage_P091b	194	Picture	Retrieval Sternberg Letters	8027301	0	1	24824	2	0	next	hit	899
Fage_P091b	194	Response	1	8033465	6164	1
Fage_P091b	194	Pulse	99	8034815	7514	1
Fage_P091b	194	Pulse	99	8047215	19914	1
Fage_P091b	195	Picture	Fixation Cross after Retrieval	8052125	0	1	137115	2	0	next	other	0
Fage_P091b	195	Pulse	99	8059614	7489	1
Fage_P091b	195	Pulse	99	8072014	19889	1
Fage_P091b	195	Pulse	99	8084414	32289	1
Fage_P091b	195	Pulse	99	8096813	44688	1
Fage_P091b	195	Pulse	99	8109213	57088	1
Fage_P091b	195	Pulse	99	8121613	69488	1
Fage_P091b	195	Pulse	99	8134012	81887	1
Fage_P091b	195	Pulse	99	8146412	94287	1
Fage_P091b	195	Pulse	99	8158812	106687	1
Fage_P091b	195	Pulse	99	8171212	119087	1
Fage_P091b	195	Pulse	99	8183621	131496	1
Fage_P091b	196	Picture	Encoding Sternberg Letters	8189240	0	1	24824	3	0	next	other	0
Fage_P091b	196	Pulse	99	8196021	6781	1
Fage_P091b	196	Pulse	99	8208421	19181	1
Fage_P091b	197	Picture	Fixation Cross Sternberg Letters after Encoding	8214064	0	2	12496	3	0	next	other	0
Fage_P091b	197	Pulse	99	8220820	6756	1
Fage_P091b	198	Picture	Stroop Sternberg	8226560	0	1	24823	3	0	next	hit	921
Fage_P091b	198	Pulse	99	8233220	6660	1
Fage_P091b	198	Response	1	8236390	9830	1
Fage_P091b	198	Pulse	99	8245620	19060	1
Fage_P091b	199	Picture	Fixation Cross Sternberg Letters after Stroop	8251383	0	2	37320	3	0	next	other	0
Fage_P091b	199	Pulse	99	8258019	6636	1
Fage_P091b	199	Pulse	99	8270419	19036	1
Fage_P091b	199	Pulse	99	8282819	31436	1
Fage_P091b	200	Picture	Retrieval Sternberg Letters	8288703	0	1	24824	2	0	next	incorrect	929
Fage_P091b	200	Pulse	99	8295218	6515	1
Fage_P091b	200	Response	2	8296998	8295	1
Fage_P091b	200	Pulse	99	8307618	18915	1
Fage_P091b	201	Picture	Fixation Cross after Retrieval	8313527	0	1	124619	2	0	next	other	0
Fage_P091b	201	Pulse	99	8320018	6491	1
Fage_P091b	201	Pulse	99	8332418	18891	1
Fage_P091b	201	Pulse	99	8344817	31290	1
Fage_P091b	201	Pulse	99	8357217	43690	1
Fage_P091b	201	Pulse	99	8369617	56090	1
Fage_P091b	201	Pulse	99	8382016	68489	1
Fage_P091b	201	Pulse	99	8394416	80889	1
Fage_P091b	201	Pulse	99	8406816	93289	1
Fage_P091b	201	Pulse	99	8419215	105688	1
Fage_P091b	201	Pulse	99	8431615	118088	1
Fage_P091b	202	Picture	Encoding Sternberg Letters	8438146	0	1	24824	2	0	next	other	0
Fage_P091b	202	Pulse	99	8444015	5869	1
Fage_P091b	202	Pulse	99	8456414	18268	1
Fage_P091b	203	Picture	Fixation Cross Sternberg Letters after Encoding	8462970	0	1	12496	2	0	next	other	0
Fage_P091b	203	Pulse	99	8468814	5844	1
Fage_P091b	204	Picture	Stroop Sternberg	8475466	0	1	24824	2	0	next	incorrect	949
Fage_P091b	204	Pulse	99	8481214	5748	1
Fage_P091b	204	Response	2	8482104	6638	1
Fage_P091b	204	Pulse	99	8493613	18147	1
Fage_P091b	205	Picture	Fixation Cross Sternberg Letters after Stroop	8500290	0	1	37319	2	0	next	other	0
Fage_P091b	205	Pulse	99	8506013	5723	1
Fage_P091b	205	Pulse	99	8518413	18123	1
Fage_P091b	205	Pulse	99	8530813	30523	1
Fage_P091b	206	Picture	Retrieval Sternberg Letters	8537609	0	1	24824	2	0	next	incorrect	957
Fage_P091b	206	Pulse	99	8543212	5603	1
Fage_P091b	206	Response	2	8545902	8293	1
Fage_P091b	206	Pulse	99	8555612	18003	1
Fage_P091b	207	Picture	Fixation Cross after Retrieval	8562433	0	1	149443	3	0	next	other	0
Fage_P091b	207	Pulse	99	8568012	5579	1
Fage_P091b	207	Pulse	99	8580411	17978	1
Fage_P091b	207	Pulse	99	8592811	30378	1
Fage_P091b	207	Pulse	99	8605211	42778	1
Fage_P091b	207	Pulse	99	8617610	55177	1
Fage_P091b	207	Pulse	99	8630010	67577	1
Fage_P091b	207	Pulse	99	8642410	79977	1
Fage_P091b	207	Pulse	99	8654809	92376	1
Fage_P091b	207	Pulse	99	8667209	104776	1
Fage_P091b	207	Pulse	99	8679609	117176	1
Fage_P091b	207	Pulse	99	8692009	129576	1
Fage_P091b	207	Pulse	99	8704408	141975	1
Fage_P091b	208	Picture	Encoding Sternberg Letters	8711876	0	2	24824	4	0	next	other	0
Fage_P091b	208	Pulse	99	8716808	4932	1
Fage_P091b	208	Pulse	99	8729208	17332	1
Fage_P091b	209	Picture	Fixation Cross Sternberg Letters after Encoding	8736700	0	2	12496	3	0	next	other	0
Fage_P091b	209	Pulse	99	8741607	4907	1
Fage_P091b	210	Picture	Stroop Sternberg	8749196	0	1	24824	2	0	next	incorrect	979
Fage_P091b	210	Pulse	99	8754007	4811	1
Fage_P091b	210	Response	2	8757327	8131	1
Fage_P091b	210	Pulse	99	8766407	17211	1
Fage_P091b	211	Picture	Fixation Cross Sternberg Letters after Stroop	8774020	0	1	37319	2	0	next	other	0
Fage_P091b	211	Pulse	99	8778806	4786	1
Fage_P091b	211	Pulse	99	8791206	17186	1
Fage_P091b	211	Pulse	99	8803606	29586	1
Fage_P091b	212	Picture	Retrieval Sternberg Letters	8811339	0	1	24824	2	0	next	hit	987
Fage_P091b	212	Pulse	99	8816005	4666	1
Fage_P091b	212	Response	1	8819985	8646	1
Fage_P091b	212	Pulse	99	8828405	17066	1
Fage_P091b	213	Picture	Fixation Cross after Retrieval	8836163	0	1	124620	2	0	next	other	0
Fage_P091b	213	Pulse	99	8840805	4642	1
Fage_P091b	213	Pulse	99	8853204	17041	1
Fage_P091b	213	Pulse	99	8865604	29441	1
Fage_P091b	213	Pulse	99	8878004	41841	1
Fage_P091b	213	Pulse	99	8890404	54241	1
Fage_P091b	213	Pulse	99	8902803	66640	1
Fage_P091b	213	Pulse	99	8915203	79040	1
Fage_P091b	213	Pulse	99	8927603	91440	1
Fage_P091b	213	Pulse	99	8940002	103839	1
Fage_P091b	213	Pulse	99	8952402	116239	1
Fage_P091b	214	Picture	Encoding Sternberg Letters	8960783	0	1	24824	2	0	next	other	0
Fage_P091b	214	Pulse	99	8964802	4019	1
Fage_P091b	214	Pulse	99	8977201	16418	1
Fage_P091b	215	Picture	Fixation Cross Sternberg Letters after Encoding	8985607	0	1	12495	2	0	next	other	0
Fage_P091b	215	Pulse	99	8989601	3994	1
Fage_P091b	216	Picture	Stroop Sternberg	8998102	0	1	24824	2	0	next	incorrect	1007
Fage_P091b	216	Pulse	99	9002001	3899	1
Fage_P091b	216	Response	2	9006221	8119	1
Fage_P091b	216	Pulse	99	9014400	16298	1
Fage_P091b	217	Picture	Fixation Cross Sternberg Letters after Stroop	9022926	0	1	37319	2	0	next	other	0
Fage_P091b	217	Pulse	99	9026800	3874	1
Fage_P091b	217	Pulse	99	9039200	16274	1
Fage_P091b	217	Pulse	99	9051600	28674	1
Fage_P091b	218	Picture	Retrieval Sternberg Letters	9060245	0	1	24824	2	0	next	incorrect	1015
Fage_P091b	218	Pulse	99	9063999	3754	1
Fage_P091b	218	Response	2	9069479	9234	1
Fage_P091b	218	Pulse	99	9076399	16154	1
Fage_P091b	219	Picture	Fixation Cross after Retrieval	9085069	0	1	112291	2	0	next	other	0
Fage_P091b	219	Pulse	99	9088799	3730	1
Fage_P091b	219	Pulse	99	9101198	16129	1
Fage_P091b	219	Pulse	99	9113598	28529	1
Fage_P091b	219	Pulse	99	9125998	40929	1
Fage_P091b	219	Pulse	99	9138397	53328	1
Fage_P091b	219	Pulse	99	9150797	65728	1
Fage_P091b	219	Pulse	99	9163197	78128	1
Fage_P091b	219	Pulse	99	9175596	90527	1
Fage_P091b	219	Pulse	99	9187996	102927	1
Fage_P091b	220	Picture	Encoding Sternberg Letters	9197360	0	1	24824	2	0	next	other	0
Fage_P091b	220	Pulse	99	9200396	3036	1
Fage_P091b	220	Pulse	99	9212796	15436	1
Fage_P091b	221	Picture	Fixation Cross Sternberg Letters after Encoding	9222184	0	1	12495	2	0	next	other	0
Fage_P091b	221	Pulse	99	9225195	3011	1
Fage_P091b	222	Picture	Stroop Sternberg	9234679	0	1	24824	2	0	next	hit	1034
Fage_P091b	222	Pulse	99	9237595	2916	1
Fage_P091b	222	Response	1	9242035	7356	1
Fage_P091b	222	Pulse	99	9249995	15316	1
Fage_P091b	223	Picture	Fixation Cross Sternberg Letters after Stroop	9259503	0	1	37319	3	0	next	other	0
Fage_P091b	223	Pulse	99	9262394	2891	1
Fage_P091b	223	Pulse	99	9274794	15291	1
Fage_P091b	223	Pulse	99	9287194	27691	1
Fage_P091b	224	Picture	Retrieval Sternberg Letters	9296822	0	2	24824	4	0	next	incorrect	1042
Fage_P091b	224	Pulse	99	9299593	2771	1
Fage_P091b	224	Response	2	9307073	10251	1
Fage_P091b	224	Pulse	99	9311993	15171	1
Fage_P091b	225	Picture	Fixation Cross after Retrieval	9321646	0	2	124620	3	0	next	other	0
Fage_P091b	225	Pulse	99	9324393	2747	1
Fage_P091b	225	Pulse	99	9336792	15146	1
Fage_P091b	225	Pulse	99	9349192	27546	1
Fage_P091b	225	Pulse	99	9361592	39946	1
Fage_P091b	225	Pulse	99	9373992	52346	1
Fage_P091b	225	Pulse	99	9386391	64745	1
Fage_P091b	225	Pulse	99	9398791	77145	1
Fage_P091b	225	Pulse	99	9411191	89545	1
Fage_P091b	225	Pulse	99	9423590	101944	1
Fage_P091b	225	Pulse	99	9435990	114344	1
Fage_P091b	226	Picture	Encoding Sternberg Letters	9446266	0	1	24824	2	0	next	other	0
Fage_P091b	226	Pulse	99	9448390	2124	1
Fage_P091b	226	Pulse	99	9460789	14523	1
Fage_P091b	227	Picture	Fixation Cross Sternberg Letters after Encoding	9471090	0	1	12495	2	0	next	other	0
Fage_P091b	227	Pulse	99	9473189	2099	1
Fage_P091b	228	Picture	Stroop Sternberg	9483585	0	1	24824	2	0	next	incorrect	1062
Fage_P091b	228	Pulse	99	9485589	2004	1
Fage_P091b	228	Response	2	9491278	7693	1
Fage_P091b	228	Pulse	99	9497988	14403	1
Fage_P091b	229	Picture	Fixation Cross Sternberg Letters after Stroop	9508409	0	1	37320	2	0	next	other	0
Fage_P091b	229	Pulse	99	9510388	1979	1
Fage_P091b	229	Pulse	99	9522788	14379	1
Fage_P091b	229	Pulse	99	9535188	26779	1
Fage_P091b	230	Picture	Retrieval Sternberg Letters	9545729	0	1	24824	2	0	next	incorrect	1070
Fage_P091b	230	Pulse	99	9547587	1858	1
Fage_P091b	230	Response	2	9554367	8638	1
Fage_P091b	230	Pulse	99	9559987	14258	1
Fage_P091b	231	Picture	Fixation Cross after Retrieval	9570553	0	1	124619	2	0	next	other	0
Fage_P091b	231	Pulse	99	9572387	1834	1
Fage_P091b	231	Pulse	99	9584786	14233	1
Fage_P091b	231	Pulse	99	9597186	26633	1
Fage_P091b	231	Pulse	99	9609586	39033	1
Fage_P091b	231	Pulse	99	9621985	51432	1
Fage_P091b	231	Pulse	99	9634385	63832	1
Fage_P091b	231	Pulse	99	9646785	76232	1
Fage_P091b	231	Pulse	99	9659184	88631	1
Fage_P091b	231	Pulse	99	9671584	101031	1
Fage_P091b	231	Pulse	99	9683984	113431	1
Fage_P091b	232	Picture	Encoding Sternberg Letters	9695172	0	1	24824	2	0	next	other	0
Fage_P091b	232	Pulse	99	9696384	1212	1
Fage_P091b	232	Pulse	99	9708783	13611	1
Fage_P091b	233	Picture	Fixation Cross Sternberg Letters after Encoding	9719996	0	1	12495	3	0	next	other	0
Fage_P091b	233	Pulse	99	9721183	1187	1
Fage_P091b	234	Picture	Stroop Sternberg	9732491	0	2	24824	4	0	next	incorrect	1090
Fage_P091b	234	Pulse	99	9733583	1092	1
Fage_P091b	234	Response	2	9739362	6871	1
Fage_P091b	234	Pulse	99	9745982	13491	1
Fage_P091b	235	Picture	Fixation Cross Sternberg Letters after Stroop	9757315	0	2	37320	3	0	next	other	0
Fage_P091b	235	Pulse	99	9758382	1067	1
Fage_P091b	235	Pulse	99	9770782	13467	1
Fage_P091b	235	Pulse	99	9783181	25866	1
Fage_P091b	236	Picture	Retrieval Sternberg Letters	9794635	0	1	24824	2	0	next	incorrect	1098
Fage_P091b	236	Pulse	99	9795581	946	1
Fage_P091b	236	Response	2	9802971	8336	1
Fage_P091b	236	Pulse	99	9807981	13346	1
Fage_P091b	237	Picture	Fixation Cross after Retrieval	9819459	0	1	112291	2	0	next	other	0
Fage_P091b	237	Pulse	99	9820380	921	1
Fage_P091b	237	Pulse	99	9832780	13321	1
Fage_P091b	237	Pulse	99	9845180	25721	1
Fage_P091b	237	Pulse	99	9857579	38120	1
Fage_P091b	237	Pulse	99	9869979	50520	1
Fage_P091b	237	Pulse	99	9882379	62920	1
Fage_P091b	237	Pulse	99	9894778	75319	1
Fage_P091b	237	Pulse	99	9907178	87719	1
Fage_P091b	237	Pulse	99	9919578	100119	1
Fage_P091b	238	Picture	Encoding Sternberg Letters	9931750	0	1	24824	2	0	next	other	0
Fage_P091b	238	Pulse	99	9931978	228	1
Fage_P091b	238	Pulse	99	9944377	12627	1
Fage_P091b	239	Picture	Fixation Cross Sternberg Letters after Encoding	9956574	0	1	12495	2	0	next	other	0
Fage_P091b	239	Pulse	99	9956777	203	1
Fage_P091b	240	Picture	Stroop Sternberg	9969069	0	1	24824	2	0	next	incorrect	1117
Fage_P091b	240	Pulse	99	9969177	108	1
Fage_P091b	240	Response	2	9977756	8687	1
Fage_P091b	240	Pulse	99	9981576	12507	1
Fage_P091b	241	Picture	Fixation Cross Sternberg Letters after Stroop	9993893	0	1	37319	2	0	next	other	0
Fage_P091b	241	Pulse	99	9993976	83	1
Fage_P091b	241	Pulse	99	10006386	12493	1
Fage_P091b	241	Pulse	99	10018785	24892	1
Fage_P091b	241	Pulse	99	10031185	37292	1
Fage_P091b	242	Picture	Retrieval Sternberg Letters	10031212	0	1	24824	2	0	next	incorrect	1125
Fage_P091b	242	Response	2	10040855	9643	1
Fage_P091b	242	Pulse	99	10043585	12373	1
Fage_P091b	242	Pulse	99	10055984	24772	1
Fage_P091b	243	Picture	Fixation Cross after Retrieval	10056036	0	1	137115	2	0	next	other	0
Fage_P091b	243	Pulse	99	10068384	12348	1
Fage_P091b	243	Pulse	99	10080784	24748	1
Fage_P091b	243	Pulse	99	10093184	37148	1
Fage_P091b	243	Pulse	99	10105583	49547	1
Fage_P091b	243	Pulse	99	10117983	61947	1
Fage_P091b	243	Pulse	99	10130383	74347	1
Fage_P091b	243	Pulse	99	10142782	86746	1
Fage_P091b	243	Pulse	99	10155182	99146	1
Fage_P091b	243	Pulse	99	10167582	111546	1
Fage_P091b	243	Pulse	99	10179981	123945	1
Fage_P091b	243	Pulse	99	10192381	136345	1
Fage_P091b	244	Picture	Encoding Sternberg Letters	10193151	0	1	24824	2	0	next	other	0
Fage_P091b	244	Pulse	99	10204781	11630	1
Fage_P091b	244	Pulse	99	10217180	24029	1
Fage_P091b	245	Picture	Fixation Cross Sternberg Letters after Encoding	10217975	0	1	12495	2	0	next	other	0
Fage_P091b	245	Pulse	99	10229580	11605	1
Fage_P091b	246	Picture	Stroop Sternberg	10230470	0	1	24824	2	0	next	incorrect	1146
Fage_P091b	246	Response	2	10239280	8810	1
Fage_P091b	246	Pulse	99	10241980	11510	1
Fage_P091b	246	Pulse	99	10254379	23909	1
Fage_P091b	247	Picture	Fixation Cross Sternberg Letters after Stroop	10255294	0	1	37319	3	0	next	other	0
Fage_P091b	247	Pulse	99	10266779	11485	1
Fage_P091b	247	Pulse	99	10279179	23885	1
Fage_P091b	247	Pulse	99	10291579	36285	1
Fage_P091b	248	Picture	Retrieval Sternberg Letters	10292613	0	2	24824	4	0	next	incorrect	1155
Fage_P091b	248	Pulse	99	10303978	11365	1
Fage_P091b	248	Response	2	10307818	15205	1
Fage_P091b	248	Pulse	99	10316378	23765	1
Fage_P091b	249	Picture	Fixation Cross after Retrieval	10317437	0	2	149444	3	0	next	other	0
Fage_P091b	249	Pulse	99	10328778	11341	1
Fage_P091b	249	Pulse	99	10341177	23740	1
Fage_P091b	249	Pulse	99	10353577	36140	1
Fage_P091b	249	Pulse	99	10365977	48540	1
Fage_P091b	249	Pulse	99	10378376	60939	1
Fage_P091b	249	Pulse	99	10390776	73339	1
Fage_P091b	249	Pulse	99	10403176	85739	1
Fage_P091b	249	Pulse	99	10415575	98138	1
Fage_P091b	249	Pulse	99	10427975	110538	1
Fage_P091b	249	Pulse	99	10440375	122938	1
Fage_P091b	249	Pulse	99	10452774	135337	1
Fage_P091b	249	Pulse	99	10465174	147737	1
Fage_P091b	250	Picture	Encoding Sternberg Letters	10466881	0	1	24824	2	0	next	other	0
Fage_P091b	250	Pulse	99	10477574	10693	1
Fage_P091b	250	Pulse	99	10489974	23093	1
Fage_P091b	251	Picture	Fixation Cross Sternberg Letters after Encoding	10491705	0	1	12495	2	0	next	other	0
Fage_P091b	251	Pulse	99	10502373	10668	1
Fage_P091b	252	Picture	Stroop Sternberg	10504200	0	1	24824	2	0	next	hit	1177
Fage_P091b	252	Pulse	99	10514773	10573	1
Fage_P091b	252	Response	1	10517083	12883	1
Fage_P091b	252	Pulse	99	10527173	22973	1
Fage_P091b	253	Picture	Fixation Cross Sternberg Letters after Stroop	10529024	0	1	37320	2	0	next	other	0
Fage_P091b	253	Pulse	99	10539572	10548	1
Fage_P091b	253	Pulse	99	10551972	22948	1
Fage_P091b	253	Pulse	99	10564372	35348	1
Fage_P091b	254	Picture	Retrieval Sternberg Letters	10566344	0	1	24824	2	0	next	hit	1184
Fage_P091b	254	Response	1	10573942	7598	1
Fage_P091b	254	Pulse	99	10576771	10427	1
Fage_P091b	254	Pulse	99	10589171	22827	1
Fage_P091b	255	Picture	Fixation Cross after Retrieval	10591168	0	1	137114	3	0	next	other	0
Fage_P091b	255	Pulse	99	10601571	10403	1
Fage_P091b	255	Pulse	99	10613971	22803	1
Fage_P091b	255	Pulse	99	10626370	35202	1
Fage_P091b	255	Pulse	99	10638770	47602	1
Fage_P091b	255	Pulse	99	10651170	60002	1
Fage_P091b	255	Pulse	99	10663569	72401	1
Fage_P091b	255	Pulse	99	10675969	84801	1
Fage_P091b	255	Pulse	99	10688369	97201	1
Fage_P091b	255	Pulse	99	10700768	109600	1
Fage_P091b	255	Pulse	99	10713168	122000	1
Fage_P091b	255	Pulse	99	10725568	134400	1
Fage_P091b	256	Picture	Encoding Sternberg Letters	10728282	0	2	24824	4	0	next	other	0
Fage_P091b	256	Pulse	99	10737967	9685	1
Fage_P091b	256	Pulse	99	10750367	22085	1
Fage_P091b	257	Picture	Fixation Cross Sternberg Letters after Encoding	10753106	0	2	12496	3	0	next	other	0
Fage_P091b	257	Pulse	99	10762767	9661	1
Fage_P091b	258	Picture	Stroop Sternberg	10765602	0	1	24824	2	0	next	hit	1206
Fage_P091b	258	Pulse	99	10775167	9565	1
Fage_P091b	258	Response	1	10779436	13834	1
Fage_P091b	258	Pulse	99	10787566	21964	1
Fage_P091b	259	Picture	Fixation Cross Sternberg Letters after Stroop	10790426	0	1	37319	2	0	next	other	0
Fage_P091b	259	Pulse	99	10799966	9540	1
Fage_P091b	259	Pulse	99	10812366	21940	1
Fage_P091b	259	Pulse	99	10824765	34339	1
Fage_P091b	260	Picture	Retrieval Sternberg Letters	10827745	0	1	24824	2	0	next	incorrect	1214
Fage_P091b	260	Pulse	99	10837165	9420	1
Fage_P091b	260	Response	2	10844545	16800	1
Fage_P091b	260	Pulse	99	10849564	21819	1
Fage_P091b	261	Picture	Fixation Cross after Retrieval	10852569	0	1	112291	2	0	next	other	0
Fage_P091b	261	Pulse	99	10861964	9395	1
Fage_P091b	261	Pulse	99	10874364	21795	1
Fage_P091b	261	Pulse	99	10886764	34195	1
Fage_P091b	261	Pulse	99	10899163	46594	1
Fage_P091b	261	Pulse	99	10911563	58994	1
Fage_P091b	261	Pulse	99	10923963	71394	1
Fage_P091b	261	Pulse	99	10936362	83793	1
Fage_P091b	261	Pulse	99	10948762	96193	1
Fage_P091b	261	Pulse	99	10961162	108593	1
Fage_P091b	262	Picture	Encoding Sternberg Letters	10964860	0	1	24824	2	0	next	other	0
Fage_P091b	262	Pulse	99	10973562	8702	1
Fage_P091b	262	Pulse	99	10985961	21101	1
Fage_P091b	263	Picture	Fixation Cross Sternberg Letters after Encoding	10989684	0	1	12495	2	0	next	other	0
Fage_P091b	263	Pulse	99	10998361	8677	1
Fage_P091b	264	Picture	Stroop Sternberg	11002179	0	1	24824	2	0	next	incorrect	1233
Fage_P091b	264	Pulse	99	11010761	8582	1
Fage_P091b	264	Response	2	11012040	9861	1
Fage_P091b	264	Pulse	99	11023160	20981	1
Fage_P091b	265	Picture	Fixation Cross Sternberg Letters after Stroop	11027003	0	1	37319	2	0	next	other	0
Fage_P091b	265	Pulse	99	11035560	8557	1
Fage_P091b	265	Pulse	99	11047960	20957	1
Fage_P091b	265	Pulse	99	11060359	33356	1
Fage_P091b	266	Picture	Retrieval Sternberg Letters	11064322	0	1	24824	2	0	next	incorrect	1241
Fage_P091b	266	Pulse	99	11072759	8437	1
Fage_P091b	266	Response	2	11074239	9917	1
Fage_P091b	266	Pulse	99	11085159	20837	1
Fage_P091b	267	Picture	Fixation Cross after Retrieval	11089146	0	1	149444	2	0	next	other	0
Fage_P091b	267	Pulse	99	11097558	8412	1
Fage_P091b	267	Pulse	99	11109958	20812	1
Fage_P091b	267	Pulse	99	11122358	33212	1
Fage_P091b	267	Pulse	99	11134757	45611	1
Fage_P091b	267	Pulse	99	11147157	58011	1
Fage_P091b	267	Pulse	99	11159557	70411	1
Fage_P091b	267	Pulse	99	11171957	82811	1
Fage_P091b	267	Pulse	99	11184356	95210	1
Fage_P091b	267	Pulse	99	11196756	107610	1
Fage_P091b	267	Pulse	99	11209156	120010	1
Fage_P091b	267	Pulse	99	11221555	132409	1
Fage_P091b	267	Pulse	99	11233955	144809	1
Fage_P091b	268	Picture	Encoding Sternberg Letters	11238590	0	1	24824	2	0	next	other	0
Fage_P091b	268	Pulse	99	11246355	7765	1
Fage_P091b	268	Pulse	99	11258754	20164	1
Fage_P091b	269	Picture	Fixation Cross Sternberg Letters after Encoding	11263414	0	1	12495	2	0	next	other	0
Fage_P091b	269	Pulse	99	11271154	7740	1
Fage_P091b	270	Picture	Stroop Sternberg	11275909	0	1	24824	2	0	next	incorrect	1263
Fage_P091b	270	Pulse	99	11283554	7645	1
Fage_P091b	270	Response	2	11290903	14994	1
Fage_P091b	270	Pulse	99	11295953	20044	1
Fage_P091b	271	Picture	Fixation Cross Sternberg Letters after Stroop	11300733	0	1	37319	2	0	next	other	0
Fage_P091b	271	Pulse	99	11308353	7620	1
Fage_P091b	271	Pulse	99	11320753	20020	1
Fage_P091b	271	Pulse	99	11333153	32420	1
Fage_P091b	272	Picture	Retrieval Sternberg Letters	11338052	0	1	24824	2	0	next	hit	1271
Fage_P091b	272	Pulse	99	11345552	7500	1
Fage_P091b	272	Response	1	11348892	10840	1
Fage_P091b	272	Pulse	99	11357952	19900	1
Fage_P091b	273	Picture	Fixation Cross after Retrieval	11362876	0	1	124620	2	0	next	other	0
Fage_P091b	273	Pulse	99	11370352	7476	1
Fage_P091b	273	Pulse	99	11382751	19875	1
Fage_P091b	273	Pulse	99	11395151	32275	1
Fage_P091b	273	Pulse	99	11407551	44675	1
Fage_P091b	273	Pulse	99	11419950	57074	1
Fage_P091b	273	Pulse	99	11432350	69474	1
Fage_P091b	273	Pulse	99	11444750	81874	1
Fage_P091b	273	Pulse	99	11457149	94273	1
Fage_P091b	273	Pulse	99	11469549	106673	1
Fage_P091b	273	Pulse	99	11481949	119073	1
Fage_P091b	274	Picture	Encoding Sternberg Letters	11487496	0	1	24824	2	0	next	other	0
Fage_P091b	274	Pulse	99	11494349	6853	1
Fage_P091b	274	Pulse	99	11506748	19252	1
Fage_P091b	275	Picture	Fixation Cross Sternberg Letters after Encoding	11512320	0	1	12495	2	0	next	other	0
Fage_P091b	275	Pulse	99	11519148	6828	1
Fage_P091b	276	Picture	Stroop Sternberg	11524815	0	1	24824	2	0	next	incorrect	1291
Fage_P091b	276	Pulse	99	11531548	6733	1
Fage_P091b	276	Response	2	11532167	7352	1
Fage_P091b	276	Pulse	99	11543947	19132	1
Fage_P091b	277	Picture	Fixation Cross Sternberg Letters after Stroop	11549639	0	1	37320	2	0	next	other	0
Fage_P091b	277	Pulse	99	11556347	6708	1
Fage_P091b	277	Pulse	99	11568747	19108	1
Fage_P091b	277	Pulse	99	11581146	31507	1
Fage_P091b	278	Picture	Retrieval Sternberg Letters	11586959	0	1	24823	3	0	next	hit	1299
Fage_P091b	278	Pulse	99	11593546	6587	1
Fage_P091b	278	Response	1	11596426	9467	1
Fage_P091b	278	Pulse	99	11605946	18987	1
Fage_P091b	279	Picture	Fixation Cross after Retrieval	11611782	0	2	112291	4	0	next	other	0
Fage_P091b	279	Pulse	99	11618345	6563	1
Fage_P091b	279	Pulse	99	11630745	18963	1
Fage_P091b	279	Pulse	99	11643145	31363	1
Fage_P091b	279	Pulse	99	11655544	43762	1
Fage_P091b	279	Pulse	99	11667944	56162	1
Fage_P091b	279	Pulse	99	11680344	68562	1
Fage_P091b	279	Pulse	99	11692744	80962	1
Fage_P091b	279	Pulse	99	11705143	93361	1
Fage_P091b	279	Pulse	99	11717543	105761	1
Fage_P091b	280	Picture	Encoding Sternberg Letters	11724073	0	2	24824	3	0	next	other	0
Fage_P091b	280	Pulse	99	11729943	5870	1
Fage_P091b	280	Pulse	99	11742342	18269	1
Fage_P091b	281	Picture	Fixation Cross Sternberg Letters after Encoding	11748897	0	1	12496	2	0	next	other	0
Fage_P091b	281	Pulse	99	11754752	5855	1
Fage_P091b	282	Picture	Stroop Sternberg	11761393	0	1	24824	2	0	next	hit	1318
Fage_P091b	282	Pulse	99	11767152	5759	1
Fage_P091b	282	Response	1	11771061	9668	1
Fage_P091b	282	Pulse	99	11779551	18158	1
Fage_P091b	283	Picture	Fixation Cross Sternberg Letters after Stroop	11786217	0	1	37319	2	0	next	other	0
Fage_P091b	283	Pulse	99	11791951	5734	1
Fage_P091b	283	Pulse	99	11804351	18134	1
Fage_P091b	283	Pulse	99	11816750	30533	1
Fage_P091b	284	Picture	Retrieval Sternberg Letters	11823536	0	1	24824	2	0	next	hit	1326
Fage_P091b	284	Pulse	99	11829150	5614	1
Fage_P091b	284	Response	1	11829820	6284	1
Fage_P091b	284	Pulse	99	11841550	18014	1
Fage_P091b	285	Picture	Fixation Cross after Retrieval	11848360	0	1	137115	2	0	next	other	0
Fage_P091b	285	Pulse	99	11853950	5590	1
Fage_P091b	285	Pulse	99	11866349	17989	1
Fage_P091b	285	Pulse	99	11878749	30389	1
Fage_P091b	285	Pulse	99	11891149	42789	1
Fage_P091b	285	Pulse	99	11903548	55188	1
Fage_P091b	285	Pulse	99	11915948	67588	1
Fage_P091b	285	Pulse	99	11928348	79988	1
Fage_P091b	285	Pulse	99	11940747	92387	1
Fage_P091b	285	Pulse	99	11953147	104787	1
Fage_P091b	285	Pulse	99	11965547	117187	1
Fage_P091b	285	Pulse	99	11977946	129586	1
Fage_P091b	286	Picture	Encoding Sternberg Letters	11985475	0	1	24824	2	0	next	other	0
Fage_P091b	286	Pulse	99	11990346	4871	1
Fage_P091b	286	Pulse	99	12002746	17271	1
Fage_P091b	287	Picture	Fixation Cross Sternberg Letters after Encoding	12010299	0	1	12495	2	0	next	other	0
Fage_P091b	287	Pulse	99	12015145	4846	1
Fage_P091b	288	Picture	Stroop Sternberg	12022794	0	1	24824	2	0	next	hit	1347
Fage_P091b	288	Pulse	99	12027545	4751	1
Fage_P091b	288	Response	1	12031605	8811	1
Fage_P091b	288	Pulse	99	12039945	17151	1
Fage_P091b	289	Picture	Fixation Cross Sternberg Letters after Stroop	12047618	0	1	37319	2	0	next	other	0
Fage_P091b	289	Pulse	99	12052345	4727	1
Fage_P091b	289	Pulse	99	12064744	17126	1
Fage_P091b	289	Pulse	99	12077144	29526	1
Fage_P091b	290	Picture	Retrieval Sternberg Letters	12084937	0	1	24824	2	0	next	incorrect	1355
Fage_P091b	290	Pulse	99	12089544	4607	1
Fage_P091b	290	Response	2	12094393	9456	1
Fage_P091b	290	Pulse	99	12101943	17006	1
Fage_P091b	291	Picture	Fixation Cross after Retrieval	12109761	0	1	112291	2	0	next	other	0
Fage_P091b	291	Pulse	99	12114343	4582	1
Fage_P091b	291	Pulse	99	12126743	16982	1
Fage_P091b	291	Pulse	99	12139142	29381	1
Fage_P091b	291	Pulse	99	12151542	41781	1
Fage_P091b	291	Pulse	99	12163942	54181	1
Fage_P091b	291	Pulse	99	12176341	66580	1
Fage_P091b	291	Pulse	99	12188741	78980	1
Fage_P091b	291	Pulse	99	12201141	91380	1
Fage_P091b	291	Pulse	99	12213541	103780	1
Fage_P091b	292	Picture	End Sternberg	12222052	0	1	37320	2	0	next	other	0
Fage_P091b	292	Pulse	99	12225940	3888	1
Fage_P091b	292	Pulse	99	12238340	16288	1
Fage_P091b	292	Pulse	99	12250740	28688	1
Fage_P091b	293	Picture	Instruction Stroop	12259372	0	1	37319	2	0	next	other	0
Fage_P091b	293	Pulse	99	12263139	3767	1
Fage_P091b	293	Pulse	99	12275539	16167	1
Fage_P091b	293	Pulse	99	12287939	28567	1
Fage_P091b	294	Picture	stroop neutral close	12296691	0	1	24990	2	0	next	incorrect	1377
Fage_P091b	294	Pulse	99	12300338	3647	1
Fage_P091b	294	Response	2	12308338	11647	1
Fage_P091b	294	Pulse	99	12312738	16047	1
Fage_P091b	295	Picture	stroop neutral close	12321681	0	1	24824	2	0	next	hit	1381
Fage_P091b	295	Pulse	99	12325138	3457	1
Fage_P091b	295	Response	1	12334257	12576	1
Fage_P091b	295	Pulse	99	12337537	15856	1
Fage_P091b	296	Picture	stroop neutral close	12346505	0	1	24824	2	0	next	incorrect	1385
Fage_P091b	296	Pulse	99	12349937	3432	1
Fage_P091b	296	Response	2	12355137	8632	1
Fage_P091b	296	Pulse	99	12362337	15832	1
Fage_P091b	297	Picture	stroop neutral close	12371329	0	1	24824	2	0	next	incorrect	1389
Fage_P091b	297	Pulse	99	12374737	3408	1
Fage_P091b	297	Response	2	12382866	11537	1
Fage_P091b	297	Pulse	99	12387136	15807	1
Fage_P091b	298	Picture	stroop neutral close	12396153	0	1	24824	2	0	next	hit	1393
Fage_P091b	298	Pulse	99	12399536	3383	1
Fage_P091b	298	Response	1	12405856	9703	1
Fage_P091b	298	Pulse	99	12411935	15782	1
Fage_P091b	299	Picture	stroop neutral close	12420977	0	1	24824	2	0	next	incorrect	1397
Fage_P091b	299	Pulse	99	12424335	3358	1
Fage_P091b	299	Response	2	12428925	7948	1
Fage_P091b	299	Pulse	99	12436735	15758	1
Fage_P091b	300	Picture	Fixation Cross Stroop	12445801	0	1	124620	2	0	next	other	0
Fage_P091b	300	Pulse	99	12449135	3334	1
Fage_P091b	300	Pulse	99	12461534	15733	1
Fage_P091b	300	Pulse	99	12473934	28133	1
Fage_P091b	300	Pulse	99	12486334	40533	1
Fage_P091b	300	Pulse	99	12498733	52932	1
Fage_P091b	300	Pulse	99	12511133	65332	1
Fage_P091b	300	Pulse	99	12523533	77732	1
Fage_P091b	300	Pulse	99	12535933	90132	1
Fage_P091b	300	Pulse	99	12548332	102531	1
Fage_P091b	300	Pulse	99	12560732	114931	1
Fage_P091b	301	Picture	stroop neutral close	12570421	0	1	24990	2	0	next	hit	1413
Fage_P091b	301	Pulse	99	12573132	2711	1
Fage_P091b	301	Pulse	99	12585531	15110	1
Fage_P091b	301	Response	1	12587141	16720	1
Fage_P091b	302	Picture	stroop neutral close	12595411	0	1	24824	2	0	next	incorrect	1416
Fage_P091b	302	Pulse	99	12597931	2520	1
Fage_P091b	302	Response	2	12602911	7500	1
Fage_P091b	302	Pulse	99	12610331	14920	1
Fage_P091b	303	Picture	stroop neutral close	12620235	0	1	24824	2	0	next	incorrect	1420
Fage_P091b	303	Pulse	99	12622730	2495	1
Fage_P091b	303	Response	2	12628180	7945	1
Fage_P091b	303	Pulse	99	12635130	14895	1
Fage_P091b	304	Picture	stroop neutral close	12645059	0	1	24824	3	0	next	incorrect	1424
Fage_P091b	304	Pulse	99	12647530	2471	1
Fage_P091b	304	Response	2	12652259	7200	1
Fage_P091b	304	Pulse	99	12659929	14870	1
Fage_P091b	305	Picture	stroop neutral close	12669883	0	2	24991	3	0	next	hit	1428
Fage_P091b	305	Pulse	99	12672329	2446	1
Fage_P091b	305	Response	1	12678259	8376	1
Fage_P091b	305	Pulse	99	12684729	14846	1
Fage_P091b	306	Picture	stroop neutral close	12694874	0	1	24824	2	0	next	incorrect	1432
Fage_P091b	306	Pulse	99	12697128	2254	1
Fage_P091b	306	Response	2	12704728	9854	1
Fage_P091b	306	Pulse	99	12709528	14654	1
Fage_P091b	307	Picture	Fixation Cross Stroop	12719698	0	1	124619	3	0	next	other	0
Fage_P091b	307	Pulse	99	12721928	2230	1
Fage_P091b	307	Pulse	99	12734328	14630	1
Fage_P091b	307	Pulse	99	12746727	27029	1
Fage_P091b	307	Pulse	99	12759127	39429	1
Fage_P091b	307	Pulse	99	12771527	51829	1
Fage_P091b	307	Pulse	99	12783926	64228	1
Fage_P091b	307	Pulse	99	12796326	76628	1
Fage_P091b	307	Pulse	99	12808726	89028	1
Fage_P091b	307	Pulse	99	12821125	101427	1
Fage_P091b	307	Pulse	99	12833525	113827	1
Fage_P091b	308	Picture	stroop neutral close	12844317	0	2	24824	4	0	next	hit	1447
Fage_P091b	308	Pulse	99	12845925	1608	1
Fage_P091b	308	Response	1	12856664	12347	1
Fage_P091b	308	Pulse	99	12858324	14007	1
Fage_P091b	309	Picture	stroop neutral close	12869141	0	2	24991	3	0	next	incorrect	1451
Fage_P091b	309	Pulse	99	12870724	1583	1
Fage_P091b	309	Response	2	12878304	9163	1
Fage_P091b	309	Pulse	99	12883124	13983	1
Fage_P091b	310	Picture	stroop neutral close	12894132	0	1	24824	2	0	next	incorrect	1455
Fage_P091b	310	Pulse	99	12895524	1392	1
Fage_P091b	310	Response	2	12903883	9751	1
Fage_P091b	310	Pulse	99	12907923	13791	1
Fage_P091b	311	Picture	stroop neutral close	12918956	0	1	24991	2	0	next	incorrect	1459
Fage_P091b	311	Pulse	99	12920323	1367	1
Fage_P091b	311	Response	2	12928223	9267	1
Fage_P091b	311	Pulse	99	12932722	13766	1
Fage_P091b	312	Picture	stroop neutral close	12943947	0	1	24990	2	0	next	hit	1463
Fage_P091b	312	Pulse	99	12945122	1175	1
Fage_P091b	312	Response	1	12953832	9885	1
Fage_P091b	312	Pulse	99	12957522	13575	1
Fage_P091b	313	Picture	stroop neutral close	12968937	0	1	24824	2	0	next	hit	1467
Fage_P091b	313	Pulse	99	12969922	985	1
Fage_P091b	313	Response	1	12978211	9274	1
Fage_P091b	313	Pulse	99	12982321	13384	1
Fage_P091b	314	Picture	Fixation Cross Stroop	12993761	0	1	124620	2	0	next	other	0
Fage_P091b	314	Pulse	99	12994721	960	1
Fage_P091b	314	Pulse	99	13007121	13360	1
Fage_P091b	314	Pulse	99	13019520	25759	1
Fage_P091b	314	Pulse	99	13031920	38159	1
Fage_P091b	314	Pulse	99	13044320	50559	1
Fage_P091b	314	Pulse	99	13056719	62958	1
Fage_P091b	314	Pulse	99	13069119	75358	1
Fage_P091b	314	Pulse	99	13081519	87758	1
Fage_P091b	314	Pulse	99	13093919	100158	1
Fage_P091b	314	Pulse	99	13106318	112557	1
Fage_P091b	315	Picture	stroop neutral close	13118381	0	1	24990	3	0	next	incorrect	1482
Fage_P091b	315	Pulse	99	13118718	337	1
Fage_P091b	315	Response	2	13130038	11657	1
Fage_P091b	315	Pulse	99	13131117	12736	1
Fage_P091b	316	Picture	stroop neutral close	13143371	0	2	24824	3	0	next	hit	1486
Fage_P091b	316	Pulse	99	13143517	146	1
Fage_P091b	316	Response	1	13151597	8226	1
Fage_P091b	316	Pulse	99	13155917	12546	1
Fage_P091b	317	Picture	stroop neutral close	13168195	0	1	24824	2	0	next	incorrect	1490
Fage_P091b	317	Pulse	99	13168317	122	1
Fage_P091b	317	Response	2	13176106	7911	1
Fage_P091b	317	Pulse	99	13180716	12521	1
Fage_P091b	318	Picture	stroop neutral close	13193019	0	1	24824	2	0	next	incorrect	1494
Fage_P091b	318	Pulse	99	13193116	97	1
Fage_P091b	318	Response	2	13201466	8447	1
Fage_P091b	318	Pulse	99	13205516	12497	1
Fage_P091b	319	Picture	stroop neutral close	13217843	0	1	24824	2	0	next	incorrect	1498
Fage_P091b	319	Pulse	99	13217915	72	1
Fage_P091b	319	Response	2	13228585	10742	1
Fage_P091b	319	Pulse	99	13230315	12472	1
Fage_P091b	320	Picture	stroop neutral close	13242667	0	1	24824	2	0	next	incorrect	1502
Fage_P091b	320	Pulse	99	13242715	48	1
Fage_P091b	320	Response	2	13251175	8508	1
Fage_P091b	320	Pulse	99	13255114	12447	1
Fage_P091b	321	Picture	Fixation Cross Stroop	13267491	0	1	124620	2	0	next	other	0
Fage_P091b	321	Pulse	99	13267514	23	1
Fage_P091b	321	Pulse	99	13279914	12423	1
Fage_P091b	321	Pulse	99	13292314	24823	1
Fage_P091b	321	Pulse	99	13304713	37222	1
Fage_P091b	321	Pulse	99	13317113	49622	1
Fage_P091b	321	Pulse	99	13329513	62022	1
Fage_P091b	321	Pulse	99	13341912	74421	1
Fage_P091b	321	Pulse	99	13354312	86821	1
Fage_P091b	321	Pulse	99	13366712	99221	1
Fage_P091b	321	Pulse	99	13379111	111620	1
Fage_P091b	321	Pulse	99	13391511	124020	1
Fage_P091b	322	Picture	stroop maximum incongruent	13392111	0	1	24824	2	0	next	hit	1518
Fage_P091b	322	Pulse	99	13403911	11800	1
Fage_P091b	322	Response	1	13405231	13120	1
Fage_P091b	322	Pulse	99	13416310	24199	1
Fage_P091b	323	Picture	stroop maximum incongruent	13416935	0	1	24824	2	0	next	incorrect	1521
Fage_P091b	323	Response	2	13425990	9055	1
Fage_P091b	323	Pulse	99	13428710	11775	1
Fage_P091b	323	Pulse	99	13441110	24175	1
Fage_P091b	324	Picture	stroop maximum incongruent	13441759	0	1	24990	2	0	next	hit	1525
Fage_P091b	324	Response	1	13450280	8521	1
Fage_P091b	324	Pulse	99	13453509	11750	1
Fage_P091b	324	Pulse	99	13465909	24150	1
Fage_P091b	325	Picture	stroop maximum incongruent	13466749	0	1	24824	2	0	next	incorrect	1529
Fage_P091b	325	Response	2	13477279	10530	1
Fage_P091b	325	Pulse	99	13478309	11560	1
Fage_P091b	325	Pulse	99	13490709	23960	1
Fage_P091b	326	Picture	stroop maximum incongruent	13491573	0	1	24824	2	0	next	hit	1533
Fage_P091b	326	Response	1	13500198	8625	1
Fage_P091b	326	Pulse	99	13503108	11535	1
Fage_P091b	326	Pulse	99	13515508	23935	1
Fage_P091b	327	Picture	stroop maximum incongruent	13516397	0	1	24824	2	0	next	incorrect	1537
Fage_P091b	327	Response	2	13523658	7261	1
Fage_P091b	327	Pulse	99	13527908	11511	1
Fage_P091b	327	Pulse	99	13540307	23910	1
Fage_P091b	328	Picture	Fixation Cross Stroop	13541221	0	1	124620	2	0	next	other	0
Fage_P091b	328	Pulse	99	13552707	11486	1
Fage_P091b	328	Pulse	99	13565107	23886	1
Fage_P091b	328	Pulse	99	13577506	36285	1
Fage_P091b	328	Pulse	99	13589906	48685	1
Fage_P091b	328	Pulse	99	13602306	61085	1
Fage_P091b	328	Pulse	99	13614716	73495	1
Fage_P091b	328	Pulse	99	13627115	85894	1
Fage_P091b	328	Pulse	99	13639515	98294	1
Fage_P091b	328	Pulse	99	13651915	110694	1
Fage_P091b	328	Pulse	99	13664314	123093	1
Fage_P091b	329	Picture	stroop maximum incongruent	13665841	0	1	24824	2	0	next	incorrect	1552
Fage_P091b	329	Response	2	13674774	8933	1
Fage_P091b	329	Pulse	99	13676714	10873	1
Fage_P091b	329	Pulse	99	13689114	23273	1
Fage_P091b	330	Picture	stroop maximum incongruent	13690665	0	1	24824	2	0	next	hit	1557
Fage_P091b	330	Pulse	99	13701513	10848	1
Fage_P091b	330	Response	1	13704223	13558	1
Fage_P091b	330	Pulse	99	13713913	23248	1
Fage_P091b	331	Picture	stroop maximum incongruent	13715489	0	1	24824	2	0	next	hit	1561
Fage_P091b	331	Pulse	99	13726313	10824	1
Fage_P091b	331	Response	1	13729523	14034	1
Fage_P091b	331	Pulse	99	13738712	23223	1
Fage_P091b	332	Picture	stroop maximum incongruent	13740313	0	1	24824	2	0	next	hit	1564
Fage_P091b	332	Response	1	13750842	10529	1
Fage_P091b	332	Pulse	99	13751112	10799	1
Fage_P091b	332	Pulse	99	13763512	23199	1
Fage_P091b	333	Picture	stroop maximum incongruent	13765137	0	1	24824	2	0	next	hit	1569
Fage_P091b	333	Pulse	99	13775912	10775	1
Fage_P091b	333	Response	1	13776511	11374	1
Fage_P091b	333	Pulse	99	13788311	23174	1
Fage_P091b	334	Picture	stroop maximum incongruent	13789961	0	1	24824	2	0	next	incorrect	1572
Fage_P091b	334	Response	2	13798691	8730	1
Fage_P091b	334	Pulse	99	13800711	10750	1
Fage_P091b	334	Pulse	99	13813111	23150	1
Fage_P091b	335	Picture	Fixation Cross Stroop	13814785	0	1	124619	2	0	next	other	0
Fage_P091b	335	Pulse	99	13825510	10725	1
Fage_P091b	335	Pulse	99	13837910	23125	1
Fage_P091b	335	Pulse	99	13850310	35525	1
Fage_P091b	335	Pulse	99	13862709	47924	1
Fage_P091b	335	Pulse	99	13875109	60324	1
Fage_P091b	335	Pulse	99	13887509	72724	1
Fage_P091b	335	Pulse	99	13899908	85123	1
Fage_P091b	335	Pulse	99	13912308	97523	1
Fage_P091b	335	Pulse	99	13924708	109923	1
Fage_P091b	335	Pulse	99	13937107	122322	1
Fage_P091b	336	Picture	stroop maximum incongruent	13939404	0	1	24824	2	0	next	incorrect	1587
Fage_P091b	336	Response	2	13948717	9313	1
Fage_P091b	336	Pulse	99	13949507	10103	1
Fage_P091b	336	Pulse	99	13961907	22503	1
Fage_P091b	337	Picture	stroop maximum incongruent	13964228	0	1	24824	2	0	next	hit	1592
Fage_P091b	337	Pulse	99	13974307	10079	1
Fage_P091b	337	Response	1	13980586	16358	1
Fage_P091b	337	Pulse	99	13986706	22478	1
Fage_P091b	338	Picture	stroop maximum incongruent	13989052	0	1	24824	2	0	next	incorrect	1596
Fage_P091b	338	Pulse	99	13999106	10054	1
Fage_P091b	338	Response	2	13999336	10284	1
Fage_P091b	338	Pulse	99	14011506	22454	1
Fage_P091b	339	Picture	stroop maximum incongruent	14013876	0	1	24824	2	0	next	hit	1599
Fage_P091b	339	Response	1	14020805	6929	1
Fage_P091b	339	Pulse	99	14023905	10029	1
Fage_P091b	339	Pulse	99	14036305	22429	1
Fage_P091b	340	Picture	stroop maximum incongruent	14038700	0	1	24824	2	0	next	hit	1604
Fage_P091b	340	Pulse	99	14048705	10005	1
Fage_P091b	340	Response	1	14049494	10794	1
Fage_P091b	340	Pulse	99	14061104	22404	1
Fage_P091b	341	Picture	stroop maximum incongruent	14063524	0	1	24823	3	0	next	incorrect	1607
Fage_P091b	341	Response	2	14072014	8490	1
Fage_P091b	341	Pulse	99	14073504	9980	1
Fage_P091b	341	Pulse	99	14085904	22380	1
Fage_P091b	342	Picture	Fixation Cross Stroop	14088347	0	2	124621	3	0	next	other	0
Fage_P091b	342	Pulse	99	14098303	9956	1
Fage_P091b	342	Pulse	99	14110703	22356	1
Fage_P091b	342	Pulse	99	14123103	34756	1
Fage_P091b	342	Pulse	99	14135503	47156	1
Fage_P091b	342	Pulse	99	14147902	59555	1
Fage_P091b	342	Pulse	99	14160302	71955	1
Fage_P091b	342	Pulse	99	14172702	84355	1
Fage_P091b	342	Pulse	99	14185101	96754	1
Fage_P091b	342	Pulse	99	14197501	109154	1
Fage_P091b	342	Pulse	99	14209901	121554	1
Fage_P091b	343	Picture	stroop maximum incongruent	14212968	0	1	24824	2	0	next	incorrect	1623
Fage_P091b	343	Pulse	99	14222300	9332	1
Fage_P091b	343	Response	2	14224170	11202	1
Fage_P091b	343	Pulse	99	14234700	21732	1
Fage_P091b	344	Picture	stroop maximum incongruent	14237792	0	1	24990	2	0	next	hit	1626
Fage_P091b	344	Response	1	14245850	8058	1
Fage_P091b	344	Pulse	99	14247100	9308	1
Fage_P091b	344	Pulse	99	14259499	21707	1
Fage_P091b	345	Picture	stroop maximum incongruent	14262782	0	1	24824	2	0	next	incorrect	1630
Fage_P091b	345	Response	2	14270439	7657	1
Fage_P091b	345	Pulse	99	14271899	9117	1
Fage_P091b	345	Pulse	99	14284299	21517	1
Fage_P091b	346	Picture	stroop maximum incongruent	14287606	0	1	24824	2	0	next	incorrect	1635
Fage_P091b	346	Pulse	99	14296699	9093	1
Fage_P091b	346	Response	2	14298028	10422	1
Fage_P091b	346	Pulse	99	14309098	21492	1
Fage_P091b	347	Picture	stroop maximum incongruent	14312430	0	1	24824	2	0	next	incorrect	1640
Fage_P091b	347	Pulse	99	14321498	9068	1
Fage_P091b	347	Pulse	99	14333898	21468	1
Fage_P091b	347	Response	2	14334027	21597	1
Fage_P091b	348	Picture	stroop maximum incongruent	14337254	0	1	24824	2	0	next	incorrect	1643
Fage_P091b	348	Pulse	99	14346297	9043	1
Fage_P091b	348	Response	2	14349277	12023	1
Fage_P091b	348	Pulse	99	14358697	21443	1
Fage_P091b	349	Picture	Fixation Cross Stroop	14362078	0	1	124620	2	0	next	other	0
Fage_P091b	349	Pulse	99	14371097	9019	1
Fage_P091b	349	Pulse	99	14383496	21418	1
Fage_P091b	349	Pulse	99	14395896	33818	1
Fage_P091b	349	Pulse	99	14408296	46218	1
Fage_P091b	349	Pulse	99	14420695	58617	1
Fage_P091b	349	Pulse	99	14433095	71017	1
Fage_P091b	349	Pulse	99	14445495	83417	1
Fage_P091b	349	Pulse	99	14457894	95816	1
Fage_P091b	349	Pulse	99	14470294	108216	1
Fage_P091b	349	Pulse	99	14482694	120616	1
Fage_P091b	350	Picture	End Stroop	14486698	0	1	44113	2	0	next	other	0
Fage_P091b	350	Pulse	99	14495094	8396	1
Fage_P091b	350	Pulse	99	14507493	20795	1
Fage_P091b	350	Pulse	99	14519893	33195	1
