# Supplementary material for: Towards clinical applicability of fMRI via systematic filtering
Source: PLoS One. 2025 May 12;20(5):e0321088. doi: 10.1371/journal.pone.0321088 (PMC12068634; doi:10.1371/journal.pone.0321088)
Supplement: S1 Code — (ZIP) [file pone.0321088.s001.zip › PLOS_DATA_CODE/Logfiles/Fage_P095a-fage.log]

Scenario - Fage Final
Logfile written - 08/05/2013 10:32:06

Subject	Trial	Event Type	Code	Time	TTime	Uncertainty	Duration	Uncertainty	ReqTime	ReqDur	Stim Type	Pair Index

Fage_P095a	1	Pulse	99	66322	76318	1
Fage_P095a	2	Picture	Instruction Sternberg Symbols	66638	0	1	37319	2	0	next	other	0
Fage_P095a	2	Pulse	99	78722	12084	1
Fage_P095a	2	Pulse	99	91121	24483	1
Fage_P095a	2	Pulse	99	103521	36883	1
Fage_P095a	3	Picture	Encoding Sternberg Symbols	103957	0	1	24824	2	0	next	other	0
Fage_P095a	3	Pulse	99	115921	11964	1
Fage_P095a	3	Pulse	99	128321	24364	1
Fage_P095a	4	Picture	Fixation Cross Sternberg Symbols after Encoding	128781	0	1	12495	3	0	next	other	0
Fage_P095a	4	Pulse	99	140720	11939	1
Fage_P095a	5	Picture	Stroop Sternberg	141276	0	2	24825	3	0	next	incorrect	12
Fage_P095a	5	Response	2	149760	8484	1
Fage_P095a	5	Pulse	99	153120	11844	1
Fage_P095a	5	Pulse	99	165520	24244	1
Fage_P095a	6	Picture	Fixation Cross Sternberg Symbols after Stroop	166101	0	1	37319	2	0	next	other	0
Fage_P095a	6	Pulse	99	177920	11819	1
Fage_P095a	6	Pulse	99	190319	24218	1
Fage_P095a	6	Pulse	99	202719	36618	1
Fage_P095a	7	Picture	Retrieval Sternberg Symbols	203420	0	1	24824	2	0	next	hit	21
Fage_P095a	7	Pulse	99	215119	11699	1
Fage_P095a	7	Response	1	216089	12669	1
Fage_P095a	7	Pulse	99	227519	24099	1
Fage_P095a	8	Picture	Fixation Cross after Retrieval	228244	0	1	112292	2	0	next	other	0
Fage_P095a	8	Pulse	99	239919	11675	1
Fage_P095a	8	Pulse	99	252318	24074	1
Fage_P095a	8	Pulse	99	264718	36474	1
Fage_P095a	8	Pulse	99	277118	48874	1
Fage_P095a	8	Pulse	99	289518	61274	1
Fage_P095a	8	Pulse	99	301917	73673	1
Fage_P095a	8	Pulse	99	314317	86073	1
Fage_P095a	8	Pulse	99	326717	98473	1
Fage_P095a	8	Pulse	99	339117	110873	1
Fage_P095a	9	Picture	Encoding Sternberg Symbols	340536	0	1	24824	2	0	next	other	0
Fage_P095a	9	Pulse	99	351517	10981	1
Fage_P095a	9	Pulse	99	363916	23380	1
Fage_P095a	10	Picture	Fixation Cross Sternberg Symbols after Encoding	365360	0	1	12495	2	0	next	other	0
Fage_P095a	10	Pulse	99	376316	10956	1
Fage_P095a	11	Picture	Stroop Sternberg	377855	0	1	24824	3	0	next	incorrect	39
Fage_P095a	11	Response	2	387586	9731	1
Fage_P095a	11	Pulse	99	388715	10860	1
Fage_P095a	11	Pulse	99	401126	23271	1
Fage_P095a	12	Picture	Fixation Cross Sternberg Symbols after Stroop	402679	0	2	37320	3	0	next	other	0
Fage_P095a	12	Pulse	99	413525	10846	1
Fage_P095a	12	Pulse	99	425925	23246	1
Fage_P095a	12	Pulse	99	438325	35646	1
Fage_P095a	13	Picture	Retrieval Sternberg Symbols	439999	0	1	24824	2	0	next	hit	48
Fage_P095a	13	Pulse	99	450725	10726	1
Fage_P095a	13	Response	1	457114	17115	1
Fage_P095a	13	Pulse	99	463124	23125	1
Fage_P095a	14	Picture	Fixation Cross after Retrieval	464823	0	1	149445	2	0	next	other	0
Fage_P095a	14	Pulse	99	475524	10701	1
Fage_P095a	14	Pulse	99	487924	23101	1
Fage_P095a	14	Pulse	99	500324	35501	1
Fage_P095a	14	Pulse	99	512723	47900	1
Fage_P095a	14	Pulse	99	525123	60300	1
Fage_P095a	14	Pulse	99	537523	72700	1
Fage_P095a	14	Pulse	99	549923	85100	1
Fage_P095a	14	Pulse	99	562323	97500	1
Fage_P095a	14	Pulse	99	574722	109899	1
Fage_P095a	14	Pulse	99	587122	122299	1
Fage_P095a	14	Pulse	99	599522	134699	1
Fage_P095a	14	Pulse	99	611922	147099	1
Fage_P095a	15	Picture	Encoding Sternberg Symbols	614268	0	1	24824	2	0	next	other	0
Fage_P095a	15	Pulse	99	624321	10053	1
Fage_P095a	15	Pulse	99	636721	22453	1
Fage_P095a	16	Picture	Fixation Cross Sternberg Symbols after Encoding	639092	0	1	12495	2	0	next	other	0
Fage_P095a	16	Pulse	99	649121	10029	1
Fage_P095a	17	Picture	Stroop Sternberg	651587	0	1	24824	2	0	next	hit	70
Fage_P095a	17	Pulse	99	661521	9934	1
Fage_P095a	17	Response	1	664990	13403	1
Fage_P095a	17	Pulse	99	673920	22333	1
Fage_P095a	18	Picture	Fixation Cross Sternberg Symbols after Stroop	676411	0	1	37320	2	0	next	other	0
Fage_P095a	18	Pulse	99	686320	9909	1
Fage_P095a	18	Pulse	99	698720	22309	1
Fage_P095a	18	Pulse	99	711120	34709	1
Fage_P095a	19	Picture	Retrieval Sternberg Symbols	713731	0	1	24824	2	0	next	hit	78
Fage_P095a	19	Pulse	99	723520	9789	1
Fage_P095a	19	Response	1	724169	10438	1
Fage_P095a	19	Pulse	99	735919	22188	1
Fage_P095a	20	Picture	Fixation Cross after Retrieval	738555	0	1	124620	2	0	next	other	0
Fage_P095a	20	Pulse	99	748319	9764	1
Fage_P095a	20	Pulse	99	760719	22164	1
Fage_P095a	20	Pulse	99	773119	34564	1
Fage_P095a	20	Pulse	99	785518	46963	1
Fage_P095a	20	Pulse	99	797918	59363	1
Fage_P095a	20	Pulse	99	810318	71763	1
Fage_P095a	20	Pulse	99	822718	84163	1
Fage_P095a	20	Pulse	99	835117	96562	1
Fage_P095a	20	Pulse	99	847517	108962	1
Fage_P095a	20	Pulse	99	859917	121362	1
Fage_P095a	21	Picture	Encoding Sternberg Symbols	863175	0	1	24824	2	0	next	other	0
Fage_P095a	21	Pulse	99	872317	9142	1
Fage_P095a	21	Pulse	99	884716	21541	1
Fage_P095a	22	Picture	Fixation Cross Sternberg Symbols after Encoding	887999	0	1	12496	2	0	next	other	0
Fage_P095a	22	Pulse	99	897116	9117	1
Fage_P095a	23	Picture	Stroop Sternberg	900495	0	1	24824	2	0	next	hit	98
Fage_P095a	23	Pulse	99	909516	9021	1
Fage_P095a	23	Response	1	912976	12481	1
Fage_P095a	23	Pulse	99	921916	21421	1
Fage_P095a	24	Picture	Fixation Cross Sternberg Symbols after Stroop	925319	0	1	37319	2	0	next	other	0
Fage_P095a	24	Pulse	99	934316	8997	1
Fage_P095a	24	Pulse	99	946715	21396	1
Fage_P095a	24	Pulse	99	959115	33796	1
Fage_P095a	25	Picture	Retrieval Sternberg Symbols	962638	0	1	24824	3	0	next	incorrect	105
Fage_P095a	25	Response	2	970335	7697	1
Fage_P095a	25	Pulse	99	971515	8877	1
Fage_P095a	25	Pulse	99	983915	21277	1
Fage_P095a	26	Picture	Fixation Cross after Retrieval	987462	0	2	136950	3	0	next	other	0
Fage_P095a	26	Pulse	99	996314	8852	1
Fage_P095a	26	Pulse	99	1008714	21252	1
Fage_P095a	26	Pulse	99	1021114	33652	1
Fage_P095a	26	Pulse	99	1033514	46052	1
Fage_P095a	26	Pulse	99	1045913	58451	1
Fage_P095a	26	Pulse	99	1058313	70851	1
Fage_P095a	26	Pulse	99	1070713	83251	1
Fage_P095a	26	Pulse	99	1083113	95651	1
Fage_P095a	26	Pulse	99	1095513	108051	1
Fage_P095a	26	Pulse	99	1107912	120450	1
Fage_P095a	26	Pulse	99	1120312	132850	1
Fage_P095a	27	Picture	Encoding Sternberg Symbols	1124412	0	1	24824	2	0	next	other	0
Fage_P095a	27	Pulse	99	1132712	8300	1
Fage_P095a	27	Pulse	99	1145111	20699	1
Fage_P095a	28	Picture	Fixation Cross Sternberg Symbols after Encoding	1149236	0	1	12495	2	0	next	other	0
Fage_P095a	28	Pulse	99	1157511	8275	1
Fage_P095a	29	Picture	Stroop Sternberg	1161731	0	1	24824	2	0	next	incorrect	127
Fage_P095a	29	Pulse	99	1169911	8180	1
Fage_P095a	29	Response	2	1171741	10010	1
Fage_P095a	29	Pulse	99	1182311	20580	1
Fage_P095a	30	Picture	Fixation Cross Sternberg Symbols after Stroop	1186555	0	1	37320	2	0	next	other	0
Fage_P095a	30	Pulse	99	1194711	8156	1
Fage_P095a	30	Pulse	99	1207110	20555	1
Fage_P095a	30	Pulse	99	1219510	32955	1
Fage_P095a	31	Picture	Retrieval Sternberg Symbols	1223875	0	1	24824	2	0	next	hit	135
Fage_P095a	31	Pulse	99	1231910	8035	1
Fage_P095a	31	Response	1	1234690	10815	1
Fage_P095a	31	Pulse	99	1244310	20435	1
Fage_P095a	32	Picture	Fixation Cross after Retrieval	1248699	0	1	124620	2	0	next	other	0
Fage_P095a	32	Pulse	99	1256710	8011	1
Fage_P095a	32	Pulse	99	1269109	20410	1
Fage_P095a	32	Pulse	99	1281509	32810	1
Fage_P095a	32	Pulse	99	1293909	45210	1
Fage_P095a	32	Pulse	99	1306309	57610	1
Fage_P095a	32	Pulse	99	1318708	70009	1
Fage_P095a	32	Pulse	99	1331108	82409	1
Fage_P095a	32	Pulse	99	1343508	94809	1
Fage_P095a	32	Pulse	99	1355908	107209	1
Fage_P095a	32	Pulse	99	1368307	119608	1
Fage_P095a	33	Picture	Encoding Sternberg Symbols	1373319	0	1	24824	2	0	next	other	0
Fage_P095a	33	Pulse	99	1380707	7388	1
Fage_P095a	33	Pulse	99	1393107	19788	1
Fage_P095a	34	Picture	Fixation Cross Sternberg Symbols after Encoding	1398143	0	1	12496	2	0	next	other	0
Fage_P095a	34	Pulse	99	1405507	7364	1
Fage_P095a	35	Picture	Stroop Sternberg	1410639	0	1	24824	2	0	next	incorrect	155
Fage_P095a	35	Pulse	99	1417907	7268	1
Fage_P095a	35	Response	2	1418016	7377	1
Fage_P095a	35	Pulse	99	1430306	19667	1
Fage_P095a	36	Picture	Fixation Cross Sternberg Symbols after Stroop	1435463	0	1	37319	2	0	next	other	0
Fage_P095a	36	Pulse	99	1442706	7243	1
Fage_P095a	36	Pulse	99	1455106	19643	1
Fage_P095a	36	Pulse	99	1467506	32043	1
Fage_P095a	37	Picture	Retrieval Sternberg Symbols	1472782	0	1	24824	3	0	next	hit	163
Fage_P095a	37	Pulse	99	1479905	7123	1
Fage_P095a	37	Response	1	1482735	9953	1
Fage_P095a	37	Pulse	99	1492305	19523	1
Fage_P095a	38	Picture	Fixation Cross after Retrieval	1497606	0	2	112292	3	0	next	other	0
Fage_P095a	38	Pulse	99	1504705	7099	1
Fage_P095a	38	Pulse	99	1517105	19499	1
Fage_P095a	38	Pulse	99	1529504	31898	1
Fage_P095a	38	Pulse	99	1541904	44298	1
Fage_P095a	38	Pulse	99	1554304	56698	1
Fage_P095a	38	Pulse	99	1566704	69098	1
Fage_P095a	38	Pulse	99	1579103	81497	1
Fage_P095a	38	Pulse	99	1591503	93897	1
Fage_P095a	38	Pulse	99	1603903	106297	1
Fage_P095a	39	Picture	Encoding Sternberg Symbols	1609898	0	1	24824	2	0	next	other	0
Fage_P095a	39	Pulse	99	1616303	6405	1
Fage_P095a	39	Pulse	99	1628703	18805	1
Fage_P095a	40	Picture	Fixation Cross Sternberg Symbols after Encoding	1634722	0	1	12496	2	0	next	other	0
Fage_P095a	40	Pulse	99	1641102	6380	1
Fage_P095a	41	Picture	Stroop Sternberg	1647218	0	1	24824	2	0	next	hit	182
Fage_P095a	41	Pulse	99	1653502	6284	1
Fage_P095a	41	Response	1	1656172	8954	1
Fage_P095a	41	Pulse	99	1665902	18684	1
Fage_P095a	42	Picture	Fixation Cross Sternberg Symbols after Stroop	1672042	0	1	37319	2	0	next	other	0
Fage_P095a	42	Pulse	99	1678302	6260	1
Fage_P095a	42	Pulse	99	1690701	18659	1
Fage_P095a	42	Pulse	99	1703101	31059	1
Fage_P095a	43	Picture	Retrieval Sternberg Symbols	1709361	0	1	24824	2	0	next	incorrect	190
Fage_P095a	43	Pulse	99	1715501	6140	1
Fage_P095a	43	Response	2	1719201	9840	1
Fage_P095a	43	Pulse	99	1727901	18540	1
Fage_P095a	44	Picture	Fixation Cross after Retrieval	1734185	0	1	112292	2	0	next	other	0
Fage_P095a	44	Pulse	99	1740300	6115	1
Fage_P095a	44	Pulse	99	1752700	18515	1
Fage_P095a	44	Pulse	99	1765100	30915	1
Fage_P095a	44	Pulse	99	1777500	43315	1
Fage_P095a	44	Pulse	99	1789899	55714	1
Fage_P095a	44	Pulse	99	1802299	68114	1
Fage_P095a	44	Pulse	99	1814699	80514	1
Fage_P095a	44	Pulse	99	1827099	92914	1
Fage_P095a	44	Pulse	99	1839499	105314	1
Fage_P095a	45	Picture	Encoding Sternberg Symbols	1846477	0	1	24824	2	0	next	other	0
Fage_P095a	45	Pulse	99	1851898	5421	1
Fage_P095a	45	Pulse	99	1864298	17821	1
Fage_P095a	46	Picture	Fixation Cross Sternberg Symbols after Encoding	1871301	0	1	12495	3	0	next	other	0
Fage_P095a	46	Pulse	99	1876698	5397	1
Fage_P095a	47	Picture	Stroop Sternberg	1883796	0	2	24825	3	0	next	incorrect	209
Fage_P095a	47	Pulse	99	1889098	5302	1
Fage_P095a	47	Response	2	1890707	6911	1
Fage_P095a	47	Pulse	99	1901497	17701	1
Fage_P095a	48	Picture	Fixation Cross Sternberg Symbols after Stroop	1908621	0	1	37319	2	0	next	other	0
Fage_P095a	48	Pulse	99	1913897	5276	1
Fage_P095a	48	Pulse	99	1926297	17676	1
Fage_P095a	48	Pulse	99	1938697	30076	1
Fage_P095a	49	Picture	Retrieval Sternberg Symbols	1945940	0	1	24824	2	0	next	incorrect	217
Fage_P095a	49	Pulse	99	1951097	5157	1
Fage_P095a	49	Response	2	1960986	15046	1
Fage_P095a	49	Pulse	99	1963496	17556	1
Fage_P095a	50	Picture	Fixation Cross after Retrieval	1970764	0	1	136949	3	0	next	other	0
Fage_P095a	50	Pulse	99	1975896	5132	1
Fage_P095a	50	Pulse	99	1988296	17532	1
Fage_P095a	50	Pulse	99	2000696	29932	1
Fage_P095a	50	Pulse	99	2013095	42331	1
Fage_P095a	50	Pulse	99	2025495	54731	1
Fage_P095a	50	Pulse	99	2037895	67131	1
Fage_P095a	50	Pulse	99	2050305	79541	1
Fage_P095a	50	Pulse	99	2062704	91940	1
Fage_P095a	50	Pulse	99	2075104	104340	1
Fage_P095a	50	Pulse	99	2087504	116740	1
Fage_P095a	50	Pulse	99	2099904	129140	1
Fage_P095a	51	Picture	Encoding Sternberg Symbols	2107713	0	2	24825	3	0	next	other	0
Fage_P095a	51	Pulse	99	2112303	4590	1
Fage_P095a	51	Pulse	99	2124703	16990	1
Fage_P095a	52	Picture	Fixation Cross Sternberg Symbols after Encoding	2132538	0	1	12495	2	0	next	other	0
Fage_P095a	52	Pulse	99	2137103	4565	1
Fage_P095a	53	Picture	Stroop Sternberg	2145033	0	1	24824	2	0	next	hit	238
Fage_P095a	53	Pulse	99	2149503	4470	1
Fage_P095a	53	Response	1	2154743	9710	1
Fage_P095a	53	Pulse	99	2161902	16869	1
Fage_P095a	54	Picture	Fixation Cross Sternberg Symbols after Stroop	2169857	0	1	37320	2	0	next	other	0
Fage_P095a	54	Pulse	99	2174302	4445	1
Fage_P095a	54	Pulse	99	2186702	16845	1
Fage_P095a	54	Pulse	99	2199102	29245	1
Fage_P095a	55	Picture	Retrieval Sternberg Symbols	2207177	0	1	24824	2	0	next	incorrect	246
Fage_P095a	55	Pulse	99	2211502	4325	1
Fage_P095a	55	Response	2	2214721	7544	1
Fage_P095a	55	Pulse	99	2223901	16724	1
Fage_P095a	56	Picture	Fixation Cross after Retrieval	2232001	0	1	124620	2	0	next	other	0
Fage_P095a	56	Pulse	99	2236301	4300	1
Fage_P095a	56	Pulse	99	2248701	16700	1
Fage_P095a	56	Pulse	99	2261101	29100	1
Fage_P095a	56	Pulse	99	2273500	41499	1
Fage_P095a	56	Pulse	99	2285900	53899	1
Fage_P095a	56	Pulse	99	2298300	66299	1
Fage_P095a	56	Pulse	99	2310700	78699	1
Fage_P095a	56	Pulse	99	2323099	91098	1
Fage_P095a	56	Pulse	99	2335499	103498	1
Fage_P095a	56	Pulse	99	2347899	115898	1
Fage_P095a	57	Picture	Encoding Sternberg Symbols	2356621	0	1	24824	2	0	next	other	0
Fage_P095a	57	Pulse	99	2360299	3678	1
Fage_P095a	57	Pulse	99	2372699	16078	1
Fage_P095a	58	Picture	Fixation Cross Sternberg Symbols after Encoding	2381445	0	1	12496	2	0	next	other	0
Fage_P095a	58	Pulse	99	2385098	3653	1
Fage_P095a	59	Picture	Stroop Sternberg	2393941	0	1	24824	2	0	next	incorrect	266
Fage_P095a	59	Pulse	99	2397498	3557	1
Fage_P095a	59	Response	2	2400418	6477	1
Fage_P095a	59	Pulse	99	2409898	15957	1
Fage_P095a	60	Picture	Fixation Cross Sternberg Symbols after Stroop	2418765	0	1	37319	2	0	next	other	0
Fage_P095a	60	Pulse	99	2422298	3533	1
Fage_P095a	60	Pulse	99	2434697	15932	1
Fage_P095a	60	Pulse	99	2447097	28332	1
Fage_P095a	61	Picture	Retrieval Sternberg Symbols	2456084	0	1	24824	2	0	next	incorrect	274
Fage_P095a	61	Pulse	99	2459497	3413	1
Fage_P095a	61	Response	2	2466757	10673	1
Fage_P095a	61	Pulse	99	2471897	15813	1
Fage_P095a	62	Picture	Fixation Cross after Retrieval	2480908	0	1	149445	2	0	next	other	0
Fage_P095a	62	Pulse	99	2484297	3389	1
Fage_P095a	62	Pulse	99	2496696	15788	1
Fage_P095a	62	Pulse	99	2509096	28188	1
Fage_P095a	62	Pulse	99	2521496	40588	1
Fage_P095a	62	Pulse	99	2533896	52988	1
Fage_P095a	62	Pulse	99	2546295	65387	1
Fage_P095a	62	Pulse	99	2558695	77787	1
Fage_P095a	62	Pulse	99	2571095	90187	1
Fage_P095a	62	Pulse	99	2583495	102587	1
Fage_P095a	62	Pulse	99	2595894	114986	1
Fage_P095a	62	Pulse	99	2608294	127386	1
Fage_P095a	62	Pulse	99	2620694	139786	1
Fage_P095a	63	Picture	Encoding Sternberg Symbols	2630353	0	1	24824	2	0	next	other	0
Fage_P095a	63	Pulse	99	2633094	2741	1
Fage_P095a	63	Pulse	99	2645493	15140	1
Fage_P095a	64	Picture	Fixation Cross Sternberg Symbols after Encoding	2655177	0	1	12495	2	0	next	other	0
Fage_P095a	64	Pulse	99	2657893	2716	1
Fage_P095a	65	Picture	Stroop Sternberg	2667672	0	1	24824	3	0	next	incorrect	296
Fage_P095a	65	Pulse	99	2670293	2621	1
Fage_P095a	65	Response	2	2672983	5311	1
Fage_P095a	65	Pulse	99	2682693	15021	1
Fage_P095a	66	Picture	Fixation Cross Sternberg Symbols after Stroop	2692496	0	2	37320	3	0	next	other	0
Fage_P095a	66	Pulse	99	2695093	2597	1
Fage_P095a	66	Pulse	99	2707492	14996	1
Fage_P095a	66	Pulse	99	2719892	27396	1
Fage_P095a	67	Picture	Retrieval Sternberg Symbols	2729816	0	1	24824	2	0	next	hit	304
Fage_P095a	67	Pulse	99	2732292	2476	1
Fage_P095a	67	Response	1	2742402	12586	1
Fage_P095a	67	Pulse	99	2744685	14869	18
Fage_P095a	68	Picture	Fixation Cross after Retrieval	2754640	0	1	124621	2	0	next	other	0
Fage_P095a	68	Pulse	99	2757091	2451	1
Fage_P095a	68	Pulse	99	2769491	14851	1
Fage_P095a	68	Pulse	99	2781891	27251	1
Fage_P095a	68	Pulse	99	2794291	39651	1
Fage_P095a	68	Pulse	99	2806690	52050	1
Fage_P095a	68	Pulse	99	2819090	64450	1
Fage_P095a	68	Pulse	99	2831490	76850	1
Fage_P095a	68	Pulse	99	2843890	89250	1
Fage_P095a	68	Pulse	99	2856290	101650	1
Fage_P095a	68	Pulse	99	2868689	114049	1
Fage_P095a	69	Picture	Encoding Sternberg Symbols	2879261	0	1	24824	2	0	next	other	0
Fage_P095a	69	Pulse	99	2881089	1828	1
Fage_P095a	69	Pulse	99	2893489	14228	1
Fage_P095a	70	Picture	Fixation Cross Sternberg Symbols after Encoding	2904085	0	1	12495	2	0	next	other	0
Fage_P095a	70	Pulse	99	2905889	1804	1
Fage_P095a	71	Picture	Stroop Sternberg	2916580	0	1	24824	2	0	next	incorrect	324
Fage_P095a	71	Pulse	99	2918288	1708	1
Fage_P095a	71	Response	2	2924128	7548	1
Fage_P095a	71	Pulse	99	2930688	14108	1
Fage_P095a	72	Picture	Fixation Cross Sternberg Symbols after Stroop	2941404	0	1	37320	2	0	next	other	0
Fage_P095a	72	Pulse	99	2943088	1684	1
Fage_P095a	72	Pulse	99	2955488	14084	1
Fage_P095a	72	Pulse	99	2967887	26483	1
Fage_P095a	73	Picture	Retrieval Sternberg Symbols	2978724	0	1	24824	2	0	next	incorrect	332
Fage_P095a	73	Pulse	99	2980287	1563	1
Fage_P095a	73	Response	2	2983567	4843	1
Fage_P095a	73	Pulse	99	2992687	13963	1
Fage_P095a	74	Picture	Fixation Cross after Retrieval	3003548	0	1	112291	3	0	next	other	0
Fage_P095a	74	Pulse	99	3005085	1537	2
Fage_P095a	74	Pulse	99	3017486	13938	1
Fage_P095a	74	Pulse	99	3029886	26338	1
Fage_P095a	74	Pulse	99	3042286	38738	1
Fage_P095a	74	Pulse	99	3054686	51138	1
Fage_P095a	74	Pulse	99	3067086	63538	1
Fage_P095a	74	Pulse	99	3079485	75937	1
Fage_P095a	74	Pulse	99	3091885	88337	1
Fage_P095a	74	Pulse	99	3104285	100737	1
Fage_P095a	75	Picture	Encoding Sternberg Symbols	3115839	0	2	24825	3	0	next	other	0
Fage_P095a	75	Pulse	99	3116689	850	1
Fage_P095a	75	Pulse	99	3129084	13245	1
Fage_P095a	76	Picture	Fixation Cross Sternberg Symbols after Encoding	3140664	0	1	12495	2	0	next	other	0
Fage_P095a	76	Pulse	99	3141484	820	1
Fage_P095a	77	Picture	Stroop Sternberg	3153159	0	1	24824	2	0	next	hit	351
Fage_P095a	77	Pulse	99	3153884	725	1
Fage_P095a	77	Response	1	3161514	8355	1
Fage_P095a	77	Pulse	99	3166284	13125	1
Fage_P095a	78	Picture	Fixation Cross Sternberg Symbols after Stroop	3177983	0	1	37320	2	0	next	other	0
Fage_P095a	78	Pulse	99	3178683	700	1
Fage_P095a	78	Pulse	99	3191083	13100	1
Fage_P095a	78	Pulse	99	3203483	25500	1
Fage_P095a	79	Picture	Retrieval Sternberg Symbols	3215303	0	1	24823	3	0	next	hit	359
Fage_P095a	79	Pulse	99	3215883	580	1
Fage_P095a	79	Response	1	3222133	6830	1
Fage_P095a	79	Pulse	99	3228282	12979	1
Fage_P095a	80	Picture	Fixation Cross after Retrieval	3240126	0	2	124621	3	0	next	other	0
Fage_P095a	80	Pulse	99	3240682	556	1
Fage_P095a	80	Pulse	99	3253082	12956	1
Fage_P095a	80	Pulse	99	3265482	25356	1
Fage_P095a	80	Pulse	99	3277882	37756	1
Fage_P095a	80	Pulse	99	3290282	50156	1
Fage_P095a	80	Pulse	99	3302681	62555	1
Fage_P095a	80	Pulse	99	3315080	74954	1
Fage_P095a	80	Pulse	99	3327481	87355	1
Fage_P095a	80	Pulse	99	3339880	99754	1
Fage_P095a	80	Pulse	99	3352281	112155	1
Fage_P095a	80	Pulse	99	3364680	124554	1
Fage_P095a	81	Picture	Encoding Sternberg Symbols	3364747	0	1	24824	2	0	next	other	0
Fage_P095a	81	Pulse	99	3377080	12333	1
Fage_P095a	81	Pulse	99	3389481	24734	1
Fage_P095a	82	Picture	Fixation Cross Sternberg Symbols after Encoding	3389571	0	1	12496	2	0	next	other	0
Fage_P095a	82	Pulse	99	3401879	12308	1
Fage_P095a	83	Picture	Stroop Sternberg	3402067	0	1	24824	2	0	next	hit	379
Fage_P095a	83	Response	1	3408249	6182	1
Fage_P095a	83	Pulse	99	3414279	12212	1
Fage_P095a	83	Pulse	99	3426679	24612	1
Fage_P095a	84	Picture	Fixation Cross Sternberg Symbols after Stroop	3426891	0	1	37319	2	0	next	other	0
Fage_P095a	84	Pulse	99	3439079	12188	1
Fage_P095a	84	Pulse	99	3451479	24588	1
Fage_P095a	84	Pulse	99	3463878	36987	1
Fage_P095a	85	Picture	Retrieval Sternberg Symbols	3464210	0	1	24824	2	0	next	incorrect	388
Fage_P095a	85	Pulse	99	3476278	12068	1
Fage_P095a	85	Response	2	3483788	19578	1
Fage_P095a	85	Pulse	99	3488677	24467	1
Fage_P095a	86	Picture	Fixation Cross after Retrieval	3489034	0	1	124621	2	0	next	other	0
Fage_P095a	86	Pulse	99	3501077	12043	1
Fage_P095a	86	Pulse	99	3513477	24443	1
Fage_P095a	86	Pulse	99	3525877	36843	1
Fage_P095a	86	Pulse	99	3538277	49243	1
Fage_P095a	86	Pulse	99	3550676	61642	1
Fage_P095a	86	Pulse	99	3563076	74042	1
Fage_P095a	86	Pulse	99	3575476	86442	1
Fage_P095a	86	Pulse	99	3587876	98842	1
Fage_P095a	86	Pulse	99	3600275	111241	1
Fage_P095a	86	Pulse	99	3612675	123641	1
Fage_P095a	87	Picture	Encoding Sternberg Symbols	3613655	0	1	24824	2	0	next	other	0
Fage_P095a	87	Pulse	99	3625075	11420	1
Fage_P095a	87	Pulse	99	3637475	23820	1
Fage_P095a	88	Picture	Fixation Cross Sternberg Symbols after Encoding	3638479	0	1	12495	2	0	next	other	0
Fage_P095a	88	Pulse	99	3649875	11396	1
Fage_P095a	89	Picture	Stroop Sternberg	3650974	0	1	24824	3	0	next	incorrect	407
Fage_P095a	89	Response	2	3660464	9490	1
Fage_P095a	89	Pulse	99	3662274	11300	1
Fage_P095a	89	Pulse	99	3674674	23700	1
Fage_P095a	90	Picture	Fixation Cross Sternberg Symbols after Stroop	3675798	0	2	37319	4	0	next	other	0
Fage_P095a	90	Pulse	99	3687074	11276	1
Fage_P095a	90	Pulse	99	3699474	23676	1
Fage_P095a	90	Pulse	99	3711873	36075	1
Fage_P095a	91	Picture	Retrieval Sternberg Symbols	3713117	0	2	24825	3	0	next	incorrect	415
Fage_P095a	91	Response	2	3723233	10116	1
Fage_P095a	91	Pulse	99	3724283	11166	1
Fage_P095a	91	Pulse	99	3736683	23566	1
Fage_P095a	92	Picture	Fixation Cross after Retrieval	3737942	0	1	112292	2	0	next	other	0
Fage_P095a	92	Pulse	99	3749083	11141	1
Fage_P095a	92	Pulse	99	3761483	23541	1
Fage_P095a	92	Pulse	99	3773882	35940	1
Fage_P095a	92	Pulse	99	3786282	48340	1
Fage_P095a	92	Pulse	99	3798682	60740	1
Fage_P095a	92	Pulse	99	3811082	73140	1
Fage_P095a	92	Pulse	99	3823481	85539	1
Fage_P095a	92	Pulse	99	3835881	97939	1
Fage_P095a	92	Pulse	99	3848281	110339	1
Fage_P095a	93	Picture	Encoding Sternberg Symbols	3850234	0	1	24824	2	0	next	other	0
Fage_P095a	93	Pulse	99	3860681	10447	1
Fage_P095a	93	Pulse	99	3873080	22846	1
Fage_P095a	94	Picture	Fixation Cross Sternberg Symbols after Encoding	3875058	0	1	12495	2	0	next	other	0
Fage_P095a	94	Pulse	99	3885480	10422	1
Fage_P095a	95	Picture	Stroop Sternberg	3887553	0	1	24824	2	0	next	incorrect	434
Fage_P095a	95	Response	2	3895150	7597	1
Fage_P095a	95	Pulse	99	3897880	10327	1
Fage_P095a	95	Pulse	99	3910280	22727	1
Fage_P095a	96	Picture	Fixation Cross Sternberg Symbols after Stroop	3912377	0	1	37320	2	0	next	other	0
Fage_P095a	96	Pulse	99	3922679	10302	1
Fage_P095a	96	Pulse	99	3935079	22702	1
Fage_P095a	96	Pulse	99	3947479	35102	1
Fage_P095a	97	Picture	Retrieval Sternberg Symbols	3949697	0	1	24824	2	0	next	hit	442
Fage_P095a	97	Response	1	3956179	6482	1
Fage_P095a	97	Pulse	99	3959879	10182	1
Fage_P095a	97	Pulse	99	3972279	22582	1
Fage_P095a	98	Picture	Fixation Cross after Retrieval	3974521	0	1	136949	2	0	next	other	0
Fage_P095a	98	Pulse	99	3984678	10157	1
Fage_P095a	98	Pulse	99	3997078	22557	1
Fage_P095a	98	Pulse	99	4009478	34957	1
Fage_P095a	98	Pulse	99	4021878	47357	1
Fage_P095a	98	Pulse	99	4034277	59756	1
Fage_P095a	98	Pulse	99	4046677	72156	1
Fage_P095a	98	Pulse	99	4059077	84556	1
Fage_P095a	98	Pulse	99	4071477	96956	1
Fage_P095a	98	Pulse	99	4083876	109355	1
Fage_P095a	98	Pulse	99	4096276	121755	1
Fage_P095a	98	Pulse	99	4108676	134155	1
Fage_P095a	99	Picture	Encoding Sternberg Symbols	4111470	0	1	24824	2	0	next	other	0
Fage_P095a	99	Pulse	99	4121076	9606	1
Fage_P095a	99	Pulse	99	4133476	22006	1
Fage_P095a	100	Picture	Fixation Cross Sternberg Symbols after Encoding	4136294	0	1	12496	2	0	next	other	0
Fage_P095a	100	Pulse	99	4145875	9581	1
Fage_P095a	101	Picture	Stroop Sternberg	4148790	0	1	24824	2	0	next	incorrect	463
Fage_P095a	101	Response	2	4154135	5345	1
Fage_P095a	101	Pulse	99	4158275	9485	1
Fage_P095a	101	Pulse	99	4170675	21885	1
Fage_P095a	102	Picture	Fixation Cross Sternberg Symbols after Stroop	4173614	0	1	37319	2	0	next	other	0
Fage_P095a	102	Pulse	99	4183075	9461	1
Fage_P095a	102	Pulse	99	4195474	21860	1
Fage_P095a	102	Pulse	99	4207874	34260	1
Fage_P095a	103	Picture	Retrieval Sternberg Symbols	4210933	0	1	24824	3	0	next	hit	471
Fage_P095a	103	Response	1	4219644	8711	1
Fage_P095a	103	Pulse	99	4220274	9341	1
Fage_P095a	103	Pulse	99	4232674	21741	1
Fage_P095a	104	Picture	Fixation Cross after Retrieval	4235757	0	2	149445	3	0	next	other	0
Fage_P095a	104	Pulse	99	4245074	9317	1
Fage_P095a	104	Pulse	99	4257473	21716	1
Fage_P095a	104	Pulse	99	4269873	34116	1
Fage_P095a	104	Pulse	99	4282273	46516	1
Fage_P095a	104	Pulse	99	4294672	58915	1
Fage_P095a	104	Pulse	99	4307072	71315	1
Fage_P095a	104	Pulse	99	4319472	83715	1
Fage_P095a	104	Pulse	99	4331872	96115	1
Fage_P095a	104	Pulse	99	4344272	108515	1
Fage_P095a	104	Pulse	99	4356671	120914	1
Fage_P095a	104	Pulse	99	4369071	133314	1
Fage_P095a	104	Pulse	99	4381471	145714	1
Fage_P095a	105	Picture	Encoding Sternberg Symbols	4385202	0	1	24824	2	0	next	other	0
Fage_P095a	105	Pulse	99	4393871	8669	1
Fage_P095a	105	Pulse	99	4406270	21068	1
Fage_P095a	106	Picture	Fixation Cross Sternberg Symbols after Encoding	4410026	0	1	12495	3	0	next	other	0
Fage_P095a	106	Pulse	99	4418670	8644	1
Fage_P095a	107	Picture	Stroop Sternberg	4422521	0	2	24825	3	0	next	hit	493
Fage_P095a	107	Response	1	4430470	7949	1
Fage_P095a	107	Pulse	99	4431070	8549	1
Fage_P095a	107	Pulse	99	4443470	20949	1
Fage_P095a	108	Picture	Fixation Cross Sternberg Symbols after Stroop	4447346	0	1	37319	2	0	next	other	0
Fage_P095a	108	Pulse	99	4455870	8524	1
Fage_P095a	108	Pulse	99	4468269	20923	1
Fage_P095a	108	Pulse	99	4480669	33323	1
Fage_P095a	109	Picture	Retrieval Sternberg Symbols	4484665	0	1	24824	2	0	next	incorrect	501
Fage_P095a	109	Response	2	4492459	7794	1
Fage_P095a	109	Pulse	99	4493069	8404	1
Fage_P095a	109	Pulse	99	4505469	20804	1
Fage_P095a	110	Picture	Fixation Cross after Retrieval	4509489	0	1	136949	2	0	next	other	0
Fage_P095a	110	Pulse	99	4517868	8379	1
Fage_P095a	110	Pulse	99	4530268	20779	1
Fage_P095a	110	Pulse	99	4542668	33179	1
Fage_P095a	110	Pulse	99	4555066	45577	2
Fage_P095a	110	Pulse	99	4567468	57979	1
Fage_P095a	110	Pulse	99	4579867	70378	1
Fage_P095a	110	Pulse	99	4592267	82778	1
Fage_P095a	110	Pulse	99	4604666	95177	1
Fage_P095a	110	Pulse	99	4617066	107577	1
Fage_P095a	110	Pulse	99	4629466	119977	1
Fage_P095a	110	Pulse	99	4641866	132377	1
Fage_P095a	111	Picture	Encoding Sternberg Symbols	4646438	0	1	24825	2	0	next	other	0
Fage_P095a	111	Pulse	99	4654266	7828	1
Fage_P095a	111	Pulse	99	4666666	20228	1
Fage_P095a	112	Picture	Fixation Cross Sternberg Symbols after Encoding	4671263	0	1	12495	2	0	next	other	0
Fage_P095a	112	Pulse	99	4679065	7802	1
Fage_P095a	113	Picture	Stroop Sternberg	4683758	0	1	24824	2	0	next	incorrect	523
Fage_P095a	113	Pulse	99	4691465	7707	1
Fage_P095a	113	Response	2	4691955	8197	1
Fage_P095a	113	Pulse	99	4703865	20107	1
Fage_P095a	114	Picture	Fixation Cross Sternberg Symbols after Stroop	4708582	0	1	37320	2	0	next	other	0
Fage_P095a	114	Pulse	99	4716265	7683	1
Fage_P095a	114	Pulse	99	4728664	20082	1
Fage_P095a	114	Pulse	99	4741064	32482	1
Fage_P095a	115	Picture	Retrieval Sternberg Symbols	4745902	0	1	24824	2	0	next	incorrect	531
Fage_P095a	115	Pulse	99	4753464	7562	1
Fage_P095a	115	Response	2	4755254	9352	1
Fage_P095a	115	Pulse	99	4765864	19962	1
Fage_P095a	116	Picture	Fixation Cross after Retrieval	4770726	0	1	112291	2	0	next	other	0
Fage_P095a	116	Pulse	99	4778263	7537	1
Fage_P095a	116	Pulse	99	4790663	19937	1
Fage_P095a	116	Pulse	99	4803063	32337	1
Fage_P095a	116	Pulse	99	4815463	44737	1
Fage_P095a	116	Pulse	99	4827862	57136	1
Fage_P095a	116	Pulse	99	4840262	69536	1
Fage_P095a	116	Pulse	99	4852662	81936	1
Fage_P095a	116	Pulse	99	4865062	94336	1
Fage_P095a	116	Pulse	99	4877462	106736	1
Fage_P095a	117	Picture	Encoding Sternberg Symbols	4883017	0	1	24824	3	0	next	other	0
Fage_P095a	117	Pulse	99	4889861	6844	1
Fage_P095a	117	Pulse	99	4902261	19244	1
Fage_P095a	118	Picture	Fixation Cross Sternberg Symbols after Encoding	4907841	0	2	12496	3	0	next	other	0
Fage_P095a	118	Pulse	99	4914661	6820	1
Fage_P095a	119	Picture	Stroop Sternberg	4920337	0	1	24824	2	0	next	incorrect	550
Fage_P095a	119	Pulse	99	4927061	6724	1
Fage_P095a	119	Response	2	4928320	7983	1
Fage_P095a	119	Pulse	99	4939460	19123	1
Fage_P095a	120	Picture	Fixation Cross Sternberg Symbols after Stroop	4945161	0	1	37319	3	0	next	other	0
Fage_P095a	120	Pulse	99	4951860	6699	1
Fage_P095a	120	Pulse	99	4964260	19099	1
Fage_P095a	120	Pulse	99	4976660	31499	1
Fage_P095a	121	Picture	Retrieval Sternberg Symbols	4982480	0	2	24825	3	0	next	incorrect	558
Fage_P095a	121	Pulse	99	4989059	6579	1
Fage_P095a	121	Response	2	4992639	10159	1
Fage_P095a	121	Pulse	99	5001459	18979	1
Fage_P095a	122	Picture	Fixation Cross after Retrieval	5007305	0	1	149444	2	0	next	other	0
Fage_P095a	122	Pulse	99	5013859	6554	1
Fage_P095a	122	Pulse	99	5026259	18954	1
Fage_P095a	122	Pulse	99	5038658	31353	1
Fage_P095a	122	Pulse	99	5051058	43753	1
Fage_P095a	122	Pulse	99	5063458	56153	1
Fage_P095a	122	Pulse	99	5075858	68553	1
Fage_P095a	122	Pulse	99	5088258	80953	1
Fage_P095a	122	Pulse	99	5100657	93352	1
Fage_P095a	122	Pulse	99	5113057	105752	1
Fage_P095a	122	Pulse	99	5125457	118152	1
Fage_P095a	122	Pulse	99	5137857	130552	1
Fage_P095a	122	Pulse	99	5150256	142951	1
Fage_P095a	123	Picture	Encoding Sternberg Symbols	5156749	0	1	24824	2	0	next	other	0
Fage_P095a	123	Pulse	99	5162656	5907	1
Fage_P095a	123	Pulse	99	5175056	18307	1
Fage_P095a	124	Picture	Fixation Cross Sternberg Symbols after Encoding	5181573	0	1	12496	2	0	next	other	0
Fage_P095a	124	Pulse	99	5187456	5883	1
Fage_P095a	125	Picture	Stroop Sternberg	5194069	0	1	24824	2	0	next	incorrect	580
Fage_P095a	125	Pulse	99	5199856	5787	1
Fage_P095a	125	Response	2	5200975	6906	1
Fage_P095a	125	Pulse	99	5212255	18186	1
Fage_P095a	126	Picture	Fixation Cross Sternberg Symbols after Stroop	5218893	0	1	37319	2	0	next	other	0
Fage_P095a	126	Pulse	99	5224655	5762	1
Fage_P095a	126	Pulse	99	5237055	18162	1
Fage_P095a	126	Pulse	99	5249455	30562	1
Fage_P095a	127	Picture	Retrieval Sternberg Symbols	5256212	0	1	24824	2	0	next	hit	588
Fage_P095a	127	Pulse	99	5261854	5642	1
Fage_P095a	127	Response	1	5264554	8342	1
Fage_P095a	127	Pulse	99	5274254	18042	1
Fage_P095a	128	Picture	Fixation Cross after Retrieval	5281036	0	1	124621	2	0	next	other	0
Fage_P095a	128	Pulse	99	5286654	5618	1
Fage_P095a	128	Pulse	99	5299054	18018	1
Fage_P095a	128	Pulse	99	5311463	30427	1
Fage_P095a	128	Pulse	99	5323853	42817	1
Fage_P095a	128	Pulse	99	5336253	55217	1
Fage_P095a	128	Pulse	99	5348653	67617	1
Fage_P095a	128	Pulse	99	5361052	80016	1
Fage_P095a	128	Pulse	99	5373452	92416	1
Fage_P095a	128	Pulse	99	5385852	104816	1
Fage_P095a	128	Pulse	99	5398252	117216	1
Fage_P095a	129	Picture	Encoding Sternberg Symbols	5405657	0	1	24824	2	0	next	other	0
Fage_P095a	129	Pulse	99	5410662	5005	1
Fage_P095a	129	Pulse	99	5423061	17404	1
Fage_P095a	130	Picture	Fixation Cross Sternberg Symbols after Encoding	5430481	0	1	12495	2	0	next	other	0
Fage_P095a	130	Pulse	99	5435461	4980	1
Fage_P095a	131	Picture	Stroop Sternberg	5442976	0	1	24824	3	0	next	incorrect	608
Fage_P095a	131	Pulse	99	5447861	4885	1
Fage_P095a	131	Response	2	5449641	6665	1
Fage_P095a	131	Pulse	99	5460261	17285	1
Fage_P095a	132	Picture	Fixation Cross Sternberg Symbols after Stroop	5467800	0	2	37320	3	0	next	other	0
Fage_P095a	132	Pulse	99	5472660	4860	1
Fage_P095a	132	Pulse	99	5485060	17260	1
Fage_P095a	132	Pulse	99	5497460	29660	1
Fage_P095a	133	Picture	Retrieval Sternberg Symbols	5505120	0	1	24824	2	0	next	hit	616
Fage_P095a	133	Pulse	99	5509860	4740	1
Fage_P095a	133	Response	1	5514459	9339	1
Fage_P095a	133	Pulse	99	5522259	17139	1
Fage_P095a	134	Picture	Fixation Cross after Retrieval	5529944	0	1	112292	2	0	next	other	0
Fage_P095a	134	Pulse	99	5534659	4715	1
Fage_P095a	134	Pulse	99	5547059	17115	1
Fage_P095a	134	Pulse	99	5559459	29515	1
Fage_P095a	134	Pulse	99	5571859	41915	1
Fage_P095a	134	Pulse	99	5584258	54314	1
Fage_P095a	134	Pulse	99	5596658	66714	1
Fage_P095a	134	Pulse	99	5609058	79114	1
Fage_P095a	134	Pulse	99	5621458	91514	1
Fage_P095a	134	Pulse	99	5633857	103913	1
Fage_P095a	135	Picture	Encoding Sternberg Symbols	5642236	0	1	24824	2	0	next	other	0
Fage_P095a	135	Pulse	99	5646257	4021	1
Fage_P095a	135	Pulse	99	5658657	16421	1
Fage_P095a	136	Picture	Fixation Cross Sternberg Symbols after Encoding	5667060	0	1	12495	3	0	next	other	0
Fage_P095a	136	Pulse	99	5671057	3997	1
Fage_P095a	137	Picture	Stroop Sternberg	5679555	0	2	24824	3	0	next	hit	635
Fage_P095a	137	Pulse	99	5683457	3902	1
Fage_P095a	137	Response	1	5687957	8402	1
Fage_P095a	137	Pulse	99	5695856	16301	1
Fage_P095a	138	Picture	Fixation Cross Sternberg Symbols after Stroop	5704379	0	1	37320	2	0	next	other	0
Fage_P095a	138	Pulse	99	5708256	3877	1
Fage_P095a	138	Pulse	99	5720656	16277	1
Fage_P095a	138	Pulse	99	5733054	28675	2
Fage_P095a	139	Picture	Retrieval Sternberg Symbols	5741699	0	1	24824	2	0	next	hit	643
Fage_P095a	139	Pulse	99	5745457	3758	1
Fage_P095a	139	Response	1	5750225	8526	1
Fage_P095a	139	Pulse	99	5757855	16156	1
Fage_P095a	140	Picture	Fixation Cross after Retrieval	5766523	0	1	136949	2	0	next	other	0
Fage_P095a	140	Pulse	99	5770255	3732	1
Fage_P095a	140	Pulse	99	5782653	16130	4
Fage_P095a	140	Pulse	99	5795054	28531	1
Fage_P095a	140	Pulse	99	5807454	40931	1
Fage_P095a	140	Pulse	99	5819853	53330	2
Fage_P095a	140	Pulse	99	5832255	65732	1
Fage_P095a	140	Pulse	99	5844653	78130	1
Fage_P095a	140	Pulse	99	5857053	90530	1
Fage_P095a	140	Pulse	99	5869453	102930	1
Fage_P095a	140	Pulse	99	5881853	115330	1
Fage_P095a	140	Pulse	99	5894252	127729	1
Fage_P095a	141	Picture	Encoding Sternberg Symbols	5903472	0	1	24824	2	0	next	other	0
Fage_P095a	141	Pulse	99	5906652	3180	1
Fage_P095a	141	Pulse	99	5919052	15580	1
Fage_P095a	142	Picture	Fixation Cross Sternberg Symbols after Encoding	5928296	0	1	12496	2	0	next	other	0
Fage_P095a	142	Pulse	99	5931452	3156	1
Fage_P095a	143	Picture	Stroop Sternberg	5940792	0	1	24824	2	0	next	hit	664
Fage_P095a	143	Pulse	99	5943852	3060	1
Fage_P095a	143	Response	1	5946881	6089	1
Fage_P095a	143	Pulse	99	5956251	15459	1
Fage_P095a	144	Picture	Fixation Cross Sternberg Symbols after Stroop	5965616	0	1	37319	2	0	next	other	0
Fage_P095a	144	Pulse	99	5968651	3035	1
Fage_P095a	144	Pulse	99	5981051	15435	1
Fage_P095a	144	Pulse	99	5993451	27835	1
Fage_P095a	145	Picture	Retrieval Sternberg Symbols	6002935	0	1	24824	2	0	next	incorrect	672
Fage_P095a	145	Pulse	99	6005850	2915	1
Fage_P095a	145	Response	2	6014290	11355	1
Fage_P095a	145	Pulse	99	6018250	15315	1
Fage_P095a	146	Picture	Fixation Cross after Retrieval	6027759	0	1	112292	2	0	next	other	0
Fage_P095a	146	Pulse	99	6030650	2891	1
Fage_P095a	146	Pulse	99	6043050	15291	1
Fage_P095a	146	Pulse	99	6055449	27690	1
Fage_P095a	146	Pulse	99	6067849	40090	1
Fage_P095a	146	Pulse	99	6080249	52490	1
Fage_P095a	146	Pulse	99	6092649	64890	1
Fage_P095a	146	Pulse	99	6105048	77289	1
Fage_P095a	146	Pulse	99	6117448	89689	1
Fage_P095a	146	Pulse	99	6129848	102089	1
Fage_P095a	147	Picture	Instruction Sternberg Letters	6140051	0	1	37320	2	0	next	other	0
Fage_P095a	147	Pulse	99	6142248	2197	1
Fage_P095a	147	Pulse	99	6154648	14597	1
Fage_P095a	147	Pulse	99	6167047	26996	1
Fage_P095a	148	Picture	Encoding Sternberg Letters	6177371	0	1	24824	2	0	next	other	0
Fage_P095a	148	Pulse	99	6179447	2076	1
Fage_P095a	148	Pulse	99	6191847	14476	1
Fage_P095a	149	Picture	Fixation Cross Sternberg Letters after Encoding	6202195	0	1	12495	2	0	next	other	0
Fage_P095a	149	Pulse	99	6204247	2052	1
Fage_P095a	150	Picture	Stroop Sternberg	6214690	0	1	24824	2	0	next	incorrect	695
Fage_P095a	150	Pulse	99	6216646	1956	1
Fage_P095a	150	Response	2	6227556	12866	1
Fage_P095a	150	Pulse	99	6229046	14356	1
Fage_P095a	151	Picture	Fixation Cross Sternberg Letters after Stroop	6239514	0	1	37320	2	0	next	other	0
Fage_P095a	151	Pulse	99	6241446	1932	1
Fage_P095a	151	Pulse	99	6253846	14332	1
Fage_P095a	151	Pulse	99	6266245	26731	1
Fage_P095a	152	Picture	Retrieval Sternberg Letters	6276834	0	1	24824	2	0	next	incorrect	703
Fage_P095a	152	Pulse	99	6278645	1811	1
Fage_P095a	152	Response	2	6286395	9561	1
Fage_P095a	152	Pulse	99	6291045	14211	1
Fage_P095a	153	Picture	Fixation Cross after Retrieval	6301658	0	1	112291	3	0	next	other	0
Fage_P095a	153	Pulse	99	6303445	1787	1
Fage_P095a	153	Pulse	99	6315844	14186	1
Fage_P095a	153	Pulse	99	6328244	26586	1
Fage_P095a	153	Pulse	99	6340644	38986	1
Fage_P095a	153	Pulse	99	6353044	51386	1
Fage_P095a	153	Pulse	99	6365444	63786	1
Fage_P095a	153	Pulse	99	6377843	76185	1
Fage_P095a	153	Pulse	99	6390243	88585	1
Fage_P095a	153	Pulse	99	6402643	100985	1
Fage_P095a	154	Picture	Encoding Sternberg Letters	6413949	0	2	24825	3	0	next	other	0
Fage_P095a	154	Pulse	99	6415043	1094	1
Fage_P095a	154	Pulse	99	6427442	13493	1
Fage_P095a	155	Picture	Fixation Cross Sternberg Letters after Encoding	6438774	0	1	12495	2	0	next	other	0
Fage_P095a	155	Pulse	99	6439842	1068	1
Fage_P095a	156	Picture	Stroop Sternberg	6451269	0	1	24824	2	0	next	incorrect	722
Fage_P095a	156	Pulse	99	6452242	973	1
Fage_P095a	156	Response	2	6456752	5483	1
Fage_P095a	156	Pulse	99	6464642	13373	1
Fage_P095a	157	Picture	Fixation Cross Sternberg Letters after Stroop	6476093	0	1	37320	2	0	next	other	0
Fage_P095a	157	Pulse	99	6477042	949	1
Fage_P095a	157	Pulse	99	6489441	13348	1
Fage_P095a	157	Pulse	99	6501841	25748	1
Fage_P095a	158	Picture	Retrieval Sternberg Letters	6513413	0	1	24824	2	0	next	hit	730
Fage_P095a	158	Pulse	99	6514241	828	1
Fage_P095a	158	Response	1	6520121	6708	1
Fage_P095a	158	Pulse	99	6526640	13227	1
Fage_P095a	159	Picture	Fixation Cross after Retrieval	6538237	0	1	149444	3	0	next	other	0
Fage_P095a	159	Pulse	99	6539040	803	1
Fage_P095a	159	Pulse	99	6551440	13203	1
Fage_P095a	159	Pulse	99	6563840	25603	1
Fage_P095a	159	Pulse	99	6576240	38003	1
Fage_P095a	159	Pulse	99	6588639	50402	1
Fage_P095a	159	Pulse	99	6601039	62802	1
Fage_P095a	159	Pulse	99	6613439	75202	1
Fage_P095a	159	Pulse	99	6625839	87602	1
Fage_P095a	159	Pulse	99	6638238	100001	1
Fage_P095a	159	Pulse	99	6650638	112401	1
Fage_P095a	159	Pulse	99	6663038	124801	1
Fage_P095a	159	Pulse	99	6675438	137201	1
Fage_P095a	160	Picture	Encoding Sternberg Letters	6687681	0	2	24824	3	0	next	other	0
Fage_P095a	160	Pulse	99	6687838	157	1
Fage_P095a	160	Pulse	99	6700237	12556	1
Fage_P095a	161	Picture	Fixation Cross Sternberg Letters after Encoding	6712505	0	1	12496	2	0	next	other	0
Fage_P095a	161	Pulse	99	6712637	132	1
Fage_P095a	162	Picture	Stroop Sternberg	6725001	0	1	24824	2	0	next	hit	752
Fage_P095a	162	Pulse	99	6725037	36	1
Fage_P095a	162	Response	1	6732147	7146	1
Fage_P095a	162	Pulse	99	6737436	12435	1
Fage_P095a	163	Picture	Fixation Cross Sternberg Letters after Stroop	6749825	0	1	37319	2	0	next	other	0
Fage_P095a	163	Pulse	99	6749836	11	1
Fage_P095a	163	Pulse	99	6762236	12411	1
Fage_P095a	163	Pulse	99	6774636	24811	1
Fage_P095a	163	Pulse	99	6787035	37210	2
Fage_P095a	164	Picture	Retrieval Sternberg Letters	6787144	0	1	24825	2	0	next	hit	760
Fage_P095a	164	Response	1	6794566	7422	1
Fage_P095a	164	Pulse	99	6799435	12291	1
Fage_P095a	164	Pulse	99	6811835	24691	1
Fage_P095a	165	Picture	Fixation Cross after Retrieval	6811969	0	1	124620	2	0	next	other	0
Fage_P095a	165	Pulse	99	6824235	12266	1
Fage_P095a	165	Pulse	99	6836635	24666	1
Fage_P095a	165	Pulse	99	6849035	37066	1
Fage_P095a	165	Pulse	99	6861434	49465	1
Fage_P095a	165	Pulse	99	6873834	61865	1
Fage_P095a	165	Pulse	99	6886234	74265	1
Fage_P095a	165	Pulse	99	6898634	86665	1
Fage_P095a	165	Pulse	99	6911033	99064	1
Fage_P095a	165	Pulse	99	6923433	111464	1
Fage_P095a	165	Pulse	99	6935833	123864	1
Fage_P095a	166	Picture	Encoding Sternberg Letters	6936589	0	1	24824	2	0	next	other	0
Fage_P095a	166	Pulse	99	6948233	11644	1
Fage_P095a	166	Pulse	99	6960632	24043	1
Fage_P095a	167	Picture	Fixation Cross Sternberg Letters after Encoding	6961413	0	1	12495	3	0	next	other	0
Fage_P095a	167	Pulse	99	6973032	11619	1
Fage_P095a	168	Picture	Stroop Sternberg	6973908	0	2	24825	3	0	next	hit	780
Fage_P095a	168	Response	1	6983082	9174	1
Fage_P095a	168	Pulse	99	6985432	11524	1
Fage_P095a	168	Pulse	99	6997832	23924	1
Fage_P095a	169	Picture	Fixation Cross Sternberg Letters after Stroop	6998733	0	1	37319	2	0	next	other	0
Fage_P095a	169	Pulse	99	7010232	11499	1
Fage_P095a	169	Pulse	99	7022631	23898	1
Fage_P095a	169	Pulse	99	7035031	36298	1
Fage_P095a	170	Picture	Retrieval Sternberg Letters	7036052	0	1	24824	2	0	next	incorrect	788
Fage_P095a	170	Response	2	7041531	5479	1
Fage_P095a	170	Pulse	99	7047431	11379	1
Fage_P095a	170	Pulse	99	7059831	23779	1
Fage_P095a	171	Picture	Fixation Cross after Retrieval	7060876	0	1	137116	2	0	next	other	0
Fage_P095a	171	Pulse	99	7072230	11354	1
Fage_P095a	171	Pulse	99	7084630	23754	1
Fage_P095a	171	Pulse	99	7097030	36154	1
Fage_P095a	171	Pulse	99	7109430	48554	1
Fage_P095a	171	Pulse	99	7121829	60953	1
Fage_P095a	171	Pulse	99	7134229	73353	1
Fage_P095a	171	Pulse	99	7146629	85753	1
Fage_P095a	171	Pulse	99	7159029	98153	1
Fage_P095a	171	Pulse	99	7171429	110553	1
Fage_P095a	171	Pulse	99	7183838	122962	1
Fage_P095a	171	Pulse	99	7196238	135362	1
Fage_P095a	172	Picture	Encoding Sternberg Letters	7197992	0	1	24824	2	0	next	other	0
Fage_P095a	172	Pulse	99	7208638	10646	1
Fage_P095a	172	Pulse	99	7221038	23046	1
Fage_P095a	173	Picture	Fixation Cross Sternberg Letters after Encoding	7222816	0	1	12495	3	0	next	other	0
Fage_P095a	173	Pulse	99	7233437	10621	1
Fage_P095a	174	Picture	Stroop Sternberg	7235311	0	2	24825	3	0	next	incorrect	809
Fage_P095a	174	Response	2	7241597	6286	1
Fage_P095a	174	Pulse	99	7245837	10526	1
Fage_P095a	174	Pulse	99	7258237	22926	1
Fage_P095a	175	Picture	Fixation Cross Sternberg Letters after Stroop	7260136	0	1	37319	2	0	next	other	0
Fage_P095a	175	Pulse	99	7270637	10501	1
Fage_P095a	175	Pulse	99	7283036	22900	1
Fage_P095a	175	Pulse	99	7295436	35300	1
Fage_P095a	176	Picture	Retrieval Sternberg Letters	7297455	0	1	24824	2	0	next	hit	817
Fage_P095a	176	Response	1	7304456	7001	1
Fage_P095a	176	Pulse	99	7307836	10381	1
Fage_P095a	176	Pulse	99	7320236	22781	1
Fage_P095a	177	Picture	Fixation Cross after Retrieval	7322279	0	1	124621	2	0	next	other	0
Fage_P095a	177	Pulse	99	7332635	10356	1
Fage_P095a	177	Pulse	99	7345035	22756	1
Fage_P095a	177	Pulse	99	7357435	35156	1
Fage_P095a	177	Pulse	99	7369835	47556	1
Fage_P095a	177	Pulse	99	7382234	59955	1
Fage_P095a	177	Pulse	99	7394634	72355	1
Fage_P095a	177	Pulse	99	7407034	84755	1
Fage_P095a	177	Pulse	99	7419434	97155	1
Fage_P095a	177	Pulse	99	7431834	109555	1
Fage_P095a	177	Pulse	99	7444233	121954	1
Fage_P095a	178	Picture	Encoding Sternberg Letters	7446900	0	1	24824	2	0	next	other	0
Fage_P095a	178	Pulse	99	7456633	9733	1
Fage_P095a	178	Pulse	99	7469033	22133	1
Fage_P095a	179	Picture	Fixation Cross Sternberg Letters after Encoding	7471724	0	1	12495	2	0	next	other	0
Fage_P095a	179	Pulse	99	7481433	9709	1
Fage_P095a	180	Picture	Stroop Sternberg	7484219	0	1	24824	2	0	next	incorrect	837
Fage_P095a	180	Response	2	7489893	5674	1
Fage_P095a	180	Pulse	99	7493832	9613	1
Fage_P095a	180	Pulse	99	7506232	22013	1
Fage_P095a	181	Picture	Fixation Cross Sternberg Letters after Stroop	7509043	0	1	37320	2	0	next	other	0
Fage_P095a	181	Pulse	99	7518632	9589	1
Fage_P095a	181	Pulse	99	7531032	21989	1
Fage_P095a	181	Pulse	99	7543431	34388	1
Fage_P095a	182	Picture	Retrieval Sternberg Letters	7546363	0	1	24824	2	0	next	hit	846
Fage_P095a	182	Pulse	99	7555831	9468	1
Fage_P095a	182	Response	1	7559421	13058	1
Fage_P095a	182	Pulse	99	7568231	21868	1
Fage_P095a	183	Picture	Fixation Cross after Retrieval	7571187	0	1	112292	2	0	next	other	0
Fage_P095a	183	Pulse	99	7580631	9444	1
Fage_P095a	183	Pulse	99	7593031	21844	1
Fage_P095a	183	Pulse	99	7605430	34243	1
Fage_P095a	183	Pulse	99	7617830	46643	1
Fage_P095a	183	Pulse	99	7630230	59043	1
Fage_P095a	183	Pulse	99	7642630	71443	1
Fage_P095a	183	Pulse	99	7655029	83842	1
Fage_P095a	183	Pulse	99	7667429	96242	1
Fage_P095a	183	Pulse	99	7679829	108642	1
Fage_P095a	184	Picture	Encoding Sternberg Letters	7683479	0	1	24824	2	0	next	other	0
Fage_P095a	184	Pulse	99	7692229	8750	1
Fage_P095a	184	Pulse	99	7704628	21149	1
Fage_P095a	185	Picture	Fixation Cross Sternberg Letters after Encoding	7708303	0	1	12495	2	0	next	other	0
Fage_P095a	185	Pulse	99	7717028	8725	1
Fage_P095a	186	Picture	Stroop Sternberg	7720798	0	1	24824	2	0	next	hit	864
Fage_P095a	186	Response	1	7725438	4640	1
Fage_P095a	186	Pulse	99	7729428	8630	1
Fage_P095a	186	Pulse	99	7741828	21030	1
Fage_P095a	187	Picture	Fixation Cross Sternberg Letters after Stroop	7745622	0	1	37320	2	0	next	other	0
Fage_P095a	187	Pulse	99	7754228	8606	1
Fage_P095a	187	Pulse	99	7766627	21005	1
Fage_P095a	187	Pulse	99	7779027	33405	1
Fage_P095a	188	Picture	Retrieval Sternberg Letters	7782942	0	1	24824	2	0	next	incorrect	872
Fage_P095a	188	Response	2	7790837	7895	1
Fage_P095a	188	Pulse	99	7791427	8485	1
Fage_P095a	188	Pulse	99	7803827	20885	1
Fage_P095a	189	Picture	Fixation Cross after Retrieval	7807766	0	1	112291	3	0	next	other	0
Fage_P095a	189	Pulse	99	7816226	8460	1
Fage_P095a	189	Pulse	99	7828626	20860	1
Fage_P095a	189	Pulse	99	7841026	33260	1
Fage_P095a	189	Pulse	99	7853426	45660	1
Fage_P095a	189	Pulse	99	7865825	58059	1
Fage_P095a	189	Pulse	99	7878225	70459	1
Fage_P095a	189	Pulse	99	7890625	82859	1
Fage_P095a	189	Pulse	99	7903025	95259	1
Fage_P095a	189	Pulse	99	7915425	107659	1
Fage_P095a	190	Picture	Encoding Sternberg Letters	7920057	0	2	24825	3	0	next	other	0
Fage_P095a	190	Pulse	99	7927824	7767	1
Fage_P095a	190	Pulse	99	7940224	20167	1
Fage_P095a	191	Picture	Fixation Cross Sternberg Letters after Encoding	7944882	0	1	12495	2	0	next	other	0
Fage_P095a	191	Pulse	99	7952624	7742	1
Fage_P095a	192	Picture	Stroop Sternberg	7957377	0	1	24824	2	0	next	incorrect	891
Fage_P095a	192	Response	2	7962144	4767	1
Fage_P095a	192	Pulse	99	7965023	7646	1
Fage_P095a	192	Pulse	99	7977423	20046	1
Fage_P095a	193	Picture	Fixation Cross Sternberg Letters after Stroop	7982201	0	1	37320	2	0	next	other	0
Fage_P095a	193	Pulse	99	7989823	7622	1
Fage_P095a	193	Pulse	99	8002223	20022	1
Fage_P095a	193	Pulse	99	8014623	32422	1
Fage_P095a	194	Picture	Retrieval Sternberg Letters	8019521	0	1	24824	2	0	next	hit	900
Fage_P095a	194	Pulse	99	8027022	7501	1
Fage_P095a	194	Response	1	8027072	7551	1
Fage_P095a	194	Pulse	99	8039422	19901	1
Fage_P095a	195	Picture	Fixation Cross after Retrieval	8044345	0	1	137116	2	0	next	other	0
Fage_P095a	195	Pulse	99	8051822	7477	1
Fage_P095a	195	Pulse	99	8064222	19877	1
Fage_P095a	195	Pulse	99	8076621	32276	1
Fage_P095a	195	Pulse	99	8089021	44676	1
Fage_P095a	195	Pulse	99	8101421	57076	1
Fage_P095a	195	Pulse	99	8113821	69476	1
Fage_P095a	195	Pulse	99	8126221	81876	1
Fage_P095a	195	Pulse	99	8138620	94275	1
Fage_P095a	195	Pulse	99	8151020	106675	1
Fage_P095a	195	Pulse	99	8163420	119075	1
Fage_P095a	195	Pulse	99	8175820	131475	1
Fage_P095a	196	Picture	Encoding Sternberg Letters	8181461	0	1	24824	2	0	next	other	0
Fage_P095a	196	Pulse	99	8188219	6758	1
Fage_P095a	196	Pulse	99	8200619	19158	1
Fage_P095a	197	Picture	Fixation Cross Sternberg Letters after Encoding	8206285	0	1	12495	2	0	next	other	0
Fage_P095a	197	Pulse	99	8213019	6734	1
Fage_P095a	198	Picture	Stroop Sternberg	8218780	0	1	24824	2	0	next	hit	921
Fage_P095a	198	Pulse	99	8225419	6639	1
Fage_P095a	198	Response	1	8226779	7999	1
Fage_P095a	198	Pulse	99	8237818	19038	1
Fage_P095a	199	Picture	Fixation Cross Sternberg Letters after Stroop	8243604	0	1	37320	2	0	next	other	0
Fage_P095a	199	Pulse	99	8250218	6614	1
Fage_P095a	199	Pulse	99	8262618	19014	1
Fage_P095a	199	Pulse	99	8275018	31414	1
Fage_P095a	200	Picture	Retrieval Sternberg Letters	8280924	0	1	24824	2	0	next	incorrect	929
Fage_P095a	200	Pulse	99	8287418	6494	1
Fage_P095a	200	Response	2	8288497	7573	1
Fage_P095a	200	Pulse	99	8299817	18893	1
Fage_P095a	201	Picture	Fixation Cross after Retrieval	8305748	0	1	124620	2	0	next	other	0
Fage_P095a	201	Pulse	99	8312217	6469	1
Fage_P095a	201	Pulse	99	8324617	18869	1
Fage_P095a	201	Pulse	99	8337017	31269	1
Fage_P095a	201	Pulse	99	8349416	43668	1
Fage_P095a	201	Pulse	99	8361816	56068	1
Fage_P095a	201	Pulse	99	8374216	68468	1
Fage_P095a	201	Pulse	99	8386616	80868	1
Fage_P095a	201	Pulse	99	8399015	93267	1
Fage_P095a	201	Pulse	99	8411415	105667	1
Fage_P095a	201	Pulse	99	8423815	118067	1
Fage_P095a	202	Picture	Encoding Sternberg Letters	8430368	0	1	24824	2	0	next	other	0
Fage_P095a	202	Pulse	99	8436215	5847	1
Fage_P095a	202	Pulse	99	8448614	18246	1
Fage_P095a	203	Picture	Fixation Cross Sternberg Letters after Encoding	8455192	0	1	12496	2	0	next	other	0
Fage_P095a	203	Pulse	99	8461014	5822	1
Fage_P095a	204	Picture	Stroop Sternberg	8467688	0	1	24824	2	0	next	incorrect	948
Fage_P095a	204	Response	2	8472534	4846	1
Fage_P095a	204	Pulse	99	8473414	5726	1
Fage_P095a	204	Pulse	99	8485814	18126	1
Fage_P095a	205	Picture	Fixation Cross Sternberg Letters after Stroop	8492512	0	1	37319	2	0	next	other	0
Fage_P095a	205	Pulse	99	8498214	5702	1
Fage_P095a	205	Pulse	99	8510613	18101	1
Fage_P095a	205	Pulse	99	8523013	30501	1
Fage_P095a	206	Picture	Retrieval Sternberg Letters	8529831	0	1	24824	2	0	next	incorrect	957
Fage_P095a	206	Pulse	99	8535413	5582	1
Fage_P095a	206	Response	2	8536513	6682	1
Fage_P095a	206	Pulse	99	8547813	17982	1
Fage_P095a	207	Picture	Fixation Cross after Retrieval	8554655	0	1	149445	2	0	next	other	0
Fage_P095a	207	Pulse	99	8560212	5557	1
Fage_P095a	207	Pulse	99	8572612	17957	1
Fage_P095a	207	Pulse	99	8585012	30357	1
Fage_P095a	207	Pulse	99	8597412	42757	1
Fage_P095a	207	Pulse	99	8609811	55156	1
Fage_P095a	207	Pulse	99	8622211	67556	1
Fage_P095a	207	Pulse	99	8634611	79956	1
Fage_P095a	207	Pulse	99	8647011	92356	1
Fage_P095a	207	Pulse	99	8659411	104756	1
Fage_P095a	207	Pulse	99	8671810	117155	1
Fage_P095a	207	Pulse	99	8684210	129555	1
Fage_P095a	207	Pulse	99	8696610	141955	1
Fage_P095a	208	Picture	Encoding Sternberg Letters	8704100	0	1	24823	3	0	next	other	0
Fage_P095a	208	Pulse	99	8709010	4910	1
Fage_P095a	208	Pulse	99	8721409	17309	1
Fage_P095a	209	Picture	Fixation Cross Sternberg Letters after Encoding	8728923	0	2	12496	4	0	next	other	0
Fage_P095a	209	Pulse	99	8733809	4886	1
Fage_P095a	210	Picture	Stroop Sternberg	8741419	0	2	24825	3	0	next	incorrect	979
Fage_P095a	210	Pulse	99	8746209	4790	1
Fage_P095a	210	Response	2	8749579	8160	1
Fage_P095a	210	Pulse	99	8758609	17190	1
Fage_P095a	211	Picture	Fixation Cross Sternberg Letters after Stroop	8766244	0	1	37319	2	0	next	other	0
Fage_P095a	211	Pulse	99	8771009	4765	1
Fage_P095a	211	Pulse	99	8783408	17164	1
Fage_P095a	211	Pulse	99	8795808	29564	1
Fage_P095a	212	Picture	Retrieval Sternberg Letters	8803563	0	1	24824	2	0	next	hit	987
Fage_P095a	212	Pulse	99	8808208	4645	1
Fage_P095a	212	Response	1	8810848	7285	1
Fage_P095a	212	Pulse	99	8820608	17045	1
Fage_P095a	213	Picture	Fixation Cross after Retrieval	8828387	0	1	124621	2	0	next	other	0
Fage_P095a	213	Pulse	99	8833007	4620	1
Fage_P095a	213	Pulse	99	8845407	17020	1
Fage_P095a	213	Pulse	99	8857807	29420	1
Fage_P095a	213	Pulse	99	8870207	41820	1
Fage_P095a	213	Pulse	99	8882606	54219	1
Fage_P095a	213	Pulse	99	8895006	66619	1
Fage_P095a	213	Pulse	99	8907406	79019	1
Fage_P095a	213	Pulse	99	8919806	91419	1
Fage_P095a	213	Pulse	99	8932205	103818	1
Fage_P095a	213	Pulse	99	8944605	116218	1
Fage_P095a	214	Picture	Encoding Sternberg Letters	8953008	0	1	24824	2	0	next	other	0
Fage_P095a	214	Pulse	99	8957005	3997	1
Fage_P095a	214	Pulse	99	8969405	16397	1
Fage_P095a	215	Picture	Fixation Cross Sternberg Letters after Encoding	8977832	0	1	12495	2	0	next	other	0
Fage_P095a	215	Pulse	99	8981815	3983	1
Fage_P095a	216	Picture	Stroop Sternberg	8990327	0	1	24824	2	0	next	incorrect	1007
Fage_P095a	216	Pulse	99	8994214	3887	1
Fage_P095a	216	Response	2	8997424	7097	1
Fage_P095a	216	Pulse	99	9006614	16287	1
Fage_P095a	217	Picture	Fixation Cross Sternberg Letters after Stroop	9015151	0	1	37320	2	0	next	other	0
Fage_P095a	217	Pulse	99	9019014	3863	1
Fage_P095a	217	Pulse	99	9031414	16263	1
Fage_P095a	217	Pulse	99	9043813	28662	1
Fage_P095a	218	Picture	Retrieval Sternberg Letters	9052471	0	1	24824	2	0	next	incorrect	1015
Fage_P095a	218	Pulse	99	9056213	3742	1
Fage_P095a	218	Response	2	9058063	5592	1
Fage_P095a	218	Pulse	99	9068613	16142	1
Fage_P095a	219	Picture	Fixation Cross after Retrieval	9077295	0	1	112292	2	0	next	other	0
Fage_P095a	219	Pulse	99	9081013	3718	1
Fage_P095a	219	Pulse	99	9093412	16117	1
Fage_P095a	219	Pulse	99	9105812	28517	1
Fage_P095a	219	Pulse	99	9118212	40917	1
Fage_P095a	219	Pulse	99	9130612	53317	1
Fage_P095a	219	Pulse	99	9143011	65716	1
Fage_P095a	219	Pulse	99	9155411	78116	1
Fage_P095a	219	Pulse	99	9167811	90516	1
Fage_P095a	219	Pulse	99	9180211	102916	1
Fage_P095a	220	Picture	Encoding Sternberg Letters	9189587	0	1	24824	2	0	next	other	0
Fage_P095a	220	Pulse	99	9192611	3024	1
Fage_P095a	220	Pulse	99	9205010	15423	1
Fage_P095a	221	Picture	Fixation Cross Sternberg Letters after Encoding	9214411	0	1	12495	2	0	next	other	0
Fage_P095a	221	Pulse	99	9217410	2999	1
Fage_P095a	222	Picture	Stroop Sternberg	9226906	0	1	24824	2	0	next	hit	1034
Fage_P095a	222	Pulse	99	9229810	2904	1
Fage_P095a	222	Response	1	9231830	4924	1
Fage_P095a	222	Pulse	99	9242210	15304	1
Fage_P095a	223	Picture	Fixation Cross Sternberg Letters after Stroop	9251730	0	1	37320	2	0	next	other	0
Fage_P095a	223	Pulse	99	9254609	2879	1
Fage_P095a	223	Pulse	99	9267009	15279	1
Fage_P095a	223	Pulse	99	9279409	27679	1
Fage_P095a	224	Picture	Retrieval Sternberg Letters	9289050	0	1	24824	2	0	next	incorrect	1042
Fage_P095a	224	Pulse	99	9291809	2759	1
Fage_P095a	224	Response	2	9294878	5828	1
Fage_P095a	224	Pulse	99	9304208	15158	1
Fage_P095a	225	Picture	Fixation Cross after Retrieval	9313874	0	1	124620	2	0	next	other	0
Fage_P095a	225	Pulse	99	9316608	2734	1
Fage_P095a	225	Pulse	99	9329008	15134	1
Fage_P095a	225	Pulse	99	9341408	27534	1
Fage_P095a	225	Pulse	99	9353808	39934	1
Fage_P095a	225	Pulse	99	9366207	52333	1
Fage_P095a	225	Pulse	99	9378607	64733	1
Fage_P095a	225	Pulse	99	9391007	77133	1
Fage_P095a	225	Pulse	99	9403407	89533	1
Fage_P095a	225	Pulse	99	9415806	101932	1
Fage_P095a	225	Pulse	99	9428206	114332	1
Fage_P095a	226	Picture	Encoding Sternberg Letters	9438494	0	1	24824	2	0	next	other	0
Fage_P095a	226	Pulse	99	9440606	2112	1
Fage_P095a	226	Pulse	99	9453006	14512	1
Fage_P095a	227	Picture	Fixation Cross Sternberg Letters after Encoding	9463318	0	1	12496	2	0	next	other	0
Fage_P095a	227	Pulse	99	9465405	2087	1
Fage_P095a	228	Picture	Stroop Sternberg	9475814	0	1	24824	2	0	next	incorrect	1062
Fage_P095a	228	Pulse	99	9477805	1991	1
Fage_P095a	228	Response	2	9480945	5131	1
Fage_P095a	228	Pulse	99	9490205	14391	1
Fage_P095a	229	Picture	Fixation Cross Sternberg Letters after Stroop	9500638	0	1	37319	2	0	next	other	0
Fage_P095a	229	Pulse	99	9502605	1967	1
Fage_P095a	229	Pulse	99	9515005	14367	1
Fage_P095a	229	Pulse	99	9527404	26766	1
Fage_P095a	230	Picture	Retrieval Sternberg Letters	9537957	0	1	24824	3	0	next	incorrect	1070
Fage_P095a	230	Pulse	99	9539804	1847	1
Fage_P095a	230	Response	2	9543414	5457	1
Fage_P095a	230	Pulse	99	9552204	14247	1
Fage_P095a	231	Picture	Fixation Cross after Retrieval	9562781	0	2	124621	3	0	next	other	0
Fage_P095a	231	Pulse	99	9564604	1823	1
Fage_P095a	231	Pulse	99	9577003	14222	1
Fage_P095a	231	Pulse	99	9589403	26622	1
Fage_P095a	231	Pulse	99	9601803	39022	1
Fage_P095a	231	Pulse	99	9614203	51422	1
Fage_P095a	231	Pulse	99	9626602	63821	1
Fage_P095a	231	Pulse	99	9639002	76221	1
Fage_P095a	231	Pulse	99	9651402	88621	1
Fage_P095a	231	Pulse	99	9663802	101021	1
Fage_P095a	231	Pulse	99	9676202	113421	1
Fage_P095a	232	Picture	Encoding Sternberg Letters	9687402	0	1	24824	2	0	next	other	0
Fage_P095a	232	Pulse	99	9688601	1199	1
Fage_P095a	232	Pulse	99	9701001	13599	1
Fage_P095a	233	Picture	Fixation Cross Sternberg Letters after Encoding	9712226	0	1	12495	2	0	next	other	0
Fage_P095a	233	Pulse	99	9713401	1175	1
Fage_P095a	234	Picture	Stroop Sternberg	9724721	0	1	24824	3	0	next	incorrect	1090
Fage_P095a	234	Pulse	99	9725801	1080	1
Fage_P095a	234	Response	2	9730540	5819	1
Fage_P095a	234	Pulse	99	9738200	13479	1
Fage_P095a	235	Picture	Fixation Cross Sternberg Letters after Stroop	9749545	0	2	37320	3	0	next	other	0
Fage_P095a	235	Pulse	99	9750600	1055	1
Fage_P095a	235	Pulse	99	9763000	13455	1
Fage_P095a	235	Pulse	99	9775400	25855	1
Fage_P095a	236	Picture	Retrieval Sternberg Letters	9786865	0	1	24824	2	0	next	incorrect	1098
Fage_P095a	236	Pulse	99	9787799	934	1
Fage_P095a	236	Response	2	9793699	6834	1
Fage_P095a	236	Pulse	99	9800199	13334	1
Fage_P095a	237	Picture	Fixation Cross after Retrieval	9811689	0	1	112292	2	0	next	other	0
Fage_P095a	237	Pulse	99	9812599	910	1
Fage_P095a	237	Pulse	99	9824999	13310	1
Fage_P095a	237	Pulse	99	9837398	25709	1
Fage_P095a	237	Pulse	99	9849798	38109	1
Fage_P095a	237	Pulse	99	9862198	50509	1
Fage_P095a	237	Pulse	99	9874598	62909	1
Fage_P095a	237	Pulse	99	9886997	75308	1
Fage_P095a	237	Pulse	99	9899397	87708	1
Fage_P095a	237	Pulse	99	9911797	100108	1
Fage_P095a	238	Picture	Encoding Sternberg Letters	9923981	0	1	24824	2	0	next	other	0
Fage_P095a	238	Pulse	99	9924197	216	1
Fage_P095a	238	Pulse	99	9936597	12616	1
Fage_P095a	239	Picture	Fixation Cross Sternberg Letters after Encoding	9948805	0	1	12495	3	0	next	other	0
Fage_P095a	239	Pulse	99	9948996	191	1
Fage_P095a	240	Picture	Stroop Sternberg	9961300	0	2	24824	4	0	next	incorrect	1117
Fage_P095a	240	Pulse	99	9961396	96	1
Fage_P095a	240	Response	2	9966936	5636	1
Fage_P095a	240	Pulse	99	9973796	12496	1
Fage_P095a	241	Picture	Fixation Cross Sternberg Letters after Stroop	9986124	0	2	37320	3	0	next	other	0
Fage_P095a	241	Pulse	99	9986196	72	1
Fage_P095a	241	Pulse	99	9998595	12471	1
Fage_P095a	241	Pulse	99	10010995	24871	1
Fage_P095a	241	Pulse	99	10023395	37271	1
Fage_P095a	242	Picture	Retrieval Sternberg Letters	10023444	0	1	24824	2	0	next	incorrect	1125
Fage_P095a	242	Response	2	10031555	8111	1
Fage_P095a	242	Pulse	99	10035795	12351	1
Fage_P095a	242	Pulse	99	10048194	24750	1
Fage_P095a	243	Picture	Fixation Cross after Retrieval	10048268	0	1	137116	2	0	next	other	0
Fage_P095a	243	Pulse	99	10060594	12326	1
Fage_P095a	243	Pulse	99	10072994	24726	1
Fage_P095a	243	Pulse	99	10085394	37126	1
Fage_P095a	243	Pulse	99	10097794	49526	1
Fage_P095a	243	Pulse	99	10110193	61925	1
Fage_P095a	243	Pulse	99	10122593	74325	1
Fage_P095a	243	Pulse	99	10134993	86725	1
Fage_P095a	243	Pulse	99	10147393	99125	1
Fage_P095a	243	Pulse	99	10159792	111524	1
Fage_P095a	243	Pulse	99	10172192	123924	1
Fage_P095a	243	Pulse	99	10184592	136324	1
Fage_P095a	244	Picture	Encoding Sternberg Letters	10185384	0	1	24824	2	0	next	other	0
Fage_P095a	244	Pulse	99	10196992	11608	1
Fage_P095a	244	Pulse	99	10209391	24007	1
Fage_P095a	245	Picture	Fixation Cross Sternberg Letters after Encoding	10210208	0	1	12495	2	0	next	other	0
Fage_P095a	245	Pulse	99	10221791	11583	1
Fage_P095a	246	Picture	Stroop Sternberg	10222703	0	1	24824	3	0	next	incorrect	1146
Fage_P095a	246	Response	2	10228681	5978	1
Fage_P095a	246	Pulse	99	10234191	11488	1
Fage_P095a	246	Pulse	99	10246591	23888	1
Fage_P095a	247	Picture	Fixation Cross Sternberg Letters after Stroop	10247527	0	2	37320	3	0	next	other	0
Fage_P095a	247	Pulse	99	10258991	11464	1
Fage_P095a	247	Pulse	99	10271390	23863	1
Fage_P095a	247	Pulse	99	10283790	36263	1
Fage_P095a	248	Picture	Retrieval Sternberg Letters	10284847	0	1	24824	2	0	next	incorrect	1154
Fage_P095a	248	Response	2	10292200	7353	1
Fage_P095a	248	Pulse	99	10296190	11343	1
Fage_P095a	248	Pulse	99	10308590	23743	1
Fage_P095a	249	Picture	Fixation Cross after Retrieval	10309671	0	1	149445	2	0	next	other	0
Fage_P095a	249	Pulse	99	10320989	11318	1
Fage_P095a	249	Pulse	99	10333389	23718	1
Fage_P095a	249	Pulse	99	10345789	36118	1
Fage_P095a	249	Pulse	99	10358189	48518	1
Fage_P095a	249	Pulse	99	10370588	60917	1
Fage_P095a	249	Pulse	99	10382988	73317	1
Fage_P095a	249	Pulse	99	10395388	85717	1
Fage_P095a	249	Pulse	99	10407788	98117	1
Fage_P095a	249	Pulse	99	10420188	110517	1
Fage_P095a	249	Pulse	99	10432587	122916	1
Fage_P095a	249	Pulse	99	10444987	135316	1
Fage_P095a	249	Pulse	99	10457387	147716	1
Fage_P095a	250	Picture	Encoding Sternberg Letters	10459116	0	1	24824	2	0	next	other	0
Fage_P095a	250	Pulse	99	10469787	10671	1
Fage_P095a	250	Pulse	99	10482186	23070	1
Fage_P095a	251	Picture	Fixation Cross Sternberg Letters after Encoding	10483940	0	1	12495	2	0	next	other	0
Fage_P095a	251	Pulse	99	10494586	10646	1
Fage_P095a	252	Picture	Stroop Sternberg	10496435	0	1	24824	2	0	next	hit	1176
Fage_P095a	252	Response	1	10504416	7981	1
Fage_P095a	252	Pulse	99	10506986	10551	1
Fage_P095a	252	Pulse	99	10519386	22951	1
Fage_P095a	253	Picture	Fixation Cross Sternberg Letters after Stroop	10521259	0	1	37320	2	0	next	other	0
Fage_P095a	253	Pulse	99	10531785	10526	1
Fage_P095a	253	Pulse	99	10544185	22926	1
Fage_P095a	253	Pulse	99	10556585	35326	1
Fage_P095a	254	Picture	Retrieval Sternberg Letters	10558579	0	1	24824	2	0	next	hit	1184
Fage_P095a	254	Response	1	10565365	6786	1
Fage_P095a	254	Pulse	99	10568985	10406	1
Fage_P095a	254	Pulse	99	10581384	22805	1
Fage_P095a	255	Picture	Fixation Cross after Retrieval	10583403	0	1	137116	2	0	next	other	0
Fage_P095a	255	Pulse	99	10593784	10381	1
Fage_P095a	255	Pulse	99	10606184	22781	1
Fage_P095a	255	Pulse	99	10618584	35181	1
Fage_P095a	255	Pulse	99	10630984	47581	1
Fage_P095a	255	Pulse	99	10643383	59980	1
Fage_P095a	255	Pulse	99	10655783	72380	1
Fage_P095a	255	Pulse	99	10668183	84780	1
Fage_P095a	255	Pulse	99	10680583	97180	1
Fage_P095a	255	Pulse	99	10692982	109579	1
Fage_P095a	255	Pulse	99	10705382	121979	1
Fage_P095a	255	Pulse	99	10717782	134379	1
Fage_P095a	256	Picture	Encoding Sternberg Letters	10720519	0	1	24824	2	0	next	other	0
Fage_P095a	256	Pulse	99	10730182	9663	1
Fage_P095a	256	Pulse	99	10742591	22072	1
Fage_P095a	257	Picture	Fixation Cross Sternberg Letters after Encoding	10745343	0	1	12495	2	0	next	other	0
Fage_P095a	257	Pulse	99	10754991	9648	1
Fage_P095a	258	Picture	Stroop Sternberg	10757838	0	1	24824	2	0	next	incorrect	1205
Fage_P095a	258	Response	2	10763741	5903	1
Fage_P095a	258	Pulse	99	10767381	9543	1
Fage_P095a	258	Pulse	99	10779791	21953	1
Fage_P095a	259	Picture	Fixation Cross Sternberg Letters after Stroop	10782662	0	1	37320	2	0	next	other	0
Fage_P095a	259	Pulse	99	10792191	9529	1
Fage_P095a	259	Pulse	99	10804590	21928	1
Fage_P095a	259	Pulse	99	10816990	34328	1
Fage_P095a	260	Picture	Retrieval Sternberg Letters	10819982	0	1	24824	2	0	next	incorrect	1213
Fage_P095a	260	Response	2	10826450	6468	1
Fage_P095a	260	Pulse	99	10829390	9408	1
Fage_P095a	260	Pulse	99	10841790	21808	1
Fage_P095a	261	Picture	Fixation Cross after Retrieval	10844806	0	1	112292	2	0	next	other	0
Fage_P095a	261	Pulse	99	10854189	9383	1
Fage_P095a	261	Pulse	99	10866589	21783	1
Fage_P095a	261	Pulse	99	10878989	34183	1
Fage_P095a	261	Pulse	99	10891389	46583	1
Fage_P095a	261	Pulse	99	10903788	58982	1
Fage_P095a	261	Pulse	99	10916188	71382	1
Fage_P095a	261	Pulse	99	10928588	83782	1
Fage_P095a	261	Pulse	99	10940988	96182	1
Fage_P095a	261	Pulse	99	10953388	108582	1
Fage_P095a	262	Picture	Encoding Sternberg Letters	10957098	0	1	24824	2	0	next	other	0
Fage_P095a	262	Pulse	99	10965787	8689	1
Fage_P095a	262	Pulse	99	10978187	21089	1
Fage_P095a	263	Picture	Fixation Cross Sternberg Letters after Encoding	10981922	0	1	12495	2	0	next	other	0
Fage_P095a	263	Pulse	99	10990587	8665	1
Fage_P095a	264	Picture	Stroop Sternberg	10994417	0	1	24824	2	0	next	incorrect	1232
Fage_P095a	264	Response	2	10999447	5030	1
Fage_P095a	264	Pulse	99	11002986	8569	1
Fage_P095a	264	Pulse	99	11015386	20969	1
Fage_P095a	265	Picture	Fixation Cross Sternberg Letters after Stroop	11019241	0	1	37320	2	0	next	other	0
Fage_P095a	265	Pulse	99	11027786	8545	1
Fage_P095a	265	Pulse	99	11040186	20945	1
Fage_P095a	265	Pulse	99	11052586	33345	1
Fage_P095a	266	Picture	Retrieval Sternberg Letters	11056561	0	1	24824	2	0	next	incorrect	1240
Fage_P095a	266	Response	2	11061515	4954	1
Fage_P095a	266	Pulse	99	11064985	8424	1
Fage_P095a	266	Pulse	99	11077385	20824	1
Fage_P095a	267	Picture	Fixation Cross after Retrieval	11081385	0	1	149444	2	0	next	other	0
Fage_P095a	267	Pulse	99	11089785	8400	1
Fage_P095a	267	Pulse	99	11102185	20800	1
Fage_P095a	267	Pulse	99	11114584	33199	1
Fage_P095a	267	Pulse	99	11126984	45599	1
Fage_P095a	267	Pulse	99	11139384	57999	1
Fage_P095a	267	Pulse	99	11151784	70399	1
Fage_P095a	267	Pulse	99	11164184	82799	1
Fage_P095a	267	Pulse	99	11176583	95198	1
Fage_P095a	267	Pulse	99	11188983	107598	1
Fage_P095a	267	Pulse	99	11201383	119998	1
Fage_P095a	267	Pulse	99	11213783	132398	1
Fage_P095a	267	Pulse	99	11226182	144797	1
Fage_P095a	268	Picture	Encoding Sternberg Letters	11230829	0	1	24824	3	0	next	other	0
Fage_P095a	268	Pulse	99	11238582	7753	1
Fage_P095a	268	Pulse	99	11250982	20153	1
Fage_P095a	269	Picture	Fixation Cross Sternberg Letters after Encoding	11255653	0	2	12496	3	0	next	other	0
Fage_P095a	269	Pulse	99	11263382	7729	1
Fage_P095a	270	Picture	Stroop Sternberg	11268149	0	1	24824	2	0	next	incorrect	1262
Fage_P095a	270	Response	2	11273472	5323	1
Fage_P095a	270	Pulse	99	11275781	7632	1
Fage_P095a	270	Pulse	99	11288181	20032	1
Fage_P095a	271	Picture	Fixation Cross Sternberg Letters after Stroop	11292973	0	1	37319	3	0	next	other	0
Fage_P095a	271	Pulse	99	11300581	7608	1
Fage_P095a	271	Pulse	99	11312981	20008	1
Fage_P095a	271	Pulse	99	11325381	32408	1
Fage_P095a	272	Picture	Retrieval Sternberg Letters	11330292	0	2	24825	3	0	next	hit	1270
Fage_P095a	272	Response	1	11335890	5598	1
Fage_P095a	272	Pulse	99	11337780	7488	1
Fage_P095a	272	Pulse	99	11350180	19888	1
Fage_P095a	273	Picture	Fixation Cross after Retrieval	11355117	0	1	124620	2	0	next	other	0
Fage_P095a	273	Pulse	99	11362580	7463	1
Fage_P095a	273	Pulse	99	11374980	19863	1
Fage_P095a	273	Pulse	99	11387379	32262	1
Fage_P095a	273	Pulse	99	11399779	44662	1
Fage_P095a	273	Pulse	99	11412179	57062	1
Fage_P095a	273	Pulse	99	11424579	69462	1
Fage_P095a	273	Pulse	99	11436978	81861	1
Fage_P095a	273	Pulse	99	11449378	94261	1
Fage_P095a	273	Pulse	99	11461778	106661	1
Fage_P095a	273	Pulse	99	11474178	119061	1
Fage_P095a	274	Picture	Encoding Sternberg Letters	11479737	0	1	24824	2	0	next	other	0
Fage_P095a	274	Pulse	99	11486578	6841	1
Fage_P095a	274	Pulse	99	11498977	19240	1
Fage_P095a	275	Picture	Fixation Cross Sternberg Letters after Encoding	11504561	0	1	12495	3	0	next	other	0
Fage_P095a	275	Pulse	99	11511377	6816	1
Fage_P095a	276	Picture	Stroop Sternberg	11517056	0	2	24825	3	0	next	incorrect	1290
Fage_P095a	276	Response	2	11521637	4581	1
Fage_P095a	276	Pulse	99	11523777	6721	1
Fage_P095a	276	Pulse	99	11536177	19121	1
Fage_P095a	277	Picture	Fixation Cross Sternberg Letters after Stroop	11541881	0	1	37319	2	0	next	other	0
Fage_P095a	277	Pulse	99	11548576	6695	1
Fage_P095a	277	Pulse	99	11560976	19095	1
Fage_P095a	277	Pulse	99	11573376	31495	1
Fage_P095a	278	Picture	Retrieval Sternberg Letters	11579200	0	1	24824	2	0	next	hit	1298
Fage_P095a	278	Response	1	11584486	5286	1
Fage_P095a	278	Pulse	99	11585775	6575	1
Fage_P095a	278	Pulse	99	11598175	18975	1
Fage_P095a	279	Picture	Fixation Cross after Retrieval	11604024	0	1	112292	2	0	next	other	0
Fage_P095a	279	Pulse	99	11610575	6551	1
Fage_P095a	279	Pulse	99	11622975	18951	1
Fage_P095a	279	Pulse	99	11635375	31351	1
Fage_P095a	279	Pulse	99	11647774	43750	1
Fage_P095a	279	Pulse	99	11660174	56150	1
Fage_P095a	279	Pulse	99	11672574	68550	1
Fage_P095a	279	Pulse	99	11684974	80950	1
Fage_P095a	279	Pulse	99	11697374	93350	1
Fage_P095a	279	Pulse	99	11709773	105749	1
Fage_P095a	280	Picture	Encoding Sternberg Letters	11716316	0	1	24824	2	0	next	other	0
Fage_P095a	280	Pulse	99	11722173	5857	1
Fage_P095a	280	Pulse	99	11734573	18257	1
Fage_P095a	281	Picture	Fixation Cross Sternberg Letters after Encoding	11741140	0	1	12495	2	0	next	other	0
Fage_P095a	281	Pulse	99	11746973	5833	1
Fage_P095a	282	Picture	Stroop Sternberg	11753635	0	1	24825	2	0	next	hit	1318
Fage_P095a	282	Pulse	99	11759372	5737	1
Fage_P095a	282	Response	1	11759812	6177	1
Fage_P095a	282	Pulse	99	11771772	18137	1
Fage_P095a	283	Picture	Fixation Cross Sternberg Letters after Stroop	11778460	0	1	37319	2	0	next	other	0
Fage_P095a	283	Pulse	99	11784172	5712	1
Fage_P095a	283	Pulse	99	11796572	18112	1
Fage_P095a	283	Pulse	99	11808971	30511	1
Fage_P095a	284	Picture	Retrieval Sternberg Letters	11815779	0	1	24824	2	0	next	incorrect	1327
Fage_P095a	284	Pulse	99	11821371	5592	1
Fage_P095a	284	Pulse	99	11833771	17992	1
Fage_P095a	284	Response	2	11839511	23732	1
Fage_P095a	285	Picture	Fixation Cross after Retrieval	11840603	0	1	137116	2	0	next	other	0
Fage_P095a	285	Pulse	99	11846171	5568	1
Fage_P095a	285	Pulse	99	11858571	17968	1
Fage_P095a	285	Pulse	99	11870970	30367	1
Fage_P095a	285	Pulse	99	11883370	42767	1
Fage_P095a	285	Pulse	99	11895770	55167	1
Fage_P095a	285	Pulse	99	11908170	67567	1
Fage_P095a	285	Pulse	99	11920569	79966	1
Fage_P095a	285	Pulse	99	11932969	92366	1
Fage_P095a	285	Pulse	99	11945369	104766	1
Fage_P095a	285	Pulse	99	11957769	117166	1
Fage_P095a	285	Pulse	99	11970168	129565	1
Fage_P095a	286	Picture	Encoding Sternberg Letters	11977719	0	1	24824	2	0	next	other	0
Fage_P095a	286	Pulse	99	11982568	4849	1
Fage_P095a	286	Pulse	99	11994968	17249	1
Fage_P095a	287	Picture	Fixation Cross Sternberg Letters after Encoding	12002543	0	1	12495	2	0	next	other	0
Fage_P095a	287	Pulse	99	12007368	4825	1
Fage_P095a	288	Picture	Stroop Sternberg	12015038	0	1	24825	2	0	next	hit	1347
Fage_P095a	288	Pulse	99	12019768	4730	1
Fage_P095a	288	Response	1	12021687	6649	1
Fage_P095a	288	Pulse	99	12032167	17129	1
Fage_P095a	289	Picture	Fixation Cross Sternberg Letters after Stroop	12039863	0	1	37319	2	0	next	other	0
Fage_P095a	289	Pulse	99	12044567	4704	1
Fage_P095a	289	Pulse	99	12056967	17104	1
Fage_P095a	289	Pulse	99	12069367	29504	1
Fage_P095a	290	Picture	Retrieval Sternberg Letters	12077182	0	1	24824	2	0	next	incorrect	1355
Fage_P095a	290	Pulse	99	12081766	4584	1
Fage_P095a	290	Response	2	12084046	6864	1
Fage_P095a	290	Pulse	99	12094166	16984	1
Fage_P095a	291	Picture	Fixation Cross after Retrieval	12102006	0	1	112292	2	0	next	other	0
Fage_P095a	291	Pulse	99	12106566	4560	1
Fage_P095a	291	Pulse	99	12118966	16960	1
Fage_P095a	291	Pulse	99	12131365	29359	1
Fage_P095a	291	Pulse	99	12143765	41759	1
Fage_P095a	291	Pulse	99	12156165	54159	1
Fage_P095a	291	Pulse	99	12168565	66559	1
Fage_P095a	291	Pulse	99	12180964	78958	1
Fage_P095a	291	Pulse	99	12193364	91358	1
Fage_P095a	291	Pulse	99	12205764	103758	1
Fage_P095a	292	Picture	End Sternberg	12214298	0	1	37319	2	0	next	other	0
Fage_P095a	292	Pulse	99	12218164	3866	1
Fage_P095a	292	Pulse	99	12230563	16265	1
Fage_P095a	292	Pulse	99	12242963	28665	1
Fage_P095a	293	Picture	Instruction Stroop	12251617	0	1	37320	2	0	next	other	0
Fage_P095a	293	Pulse	99	12255363	3746	1
Fage_P095a	293	Pulse	99	12267763	16146	1
Fage_P095a	293	Pulse	99	12280163	28546	1
Fage_P095a	294	Picture	stroop neutral close	12288937	0	1	24824	2	0	next	incorrect	1377
Fage_P095a	294	Pulse	99	12292562	3625	1
Fage_P095a	294	Response	2	12296672	7735	1
Fage_P095a	294	Pulse	99	12304962	16025	1
Fage_P095a	295	Picture	stroop neutral close	12313761	0	1	24824	2	0	next	hit	1381
Fage_P095a	295	Pulse	99	12317362	3601	1
Fage_P095a	295	Response	1	12324262	10501	1
Fage_P095a	295	Pulse	99	12329762	16001	1
Fage_P095a	296	Picture	stroop neutral close	12338585	0	1	24824	2	0	next	incorrect	1385
Fage_P095a	296	Pulse	99	12342161	3576	1
Fage_P095a	296	Response	2	12345571	6986	1
Fage_P095a	296	Pulse	99	12354561	15976	1
Fage_P095a	297	Picture	stroop neutral close	12363409	0	1	24991	2	0	next	incorrect	1389
Fage_P095a	297	Pulse	99	12366961	3552	1
Fage_P095a	297	Response	2	12370251	6842	1
Fage_P095a	297	Pulse	99	12379361	15952	1
Fage_P095a	298	Picture	stroop neutral close	12388400	0	1	24991	2	0	next	hit	1393
Fage_P095a	298	Pulse	99	12391761	3361	1
Fage_P095a	298	Response	1	12395441	7041	1
Fage_P095a	298	Pulse	99	12404160	15760	1
Fage_P095a	299	Picture	stroop neutral close	12413391	0	1	24824	2	0	next	incorrect	1397
Fage_P095a	299	Pulse	99	12416560	3169	1
Fage_P095a	299	Response	2	12419930	6539	1
Fage_P095a	299	Pulse	99	12428960	15569	1
Fage_P095a	300	Picture	Fixation Cross Stroop	12438215	0	1	124620	2	0	next	other	0
Fage_P095a	300	Pulse	99	12441360	3145	1
Fage_P095a	300	Pulse	99	12453759	15544	1
Fage_P095a	300	Pulse	99	12466159	27944	1
Fage_P095a	300	Pulse	99	12478559	40344	1
Fage_P095a	300	Pulse	99	12490959	52744	1
Fage_P095a	300	Pulse	99	12503358	65143	1
Fage_P095a	300	Pulse	99	12515758	77543	1
Fage_P095a	300	Pulse	99	12528158	89943	1
Fage_P095a	300	Pulse	99	12540558	102343	1
Fage_P095a	300	Pulse	99	12552957	114742	1
Fage_P095a	301	Picture	stroop neutral close	12562835	0	1	24824	2	0	next	hit	1412
Fage_P095a	301	Pulse	99	12565357	2522	1
Fage_P095a	301	Response	1	12569917	7082	1
Fage_P095a	301	Pulse	99	12577767	14932	1
Fage_P095a	302	Picture	stroop neutral close	12587659	0	1	24824	3	0	next	incorrect	1416
Fage_P095a	302	Pulse	99	12590167	2508	1
Fage_P095a	302	Response	2	12594417	6758	1
Fage_P095a	302	Pulse	99	12602566	14907	1
Fage_P095a	303	Picture	stroop neutral close	12612483	0	2	24825	3	0	next	incorrect	1420
Fage_P095a	303	Pulse	99	12614966	2483	1
Fage_P095a	303	Response	2	12618486	6003	1
Fage_P095a	303	Pulse	99	12627366	14883	1
Fage_P095a	304	Picture	stroop neutral close	12637308	0	1	24990	2	0	next	incorrect	1424
Fage_P095a	304	Pulse	99	12639766	2458	1
Fage_P095a	304	Response	2	12643356	6048	1
Fage_P095a	304	Pulse	99	12652166	14858	1
Fage_P095a	305	Picture	stroop neutral close	12662298	0	1	24824	3	0	next	hit	1428
Fage_P095a	305	Pulse	99	12664565	2267	1
Fage_P095a	305	Response	1	12668565	6267	1
Fage_P095a	305	Pulse	99	12676965	14667	1
Fage_P095a	306	Picture	stroop neutral close	12687122	0	2	24825	3	0	next	incorrect	1432
Fage_P095a	306	Pulse	99	12689365	2243	1
Fage_P095a	306	Response	2	12692875	5753	1
Fage_P095a	306	Pulse	99	12701765	14643	1
Fage_P095a	307	Picture	Fixation Cross Stroop	12711947	0	1	124620	2	0	next	other	0
Fage_P095a	307	Pulse	99	12714165	2218	1
Fage_P095a	307	Pulse	99	12726564	14617	1
Fage_P095a	307	Pulse	99	12738964	27017	1
Fage_P095a	307	Pulse	99	12751364	39417	1
Fage_P095a	307	Pulse	99	12763764	51817	1
Fage_P095a	307	Pulse	99	12776163	64216	1
Fage_P095a	307	Pulse	99	12788563	76616	1
Fage_P095a	307	Pulse	99	12800963	89016	1
Fage_P095a	307	Pulse	99	12813363	101416	1
Fage_P095a	307	Pulse	99	12825762	113815	1
Fage_P095a	308	Picture	stroop neutral close	12836567	0	1	24824	2	0	next	hit	1447
Fage_P095a	308	Pulse	99	12838162	1595	1
Fage_P095a	308	Response	1	12842642	6075	1
Fage_P095a	308	Pulse	99	12850562	13995	1
Fage_P095a	309	Picture	stroop neutral close	12861391	0	1	24824	2	0	next	incorrect	1451
Fage_P095a	309	Pulse	99	12862962	1571	1
Fage_P095a	309	Response	2	12866542	5151	1
Fage_P095a	309	Pulse	99	12875361	13970	1
Fage_P095a	310	Picture	stroop neutral close	12886215	0	1	24824	2	0	next	incorrect	1455
Fage_P095a	310	Pulse	99	12887761	1546	1
Fage_P095a	310	Response	2	12891371	5156	1
Fage_P095a	310	Pulse	99	12900161	13946	1
Fage_P095a	311	Picture	stroop neutral close	12911039	0	1	24991	2	0	next	incorrect	1459
Fage_P095a	311	Pulse	99	12912561	1522	1
Fage_P095a	311	Response	2	12916851	5812	1
Fage_P095a	311	Pulse	99	12924960	13921	1
Fage_P095a	312	Picture	stroop neutral close	12936030	0	1	24824	2	0	next	hit	1463
Fage_P095a	312	Pulse	99	12937360	1330	1
Fage_P095a	312	Response	1	12941330	5300	1
Fage_P095a	312	Pulse	99	12949760	13730	1
Fage_P095a	313	Picture	stroop neutral close	12960854	0	1	24824	2	0	next	hit	1467
Fage_P095a	313	Pulse	99	12962160	1306	1
Fage_P095a	313	Response	1	12966050	5196	1
Fage_P095a	313	Pulse	99	12974560	13706	1
Fage_P095a	314	Picture	Fixation Cross Stroop	12985678	0	1	124621	2	0	next	other	0
Fage_P095a	314	Pulse	99	12986959	1281	1
Fage_P095a	314	Pulse	99	12999359	13681	1
Fage_P095a	314	Pulse	99	13011759	26081	1
Fage_P095a	314	Pulse	99	13024159	38481	1
Fage_P095a	314	Pulse	99	13036558	50880	1
Fage_P095a	314	Pulse	99	13048958	63280	1
Fage_P095a	314	Pulse	99	13061358	75680	1
Fage_P095a	314	Pulse	99	13073758	88080	1
Fage_P095a	314	Pulse	99	13086157	100479	1
Fage_P095a	314	Pulse	99	13098557	112879	1
Fage_P095a	315	Picture	stroop neutral close	13110299	0	1	24824	2	0	next	incorrect	1482
Fage_P095a	315	Pulse	99	13110957	658	1
Fage_P095a	315	Response	2	13115997	5698	1
Fage_P095a	315	Pulse	99	13123357	13058	1
Fage_P095a	316	Picture	stroop neutral close	13135123	0	1	24991	2	0	next	hit	1486
Fage_P095a	316	Pulse	99	13135757	634	1
Fage_P095a	316	Response	1	13142376	7253	1
Fage_P095a	316	Pulse	99	13148156	13033	1
Fage_P095a	317	Picture	stroop neutral close	13160114	0	1	24824	2	0	next	incorrect	1490
Fage_P095a	317	Pulse	99	13160556	442	1
Fage_P095a	317	Response	2	13165906	5792	1
Fage_P095a	317	Pulse	99	13172956	12842	1
Fage_P095a	318	Picture	stroop neutral close	13184938	0	1	24991	2	0	next	incorrect	1494
Fage_P095a	318	Pulse	99	13185356	418	1
Fage_P095a	318	Response	2	13190265	5327	1
Fage_P095a	318	Pulse	99	13197755	12817	1
Fage_P095a	319	Picture	stroop neutral close	13209929	0	1	24990	2	0	next	incorrect	1498
Fage_P095a	319	Pulse	99	13210155	226	1
Fage_P095a	319	Response	2	13215625	5696	1
Fage_P095a	319	Pulse	99	13222555	12626	1
Fage_P095a	320	Picture	stroop neutral close	13234919	0	1	24824	2	0	next	incorrect	1502
Fage_P095a	320	Pulse	99	13234955	36	1
Fage_P095a	320	Response	2	13241234	6315	1
Fage_P095a	320	Pulse	99	13247354	12435	1
Fage_P095a	321	Picture	Fixation Cross Stroop	13259743	0	1	124621	2	0	next	other	0
Fage_P095a	321	Pulse	99	13259754	11	1
Fage_P095a	321	Pulse	99	13272154	12411	1
Fage_P095a	321	Pulse	99	13284554	24811	1
Fage_P095a	321	Pulse	99	13296954	37211	1
Fage_P095a	321	Pulse	99	13309353	49610	1
Fage_P095a	321	Pulse	99	13321753	62010	1
Fage_P095a	321	Pulse	99	13334153	74410	1
Fage_P095a	321	Pulse	99	13346553	86810	1
Fage_P095a	321	Pulse	99	13358952	99209	1
Fage_P095a	321	Pulse	99	13371352	111609	1
Fage_P095a	321	Pulse	99	13383752	124009	1
Fage_P095a	322	Picture	stroop maximum incongruent	13384364	0	1	24824	2	0	next	hit	1517
Fage_P095a	322	Response	1	13393942	9578	1
Fage_P095a	322	Pulse	99	13396151	11787	1
Fage_P095a	322	Pulse	99	13408551	24187	1
Fage_P095a	323	Picture	stroop maximum incongruent	13409188	0	1	24824	2	0	next	hit	1521
Fage_P095a	323	Response	1	13416861	7673	1
Fage_P095a	323	Pulse	99	13420951	11763	1
Fage_P095a	323	Pulse	99	13433351	24163	1
Fage_P095a	324	Picture	stroop maximum incongruent	13434012	0	1	24824	2	0	next	hit	1525
Fage_P095a	324	Response	1	13443171	9159	1
Fage_P095a	324	Pulse	99	13445751	11739	1
Fage_P095a	324	Pulse	99	13458150	24138	1
Fage_P095a	325	Picture	stroop maximum incongruent	13458836	0	1	24824	2	0	next	incorrect	1529
Fage_P095a	325	Response	2	13467760	8924	1
Fage_P095a	325	Pulse	99	13470550	11714	1
Fage_P095a	325	Pulse	99	13482950	24114	1
Fage_P095a	326	Picture	stroop maximum incongruent	13483660	0	1	24824	2	0	next	hit	1533
Fage_P095a	326	Response	1	13491090	7430	1
Fage_P095a	326	Pulse	99	13495350	11690	1
Fage_P095a	326	Pulse	99	13507749	24089	1
Fage_P095a	327	Picture	stroop maximum incongruent	13508484	0	1	24825	2	0	next	incorrect	1537
Fage_P095a	327	Response	2	13517799	9315	1
Fage_P095a	327	Pulse	99	13520149	11665	1
Fage_P095a	327	Pulse	99	13532549	24065	1
Fage_P095a	328	Picture	Fixation Cross Stroop	13533309	0	1	124620	2	0	next	other	0
Fage_P095a	328	Pulse	99	13544949	11640	1
Fage_P095a	328	Pulse	99	13557349	24040	1
Fage_P095a	328	Pulse	99	13569748	36439	1
Fage_P095a	328	Pulse	99	13582148	48839	1
Fage_P095a	328	Pulse	99	13594548	61239	1
Fage_P095a	328	Pulse	99	13606948	73639	1
Fage_P095a	328	Pulse	99	13619347	86038	1
Fage_P095a	328	Pulse	99	13631747	98438	1
Fage_P095a	328	Pulse	99	13644147	110838	1
Fage_P095a	328	Pulse	99	13656547	123238	1
Fage_P095a	329	Picture	stroop maximum incongruent	13657929	0	1	24824	2	0	next	incorrect	1552
Fage_P095a	329	Response	2	13666617	8688	1
Fage_P095a	329	Pulse	99	13668946	11017	1
Fage_P095a	329	Pulse	99	13681346	23417	1
Fage_P095a	330	Picture	stroop maximum incongruent	13682753	0	1	24824	2	0	next	incorrect	1556
Fage_P095a	330	Response	2	13692576	9823	1
Fage_P095a	330	Pulse	99	13693746	10993	1
Fage_P095a	330	Pulse	99	13706146	23393	1
Fage_P095a	331	Picture	stroop maximum incongruent	13707577	0	1	24824	2	0	next	hit	1560
Fage_P095a	331	Response	1	13714936	7359	1
Fage_P095a	331	Pulse	99	13718546	10969	1
Fage_P095a	331	Pulse	99	13730945	23368	1
Fage_P095a	332	Picture	stroop maximum incongruent	13732401	0	1	24824	3	0	next	hit	1564
Fage_P095a	332	Response	1	13738825	6424	1
Fage_P095a	332	Pulse	99	13743345	10944	1
Fage_P095a	332	Pulse	99	13755745	23344	1
Fage_P095a	333	Picture	stroop maximum incongruent	13757225	0	2	24991	3	0	next	hit	1568
Fage_P095a	333	Response	1	13763785	6560	1
Fage_P095a	333	Pulse	99	13768145	10920	1
Fage_P095a	333	Pulse	99	13780544	23319	1
Fage_P095a	334	Picture	stroop maximum incongruent	13782216	0	1	24824	2	0	next	incorrect	1572
Fage_P095a	334	Response	2	13791954	9738	1
Fage_P095a	334	Pulse	99	13792944	10728	1
Fage_P095a	334	Pulse	99	13805344	23128	1
Fage_P095a	335	Picture	Fixation Cross Stroop	13807040	0	1	124621	2	0	next	other	0
Fage_P095a	335	Pulse	99	13817744	10704	1
Fage_P095a	335	Pulse	99	13830143	23103	1
Fage_P095a	335	Pulse	99	13842543	35503	1
Fage_P095a	335	Pulse	99	13854943	47903	1
Fage_P095a	335	Pulse	99	13867343	60303	1
Fage_P095a	335	Pulse	99	13879743	72703	1
Fage_P095a	335	Pulse	99	13892142	85102	1
Fage_P095a	335	Pulse	99	13904542	97502	1
Fage_P095a	335	Pulse	99	13916942	109902	1
Fage_P095a	335	Pulse	99	13929342	122302	1
Fage_P095a	336	Picture	stroop maximum incongruent	13931661	0	1	24824	2	0	next	hit	1587
Fage_P095a	336	Response	1	13938631	6970	1
Fage_P095a	336	Pulse	99	13941741	10080	1
Fage_P095a	336	Pulse	99	13954141	22480	1
Fage_P095a	337	Picture	stroop maximum incongruent	13956485	0	1	24824	2	0	next	hit	1591
Fage_P095a	337	Response	1	13961411	4926	1
Fage_P095a	337	Pulse	99	13966541	10056	1
Fage_P095a	337	Pulse	99	13978941	22456	1
Fage_P095a	338	Picture	stroop maximum incongruent	13981309	0	1	24824	2	0	next	incorrect	1595
Fage_P095a	338	Response	2	13987641	6332	1
Fage_P095a	338	Pulse	99	13991340	10031	1
Fage_P095a	338	Pulse	99	14003740	22431	1
Fage_P095a	339	Picture	stroop maximum incongruent	14006133	0	1	24824	2	0	next	hit	1599
Fage_P095a	339	Response	1	14010980	4847	1
Fage_P095a	339	Pulse	99	14016140	10007	1
Fage_P095a	339	Pulse	99	14028540	22407	1
Fage_P095a	340	Picture	stroop maximum incongruent	14030957	0	1	24824	2	0	next	hit	1603
Fage_P095a	340	Response	1	14036780	5823	1
Fage_P095a	340	Pulse	99	14040939	9982	1
Fage_P095a	340	Pulse	99	14053339	22382	1
Fage_P095a	341	Picture	stroop maximum incongruent	14055781	0	1	24824	3	0	next	incorrect	1607
Fage_P095a	341	Response	2	14061489	5708	1
Fage_P095a	341	Pulse	99	14065739	9958	1
Fage_P095a	341	Pulse	99	14078139	22358	1
Fage_P095a	342	Picture	Fixation Cross Stroop	14080605	0	2	124621	3	0	next	other	0
Fage_P095a	342	Pulse	99	14090539	9934	1
Fage_P095a	342	Pulse	99	14102938	22333	1
Fage_P095a	342	Pulse	99	14115338	34733	1
Fage_P095a	342	Pulse	99	14127738	47133	1
Fage_P095a	342	Pulse	99	14140138	59533	1
Fage_P095a	342	Pulse	99	14152537	71932	1
Fage_P095a	342	Pulse	99	14164937	84332	1
Fage_P095a	342	Pulse	99	14177337	96732	1
Fage_P095a	342	Pulse	99	14189737	109132	1
Fage_P095a	342	Pulse	99	14202136	121531	1
Fage_P095a	343	Picture	stroop maximum incongruent	14205226	0	1	24824	2	0	next	incorrect	1622
Fage_P095a	343	Response	2	14212336	7110	1
Fage_P095a	343	Pulse	99	14214536	9310	1
Fage_P095a	343	Pulse	99	14226936	21710	1
Fage_P095a	344	Picture	stroop maximum incongruent	14230050	0	1	24824	2	0	next	hit	1626
Fage_P095a	344	Response	1	14234546	4496	1
Fage_P095a	344	Pulse	99	14239336	9286	1
Fage_P095a	344	Pulse	99	14251736	21686	1
Fage_P095a	345	Picture	stroop maximum incongruent	14254874	0	1	24824	2	0	next	incorrect	1630
Fage_P095a	345	Response	2	14260285	5411	1
Fage_P095a	345	Pulse	99	14264135	9261	1
Fage_P095a	345	Pulse	99	14276535	21661	1
Fage_P095a	346	Picture	stroop maximum incongruent	14279698	0	1	24824	3	0	next	incorrect	1634
Fage_P095a	346	Response	2	14285435	5737	1
Fage_P095a	346	Pulse	99	14288935	9237	1
Fage_P095a	346	Pulse	99	14301345	21647	1
Fage_P095a	347	Picture	stroop maximum incongruent	14304522	0	2	24825	3	0	next	incorrect	1638
Fage_P095a	347	Response	2	14311974	7452	1
Fage_P095a	347	Pulse	99	14313734	9212	1
Fage_P095a	347	Pulse	99	14326134	21612	1
Fage_P095a	348	Picture	stroop maximum incongruent	14329347	0	1	24824	2	0	next	incorrect	1642
Fage_P095a	348	Response	2	14335604	6257	1
Fage_P095a	348	Pulse	99	14338544	9197	1
Fage_P095a	348	Pulse	99	14350934	21587	1
Fage_P095a	349	Picture	Fixation Cross Stroop	14354171	0	1	124620	2	0	next	other	0
Fage_P095a	349	Pulse	99	14363344	9173	1
Fage_P095a	349	Pulse	99	14375743	21572	1
Fage_P095a	349	Pulse	99	14388143	33972	1
Fage_P095a	349	Pulse	99	14400543	46372	1
Fage_P095a	349	Pulse	99	14412943	58772	1
Fage_P095a	349	Pulse	99	14425342	71171	1
Fage_P095a	349	Pulse	99	14437742	83571	1
Fage_P095a	349	Pulse	99	14450142	95971	1
Fage_P095a	349	Pulse	99	14462542	108371	1
Fage_P095a	349	Pulse	99	14474941	120770	1
Fage_P095a	350	Picture	End Stroop	14478791	0	1	44000	2	0	next	other	0
Fage_P095a	350	Pulse	99	14487341	8550	1
Fage_P095a	350	Pulse	99	14499741	20950	1
Fage_P095a	350	Pulse	99	14512141	33350	1
