# Supplementary material for: Towards clinical applicability of fMRI via systematic filtering
Source: PLoS One. 2025 May 12;20(5):e0321088. doi: 10.1371/journal.pone.0321088 (PMC12068634; doi:10.1371/journal.pone.0321088)
Supplement: S1 Code — (ZIP) [file pone.0321088.s001.zip › PLOS_DATA_CODE/Logfiles/Fage_P095b-fage.log]

Scenario - Fage Final
Logfile written - 08/05/2013 12:07:57

Subject	Trial	Event Type	Code	Time	TTime	Uncertainty	Duration	Uncertainty	ReqTime	ReqDur	Stim Type	Pair Index

Fage_P095b	1	Pulse	99	69782	79778	1
Fage_P095b	2	Picture	Instruction Sternberg Symbols	69970	0	1	37319	2	0	next	other	0
Fage_P095b	2	Pulse	99	82182	12212	1
Fage_P095b	2	Pulse	99	94582	24612	1
Fage_P095b	2	Pulse	99	106981	37011	1
Fage_P095b	3	Picture	Encoding Sternberg Symbols	107289	0	1	24824	2	0	next	other	0
Fage_P095b	3	Pulse	99	119381	12092	1
Fage_P095b	3	Pulse	99	131781	24492	1
Fage_P095b	4	Picture	Fixation Cross Sternberg Symbols after Encoding	132113	0	1	12496	2	0	next	other	0
Fage_P095b	4	Pulse	99	144181	12068	1
Fage_P095b	5	Picture	Stroop Sternberg	144609	0	1	24824	2	0	next	incorrect	12
Fage_P095b	5	Response	2	151381	6772	1
Fage_P095b	5	Pulse	99	156580	11971	1
Fage_P095b	5	Pulse	99	168980	24371	1
Fage_P095b	6	Picture	Fixation Cross Sternberg Symbols after Stroop	169433	0	1	37319	2	0	next	other	0
Fage_P095b	6	Pulse	99	181380	11947	1
Fage_P095b	6	Pulse	99	193780	24347	1
Fage_P095b	6	Pulse	99	206180	36747	1
Fage_P095b	7	Picture	Retrieval Sternberg Symbols	206752	0	1	24824	2	0	next	hit	20
Fage_P095b	7	Response	1	215469	8717	1
Fage_P095b	7	Pulse	99	218579	11827	1
Fage_P095b	7	Pulse	99	230979	24227	1
Fage_P095b	8	Picture	Fixation Cross after Retrieval	231576	0	1	112292	2	0	next	other	0
Fage_P095b	8	Pulse	99	243379	11803	1
Fage_P095b	8	Pulse	99	255779	24203	1
Fage_P095b	8	Pulse	99	268178	36602	1
Fage_P095b	8	Pulse	99	280578	49002	1
Fage_P095b	8	Pulse	99	292978	61402	1
Fage_P095b	8	Pulse	99	305378	73802	1
Fage_P095b	8	Pulse	99	317777	86201	1
Fage_P095b	8	Pulse	99	330177	98601	1
Fage_P095b	8	Pulse	99	342577	111001	1
Fage_P095b	9	Picture	Encoding Sternberg Symbols	343868	0	1	24824	2	0	next	other	0
Fage_P095b	9	Pulse	99	354977	11109	1
Fage_P095b	9	Pulse	99	367377	23509	1
Fage_P095b	10	Picture	Fixation Cross Sternberg Symbols after Encoding	368692	0	1	12496	2	0	next	other	0
Fage_P095b	10	Pulse	99	379776	11084	1
Fage_P095b	11	Picture	Stroop Sternberg	381188	0	1	24824	2	0	next	incorrect	39
Fage_P095b	11	Response	2	388636	7448	1
Fage_P095b	11	Pulse	99	392176	10988	1
Fage_P095b	11	Pulse	99	404576	23388	1
Fage_P095b	12	Picture	Fixation Cross Sternberg Symbols after Stroop	406012	0	1	37319	2	0	next	other	0
Fage_P095b	12	Pulse	99	416976	10964	1
Fage_P095b	12	Pulse	99	429375	23363	1
Fage_P095b	12	Pulse	99	441775	35763	1
Fage_P095b	13	Picture	Retrieval Sternberg Symbols	443331	0	1	24824	2	0	next	hit	47
Fage_P095b	13	Response	1	449675	6344	1
Fage_P095b	13	Pulse	99	454175	10844	1
Fage_P095b	13	Pulse	99	466575	23244	1
Fage_P095b	14	Picture	Fixation Cross after Retrieval	468155	0	1	149445	2	0	next	other	0
Fage_P095b	14	Pulse	99	478974	10819	1
Fage_P095b	14	Pulse	99	491374	23219	1
Fage_P095b	14	Pulse	99	503774	35619	1
Fage_P095b	14	Pulse	99	516174	48019	1
Fage_P095b	14	Pulse	99	528583	60428	1
Fage_P095b	14	Pulse	99	540983	72828	1
Fage_P095b	14	Pulse	99	553383	85228	1
Fage_P095b	14	Pulse	99	565783	97628	1
Fage_P095b	14	Pulse	99	578183	110028	1
Fage_P095b	14	Pulse	99	590582	122427	1
Fage_P095b	14	Pulse	99	602982	134827	1
Fage_P095b	14	Pulse	99	615382	147227	1
Fage_P095b	15	Picture	Encoding Sternberg Symbols	617600	0	1	24824	2	0	next	other	0
Fage_P095b	15	Pulse	99	627782	10182	1
Fage_P095b	15	Pulse	99	640181	22581	1
Fage_P095b	16	Picture	Fixation Cross Sternberg Symbols after Encoding	642424	0	1	12495	3	0	next	other	0
Fage_P095b	16	Pulse	99	652581	10157	1
Fage_P095b	17	Picture	Stroop Sternberg	654919	0	2	24825	3	0	next	hit	69
Fage_P095b	17	Response	1	661131	6212	1
Fage_P095b	17	Pulse	99	664981	10062	1
Fage_P095b	17	Pulse	99	677381	22462	1
Fage_P095b	18	Picture	Fixation Cross Sternberg Symbols after Stroop	679744	0	1	37319	2	0	next	other	0
Fage_P095b	18	Pulse	99	689780	10036	1
Fage_P095b	18	Pulse	99	702180	22436	1
Fage_P095b	18	Pulse	99	714580	34836	1
Fage_P095b	19	Picture	Retrieval Sternberg Symbols	717063	0	1	24824	2	0	next	hit	77
Fage_P095b	19	Response	1	722970	5907	1
Fage_P095b	19	Pulse	99	726980	9917	1
Fage_P095b	19	Pulse	99	739380	22317	1
Fage_P095b	20	Picture	Fixation Cross after Retrieval	741887	0	1	124621	2	0	next	other	0
Fage_P095b	20	Pulse	99	751779	9892	1
Fage_P095b	20	Pulse	99	764179	22292	1
Fage_P095b	20	Pulse	99	776579	34692	1
Fage_P095b	20	Pulse	99	788979	47092	1
Fage_P095b	20	Pulse	99	801378	59491	1
Fage_P095b	20	Pulse	99	813778	71891	1
Fage_P095b	20	Pulse	99	826178	84291	1
Fage_P095b	20	Pulse	99	838578	96691	1
Fage_P095b	20	Pulse	99	850977	109090	1
Fage_P095b	20	Pulse	99	863377	121490	1
Fage_P095b	21	Picture	Encoding Sternberg Symbols	866508	0	1	24824	2	0	next	other	0
Fage_P095b	21	Pulse	99	875777	9269	1
Fage_P095b	21	Pulse	99	888177	21669	1
Fage_P095b	22	Picture	Fixation Cross Sternberg Symbols after Encoding	891332	0	1	12495	2	0	next	other	0
Fage_P095b	22	Pulse	99	900577	9245	1
Fage_P095b	23	Picture	Stroop Sternberg	903827	0	1	24824	2	0	next	hit	97
Fage_P095b	23	Response	1	909876	6049	1
Fage_P095b	23	Pulse	99	912976	9149	1
Fage_P095b	23	Pulse	99	925376	21549	1
Fage_P095b	24	Picture	Fixation Cross Sternberg Symbols after Stroop	928651	0	1	37320	2	0	next	other	0
Fage_P095b	24	Pulse	99	937776	9125	1
Fage_P095b	24	Pulse	99	950176	21525	1
Fage_P095b	24	Pulse	99	962575	33924	1
Fage_P095b	25	Picture	Retrieval Sternberg Symbols	965971	0	1	24824	2	0	next	incorrect	105
Fage_P095b	25	Response	2	973025	7054	1
Fage_P095b	25	Pulse	99	974975	9004	1
Fage_P095b	25	Pulse	99	987375	21404	1
Fage_P095b	26	Picture	Fixation Cross after Retrieval	990795	0	1	136949	2	0	next	other	0
Fage_P095b	26	Pulse	99	999775	8980	1
Fage_P095b	26	Pulse	99	1012174	21379	1
Fage_P095b	26	Pulse	99	1024574	33779	1
Fage_P095b	26	Pulse	99	1036974	46179	1
Fage_P095b	26	Pulse	99	1049374	58579	1
Fage_P095b	26	Pulse	99	1061773	70978	1
Fage_P095b	26	Pulse	99	1074173	83378	1
Fage_P095b	26	Pulse	99	1086573	95778	1
Fage_P095b	26	Pulse	99	1098973	108178	1
Fage_P095b	26	Pulse	99	1111373	120578	1
Fage_P095b	26	Pulse	99	1123772	132977	1
Fage_P095b	27	Picture	Encoding Sternberg Symbols	1127744	0	1	24824	2	0	next	other	0
Fage_P095b	27	Pulse	99	1136172	8428	1
Fage_P095b	27	Pulse	99	1148572	20828	1
Fage_P095b	28	Picture	Fixation Cross Sternberg Symbols after Encoding	1152568	0	1	12496	2	0	next	other	0
Fage_P095b	28	Pulse	99	1160972	8404	1
Fage_P095b	29	Picture	Stroop Sternberg	1165064	0	1	24824	2	0	next	incorrect	126
Fage_P095b	29	Response	2	1170901	5837	1
Fage_P095b	29	Pulse	99	1173371	8307	1
Fage_P095b	29	Pulse	99	1185771	20707	1
Fage_P095b	30	Picture	Fixation Cross Sternberg Symbols after Stroop	1189888	0	1	37319	2	0	next	other	0
Fage_P095b	30	Pulse	99	1198171	8283	1
Fage_P095b	30	Pulse	99	1210571	20683	1
Fage_P095b	30	Pulse	99	1222970	33082	1
Fage_P095b	31	Picture	Retrieval Sternberg Symbols	1227207	0	1	24825	2	0	next	hit	134
Fage_P095b	31	Response	1	1233970	6763	1
Fage_P095b	31	Pulse	99	1235370	8163	1
Fage_P095b	31	Pulse	99	1247770	20563	1
Fage_P095b	32	Picture	Fixation Cross after Retrieval	1252032	0	1	124620	2	0	next	other	0
Fage_P095b	32	Pulse	99	1260170	8138	1
Fage_P095b	32	Pulse	99	1272570	20538	1
Fage_P095b	32	Pulse	99	1284969	32937	1
Fage_P095b	32	Pulse	99	1297369	45337	1
Fage_P095b	32	Pulse	99	1309769	57737	1
Fage_P095b	32	Pulse	99	1322169	70137	1
Fage_P095b	32	Pulse	99	1334568	82536	1
Fage_P095b	32	Pulse	99	1346968	94936	1
Fage_P095b	32	Pulse	99	1359368	107336	1
Fage_P095b	32	Pulse	99	1371768	119736	1
Fage_P095b	33	Picture	Encoding Sternberg Symbols	1376652	0	1	24824	2	0	next	other	0
Fage_P095b	33	Pulse	99	1384167	7515	1
Fage_P095b	33	Pulse	99	1396567	19915	1
Fage_P095b	34	Picture	Fixation Cross Sternberg Symbols after Encoding	1401476	0	1	12496	2	0	next	other	0
Fage_P095b	34	Pulse	99	1408967	7491	1
Fage_P095b	35	Picture	Stroop Sternberg	1413972	0	1	24824	2	0	next	incorrect	154
Fage_P095b	35	Response	2	1420247	6275	1
Fage_P095b	35	Pulse	99	1421367	7395	1
Fage_P095b	35	Pulse	99	1433767	19795	1
Fage_P095b	36	Picture	Fixation Cross Sternberg Symbols after Stroop	1438796	0	1	37319	2	0	next	other	0
Fage_P095b	36	Pulse	99	1446166	7370	1
Fage_P095b	36	Pulse	99	1458566	19770	1
Fage_P095b	36	Pulse	99	1470966	32170	1
Fage_P095b	37	Picture	Retrieval Sternberg Symbols	1476115	0	1	24824	2	0	next	hit	162
Fage_P095b	37	Response	1	1482866	6751	1
Fage_P095b	37	Pulse	99	1483366	7251	1
Fage_P095b	37	Pulse	99	1495765	19650	1
Fage_P095b	38	Picture	Fixation Cross after Retrieval	1500939	0	1	112292	2	0	next	other	0
Fage_P095b	38	Pulse	99	1508165	7226	1
Fage_P095b	38	Pulse	99	1520565	19626	1
Fage_P095b	38	Pulse	99	1532965	32026	1
Fage_P095b	38	Pulse	99	1545364	44425	1
Fage_P095b	38	Pulse	99	1557764	56825	1
Fage_P095b	38	Pulse	99	1570164	69225	1
Fage_P095b	38	Pulse	99	1582564	81625	1
Fage_P095b	38	Pulse	99	1594963	94024	1
Fage_P095b	38	Pulse	99	1607363	106424	1
Fage_P095b	39	Picture	Encoding Sternberg Symbols	1613231	0	1	24824	2	0	next	other	0
Fage_P095b	39	Pulse	99	1619763	6532	1
Fage_P095b	39	Pulse	99	1632163	18932	1
Fage_P095b	40	Picture	Fixation Cross Sternberg Symbols after Encoding	1638055	0	1	12496	2	0	next	other	0
Fage_P095b	40	Pulse	99	1644563	6508	1
Fage_P095b	41	Picture	Stroop Sternberg	1650551	0	1	24824	2	0	next	hit	181
Fage_P095b	41	Response	1	1655082	4531	1
Fage_P095b	41	Pulse	99	1656962	6411	1
Fage_P095b	41	Pulse	99	1669362	18811	1
Fage_P095b	42	Picture	Fixation Cross Sternberg Symbols after Stroop	1675375	0	1	37319	2	0	next	other	0
Fage_P095b	42	Pulse	99	1681762	6387	1
Fage_P095b	42	Pulse	99	1694162	18787	1
Fage_P095b	42	Pulse	99	1706561	31186	1
Fage_P095b	43	Picture	Retrieval Sternberg Symbols	1712694	0	1	24824	2	0	next	incorrect	190
Fage_P095b	43	Pulse	99	1718961	6267	1
Fage_P095b	43	Response	2	1722441	9747	1
Fage_P095b	43	Pulse	99	1731361	18667	1
Fage_P095b	44	Picture	Fixation Cross after Retrieval	1737518	0	1	112292	2	0	next	other	0
Fage_P095b	44	Pulse	99	1743761	6243	1
Fage_P095b	44	Pulse	99	1756160	18642	1
Fage_P095b	44	Pulse	99	1768560	31042	1
Fage_P095b	44	Pulse	99	1780960	43442	1
Fage_P095b	44	Pulse	99	1793360	55842	1
Fage_P095b	44	Pulse	99	1805760	68242	1
Fage_P095b	44	Pulse	99	1818159	80641	1
Fage_P095b	44	Pulse	99	1830559	93041	1
Fage_P095b	44	Pulse	99	1842959	105441	1
Fage_P095b	45	Picture	Encoding Sternberg Symbols	1849810	0	1	24824	2	0	next	other	0
Fage_P095b	45	Pulse	99	1855359	5549	1
Fage_P095b	45	Pulse	99	1867758	17948	1
Fage_P095b	46	Picture	Fixation Cross Sternberg Symbols after Encoding	1874634	0	1	12496	2	0	next	other	0
Fage_P095b	46	Pulse	99	1880158	5524	1
Fage_P095b	47	Picture	Stroop Sternberg	1887130	0	1	24824	2	0	next	incorrect	208
Fage_P095b	47	Response	2	1892018	4888	1
Fage_P095b	47	Pulse	99	1892558	5428	1
Fage_P095b	47	Pulse	99	1904958	17828	1
Fage_P095b	48	Picture	Fixation Cross Sternberg Symbols after Stroop	1911954	0	1	37319	2	0	next	other	0
Fage_P095b	48	Pulse	99	1917357	5403	1
Fage_P095b	48	Pulse	99	1929757	17803	1
Fage_P095b	48	Pulse	99	1942157	30203	1
Fage_P095b	49	Picture	Retrieval Sternberg Symbols	1949273	0	1	24824	2	0	next	incorrect	217
Fage_P095b	49	Pulse	99	1954557	5284	1
Fage_P095b	49	Response	2	1958447	9174	1
Fage_P095b	49	Pulse	99	1966957	17684	1
Fage_P095b	50	Picture	Fixation Cross after Retrieval	1974097	0	1	136950	2	0	next	other	0
Fage_P095b	50	Pulse	99	1979356	5259	1
Fage_P095b	50	Pulse	99	1991756	17659	1
Fage_P095b	50	Pulse	99	2004156	30059	1
Fage_P095b	50	Pulse	99	2016556	42459	1
Fage_P095b	50	Pulse	99	2028955	54858	1
Fage_P095b	50	Pulse	99	2041355	67258	1
Fage_P095b	50	Pulse	99	2053755	79658	1
Fage_P095b	50	Pulse	99	2066155	92058	1
Fage_P095b	50	Pulse	99	2078554	104457	1
Fage_P095b	50	Pulse	99	2090954	116857	1
Fage_P095b	50	Pulse	99	2103354	129257	1
Fage_P095b	51	Picture	Encoding Sternberg Symbols	2111047	0	1	24824	2	0	next	other	0
Fage_P095b	51	Pulse	99	2115754	4707	1
Fage_P095b	51	Pulse	99	2128153	17106	1
Fage_P095b	52	Picture	Fixation Cross Sternberg Symbols after Encoding	2135871	0	1	12495	2	0	next	other	0
Fage_P095b	52	Pulse	99	2140553	4682	1
Fage_P095b	53	Picture	Stroop Sternberg	2148366	0	1	24824	2	0	next	hit	238
Fage_P095b	53	Pulse	99	2152953	4587	1
Fage_P095b	53	Response	1	2155013	6647	1
Fage_P095b	53	Pulse	99	2165353	16987	1
Fage_P095b	54	Picture	Fixation Cross Sternberg Symbols after Stroop	2173190	0	1	37320	2	0	next	other	0
Fage_P095b	54	Pulse	99	2177753	4563	1
Fage_P095b	54	Pulse	99	2190152	16962	1
Fage_P095b	54	Pulse	99	2202552	29362	1
Fage_P095b	55	Picture	Retrieval Sternberg Symbols	2210510	0	1	24824	2	0	next	incorrect	246
Fage_P095b	55	Pulse	99	2214952	4442	1
Fage_P095b	55	Response	2	2217572	7062	1
Fage_P095b	55	Pulse	99	2227352	16842	1
Fage_P095b	56	Picture	Fixation Cross after Retrieval	2235334	0	1	124620	2	0	next	other	0
Fage_P095b	56	Pulse	99	2239751	4417	1
Fage_P095b	56	Pulse	99	2252161	16827	1
Fage_P095b	56	Pulse	99	2264561	29227	1
Fage_P095b	56	Pulse	99	2276961	41627	1
Fage_P095b	56	Pulse	99	2289360	54026	1
Fage_P095b	56	Pulse	99	2301760	66426	1
Fage_P095b	56	Pulse	99	2314160	78826	1
Fage_P095b	56	Pulse	99	2326560	91226	1
Fage_P095b	56	Pulse	99	2338960	103626	1
Fage_P095b	56	Pulse	99	2351359	116025	1
Fage_P095b	57	Picture	Encoding Sternberg Symbols	2359954	0	1	24824	3	0	next	other	0
Fage_P095b	57	Pulse	99	2363759	3805	1
Fage_P095b	57	Pulse	99	2376159	16205	1
Fage_P095b	58	Picture	Fixation Cross Sternberg Symbols after Encoding	2384778	0	2	12496	3	0	next	other	0
Fage_P095b	58	Pulse	99	2388559	3781	1
Fage_P095b	59	Picture	Stroop Sternberg	2397274	0	1	24824	2	0	next	incorrect	266
Fage_P095b	59	Pulse	99	2400958	3684	1
Fage_P095b	59	Response	2	2402788	5514	1
Fage_P095b	59	Pulse	99	2413358	16084	1
Fage_P095b	60	Picture	Fixation Cross Sternberg Symbols after Stroop	2422098	0	1	37319	2	0	next	other	0
Fage_P095b	60	Pulse	99	2425758	3660	1
Fage_P095b	60	Pulse	99	2438158	16060	1
Fage_P095b	60	Pulse	99	2450557	28459	1
Fage_P095b	61	Picture	Retrieval Sternberg Symbols	2459417	0	1	24825	2	0	next	incorrect	274
Fage_P095b	61	Pulse	99	2462957	3540	1
Fage_P095b	61	Response	2	2468947	9530	1
Fage_P095b	61	Pulse	99	2475357	15940	1
Fage_P095b	62	Picture	Fixation Cross after Retrieval	2484242	0	1	149444	2	0	next	other	0
Fage_P095b	62	Pulse	99	2487757	3515	1
Fage_P095b	62	Pulse	99	2500157	15915	1
Fage_P095b	62	Pulse	99	2512556	28314	1
Fage_P095b	62	Pulse	99	2524956	40714	1
Fage_P095b	62	Pulse	99	2537356	53114	1
Fage_P095b	62	Pulse	99	2549756	65514	1
Fage_P095b	62	Pulse	99	2562155	77913	1
Fage_P095b	62	Pulse	99	2574555	90313	1
Fage_P095b	62	Pulse	99	2586955	102713	1
Fage_P095b	62	Pulse	99	2599355	115113	1
Fage_P095b	62	Pulse	99	2611754	127512	1
Fage_P095b	62	Pulse	99	2624154	139912	1
Fage_P095b	63	Picture	Encoding Sternberg Symbols	2633686	0	1	24824	2	0	next	other	0
Fage_P095b	63	Pulse	99	2636554	2868	1
Fage_P095b	63	Pulse	99	2648954	15268	1
Fage_P095b	64	Picture	Fixation Cross Sternberg Symbols after Encoding	2658510	0	1	12496	2	0	next	other	0
Fage_P095b	64	Pulse	99	2661353	2843	1
Fage_P095b	65	Picture	Stroop Sternberg	2671006	0	1	24824	2	0	next	incorrect	296
Fage_P095b	65	Pulse	99	2673753	2747	1
Fage_P095b	65	Response	2	2676193	5187	1
Fage_P095b	65	Pulse	99	2686153	15147	1
Fage_P095b	66	Picture	Fixation Cross Sternberg Symbols after Stroop	2695830	0	1	37319	2	0	next	other	0
Fage_P095b	66	Pulse	99	2698553	2723	1
Fage_P095b	66	Pulse	99	2710953	15123	1
Fage_P095b	66	Pulse	99	2723352	27522	1
Fage_P095b	67	Picture	Retrieval Sternberg Symbols	2733149	0	1	24824	3	0	next	incorrect	304
Fage_P095b	67	Pulse	99	2735752	2603	1
Fage_P095b	67	Response	2	2744442	11293	1
Fage_P095b	67	Pulse	99	2748152	15003	1
Fage_P095b	68	Picture	Fixation Cross after Retrieval	2757973	0	2	124621	3	0	next	other	0
Fage_P095b	68	Pulse	99	2760552	2579	1
Fage_P095b	68	Pulse	99	2772951	14978	1
Fage_P095b	68	Pulse	99	2785351	27378	1
Fage_P095b	68	Pulse	99	2797751	39778	1
Fage_P095b	68	Pulse	99	2810151	52178	1
Fage_P095b	68	Pulse	99	2822550	64577	1
Fage_P095b	68	Pulse	99	2834950	76977	1
Fage_P095b	68	Pulse	99	2847350	89377	1
Fage_P095b	68	Pulse	99	2859750	101777	1
Fage_P095b	68	Pulse	99	2872150	114177	1
Fage_P095b	69	Picture	Encoding Sternberg Symbols	2882594	0	1	24824	2	0	next	other	0
Fage_P095b	69	Pulse	99	2884549	1955	1
Fage_P095b	69	Pulse	99	2896949	14355	1
Fage_P095b	70	Picture	Fixation Cross Sternberg Symbols after Encoding	2907418	0	1	12495	3	0	next	other	0
Fage_P095b	70	Pulse	99	2909349	1931	1
Fage_P095b	71	Picture	Stroop Sternberg	2919913	0	2	24825	3	0	next	incorrect	324
Fage_P095b	71	Pulse	99	2921749	1836	1
Fage_P095b	71	Response	2	2925359	5446	1
Fage_P095b	71	Pulse	99	2934148	14235	1
Fage_P095b	72	Picture	Fixation Cross Sternberg Symbols after Stroop	2944738	0	1	37319	2	0	next	other	0
Fage_P095b	72	Pulse	99	2946548	1810	1
Fage_P095b	72	Pulse	99	2958948	14210	1
Fage_P095b	72	Pulse	99	2971348	26610	1
Fage_P095b	73	Picture	Retrieval Sternberg Symbols	2982057	0	1	24824	2	0	next	incorrect	332
Fage_P095b	73	Pulse	99	2983747	1690	1
Fage_P095b	73	Response	2	2987087	5030	1
Fage_P095b	73	Pulse	99	2996147	14090	1
Fage_P095b	74	Picture	Fixation Cross after Retrieval	3006881	0	1	112292	2	0	next	other	0
Fage_P095b	74	Pulse	99	3008547	1666	1
Fage_P095b	74	Pulse	99	3020947	14066	1
Fage_P095b	74	Pulse	99	3033346	26465	1
Fage_P095b	74	Pulse	99	3045746	38865	1
Fage_P095b	74	Pulse	99	3058146	51265	1
Fage_P095b	74	Pulse	99	3070546	63665	1
Fage_P095b	74	Pulse	99	3082946	76065	1
Fage_P095b	74	Pulse	99	3095345	88464	1
Fage_P095b	74	Pulse	99	3107745	100864	1
Fage_P095b	75	Picture	Encoding Sternberg Symbols	3119173	0	1	24824	2	0	next	other	0
Fage_P095b	75	Pulse	99	3120145	972	1
Fage_P095b	75	Pulse	99	3132545	13372	1
Fage_P095b	76	Picture	Fixation Cross Sternberg Symbols after Encoding	3143997	0	1	12495	3	0	next	other	0
Fage_P095b	76	Pulse	99	3144944	947	1
Fage_P095b	77	Picture	Stroop Sternberg	3156492	0	2	24825	3	0	next	hit	351
Fage_P095b	77	Pulse	99	3157344	852	1
Fage_P095b	77	Response	1	3161884	5392	1
Fage_P095b	77	Pulse	99	3169744	13252	1
Fage_P095b	78	Picture	Fixation Cross Sternberg Symbols after Stroop	3181317	0	1	37319	2	0	next	other	0
Fage_P095b	78	Pulse	99	3182144	827	1
Fage_P095b	78	Pulse	99	3194543	13226	1
Fage_P095b	78	Pulse	99	3206943	25626	1
Fage_P095b	79	Picture	Retrieval Sternberg Symbols	3218636	0	1	24824	2	0	next	hit	359
Fage_P095b	79	Pulse	99	3219343	707	1
Fage_P095b	79	Response	1	3224323	5687	1
Fage_P095b	79	Pulse	99	3231743	13107	1
Fage_P095b	80	Picture	Fixation Cross after Retrieval	3243460	0	1	124621	2	0	next	other	0
Fage_P095b	80	Pulse	99	3244143	683	1
Fage_P095b	80	Pulse	99	3256542	13082	1
Fage_P095b	80	Pulse	99	3268942	25482	1
Fage_P095b	80	Pulse	99	3281342	37882	1
Fage_P095b	80	Pulse	99	3293742	50282	1
Fage_P095b	80	Pulse	99	3306141	62681	1
Fage_P095b	80	Pulse	99	3318541	75081	1
Fage_P095b	80	Pulse	99	3330941	87481	1
Fage_P095b	80	Pulse	99	3343341	99881	1
Fage_P095b	80	Pulse	99	3355740	112280	1
Fage_P095b	81	Picture	Encoding Sternberg Symbols	3368081	0	1	24824	2	0	next	other	0
Fage_P095b	81	Pulse	99	3368140	59	1
Fage_P095b	81	Pulse	99	3380540	12459	1
Fage_P095b	82	Picture	Fixation Cross Sternberg Symbols after Encoding	3392905	0	1	12495	2	0	next	other	0
Fage_P095b	82	Pulse	99	3392940	35	1
Fage_P095b	82	Pulse	99	3405339	12434	1
Fage_P095b	83	Picture	Stroop Sternberg	3405400	0	1	24824	2	0	next	incorrect	379
Fage_P095b	83	Response	2	3411169	5769	1
Fage_P095b	83	Pulse	99	3417739	12339	1
Fage_P095b	83	Pulse	99	3430139	24739	1
Fage_P095b	84	Picture	Fixation Cross Sternberg Symbols after Stroop	3430224	0	1	37320	2	0	next	other	0
Fage_P095b	84	Pulse	99	3442539	12315	1
Fage_P095b	84	Pulse	99	3454939	24715	1
Fage_P095b	84	Pulse	99	3467338	37114	1
Fage_P095b	85	Picture	Retrieval Sternberg Symbols	3467544	0	1	24824	2	0	next	incorrect	388
Fage_P095b	85	Pulse	99	3479738	12194	1
Fage_P095b	85	Response	2	3483838	16294	1
Fage_P095b	85	Pulse	99	3492138	24594	1
Fage_P095b	86	Picture	Fixation Cross after Retrieval	3492368	0	1	124620	3	0	next	other	0
Fage_P095b	86	Pulse	99	3504538	12170	1
Fage_P095b	86	Pulse	99	3516937	24569	1
Fage_P095b	86	Pulse	99	3529337	36969	1
Fage_P095b	86	Pulse	99	3541737	49369	1
Fage_P095b	86	Pulse	99	3554137	61769	1
Fage_P095b	86	Pulse	99	3566536	74168	1
Fage_P095b	86	Pulse	99	3578936	86568	1
Fage_P095b	86	Pulse	99	3591336	98968	1
Fage_P095b	86	Pulse	99	3603736	111368	1
Fage_P095b	86	Pulse	99	3616136	123768	1
Fage_P095b	87	Picture	Encoding Sternberg Symbols	3616988	0	2	24825	3	0	next	other	0
Fage_P095b	87	Pulse	99	3628535	11547	1
Fage_P095b	87	Pulse	99	3640935	23947	1
Fage_P095b	88	Picture	Fixation Cross Sternberg Symbols after Encoding	3641813	0	1	12495	2	0	next	other	0
Fage_P095b	88	Pulse	99	3653335	11522	1
Fage_P095b	89	Picture	Stroop Sternberg	3654308	0	1	24824	2	0	next	incorrect	407
Fage_P095b	89	Response	2	3659095	4787	1
Fage_P095b	89	Pulse	99	3665735	11427	1
Fage_P095b	89	Pulse	99	3678134	23826	1
Fage_P095b	90	Picture	Fixation Cross Sternberg Symbols after Stroop	3679132	0	1	37320	2	0	next	other	0
Fage_P095b	90	Pulse	99	3690534	11402	1
Fage_P095b	90	Pulse	99	3702934	23802	1
Fage_P095b	90	Pulse	99	3715334	36202	1
Fage_P095b	91	Picture	Retrieval Sternberg Symbols	3716452	0	1	24824	2	0	next	incorrect	415
Fage_P095b	91	Response	2	3722914	6462	1
Fage_P095b	91	Pulse	99	3727733	11281	1
Fage_P095b	91	Pulse	99	3740133	23681	1
Fage_P095b	92	Picture	Fixation Cross after Retrieval	3741276	0	1	112291	3	0	next	other	0
Fage_P095b	92	Pulse	99	3752533	11257	1
Fage_P095b	92	Pulse	99	3764933	23657	1
Fage_P095b	92	Pulse	99	3777333	36057	1
Fage_P095b	92	Pulse	99	3789732	48456	1
Fage_P095b	92	Pulse	99	3802132	60856	1
Fage_P095b	92	Pulse	99	3814532	73256	1
Fage_P095b	92	Pulse	99	3826932	85656	1
Fage_P095b	92	Pulse	99	3839331	98055	1
Fage_P095b	92	Pulse	99	3851731	110455	1
Fage_P095b	93	Picture	Encoding Sternberg Symbols	3853567	0	2	24825	3	0	next	other	0
Fage_P095b	93	Pulse	99	3864131	10564	1
Fage_P095b	93	Pulse	99	3876531	22964	1
Fage_P095b	94	Picture	Fixation Cross Sternberg Symbols after Encoding	3878392	0	1	12495	2	0	next	other	0
Fage_P095b	94	Pulse	99	3888930	10538	1
Fage_P095b	95	Picture	Stroop Sternberg	3890887	0	1	24824	2	0	next	incorrect	434
Fage_P095b	95	Response	2	3896370	5483	1
Fage_P095b	95	Pulse	99	3901330	10443	1
Fage_P095b	95	Pulse	99	3913730	22843	1
Fage_P095b	96	Picture	Fixation Cross Sternberg Symbols after Stroop	3915711	0	1	37320	2	0	next	other	0
Fage_P095b	96	Pulse	99	3926130	10419	1
Fage_P095b	96	Pulse	99	3938529	22818	1
Fage_P095b	96	Pulse	99	3950929	35218	1
Fage_P095b	97	Picture	Retrieval Sternberg Symbols	3953031	0	1	24824	2	0	next	hit	442
Fage_P095b	97	Response	1	3958439	5408	1
Fage_P095b	97	Pulse	99	3963329	10298	1
Fage_P095b	97	Pulse	99	3975729	22698	1
Fage_P095b	98	Picture	Fixation Cross after Retrieval	3977855	0	1	136949	2	0	next	other	0
Fage_P095b	98	Pulse	99	3988129	10274	1
Fage_P095b	98	Pulse	99	4000528	22673	1
Fage_P095b	98	Pulse	99	4012928	35073	1
Fage_P095b	98	Pulse	99	4025328	47473	1
Fage_P095b	98	Pulse	99	4037728	59873	1
Fage_P095b	98	Pulse	99	4050127	72272	1
Fage_P095b	98	Pulse	99	4062537	84682	1
Fage_P095b	98	Pulse	99	4074937	97082	1
Fage_P095b	98	Pulse	99	4087337	109482	1
Fage_P095b	98	Pulse	99	4099736	121881	1
Fage_P095b	98	Pulse	99	4112136	134281	1
Fage_P095b	99	Picture	Encoding Sternberg Symbols	4114804	0	1	24824	2	0	next	other	0
Fage_P095b	99	Pulse	99	4124536	9732	1
Fage_P095b	99	Pulse	99	4136936	22132	1
Fage_P095b	100	Picture	Fixation Cross Sternberg Symbols after Encoding	4139628	0	1	12495	3	0	next	other	0
Fage_P095b	100	Pulse	99	4149336	9708	1
Fage_P095b	101	Picture	Stroop Sternberg	4152123	0	2	24825	3	0	next	incorrect	463
Fage_P095b	101	Response	2	4156725	4602	1
Fage_P095b	101	Pulse	99	4161735	9612	1
Fage_P095b	101	Pulse	99	4174135	22012	1
Fage_P095b	102	Picture	Fixation Cross Sternberg Symbols after Stroop	4176948	0	1	37319	2	0	next	other	0
Fage_P095b	102	Pulse	99	4186535	9587	1
Fage_P095b	102	Pulse	99	4198935	21987	1
Fage_P095b	102	Pulse	99	4211334	34386	1
Fage_P095b	103	Picture	Retrieval Sternberg Symbols	4214267	0	1	24824	2	0	next	hit	471
Fage_P095b	103	Response	1	4223444	9177	1
Fage_P095b	103	Pulse	99	4223734	9467	1
Fage_P095b	103	Pulse	99	4236134	21867	1
Fage_P095b	104	Picture	Fixation Cross after Retrieval	4239091	0	1	149445	2	0	next	other	0
Fage_P095b	104	Pulse	99	4248534	9443	1
Fage_P095b	104	Pulse	99	4260933	21842	1
Fage_P095b	104	Pulse	99	4273333	34242	1
Fage_P095b	104	Pulse	99	4285733	46642	1
Fage_P095b	104	Pulse	99	4298133	59042	1
Fage_P095b	104	Pulse	99	4310533	71442	1
Fage_P095b	104	Pulse	99	4322932	83841	1
Fage_P095b	104	Pulse	99	4335332	96241	1
Fage_P095b	104	Pulse	99	4347732	108641	1
Fage_P095b	104	Pulse	99	4360132	121041	1
Fage_P095b	104	Pulse	99	4372531	133440	1
Fage_P095b	104	Pulse	99	4384931	145840	1
Fage_P095b	105	Picture	Encoding Sternberg Symbols	4388536	0	1	24824	2	0	next	other	0
Fage_P095b	105	Pulse	99	4397331	8795	1
Fage_P095b	105	Pulse	99	4409731	21195	1
Fage_P095b	106	Picture	Fixation Cross Sternberg Symbols after Encoding	4413360	0	1	12495	2	0	next	other	0
Fage_P095b	106	Pulse	99	4422130	8770	1
Fage_P095b	107	Picture	Stroop Sternberg	4425855	0	1	24825	2	0	next	hit	493
Fage_P095b	107	Response	1	4431750	5895	1
Fage_P095b	107	Pulse	99	4434530	8675	1
Fage_P095b	107	Pulse	99	4446930	21075	1
Fage_P095b	108	Picture	Fixation Cross Sternberg Symbols after Stroop	4450680	0	1	37319	2	0	next	other	0
Fage_P095b	108	Pulse	99	4459330	8650	1
Fage_P095b	108	Pulse	99	4471729	21049	1
Fage_P095b	108	Pulse	99	4484129	33449	1
Fage_P095b	109	Picture	Retrieval Sternberg Symbols	4487999	0	1	24824	2	0	next	incorrect	502
Fage_P095b	109	Pulse	99	4496529	8530	1
Fage_P095b	109	Response	2	4504299	16300	1
Fage_P095b	109	Pulse	99	4508929	20930	1
Fage_P095b	110	Picture	Fixation Cross after Retrieval	4512823	0	1	136949	2	0	next	other	0
Fage_P095b	110	Pulse	99	4521329	8506	1
Fage_P095b	110	Pulse	99	4533728	20905	1
Fage_P095b	110	Pulse	99	4546128	33305	1
Fage_P095b	110	Pulse	99	4558528	45705	1
Fage_P095b	110	Pulse	99	4570928	58105	1
Fage_P095b	110	Pulse	99	4583327	70504	1
Fage_P095b	110	Pulse	99	4595727	82904	1
Fage_P095b	110	Pulse	99	4608127	95304	1
Fage_P095b	110	Pulse	99	4620527	107704	1
Fage_P095b	110	Pulse	99	4632926	120103	1
Fage_P095b	110	Pulse	99	4645326	132503	1
Fage_P095b	111	Picture	Encoding Sternberg Symbols	4649772	0	1	24825	2	0	next	other	0
Fage_P095b	111	Pulse	99	4657726	7954	1
Fage_P095b	111	Pulse	99	4670126	20354	1
Fage_P095b	112	Picture	Fixation Cross Sternberg Symbols after Encoding	4674597	0	1	12495	2	0	next	other	0
Fage_P095b	112	Pulse	99	4682526	7929	1
Fage_P095b	113	Picture	Stroop Sternberg	4687092	0	1	24824	2	0	next	incorrect	522
Fage_P095b	113	Response	2	4694005	6913	1
Fage_P095b	113	Pulse	99	4694925	7833	1
Fage_P095b	113	Pulse	99	4707325	20233	1
Fage_P095b	114	Picture	Fixation Cross Sternberg Symbols after Stroop	4711916	0	1	37320	2	0	next	other	0
Fage_P095b	114	Pulse	99	4719725	7809	1
Fage_P095b	114	Pulse	99	4732125	20209	1
Fage_P095b	114	Pulse	99	4744524	32608	1
Fage_P095b	115	Picture	Retrieval Sternberg Symbols	4749236	0	1	24824	2	0	next	hit	531
Fage_P095b	115	Pulse	99	4756924	7688	1
Fage_P095b	115	Response	1	4760334	11098	1
Fage_P095b	115	Pulse	99	4769324	20088	1
Fage_P095b	116	Picture	Fixation Cross after Retrieval	4774060	0	1	112291	2	0	next	other	0
Fage_P095b	116	Pulse	99	4781724	7664	1
Fage_P095b	116	Pulse	99	4794123	20063	1
Fage_P095b	116	Pulse	99	4806523	32463	1
Fage_P095b	116	Pulse	99	4818923	44863	1
Fage_P095b	116	Pulse	99	4831323	57263	1
Fage_P095b	116	Pulse	99	4843722	69662	1
Fage_P095b	116	Pulse	99	4856122	82062	1
Fage_P095b	116	Pulse	99	4868522	94462	1
Fage_P095b	116	Pulse	99	4880922	106862	1
Fage_P095b	117	Picture	Encoding Sternberg Symbols	4886351	0	1	24825	2	0	next	other	0
Fage_P095b	117	Pulse	99	4893322	6971	1
Fage_P095b	117	Pulse	99	4905721	19370	1
Fage_P095b	118	Picture	Fixation Cross Sternberg Symbols after Encoding	4911176	0	1	12495	2	0	next	other	0
Fage_P095b	118	Pulse	99	4918121	6945	1
Fage_P095b	119	Picture	Stroop Sternberg	4923671	0	1	24824	2	0	next	incorrect	549
Fage_P095b	119	Response	2	4928621	4950	1
Fage_P095b	119	Pulse	99	4930521	6850	1
Fage_P095b	119	Pulse	99	4942921	19250	1
Fage_P095b	120	Picture	Fixation Cross Sternberg Symbols after Stroop	4948495	0	1	37320	2	0	next	other	0
Fage_P095b	120	Pulse	99	4955320	6825	1
Fage_P095b	120	Pulse	99	4967720	19225	1
Fage_P095b	120	Pulse	99	4980120	31625	1
Fage_P095b	121	Picture	Retrieval Sternberg Symbols	4985815	0	1	24824	2	0	next	incorrect	558
Fage_P095b	121	Pulse	99	4992520	6705	1
Fage_P095b	121	Response	2	4998000	12185	1
Fage_P095b	121	Pulse	99	5004919	19104	1
Fage_P095b	122	Picture	Fixation Cross after Retrieval	5010639	0	1	149444	2	0	next	other	0
Fage_P095b	122	Pulse	99	5017319	6680	1
Fage_P095b	122	Pulse	99	5029719	19080	1
Fage_P095b	122	Pulse	99	5042119	31480	1
Fage_P095b	122	Pulse	99	5054519	43880	1
Fage_P095b	122	Pulse	99	5066918	56279	1
Fage_P095b	122	Pulse	99	5079318	68679	1
Fage_P095b	122	Pulse	99	5091718	81079	1
Fage_P095b	122	Pulse	99	5104118	93479	1
Fage_P095b	122	Pulse	99	5116517	105878	1
Fage_P095b	122	Pulse	99	5128917	118278	1
Fage_P095b	122	Pulse	99	5141317	130678	1
Fage_P095b	122	Pulse	99	5153717	143078	1
Fage_P095b	123	Picture	Encoding Sternberg Symbols	5160083	0	1	24824	2	0	next	other	0
Fage_P095b	123	Pulse	99	5166116	6033	1
Fage_P095b	123	Pulse	99	5178516	18433	1
Fage_P095b	124	Picture	Fixation Cross Sternberg Symbols after Encoding	5184907	0	1	12496	2	0	next	other	0
Fage_P095b	124	Pulse	99	5190916	6009	1
Fage_P095b	125	Picture	Stroop Sternberg	5197403	0	1	24824	2	0	next	incorrect	580
Fage_P095b	125	Pulse	99	5203316	5913	1
Fage_P095b	125	Response	2	5204436	7033	1
Fage_P095b	125	Pulse	99	5215716	18313	1
Fage_P095b	126	Picture	Fixation Cross Sternberg Symbols after Stroop	5222227	0	1	37319	2	0	next	other	0
Fage_P095b	126	Pulse	99	5228115	5888	1
Fage_P095b	126	Pulse	99	5240515	18288	1
Fage_P095b	126	Pulse	99	5252915	30688	1
Fage_P095b	127	Picture	Retrieval Sternberg Symbols	5259546	0	1	24825	2	0	next	hit	588
Fage_P095b	127	Pulse	99	5265315	5769	1
Fage_P095b	127	Response	1	5267465	7919	1
Fage_P095b	127	Pulse	99	5277714	18168	1
Fage_P095b	128	Picture	Fixation Cross after Retrieval	5284371	0	1	124620	2	0	next	other	0
Fage_P095b	128	Pulse	99	5290114	5743	1
Fage_P095b	128	Pulse	99	5302514	18143	1
Fage_P095b	128	Pulse	99	5314914	30543	1
Fage_P095b	128	Pulse	99	5327313	42942	1
Fage_P095b	128	Pulse	99	5339713	55342	1
Fage_P095b	128	Pulse	99	5352113	67742	1
Fage_P095b	128	Pulse	99	5364513	80142	1
Fage_P095b	128	Pulse	99	5376913	92542	1
Fage_P095b	128	Pulse	99	5389312	104941	1
Fage_P095b	128	Pulse	99	5401712	117341	1
Fage_P095b	129	Picture	Encoding Sternberg Symbols	5408991	0	1	24824	2	0	next	other	0
Fage_P095b	129	Pulse	99	5414112	5121	1
Fage_P095b	129	Pulse	99	5426512	17521	1
Fage_P095b	130	Picture	Fixation Cross Sternberg Symbols after Encoding	5433815	0	1	12496	2	0	next	other	0
Fage_P095b	130	Pulse	99	5438911	5096	1
Fage_P095b	131	Picture	Stroop Sternberg	5446311	0	1	24824	2	0	next	incorrect	607
Fage_P095b	131	Response	2	5450811	4500	1
Fage_P095b	131	Pulse	99	5451311	5000	1
Fage_P095b	131	Pulse	99	5463711	17400	1
Fage_P095b	132	Picture	Fixation Cross Sternberg Symbols after Stroop	5471135	0	1	37319	2	0	next	other	0
Fage_P095b	132	Pulse	99	5476111	4976	1
Fage_P095b	132	Pulse	99	5488510	17375	1
Fage_P095b	132	Pulse	99	5500910	29775	1
Fage_P095b	133	Picture	Retrieval Sternberg Symbols	5508454	0	1	24824	2	0	next	hit	616
Fage_P095b	133	Pulse	99	5513310	4856	1
Fage_P095b	133	Response	1	5517610	9156	1
Fage_P095b	133	Pulse	99	5525710	17256	1
Fage_P095b	134	Picture	Fixation Cross after Retrieval	5533278	0	1	112292	2	0	next	other	0
Fage_P095b	134	Pulse	99	5538109	4831	1
Fage_P095b	134	Pulse	99	5550509	17231	1
Fage_P095b	134	Pulse	99	5562909	29631	1
Fage_P095b	134	Pulse	99	5575309	42031	1
Fage_P095b	134	Pulse	99	5587709	54431	1
Fage_P095b	134	Pulse	99	5600108	66830	1
Fage_P095b	134	Pulse	99	5612508	79230	1
Fage_P095b	134	Pulse	99	5624908	91630	1
Fage_P095b	134	Pulse	99	5637308	104030	1
Fage_P095b	135	Picture	Encoding Sternberg Symbols	5645570	0	1	24824	2	0	next	other	0
Fage_P095b	135	Pulse	99	5649707	4137	1
Fage_P095b	135	Pulse	99	5662107	16537	1
Fage_P095b	136	Picture	Fixation Cross Sternberg Symbols after Encoding	5670394	0	1	12496	2	0	next	other	0
Fage_P095b	136	Pulse	99	5674507	4113	1
Fage_P095b	137	Picture	Stroop Sternberg	5682890	0	1	24824	2	0	next	hit	635
Fage_P095b	137	Pulse	99	5686907	4017	1
Fage_P095b	137	Response	1	5688577	5687	1
Fage_P095b	137	Pulse	99	5699306	16416	1
Fage_P095b	138	Picture	Fixation Cross Sternberg Symbols after Stroop	5707714	0	1	37319	2	0	next	other	0
Fage_P095b	138	Pulse	99	5711706	3992	1
Fage_P095b	138	Pulse	99	5724106	16392	1
Fage_P095b	138	Pulse	99	5736506	28792	1
Fage_P095b	139	Picture	Retrieval Sternberg Symbols	5745033	0	1	24824	2	0	next	hit	643
Fage_P095b	139	Pulse	99	5748906	3873	1
Fage_P095b	139	Response	1	5751545	6512	1
Fage_P095b	139	Pulse	99	5761305	16272	1
Fage_P095b	140	Picture	Fixation Cross after Retrieval	5769857	0	1	136949	3	0	next	other	0
Fage_P095b	140	Pulse	99	5773705	3848	1
Fage_P095b	140	Pulse	99	5786105	16248	1
Fage_P095b	140	Pulse	99	5798505	28648	1
Fage_P095b	140	Pulse	99	5810904	41047	1
Fage_P095b	140	Pulse	99	5823304	53447	1
Fage_P095b	140	Pulse	99	5835704	65847	1
Fage_P095b	140	Pulse	99	5848104	78247	1
Fage_P095b	140	Pulse	99	5860513	90656	1
Fage_P095b	140	Pulse	99	5872913	103056	1
Fage_P095b	140	Pulse	99	5885313	115456	1
Fage_P095b	140	Pulse	99	5897713	127856	1
Fage_P095b	141	Picture	Encoding Sternberg Symbols	5906806	0	2	24825	3	0	next	other	0
Fage_P095b	141	Pulse	99	5910113	3307	1
Fage_P095b	141	Pulse	99	5922512	15706	1
Fage_P095b	142	Picture	Fixation Cross Sternberg Symbols after Encoding	5931631	0	1	12495	2	0	next	other	0
Fage_P095b	142	Pulse	99	5934912	3281	1
Fage_P095b	143	Picture	Stroop Sternberg	5944126	0	1	24824	2	0	next	hit	664
Fage_P095b	143	Pulse	99	5947312	3186	1
Fage_P095b	143	Response	1	5950262	6136	1
Fage_P095b	143	Pulse	99	5959712	15586	1
Fage_P095b	144	Picture	Fixation Cross Sternberg Symbols after Stroop	5968950	0	1	37320	2	0	next	other	0
Fage_P095b	144	Pulse	99	5972111	3161	1
Fage_P095b	144	Pulse	99	5984511	15561	1
Fage_P095b	144	Pulse	99	5996911	27961	1
Fage_P095b	145	Picture	Retrieval Sternberg Symbols	6006270	0	1	24824	2	0	next	incorrect	672
Fage_P095b	145	Pulse	99	6009311	3041	1
Fage_P095b	145	Response	2	6014651	8381	1
Fage_P095b	145	Pulse	99	6021710	15440	1
Fage_P095b	146	Picture	Fixation Cross after Retrieval	6031094	0	1	112292	2	0	next	other	0
Fage_P095b	146	Pulse	99	6034110	3016	1
Fage_P095b	146	Pulse	99	6046510	15416	1
Fage_P095b	146	Pulse	99	6058910	27816	1
Fage_P095b	146	Pulse	99	6071309	40215	1
Fage_P095b	146	Pulse	99	6083709	52615	1
Fage_P095b	146	Pulse	99	6096109	65015	1
Fage_P095b	146	Pulse	99	6108509	77415	1
Fage_P095b	146	Pulse	99	6120909	89815	1
Fage_P095b	146	Pulse	99	6133308	102214	1
Fage_P095b	147	Picture	Instruction Sternberg Letters	6143386	0	1	37319	2	0	next	other	0
Fage_P095b	147	Pulse	99	6145708	2322	1
Fage_P095b	147	Pulse	99	6158108	14722	1
Fage_P095b	147	Pulse	99	6170508	27122	1
Fage_P095b	148	Picture	Encoding Sternberg Letters	6180705	0	1	24824	2	0	next	other	0
Fage_P095b	148	Pulse	99	6182907	2202	1
Fage_P095b	148	Pulse	99	6195307	14602	1
Fage_P095b	149	Picture	Fixation Cross Sternberg Letters after Encoding	6205529	0	1	12495	3	0	next	other	0
Fage_P095b	149	Pulse	99	6207707	2178	1
Fage_P095b	150	Picture	Stroop Sternberg	6218024	0	2	24825	3	0	next	incorrect	695
Fage_P095b	150	Pulse	99	6220107	2083	1
Fage_P095b	150	Response	2	6222587	4563	1
Fage_P095b	150	Pulse	99	6232506	14482	1
Fage_P095b	151	Picture	Fixation Cross Sternberg Letters after Stroop	6242849	0	1	37319	2	0	next	other	0
Fage_P095b	151	Pulse	99	6244906	2057	1
Fage_P095b	151	Pulse	99	6257306	14457	1
Fage_P095b	151	Pulse	99	6269706	26857	1
Fage_P095b	152	Picture	Retrieval Sternberg Letters	6280168	0	1	24824	2	0	next	incorrect	703
Fage_P095b	152	Pulse	99	6282106	1938	1
Fage_P095b	152	Response	2	6289065	8897	1
Fage_P095b	152	Pulse	99	6294505	14337	1
Fage_P095b	153	Picture	Fixation Cross after Retrieval	6304992	0	1	112292	2	0	next	other	0
Fage_P095b	153	Pulse	99	6306905	1913	1
Fage_P095b	153	Pulse	99	6319305	14313	1
Fage_P095b	153	Pulse	99	6331705	26713	1
Fage_P095b	153	Pulse	99	6344104	39112	1
Fage_P095b	153	Pulse	99	6356504	51512	1
Fage_P095b	153	Pulse	99	6368904	63912	1
Fage_P095b	153	Pulse	99	6381304	76312	1
Fage_P095b	153	Pulse	99	6393703	88711	1
Fage_P095b	153	Pulse	99	6406103	101111	1
Fage_P095b	154	Picture	Encoding Sternberg Letters	6417284	0	1	24824	2	0	next	other	0
Fage_P095b	154	Pulse	99	6418503	1219	1
Fage_P095b	154	Pulse	99	6430903	13619	1
Fage_P095b	155	Picture	Fixation Cross Sternberg Letters after Encoding	6442108	0	1	12495	3	0	next	other	0
Fage_P095b	155	Pulse	99	6443302	1194	1
Fage_P095b	156	Picture	Stroop Sternberg	6454603	0	2	24825	3	0	next	incorrect	722
Fage_P095b	156	Pulse	99	6455702	1099	1
Fage_P095b	156	Response	2	6460922	6319	1
Fage_P095b	156	Pulse	99	6468102	13499	1
Fage_P095b	157	Picture	Fixation Cross Sternberg Letters after Stroop	6479428	0	1	37319	2	0	next	other	0
Fage_P095b	157	Pulse	99	6480502	1074	1
Fage_P095b	157	Pulse	99	6492902	13474	1
Fage_P095b	157	Pulse	99	6505301	25873	1
Fage_P095b	158	Picture	Retrieval Sternberg Letters	6516747	0	1	24824	2	0	next	hit	730
Fage_P095b	158	Pulse	99	6517701	954	1
Fage_P095b	158	Response	1	6529481	12734	1
Fage_P095b	158	Pulse	99	6530101	13354	1
Fage_P095b	159	Picture	Fixation Cross after Retrieval	6541571	0	1	149445	2	0	next	other	0
Fage_P095b	159	Pulse	99	6542501	930	1
Fage_P095b	159	Pulse	99	6554900	13329	1
Fage_P095b	159	Pulse	99	6567300	25729	1
Fage_P095b	159	Pulse	99	6579700	38129	1
Fage_P095b	159	Pulse	99	6592100	50529	1
Fage_P095b	159	Pulse	99	6604499	62928	1
Fage_P095b	159	Pulse	99	6616899	75328	1
Fage_P095b	159	Pulse	99	6629299	87728	1
Fage_P095b	159	Pulse	99	6641699	100128	1
Fage_P095b	159	Pulse	99	6654099	112528	1
Fage_P095b	159	Pulse	99	6666498	124927	1
Fage_P095b	159	Pulse	99	6678898	137327	1
Fage_P095b	160	Picture	Encoding Sternberg Letters	6691016	0	1	24824	2	0	next	other	0
Fage_P095b	160	Pulse	99	6691298	282	1
Fage_P095b	160	Pulse	99	6703698	12682	1
Fage_P095b	161	Picture	Fixation Cross Sternberg Letters after Encoding	6715840	0	1	12495	2	0	next	other	0
Fage_P095b	161	Pulse	99	6716097	257	1
Fage_P095b	162	Picture	Stroop Sternberg	6728335	0	1	24825	2	0	next	hit	752
Fage_P095b	162	Pulse	99	6728497	162	1
Fage_P095b	162	Response	1	6734507	6172	1
Fage_P095b	162	Pulse	99	6740897	12562	1
Fage_P095b	163	Picture	Fixation Cross Sternberg Letters after Stroop	6753160	0	1	37319	2	0	next	other	0
Fage_P095b	163	Pulse	99	6753297	137	1
Fage_P095b	163	Pulse	99	6765696	12536	1
Fage_P095b	163	Pulse	99	6778096	24936	1
Fage_P095b	164	Picture	Retrieval Sternberg Letters	6790479	0	1	24824	2	0	next	hit	760
Fage_P095b	164	Pulse	99	6790496	17	1
Fage_P095b	164	Response	1	6797496	7017	1
Fage_P095b	164	Pulse	99	6802896	12417	1
Fage_P095b	164	Pulse	99	6815296	24817	1
Fage_P095b	165	Picture	Fixation Cross after Retrieval	6815303	0	1	124621	2	0	next	other	0
Fage_P095b	165	Pulse	99	6827695	12392	1
Fage_P095b	165	Pulse	99	6840095	24792	1
Fage_P095b	165	Pulse	99	6852495	37192	1
Fage_P095b	165	Pulse	99	6864895	49592	1
Fage_P095b	165	Pulse	99	6877294	61991	1
Fage_P095b	165	Pulse	99	6889694	74391	1
Fage_P095b	165	Pulse	99	6902094	86791	1
Fage_P095b	165	Pulse	99	6914494	99191	1
Fage_P095b	165	Pulse	99	6926893	111590	1
Fage_P095b	165	Pulse	99	6939293	123990	1
Fage_P095b	166	Picture	Encoding Sternberg Letters	6939924	0	1	24824	2	0	next	other	0
Fage_P095b	166	Pulse	99	6951693	11769	1
Fage_P095b	166	Pulse	99	6964093	24169	1
Fage_P095b	167	Picture	Fixation Cross Sternberg Letters after Encoding	6964748	0	1	12495	2	0	next	other	0
Fage_P095b	167	Pulse	99	6976492	11744	1
Fage_P095b	168	Picture	Stroop Sternberg	6977243	0	1	24824	2	0	next	hit	780
Fage_P095b	168	Response	1	6985872	8629	1
Fage_P095b	168	Pulse	99	6988892	11649	1
Fage_P095b	168	Pulse	99	7001292	24049	1
Fage_P095b	169	Picture	Fixation Cross Sternberg Letters after Stroop	7002067	0	1	37320	2	0	next	other	0
Fage_P095b	169	Pulse	99	7013692	11625	1
Fage_P095b	169	Pulse	99	7026092	24025	1
Fage_P095b	169	Pulse	99	7038491	36424	1
Fage_P095b	170	Picture	Retrieval Sternberg Letters	7039387	0	1	24824	2	0	next	incorrect	788
Fage_P095b	170	Response	2	7050181	10794	1
Fage_P095b	170	Pulse	99	7050891	11504	1
Fage_P095b	170	Pulse	99	7063291	23904	1
Fage_P095b	171	Picture	Fixation Cross after Retrieval	7064211	0	1	137116	2	0	next	other	0
Fage_P095b	171	Pulse	99	7075691	11480	1
Fage_P095b	171	Pulse	99	7088090	23879	1
Fage_P095b	171	Pulse	99	7100490	36279	1
Fage_P095b	171	Pulse	99	7112890	48679	1
Fage_P095b	171	Pulse	99	7125290	61079	1
Fage_P095b	171	Pulse	99	7137689	73478	1
Fage_P095b	171	Pulse	99	7150089	85878	1
Fage_P095b	171	Pulse	99	7162489	98278	1
Fage_P095b	171	Pulse	99	7174889	110678	1
Fage_P095b	171	Pulse	99	7187289	123078	1
Fage_P095b	171	Pulse	99	7199688	135477	1
Fage_P095b	172	Picture	Encoding Sternberg Letters	7201327	0	1	24824	2	0	next	other	0
Fage_P095b	172	Pulse	99	7212088	10761	1
Fage_P095b	172	Pulse	99	7224488	23161	1
Fage_P095b	173	Picture	Fixation Cross Sternberg Letters after Encoding	7226151	0	1	12495	2	0	next	other	0
Fage_P095b	173	Pulse	99	7236888	10737	1
Fage_P095b	174	Picture	Stroop Sternberg	7238646	0	1	24824	2	0	next	incorrect	809
Fage_P095b	174	Response	2	7244787	6141	1
Fage_P095b	174	Pulse	99	7249287	10641	1
Fage_P095b	174	Pulse	99	7261687	23041	1
Fage_P095b	175	Picture	Fixation Cross Sternberg Letters after Stroop	7263470	0	1	37320	2	0	next	other	0
Fage_P095b	175	Pulse	99	7274087	10617	1
Fage_P095b	175	Pulse	99	7286487	23017	1
Fage_P095b	175	Pulse	99	7298886	35416	1
Fage_P095b	176	Picture	Retrieval Sternberg Letters	7300790	0	1	24824	2	0	next	hit	817
Fage_P095b	176	Response	1	7308446	7656	1
Fage_P095b	176	Pulse	99	7311286	10496	1
Fage_P095b	176	Pulse	99	7323686	22896	1
Fage_P095b	177	Picture	Fixation Cross after Retrieval	7325614	0	1	124620	3	0	next	other	0
Fage_P095b	177	Pulse	99	7336086	10472	1
Fage_P095b	177	Pulse	99	7348485	22871	1
Fage_P095b	177	Pulse	99	7360885	35271	1
Fage_P095b	177	Pulse	99	7373285	47671	1
Fage_P095b	177	Pulse	99	7385685	60071	1
Fage_P095b	177	Pulse	99	7398085	72471	1
Fage_P095b	177	Pulse	99	7410484	84870	1
Fage_P095b	177	Pulse	99	7422884	97270	1
Fage_P095b	177	Pulse	99	7435284	109670	1
Fage_P095b	177	Pulse	99	7447684	122070	1
Fage_P095b	178	Picture	Encoding Sternberg Letters	7450234	0	2	24825	3	0	next	other	0
Fage_P095b	178	Pulse	99	7460083	9849	1
Fage_P095b	178	Pulse	99	7472483	22249	1
Fage_P095b	179	Picture	Fixation Cross Sternberg Letters after Encoding	7475059	0	1	12495	2	0	next	other	0
Fage_P095b	179	Pulse	99	7484883	9824	1
Fage_P095b	180	Picture	Stroop Sternberg	7487554	0	1	24824	2	0	next	incorrect	837
Fage_P095b	180	Response	2	7493263	5709	1
Fage_P095b	180	Pulse	99	7497283	9729	1
Fage_P095b	180	Pulse	99	7509682	22128	1
Fage_P095b	181	Picture	Fixation Cross Sternberg Letters after Stroop	7512378	0	1	37320	2	0	next	other	0
Fage_P095b	181	Pulse	99	7522082	9704	1
Fage_P095b	181	Pulse	99	7534482	22104	1
Fage_P095b	181	Pulse	99	7546882	34504	1
Fage_P095b	182	Picture	Retrieval Sternberg Letters	7549698	0	1	24824	2	0	next	hit	845
Fage_P095b	182	Response	1	7554072	4374	1
Fage_P095b	182	Pulse	99	7559282	9584	1
Fage_P095b	182	Pulse	99	7571681	21983	1
Fage_P095b	183	Picture	Fixation Cross after Retrieval	7574522	0	1	112291	3	0	next	other	0
Fage_P095b	183	Pulse	99	7584081	9559	1
Fage_P095b	183	Pulse	99	7596481	21959	1
Fage_P095b	183	Pulse	99	7608881	34359	1
Fage_P095b	183	Pulse	99	7621280	46758	1
Fage_P095b	183	Pulse	99	7633680	59158	1
Fage_P095b	183	Pulse	99	7646080	71558	1
Fage_P095b	183	Pulse	99	7658480	83958	1
Fage_P095b	183	Pulse	99	7670890	96368	1
Fage_P095b	183	Pulse	99	7683289	108767	1
Fage_P095b	184	Picture	Encoding Sternberg Letters	7686813	0	2	24825	3	0	next	other	0
Fage_P095b	184	Pulse	99	7695689	8876	1
Fage_P095b	184	Pulse	99	7708089	21276	1
Fage_P095b	185	Picture	Fixation Cross Sternberg Letters after Encoding	7711638	0	1	12495	2	0	next	other	0
Fage_P095b	185	Pulse	99	7720489	8851	1
Fage_P095b	186	Picture	Stroop Sternberg	7724133	0	1	24824	2	0	next	hit	864
Fage_P095b	186	Response	1	7730029	5896	1
Fage_P095b	186	Pulse	99	7732888	8755	1
Fage_P095b	186	Pulse	99	7745288	21155	1
Fage_P095b	187	Picture	Fixation Cross Sternberg Letters after Stroop	7748957	0	1	37320	2	0	next	other	0
Fage_P095b	187	Pulse	99	7757688	8731	1
Fage_P095b	187	Pulse	99	7770088	21131	1
Fage_P095b	187	Pulse	99	7782487	33530	1
Fage_P095b	188	Picture	Retrieval Sternberg Letters	7786277	0	1	24823	3	0	next	incorrect	872
Fage_P095b	188	Response	2	7793887	7610	1
Fage_P095b	188	Pulse	99	7794887	8610	1
Fage_P095b	188	Pulse	99	7807287	21010	1
Fage_P095b	189	Picture	Fixation Cross after Retrieval	7811100	0	2	112292	3	0	next	other	0
Fage_P095b	189	Pulse	99	7819687	8587	1
Fage_P095b	189	Pulse	99	7832086	20986	1
Fage_P095b	189	Pulse	99	7844486	33386	1
Fage_P095b	189	Pulse	99	7856886	45786	1
Fage_P095b	189	Pulse	99	7869286	58186	1
Fage_P095b	189	Pulse	99	7881685	70585	1
Fage_P095b	189	Pulse	99	7894085	82985	1
Fage_P095b	189	Pulse	99	7906485	95385	1
Fage_P095b	189	Pulse	99	7918885	107785	1
Fage_P095b	190	Picture	Encoding Sternberg Letters	7923392	0	1	24825	2	0	next	other	0
Fage_P095b	190	Pulse	99	7931285	7893	1
Fage_P095b	190	Pulse	99	7943684	20292	1
Fage_P095b	191	Picture	Fixation Cross Sternberg Letters after Encoding	7948217	0	1	12495	2	0	next	other	0
Fage_P095b	191	Pulse	99	7956084	7867	1
Fage_P095b	192	Picture	Stroop Sternberg	7960712	0	1	24824	2	0	next	incorrect	891
Fage_P095b	192	Response	2	7967514	6802	1
Fage_P095b	192	Pulse	99	7968484	7772	1
Fage_P095b	192	Pulse	99	7980884	20172	1
Fage_P095b	193	Picture	Fixation Cross Sternberg Letters after Stroop	7985536	0	1	37320	2	0	next	other	0
Fage_P095b	193	Pulse	99	7993283	7747	1
Fage_P095b	193	Pulse	99	8005683	20147	1
Fage_P095b	193	Pulse	99	8018083	32547	1
Fage_P095b	194	Picture	Retrieval Sternberg Letters	8022856	0	1	24824	2	0	next	hit	899
Fage_P095b	194	Response	1	8026503	3647	1
Fage_P095b	194	Pulse	99	8030483	7627	1
Fage_P095b	194	Pulse	99	8042882	20026	1
Fage_P095b	195	Picture	Fixation Cross after Retrieval	8047680	0	1	137116	2	0	next	other	0
Fage_P095b	195	Pulse	99	8055282	7602	1
Fage_P095b	195	Pulse	99	8067682	20002	1
Fage_P095b	195	Pulse	99	8080082	32402	1
Fage_P095b	195	Pulse	99	8092482	44802	1
Fage_P095b	195	Pulse	99	8104881	57201	1
Fage_P095b	195	Pulse	99	8117281	69601	1
Fage_P095b	195	Pulse	99	8129681	82001	1
Fage_P095b	195	Pulse	99	8142081	94401	1
Fage_P095b	195	Pulse	99	8154480	106800	1
Fage_P095b	195	Pulse	99	8166880	119200	1
Fage_P095b	195	Pulse	99	8179280	131600	1
Fage_P095b	196	Picture	Encoding Sternberg Letters	8184796	0	1	24824	2	0	next	other	0
Fage_P095b	196	Pulse	99	8191680	6884	1
Fage_P095b	196	Pulse	99	8204079	19283	1
Fage_P095b	197	Picture	Fixation Cross Sternberg Letters after Encoding	8209620	0	1	12495	2	0	next	other	0
Fage_P095b	197	Pulse	99	8216479	6859	1
Fage_P095b	198	Picture	Stroop Sternberg	8222115	0	1	24824	2	0	next	hit	920
Fage_P095b	198	Response	1	8226639	4524	1
Fage_P095b	198	Pulse	99	8228879	6764	1
Fage_P095b	198	Pulse	99	8241279	19164	1
Fage_P095b	199	Picture	Fixation Cross Sternberg Letters after Stroop	8246939	0	1	37320	2	0	next	other	0
Fage_P095b	199	Pulse	99	8253678	6739	1
Fage_P095b	199	Pulse	99	8266078	19139	1
Fage_P095b	199	Pulse	99	8278478	31539	1
Fage_P095b	200	Picture	Retrieval Sternberg Letters	8284259	0	1	24824	2	0	next	incorrect	929
Fage_P095b	200	Pulse	99	8290878	6619	1
Fage_P095b	200	Response	2	8293118	8859	1
Fage_P095b	200	Pulse	99	8303278	19019	1
Fage_P095b	201	Picture	Fixation Cross after Retrieval	8309083	0	1	124620	2	0	next	other	0
Fage_P095b	201	Pulse	99	8315677	6594	1
Fage_P095b	201	Pulse	99	8328077	18994	1
Fage_P095b	201	Pulse	99	8340477	31394	1
Fage_P095b	201	Pulse	99	8352877	43794	1
Fage_P095b	201	Pulse	99	8365276	56193	1
Fage_P095b	201	Pulse	99	8377676	68593	1
Fage_P095b	201	Pulse	99	8390076	80993	1
Fage_P095b	201	Pulse	99	8402476	93393	1
Fage_P095b	201	Pulse	99	8414875	105792	1
Fage_P095b	201	Pulse	99	8427275	118192	1
Fage_P095b	202	Picture	Encoding Sternberg Letters	8433703	0	1	24824	2	0	next	other	0
Fage_P095b	202	Pulse	99	8439675	5972	1
Fage_P095b	202	Pulse	99	8452075	18372	1
Fage_P095b	203	Picture	Fixation Cross Sternberg Letters after Encoding	8458527	0	1	12496	2	0	next	other	0
Fage_P095b	203	Pulse	99	8464475	5948	1
Fage_P095b	204	Picture	Stroop Sternberg	8471023	0	1	24824	2	0	next	incorrect	948
Fage_P095b	204	Response	2	8476304	5281	1
Fage_P095b	204	Pulse	99	8476874	5851	1
Fage_P095b	204	Pulse	99	8489274	18251	1
Fage_P095b	205	Picture	Fixation Cross Sternberg Letters after Stroop	8495847	0	1	37319	2	0	next	other	0
Fage_P095b	205	Pulse	99	8501674	5827	1
Fage_P095b	205	Pulse	99	8514074	18227	1
Fage_P095b	205	Pulse	99	8526473	30626	1
Fage_P095b	206	Picture	Retrieval Sternberg Letters	8533166	0	1	24825	2	0	next	incorrect	957
Fage_P095b	206	Pulse	99	8538873	5707	1
Fage_P095b	206	Response	2	8540473	7307	1
Fage_P095b	206	Pulse	99	8551273	18107	1
Fage_P095b	207	Picture	Fixation Cross after Retrieval	8557991	0	1	149444	2	0	next	other	0
Fage_P095b	207	Pulse	99	8563673	5682	1
Fage_P095b	207	Pulse	99	8576073	18082	1
Fage_P095b	207	Pulse	99	8588472	30481	1
Fage_P095b	207	Pulse	99	8600872	42881	1
Fage_P095b	207	Pulse	99	8613272	55281	1
Fage_P095b	207	Pulse	99	8625672	67681	1
Fage_P095b	207	Pulse	99	8638071	80080	1
Fage_P095b	207	Pulse	99	8650471	92480	1
Fage_P095b	207	Pulse	99	8662871	104880	1
Fage_P095b	207	Pulse	99	8675271	117280	1
Fage_P095b	207	Pulse	99	8687670	129679	1
Fage_P095b	207	Pulse	99	8700070	142079	1
Fage_P095b	208	Picture	Encoding Sternberg Letters	8707435	0	1	24824	2	0	next	other	0
Fage_P095b	208	Pulse	99	8712470	5035	1
Fage_P095b	208	Pulse	99	8724870	17435	1
Fage_P095b	209	Picture	Fixation Cross Sternberg Letters after Encoding	8732259	0	1	12496	2	0	next	other	0
Fage_P095b	209	Pulse	99	8737269	5010	1
Fage_P095b	210	Picture	Stroop Sternberg	8744755	0	1	24824	2	0	next	incorrect	979
Fage_P095b	210	Pulse	99	8749669	4914	1
Fage_P095b	210	Response	2	8750569	5814	1
Fage_P095b	210	Pulse	99	8762069	17314	1
Fage_P095b	211	Picture	Fixation Cross Sternberg Letters after Stroop	8769579	0	1	37319	2	0	next	other	0
Fage_P095b	211	Pulse	99	8774469	4890	1
Fage_P095b	211	Pulse	99	8786868	17289	1
Fage_P095b	211	Pulse	99	8799268	29689	1
Fage_P095b	212	Picture	Retrieval Sternberg Letters	8806898	0	1	24824	2	0	next	hit	986
Fage_P095b	212	Response	1	8810248	3350	1
Fage_P095b	212	Pulse	99	8811668	4770	1
Fage_P095b	212	Pulse	99	8824068	17170	1
Fage_P095b	213	Picture	Fixation Cross after Retrieval	8831722	0	1	124621	2	0	next	other	0
Fage_P095b	213	Pulse	99	8836468	4746	1
Fage_P095b	213	Pulse	99	8848867	17145	1
Fage_P095b	213	Pulse	99	8861267	29545	1
Fage_P095b	213	Pulse	99	8873667	41945	1
Fage_P095b	213	Pulse	99	8886067	54345	1
Fage_P095b	213	Pulse	99	8898466	66744	1
Fage_P095b	213	Pulse	99	8910866	79144	1
Fage_P095b	213	Pulse	99	8923266	91544	1
Fage_P095b	213	Pulse	99	8935666	103944	1
Fage_P095b	213	Pulse	99	8948065	116343	1
Fage_P095b	214	Picture	Encoding Sternberg Letters	8956343	0	1	24824	2	0	next	other	0
Fage_P095b	214	Pulse	99	8960465	4122	1
Fage_P095b	214	Pulse	99	8972865	16522	1
Fage_P095b	215	Picture	Fixation Cross Sternberg Letters after Encoding	8981167	0	1	12495	2	0	next	other	0
Fage_P095b	215	Pulse	99	8985265	4098	1
Fage_P095b	216	Picture	Stroop Sternberg	8993662	0	1	24825	2	0	next	incorrect	1007
Fage_P095b	216	Pulse	99	8997664	4002	1
Fage_P095b	216	Response	2	9001134	7472	1
Fage_P095b	216	Pulse	99	9010064	16402	1
Fage_P095b	217	Picture	Fixation Cross Sternberg Letters after Stroop	9018487	0	1	37319	2	0	next	other	0
Fage_P095b	217	Pulse	99	9022464	3977	1
Fage_P095b	217	Pulse	99	9034864	16377	1
Fage_P095b	217	Pulse	99	9047264	28777	1
Fage_P095b	218	Picture	Retrieval Sternberg Letters	9055806	0	1	24824	2	0	next	incorrect	1015
Fage_P095b	218	Pulse	99	9059663	3857	1
Fage_P095b	218	Response	2	9062833	7027	1
Fage_P095b	218	Pulse	99	9072063	16257	1
Fage_P095b	219	Picture	Fixation Cross after Retrieval	9080630	0	1	112292	2	0	next	other	0
Fage_P095b	219	Pulse	99	9084463	3833	1
Fage_P095b	219	Pulse	99	9096863	16233	1
Fage_P095b	219	Pulse	99	9109262	28632	1
Fage_P095b	219	Pulse	99	9121662	41032	1
Fage_P095b	219	Pulse	99	9134062	53432	1
Fage_P095b	219	Pulse	99	9146462	65832	1
Fage_P095b	219	Pulse	99	9158862	78232	1
Fage_P095b	219	Pulse	99	9171261	90631	1
Fage_P095b	219	Pulse	99	9183661	103031	1
Fage_P095b	220	Picture	Encoding Sternberg Letters	9192922	0	1	24824	2	0	next	other	0
Fage_P095b	220	Pulse	99	9196061	3139	1
Fage_P095b	220	Pulse	99	9208461	15539	1
Fage_P095b	221	Picture	Fixation Cross Sternberg Letters after Encoding	9217746	0	1	12495	2	0	next	other	0
Fage_P095b	221	Pulse	99	9220860	3114	1
Fage_P095b	222	Picture	Stroop Sternberg	9230241	0	1	24824	3	0	next	hit	1034
Fage_P095b	222	Pulse	99	9233260	3019	1
Fage_P095b	222	Response	1	9237950	7709	1
Fage_P095b	222	Pulse	99	9245660	15419	1
Fage_P095b	223	Picture	Fixation Cross Sternberg Letters after Stroop	9255065	0	2	37320	3	0	next	other	0
Fage_P095b	223	Pulse	99	9258060	2995	1
Fage_P095b	223	Pulse	99	9270459	15394	1
Fage_P095b	223	Pulse	99	9282859	27794	1
Fage_P095b	224	Picture	Retrieval Sternberg Letters	9292385	0	1	24824	2	0	next	incorrect	1042
Fage_P095b	224	Pulse	99	9295259	2874	1
Fage_P095b	224	Response	2	9299089	6704	1
Fage_P095b	224	Pulse	99	9307659	15274	1
Fage_P095b	225	Picture	Fixation Cross after Retrieval	9317209	0	1	124621	2	0	next	other	0
Fage_P095b	225	Pulse	99	9320059	2850	1
Fage_P095b	225	Pulse	99	9332458	15249	1
Fage_P095b	225	Pulse	99	9344858	27649	1
Fage_P095b	225	Pulse	99	9357258	40049	1
Fage_P095b	225	Pulse	99	9369658	52449	1
Fage_P095b	225	Pulse	99	9382057	64848	1
Fage_P095b	225	Pulse	99	9394457	77248	1
Fage_P095b	225	Pulse	99	9406857	89648	1
Fage_P095b	225	Pulse	99	9419257	102048	1
Fage_P095b	225	Pulse	99	9431656	114447	1
Fage_P095b	226	Picture	Encoding Sternberg Letters	9441830	0	1	24824	2	0	next	other	0
Fage_P095b	226	Pulse	99	9444056	2226	1
Fage_P095b	226	Pulse	99	9456456	14626	1
Fage_P095b	227	Picture	Fixation Cross Sternberg Letters after Encoding	9466654	0	1	12495	2	0	next	other	0
Fage_P095b	227	Pulse	99	9468856	2202	1
Fage_P095b	228	Picture	Stroop Sternberg	9479149	0	1	24824	2	0	next	incorrect	1062
Fage_P095b	228	Pulse	99	9481255	2106	1
Fage_P095b	228	Response	2	9485455	6306	1
Fage_P095b	228	Pulse	99	9493665	14516	1
Fage_P095b	229	Picture	Fixation Cross Sternberg Letters after Stroop	9503973	0	1	37320	2	0	next	other	0
Fage_P095b	229	Pulse	99	9506065	2092	1
Fage_P095b	229	Pulse	99	9518465	14492	1
Fage_P095b	229	Pulse	99	9530865	26892	1
Fage_P095b	230	Picture	Retrieval Sternberg Letters	9541293	0	1	24824	2	0	next	incorrect	1070
Fage_P095b	230	Pulse	99	9543264	1971	1
Fage_P095b	230	Response	2	9547194	5901	1
Fage_P095b	230	Pulse	99	9555664	14371	1
Fage_P095b	231	Picture	Fixation Cross after Retrieval	9566117	0	1	124620	2	0	next	other	0
Fage_P095b	231	Pulse	99	9568064	1947	1
Fage_P095b	231	Pulse	99	9580464	14347	1
Fage_P095b	231	Pulse	99	9592863	26746	1
Fage_P095b	231	Pulse	99	9605263	39146	1
Fage_P095b	231	Pulse	99	9617663	51546	1
Fage_P095b	231	Pulse	99	9630063	63946	1
Fage_P095b	231	Pulse	99	9642462	76345	1
Fage_P095b	231	Pulse	99	9654862	88745	1
Fage_P095b	231	Pulse	99	9667262	101145	1
Fage_P095b	231	Pulse	99	9679662	113545	1
Fage_P095b	232	Picture	Encoding Sternberg Letters	9690737	0	1	24825	2	0	next	other	0
Fage_P095b	232	Pulse	99	9692062	1325	1
Fage_P095b	232	Pulse	99	9704461	13724	1
Fage_P095b	233	Picture	Fixation Cross Sternberg Letters after Encoding	9715562	0	1	12495	2	0	next	other	0
Fage_P095b	233	Pulse	99	9716861	1299	1
Fage_P095b	234	Picture	Stroop Sternberg	9728057	0	1	24824	2	0	next	incorrect	1090
Fage_P095b	234	Pulse	99	9729261	1204	1
Fage_P095b	234	Response	2	9733331	5274	1
Fage_P095b	234	Pulse	99	9741661	13604	1
Fage_P095b	235	Picture	Fixation Cross Sternberg Letters after Stroop	9752881	0	1	37319	3	0	next	other	0
Fage_P095b	235	Pulse	99	9754060	1179	1
Fage_P095b	235	Pulse	99	9766460	13579	1
Fage_P095b	235	Pulse	99	9778860	25979	1
Fage_P095b	236	Picture	Retrieval Sternberg Letters	9790200	0	2	24825	3	0	next	incorrect	1098
Fage_P095b	236	Pulse	99	9791260	1060	1
Fage_P095b	236	Response	2	9797400	7200	1
Fage_P095b	236	Pulse	99	9803659	13459	1
Fage_P095b	237	Picture	Fixation Cross after Retrieval	9815025	0	1	112291	2	0	next	other	0
Fage_P095b	237	Pulse	99	9816059	1034	1
Fage_P095b	237	Pulse	99	9828459	13434	1
Fage_P095b	237	Pulse	99	9840859	25834	1
Fage_P095b	237	Pulse	99	9853258	38233	1
Fage_P095b	237	Pulse	99	9865658	50633	1
Fage_P095b	237	Pulse	99	9878058	63033	1
Fage_P095b	237	Pulse	99	9890458	75433	1
Fage_P095b	237	Pulse	99	9902858	87833	1
Fage_P095b	237	Pulse	99	9915257	100232	1
Fage_P095b	238	Picture	Encoding Sternberg Letters	9927316	0	1	24824	3	0	next	other	0
Fage_P095b	238	Pulse	99	9927657	341	1
Fage_P095b	238	Pulse	99	9940057	12741	1
Fage_P095b	239	Picture	Fixation Cross Sternberg Letters after Encoding	9952140	0	2	12496	3	0	next	other	0
Fage_P095b	239	Pulse	99	9952457	317	1
Fage_P095b	240	Picture	Stroop Sternberg	9964636	0	1	24824	3	0	next	incorrect	1117
Fage_P095b	240	Pulse	99	9964856	220	1
Fage_P095b	240	Response	2	9975386	10750	1
Fage_P095b	240	Pulse	99	9977256	12620	1
Fage_P095b	241	Picture	Fixation Cross Sternberg Letters after Stroop	9989460	0	2	37319	4	0	next	other	0
Fage_P095b	241	Pulse	99	9989656	196	1
Fage_P095b	241	Pulse	99	10002056	12596	1
Fage_P095b	241	Pulse	99	10014455	24995	1
Fage_P095b	242	Picture	Retrieval Sternberg Letters	10026779	0	2	24824	4	0	next	incorrect	1125
Fage_P095b	242	Pulse	99	10026855	76	1
Fage_P095b	242	Response	2	10033255	6476	1
Fage_P095b	242	Pulse	99	10039255	12476	1
Fage_P095b	243	Picture	Fixation Cross after Retrieval	10051603	0	2	137116	4	0	next	other	0
Fage_P095b	243	Pulse	99	10051655	52	1
Fage_P095b	243	Pulse	99	10064055	12452	1
Fage_P095b	243	Pulse	99	10076454	24851	1
Fage_P095b	243	Pulse	99	10088854	37251	1
Fage_P095b	243	Pulse	99	10101254	49651	1
Fage_P095b	243	Pulse	99	10113654	62051	1
Fage_P095b	243	Pulse	99	10126053	74450	1
Fage_P095b	243	Pulse	99	10138453	86850	1
Fage_P095b	243	Pulse	99	10150853	99250	1
Fage_P095b	243	Pulse	99	10163253	111650	1
Fage_P095b	243	Pulse	99	10175652	124049	1
Fage_P095b	243	Pulse	99	10188052	136449	1
Fage_P095b	244	Picture	Encoding Sternberg Letters	10188719	0	2	24825	3	0	next	other	0
Fage_P095b	244	Pulse	99	10200452	11733	1
Fage_P095b	244	Pulse	99	10212852	24133	1
Fage_P095b	245	Picture	Fixation Cross Sternberg Letters after Encoding	10213544	0	1	12495	2	0	next	other	0
Fage_P095b	245	Pulse	99	10225251	11707	1
Fage_P095b	246	Picture	Stroop Sternberg	10226039	0	1	24824	2	0	next	incorrect	1146
Fage_P095b	246	Response	2	10230621	4582	1
Fage_P095b	246	Pulse	99	10237651	11612	1
Fage_P095b	246	Pulse	99	10250051	24012	1
Fage_P095b	247	Picture	Fixation Cross Sternberg Letters after Stroop	10250863	0	1	37320	2	0	next	other	0
Fage_P095b	247	Pulse	99	10262451	11588	1
Fage_P095b	247	Pulse	99	10274851	23988	1
Fage_P095b	247	Pulse	99	10287250	36387	1
Fage_P095b	248	Picture	Retrieval Sternberg Letters	10288183	0	1	24824	2	0	next	incorrect	1155
Fage_P095b	248	Pulse	99	10299650	11467	1
Fage_P095b	248	Response	2	10302960	14777	1
Fage_P095b	248	Pulse	99	10312050	23867	1
Fage_P095b	249	Picture	Fixation Cross after Retrieval	10313007	0	1	149444	3	0	next	other	0
Fage_P095b	249	Pulse	99	10324450	11443	1
Fage_P095b	249	Pulse	99	10336849	23842	1
Fage_P095b	249	Pulse	99	10349249	36242	1
Fage_P095b	249	Pulse	99	10361649	48642	1
Fage_P095b	249	Pulse	99	10374049	61042	1
Fage_P095b	249	Pulse	99	10386448	73441	1
Fage_P095b	249	Pulse	99	10398848	85841	1
Fage_P095b	249	Pulse	99	10411248	98241	1
Fage_P095b	249	Pulse	99	10423648	110641	1
Fage_P095b	249	Pulse	99	10436048	123041	1
Fage_P095b	249	Pulse	99	10448447	135440	1
Fage_P095b	249	Pulse	99	10460847	147840	1
Fage_P095b	250	Picture	Encoding Sternberg Letters	10462451	0	2	24824	4	0	next	other	0
Fage_P095b	250	Pulse	99	10473247	10796	1
Fage_P095b	250	Pulse	99	10485647	23196	1
Fage_P095b	251	Picture	Fixation Cross Sternberg Letters after Encoding	10487275	0	2	12496	3	0	next	other	0
Fage_P095b	251	Pulse	99	10498046	10771	1
Fage_P095b	252	Picture	Stroop Sternberg	10499771	0	1	24824	2	0	next	incorrect	1176
Fage_P095b	252	Response	2	10503766	3995	1
Fage_P095b	252	Pulse	99	10510446	10675	1
Fage_P095b	252	Pulse	99	10522846	23075	1
Fage_P095b	253	Picture	Fixation Cross Sternberg Letters after Stroop	10524595	0	1	37319	3	0	next	other	0
Fage_P095b	253	Pulse	99	10535246	10651	1
Fage_P095b	253	Pulse	99	10547645	23050	1
Fage_P095b	253	Pulse	99	10560045	35450	1
Fage_P095b	254	Picture	Retrieval Sternberg Letters	10561914	0	2	24824	4	0	next	hit	1184
Fage_P095b	254	Response	1	10569665	7751	1
Fage_P095b	254	Pulse	99	10572445	10531	1
Fage_P095b	254	Pulse	99	10584845	22931	1
Fage_P095b	255	Picture	Fixation Cross after Retrieval	10586738	0	2	137116	4	0	next	other	0
Fage_P095b	255	Pulse	99	10597244	10506	1
Fage_P095b	255	Pulse	99	10609644	22906	1
Fage_P095b	255	Pulse	99	10622044	35306	1
Fage_P095b	255	Pulse	99	10634444	47706	1
Fage_P095b	255	Pulse	99	10646844	60106	1
Fage_P095b	255	Pulse	99	10659243	72505	1
Fage_P095b	255	Pulse	99	10671643	84905	1
Fage_P095b	255	Pulse	99	10684043	97305	1
Fage_P095b	255	Pulse	99	10696443	109705	1
Fage_P095b	255	Pulse	99	10708842	122104	1
Fage_P095b	255	Pulse	99	10721242	134504	1
Fage_P095b	256	Picture	Encoding Sternberg Letters	10723854	0	2	24825	3	0	next	other	0
Fage_P095b	256	Pulse	99	10733642	9788	1
Fage_P095b	256	Pulse	99	10746042	22188	1
Fage_P095b	257	Picture	Fixation Cross Sternberg Letters after Encoding	10748679	0	1	12495	2	0	next	other	0
Fage_P095b	257	Pulse	99	10758441	9762	1
Fage_P095b	258	Picture	Stroop Sternberg	10761174	0	1	24824	2	0	next	incorrect	1205
Fage_P095b	258	Response	2	10766791	5617	1
Fage_P095b	258	Pulse	99	10770841	9667	1
Fage_P095b	258	Pulse	99	10783241	22067	1
Fage_P095b	259	Picture	Fixation Cross Sternberg Letters after Stroop	10785998	0	1	37320	2	0	next	other	0
Fage_P095b	259	Pulse	99	10795641	9643	1
Fage_P095b	259	Pulse	99	10808041	22043	1
Fage_P095b	259	Pulse	99	10820440	34442	1
Fage_P095b	260	Picture	Retrieval Sternberg Letters	10823318	0	1	24824	2	0	next	incorrect	1213
Fage_P095b	260	Response	2	10829940	6622	1
Fage_P095b	260	Pulse	99	10832840	9522	1
Fage_P095b	260	Pulse	99	10845240	21922	1
Fage_P095b	261	Picture	Fixation Cross after Retrieval	10848142	0	1	112291	2	0	next	other	0
Fage_P095b	261	Pulse	99	10857640	9498	1
Fage_P095b	261	Pulse	99	10870039	21897	1
Fage_P095b	261	Pulse	99	10882439	34297	1
Fage_P095b	261	Pulse	99	10894839	46697	1
Fage_P095b	261	Pulse	99	10907239	59097	1
Fage_P095b	261	Pulse	99	10919638	71496	1
Fage_P095b	261	Pulse	99	10932038	83896	1
Fage_P095b	261	Pulse	99	10944438	96296	1
Fage_P095b	261	Pulse	99	10956838	108696	1
Fage_P095b	262	Picture	Encoding Sternberg Letters	10960433	0	1	24825	2	0	next	other	0
Fage_P095b	262	Pulse	99	10969238	8805	1
Fage_P095b	262	Pulse	99	10981637	21204	1
Fage_P095b	263	Picture	Fixation Cross Sternberg Letters after Encoding	10985258	0	1	12495	2	0	next	other	0
Fage_P095b	263	Pulse	99	10994037	8779	1
Fage_P095b	264	Picture	Stroop Sternberg	10997753	0	1	24824	2	0	next	incorrect	1232
Fage_P095b	264	Response	2	11003737	5984	1
Fage_P095b	264	Pulse	99	11006437	8684	1
Fage_P095b	264	Pulse	99	11018836	21083	1
Fage_P095b	265	Picture	Fixation Cross Sternberg Letters after Stroop	11022577	0	1	37320	2	0	next	other	0
Fage_P095b	265	Pulse	99	11031236	8659	1
Fage_P095b	265	Pulse	99	11043636	21059	1
Fage_P095b	265	Pulse	99	11056036	33459	1
Fage_P095b	266	Picture	Retrieval Sternberg Letters	11059897	0	1	24824	2	0	next	incorrect	1241
Fage_P095b	266	Pulse	99	11068436	8539	1
Fage_P095b	266	Response	2	11069176	9279	1
Fage_P095b	266	Pulse	99	11080835	20938	1
Fage_P095b	267	Picture	Fixation Cross after Retrieval	11084721	0	1	149444	2	0	next	other	0
Fage_P095b	267	Pulse	99	11093235	8514	1
Fage_P095b	267	Pulse	99	11105635	20914	1
Fage_P095b	267	Pulse	99	11118035	33314	1
Fage_P095b	267	Pulse	99	11130435	45714	1
Fage_P095b	267	Pulse	99	11142834	58113	1
Fage_P095b	267	Pulse	99	11155234	70513	1
Fage_P095b	267	Pulse	99	11167634	82913	1
Fage_P095b	267	Pulse	99	11180034	95313	1
Fage_P095b	267	Pulse	99	11192433	107712	1
Fage_P095b	267	Pulse	99	11204833	120112	1
Fage_P095b	267	Pulse	99	11217233	132512	1
Fage_P095b	267	Pulse	99	11229633	144912	1
Fage_P095b	268	Picture	Encoding Sternberg Letters	11234165	0	1	24824	3	0	next	other	0
Fage_P095b	268	Pulse	99	11242032	7867	1
Fage_P095b	268	Pulse	99	11254432	20267	1
Fage_P095b	269	Picture	Fixation Cross Sternberg Letters after Encoding	11258989	0	2	12496	3	0	next	other	0
Fage_P095b	269	Pulse	99	11266832	7843	1
Fage_P095b	270	Picture	Stroop Sternberg	11271485	0	1	24824	2	0	next	incorrect	1262
Fage_P095b	270	Response	2	11277532	6047	1
Fage_P095b	270	Pulse	99	11279242	7757	1
Fage_P095b	270	Pulse	99	11291641	20156	1
Fage_P095b	271	Picture	Fixation Cross Sternberg Letters after Stroop	11296309	0	1	37319	3	0	next	other	0
Fage_P095b	271	Pulse	99	11304041	7732	1
Fage_P095b	271	Pulse	99	11316441	20132	1
Fage_P095b	271	Pulse	99	11328841	32532	1
Fage_P095b	272	Picture	Retrieval Sternberg Letters	11333628	0	2	24825	3	0	next	hit	1270
Fage_P095b	272	Response	1	11339551	5923	1
Fage_P095b	272	Pulse	99	11341241	7613	1
Fage_P095b	272	Pulse	99	11353640	20012	1
Fage_P095b	273	Picture	Fixation Cross after Retrieval	11358453	0	1	124620	2	0	next	other	0
Fage_P095b	273	Pulse	99	11366040	7587	1
Fage_P095b	273	Pulse	99	11378440	19987	1
Fage_P095b	273	Pulse	99	11390839	32386	1
Fage_P095b	273	Pulse	99	11403239	44786	1
Fage_P095b	273	Pulse	99	11415639	57186	1
Fage_P095b	273	Pulse	99	11428039	69586	1
Fage_P095b	273	Pulse	99	11440439	81986	1
Fage_P095b	273	Pulse	99	11452838	94385	1
Fage_P095b	273	Pulse	99	11465238	106785	1
Fage_P095b	273	Pulse	99	11477638	119185	1
Fage_P095b	274	Picture	Encoding Sternberg Letters	11483073	0	1	24824	2	0	next	other	0
Fage_P095b	274	Pulse	99	11490038	6965	1
Fage_P095b	274	Pulse	99	11502438	19365	1
Fage_P095b	275	Picture	Fixation Cross Sternberg Letters after Encoding	11507897	0	1	12496	2	0	next	other	0
Fage_P095b	275	Pulse	99	11514837	6940	1
Fage_P095b	276	Picture	Stroop Sternberg	11520393	0	1	24824	2	0	next	incorrect	1290
Fage_P095b	276	Response	2	11525317	4924	1
Fage_P095b	276	Pulse	99	11527237	6844	1
Fage_P095b	276	Pulse	99	11539637	19244	1
Fage_P095b	277	Picture	Fixation Cross Sternberg Letters after Stroop	11545217	0	1	37319	2	0	next	other	0
Fage_P095b	277	Pulse	99	11552037	6820	1
Fage_P095b	277	Pulse	99	11564436	19219	1
Fage_P095b	277	Pulse	99	11576836	31619	1
Fage_P095b	278	Picture	Retrieval Sternberg Letters	11582536	0	1	24824	2	0	next	hit	1299
Fage_P095b	278	Pulse	99	11589236	6700	1
Fage_P095b	278	Response	1	11595076	12540	1
Fage_P095b	278	Pulse	99	11601636	19100	1
Fage_P095b	279	Picture	Fixation Cross after Retrieval	11607360	0	1	112292	2	0	next	other	0
Fage_P095b	279	Pulse	99	11614035	6675	1
Fage_P095b	279	Pulse	99	11626435	19075	1
Fage_P095b	279	Pulse	99	11638835	31475	1
Fage_P095b	279	Pulse	99	11651235	43875	1
Fage_P095b	279	Pulse	99	11663635	56275	1
Fage_P095b	279	Pulse	99	11676034	68674	1
Fage_P095b	279	Pulse	99	11688434	81074	1
Fage_P095b	279	Pulse	99	11700834	93474	1
Fage_P095b	279	Pulse	99	11713234	105874	1
Fage_P095b	280	Picture	Encoding Sternberg Letters	11719652	0	1	24824	2	0	next	other	0
Fage_P095b	280	Pulse	99	11725633	5981	1
Fage_P095b	280	Pulse	99	11738033	18381	1
Fage_P095b	281	Picture	Fixation Cross Sternberg Letters after Encoding	11744476	0	1	12495	3	0	next	other	0
Fage_P095b	281	Pulse	99	11750433	5957	1
Fage_P095b	282	Picture	Stroop Sternberg	11756971	0	2	24825	3	0	next	hit	1317
Fage_P095b	282	Response	1	11762153	5182	1
Fage_P095b	282	Pulse	99	11762832	5861	1
Fage_P095b	282	Pulse	99	11775232	18261	1
Fage_P095b	283	Picture	Fixation Cross Sternberg Letters after Stroop	11781796	0	1	37319	2	0	next	other	0
Fage_P095b	283	Pulse	99	11787632	5836	1
Fage_P095b	283	Pulse	99	11800032	18236	1
Fage_P095b	283	Pulse	99	11812432	30636	1
Fage_P095b	284	Picture	Retrieval Sternberg Letters	11819115	0	1	24824	2	0	next	hit	1326
Fage_P095b	284	Pulse	99	11824831	5716	1
Fage_P095b	284	Response	1	11826661	7546	1
Fage_P095b	284	Pulse	99	11837231	18116	1
Fage_P095b	285	Picture	Fixation Cross after Retrieval	11843939	0	1	137116	2	0	next	other	0
Fage_P095b	285	Pulse	99	11849631	5692	1
Fage_P095b	285	Pulse	99	11862031	18092	1
Fage_P095b	285	Pulse	99	11874431	30492	1
Fage_P095b	285	Pulse	99	11886830	42891	1
Fage_P095b	285	Pulse	99	11899230	55291	1
Fage_P095b	285	Pulse	99	11911630	67691	1
Fage_P095b	285	Pulse	99	11924030	80091	1
Fage_P095b	285	Pulse	99	11936429	92490	1
Fage_P095b	285	Pulse	99	11948829	104890	1
Fage_P095b	285	Pulse	99	11961229	117290	1
Fage_P095b	285	Pulse	99	11973629	129690	1
Fage_P095b	286	Picture	Encoding Sternberg Letters	11981055	0	1	24824	2	0	next	other	0
Fage_P095b	286	Pulse	99	11986028	4973	1
Fage_P095b	286	Pulse	99	11998428	17373	1
Fage_P095b	287	Picture	Fixation Cross Sternberg Letters after Encoding	12005879	0	1	12496	2	0	next	other	0
Fage_P095b	287	Pulse	99	12010828	4949	1
Fage_P095b	288	Picture	Stroop Sternberg	12018375	0	1	24824	2	0	next	hit	1347
Fage_P095b	288	Pulse	99	12023228	4853	1
Fage_P095b	288	Response	1	12023547	5172	1
Fage_P095b	288	Pulse	99	12035628	17253	1
Fage_P095b	289	Picture	Fixation Cross Sternberg Letters after Stroop	12043199	0	1	37319	2	0	next	other	0
Fage_P095b	289	Pulse	99	12048027	4828	1
Fage_P095b	289	Pulse	99	12060427	17228	1
Fage_P095b	289	Pulse	99	12072827	29628	1
Fage_P095b	290	Picture	Retrieval Sternberg Letters	12080518	0	1	24824	2	0	next	incorrect	1355
Fage_P095b	290	Pulse	99	12085227	4709	1
Fage_P095b	290	Response	2	12086377	5859	1
Fage_P095b	290	Pulse	99	12097626	17108	1
Fage_P095b	291	Picture	Fixation Cross after Retrieval	12105342	0	1	112292	2	0	next	other	0
Fage_P095b	291	Pulse	99	12110026	4684	1
Fage_P095b	291	Pulse	99	12122426	17084	1
Fage_P095b	291	Pulse	99	12134826	29484	1
Fage_P095b	291	Pulse	99	12147225	41883	1
Fage_P095b	291	Pulse	99	12159625	54283	1
Fage_P095b	291	Pulse	99	12172025	66683	1
Fage_P095b	291	Pulse	99	12184425	79083	1
Fage_P095b	291	Pulse	99	12196825	91483	1
Fage_P095b	291	Pulse	99	12209224	103882	1
Fage_P095b	292	Picture	End Sternberg	12217634	0	1	37320	2	0	next	other	0
Fage_P095b	292	Pulse	99	12221624	3990	1
Fage_P095b	292	Pulse	99	12234024	16390	1
Fage_P095b	292	Pulse	99	12246423	28789	1
Fage_P095b	293	Picture	Instruction Stroop	12254954	0	1	37319	2	0	next	other	0
Fage_P095b	293	Pulse	99	12258823	3869	1
Fage_P095b	293	Pulse	99	12271223	16269	1
Fage_P095b	293	Pulse	99	12283623	28669	1
Fage_P095b	294	Picture	stroop neutral close	12292273	0	1	24991	2	0	next	incorrect	1377
Fage_P095b	294	Pulse	99	12296023	3750	1
Fage_P095b	294	Response	2	12297793	5520	1
Fage_P095b	294	Pulse	99	12308422	16149	1
Fage_P095b	295	Picture	stroop neutral close	12317264	0	1	24991	2	0	next	hit	1381
Fage_P095b	295	Pulse	99	12320822	3558	1
Fage_P095b	295	Response	1	12321662	4398	1
Fage_P095b	295	Pulse	99	12333222	15958	1
Fage_P095b	296	Picture	stroop neutral close	12342255	0	1	24824	2	0	next	incorrect	1385
Fage_P095b	296	Pulse	99	12345622	3367	1
Fage_P095b	296	Response	2	12347412	5157	1
Fage_P095b	296	Pulse	99	12358021	15766	1
Fage_P095b	297	Picture	stroop neutral close	12367079	0	1	24991	2	0	next	incorrect	1389
Fage_P095b	297	Pulse	99	12370421	3342	1
Fage_P095b	297	Response	2	12372121	5042	1
Fage_P095b	297	Pulse	99	12382821	15742	1
Fage_P095b	298	Picture	stroop neutral close	12392070	0	1	24990	2	0	next	hit	1393
Fage_P095b	298	Pulse	99	12395221	3151	1
Fage_P095b	298	Response	1	12396541	4471	1
Fage_P095b	298	Pulse	99	12407621	15551	1
Fage_P095b	299	Picture	stroop neutral close	12417060	0	1	24824	2	0	next	incorrect	1397
Fage_P095b	299	Pulse	99	12420020	2960	1
Fage_P095b	299	Response	2	12423760	6700	1
Fage_P095b	299	Pulse	99	12432420	15360	1
Fage_P095b	300	Picture	Fixation Cross Stroop	12441884	0	1	124621	2	0	next	other	0
Fage_P095b	300	Pulse	99	12444820	2936	1
Fage_P095b	300	Pulse	99	12457220	15336	1
Fage_P095b	300	Pulse	99	12469619	27735	1
Fage_P095b	300	Pulse	99	12482019	40135	1
Fage_P095b	300	Pulse	99	12494419	52535	1
Fage_P095b	300	Pulse	99	12506819	64935	1
Fage_P095b	300	Pulse	99	12519218	77334	1
Fage_P095b	300	Pulse	99	12531618	89734	1
Fage_P095b	300	Pulse	99	12544018	102134	1
Fage_P095b	300	Pulse	99	12556418	114534	1
Fage_P095b	301	Picture	stroop neutral close	12566505	0	1	24991	2	0	next	hit	1412
Fage_P095b	301	Pulse	99	12568818	2313	1
Fage_P095b	301	Response	1	12571857	5352	1
Fage_P095b	301	Pulse	99	12581217	14712	1
Fage_P095b	302	Picture	stroop neutral close	12591496	0	1	24990	2	0	next	incorrect	1416
Fage_P095b	302	Pulse	99	12593617	2121	1
Fage_P095b	302	Response	2	12596357	4861	1
Fage_P095b	302	Pulse	99	12606017	14521	1
Fage_P095b	303	Picture	stroop neutral close	12616486	0	1	24824	3	0	next	incorrect	1420
Fage_P095b	303	Pulse	99	12618417	1931	1
Fage_P095b	303	Response	2	12621786	5300	1
Fage_P095b	303	Pulse	99	12630816	14330	1
Fage_P095b	304	Picture	stroop neutral close	12641310	0	2	24825	3	0	next	incorrect	1424
Fage_P095b	304	Pulse	99	12643216	1906	1
Fage_P095b	304	Response	2	12647896	6586	1
Fage_P095b	304	Pulse	99	12655616	14306	1
Fage_P095b	305	Picture	stroop neutral close	12666135	0	1	24990	2	0	next	hit	1428
Fage_P095b	305	Pulse	99	12668016	1881	1
Fage_P095b	305	Response	1	12672146	6011	1
Fage_P095b	305	Pulse	99	12680415	14280	1
Fage_P095b	306	Picture	stroop neutral close	12691125	0	1	24824	3	0	next	incorrect	1432
Fage_P095b	306	Pulse	99	12692815	1690	1
Fage_P095b	306	Response	2	12697415	6290	1
Fage_P095b	306	Pulse	99	12705215	14090	1
Fage_P095b	307	Picture	Fixation Cross Stroop	12715949	0	2	124621	3	0	next	other	0
Fage_P095b	307	Pulse	99	12717615	1666	1
Fage_P095b	307	Pulse	99	12730014	14065	1
Fage_P095b	307	Pulse	99	12742414	26465	1
Fage_P095b	307	Pulse	99	12754814	38865	1
Fage_P095b	307	Pulse	99	12767214	51265	1
Fage_P095b	307	Pulse	99	12779614	63665	1
Fage_P095b	307	Pulse	99	12792013	76064	1
Fage_P095b	307	Pulse	99	12804413	88464	1
Fage_P095b	307	Pulse	99	12816813	100864	1
Fage_P095b	307	Pulse	99	12829213	113264	1
Fage_P095b	308	Picture	stroop neutral close	12840570	0	1	24991	2	0	next	hit	1447
Fage_P095b	308	Pulse	99	12841612	1042	1
Fage_P095b	308	Response	1	12846312	5742	1
Fage_P095b	308	Pulse	99	12854012	13442	1
Fage_P095b	309	Picture	stroop neutral close	12865561	0	1	24990	2	0	next	incorrect	1451
Fage_P095b	309	Pulse	99	12866412	851	1
Fage_P095b	309	Response	2	12869682	4121	1
Fage_P095b	309	Pulse	99	12878812	13251	1
Fage_P095b	310	Picture	stroop neutral close	12890551	0	1	24825	2	0	next	incorrect	1455
Fage_P095b	310	Pulse	99	12891211	660	1
Fage_P095b	310	Response	2	12896231	5680	1
Fage_P095b	310	Pulse	99	12903611	13060	1
Fage_P095b	311	Picture	stroop neutral close	12915376	0	1	24990	2	0	next	incorrect	1459
Fage_P095b	311	Pulse	99	12916011	635	1
Fage_P095b	311	Response	2	12920421	5045	1
Fage_P095b	311	Pulse	99	12928411	13035	1
Fage_P095b	312	Picture	stroop neutral close	12940366	0	1	24991	2	0	next	hit	1463
Fage_P095b	312	Pulse	99	12940810	444	1
Fage_P095b	312	Response	1	12947130	6764	1
Fage_P095b	312	Pulse	99	12953210	12844	1
Fage_P095b	313	Picture	stroop neutral close	12965357	0	1	24824	2	0	next	incorrect	1467
Fage_P095b	313	Pulse	99	12965610	253	1
Fage_P095b	313	Response	2	12970200	4843	1
Fage_P095b	313	Pulse	99	12978010	12653	1
Fage_P095b	314	Picture	Fixation Cross Stroop	12990181	0	1	124620	3	0	next	other	0
Fage_P095b	314	Pulse	99	12990410	229	1
Fage_P095b	314	Pulse	99	13002809	12628	1
Fage_P095b	314	Pulse	99	13015209	25028	1
Fage_P095b	314	Pulse	99	13027609	37428	1
Fage_P095b	314	Pulse	99	13040009	49828	1
Fage_P095b	314	Pulse	99	13052408	62227	1
Fage_P095b	314	Pulse	99	13064808	74627	1
Fage_P095b	314	Pulse	99	13077208	87027	1
Fage_P095b	314	Pulse	99	13089608	99427	1
Fage_P095b	314	Pulse	99	13102007	111826	1
Fage_P095b	314	Pulse	99	13114407	124226	1
Fage_P095b	315	Picture	stroop neutral close	13114801	0	2	24825	3	0	next	incorrect	1482
Fage_P095b	315	Response	2	13119577	4776	1
Fage_P095b	315	Pulse	99	13126807	12006	1
Fage_P095b	315	Pulse	99	13139207	24406	1
Fage_P095b	316	Picture	stroop neutral close	13139626	0	1	24991	2	0	next	hit	1486
Fage_P095b	316	Response	1	13146687	7061	1
Fage_P095b	316	Pulse	99	13151617	11991	1
Fage_P095b	316	Pulse	99	13164016	24390	1
Fage_P095b	317	Picture	stroop neutral close	13164617	0	1	24824	2	0	next	incorrect	1490
Fage_P095b	317	Response	2	13169956	5339	1
Fage_P095b	317	Pulse	99	13176416	11799	1
Fage_P095b	317	Pulse	99	13188816	24199	1
Fage_P095b	318	Picture	stroop neutral close	13189441	0	1	24824	2	0	next	incorrect	1494
Fage_P095b	318	Response	2	13197266	7825	1
Fage_P095b	318	Pulse	99	13201216	11775	1
Fage_P095b	318	Pulse	99	13213615	24174	1
Fage_P095b	319	Picture	stroop neutral close	13214265	0	1	24990	3	0	next	incorrect	1498
Fage_P095b	319	Response	2	13222165	7900	1
Fage_P095b	319	Pulse	99	13226015	11750	1
Fage_P095b	319	Pulse	99	13238415	24150	1
Fage_P095b	320	Picture	stroop neutral close	13239255	0	2	24825	3	0	next	incorrect	1502
Fage_P095b	320	Response	2	13244815	5560	1
Fage_P095b	320	Pulse	99	13250815	11560	1
Fage_P095b	320	Pulse	99	13263215	23960	1
Fage_P095b	321	Picture	Fixation Cross Stroop	13264080	0	1	124620	2	0	next	other	0
Fage_P095b	321	Pulse	99	13275614	11534	1
Fage_P095b	321	Pulse	99	13288014	23934	1
Fage_P095b	321	Pulse	99	13300414	36334	1
Fage_P095b	321	Pulse	99	13312813	48733	1
Fage_P095b	321	Pulse	99	13325213	61133	1
Fage_P095b	321	Pulse	99	13337613	73533	1
Fage_P095b	321	Pulse	99	13350013	85933	1
Fage_P095b	321	Pulse	99	13362413	98333	1
Fage_P095b	321	Pulse	99	13374812	110732	1
Fage_P095b	321	Pulse	99	13387212	123132	1
Fage_P095b	322	Picture	stroop maximum incongruent	13388700	0	1	24824	2	0	next	hit	1517
Fage_P095b	322	Response	1	13398472	9772	1
Fage_P095b	322	Pulse	99	13399612	10912	1
Fage_P095b	322	Pulse	99	13412012	23312	1
Fage_P095b	323	Picture	stroop maximum incongruent	13413524	0	1	24824	2	0	next	hit	1521
Fage_P095b	323	Response	1	13418702	5178	1
Fage_P095b	323	Pulse	99	13424411	10887	1
Fage_P095b	323	Pulse	99	13436811	23287	1
Fage_P095b	324	Picture	stroop maximum incongruent	13438348	0	1	24825	2	0	next	hit	1525
Fage_P095b	324	Response	1	13444611	6263	1
Fage_P095b	324	Pulse	99	13449211	10863	1
Fage_P095b	324	Pulse	99	13461611	23263	1
Fage_P095b	325	Picture	stroop maximum incongruent	13463173	0	1	24990	2	0	next	incorrect	1529
Fage_P095b	325	Response	2	13469111	5938	1
Fage_P095b	325	Pulse	99	13474011	10838	1
Fage_P095b	325	Pulse	99	13486410	23237	1
Fage_P095b	326	Picture	stroop maximum incongruent	13488163	0	1	24991	2	0	next	hit	1533
Fage_P095b	326	Response	1	13494620	6457	1
Fage_P095b	326	Pulse	99	13498810	10647	1
Fage_P095b	326	Pulse	99	13511210	23047	1
Fage_P095b	327	Picture	stroop maximum incongruent	13513154	0	1	24824	2	0	next	incorrect	1537
Fage_P095b	327	Response	2	13518730	5576	1
Fage_P095b	327	Pulse	99	13523610	10456	1
Fage_P095b	327	Pulse	99	13536009	22855	1
Fage_P095b	328	Picture	Fixation Cross Stroop	13537978	0	1	124621	2	0	next	other	0
Fage_P095b	328	Pulse	99	13548409	10431	1
Fage_P095b	328	Pulse	99	13560809	22831	1
Fage_P095b	328	Pulse	99	13573209	35231	1
Fage_P095b	328	Pulse	99	13585608	47630	1
Fage_P095b	328	Pulse	99	13598008	60030	1
Fage_P095b	328	Pulse	99	13610408	72430	1
Fage_P095b	328	Pulse	99	13622808	84830	1
Fage_P095b	328	Pulse	99	13635208	97230	1
Fage_P095b	328	Pulse	99	13647607	109629	1
Fage_P095b	328	Pulse	99	13660007	122029	1
Fage_P095b	329	Picture	stroop maximum incongruent	13662599	0	1	24824	2	0	next	incorrect	1552
Fage_P095b	329	Response	2	13669527	6928	1
Fage_P095b	329	Pulse	99	13672407	9808	1
Fage_P095b	329	Pulse	99	13684806	22207	1
Fage_P095b	330	Picture	stroop maximum incongruent	13687423	0	1	24824	2	0	next	incorrect	1556
Fage_P095b	330	Response	2	13696516	9093	1
Fage_P095b	330	Pulse	99	13697206	9783	1
Fage_P095b	330	Pulse	99	13709606	22183	1
Fage_P095b	331	Picture	stroop maximum incongruent	13712247	0	1	24824	2	0	next	hit	1560
Fage_P095b	331	Response	1	13719166	6919	1
Fage_P095b	331	Pulse	99	13722006	9759	1
Fage_P095b	331	Pulse	99	13734406	22159	1
Fage_P095b	332	Picture	stroop maximum incongruent	13737071	0	1	24824	2	0	next	hit	1564
Fage_P095b	332	Response	1	13744605	7534	1
Fage_P095b	332	Pulse	99	13746805	9734	1
Fage_P095b	332	Pulse	99	13759205	22134	1
Fage_P095b	333	Picture	stroop maximum incongruent	13761895	0	1	24824	2	0	next	hit	1568
Fage_P095b	333	Response	1	13767815	5920	1
Fage_P095b	333	Pulse	99	13771605	9710	1
Fage_P095b	333	Pulse	99	13784005	22110	1
Fage_P095b	334	Picture	stroop maximum incongruent	13786719	0	1	24824	2	0	next	incorrect	1572
Fage_P095b	334	Response	2	13793725	7006	1
Fage_P095b	334	Pulse	99	13796404	9685	1
Fage_P095b	334	Pulse	99	13808804	22085	1
Fage_P095b	335	Picture	Fixation Cross Stroop	13811543	0	1	124621	2	0	next	other	0
Fage_P095b	335	Pulse	99	13821204	9661	1
Fage_P095b	335	Pulse	99	13833604	22061	1
Fage_P095b	335	Pulse	99	13846003	34460	1
Fage_P095b	335	Pulse	99	13858403	46860	1
Fage_P095b	335	Pulse	99	13870803	59260	1
Fage_P095b	335	Pulse	99	13883203	71660	1
Fage_P095b	335	Pulse	99	13895603	84060	1
Fage_P095b	335	Pulse	99	13908002	96459	1
Fage_P095b	335	Pulse	99	13920402	108859	1
Fage_P095b	335	Pulse	99	13932802	121259	1
Fage_P095b	336	Picture	stroop maximum incongruent	13936164	0	1	24824	2	0	next	hit	1587
Fage_P095b	336	Response	1	13943242	7078	1
Fage_P095b	336	Pulse	99	13945202	9038	1
Fage_P095b	336	Pulse	99	13957601	21437	1
Fage_P095b	337	Picture	stroop maximum incongruent	13960988	0	1	24824	2	0	next	hit	1591
Fage_P095b	337	Response	1	13966991	6003	1
Fage_P095b	337	Pulse	99	13970001	9013	1
Fage_P095b	337	Pulse	99	13982401	21413	1
Fage_P095b	338	Picture	stroop maximum incongruent	13985812	0	1	24824	2	0	next	incorrect	1595
Fage_P095b	338	Response	2	13992631	6819	1
Fage_P095b	338	Pulse	99	13994801	8989	1
Fage_P095b	338	Pulse	99	14007201	21389	1
Fage_P095b	339	Picture	stroop maximum incongruent	14010636	0	1	24824	2	0	next	hit	1599
Fage_P095b	339	Response	1	14015930	5294	1
Fage_P095b	339	Pulse	99	14019600	8964	1
Fage_P095b	339	Pulse	99	14032000	21364	1
Fage_P095b	340	Picture	stroop maximum incongruent	14035460	0	1	24991	2	0	next	hit	1603
Fage_P095b	340	Response	1	14040400	4940	1
Fage_P095b	340	Pulse	99	14044400	8940	1
Fage_P095b	340	Pulse	99	14056799	21339	1
Fage_P095b	341	Picture	stroop maximum incongruent	14060451	0	1	24824	2	0	next	incorrect	1607
Fage_P095b	341	Response	2	14067239	6788	1
Fage_P095b	341	Pulse	99	14069199	8748	1
Fage_P095b	341	Pulse	99	14081599	21148	1
Fage_P095b	342	Picture	Fixation Cross Stroop	14085275	0	1	124621	2	0	next	other	0
Fage_P095b	342	Pulse	99	14093999	8724	1
Fage_P095b	342	Pulse	99	14106399	21124	1
Fage_P095b	342	Pulse	99	14118798	33523	1
Fage_P095b	342	Pulse	99	14131198	45923	1
Fage_P095b	342	Pulse	99	14143598	58323	1
Fage_P095b	342	Pulse	99	14155998	70723	1
Fage_P095b	342	Pulse	99	14168397	83122	1
Fage_P095b	342	Pulse	99	14180797	95522	1
Fage_P095b	342	Pulse	99	14193197	107922	1
Fage_P095b	342	Pulse	99	14205597	120322	1
Fage_P095b	343	Picture	stroop maximum incongruent	14209896	0	1	24824	2	0	next	incorrect	1622
Fage_P095b	343	Response	2	14215527	5631	1
Fage_P095b	343	Pulse	99	14217997	8101	1
Fage_P095b	343	Pulse	99	14230396	20500	1
Fage_P095b	344	Picture	stroop maximum incongruent	14234720	0	1	24824	2	0	next	hit	1626
Fage_P095b	344	Response	1	14240696	5976	1
Fage_P095b	344	Pulse	99	14242796	8076	1
Fage_P095b	344	Pulse	99	14255196	20476	1
Fage_P095b	345	Picture	stroop maximum incongruent	14259544	0	1	24824	2	0	next	incorrect	1630
Fage_P095b	345	Response	2	14265106	5562	1
Fage_P095b	345	Pulse	99	14267596	8052	1
Fage_P095b	345	Pulse	99	14279995	20451	1
Fage_P095b	346	Picture	stroop maximum incongruent	14284368	0	1	24991	2	0	next	hit	1634
Fage_P095b	346	Response	1	14288845	4477	1
Fage_P095b	346	Pulse	99	14292395	8027	1
Fage_P095b	346	Pulse	99	14304795	20427	1
Fage_P095b	347	Picture	stroop maximum incongruent	14309359	0	1	24824	2	0	next	incorrect	1639
Fage_P095b	347	Pulse	99	14317195	7836	1
Fage_P095b	347	Response	2	14320135	10776	1
Fage_P095b	347	Pulse	99	14329594	20235	1
Fage_P095b	348	Picture	stroop maximum incongruent	14334183	0	1	24824	2	0	next	incorrect	1643
Fage_P095b	348	Pulse	99	14341994	7811	1
Fage_P095b	348	Response	2	14343294	9111	1
Fage_P095b	348	Pulse	99	14354394	20211	1
Fage_P095b	349	Picture	Fixation Cross Stroop	14359007	0	1	124621	2	0	next	other	0
Fage_P095b	349	Pulse	99	14366794	7787	1
Fage_P095b	349	Pulse	99	14379194	20187	1
Fage_P095b	349	Pulse	99	14391593	32586	1
Fage_P095b	349	Pulse	99	14403993	44986	1
Fage_P095b	349	Pulse	99	14416393	57386	1
Fage_P095b	349	Pulse	99	14428792	69785	1
Fage_P095b	349	Pulse	99	14441192	82185	1
Fage_P095b	349	Pulse	99	14453592	94585	1
Fage_P095b	349	Pulse	99	14465992	106985	1
Fage_P095b	349	Pulse	99	14478392	119385	1
Fage_P095b	350	Picture	End Stroop	14483628	0	1	43735	2	0	next	other	0
Fage_P095b	350	Pulse	99	14490791	7163	1
Fage_P095b	350	Pulse	99	14503191	19563	1
Fage_P095b	350	Pulse	99	14515591	31963	1
