# Supplementary material for: Towards clinical applicability of fMRI via systematic filtering
Source: PLoS One. 2025 May 12;20(5):e0321088. doi: 10.1371/journal.pone.0321088 (PMC12068634; doi:10.1371/journal.pone.0321088)
Supplement: S1 Code — (ZIP) [file pone.0321088.s001.zip › PLOS_DATA_CODE/Logfiles/Fage_P096b-fage.log]

Scenario - Fage Final
Logfile written - 08/05/2013 11:18:12

Subject	Trial	Event Type	Code	Time	TTime	Uncertainty	Duration	Uncertainty	ReqTime	ReqDur	Stim Type	Pair Index

Fage_P096b	1	Pulse	99	83257	93253	1
Fage_P096b	2	Picture	Instruction Sternberg Symbols	83465	0	1	37319	2	0	next	other	0
Fage_P096b	2	Pulse	99	95657	12192	1
Fage_P096b	2	Pulse	99	108056	24591	1
Fage_P096b	2	Pulse	99	120456	36991	1
Fage_P096b	3	Picture	Encoding Sternberg Symbols	120784	0	1	24824	2	0	next	other	0
Fage_P096b	3	Pulse	99	132856	12072	1
Fage_P096b	3	Pulse	99	145256	24472	1
Fage_P096b	4	Picture	Fixation Cross Sternberg Symbols after Encoding	145608	0	1	12496	2	0	next	other	0
Fage_P096b	4	Pulse	99	157655	12047	1
Fage_P096b	5	Picture	Stroop Sternberg	158104	0	1	24824	2	0	next	incorrect	12
Fage_P096b	5	Response	2	165475	7371	1
Fage_P096b	5	Pulse	99	170055	11951	1
Fage_P096b	5	Pulse	99	182455	24351	1
Fage_P096b	6	Picture	Fixation Cross Sternberg Symbols after Stroop	182928	0	1	37319	2	0	next	other	0
Fage_P096b	6	Pulse	99	194855	11927	1
Fage_P096b	6	Pulse	99	207254	24326	1
Fage_P096b	6	Pulse	99	219654	36726	1
Fage_P096b	7	Picture	Retrieval Sternberg Symbols	220247	0	1	24824	2	0	next	incorrect	20
Fage_P096b	7	Response	2	231464	11217	1
Fage_P096b	7	Pulse	99	232054	11807	1
Fage_P096b	7	Pulse	99	244454	24207	1
Fage_P096b	8	Picture	Fixation Cross after Retrieval	245071	0	1	112292	2	0	next	other	0
Fage_P096b	8	Pulse	99	256854	11783	1
Fage_P096b	8	Pulse	99	269253	24182	1
Fage_P096b	8	Pulse	99	281653	36582	1
Fage_P096b	8	Pulse	99	294053	48982	1
Fage_P096b	8	Pulse	99	306453	61382	1
Fage_P096b	8	Pulse	99	318852	73781	1
Fage_P096b	8	Pulse	99	331252	86181	1
Fage_P096b	8	Pulse	99	343652	98581	1
Fage_P096b	8	Pulse	99	356052	110981	1
Fage_P096b	9	Picture	Encoding Sternberg Symbols	357363	0	1	24824	2	0	next	other	0
Fage_P096b	9	Pulse	99	368451	11088	1
Fage_P096b	9	Pulse	99	380851	23488	1
Fage_P096b	10	Picture	Fixation Cross Sternberg Symbols after Encoding	382187	0	1	12495	3	0	next	other	0
Fage_P096b	10	Pulse	99	393251	11064	1
Fage_P096b	11	Picture	Stroop Sternberg	394682	0	2	24825	3	0	next	incorrect	39
Fage_P096b	11	Response	2	402421	7739	1
Fage_P096b	11	Pulse	99	405651	10969	1
Fage_P096b	11	Pulse	99	418050	23368	1
Fage_P096b	12	Picture	Fixation Cross Sternberg Symbols after Stroop	419507	0	1	37319	2	0	next	other	0
Fage_P096b	12	Pulse	99	430450	10943	1
Fage_P096b	12	Pulse	99	442850	23343	1
Fage_P096b	12	Pulse	99	455250	35743	1
Fage_P096b	13	Picture	Retrieval Sternberg Symbols	456826	0	1	24824	2	0	next	incorrect	47
Fage_P096b	13	Response	2	467200	10374	1
Fage_P096b	13	Pulse	99	467649	10823	1
Fage_P096b	13	Pulse	99	480049	23223	1
Fage_P096b	14	Picture	Fixation Cross after Retrieval	481650	0	1	149445	2	0	next	other	0
Fage_P096b	14	Pulse	99	492449	10799	1
Fage_P096b	14	Pulse	99	504849	23199	1
Fage_P096b	14	Pulse	99	517249	35599	1
Fage_P096b	14	Pulse	99	529648	47998	1
Fage_P096b	14	Pulse	99	542048	60398	1
Fage_P096b	14	Pulse	99	554448	72798	1
Fage_P096b	14	Pulse	99	566848	85198	1
Fage_P096b	14	Pulse	99	579247	97597	1
Fage_P096b	14	Pulse	99	591647	109997	1
Fage_P096b	14	Pulse	99	604047	122397	1
Fage_P096b	14	Pulse	99	616447	134797	1
Fage_P096b	14	Pulse	99	628847	147197	1
Fage_P096b	15	Picture	Encoding Sternberg Symbols	631095	0	1	24824	2	0	next	other	0
Fage_P096b	15	Pulse	99	641246	10151	1
Fage_P096b	15	Pulse	99	653646	22551	1
Fage_P096b	16	Picture	Fixation Cross Sternberg Symbols after Encoding	655919	0	1	12495	2	0	next	other	0
Fage_P096b	16	Pulse	99	666046	10127	1
Fage_P096b	17	Picture	Stroop Sternberg	668414	0	1	24824	2	0	next	hit	70
Fage_P096b	17	Pulse	99	678446	10032	1
Fage_P096b	17	Response	1	679076	10662	1
Fage_P096b	17	Pulse	99	690845	22431	1
Fage_P096b	18	Picture	Fixation Cross Sternberg Symbols after Stroop	693238	0	1	37320	2	0	next	other	0
Fage_P096b	18	Pulse	99	703245	10007	1
Fage_P096b	18	Pulse	99	715645	22407	1
Fage_P096b	18	Pulse	99	728045	34807	1
Fage_P096b	19	Picture	Retrieval Sternberg Symbols	730558	0	1	24824	2	0	next	hit	78
Fage_P096b	19	Pulse	99	740445	9887	1
Fage_P096b	19	Response	1	743234	12676	1
Fage_P096b	19	Pulse	99	752844	22286	1
Fage_P096b	20	Picture	Fixation Cross after Retrieval	755382	0	1	124620	2	0	next	other	0
Fage_P096b	20	Pulse	99	765244	9862	1
Fage_P096b	20	Pulse	99	777644	22262	1
Fage_P096b	20	Pulse	99	790044	34662	1
Fage_P096b	20	Pulse	99	802443	47061	1
Fage_P096b	20	Pulse	99	814853	59471	1
Fage_P096b	20	Pulse	99	827253	71871	1
Fage_P096b	20	Pulse	99	839653	84271	1
Fage_P096b	20	Pulse	99	852052	96670	1
Fage_P096b	20	Pulse	99	864452	109070	1
Fage_P096b	20	Pulse	99	876852	121470	1
Fage_P096b	21	Picture	Encoding Sternberg Symbols	880002	0	1	24824	3	0	next	other	0
Fage_P096b	21	Pulse	99	889252	9250	1
Fage_P096b	21	Pulse	99	901651	21649	1
Fage_P096b	22	Picture	Fixation Cross Sternberg Symbols after Encoding	904826	0	2	12496	3	0	next	other	0
Fage_P096b	22	Pulse	99	914051	9225	1
Fage_P096b	23	Picture	Stroop Sternberg	917322	0	1	24824	2	0	next	hit	97
Fage_P096b	23	Response	1	924901	7579	1
Fage_P096b	23	Pulse	99	926451	9129	1
Fage_P096b	23	Pulse	99	938851	21529	1
Fage_P096b	24	Picture	Fixation Cross Sternberg Symbols after Stroop	942146	0	1	37319	3	0	next	other	0
Fage_P096b	24	Pulse	99	951250	9104	1
Fage_P096b	24	Pulse	99	963650	21504	1
Fage_P096b	24	Pulse	99	976050	33904	1
Fage_P096b	25	Picture	Retrieval Sternberg Symbols	979465	0	2	24825	3	0	next	incorrect	105
Fage_P096b	25	Response	2	988170	8705	1
Fage_P096b	25	Pulse	99	988450	8985	1
Fage_P096b	25	Pulse	99	1000849	21384	1
Fage_P096b	26	Picture	Fixation Cross after Retrieval	1004290	0	1	136949	2	0	next	other	0
Fage_P096b	26	Pulse	99	1013249	8959	1
Fage_P096b	26	Pulse	99	1025649	21359	1
Fage_P096b	26	Pulse	99	1038049	33759	1
Fage_P096b	26	Pulse	99	1050449	46159	1
Fage_P096b	26	Pulse	99	1062848	58558	1
Fage_P096b	26	Pulse	99	1075248	70958	1
Fage_P096b	26	Pulse	99	1087648	83358	1
Fage_P096b	26	Pulse	99	1100048	95758	1
Fage_P096b	26	Pulse	99	1112447	108157	1
Fage_P096b	26	Pulse	99	1124847	120557	1
Fage_P096b	26	Pulse	99	1137247	132957	1
Fage_P096b	27	Picture	Encoding Sternberg Symbols	1141239	0	1	24824	2	0	next	other	0
Fage_P096b	27	Pulse	99	1149647	8408	1
Fage_P096b	27	Pulse	99	1162046	20807	1
Fage_P096b	28	Picture	Fixation Cross Sternberg Symbols after Encoding	1166063	0	1	12495	2	0	next	other	0
Fage_P096b	28	Pulse	99	1174446	8383	1
Fage_P096b	29	Picture	Stroop Sternberg	1178558	0	1	24824	2	0	next	incorrect	127
Fage_P096b	29	Pulse	99	1186846	8288	1
Fage_P096b	29	Response	2	1187336	8778	1
Fage_P096b	29	Pulse	99	1199246	20688	1
Fage_P096b	30	Picture	Fixation Cross Sternberg Symbols after Stroop	1203382	0	1	37320	2	0	next	other	0
Fage_P096b	30	Pulse	99	1211646	8264	1
Fage_P096b	30	Pulse	99	1224045	20663	1
Fage_P096b	30	Pulse	99	1236445	33063	1
Fage_P096b	31	Picture	Retrieval Sternberg Symbols	1240702	0	1	24824	2	0	next	hit	135
Fage_P096b	31	Pulse	99	1248845	8143	1
Fage_P096b	31	Response	1	1251495	10793	1
Fage_P096b	31	Pulse	99	1261245	20543	1
Fage_P096b	32	Picture	Fixation Cross after Retrieval	1265526	0	1	124620	3	0	next	other	0
Fage_P096b	32	Pulse	99	1273644	8118	1
Fage_P096b	32	Pulse	99	1286044	20518	1
Fage_P096b	32	Pulse	99	1298444	32918	1
Fage_P096b	32	Pulse	99	1310844	45318	1
Fage_P096b	32	Pulse	99	1323243	57717	1
Fage_P096b	32	Pulse	99	1335643	70117	1
Fage_P096b	32	Pulse	99	1348043	82517	1
Fage_P096b	32	Pulse	99	1360443	94917	1
Fage_P096b	32	Pulse	99	1372843	107317	1
Fage_P096b	32	Pulse	99	1385242	119716	1
Fage_P096b	33	Picture	Encoding Sternberg Symbols	1390146	0	2	24824	4	0	next	other	0
Fage_P096b	33	Pulse	99	1397642	7496	1
Fage_P096b	33	Pulse	99	1410042	19896	1
Fage_P096b	34	Picture	Fixation Cross Sternberg Symbols after Encoding	1414970	0	2	12496	3	0	next	other	0
Fage_P096b	34	Pulse	99	1422442	7472	1
Fage_P096b	35	Picture	Stroop Sternberg	1427466	0	1	24824	2	0	next	incorrect	154
Fage_P096b	35	Response	2	1433071	5605	1
Fage_P096b	35	Pulse	99	1434841	7375	1
Fage_P096b	35	Pulse	99	1447241	19775	1
Fage_P096b	36	Picture	Fixation Cross Sternberg Symbols after Stroop	1452290	0	1	37319	3	0	next	other	0
Fage_P096b	36	Pulse	99	1459641	7351	1
Fage_P096b	36	Pulse	99	1472041	19751	1
Fage_P096b	36	Pulse	99	1484440	32150	1
Fage_P096b	37	Picture	Retrieval Sternberg Symbols	1489609	0	2	24825	3	0	next	incorrect	163
Fage_P096b	37	Pulse	99	1496840	7231	1
Fage_P096b	37	Response	2	1508620	19011	1
Fage_P096b	37	Pulse	99	1509240	19631	1
Fage_P096b	38	Picture	Fixation Cross after Retrieval	1514434	0	1	112291	2	0	next	other	0
Fage_P096b	38	Pulse	99	1521640	7206	1
Fage_P096b	38	Pulse	99	1534040	19606	1
Fage_P096b	38	Pulse	99	1546439	32005	1
Fage_P096b	38	Pulse	99	1558839	44405	1
Fage_P096b	38	Pulse	99	1571239	56805	1
Fage_P096b	38	Pulse	99	1583639	69205	1
Fage_P096b	38	Pulse	99	1596038	81604	1
Fage_P096b	38	Pulse	99	1608438	94004	1
Fage_P096b	38	Pulse	99	1620838	106404	1
Fage_P096b	39	Picture	Encoding Sternberg Symbols	1626725	0	1	24824	2	0	next	other	0
Fage_P096b	39	Pulse	99	1633238	6513	1
Fage_P096b	39	Pulse	99	1645637	18912	1
Fage_P096b	40	Picture	Fixation Cross Sternberg Symbols after Encoding	1651549	0	1	12496	2	0	next	other	0
Fage_P096b	40	Pulse	99	1658037	6488	1
Fage_P096b	41	Picture	Stroop Sternberg	1664045	0	1	24824	2	0	next	hit	182
Fage_P096b	41	Pulse	99	1670437	6392	1
Fage_P096b	41	Response	1	1672757	8712	1
Fage_P096b	41	Pulse	99	1682837	18792	1
Fage_P096b	42	Picture	Fixation Cross Sternberg Symbols after Stroop	1688869	0	1	37319	2	0	next	other	0
Fage_P096b	42	Pulse	99	1695237	6368	1
Fage_P096b	42	Pulse	99	1707636	18767	1
Fage_P096b	42	Pulse	99	1720036	31167	1
Fage_P096b	43	Picture	Retrieval Sternberg Symbols	1726188	0	1	24824	3	0	next	hit	190
Fage_P096b	43	Pulse	99	1732436	6248	1
Fage_P096b	43	Response	1	1742226	16038	1
Fage_P096b	43	Pulse	99	1744835	18647	1
Fage_P096b	44	Picture	Fixation Cross after Retrieval	1751012	0	2	112292	3	0	next	other	0
Fage_P096b	44	Pulse	99	1757235	6223	1
Fage_P096b	44	Pulse	99	1769635	18623	1
Fage_P096b	44	Pulse	99	1782035	31023	1
Fage_P096b	44	Pulse	99	1794435	43423	1
Fage_P096b	44	Pulse	99	1806834	55822	1
Fage_P096b	44	Pulse	99	1819234	68222	1
Fage_P096b	44	Pulse	99	1831634	80622	1
Fage_P096b	44	Pulse	99	1844034	93022	1
Fage_P096b	44	Pulse	99	1856434	105422	1
Fage_P096b	45	Picture	Encoding Sternberg Symbols	1863304	0	1	24824	2	0	next	other	0
Fage_P096b	45	Pulse	99	1868833	5529	1
Fage_P096b	45	Pulse	99	1881233	17929	1
Fage_P096b	46	Picture	Fixation Cross Sternberg Symbols after Encoding	1888128	0	1	12496	2	0	next	other	0
Fage_P096b	46	Pulse	99	1893633	5505	1
Fage_P096b	47	Picture	Stroop Sternberg	1900624	0	1	24824	2	0	next	incorrect	209
Fage_P096b	47	Pulse	99	1906033	5409	1
Fage_P096b	47	Response	2	1906942	6318	1
Fage_P096b	47	Pulse	99	1918432	17808	1
Fage_P096b	48	Picture	Fixation Cross Sternberg Symbols after Stroop	1925448	0	1	37319	2	0	next	other	0
Fage_P096b	48	Pulse	99	1930832	5384	1
Fage_P096b	48	Pulse	99	1943232	17784	1
Fage_P096b	48	Pulse	99	1955632	30184	1
Fage_P096b	49	Picture	Retrieval Sternberg Symbols	1962767	0	1	24824	2	0	next	incorrect	217
Fage_P096b	49	Pulse	99	1968031	5264	1
Fage_P096b	49	Response	2	1973341	10574	1
Fage_P096b	49	Pulse	99	1980431	17664	1
Fage_P096b	50	Picture	Fixation Cross after Retrieval	1987591	0	1	136950	2	0	next	other	0
Fage_P096b	50	Pulse	99	1992831	5240	1
Fage_P096b	50	Pulse	99	2005231	17640	1
Fage_P096b	50	Pulse	99	2017630	30039	1
Fage_P096b	50	Pulse	99	2030030	42439	1
Fage_P096b	50	Pulse	99	2042430	54839	1
Fage_P096b	50	Pulse	99	2054830	67239	1
Fage_P096b	50	Pulse	99	2067230	79639	1
Fage_P096b	50	Pulse	99	2079629	92038	1
Fage_P096b	50	Pulse	99	2092029	104438	1
Fage_P096b	50	Pulse	99	2104429	116838	1
Fage_P096b	50	Pulse	99	2116829	129238	1
Fage_P096b	51	Picture	Encoding Sternberg Symbols	2124541	0	1	24824	2	0	next	other	0
Fage_P096b	51	Pulse	99	2129228	4687	1
Fage_P096b	51	Pulse	99	2141628	17087	1
Fage_P096b	52	Picture	Fixation Cross Sternberg Symbols after Encoding	2149365	0	1	12495	2	0	next	other	0
Fage_P096b	52	Pulse	99	2154028	4663	1
Fage_P096b	53	Picture	Stroop Sternberg	2161860	0	1	24824	2	0	next	hit	238
Fage_P096b	53	Pulse	99	2166428	4568	1
Fage_P096b	53	Response	1	2169287	7427	1
Fage_P096b	53	Pulse	99	2178827	16967	1
Fage_P096b	54	Picture	Fixation Cross Sternberg Symbols after Stroop	2186684	0	1	37320	2	0	next	other	0
Fage_P096b	54	Pulse	99	2191227	4543	1
Fage_P096b	54	Pulse	99	2203627	16943	1
Fage_P096b	54	Pulse	99	2216027	29343	1
Fage_P096b	55	Picture	Retrieval Sternberg Symbols	2224004	0	1	24824	2	0	next	incorrect	246
Fage_P096b	55	Pulse	99	2228427	4423	1
Fage_P096b	55	Response	2	2234316	10312	1
Fage_P096b	55	Pulse	99	2240826	16822	1
Fage_P096b	56	Picture	Fixation Cross after Retrieval	2248828	0	1	124620	2	0	next	other	0
Fage_P096b	56	Pulse	99	2253226	4398	1
Fage_P096b	56	Pulse	99	2265626	16798	1
Fage_P096b	56	Pulse	99	2278026	29198	1
Fage_P096b	56	Pulse	99	2290425	41597	1
Fage_P096b	56	Pulse	99	2302825	53997	1
Fage_P096b	56	Pulse	99	2315225	66397	1
Fage_P096b	56	Pulse	99	2327625	78797	1
Fage_P096b	56	Pulse	99	2340024	91196	1
Fage_P096b	56	Pulse	99	2352434	103606	1
Fage_P096b	56	Pulse	99	2364834	116006	1
Fage_P096b	57	Picture	Encoding Sternberg Symbols	2373448	0	1	24824	2	0	next	other	0
Fage_P096b	57	Pulse	99	2377234	3786	1
Fage_P096b	57	Pulse	99	2389633	16185	1
Fage_P096b	58	Picture	Fixation Cross Sternberg Symbols after Encoding	2398272	0	1	12496	2	0	next	other	0
Fage_P096b	58	Pulse	99	2402033	3761	1
Fage_P096b	59	Picture	Stroop Sternberg	2410768	0	1	24824	2	0	next	incorrect	266
Fage_P096b	59	Pulse	99	2414433	3665	1
Fage_P096b	59	Response	2	2417373	6605	1
Fage_P096b	59	Pulse	99	2426823	16055	1
Fage_P096b	60	Picture	Fixation Cross Sternberg Symbols after Stroop	2435592	0	1	37319	2	0	next	other	0
Fage_P096b	60	Pulse	99	2439233	3641	1
Fage_P096b	60	Pulse	99	2451632	16040	1
Fage_P096b	60	Pulse	99	2464032	28440	1
Fage_P096b	61	Picture	Retrieval Sternberg Symbols	2472911	0	1	24824	2	0	next	incorrect	274
Fage_P096b	61	Pulse	99	2476432	3521	1
Fage_P096b	61	Response	2	2482562	9651	1
Fage_P096b	61	Pulse	99	2488832	15921	1
Fage_P096b	62	Picture	Fixation Cross after Retrieval	2497735	0	1	149445	2	0	next	other	0
Fage_P096b	62	Pulse	99	2501231	3496	1
Fage_P096b	62	Pulse	99	2513631	15896	1
Fage_P096b	62	Pulse	99	2526031	28296	1
Fage_P096b	62	Pulse	99	2538431	40696	1
Fage_P096b	62	Pulse	99	2550830	53095	1
Fage_P096b	62	Pulse	99	2563230	65495	1
Fage_P096b	62	Pulse	99	2575630	77895	1
Fage_P096b	62	Pulse	99	2588030	90295	1
Fage_P096b	62	Pulse	99	2600429	102694	1
Fage_P096b	62	Pulse	99	2612829	115094	1
Fage_P096b	62	Pulse	99	2625229	127494	1
Fage_P096b	62	Pulse	99	2637629	139894	1
Fage_P096b	63	Picture	Encoding Sternberg Symbols	2647180	0	1	24824	2	0	next	other	0
Fage_P096b	63	Pulse	99	2650029	2849	1
Fage_P096b	63	Pulse	99	2662428	15248	1
Fage_P096b	64	Picture	Fixation Cross Sternberg Symbols after Encoding	2672004	0	1	12495	3	0	next	other	0
Fage_P096b	64	Pulse	99	2674828	2824	1
Fage_P096b	65	Picture	Stroop Sternberg	2684499	0	2	24825	3	0	next	incorrect	296
Fage_P096b	65	Pulse	99	2687228	2729	1
Fage_P096b	65	Response	2	2691178	6679	1
Fage_P096b	65	Pulse	99	2699628	15129	1
Fage_P096b	66	Picture	Fixation Cross Sternberg Symbols after Stroop	2709324	0	1	37319	2	0	next	other	0
Fage_P096b	66	Pulse	99	2712027	2703	1
Fage_P096b	66	Pulse	99	2724427	15103	1
Fage_P096b	66	Pulse	99	2736827	27503	1
Fage_P096b	67	Picture	Retrieval Sternberg Symbols	2746643	0	1	24824	2	0	next	incorrect	305
Fage_P096b	67	Pulse	99	2749227	2584	1
Fage_P096b	67	Pulse	99	2761626	14983	1
Fage_P096b	67	Response	2	2763397	16754	1
Fage_P096b	68	Picture	Fixation Cross after Retrieval	2771467	0	1	124621	2	0	next	other	0
Fage_P096b	68	Pulse	99	2774026	2559	1
Fage_P096b	68	Pulse	99	2786426	14959	1
Fage_P096b	68	Pulse	99	2798826	27359	1
Fage_P096b	68	Pulse	99	2811226	39759	1
Fage_P096b	68	Pulse	99	2823625	52158	1
Fage_P096b	68	Pulse	99	2836025	64558	1
Fage_P096b	68	Pulse	99	2848425	76958	1
Fage_P096b	68	Pulse	99	2860825	89358	1
Fage_P096b	68	Pulse	99	2873224	101757	1
Fage_P096b	68	Pulse	99	2885624	114157	1
Fage_P096b	69	Picture	Encoding Sternberg Symbols	2896088	0	1	24824	2	0	next	other	0
Fage_P096b	69	Pulse	99	2898024	1936	1
Fage_P096b	69	Pulse	99	2910424	14336	1
Fage_P096b	70	Picture	Fixation Cross Sternberg Symbols after Encoding	2920912	0	1	12495	2	0	next	other	0
Fage_P096b	70	Pulse	99	2922823	1911	1
Fage_P096b	71	Picture	Stroop Sternberg	2933407	0	1	24824	2	0	next	incorrect	324
Fage_P096b	71	Pulse	99	2935223	1816	1
Fage_P096b	71	Response	2	2940363	6956	1
Fage_P096b	71	Pulse	99	2947623	14216	1
Fage_P096b	72	Picture	Fixation Cross Sternberg Symbols after Stroop	2958231	0	1	37320	2	0	next	other	0
Fage_P096b	72	Pulse	99	2960023	1792	1
Fage_P096b	72	Pulse	99	2972423	14192	1
Fage_P096b	72	Pulse	99	2984822	26591	1
Fage_P096b	73	Picture	Retrieval Sternberg Symbols	2995551	0	1	24824	2	0	next	incorrect	332
Fage_P096b	73	Pulse	99	2997222	1671	1
Fage_P096b	73	Response	2	3004242	8691	1
Fage_P096b	73	Pulse	99	3009622	14071	1
Fage_P096b	74	Picture	Fixation Cross after Retrieval	3020375	0	1	112292	2	0	next	other	0
Fage_P096b	74	Pulse	99	3022022	1647	1
Fage_P096b	74	Pulse	99	3034421	14046	1
Fage_P096b	74	Pulse	99	3046821	26446	1
Fage_P096b	74	Pulse	99	3059221	38846	1
Fage_P096b	74	Pulse	99	3071621	51246	1
Fage_P096b	74	Pulse	99	3084020	63645	1
Fage_P096b	74	Pulse	99	3096420	76045	1
Fage_P096b	74	Pulse	99	3108820	88445	1
Fage_P096b	74	Pulse	99	3121220	100845	1
Fage_P096b	75	Picture	Encoding Sternberg Symbols	3132667	0	1	24824	2	0	next	other	0
Fage_P096b	75	Pulse	99	3133620	953	1
Fage_P096b	75	Pulse	99	3146019	13352	1
Fage_P096b	76	Picture	Fixation Cross Sternberg Symbols after Encoding	3157491	0	1	12495	2	0	next	other	0
Fage_P096b	76	Pulse	99	3158419	928	1
Fage_P096b	77	Picture	Stroop Sternberg	3169986	0	1	24824	2	0	next	hit	351
Fage_P096b	77	Pulse	99	3170819	833	1
Fage_P096b	77	Response	1	3177589	7603	1
Fage_P096b	77	Pulse	99	3183218	13232	1
Fage_P096b	78	Picture	Fixation Cross Sternberg Symbols after Stroop	3194810	0	1	37320	2	0	next	other	0
Fage_P096b	78	Pulse	99	3195618	808	1
Fage_P096b	78	Pulse	99	3208018	13208	1
Fage_P096b	78	Pulse	99	3220418	25608	1
Fage_P096b	79	Picture	Retrieval Sternberg Symbols	3232130	0	1	24824	2	0	next	hit	359
Fage_P096b	79	Pulse	99	3232818	688	1
Fage_P096b	79	Response	1	3240167	8037	1
Fage_P096b	79	Pulse	99	3245217	13087	1
Fage_P096b	80	Picture	Fixation Cross after Retrieval	3256954	0	1	124620	2	0	next	other	0
Fage_P096b	80	Pulse	99	3257617	663	1
Fage_P096b	80	Pulse	99	3270017	13063	1
Fage_P096b	80	Pulse	99	3282417	25463	1
Fage_P096b	80	Pulse	99	3294816	37862	1
Fage_P096b	80	Pulse	99	3307216	50262	1
Fage_P096b	80	Pulse	99	3319616	62662	1
Fage_P096b	80	Pulse	99	3332016	75062	1
Fage_P096b	80	Pulse	99	3344416	87462	1
Fage_P096b	80	Pulse	99	3356815	99861	1
Fage_P096b	80	Pulse	99	3369215	112261	1
Fage_P096b	81	Picture	Encoding Sternberg Symbols	3381574	0	1	24824	2	0	next	other	0
Fage_P096b	81	Pulse	99	3381615	41	1
Fage_P096b	81	Pulse	99	3394015	12441	1
Fage_P096b	82	Picture	Fixation Cross Sternberg Symbols after Encoding	3406398	0	1	12496	2	0	next	other	0
Fage_P096b	82	Pulse	99	3406414	16	1
Fage_P096b	82	Pulse	99	3418814	12416	1
Fage_P096b	83	Picture	Stroop Sternberg	3418894	0	1	24824	2	0	next	incorrect	379
Fage_P096b	83	Response	2	3426624	7730	1
Fage_P096b	83	Pulse	99	3431214	12320	1
Fage_P096b	83	Pulse	99	3443614	24720	1
Fage_P096b	84	Picture	Fixation Cross Sternberg Symbols after Stroop	3443718	0	1	37319	2	0	next	other	0
Fage_P096b	84	Pulse	99	3456013	12295	1
Fage_P096b	84	Pulse	99	3468413	24695	1
Fage_P096b	84	Pulse	99	3480813	37095	1
Fage_P096b	85	Picture	Retrieval Sternberg Symbols	3481037	0	1	24824	3	0	next	incorrect	387
Fage_P096b	85	Response	2	3492113	11076	1
Fage_P096b	85	Pulse	99	3493213	12176	1
Fage_P096b	85	Pulse	99	3505613	24576	1
Fage_P096b	86	Picture	Fixation Cross after Retrieval	3505861	0	2	124621	3	0	next	other	0
Fage_P096b	86	Pulse	99	3518012	12151	1
Fage_P096b	86	Pulse	99	3530412	24551	1
Fage_P096b	86	Pulse	99	3542812	36951	1
Fage_P096b	86	Pulse	99	3555212	49351	1
Fage_P096b	86	Pulse	99	3567611	61750	1
Fage_P096b	86	Pulse	99	3580011	74150	1
Fage_P096b	86	Pulse	99	3592411	86550	1
Fage_P096b	86	Pulse	99	3604811	98950	1
Fage_P096b	86	Pulse	99	3617210	111349	1
Fage_P096b	86	Pulse	99	3629610	123749	1
Fage_P096b	87	Picture	Encoding Sternberg Symbols	3630482	0	1	24824	2	0	next	other	0
Fage_P096b	87	Pulse	99	3642010	11528	1
Fage_P096b	87	Pulse	99	3654410	23928	1
Fage_P096b	88	Picture	Fixation Cross Sternberg Symbols after Encoding	3655306	0	1	12495	2	0	next	other	0
Fage_P096b	88	Pulse	99	3666810	11504	1
Fage_P096b	89	Picture	Stroop Sternberg	3667801	0	1	24824	2	0	next	incorrect	407
Fage_P096b	89	Response	2	3674759	6958	1
Fage_P096b	89	Pulse	99	3679209	11408	1
Fage_P096b	89	Pulse	99	3691609	23808	1
Fage_P096b	90	Picture	Fixation Cross Sternberg Symbols after Stroop	3692625	0	1	37320	2	0	next	other	0
Fage_P096b	90	Pulse	99	3704009	11384	1
Fage_P096b	90	Pulse	99	3716409	23784	1
Fage_P096b	90	Pulse	99	3728808	36183	1
Fage_P096b	91	Picture	Retrieval Sternberg Symbols	3729945	0	1	24824	2	0	next	incorrect	415
Fage_P096b	91	Response	2	3738478	8533	1
Fage_P096b	91	Pulse	99	3741208	11263	1
Fage_P096b	91	Pulse	99	3753608	23663	1
Fage_P096b	92	Picture	Fixation Cross after Retrieval	3754769	0	1	112292	2	0	next	other	0
Fage_P096b	92	Pulse	99	3766008	11239	1
Fage_P096b	92	Pulse	99	3778407	23638	1
Fage_P096b	92	Pulse	99	3790807	36038	1
Fage_P096b	92	Pulse	99	3803207	48438	1
Fage_P096b	92	Pulse	99	3815607	60838	1
Fage_P096b	92	Pulse	99	3828006	73237	1
Fage_P096b	92	Pulse	99	3840406	85637	1
Fage_P096b	92	Pulse	99	3852806	98037	1
Fage_P096b	92	Pulse	99	3865206	110437	1
Fage_P096b	93	Picture	Encoding Sternberg Symbols	3867061	0	1	24824	2	0	next	other	0
Fage_P096b	93	Pulse	99	3877606	10545	1
Fage_P096b	93	Pulse	99	3890005	22944	1
Fage_P096b	94	Picture	Fixation Cross Sternberg Symbols after Encoding	3891885	0	1	12495	2	0	next	other	0
Fage_P096b	94	Pulse	99	3902405	10520	1
Fage_P096b	95	Picture	Stroop Sternberg	3904380	0	1	24824	2	0	next	incorrect	434
Fage_P096b	95	Response	2	3912425	8045	1
Fage_P096b	95	Pulse	99	3914805	10425	1
Fage_P096b	95	Pulse	99	3927205	22825	1
Fage_P096b	96	Picture	Fixation Cross Sternberg Symbols after Stroop	3929204	0	1	37320	2	0	next	other	0
Fage_P096b	96	Pulse	99	3939604	10400	1
Fage_P096b	96	Pulse	99	3952004	22800	1
Fage_P096b	96	Pulse	99	3964404	35200	1
Fage_P096b	97	Picture	Retrieval Sternberg Symbols	3966524	0	1	24823	3	0	next	hit	443
Fage_P096b	97	Pulse	99	3976804	10280	1
Fage_P096b	97	Response	1	3979013	12489	1
Fage_P096b	97	Pulse	99	3989203	22679	1
Fage_P096b	98	Picture	Fixation Cross after Retrieval	3991347	0	2	136950	3	0	next	other	0
Fage_P096b	98	Pulse	99	4001603	10256	1
Fage_P096b	98	Pulse	99	4014003	22656	1
Fage_P096b	98	Pulse	99	4026403	35056	1
Fage_P096b	98	Pulse	99	4038803	47456	1
Fage_P096b	98	Pulse	99	4051202	59855	1
Fage_P096b	98	Pulse	99	4063602	72255	1
Fage_P096b	98	Pulse	99	4076012	84665	1
Fage_P096b	98	Pulse	99	4088412	97065	1
Fage_P096b	98	Pulse	99	4100811	109464	1
Fage_P096b	98	Pulse	99	4113211	121864	1
Fage_P096b	98	Pulse	99	4125611	134264	1
Fage_P096b	99	Picture	Encoding Sternberg Symbols	4128297	0	1	24824	2	0	next	other	0
Fage_P096b	99	Pulse	99	4138011	9714	1
Fage_P096b	99	Pulse	99	4150410	22113	1
Fage_P096b	100	Picture	Fixation Cross Sternberg Symbols after Encoding	4153121	0	1	12496	2	0	next	other	0
Fage_P096b	100	Pulse	99	4162810	9689	1
Fage_P096b	101	Picture	Stroop Sternberg	4165617	0	1	24824	2	0	next	incorrect	463
Fage_P096b	101	Response	2	4173950	8333	1
Fage_P096b	101	Pulse	99	4175210	9593	1
Fage_P096b	101	Pulse	99	4187610	21993	1
Fage_P096b	102	Picture	Fixation Cross Sternberg Symbols after Stroop	4190441	0	1	37319	2	0	next	other	0
Fage_P096b	102	Pulse	99	4200009	9568	1
Fage_P096b	102	Pulse	99	4212409	21968	1
Fage_P096b	102	Pulse	99	4224809	34368	1
Fage_P096b	103	Picture	Retrieval Sternberg Symbols	4227760	0	1	24824	2	0	next	hit	472
Fage_P096b	103	Pulse	99	4237209	9449	1
Fage_P096b	103	Response	1	4247079	19319	1
Fage_P096b	103	Pulse	99	4249608	21848	1
Fage_P096b	104	Picture	Fixation Cross after Retrieval	4252584	0	1	149445	2	0	next	other	0
Fage_P096b	104	Pulse	99	4262008	9424	1
Fage_P096b	104	Pulse	99	4274408	21824	1
Fage_P096b	104	Pulse	99	4286808	34224	1
Fage_P096b	104	Pulse	99	4299208	46624	1
Fage_P096b	104	Pulse	99	4311607	59023	1
Fage_P096b	104	Pulse	99	4324007	71423	1
Fage_P096b	104	Pulse	99	4336407	83823	1
Fage_P096b	104	Pulse	99	4348807	96223	1
Fage_P096b	104	Pulse	99	4361206	108622	1
Fage_P096b	104	Pulse	99	4373606	121022	1
Fage_P096b	104	Pulse	99	4386006	133422	1
Fage_P096b	104	Pulse	99	4398406	145822	1
Fage_P096b	105	Picture	Encoding Sternberg Symbols	4402029	0	1	24824	2	0	next	other	0
Fage_P096b	105	Pulse	99	4410806	8777	1
Fage_P096b	105	Pulse	99	4423205	21176	1
Fage_P096b	106	Picture	Fixation Cross Sternberg Symbols after Encoding	4426853	0	1	12495	2	0	next	other	0
Fage_P096b	106	Pulse	99	4435605	8752	1
Fage_P096b	107	Picture	Stroop Sternberg	4439348	0	1	24825	2	0	next	hit	493
Fage_P096b	107	Response	1	4446955	7607	1
Fage_P096b	107	Pulse	99	4448005	8657	1
Fage_P096b	107	Pulse	99	4460405	21057	1
Fage_P096b	108	Picture	Fixation Cross Sternberg Symbols after Stroop	4464173	0	1	37319	2	0	next	other	0
Fage_P096b	108	Pulse	99	4472804	8631	1
Fage_P096b	108	Pulse	99	4485204	21031	1
Fage_P096b	108	Pulse	99	4497604	33431	1
Fage_P096b	109	Picture	Retrieval Sternberg Symbols	4501492	0	1	24824	2	0	next	incorrect	502
Fage_P096b	109	Pulse	99	4510004	8512	1
Fage_P096b	109	Response	2	4510903	9411	1
Fage_P096b	109	Pulse	99	4522403	20911	1
Fage_P096b	110	Picture	Fixation Cross after Retrieval	4526316	0	1	136949	2	0	next	other	0
Fage_P096b	110	Pulse	99	4534803	8487	1
Fage_P096b	110	Pulse	99	4547203	20887	1
Fage_P096b	110	Pulse	99	4559603	33287	1
Fage_P096b	110	Pulse	99	4572002	45686	1
Fage_P096b	110	Pulse	99	4584402	58086	1
Fage_P096b	110	Pulse	99	4596802	70486	1
Fage_P096b	110	Pulse	99	4609202	82886	1
Fage_P096b	110	Pulse	99	4621602	95286	1
Fage_P096b	110	Pulse	99	4634001	107685	1
Fage_P096b	110	Pulse	99	4646401	120085	1
Fage_P096b	110	Pulse	99	4658801	132485	1
Fage_P096b	111	Picture	Encoding Sternberg Symbols	4663265	0	1	24824	3	0	next	other	0
Fage_P096b	111	Pulse	99	4671201	7936	1
Fage_P096b	111	Pulse	99	4683600	20335	1
Fage_P096b	112	Picture	Fixation Cross Sternberg Symbols after Encoding	4688089	0	2	12496	3	0	next	other	0
Fage_P096b	112	Pulse	99	4696000	7911	1
Fage_P096b	113	Picture	Stroop Sternberg	4700585	0	1	24824	2	0	next	incorrect	522
Fage_P096b	113	Response	2	4707670	7085	1
Fage_P096b	113	Pulse	99	4708400	7815	1
Fage_P096b	113	Pulse	99	4720800	20215	1
Fage_P096b	114	Picture	Fixation Cross Sternberg Symbols after Stroop	4725409	0	1	37319	3	0	next	other	0
Fage_P096b	114	Pulse	99	4733200	7791	1
Fage_P096b	114	Pulse	99	4745599	20190	1
Fage_P096b	114	Pulse	99	4757999	32590	1
Fage_P096b	115	Picture	Retrieval Sternberg Symbols	4762728	0	2	24825	3	0	next	hit	531
Fage_P096b	115	Pulse	99	4770399	7671	1
Fage_P096b	115	Response	1	4779159	16431	1
Fage_P096b	115	Pulse	99	4782798	20070	1
Fage_P096b	116	Picture	Fixation Cross after Retrieval	4787553	0	1	112291	2	0	next	other	0
Fage_P096b	116	Pulse	99	4795198	7645	1
Fage_P096b	116	Pulse	99	4807598	20045	1
Fage_P096b	116	Pulse	99	4819998	32445	1
Fage_P096b	116	Pulse	99	4832398	44845	1
Fage_P096b	116	Pulse	99	4844797	57244	1
Fage_P096b	116	Pulse	99	4857197	69644	1
Fage_P096b	116	Pulse	99	4869597	82044	1
Fage_P096b	116	Pulse	99	4881997	94444	1
Fage_P096b	116	Pulse	99	4894396	106843	1
Fage_P096b	117	Picture	Encoding Sternberg Symbols	4899844	0	1	24824	2	0	next	other	0
Fage_P096b	117	Pulse	99	4906796	6952	1
Fage_P096b	117	Pulse	99	4919196	19352	1
Fage_P096b	118	Picture	Fixation Cross Sternberg Symbols after Encoding	4924668	0	1	12496	2	0	next	other	0
Fage_P096b	118	Pulse	99	4931596	6928	1
Fage_P096b	119	Picture	Stroop Sternberg	4937164	0	1	24824	2	0	next	incorrect	550
Fage_P096b	119	Pulse	99	4943996	6832	1
Fage_P096b	119	Response	2	4944005	6841	1
Fage_P096b	119	Pulse	99	4956395	19231	1
Fage_P096b	120	Picture	Fixation Cross Sternberg Symbols after Stroop	4961988	0	1	37319	2	0	next	other	0
Fage_P096b	120	Pulse	99	4968795	6807	1
Fage_P096b	120	Pulse	99	4981195	19207	1
Fage_P096b	120	Pulse	99	4993595	31607	1
Fage_P096b	121	Picture	Retrieval Sternberg Symbols	4999307	0	1	24824	3	0	next	incorrect	558
Fage_P096b	121	Pulse	99	5005994	6687	1
Fage_P096b	121	Response	2	5012814	13507	1
Fage_P096b	121	Pulse	99	5018394	19087	1
Fage_P096b	122	Picture	Fixation Cross after Retrieval	5024131	0	2	149445	3	0	next	other	0
Fage_P096b	122	Pulse	99	5030794	6663	1
Fage_P096b	122	Pulse	99	5043194	19063	1
Fage_P096b	122	Pulse	99	5055593	31462	1
Fage_P096b	122	Pulse	99	5067993	43862	1
Fage_P096b	122	Pulse	99	5080393	56262	1
Fage_P096b	122	Pulse	99	5092793	68662	1
Fage_P096b	122	Pulse	99	5105192	81061	1
Fage_P096b	122	Pulse	99	5117592	93461	1
Fage_P096b	122	Pulse	99	5129992	105861	1
Fage_P096b	122	Pulse	99	5142392	118261	1
Fage_P096b	122	Pulse	99	5154792	130661	1
Fage_P096b	122	Pulse	99	5167191	143060	1
Fage_P096b	123	Picture	Encoding Sternberg Symbols	5173576	0	1	24824	2	0	next	other	0
Fage_P096b	123	Pulse	99	5179591	6015	1
Fage_P096b	123	Pulse	99	5191991	18415	1
Fage_P096b	124	Picture	Fixation Cross Sternberg Symbols after Encoding	5198400	0	1	12496	2	0	next	other	0
Fage_P096b	124	Pulse	99	5204391	5991	1
Fage_P096b	125	Picture	Stroop Sternberg	5210896	0	1	24824	2	0	next	incorrect	580
Fage_P096b	125	Pulse	99	5216790	5894	1
Fage_P096b	125	Response	2	5218780	7884	1
Fage_P096b	125	Pulse	99	5229190	18294	1
Fage_P096b	126	Picture	Fixation Cross Sternberg Symbols after Stroop	5235720	0	1	37319	2	0	next	other	0
Fage_P096b	126	Pulse	99	5241590	5870	1
Fage_P096b	126	Pulse	99	5253990	18270	1
Fage_P096b	126	Pulse	99	5266390	30670	1
Fage_P096b	127	Picture	Retrieval Sternberg Symbols	5273039	0	1	24824	2	0	next	hit	588
Fage_P096b	127	Pulse	99	5278789	5750	1
Fage_P096b	127	Response	1	5284849	11810	1
Fage_P096b	127	Pulse	99	5291189	18150	1
Fage_P096b	128	Picture	Fixation Cross after Retrieval	5297863	0	1	124621	2	0	next	other	0
Fage_P096b	128	Pulse	99	5303589	5726	1
Fage_P096b	128	Pulse	99	5315989	18126	1
Fage_P096b	128	Pulse	99	5328388	30525	1
Fage_P096b	128	Pulse	99	5340788	42925	1
Fage_P096b	128	Pulse	99	5353188	55325	1
Fage_P096b	128	Pulse	99	5365588	67725	1
Fage_P096b	128	Pulse	99	5377987	80124	1
Fage_P096b	128	Pulse	99	5390387	92524	1
Fage_P096b	128	Pulse	99	5402787	104924	1
Fage_P096b	128	Pulse	99	5415187	117324	1
Fage_P096b	129	Picture	Encoding Sternberg Symbols	5422484	0	1	24824	2	0	next	other	0
Fage_P096b	129	Pulse	99	5427587	5103	1
Fage_P096b	129	Pulse	99	5439986	17502	1
Fage_P096b	130	Picture	Fixation Cross Sternberg Symbols after Encoding	5447308	0	1	12495	2	0	next	other	0
Fage_P096b	130	Pulse	99	5452386	5078	1
Fage_P096b	131	Picture	Stroop Sternberg	5459803	0	1	24824	2	0	next	incorrect	608
Fage_P096b	131	Pulse	99	5464786	4983	1
Fage_P096b	131	Response	2	5466386	6583	1
Fage_P096b	131	Pulse	99	5477186	17383	1
Fage_P096b	132	Picture	Fixation Cross Sternberg Symbols after Stroop	5484627	0	1	37320	2	0	next	other	0
Fage_P096b	132	Pulse	99	5489585	4958	1
Fage_P096b	132	Pulse	99	5501985	17358	1
Fage_P096b	132	Pulse	99	5514385	29758	1
Fage_P096b	133	Picture	Retrieval Sternberg Symbols	5521947	0	1	24824	2	0	next	incorrect	616
Fage_P096b	133	Pulse	99	5526785	4838	1
Fage_P096b	133	Response	2	5532814	10867	1
Fage_P096b	133	Pulse	99	5539184	17237	1
Fage_P096b	134	Picture	Fixation Cross after Retrieval	5546771	0	1	112292	2	0	next	other	0
Fage_P096b	134	Pulse	99	5551584	4813	1
Fage_P096b	134	Pulse	99	5563984	17213	1
Fage_P096b	134	Pulse	99	5576384	29613	1
Fage_P096b	134	Pulse	99	5588783	42012	1
Fage_P096b	134	Pulse	99	5601183	54412	1
Fage_P096b	134	Pulse	99	5613583	66812	1
Fage_P096b	134	Pulse	99	5625983	79212	1
Fage_P096b	134	Pulse	99	5638382	91611	1
Fage_P096b	134	Pulse	99	5650782	104011	1
Fage_P096b	135	Picture	Encoding Sternberg Symbols	5659063	0	1	24824	2	0	next	other	0
Fage_P096b	135	Pulse	99	5663182	4119	1
Fage_P096b	135	Pulse	99	5675582	16519	1
Fage_P096b	136	Picture	Fixation Cross Sternberg Symbols after Encoding	5683887	0	1	12495	2	0	next	other	0
Fage_P096b	136	Pulse	99	5687982	4095	1
Fage_P096b	137	Picture	Stroop Sternberg	5696382	0	1	24824	2	0	next	hit	635
Fage_P096b	137	Pulse	99	5700381	3999	1
Fage_P096b	137	Response	1	5704511	8129	1
Fage_P096b	137	Pulse	99	5712781	16399	1
Fage_P096b	138	Picture	Fixation Cross Sternberg Symbols after Stroop	5721206	0	1	37320	2	0	next	other	0
Fage_P096b	138	Pulse	99	5725181	3975	1
Fage_P096b	138	Pulse	99	5737580	16374	1
Fage_P096b	138	Pulse	99	5749980	28774	1
Fage_P096b	139	Picture	Retrieval Sternberg Symbols	5758526	0	1	24824	2	0	next	hit	643
Fage_P096b	139	Pulse	99	5762380	3854	1
Fage_P096b	139	Response	1	5769840	11314	1
Fage_P096b	139	Pulse	99	5774790	16264	1
Fage_P096b	140	Picture	Fixation Cross after Retrieval	5783350	0	1	136949	2	0	next	other	0
Fage_P096b	140	Pulse	99	5787190	3840	1
Fage_P096b	140	Pulse	99	5799589	16239	1
Fage_P096b	140	Pulse	99	5811989	28639	1
Fage_P096b	140	Pulse	99	5824389	41039	1
Fage_P096b	140	Pulse	99	5836789	53439	1
Fage_P096b	140	Pulse	99	5849189	65839	1
Fage_P096b	140	Pulse	99	5861588	78238	1
Fage_P096b	140	Pulse	99	5873988	90638	1
Fage_P096b	140	Pulse	99	5886388	103038	1
Fage_P096b	140	Pulse	99	5898788	115438	1
Fage_P096b	140	Pulse	99	5911187	127837	1
Fage_P096b	141	Picture	Encoding Sternberg Symbols	5920299	0	1	24824	2	0	next	other	0
Fage_P096b	141	Pulse	99	5923587	3288	1
Fage_P096b	141	Pulse	99	5935987	15688	1
Fage_P096b	142	Picture	Fixation Cross Sternberg Symbols after Encoding	5945123	0	1	12496	2	0	next	other	0
Fage_P096b	142	Pulse	99	5948387	3264	1
Fage_P096b	143	Picture	Stroop Sternberg	5957619	0	1	24824	2	0	next	hit	664
Fage_P096b	143	Pulse	99	5960786	3167	1
Fage_P096b	143	Response	1	5964296	6677	1
Fage_P096b	143	Pulse	99	5973186	15567	1
Fage_P096b	144	Picture	Fixation Cross Sternberg Symbols after Stroop	5982443	0	1	37319	2	0	next	other	0
Fage_P096b	144	Pulse	99	5985586	3143	1
Fage_P096b	144	Pulse	99	5997986	15543	1
Fage_P096b	144	Pulse	99	6010386	27943	1
Fage_P096b	145	Picture	Retrieval Sternberg Symbols	6019762	0	1	24824	2	0	next	incorrect	672
Fage_P096b	145	Pulse	99	6022785	3023	1
Fage_P096b	145	Response	2	6028925	9163	1
Fage_P096b	145	Pulse	99	6035185	15423	1
Fage_P096b	146	Picture	Fixation Cross after Retrieval	6044586	0	1	112292	2	0	next	other	0
Fage_P096b	146	Pulse	99	6047585	2999	1
Fage_P096b	146	Pulse	99	6059985	15399	1
Fage_P096b	146	Pulse	99	6072384	27798	1
Fage_P096b	146	Pulse	99	6084784	40198	1
Fage_P096b	146	Pulse	99	6097184	52598	1
Fage_P096b	146	Pulse	99	6109584	64998	1
Fage_P096b	146	Pulse	99	6121983	77397	1
Fage_P096b	146	Pulse	99	6134383	89797	1
Fage_P096b	146	Pulse	99	6146783	102197	1
Fage_P096b	147	Picture	Instruction Sternberg Letters	6156878	0	1	37319	2	0	next	other	0
Fage_P096b	147	Pulse	99	6159183	2305	1
Fage_P096b	147	Pulse	99	6171583	14705	1
Fage_P096b	147	Pulse	99	6183982	27104	1
Fage_P096b	148	Picture	Encoding Sternberg Letters	6194197	0	1	24825	2	0	next	other	0
Fage_P096b	148	Pulse	99	6196382	2185	1
Fage_P096b	148	Pulse	99	6208782	14585	1
Fage_P096b	149	Picture	Fixation Cross Sternberg Letters after Encoding	6219022	0	1	12495	2	0	next	other	0
Fage_P096b	149	Pulse	99	6221182	2160	1
Fage_P096b	150	Picture	Stroop Sternberg	6231517	0	1	24824	2	0	next	incorrect	695
Fage_P096b	150	Pulse	99	6233581	2064	1
Fage_P096b	150	Response	2	6239961	8444	1
Fage_P096b	150	Pulse	99	6245981	14464	1
Fage_P096b	151	Picture	Fixation Cross Sternberg Letters after Stroop	6256341	0	1	37320	2	0	next	other	0
Fage_P096b	151	Pulse	99	6258381	2040	1
Fage_P096b	151	Pulse	99	6270781	14440	1
Fage_P096b	151	Pulse	99	6283180	26839	1
Fage_P096b	152	Picture	Retrieval Sternberg Letters	6293661	0	1	24824	2	0	next	incorrect	703
Fage_P096b	152	Pulse	99	6295580	1919	1
Fage_P096b	152	Response	2	6303300	9639	1
Fage_P096b	152	Pulse	99	6307980	14319	1
Fage_P096b	153	Picture	Fixation Cross after Retrieval	6318485	0	1	112291	3	0	next	other	0
Fage_P096b	153	Pulse	99	6320380	1895	1
Fage_P096b	153	Pulse	99	6332779	14294	1
Fage_P096b	153	Pulse	99	6345179	26694	1
Fage_P096b	153	Pulse	99	6357579	39094	1
Fage_P096b	153	Pulse	99	6369979	51494	1
Fage_P096b	153	Pulse	99	6382379	63894	1
Fage_P096b	153	Pulse	99	6394778	76293	1
Fage_P096b	153	Pulse	99	6407178	88693	1
Fage_P096b	153	Pulse	99	6419578	101093	1
Fage_P096b	154	Picture	Encoding Sternberg Letters	6430776	0	2	24824	4	0	next	other	0
Fage_P096b	154	Pulse	99	6431978	1202	1
Fage_P096b	154	Pulse	99	6444377	13601	1
Fage_P096b	155	Picture	Fixation Cross Sternberg Letters after Encoding	6455600	0	2	12496	3	0	next	other	0
Fage_P096b	155	Pulse	99	6456777	1177	1
Fage_P096b	156	Picture	Stroop Sternberg	6468096	0	1	24824	2	0	next	incorrect	722
Fage_P096b	156	Pulse	99	6469177	1081	1
Fage_P096b	156	Response	2	6476827	8731	1
Fage_P096b	156	Pulse	99	6481577	13481	1
Fage_P096b	157	Picture	Fixation Cross Sternberg Letters after Stroop	6492920	0	1	37319	3	0	next	other	0
Fage_P096b	157	Pulse	99	6493976	1056	1
Fage_P096b	157	Pulse	99	6506376	13456	1
Fage_P096b	157	Pulse	99	6518776	25856	1
Fage_P096b	158	Picture	Retrieval Sternberg Letters	6530239	0	2	24825	3	0	next	hit	730
Fage_P096b	158	Pulse	99	6531176	937	1
Fage_P096b	158	Response	1	6537016	6777	1
Fage_P096b	158	Pulse	99	6543576	13337	1
Fage_P096b	159	Picture	Fixation Cross after Retrieval	6555064	0	1	149444	2	0	next	other	0
Fage_P096b	159	Pulse	99	6555975	911	1
Fage_P096b	159	Pulse	99	6568375	13311	1
Fage_P096b	159	Pulse	99	6580775	25711	1
Fage_P096b	159	Pulse	99	6593175	38111	1
Fage_P096b	159	Pulse	99	6605574	50510	1
Fage_P096b	159	Pulse	99	6617974	62910	1
Fage_P096b	159	Pulse	99	6630374	75310	1
Fage_P096b	159	Pulse	99	6642774	87710	1
Fage_P096b	159	Pulse	99	6655173	100109	1
Fage_P096b	159	Pulse	99	6667573	112509	1
Fage_P096b	159	Pulse	99	6679973	124909	1
Fage_P096b	159	Pulse	99	6692373	137309	1
Fage_P096b	160	Picture	Encoding Sternberg Letters	6704508	0	1	24824	2	0	next	other	0
Fage_P096b	160	Pulse	99	6704772	264	1
Fage_P096b	160	Pulse	99	6717172	12664	1
Fage_P096b	161	Picture	Fixation Cross Sternberg Letters after Encoding	6729332	0	1	12496	2	0	next	other	0
Fage_P096b	161	Pulse	99	6729572	240	1
Fage_P096b	162	Picture	Stroop Sternberg	6741828	0	1	24824	2	0	next	hit	752
Fage_P096b	162	Pulse	99	6741972	144	1
Fage_P096b	162	Response	1	6749602	7774	1
Fage_P096b	162	Pulse	99	6754371	12543	1
Fage_P096b	163	Picture	Fixation Cross Sternberg Letters after Stroop	6766652	0	1	37319	2	0	next	other	0
Fage_P096b	163	Pulse	99	6766771	119	1
Fage_P096b	163	Pulse	99	6779171	12519	1
Fage_P096b	163	Pulse	99	6791571	24919	1
Fage_P096b	164	Picture	Retrieval Sternberg Letters	6803971	0	1	24824	2	0	next	hit	760
Fage_P096b	164	Pulse	99	6803971	0	1
Fage_P096b	164	Response	1	6814260	10289	1
Fage_P096b	164	Pulse	99	6816370	12399	1
Fage_P096b	164	Pulse	99	6828770	24799	1
Fage_P096b	165	Picture	Fixation Cross after Retrieval	6828795	0	1	124621	2	0	next	other	0
Fage_P096b	165	Pulse	99	6841170	12375	1
Fage_P096b	165	Pulse	99	6853570	24775	1
Fage_P096b	165	Pulse	99	6865969	37174	1
Fage_P096b	165	Pulse	99	6878369	49574	1
Fage_P096b	165	Pulse	99	6890769	61974	1
Fage_P096b	165	Pulse	99	6903169	74374	1
Fage_P096b	165	Pulse	99	6915568	86773	1
Fage_P096b	165	Pulse	99	6927968	99173	1
Fage_P096b	165	Pulse	99	6940368	111573	1
Fage_P096b	165	Pulse	99	6952768	123973	1
Fage_P096b	166	Picture	Encoding Sternberg Letters	6953416	0	1	24824	2	0	next	other	0
Fage_P096b	166	Pulse	99	6965168	11752	1
Fage_P096b	166	Pulse	99	6977567	24151	1
Fage_P096b	167	Picture	Fixation Cross Sternberg Letters after Encoding	6978240	0	1	12495	2	0	next	other	0
Fage_P096b	167	Pulse	99	6989967	11727	1
Fage_P096b	168	Picture	Stroop Sternberg	6990735	0	1	24824	2	0	next	hit	780
Fage_P096b	168	Response	1	6997477	6742	1
Fage_P096b	168	Pulse	99	7002367	11632	1
Fage_P096b	168	Pulse	99	7014767	24032	1
Fage_P096b	169	Picture	Fixation Cross Sternberg Letters after Stroop	7015559	0	1	37320	2	0	next	other	0
Fage_P096b	169	Pulse	99	7027166	11607	1
Fage_P096b	169	Pulse	99	7039566	24007	1
Fage_P096b	169	Pulse	99	7051966	36407	1
Fage_P096b	170	Picture	Retrieval Sternberg Letters	7052879	0	1	24824	2	0	next	incorrect	788
Fage_P096b	170	Response	2	7061876	8997	1
Fage_P096b	170	Pulse	99	7064366	11487	1
Fage_P096b	170	Pulse	99	7076766	23887	1
Fage_P096b	171	Picture	Fixation Cross after Retrieval	7077703	0	1	137116	2	0	next	other	0
Fage_P096b	171	Pulse	99	7089165	11462	1
Fage_P096b	171	Pulse	99	7101565	23862	1
Fage_P096b	171	Pulse	99	7113965	36262	1
Fage_P096b	171	Pulse	99	7126365	48662	1
Fage_P096b	171	Pulse	99	7138764	61061	1
Fage_P096b	171	Pulse	99	7151164	73461	1
Fage_P096b	171	Pulse	99	7163564	85861	1
Fage_P096b	171	Pulse	99	7175964	98261	1
Fage_P096b	171	Pulse	99	7188363	110660	1
Fage_P096b	171	Pulse	99	7200763	123060	1
Fage_P096b	171	Pulse	99	7213163	135460	1
Fage_P096b	172	Picture	Encoding Sternberg Letters	7214819	0	1	24824	2	0	next	other	0
Fage_P096b	172	Pulse	99	7225563	10744	1
Fage_P096b	172	Pulse	99	7237962	23143	1
Fage_P096b	173	Picture	Fixation Cross Sternberg Letters after Encoding	7239643	0	1	12495	2	0	next	other	0
Fage_P096b	173	Pulse	99	7250362	10719	1
Fage_P096b	174	Picture	Stroop Sternberg	7252138	0	1	24824	3	0	next	incorrect	809
Fage_P096b	174	Response	2	7260272	8134	1
Fage_P096b	174	Pulse	99	7262762	10624	1
Fage_P096b	174	Pulse	99	7275162	23024	1
Fage_P096b	175	Picture	Fixation Cross Sternberg Letters after Stroop	7276962	0	2	37320	3	0	next	other	0
Fage_P096b	175	Pulse	99	7287562	10600	1
Fage_P096b	175	Pulse	99	7299961	22999	1
Fage_P096b	175	Pulse	99	7312361	35399	1
Fage_P096b	176	Picture	Retrieval Sternberg Letters	7314282	0	1	24824	2	0	next	hit	818
Fage_P096b	176	Pulse	99	7324761	10479	1
Fage_P096b	176	Response	1	7325051	10769	1
Fage_P096b	176	Pulse	99	7337161	22879	1
Fage_P096b	177	Picture	Fixation Cross after Retrieval	7339106	0	1	124621	2	0	next	other	0
Fage_P096b	177	Pulse	99	7349560	10454	1
Fage_P096b	177	Pulse	99	7361960	22854	1
Fage_P096b	177	Pulse	99	7374360	35254	1
Fage_P096b	177	Pulse	99	7386760	47654	1
Fage_P096b	177	Pulse	99	7399159	60053	1
Fage_P096b	177	Pulse	99	7411559	72453	1
Fage_P096b	177	Pulse	99	7423959	84853	1
Fage_P096b	177	Pulse	99	7436359	97253	1
Fage_P096b	177	Pulse	99	7448759	109653	1
Fage_P096b	177	Pulse	99	7461158	122052	1
Fage_P096b	178	Picture	Encoding Sternberg Letters	7463727	0	1	24824	2	0	next	other	0
Fage_P096b	178	Pulse	99	7473558	9831	1
Fage_P096b	178	Pulse	99	7485958	22231	1
Fage_P096b	179	Picture	Fixation Cross Sternberg Letters after Encoding	7488551	0	1	12495	2	0	next	other	0
Fage_P096b	179	Pulse	99	7498358	9807	1
Fage_P096b	180	Picture	Stroop Sternberg	7501046	0	1	24824	2	0	next	incorrect	837
Fage_P096b	180	Response	2	7508607	7561	1
Fage_P096b	180	Pulse	99	7510757	9711	1
Fage_P096b	180	Pulse	99	7523157	22111	1
Fage_P096b	181	Picture	Fixation Cross Sternberg Letters after Stroop	7525870	0	1	37320	2	0	next	other	0
Fage_P096b	181	Pulse	99	7535557	9687	1
Fage_P096b	181	Pulse	99	7547957	22087	1
Fage_P096b	181	Pulse	99	7560356	34486	1
Fage_P096b	182	Picture	Retrieval Sternberg Letters	7563190	0	1	24824	2	0	next	hit	845
Fage_P096b	182	Response	1	7572106	8916	1
Fage_P096b	182	Pulse	99	7572756	9566	1
Fage_P096b	182	Pulse	99	7585166	21976	1
Fage_P096b	183	Picture	Fixation Cross after Retrieval	7588014	0	1	112291	2	0	next	other	0
Fage_P096b	183	Pulse	99	7597566	9552	1
Fage_P096b	183	Pulse	99	7609966	21952	1
Fage_P096b	183	Pulse	99	7622365	34351	1
Fage_P096b	183	Pulse	99	7634765	46751	1
Fage_P096b	183	Pulse	99	7647165	59151	1
Fage_P096b	183	Pulse	99	7659565	71551	1
Fage_P096b	183	Pulse	99	7671964	83950	1
Fage_P096b	183	Pulse	99	7684364	96350	1
Fage_P096b	183	Pulse	99	7696764	108750	1
Fage_P096b	184	Picture	Encoding Sternberg Letters	7700305	0	1	24825	2	0	next	other	0
Fage_P096b	184	Pulse	99	7709164	8859	1
Fage_P096b	184	Pulse	99	7721563	21258	1
Fage_P096b	185	Picture	Fixation Cross Sternberg Letters after Encoding	7725130	0	1	12495	2	0	next	other	0
Fage_P096b	185	Pulse	99	7733963	8833	1
Fage_P096b	186	Picture	Stroop Sternberg	7737625	0	1	24824	2	0	next	hit	864
Fage_P096b	186	Response	1	7743833	6208	1
Fage_P096b	186	Pulse	99	7746363	8738	1
Fage_P096b	186	Pulse	99	7758763	21138	1
Fage_P096b	187	Picture	Fixation Cross Sternberg Letters after Stroop	7762449	0	1	37319	3	0	next	other	0
Fage_P096b	187	Pulse	99	7771163	8714	1
Fage_P096b	187	Pulse	99	7783562	21113	1
Fage_P096b	187	Pulse	99	7795962	33513	1
Fage_P096b	188	Picture	Retrieval Sternberg Letters	7799768	0	2	24825	3	0	next	incorrect	873
Fage_P096b	188	Pulse	99	7808362	8594	1
Fage_P096b	188	Response	2	7808722	8954	1
Fage_P096b	188	Pulse	99	7820762	20994	1
Fage_P096b	189	Picture	Fixation Cross after Retrieval	7824593	0	1	112291	2	0	next	other	0
Fage_P096b	189	Pulse	99	7833161	8568	1
Fage_P096b	189	Pulse	99	7845561	20968	1
Fage_P096b	189	Pulse	99	7857961	33368	1
Fage_P096b	189	Pulse	99	7870361	45768	1
Fage_P096b	189	Pulse	99	7882760	58167	1
Fage_P096b	189	Pulse	99	7895160	70567	1
Fage_P096b	189	Pulse	99	7907560	82967	1
Fage_P096b	189	Pulse	99	7919960	95367	1
Fage_P096b	189	Pulse	99	7932359	107766	1
Fage_P096b	190	Picture	Encoding Sternberg Letters	7936884	0	1	24824	3	0	next	other	0
Fage_P096b	190	Pulse	99	7944759	7875	1
Fage_P096b	190	Pulse	99	7957159	20275	1
Fage_P096b	191	Picture	Fixation Cross Sternberg Letters after Encoding	7961708	0	2	12496	3	0	next	other	0
Fage_P096b	191	Pulse	99	7969559	7851	1
Fage_P096b	192	Picture	Stroop Sternberg	7974204	0	1	24824	2	0	next	incorrect	891
Fage_P096b	192	Response	2	7981259	7055	1
Fage_P096b	192	Pulse	99	7981958	7754	1
Fage_P096b	192	Pulse	99	7994358	20154	1
Fage_P096b	193	Picture	Fixation Cross Sternberg Letters after Stroop	7999028	0	1	37319	2	0	next	other	0
Fage_P096b	193	Pulse	99	8006758	7730	1
Fage_P096b	193	Pulse	99	8019158	20130	1
Fage_P096b	193	Pulse	99	8031558	32530	1
Fage_P096b	194	Picture	Retrieval Sternberg Letters	8036347	0	1	24824	3	0	next	hit	900
Fage_P096b	194	Pulse	99	8043957	7610	1
Fage_P096b	194	Response	1	8046087	9740	1
Fage_P096b	194	Pulse	99	8056357	20010	1
Fage_P096b	195	Picture	Fixation Cross after Retrieval	8061171	0	2	136950	3	0	next	other	0
Fage_P096b	195	Pulse	99	8068757	7586	1
Fage_P096b	195	Pulse	99	8081157	19986	1
Fage_P096b	195	Pulse	99	8093556	32385	1
Fage_P096b	195	Pulse	99	8105956	44785	1
Fage_P096b	195	Pulse	99	8118356	57185	1
Fage_P096b	195	Pulse	99	8130756	69585	1
Fage_P096b	195	Pulse	99	8143155	81984	1
Fage_P096b	195	Pulse	99	8155555	94384	1
Fage_P096b	195	Pulse	99	8167955	106784	1
Fage_P096b	195	Pulse	99	8180355	119184	1
Fage_P096b	195	Pulse	99	8192755	131584	1
Fage_P096b	196	Picture	Encoding Sternberg Letters	8198121	0	1	24824	2	0	next	other	0
Fage_P096b	196	Pulse	99	8205154	7033	1
Fage_P096b	196	Pulse	99	8217554	19433	1
Fage_P096b	197	Picture	Fixation Cross Sternberg Letters after Encoding	8222945	0	1	12495	2	0	next	other	0
Fage_P096b	197	Pulse	99	8229954	7009	1
Fage_P096b	198	Picture	Stroop Sternberg	8235440	0	1	24824	2	0	next	hit	921
Fage_P096b	198	Pulse	99	8242354	6914	1
Fage_P096b	198	Response	1	8242953	7513	1
Fage_P096b	198	Pulse	99	8254753	19313	1
Fage_P096b	199	Picture	Fixation Cross Sternberg Letters after Stroop	8260264	0	1	37320	2	0	next	other	0
Fage_P096b	199	Pulse	99	8267153	6889	1
Fage_P096b	199	Pulse	99	8279553	19289	1
Fage_P096b	199	Pulse	99	8291953	31689	1
Fage_P096b	200	Picture	Retrieval Sternberg Letters	8297584	0	1	24824	2	0	next	incorrect	929
Fage_P096b	200	Pulse	99	8304352	6768	1
Fage_P096b	200	Response	2	8305722	8138	1
Fage_P096b	200	Pulse	99	8316752	19168	1
Fage_P096b	201	Picture	Fixation Cross after Retrieval	8322408	0	1	124620	3	0	next	other	0
Fage_P096b	201	Pulse	99	8329152	6744	1
Fage_P096b	201	Pulse	99	8341552	19144	1
Fage_P096b	201	Pulse	99	8353952	31544	1
Fage_P096b	201	Pulse	99	8366351	43943	1
Fage_P096b	201	Pulse	99	8378751	56343	1
Fage_P096b	201	Pulse	99	8391151	68743	1
Fage_P096b	201	Pulse	99	8403551	81143	1
Fage_P096b	201	Pulse	99	8415950	93542	1
Fage_P096b	201	Pulse	99	8428350	105942	1
Fage_P096b	201	Pulse	99	8440750	118342	1
Fage_P096b	202	Picture	Encoding Sternberg Letters	8447028	0	2	24825	3	0	next	other	0
Fage_P096b	202	Pulse	99	8453150	6122	1
Fage_P096b	202	Pulse	99	8465549	18521	1
Fage_P096b	203	Picture	Fixation Cross Sternberg Letters after Encoding	8471853	0	1	12495	2	0	next	other	0
Fage_P096b	203	Pulse	99	8477949	6096	1
Fage_P096b	204	Picture	Stroop Sternberg	8484348	0	1	24824	2	0	next	incorrect	949
Fage_P096b	204	Pulse	99	8490349	6001	1
Fage_P096b	204	Response	2	8491319	6971	1
Fage_P096b	204	Pulse	99	8502749	18401	1
Fage_P096b	205	Picture	Fixation Cross Sternberg Letters after Stroop	8509172	0	1	37320	2	0	next	other	0
Fage_P096b	205	Pulse	99	8515149	5977	1
Fage_P096b	205	Pulse	99	8527548	18376	1
Fage_P096b	205	Pulse	99	8539948	30776	1
Fage_P096b	206	Picture	Retrieval Sternberg Letters	8546492	0	1	24824	2	0	next	incorrect	957
Fage_P096b	206	Pulse	99	8552348	5856	1
Fage_P096b	206	Response	2	8555458	8966	1
Fage_P096b	206	Pulse	99	8564748	18256	1
Fage_P096b	207	Picture	Fixation Cross after Retrieval	8571316	0	1	149444	2	0	next	other	0
Fage_P096b	207	Pulse	99	8577147	5831	1
Fage_P096b	207	Pulse	99	8589547	18231	1
Fage_P096b	207	Pulse	99	8601947	30631	1
Fage_P096b	207	Pulse	99	8614347	43031	1
Fage_P096b	207	Pulse	99	8626746	55430	1
Fage_P096b	207	Pulse	99	8639146	67830	1
Fage_P096b	207	Pulse	99	8651546	80230	1
Fage_P096b	207	Pulse	99	8663946	92630	1
Fage_P096b	207	Pulse	99	8676346	105030	1
Fage_P096b	207	Pulse	99	8688745	117429	1
Fage_P096b	207	Pulse	99	8701145	129829	1
Fage_P096b	207	Pulse	99	8713545	142229	1
Fage_P096b	208	Picture	Encoding Sternberg Letters	8720760	0	1	24824	2	0	next	other	0
Fage_P096b	208	Pulse	99	8725945	5185	1
Fage_P096b	208	Pulse	99	8738344	17584	1
Fage_P096b	209	Picture	Fixation Cross Sternberg Letters after Encoding	8745584	0	1	12496	2	0	next	other	0
Fage_P096b	209	Pulse	99	8750744	5160	1
Fage_P096b	210	Picture	Stroop Sternberg	8758080	0	1	24824	2	0	next	incorrect	979
Fage_P096b	210	Pulse	99	8763144	5064	1
Fage_P096b	210	Response	2	8765224	7144	1
Fage_P096b	210	Pulse	99	8775544	17464	1
Fage_P096b	211	Picture	Fixation Cross Sternberg Letters after Stroop	8782904	0	1	37319	2	0	next	other	0
Fage_P096b	211	Pulse	99	8787943	5039	1
Fage_P096b	211	Pulse	99	8800343	17439	1
Fage_P096b	211	Pulse	99	8812743	29839	1
Fage_P096b	212	Picture	Retrieval Sternberg Letters	8820223	0	1	24824	3	0	next	hit	987
Fage_P096b	212	Pulse	99	8825143	4920	1
Fage_P096b	212	Response	1	8832202	11979	1
Fage_P096b	212	Pulse	99	8837542	17319	1
Fage_P096b	213	Picture	Fixation Cross after Retrieval	8845047	0	2	124621	3	0	next	other	0
Fage_P096b	213	Pulse	99	8849942	4895	1
Fage_P096b	213	Pulse	99	8862342	17295	1
Fage_P096b	213	Pulse	99	8874742	29695	1
Fage_P096b	213	Pulse	99	8887142	42095	1
Fage_P096b	213	Pulse	99	8899541	54494	1
Fage_P096b	213	Pulse	99	8911941	66894	1
Fage_P096b	213	Pulse	99	8924341	79294	1
Fage_P096b	213	Pulse	99	8936741	91694	1
Fage_P096b	213	Pulse	99	8949140	104093	1
Fage_P096b	213	Pulse	99	8961540	116493	1
Fage_P096b	214	Picture	Encoding Sternberg Letters	8969668	0	1	24824	2	0	next	other	0
Fage_P096b	214	Pulse	99	8973940	4272	1
Fage_P096b	214	Pulse	99	8986340	16672	1
Fage_P096b	215	Picture	Fixation Cross Sternberg Letters after Encoding	8994492	0	1	12495	2	0	next	other	0
Fage_P096b	215	Pulse	99	8998739	4247	1
Fage_P096b	216	Picture	Stroop Sternberg	9006987	0	1	24825	2	0	next	incorrect	1007
Fage_P096b	216	Pulse	99	9011139	4152	1
Fage_P096b	216	Response	2	9014379	7392	1
Fage_P096b	216	Pulse	99	9023539	16552	1
Fage_P096b	217	Picture	Fixation Cross Sternberg Letters after Stroop	9031812	0	1	37319	2	0	next	other	0
Fage_P096b	217	Pulse	99	9035939	4127	1
Fage_P096b	217	Pulse	99	9048339	16527	1
Fage_P096b	217	Pulse	99	9060738	28926	1
Fage_P096b	218	Picture	Retrieval Sternberg Letters	9069131	0	1	24824	2	0	next	incorrect	1015
Fage_P096b	218	Pulse	99	9073138	4007	1
Fage_P096b	218	Response	2	9078048	8917	1
Fage_P096b	218	Pulse	99	9085538	16407	1
Fage_P096b	219	Picture	Fixation Cross after Retrieval	9093955	0	1	112292	2	0	next	other	0
Fage_P096b	219	Pulse	99	9097938	3983	1
Fage_P096b	219	Pulse	99	9110337	16382	1
Fage_P096b	219	Pulse	99	9122737	28782	1
Fage_P096b	219	Pulse	99	9135137	41182	1
Fage_P096b	219	Pulse	99	9147537	53582	1
Fage_P096b	219	Pulse	99	9159936	65981	1
Fage_P096b	219	Pulse	99	9172336	78381	1
Fage_P096b	219	Pulse	99	9184736	90781	1
Fage_P096b	219	Pulse	99	9197136	103181	1
Fage_P096b	220	Picture	Encoding Sternberg Letters	9206247	0	1	24824	2	0	next	other	0
Fage_P096b	220	Pulse	99	9209536	3289	1
Fage_P096b	220	Pulse	99	9221935	15688	1
Fage_P096b	221	Picture	Fixation Cross Sternberg Letters after Encoding	9231071	0	1	12495	2	0	next	other	0
Fage_P096b	221	Pulse	99	9234335	3264	1
Fage_P096b	222	Picture	Stroop Sternberg	9243566	0	1	24824	3	0	next	hit	1034
Fage_P096b	222	Pulse	99	9246735	3169	1
Fage_P096b	222	Response	1	9250845	7279	1
Fage_P096b	222	Pulse	99	9259134	15568	1
Fage_P096b	223	Picture	Fixation Cross Sternberg Letters after Stroop	9268390	0	2	37320	3	0	next	other	0
Fage_P096b	223	Pulse	99	9271534	3144	1
Fage_P096b	223	Pulse	99	9283934	15544	1
Fage_P096b	223	Pulse	99	9296334	27944	1
Fage_P096b	224	Picture	Retrieval Sternberg Letters	9305710	0	1	24824	2	0	next	incorrect	1042
Fage_P096b	224	Pulse	99	9308734	3024	1
Fage_P096b	224	Response	2	9314173	8463	1
Fage_P096b	224	Pulse	99	9321133	15423	1
Fage_P096b	225	Picture	Fixation Cross after Retrieval	9330534	0	1	124620	3	0	next	other	0
Fage_P096b	225	Pulse	99	9333533	2999	1
Fage_P096b	225	Pulse	99	9345943	15409	1
Fage_P096b	225	Pulse	99	9358343	27809	1
Fage_P096b	225	Pulse	99	9370742	40208	1
Fage_P096b	225	Pulse	99	9383142	52608	1
Fage_P096b	225	Pulse	99	9395542	65008	1
Fage_P096b	225	Pulse	99	9407942	77408	1
Fage_P096b	225	Pulse	99	9420341	89807	1
Fage_P096b	225	Pulse	99	9432741	102207	1
Fage_P096b	225	Pulse	99	9445141	114607	1
Fage_P096b	226	Picture	Encoding Sternberg Letters	9455154	0	2	24825	3	0	next	other	0
Fage_P096b	226	Pulse	99	9457541	2387	1
Fage_P096b	226	Pulse	99	9469941	14787	1
Fage_P096b	227	Picture	Fixation Cross Sternberg Letters after Encoding	9479979	0	1	12495	2	0	next	other	0
Fage_P096b	227	Pulse	99	9482340	2361	1
Fage_P096b	228	Picture	Stroop Sternberg	9492474	0	1	24824	2	0	next	incorrect	1062
Fage_P096b	228	Pulse	99	9494740	2266	1
Fage_P096b	228	Response	2	9499700	7226	1
Fage_P096b	228	Pulse	99	9507140	14666	1
Fage_P096b	229	Picture	Fixation Cross Sternberg Letters after Stroop	9517298	0	1	37320	2	0	next	other	0
Fage_P096b	229	Pulse	99	9519540	2242	1
Fage_P096b	229	Pulse	99	9531939	14641	1
Fage_P096b	229	Pulse	99	9544339	27041	1
Fage_P096b	230	Picture	Retrieval Sternberg Letters	9554618	0	1	24824	2	0	next	incorrect	1070
Fage_P096b	230	Pulse	99	9556739	2121	1
Fage_P096b	230	Response	2	9562449	7831	1
Fage_P096b	230	Pulse	99	9569139	14521	1
Fage_P096b	231	Picture	Fixation Cross after Retrieval	9579442	0	1	124620	2	0	next	other	0
Fage_P096b	231	Pulse	99	9581539	2097	1
Fage_P096b	231	Pulse	99	9593938	14496	1
Fage_P096b	231	Pulse	99	9606338	26896	1
Fage_P096b	231	Pulse	99	9618738	39296	1
Fage_P096b	231	Pulse	99	9631138	51696	1
Fage_P096b	231	Pulse	99	9643537	64095	1
Fage_P096b	231	Pulse	99	9655937	76495	1
Fage_P096b	231	Pulse	99	9668337	88895	1
Fage_P096b	231	Pulse	99	9680737	101295	1
Fage_P096b	231	Pulse	99	9693136	113694	1
Fage_P096b	232	Picture	Encoding Sternberg Letters	9704062	0	1	24824	2	0	next	other	0
Fage_P096b	232	Pulse	99	9705536	1474	1
Fage_P096b	232	Pulse	99	9717936	13874	1
Fage_P096b	233	Picture	Fixation Cross Sternberg Letters after Encoding	9728886	0	1	12496	2	0	next	other	0
Fage_P096b	233	Pulse	99	9730336	1450	1
Fage_P096b	234	Picture	Stroop Sternberg	9741382	0	1	24824	2	0	next	incorrect	1090
Fage_P096b	234	Pulse	99	9742735	1353	1
Fage_P096b	234	Response	2	9748005	6623	1
Fage_P096b	234	Pulse	99	9755135	13753	1
Fage_P096b	235	Picture	Fixation Cross Sternberg Letters after Stroop	9766206	0	1	37319	2	0	next	other	0
Fage_P096b	235	Pulse	99	9767535	1329	1
Fage_P096b	235	Pulse	99	9779935	13729	1
Fage_P096b	235	Pulse	99	9792335	26129	1
Fage_P096b	236	Picture	Retrieval Sternberg Letters	9803525	0	1	24824	3	0	next	incorrect	1098
Fage_P096b	236	Pulse	99	9804734	1209	1
Fage_P096b	236	Response	2	9813214	9689	1
Fage_P096b	236	Pulse	99	9817134	13609	1
Fage_P096b	237	Picture	Fixation Cross after Retrieval	9828349	0	2	112292	3	0	next	other	0
Fage_P096b	237	Pulse	99	9829534	1185	1
Fage_P096b	237	Pulse	99	9841934	13585	1
Fage_P096b	237	Pulse	99	9854333	25984	1
Fage_P096b	237	Pulse	99	9866733	38384	1
Fage_P096b	237	Pulse	99	9879133	50784	1
Fage_P096b	237	Pulse	99	9891533	63184	1
Fage_P096b	237	Pulse	99	9903932	75583	1
Fage_P096b	237	Pulse	99	9916332	87983	1
Fage_P096b	237	Pulse	99	9928732	100383	1
Fage_P096b	238	Picture	Encoding Sternberg Letters	9940641	0	1	24824	2	0	next	other	0
Fage_P096b	238	Pulse	99	9941132	491	1
Fage_P096b	238	Pulse	99	9953532	12891	1
Fage_P096b	239	Picture	Fixation Cross Sternberg Letters after Encoding	9965465	0	1	12496	2	0	next	other	0
Fage_P096b	239	Pulse	99	9965931	466	1
Fage_P096b	240	Picture	Stroop Sternberg	9977961	0	1	24823	3	0	next	incorrect	1117
Fage_P096b	240	Pulse	99	9978331	370	1
Fage_P096b	240	Response	2	9985271	7310	1
Fage_P096b	240	Pulse	99	9990731	12770	1
Fage_P096b	241	Picture	Fixation Cross Sternberg Letters after Stroop	10002784	0	2	37320	3	0	next	other	0
Fage_P096b	241	Pulse	99	10003131	347	1
Fage_P096b	241	Pulse	99	10015530	12746	1
Fage_P096b	241	Pulse	99	10027930	25146	1
Fage_P096b	242	Picture	Retrieval Sternberg Letters	10040104	0	1	24824	2	0	next	incorrect	1125
Fage_P096b	242	Pulse	99	10040330	226	1
Fage_P096b	242	Response	2	10048600	8496	1
Fage_P096b	242	Pulse	99	10052729	12625	1
Fage_P096b	243	Picture	Fixation Cross after Retrieval	10064928	0	1	137116	2	0	next	other	0
Fage_P096b	243	Pulse	99	10065129	201	1
Fage_P096b	243	Pulse	99	10077529	12601	1
Fage_P096b	243	Pulse	99	10089929	25001	1
Fage_P096b	243	Pulse	99	10102329	37401	1
Fage_P096b	243	Pulse	99	10114728	49800	1
Fage_P096b	243	Pulse	99	10127128	62200	1
Fage_P096b	243	Pulse	99	10139528	74600	1
Fage_P096b	243	Pulse	99	10151928	87000	1
Fage_P096b	243	Pulse	99	10164328	99400	1
Fage_P096b	243	Pulse	99	10176727	111799	1
Fage_P096b	243	Pulse	99	10189127	124199	1
Fage_P096b	243	Pulse	99	10201527	136599	1
Fage_P096b	244	Picture	Encoding Sternberg Letters	10202044	0	1	24824	2	0	next	other	0
Fage_P096b	244	Pulse	99	10213927	11883	1
Fage_P096b	244	Pulse	99	10226326	24282	1
Fage_P096b	245	Picture	Fixation Cross Sternberg Letters after Encoding	10226868	0	1	12496	2	0	next	other	0
Fage_P096b	245	Pulse	99	10238726	11858	1
Fage_P096b	246	Picture	Stroop Sternberg	10239364	0	1	24824	2	0	next	incorrect	1146
Fage_P096b	246	Response	2	10247026	7662	1
Fage_P096b	246	Pulse	99	10251126	11762	1
Fage_P096b	246	Pulse	99	10263526	24162	1
Fage_P096b	247	Picture	Fixation Cross Sternberg Letters after Stroop	10264188	0	1	37319	2	0	next	other	0
Fage_P096b	247	Pulse	99	10275925	11737	1
Fage_P096b	247	Pulse	99	10288325	24137	1
Fage_P096b	247	Pulse	99	10300725	36537	1
Fage_P096b	248	Picture	Retrieval Sternberg Letters	10301507	0	1	24824	2	0	next	incorrect	1154
Fage_P096b	248	Response	2	10310615	9108	1
Fage_P096b	248	Pulse	99	10313125	11618	1
Fage_P096b	248	Pulse	99	10325525	24018	1
Fage_P096b	249	Picture	Fixation Cross after Retrieval	10326331	0	1	149444	3	0	next	other	0
Fage_P096b	249	Pulse	99	10337924	11593	1
Fage_P096b	249	Pulse	99	10350324	23993	1
Fage_P096b	249	Pulse	99	10362724	36393	1
Fage_P096b	249	Pulse	99	10375124	48793	1
Fage_P096b	249	Pulse	99	10387523	61192	1
Fage_P096b	249	Pulse	99	10399923	73592	1
Fage_P096b	249	Pulse	99	10412323	85992	1
Fage_P096b	249	Pulse	99	10424723	98392	1
Fage_P096b	249	Pulse	99	10437122	110791	1
Fage_P096b	249	Pulse	99	10449522	123191	1
Fage_P096b	249	Pulse	99	10461922	135591	1
Fage_P096b	249	Pulse	99	10474322	147991	1
Fage_P096b	250	Picture	Encoding Sternberg Letters	10475775	0	2	24825	3	0	next	other	0
Fage_P096b	250	Pulse	99	10486722	10947	1
Fage_P096b	250	Pulse	99	10499121	23346	1
Fage_P096b	251	Picture	Fixation Cross Sternberg Letters after Encoding	10500600	0	1	12495	3	0	next	other	0
Fage_P096b	251	Pulse	99	10511521	10921	1
Fage_P096b	252	Picture	Stroop Sternberg	10513095	0	2	24825	3	0	next	hit	1176
Fage_P096b	252	Response	1	10523521	10426	1
Fage_P096b	252	Pulse	99	10523921	10826	1
Fage_P096b	252	Pulse	99	10536320	23225	1
Fage_P096b	253	Picture	Fixation Cross Sternberg Letters after Stroop	10537920	0	1	37319	2	0	next	other	0
Fage_P096b	253	Pulse	99	10548720	10800	1
Fage_P096b	253	Pulse	99	10561120	23200	1
Fage_P096b	253	Pulse	99	10573520	35600	1
Fage_P096b	254	Picture	Retrieval Sternberg Letters	10575239	0	1	24824	2	0	next	hit	1184
Fage_P096b	254	Response	1	10580990	5751	1
Fage_P096b	254	Pulse	99	10585920	10681	1
Fage_P096b	254	Pulse	99	10598319	23080	1
Fage_P096b	255	Picture	Fixation Cross after Retrieval	10600063	0	1	137116	2	0	next	other	0
Fage_P096b	255	Pulse	99	10610719	10656	1
Fage_P096b	255	Pulse	99	10623119	23056	1
Fage_P096b	255	Pulse	99	10635519	35456	1
Fage_P096b	255	Pulse	99	10647918	47855	1
Fage_P096b	255	Pulse	99	10660318	60255	1
Fage_P096b	255	Pulse	99	10672718	72655	1
Fage_P096b	255	Pulse	99	10685118	85055	1
Fage_P096b	255	Pulse	99	10697518	97455	1
Fage_P096b	255	Pulse	99	10709917	109854	1
Fage_P096b	255	Pulse	99	10722317	122254	1
Fage_P096b	255	Pulse	99	10734717	134654	1
Fage_P096b	256	Picture	Encoding Sternberg Letters	10737179	0	1	24824	2	0	next	other	0
Fage_P096b	256	Pulse	99	10747117	9938	1
Fage_P096b	256	Pulse	99	10759516	22337	1
Fage_P096b	257	Picture	Fixation Cross Sternberg Letters after Encoding	10762003	0	1	12496	2	0	next	other	0
Fage_P096b	257	Pulse	99	10771916	9913	1
Fage_P096b	258	Picture	Stroop Sternberg	10774499	0	1	24824	2	0	next	incorrect	1205
Fage_P096b	258	Response	2	10782486	7987	1
Fage_P096b	258	Pulse	99	10784316	9817	1
Fage_P096b	258	Pulse	99	10796716	22217	1
Fage_P096b	259	Picture	Fixation Cross Sternberg Letters after Stroop	10799323	0	1	37319	2	0	next	other	0
Fage_P096b	259	Pulse	99	10809115	9792	1
Fage_P096b	259	Pulse	99	10821515	22192	1
Fage_P096b	259	Pulse	99	10833915	34592	1
Fage_P096b	260	Picture	Retrieval Sternberg Letters	10836642	0	1	24824	2	0	next	incorrect	1213
Fage_P096b	260	Response	2	10845385	8743	1
Fage_P096b	260	Pulse	99	10846315	9673	1
Fage_P096b	260	Pulse	99	10858714	22072	1
Fage_P096b	261	Picture	Fixation Cross after Retrieval	10861466	0	1	112292	2	0	next	other	0
Fage_P096b	261	Pulse	99	10871114	9648	1
Fage_P096b	261	Pulse	99	10883514	22048	1
Fage_P096b	261	Pulse	99	10895914	34448	1
Fage_P096b	261	Pulse	99	10908314	46848	1
Fage_P096b	261	Pulse	99	10920713	59247	1
Fage_P096b	261	Pulse	99	10933113	71647	1
Fage_P096b	261	Pulse	99	10945513	84047	1
Fage_P096b	261	Pulse	99	10957913	96447	1
Fage_P096b	261	Pulse	99	10970312	108846	1
Fage_P096b	262	Picture	Encoding Sternberg Letters	10973758	0	1	24824	2	0	next	other	0
Fage_P096b	262	Pulse	99	10982712	8954	1
Fage_P096b	262	Pulse	99	10995112	21354	1
Fage_P096b	263	Picture	Fixation Cross Sternberg Letters after Encoding	10998582	0	1	12495	3	0	next	other	0
Fage_P096b	263	Pulse	99	11007512	8930	1
Fage_P096b	264	Picture	Stroop Sternberg	11011077	0	2	24825	3	0	next	incorrect	1232
Fage_P096b	264	Response	2	11017702	6625	1
Fage_P096b	264	Pulse	99	11019911	8834	1
Fage_P096b	264	Pulse	99	11032311	21234	1
Fage_P096b	265	Picture	Fixation Cross Sternberg Letters after Stroop	11035902	0	1	37319	2	0	next	other	0
Fage_P096b	265	Pulse	99	11044711	8809	1
Fage_P096b	265	Pulse	99	11057111	21209	1
Fage_P096b	265	Pulse	99	11069511	33609	1
Fage_P096b	266	Picture	Retrieval Sternberg Letters	11073221	0	1	24824	2	0	next	incorrect	1240
Fage_P096b	266	Response	2	11080800	7579	1
Fage_P096b	266	Pulse	99	11081910	8689	1
Fage_P096b	266	Pulse	99	11094320	21099	1
Fage_P096b	267	Picture	Fixation Cross after Retrieval	11098045	0	1	149445	2	0	next	other	0
Fage_P096b	267	Pulse	99	11106720	8675	1
Fage_P096b	267	Pulse	99	11119120	21075	1
Fage_P096b	267	Pulse	99	11131519	33474	1
Fage_P096b	267	Pulse	99	11143919	45874	1
Fage_P096b	267	Pulse	99	11156319	58274	1
Fage_P096b	267	Pulse	99	11168719	70674	1
Fage_P096b	267	Pulse	99	11181118	83073	1
Fage_P096b	267	Pulse	99	11193518	95473	1
Fage_P096b	267	Pulse	99	11205918	107873	1
Fage_P096b	267	Pulse	99	11218318	120273	1
Fage_P096b	267	Pulse	99	11230718	132673	1
Fage_P096b	267	Pulse	99	11243117	145072	1
Fage_P096b	268	Picture	Encoding Sternberg Letters	11247490	0	1	24824	2	0	next	other	0
Fage_P096b	268	Pulse	99	11255517	8027	1
Fage_P096b	268	Pulse	99	11267917	20427	1
Fage_P096b	269	Picture	Fixation Cross Sternberg Letters after Encoding	11272314	0	1	12495	2	0	next	other	0
Fage_P096b	269	Pulse	99	11280317	8003	1
Fage_P096b	270	Picture	Stroop Sternberg	11284809	0	1	24824	3	0	next	incorrect	1263
Fage_P096b	270	Pulse	99	11292716	7907	1
Fage_P096b	270	Response	2	11293546	8737	1
Fage_P096b	270	Pulse	99	11305116	20307	1
Fage_P096b	271	Picture	Fixation Cross Sternberg Letters after Stroop	11309633	0	2	37320	3	0	next	other	0
Fage_P096b	271	Pulse	99	11317516	7883	1
Fage_P096b	271	Pulse	99	11329916	20283	1
Fage_P096b	271	Pulse	99	11342315	32682	1
Fage_P096b	272	Picture	Retrieval Sternberg Letters	11346953	0	1	24824	2	0	next	hit	1270
Fage_P096b	272	Response	1	11353345	6392	1
Fage_P096b	272	Pulse	99	11354715	7762	1
Fage_P096b	272	Pulse	99	11367115	20162	1
Fage_P096b	273	Picture	Fixation Cross after Retrieval	11371777	0	1	124621	2	0	next	other	0
Fage_P096b	273	Pulse	99	11379515	7738	1
Fage_P096b	273	Pulse	99	11391915	20138	1
Fage_P096b	273	Pulse	99	11404314	32537	1
Fage_P096b	273	Pulse	99	11416714	44937	1
Fage_P096b	273	Pulse	99	11429114	57337	1
Fage_P096b	273	Pulse	99	11441514	69737	1
Fage_P096b	273	Pulse	99	11453913	82136	1
Fage_P096b	273	Pulse	99	11466313	94536	1
Fage_P096b	273	Pulse	99	11478713	106936	1
Fage_P096b	273	Pulse	99	11491113	119336	1
Fage_P096b	274	Picture	Encoding Sternberg Letters	11496398	0	1	24824	2	0	next	other	0
Fage_P096b	274	Pulse	99	11503512	7114	1
Fage_P096b	274	Pulse	99	11515912	19514	1
Fage_P096b	275	Picture	Fixation Cross Sternberg Letters after Encoding	11521222	0	1	12495	2	0	next	other	0
Fage_P096b	275	Pulse	99	11528312	7090	1
Fage_P096b	276	Picture	Stroop Sternberg	11533717	0	1	24824	2	0	next	incorrect	1290
Fage_P096b	276	Response	2	11539862	6145	1
Fage_P096b	276	Pulse	99	11540712	6995	1
Fage_P096b	276	Pulse	99	11553112	19395	1
Fage_P096b	277	Picture	Fixation Cross Sternberg Letters after Stroop	11558541	0	1	37320	2	0	next	other	0
Fage_P096b	277	Pulse	99	11565511	6970	1
Fage_P096b	277	Pulse	99	11577911	19370	1
Fage_P096b	277	Pulse	99	11590311	31770	1
Fage_P096b	278	Picture	Retrieval Sternberg Letters	11595861	0	1	24824	2	0	next	hit	1299
Fage_P096b	278	Pulse	99	11602711	6850	1
Fage_P096b	278	Response	1	11606710	10849	1
Fage_P096b	278	Pulse	99	11615110	19249	1
Fage_P096b	279	Picture	Fixation Cross after Retrieval	11620685	0	1	112291	3	0	next	other	0
Fage_P096b	279	Pulse	99	11627510	6825	1
Fage_P096b	279	Pulse	99	11639910	19225	1
Fage_P096b	279	Pulse	99	11652310	31625	1
Fage_P096b	279	Pulse	99	11664709	44024	1
Fage_P096b	279	Pulse	99	11677109	56424	1
Fage_P096b	279	Pulse	99	11689509	68824	1
Fage_P096b	279	Pulse	99	11701909	81224	1
Fage_P096b	279	Pulse	99	11714308	93623	1
Fage_P096b	279	Pulse	99	11726708	106023	1
Fage_P096b	280	Picture	Encoding Sternberg Letters	11732976	0	2	24825	3	0	next	other	0
Fage_P096b	280	Pulse	99	11739108	6132	1
Fage_P096b	280	Pulse	99	11751508	18532	1
Fage_P096b	281	Picture	Fixation Cross Sternberg Letters after Encoding	11757801	0	1	12495	2	0	next	other	0
Fage_P096b	281	Pulse	99	11763908	6107	1
Fage_P096b	282	Picture	Stroop Sternberg	11770296	0	1	24824	2	0	next	hit	1318
Fage_P096b	282	Pulse	99	11776307	6011	1
Fage_P096b	282	Response	1	11778027	7731	1
Fage_P096b	282	Pulse	99	11788707	18411	1
Fage_P096b	283	Picture	Fixation Cross Sternberg Letters after Stroop	11795120	0	1	37320	2	0	next	other	0
Fage_P096b	283	Pulse	99	11801107	5987	1
Fage_P096b	283	Pulse	99	11813507	18387	1
Fage_P096b	283	Pulse	99	11825906	30786	1
Fage_P096b	284	Picture	Retrieval Sternberg Letters	11832440	0	1	24824	2	0	next	hit	1326
Fage_P096b	284	Pulse	99	11838306	5866	1
Fage_P096b	284	Response	1	11842826	10386	1
Fage_P096b	284	Pulse	99	11850706	18266	1
Fage_P096b	285	Picture	Fixation Cross after Retrieval	11857264	0	1	137116	2	0	next	other	0
Fage_P096b	285	Pulse	99	11863106	5842	1
Fage_P096b	285	Pulse	99	11875505	18241	1
Fage_P096b	285	Pulse	99	11887905	30641	1
Fage_P096b	285	Pulse	99	11900305	43041	1
Fage_P096b	285	Pulse	99	11912705	55441	1
Fage_P096b	285	Pulse	99	11925104	67840	1
Fage_P096b	285	Pulse	99	11937504	80240	1
Fage_P096b	285	Pulse	99	11949904	92640	1
Fage_P096b	285	Pulse	99	11962304	105040	1
Fage_P096b	285	Pulse	99	11974704	117440	1
Fage_P096b	285	Pulse	99	11987103	129839	1
Fage_P096b	286	Picture	Encoding Sternberg Letters	11994380	0	1	24824	2	0	next	other	0
Fage_P096b	286	Pulse	99	11999503	5123	1
Fage_P096b	286	Pulse	99	12011903	17523	1
Fage_P096b	287	Picture	Fixation Cross Sternberg Letters after Encoding	12019204	0	1	12495	2	0	next	other	0
Fage_P096b	287	Pulse	99	12024303	5099	1
Fage_P096b	288	Picture	Stroop Sternberg	12031699	0	1	24824	2	0	next	hit	1347
Fage_P096b	288	Pulse	99	12036702	5003	1
Fage_P096b	288	Response	1	12039742	8043	1
Fage_P096b	288	Pulse	99	12049102	17403	1
Fage_P096b	289	Picture	Fixation Cross Sternberg Letters after Stroop	12056523	0	1	37320	2	0	next	other	0
Fage_P096b	289	Pulse	99	12061502	4979	1
Fage_P096b	289	Pulse	99	12073902	17379	1
Fage_P096b	289	Pulse	99	12086301	29778	1
Fage_P096b	290	Picture	Retrieval Sternberg Letters	12093843	0	1	24824	2	0	next	incorrect	1355
Fage_P096b	290	Pulse	99	12098701	4858	1
Fage_P096b	290	Response	2	12101261	7418	1
Fage_P096b	290	Pulse	99	12111101	17258	1
Fage_P096b	291	Picture	Fixation Cross after Retrieval	12118667	0	1	112291	3	0	next	other	0
Fage_P096b	291	Pulse	99	12123501	4834	1
Fage_P096b	291	Pulse	99	12135901	17234	1
Fage_P096b	291	Pulse	99	12148300	29633	1
Fage_P096b	291	Pulse	99	12160700	42033	1
Fage_P096b	291	Pulse	99	12173100	54433	1
Fage_P096b	291	Pulse	99	12185500	66833	1
Fage_P096b	291	Pulse	99	12197899	79232	1
Fage_P096b	291	Pulse	99	12210299	91632	1
Fage_P096b	291	Pulse	99	12222699	104032	1
Fage_P096b	292	Picture	End Sternberg	12230958	0	2	37320	3	0	next	other	0
Fage_P096b	292	Pulse	99	12235099	4141	1
Fage_P096b	292	Pulse	99	12247498	16540	1
Fage_P096b	292	Pulse	99	12259898	28940	1
Fage_P096b	293	Picture	Instruction Stroop	12268278	0	1	37320	2	0	next	other	0
Fage_P096b	293	Pulse	99	12272298	4020	1
Fage_P096b	293	Pulse	99	12284698	16420	1
Fage_P096b	293	Pulse	99	12297097	28819	1
Fage_P096b	294	Picture	stroop neutral close	12305598	0	1	24990	2	0	next	incorrect	1377
Fage_P096b	294	Pulse	99	12309497	3899	1
Fage_P096b	294	Response	2	12315947	10349	1
Fage_P096b	294	Pulse	99	12321897	16299	1
Fage_P096b	295	Picture	stroop neutral close	12330588	0	1	24991	2	0	next	hit	1381
Fage_P096b	295	Pulse	99	12334297	3709	1
Fage_P096b	295	Response	1	12339837	9249	1
Fage_P096b	295	Pulse	99	12346697	16109	1
Fage_P096b	296	Picture	stroop neutral close	12355579	0	1	24824	2	0	next	incorrect	1385
Fage_P096b	296	Pulse	99	12359096	3517	1
Fage_P096b	296	Response	2	12362186	6607	1
Fage_P096b	296	Pulse	99	12371496	15917	1
Fage_P096b	297	Picture	stroop neutral close	12380403	0	1	24824	2	0	next	incorrect	1389
Fage_P096b	297	Pulse	99	12383896	3493	1
Fage_P096b	297	Response	2	12388086	7683	1
Fage_P096b	297	Pulse	99	12396296	15893	1
Fage_P096b	298	Picture	stroop neutral close	12405227	0	1	24991	2	0	next	hit	1393
Fage_P096b	298	Pulse	99	12408695	3468	1
Fage_P096b	298	Response	1	12412655	7428	1
Fage_P096b	298	Pulse	99	12421095	15868	1
Fage_P096b	299	Picture	stroop neutral close	12430218	0	1	24824	2	0	next	incorrect	1397
Fage_P096b	299	Pulse	99	12433495	3277	1
Fage_P096b	299	Response	2	12438525	8307	1
Fage_P096b	299	Pulse	99	12445895	15677	1
Fage_P096b	300	Picture	Fixation Cross Stroop	12455042	0	1	124621	2	0	next	other	0
Fage_P096b	300	Pulse	99	12458295	3253	1
Fage_P096b	300	Pulse	99	12470694	15652	1
Fage_P096b	300	Pulse	99	12483094	28052	1
Fage_P096b	300	Pulse	99	12495494	40452	1
Fage_P096b	300	Pulse	99	12507894	52852	1
Fage_P096b	300	Pulse	99	12520293	65251	1
Fage_P096b	300	Pulse	99	12532693	77651	1
Fage_P096b	300	Pulse	99	12545093	90051	1
Fage_P096b	300	Pulse	99	12557493	102451	1
Fage_P096b	300	Pulse	99	12569892	114850	1
Fage_P096b	301	Picture	stroop neutral close	12579663	0	1	24990	2	0	next	hit	1412
Fage_P096b	301	Pulse	99	12582292	2629	1
Fage_P096b	301	Response	1	12587122	7459	1
Fage_P096b	301	Pulse	99	12594692	15029	1
Fage_P096b	302	Picture	stroop neutral close	12604653	0	1	24824	2	0	next	incorrect	1416
Fage_P096b	302	Pulse	99	12607092	2439	1
Fage_P096b	302	Response	2	12614362	9709	1
Fage_P096b	302	Pulse	99	12619491	14838	1
Fage_P096b	303	Picture	stroop neutral close	12629477	0	1	24825	2	0	next	incorrect	1420
Fage_P096b	303	Pulse	99	12631891	2414	1
Fage_P096b	303	Response	2	12637001	7524	1
Fage_P096b	303	Pulse	99	12644291	14814	1
Fage_P096b	304	Picture	stroop neutral close	12654302	0	1	24990	2	0	next	incorrect	1424
Fage_P096b	304	Pulse	99	12656691	2389	1
Fage_P096b	304	Response	2	12662831	8529	1
Fage_P096b	304	Pulse	99	12669090	14788	1
Fage_P096b	305	Picture	stroop neutral close	12679292	0	1	24824	2	0	next	hit	1428
Fage_P096b	305	Pulse	99	12681490	2198	1
Fage_P096b	305	Response	1	12686410	7118	1
Fage_P096b	305	Pulse	99	12693890	14598	1
Fage_P096b	306	Picture	stroop neutral close	12704116	0	1	24825	2	0	next	incorrect	1432
Fage_P096b	306	Pulse	99	12706290	2174	1
Fage_P096b	306	Response	2	12716000	11884	1
Fage_P096b	306	Pulse	99	12718689	14573	1
Fage_P096b	307	Picture	Fixation Cross Stroop	12728941	0	1	124620	2	0	next	other	0
Fage_P096b	307	Pulse	99	12731089	2148	1
Fage_P096b	307	Pulse	99	12743489	14548	1
Fage_P096b	307	Pulse	99	12755889	26948	1
Fage_P096b	307	Pulse	99	12768289	39348	1
Fage_P096b	307	Pulse	99	12780688	51747	1
Fage_P096b	307	Pulse	99	12793088	64147	1
Fage_P096b	307	Pulse	99	12805488	76547	1
Fage_P096b	307	Pulse	99	12817888	88947	1
Fage_P096b	307	Pulse	99	12830288	101347	1
Fage_P096b	307	Pulse	99	12842687	113746	1
Fage_P096b	308	Picture	stroop neutral close	12853561	0	1	24824	2	0	next	hit	1447
Fage_P096b	308	Pulse	99	12855087	1526	1
Fage_P096b	308	Response	1	12860737	7176	1
Fage_P096b	308	Pulse	99	12867487	13926	1
Fage_P096b	309	Picture	stroop neutral close	12878385	0	1	24991	2	0	next	incorrect	1451
Fage_P096b	309	Pulse	99	12879887	1502	1
Fage_P096b	309	Response	2	12885326	6941	1
Fage_P096b	309	Pulse	99	12892286	13901	1
Fage_P096b	310	Picture	stroop neutral close	12903376	0	1	24824	2	0	next	incorrect	1455
Fage_P096b	310	Pulse	99	12904686	1310	1
Fage_P096b	310	Response	2	12910306	6930	1
Fage_P096b	310	Pulse	99	12917086	13710	1
Fage_P096b	311	Picture	stroop neutral close	12928200	0	1	24991	2	0	next	incorrect	1459
Fage_P096b	311	Pulse	99	12929486	1286	1
Fage_P096b	311	Response	2	12935175	6975	1
Fage_P096b	311	Pulse	99	12941885	13685	1
Fage_P096b	312	Picture	stroop neutral close	12953191	0	1	24824	2	0	next	hit	1463
Fage_P096b	312	Pulse	99	12954285	1094	1
Fage_P096b	312	Response	1	12958495	5304	1
Fage_P096b	312	Pulse	99	12966685	13494	1
Fage_P096b	313	Picture	stroop neutral close	12978015	0	1	24824	2	0	next	hit	1467
Fage_P096b	313	Pulse	99	12979085	1070	1
Fage_P096b	313	Response	1	12984374	6359	1
Fage_P096b	313	Pulse	99	12991484	13469	1
Fage_P096b	314	Picture	Fixation Cross Stroop	13002839	0	1	124620	3	0	next	other	0
Fage_P096b	314	Pulse	99	13003884	1045	1
Fage_P096b	314	Pulse	99	13016284	13445	1
Fage_P096b	314	Pulse	99	13028694	25855	1
Fage_P096b	314	Pulse	99	13041094	38255	1
Fage_P096b	314	Pulse	99	13053493	50654	1
Fage_P096b	314	Pulse	99	13065893	63054	1
Fage_P096b	314	Pulse	99	13078293	75454	1
Fage_P096b	314	Pulse	99	13090693	87854	1
Fage_P096b	314	Pulse	99	13103092	100253	1
Fage_P096b	314	Pulse	99	13115492	112653	1
Fage_P096b	315	Picture	stroop neutral close	13127459	0	2	24825	3	0	next	incorrect	1482
Fage_P096b	315	Pulse	99	13127892	433	1
Fage_P096b	315	Response	2	13134002	6543	1
Fage_P096b	315	Pulse	99	13140292	12833	1
Fage_P096b	316	Picture	stroop neutral close	13152284	0	1	24990	2	0	next	hit	1486
Fage_P096b	316	Pulse	99	13152692	408	1
Fage_P096b	316	Response	1	13159671	7387	1
Fage_P096b	316	Pulse	99	13165091	12807	1
Fage_P096b	317	Picture	stroop neutral close	13177274	0	1	24824	3	0	next	incorrect	1490
Fage_P096b	317	Pulse	99	13177491	217	1
Fage_P096b	317	Response	2	13184811	7537	1
Fage_P096b	317	Pulse	99	13189890	12616	1
Fage_P096b	318	Picture	stroop neutral close	13202098	0	2	24825	3	0	next	incorrect	1494
Fage_P096b	318	Pulse	99	13202291	193	1
Fage_P096b	318	Response	2	13209530	7432	1
Fage_P096b	318	Pulse	99	13214690	12592	1
Fage_P096b	319	Picture	stroop neutral close	13226923	0	1	24990	3	0	next	incorrect	1498
Fage_P096b	319	Pulse	99	13227090	167	1
Fage_P096b	319	Response	2	13233540	6617	1
Fage_P096b	319	Pulse	99	13239490	12567	1
Fage_P096b	319	Pulse	99	13251890	24967	1
Fage_P096b	320	Picture	stroop neutral close	13251913	0	2	24824	4	0	next	incorrect	1502
Fage_P096b	320	Response	2	13259349	7436	1
Fage_P096b	320	Pulse	99	13264289	12376	1
Fage_P096b	320	Pulse	99	13276689	24776	1
Fage_P096b	321	Picture	Fixation Cross Stroop	13276737	0	2	124621	3	0	next	other	0
Fage_P096b	321	Pulse	99	13289089	12352	1
Fage_P096b	321	Pulse	99	13301489	24752	1
Fage_P096b	321	Pulse	99	13313888	37151	1
Fage_P096b	321	Pulse	99	13326288	49551	1
Fage_P096b	321	Pulse	99	13338688	61951	1
Fage_P096b	321	Pulse	99	13351088	74351	1
Fage_P096b	321	Pulse	99	13363487	86750	1
Fage_P096b	321	Pulse	99	13375887	99150	1
Fage_P096b	321	Pulse	99	13388287	111550	1
Fage_P096b	321	Pulse	99	13400687	123950	1
Fage_P096b	322	Picture	stroop maximum incongruent	13401358	0	1	24824	2	0	next	hit	1517
Fage_P096b	322	Response	1	13410077	8719	1
Fage_P096b	322	Pulse	99	13413086	11728	1
Fage_P096b	322	Pulse	99	13425486	24128	1
Fage_P096b	323	Picture	stroop maximum incongruent	13426182	0	1	24824	2	0	next	hit	1521
Fage_P096b	323	Response	1	13433316	7134	1
Fage_P096b	323	Pulse	99	13437886	11704	1
Fage_P096b	323	Pulse	99	13450286	24104	1
Fage_P096b	324	Picture	stroop maximum incongruent	13451006	0	1	24824	2	0	next	hit	1525
Fage_P096b	324	Response	1	13457566	6560	1
Fage_P096b	324	Pulse	99	13462686	11680	1
Fage_P096b	324	Pulse	99	13475085	24079	1
Fage_P096b	325	Picture	stroop maximum incongruent	13475830	0	1	24824	3	0	next	incorrect	1529
Fage_P096b	325	Response	2	13483515	7685	1
Fage_P096b	325	Pulse	99	13487485	11655	1
Fage_P096b	325	Pulse	99	13499885	24055	1
Fage_P096b	326	Picture	stroop maximum incongruent	13500654	0	2	24825	3	0	next	hit	1533
Fage_P096b	326	Response	1	13507665	7011	1
Fage_P096b	326	Pulse	99	13512285	11631	1
Fage_P096b	326	Pulse	99	13524684	24030	1
Fage_P096b	327	Picture	stroop maximum incongruent	13525479	0	1	24824	2	0	next	incorrect	1537
Fage_P096b	327	Response	2	13531964	6485	1
Fage_P096b	327	Pulse	99	13537084	11605	1
Fage_P096b	327	Pulse	99	13549484	24005	1
Fage_P096b	328	Picture	Fixation Cross Stroop	13550303	0	1	124620	2	0	next	other	0
Fage_P096b	328	Pulse	99	13561884	11581	1
Fage_P096b	328	Pulse	99	13574284	23981	1
Fage_P096b	328	Pulse	99	13586683	36380	1
Fage_P096b	328	Pulse	99	13599083	48780	1
Fage_P096b	328	Pulse	99	13611483	61180	1
Fage_P096b	328	Pulse	99	13623883	73580	1
Fage_P096b	328	Pulse	99	13636282	85979	1
Fage_P096b	328	Pulse	99	13648682	98379	1
Fage_P096b	328	Pulse	99	13661082	110779	1
Fage_P096b	328	Pulse	99	13673482	123179	1
Fage_P096b	329	Picture	stroop maximum incongruent	13674923	0	1	24824	2	0	next	incorrect	1552
Fage_P096b	329	Response	2	13682892	7969	1
Fage_P096b	329	Pulse	99	13685881	10958	1
Fage_P096b	329	Pulse	99	13698281	23358	1
Fage_P096b	330	Picture	stroop maximum incongruent	13699747	0	1	24824	3	0	next	incorrect	1557
Fage_P096b	330	Pulse	99	13710681	10934	1
Fage_P096b	330	Response	2	13711111	11364	1
Fage_P096b	330	Pulse	99	13723081	23334	1
Fage_P096b	331	Picture	stroop maximum incongruent	13724571	0	2	24825	3	0	next	hit	1560
Fage_P096b	331	Response	1	13732401	7830	1
Fage_P096b	331	Pulse	99	13735480	10909	1
Fage_P096b	331	Pulse	99	13747880	23309	1
Fage_P096b	332	Picture	stroop maximum incongruent	13749396	0	1	24824	2	0	next	hit	1564
Fage_P096b	332	Response	1	13757440	8044	1
Fage_P096b	332	Pulse	99	13760280	10884	1
Fage_P096b	332	Pulse	99	13772680	23284	1
Fage_P096b	333	Picture	stroop maximum incongruent	13774220	0	1	24990	3	0	next	hit	1568
Fage_P096b	333	Response	1	13783180	8960	1
Fage_P096b	333	Pulse	99	13785079	10859	1
Fage_P096b	333	Pulse	99	13797479	23259	1
Fage_P096b	334	Picture	stroop maximum incongruent	13799210	0	2	24825	3	0	next	incorrect	1572
Fage_P096b	334	Response	2	13806779	7569	1
Fage_P096b	334	Pulse	99	13809879	10669	1
Fage_P096b	334	Pulse	99	13822279	23069	1
Fage_P096b	335	Picture	Fixation Cross Stroop	13824035	0	1	124620	2	0	next	other	0
Fage_P096b	335	Pulse	99	13834679	10644	1
Fage_P096b	335	Pulse	99	13847078	23043	1
Fage_P096b	335	Pulse	99	13859478	35443	1
Fage_P096b	335	Pulse	99	13871878	47843	1
Fage_P096b	335	Pulse	99	13884278	60243	1
Fage_P096b	335	Pulse	99	13896677	72642	1
Fage_P096b	335	Pulse	99	13909077	85042	1
Fage_P096b	335	Pulse	99	13921477	97442	1
Fage_P096b	335	Pulse	99	13933877	109842	1
Fage_P096b	335	Pulse	99	13946277	122242	1
Fage_P096b	336	Picture	stroop maximum incongruent	13948655	0	1	24824	2	0	next	hit	1587
Fage_P096b	336	Response	1	13955266	6611	1
Fage_P096b	336	Pulse	99	13958676	10021	1
Fage_P096b	336	Pulse	99	13971076	22421	1
Fage_P096b	337	Picture	stroop maximum incongruent	13973479	0	1	24824	2	0	next	hit	1592
Fage_P096b	337	Pulse	99	13983476	9997	1
Fage_P096b	337	Response	1	13984686	11207	1
Fage_P096b	337	Pulse	99	13995876	22397	1
Fage_P096b	338	Picture	stroop maximum incongruent	13998303	0	1	24824	2	0	next	incorrect	1595
Fage_P096b	338	Response	2	14005745	7442	1
Fage_P096b	338	Pulse	99	14008275	9972	1
Fage_P096b	338	Pulse	99	14020675	22372	1
Fage_P096b	339	Picture	stroop maximum incongruent	14023127	0	1	24825	2	0	next	hit	1599
Fage_P096b	339	Response	1	14028945	5818	1
Fage_P096b	339	Pulse	99	14033075	9948	1
Fage_P096b	339	Pulse	99	14045475	22348	1
Fage_P096b	340	Picture	stroop maximum incongruent	14047952	0	1	24990	2	0	next	hit	1603
Fage_P096b	340	Response	1	14055005	7053	1
Fage_P096b	340	Pulse	99	14057874	9922	1
Fage_P096b	340	Pulse	99	14070274	22322	1
Fage_P096b	341	Picture	stroop maximum incongruent	14072942	0	1	24824	2	0	next	incorrect	1607
Fage_P096b	341	Response	2	14079604	6662	1
Fage_P096b	341	Pulse	99	14082674	9732	1
Fage_P096b	341	Pulse	99	14095074	22132	1
Fage_P096b	342	Picture	Fixation Cross Stroop	14097766	0	1	124621	2	0	next	other	0
Fage_P096b	342	Pulse	99	14107474	9708	1
Fage_P096b	342	Pulse	99	14119873	22107	1
Fage_P096b	342	Pulse	99	14132273	34507	1
Fage_P096b	342	Pulse	99	14144673	46907	1
Fage_P096b	342	Pulse	99	14157073	59307	1
Fage_P096b	342	Pulse	99	14169472	71706	1
Fage_P096b	342	Pulse	99	14181872	84106	1
Fage_P096b	342	Pulse	99	14194272	96506	1
Fage_P096b	342	Pulse	99	14206672	108906	1
Fage_P096b	342	Pulse	99	14219071	121305	1
Fage_P096b	343	Picture	stroop maximum incongruent	14222387	0	1	24824	2	0	next	incorrect	1623
Fage_P096b	343	Pulse	99	14231471	9084	1
Fage_P096b	343	Response	2	14233611	11224	1
Fage_P096b	343	Pulse	99	14243871	21484	1
Fage_P096b	344	Picture	stroop maximum incongruent	14247211	0	1	24824	2	0	next	hit	1626
Fage_P096b	344	Response	1	14255671	8460	1
Fage_P096b	344	Pulse	99	14256271	9060	1
Fage_P096b	344	Pulse	99	14268671	21460	1
Fage_P096b	345	Picture	stroop maximum incongruent	14272035	0	1	24824	2	0	next	incorrect	1631
Fage_P096b	345	Pulse	99	14281070	9035	1
Fage_P096b	345	Response	2	14282500	10465	1
Fage_P096b	345	Pulse	99	14293470	21435	1
Fage_P096b	346	Picture	stroop maximum incongruent	14296859	0	1	24824	3	0	next	incorrect	1635
Fage_P096b	346	Pulse	99	14305870	9011	1
Fage_P096b	346	Response	2	14306170	9311	1
Fage_P096b	346	Pulse	99	14318270	21411	1
Fage_P096b	347	Picture	stroop maximum incongruent	14321683	0	2	24825	3	0	next	incorrect	1638
Fage_P096b	347	Response	2	14330539	8856	1
Fage_P096b	347	Pulse	99	14330669	8986	1
Fage_P096b	347	Pulse	99	14343069	21386	1
Fage_P096b	348	Picture	stroop maximum incongruent	14346508	0	1	24824	2	0	next	incorrect	1642
Fage_P096b	348	Response	2	14354219	7711	1
Fage_P096b	348	Pulse	99	14355469	8961	1
Fage_P096b	348	Pulse	99	14367869	21361	1
Fage_P096b	349	Picture	Fixation Cross Stroop	14371332	0	1	124620	2	0	next	other	0
Fage_P096b	349	Pulse	99	14380268	8936	1
Fage_P096b	349	Pulse	99	14392668	21336	1
Fage_P096b	349	Pulse	99	14405068	33736	1
Fage_P096b	349	Pulse	99	14417468	46136	1
Fage_P096b	349	Pulse	99	14429867	58535	1
Fage_P096b	349	Pulse	99	14442267	70935	1
Fage_P096b	349	Pulse	99	14454667	83335	1
Fage_P096b	349	Pulse	99	14467067	95735	1
Fage_P096b	349	Pulse	99	14479467	108135	1
Fage_P096b	349	Pulse	99	14491866	120534	1
Fage_P096b	350	Picture	End Stroop	14495952	0	1	43873	2	0	next	other	0
Fage_P096b	350	Pulse	99	14504266	8314	1
Fage_P096b	350	Pulse	99	14516666	20714	1
Fage_P096b	350	Pulse	99	14529066	33114	1
