# Supplementary material for: Towards clinical applicability of fMRI via systematic filtering
Source: PLoS One. 2025 May 12;20(5):e0321088. doi: 10.1371/journal.pone.0321088 (PMC12068634; doi:10.1371/journal.pone.0321088)
Supplement: S1 Code — (ZIP) [file pone.0321088.s001.zip › PLOS_DATA_CODE/Logfiles/Fage_P099a-fage.log]

Scenario - Fage Final
Logfile written - 08/12/2013 10:15:12

Subject	Trial	Event Type	Code	Time	TTime	Uncertainty	Duration	Uncertainty	ReqTime	ReqDur	Stim Type	Pair Index

Fage_P099a	1	Pulse	99	96028	105839	1
Fage_P099a	2	Picture	Instruction Sternberg Symbols	96292	0	2	37320	3	0	next	other	0
Fage_P099a	2	Pulse	99	108427	12135	1
Fage_P099a	2	Pulse	99	120827	24535	1
Fage_P099a	2	Pulse	99	133227	36935	1
Fage_P099a	3	Picture	Encoding Sternberg Symbols	133612	0	1	24824	2	0	next	other	0
Fage_P099a	3	Pulse	99	145627	12015	1
Fage_P099a	3	Pulse	99	158026	24414	1
Fage_P099a	4	Picture	Fixation Cross Sternberg Symbols after Encoding	158436	0	1	12495	2	0	next	other	0
Fage_P099a	4	Pulse	99	170426	11990	1
Fage_P099a	5	Picture	Stroop Sternberg	170931	0	1	24824	2	0	next	incorrect	12
Fage_P099a	5	Response	2	180326	9395	1
Fage_P099a	5	Pulse	99	182825	11894	1
Fage_P099a	5	Pulse	99	195225	24294	1
Fage_P099a	6	Picture	Fixation Cross Sternberg Symbols after Stroop	195755	0	1	37319	2	0	next	other	0
Fage_P099a	6	Pulse	99	207625	11870	1
Fage_P099a	6	Pulse	99	220024	24269	1
Fage_P099a	6	Pulse	99	232424	36669	1
Fage_P099a	7	Picture	Retrieval Sternberg Symbols	233074	0	1	24824	2	0	next	hit	21
Fage_P099a	7	Pulse	99	244824	11750	1
Fage_P099a	7	Response	1	246324	13250	1
Fage_P099a	7	Pulse	99	257224	24150	1
Fage_P099a	8	Picture	Fixation Cross after Retrieval	257898	0	1	112291	2	0	next	other	0
Fage_P099a	8	Pulse	99	269623	11725	1
Fage_P099a	8	Pulse	99	282023	24125	1
Fage_P099a	8	Pulse	99	294423	36525	1
Fage_P099a	8	Pulse	99	306822	48924	1
Fage_P099a	8	Pulse	99	319222	61324	1
Fage_P099a	8	Pulse	99	331622	73724	1
Fage_P099a	8	Pulse	99	344021	86123	1
Fage_P099a	8	Pulse	99	356421	98523	1
Fage_P099a	8	Pulse	99	368821	110923	1
Fage_P099a	9	Picture	Encoding Sternberg Symbols	370189	0	1	24824	2	0	next	other	0
Fage_P099a	9	Pulse	99	381221	11032	1
Fage_P099a	9	Pulse	99	393620	23431	1
Fage_P099a	10	Picture	Fixation Cross Sternberg Symbols after Encoding	395013	0	1	12495	2	0	next	other	0
Fage_P099a	10	Pulse	99	406020	11007	1
Fage_P099a	11	Picture	Stroop Sternberg	407508	0	1	24824	2	0	next	incorrect	39
Fage_P099a	11	Response	2	416140	8632	1
Fage_P099a	11	Pulse	99	418419	10911	1
Fage_P099a	11	Pulse	99	430819	23311	1
Fage_P099a	12	Picture	Fixation Cross Sternberg Symbols after Stroop	432332	0	1	37320	2	0	next	other	0
Fage_P099a	12	Pulse	99	443219	10887	1
Fage_P099a	12	Pulse	99	455619	23287	1
Fage_P099a	12	Pulse	99	468018	35686	1
Fage_P099a	13	Picture	Retrieval Sternberg Symbols	469652	0	1	24824	2	0	next	hit	48
Fage_P099a	13	Pulse	99	480418	10766	1
Fage_P099a	13	Response	1	486968	17316	1
Fage_P099a	13	Pulse	99	492828	23176	1
Fage_P099a	14	Picture	Fixation Cross after Retrieval	494476	0	1	149443	2	0	next	other	0
Fage_P099a	14	Pulse	99	505227	10751	1
Fage_P099a	14	Pulse	99	517627	23151	1
Fage_P099a	14	Pulse	99	530027	35551	1
Fage_P099a	14	Pulse	99	542427	47951	1
Fage_P099a	14	Pulse	99	554826	60350	1
Fage_P099a	14	Pulse	99	567226	72750	1
Fage_P099a	14	Pulse	99	579626	85150	1
Fage_P099a	14	Pulse	99	592025	97549	1
Fage_P099a	14	Pulse	99	604425	109949	1
Fage_P099a	14	Pulse	99	616825	122349	1
Fage_P099a	14	Pulse	99	629224	134748	1
Fage_P099a	14	Pulse	99	641624	147148	1
Fage_P099a	15	Picture	Encoding Sternberg Symbols	643919	0	1	24824	2	0	next	other	0
Fage_P099a	15	Pulse	99	654024	10105	1
Fage_P099a	15	Pulse	99	666423	22504	1
Fage_P099a	16	Picture	Fixation Cross Sternberg Symbols after Encoding	668743	0	1	12496	2	0	next	other	0
Fage_P099a	16	Pulse	99	678823	10080	1
Fage_P099a	17	Picture	Stroop Sternberg	681239	0	1	24823	3	0	next	hit	70
Fage_P099a	17	Pulse	99	691223	9984	1
Fage_P099a	17	Response	1	693563	12324	1
Fage_P099a	17	Pulse	99	703623	22384	1
Fage_P099a	18	Picture	Fixation Cross Sternberg Symbols after Stroop	706062	0	2	37320	3	0	next	other	0
Fage_P099a	18	Pulse	99	716022	9960	1
Fage_P099a	18	Pulse	99	728422	22360	1
Fage_P099a	18	Pulse	99	740822	34760	1
Fage_P099a	19	Picture	Retrieval Sternberg Symbols	743382	0	1	24824	2	0	next	hit	78
Fage_P099a	19	Pulse	99	753221	9839	1
Fage_P099a	19	Response	1	754001	10619	1
Fage_P099a	19	Pulse	99	765621	22239	1
Fage_P099a	20	Picture	Fixation Cross after Retrieval	768206	0	1	124619	2	0	next	other	0
Fage_P099a	20	Pulse	99	778021	9815	1
Fage_P099a	20	Pulse	99	790420	22214	1
Fage_P099a	20	Pulse	99	802820	34614	1
Fage_P099a	20	Pulse	99	815220	47014	1
Fage_P099a	20	Pulse	99	827619	59413	1
Fage_P099a	20	Pulse	99	840019	71813	1
Fage_P099a	20	Pulse	99	852419	84213	1
Fage_P099a	20	Pulse	99	864819	96613	1
Fage_P099a	20	Pulse	99	877218	109012	1
Fage_P099a	20	Pulse	99	889618	121412	1
Fage_P099a	21	Picture	Encoding Sternberg Symbols	892825	0	1	24824	2	0	next	other	0
Fage_P099a	21	Pulse	99	902018	9193	1
Fage_P099a	21	Pulse	99	914417	21592	1
Fage_P099a	22	Picture	Fixation Cross Sternberg Symbols after Encoding	917649	0	1	12496	2	0	next	other	0
Fage_P099a	22	Pulse	99	926817	9168	1
Fage_P099a	23	Picture	Stroop Sternberg	930145	0	1	24824	2	0	next	hit	97
Fage_P099a	23	Response	1	938747	8602	1
Fage_P099a	23	Pulse	99	939216	9071	1
Fage_P099a	23	Pulse	99	951616	21471	1
Fage_P099a	24	Picture	Fixation Cross Sternberg Symbols after Stroop	954969	0	1	37319	2	0	next	other	0
Fage_P099a	24	Pulse	99	964016	9047	1
Fage_P099a	24	Pulse	99	976416	21447	1
Fage_P099a	24	Pulse	99	988815	33846	1
Fage_P099a	25	Picture	Retrieval Sternberg Symbols	992288	0	1	24824	2	0	next	incorrect	105
Fage_P099a	25	Response	2	1001065	8777	1
Fage_P099a	25	Pulse	99	1001215	8927	1
Fage_P099a	25	Pulse	99	1013615	21327	1
Fage_P099a	26	Picture	Fixation Cross after Retrieval	1017112	0	1	136948	2	0	next	other	0
Fage_P099a	26	Pulse	99	1026015	8903	1
Fage_P099a	26	Pulse	99	1038414	21302	1
Fage_P099a	26	Pulse	99	1050814	33702	1
Fage_P099a	26	Pulse	99	1063214	46102	1
Fage_P099a	26	Pulse	99	1075613	58501	1
Fage_P099a	26	Pulse	99	1088013	70901	1
Fage_P099a	26	Pulse	99	1100413	83301	1
Fage_P099a	26	Pulse	99	1112812	95700	1
Fage_P099a	26	Pulse	99	1125212	108100	1
Fage_P099a	26	Pulse	99	1137612	120500	1
Fage_P099a	26	Pulse	99	1150011	132899	1
Fage_P099a	27	Picture	Encoding Sternberg Symbols	1154060	0	1	24824	2	0	next	other	0
Fage_P099a	27	Pulse	99	1162411	8351	1
Fage_P099a	27	Pulse	99	1174811	20751	1
Fage_P099a	28	Picture	Fixation Cross Sternberg Symbols after Encoding	1178884	0	1	12495	3	0	next	other	0
Fage_P099a	28	Pulse	99	1187210	8326	1
Fage_P099a	29	Picture	Stroop Sternberg	1191379	0	2	24824	4	0	next	incorrect	127
Fage_P099a	29	Pulse	99	1199610	8231	1
Fage_P099a	29	Response	2	1201940	10561	1
Fage_P099a	29	Pulse	99	1212010	20631	1
Fage_P099a	30	Picture	Fixation Cross Sternberg Symbols after Stroop	1216203	0	2	37320	3	0	next	other	0
Fage_P099a	30	Pulse	99	1224410	8207	1
Fage_P099a	30	Pulse	99	1236809	20606	1
Fage_P099a	30	Pulse	99	1249209	33006	1
Fage_P099a	31	Picture	Retrieval Sternberg Symbols	1253523	0	1	24824	2	0	next	hit	135
Fage_P099a	31	Pulse	99	1261609	8086	1
Fage_P099a	31	Response	1	1266618	13095	1
Fage_P099a	31	Pulse	99	1274008	20485	1
Fage_P099a	32	Picture	Fixation Cross after Retrieval	1278347	0	1	124619	2	0	next	other	0
Fage_P099a	32	Pulse	99	1286408	8061	1
Fage_P099a	32	Pulse	99	1298808	20461	1
Fage_P099a	32	Pulse	99	1311207	32860	1
Fage_P099a	32	Pulse	99	1323607	45260	1
Fage_P099a	32	Pulse	99	1336007	57660	1
Fage_P099a	32	Pulse	99	1348406	70059	1
Fage_P099a	32	Pulse	99	1360806	82459	1
Fage_P099a	32	Pulse	99	1373206	94859	1
Fage_P099a	32	Pulse	99	1385605	107258	1
Fage_P099a	32	Pulse	99	1398005	119658	1
Fage_P099a	33	Picture	Encoding Sternberg Symbols	1402966	0	1	24824	2	0	next	other	0
Fage_P099a	33	Pulse	99	1410405	7439	1
Fage_P099a	33	Pulse	99	1422805	19839	1
Fage_P099a	34	Picture	Fixation Cross Sternberg Symbols after Encoding	1427790	0	1	12496	2	0	next	other	0
Fage_P099a	34	Pulse	99	1435204	7414	1
Fage_P099a	35	Picture	Stroop Sternberg	1440286	0	1	24824	2	0	next	incorrect	155
Fage_P099a	35	Pulse	99	1447604	7318	1
Fage_P099a	35	Response	2	1447664	7378	1
Fage_P099a	35	Pulse	99	1460004	19718	1
Fage_P099a	36	Picture	Fixation Cross Sternberg Symbols after Stroop	1465110	0	1	37319	2	0	next	other	0
Fage_P099a	36	Pulse	99	1472403	7293	1
Fage_P099a	36	Pulse	99	1484803	19693	1
Fage_P099a	36	Pulse	99	1497203	32093	1
Fage_P099a	37	Picture	Retrieval Sternberg Symbols	1502429	0	1	24824	2	0	next	hit	163
Fage_P099a	37	Pulse	99	1509602	7173	1
Fage_P099a	37	Response	1	1510042	7613	1
Fage_P099a	37	Pulse	99	1522002	19573	1
Fage_P099a	38	Picture	Fixation Cross after Retrieval	1527253	0	1	112291	2	0	next	other	0
Fage_P099a	38	Pulse	99	1534402	7149	1
Fage_P099a	38	Pulse	99	1546801	19548	1
Fage_P099a	38	Pulse	99	1559201	31948	1
Fage_P099a	38	Pulse	99	1571601	44348	1
Fage_P099a	38	Pulse	99	1584001	56748	1
Fage_P099a	38	Pulse	99	1596400	69147	1
Fage_P099a	38	Pulse	99	1608800	81547	1
Fage_P099a	38	Pulse	99	1621200	93947	1
Fage_P099a	38	Pulse	99	1633599	106346	1
Fage_P099a	39	Picture	Encoding Sternberg Symbols	1639544	0	1	24824	2	0	next	other	0
Fage_P099a	39	Pulse	99	1645999	6455	1
Fage_P099a	39	Pulse	99	1658399	18855	1
Fage_P099a	40	Picture	Fixation Cross Sternberg Symbols after Encoding	1664368	0	1	12495	2	0	next	other	0
Fage_P099a	40	Pulse	99	1670798	6430	1
Fage_P099a	41	Picture	Stroop Sternberg	1676863	0	1	24824	2	0	next	hit	182
Fage_P099a	41	Pulse	99	1683198	6335	1
Fage_P099a	41	Response	1	1684538	7675	1
Fage_P099a	41	Pulse	99	1695598	18735	1
Fage_P099a	42	Picture	Fixation Cross Sternberg Symbols after Stroop	1701687	0	1	37319	2	0	next	other	0
Fage_P099a	42	Pulse	99	1707997	6310	1
Fage_P099a	42	Pulse	99	1720397	18710	1
Fage_P099a	42	Pulse	99	1732797	31110	1
Fage_P099a	43	Picture	Retrieval Sternberg Symbols	1739006	0	1	24824	3	0	next	incorrect	190
Fage_P099a	43	Pulse	99	1745197	6191	1
Fage_P099a	43	Response	2	1746656	7650	1
Fage_P099a	43	Pulse	99	1757596	18590	1
Fage_P099a	44	Picture	Fixation Cross after Retrieval	1763830	0	2	112291	3	0	next	other	0
Fage_P099a	44	Pulse	99	1769996	6166	1
Fage_P099a	44	Pulse	99	1782396	18566	1
Fage_P099a	44	Pulse	99	1794795	30965	1
Fage_P099a	44	Pulse	99	1807195	43365	1
Fage_P099a	44	Pulse	99	1819595	55765	1
Fage_P099a	44	Pulse	99	1831994	68164	1
Fage_P099a	44	Pulse	99	1844394	80564	1
Fage_P099a	44	Pulse	99	1856794	92964	1
Fage_P099a	44	Pulse	99	1869193	105363	1
Fage_P099a	45	Picture	Encoding Sternberg Symbols	1876121	0	1	24824	2	0	next	other	0
Fage_P099a	45	Pulse	99	1881593	5472	1
Fage_P099a	45	Pulse	99	1893993	17872	1
Fage_P099a	46	Picture	Fixation Cross Sternberg Symbols after Encoding	1900945	0	1	12496	2	0	next	other	0
Fage_P099a	46	Pulse	99	1906392	5447	1
Fage_P099a	47	Picture	Stroop Sternberg	1913441	0	1	24823	3	0	next	incorrect	209
Fage_P099a	47	Pulse	99	1918792	5351	1
Fage_P099a	47	Response	2	1923892	10451	1
Fage_P099a	47	Pulse	99	1931192	17751	1
Fage_P099a	48	Picture	Fixation Cross Sternberg Symbols after Stroop	1938264	0	2	37320	3	0	next	other	0
Fage_P099a	48	Pulse	99	1943592	5328	1
Fage_P099a	48	Pulse	99	1955991	17727	1
Fage_P099a	48	Pulse	99	1968391	30127	1
Fage_P099a	49	Picture	Retrieval Sternberg Symbols	1975584	0	1	24824	2	0	next	incorrect	217
Fage_P099a	49	Pulse	99	1980791	5207	1
Fage_P099a	49	Response	2	1986180	10596	1
Fage_P099a	49	Pulse	99	1993190	17606	1
Fage_P099a	50	Picture	Fixation Cross after Retrieval	2000408	0	1	136948	2	0	next	other	0
Fage_P099a	50	Pulse	99	2005590	5182	1
Fage_P099a	50	Pulse	99	2017990	17582	1
Fage_P099a	50	Pulse	99	2030389	29981	1
Fage_P099a	50	Pulse	99	2042789	42381	1
Fage_P099a	50	Pulse	99	2055189	54781	1
Fage_P099a	50	Pulse	99	2067588	67180	1
Fage_P099a	50	Pulse	99	2079988	79580	1
Fage_P099a	50	Pulse	99	2092388	91980	1
Fage_P099a	50	Pulse	99	2104788	104380	1
Fage_P099a	50	Pulse	99	2117187	116779	1
Fage_P099a	50	Pulse	99	2129587	129179	1
Fage_P099a	51	Picture	Encoding Sternberg Symbols	2137356	0	1	24824	2	0	next	other	0
Fage_P099a	51	Pulse	99	2141987	4631	1
Fage_P099a	51	Pulse	99	2154386	17030	1
Fage_P099a	52	Picture	Fixation Cross Sternberg Symbols after Encoding	2162180	0	1	12495	2	0	next	other	0
Fage_P099a	52	Pulse	99	2166796	4616	1
Fage_P099a	53	Picture	Stroop Sternberg	2174675	0	1	24824	2	0	next	hit	238
Fage_P099a	53	Pulse	99	2179196	4521	1
Fage_P099a	53	Response	1	2185575	10900	1
Fage_P099a	53	Pulse	99	2191595	16920	1
Fage_P099a	54	Picture	Fixation Cross Sternberg Symbols after Stroop	2199499	0	1	37319	3	0	next	other	0
Fage_P099a	54	Pulse	99	2203995	4496	1
Fage_P099a	54	Pulse	99	2216395	16896	1
Fage_P099a	54	Pulse	99	2228794	29295	1
Fage_P099a	55	Picture	Retrieval Sternberg Symbols	2236818	0	2	24824	4	0	next	incorrect	246
Fage_P099a	55	Pulse	99	2241194	4376	1
Fage_P099a	55	Response	2	2245364	8546	1
Fage_P099a	55	Pulse	99	2253594	16776	1
Fage_P099a	56	Picture	Fixation Cross after Retrieval	2261642	0	2	124620	3	0	next	other	0
Fage_P099a	56	Pulse	99	2265994	4352	1
Fage_P099a	56	Pulse	99	2278393	16751	1
Fage_P099a	56	Pulse	99	2290793	29151	1
Fage_P099a	56	Pulse	99	2303193	41551	1
Fage_P099a	56	Pulse	99	2315592	53950	1
Fage_P099a	56	Pulse	99	2327992	66350	1
Fage_P099a	56	Pulse	99	2340392	78750	1
Fage_P099a	56	Pulse	99	2352791	91149	1
Fage_P099a	56	Pulse	99	2365191	103549	1
Fage_P099a	56	Pulse	99	2377591	115949	1
Fage_P099a	57	Picture	Encoding Sternberg Symbols	2386262	0	1	24824	2	0	next	other	0
Fage_P099a	57	Pulse	99	2389990	3728	1
Fage_P099a	57	Pulse	99	2402390	16128	1
Fage_P099a	58	Picture	Fixation Cross Sternberg Symbols after Encoding	2411086	0	1	12495	3	0	next	other	0
Fage_P099a	58	Pulse	99	2414790	3704	1
Fage_P099a	59	Picture	Stroop Sternberg	2423581	0	2	24824	4	0	next	incorrect	266
Fage_P099a	59	Pulse	99	2427189	3608	1
Fage_P099a	59	Response	2	2430729	7148	1
Fage_P099a	59	Pulse	99	2439589	16008	1
Fage_P099a	60	Picture	Fixation Cross Sternberg Symbols after Stroop	2448405	0	2	37320	3	0	next	other	0
Fage_P099a	60	Pulse	99	2451989	3584	1
Fage_P099a	60	Pulse	99	2464389	15984	1
Fage_P099a	60	Pulse	99	2476788	28383	1
Fage_P099a	61	Picture	Retrieval Sternberg Symbols	2485725	0	1	24824	2	0	next	incorrect	274
Fage_P099a	61	Pulse	99	2489188	3463	1
Fage_P099a	61	Response	2	2496708	10983	1
Fage_P099a	61	Pulse	99	2501587	15862	1
Fage_P099a	62	Picture	Fixation Cross after Retrieval	2510549	0	1	149443	2	0	next	other	0
Fage_P099a	62	Pulse	99	2513987	3438	1
Fage_P099a	62	Pulse	99	2526387	15838	1
Fage_P099a	62	Pulse	99	2538787	28238	1
Fage_P099a	62	Pulse	99	2551186	40637	1
Fage_P099a	62	Pulse	99	2563586	53037	1
Fage_P099a	62	Pulse	99	2575986	65437	1
Fage_P099a	62	Pulse	99	2588385	77836	1
Fage_P099a	62	Pulse	99	2600785	90236	1
Fage_P099a	62	Pulse	99	2613185	102636	1
Fage_P099a	62	Pulse	99	2625585	115036	1
Fage_P099a	62	Pulse	99	2637984	127435	1
Fage_P099a	62	Pulse	99	2650384	139835	1
Fage_P099a	63	Picture	Encoding Sternberg Symbols	2659992	0	1	24824	2	0	next	other	0
Fage_P099a	63	Pulse	99	2662784	2792	1
Fage_P099a	63	Pulse	99	2675183	15191	1
Fage_P099a	64	Picture	Fixation Cross Sternberg Symbols after Encoding	2684816	0	1	12495	3	0	next	other	0
Fage_P099a	64	Pulse	99	2687583	2767	1
Fage_P099a	65	Picture	Stroop Sternberg	2697311	0	2	24825	3	0	next	incorrect	296
Fage_P099a	65	Pulse	99	2699983	2672	1
Fage_P099a	65	Response	2	2706483	9172	1
Fage_P099a	65	Pulse	99	2712382	15071	1
Fage_P099a	66	Picture	Fixation Cross Sternberg Symbols after Stroop	2722136	0	1	37319	2	0	next	other	0
Fage_P099a	66	Pulse	99	2724782	2646	1
Fage_P099a	66	Pulse	99	2737182	15046	1
Fage_P099a	66	Pulse	99	2749581	27445	1
Fage_P099a	67	Picture	Retrieval Sternberg Symbols	2759455	0	1	24824	2	0	next	hit	304
Fage_P099a	67	Pulse	99	2761981	2526	1
Fage_P099a	67	Response	1	2770941	11486	1
Fage_P099a	67	Pulse	99	2774381	14926	1
Fage_P099a	68	Picture	Fixation Cross after Retrieval	2784279	0	1	124619	3	0	next	other	0
Fage_P099a	68	Pulse	99	2786780	2501	1
Fage_P099a	68	Pulse	99	2799180	14901	1
Fage_P099a	68	Pulse	99	2811580	27301	1
Fage_P099a	68	Pulse	99	2823980	39701	1
Fage_P099a	68	Pulse	99	2836379	52100	1
Fage_P099a	68	Pulse	99	2848779	64500	1
Fage_P099a	68	Pulse	99	2861179	76900	1
Fage_P099a	68	Pulse	99	2873578	89299	1
Fage_P099a	68	Pulse	99	2885978	101699	1
Fage_P099a	68	Pulse	99	2898378	114099	1
Fage_P099a	69	Picture	Encoding Sternberg Symbols	2908898	0	2	24824	4	0	next	other	0
Fage_P099a	69	Pulse	99	2910777	1879	1
Fage_P099a	69	Pulse	99	2923177	14279	1
Fage_P099a	70	Picture	Fixation Cross Sternberg Symbols after Encoding	2933722	0	2	12496	3	0	next	other	0
Fage_P099a	70	Pulse	99	2935577	1855	1
Fage_P099a	71	Picture	Stroop Sternberg	2946218	0	1	24824	2	0	next	incorrect	324
Fage_P099a	71	Pulse	99	2947976	1758	1
Fage_P099a	71	Response	2	2955206	8988	1
Fage_P099a	71	Pulse	99	2960376	14158	1
Fage_P099a	72	Picture	Fixation Cross Sternberg Symbols after Stroop	2971042	0	1	37319	2	0	next	other	0
Fage_P099a	72	Pulse	99	2972776	1734	1
Fage_P099a	72	Pulse	99	2985176	14134	1
Fage_P099a	72	Pulse	99	2997575	26533	1
Fage_P099a	73	Picture	Retrieval Sternberg Symbols	3008361	0	1	24824	2	0	next	incorrect	332
Fage_P099a	73	Pulse	99	3009975	1614	1
Fage_P099a	73	Response	2	3020105	11744	1
Fage_P099a	73	Pulse	99	3022374	14013	1
Fage_P099a	74	Picture	Fixation Cross after Retrieval	3033185	0	1	112291	2	0	next	other	0
Fage_P099a	74	Pulse	99	3034774	1589	1
Fage_P099a	74	Pulse	99	3047174	13989	1
Fage_P099a	74	Pulse	99	3059574	26389	1
Fage_P099a	74	Pulse	99	3071973	38788	1
Fage_P099a	74	Pulse	99	3084373	51188	1
Fage_P099a	74	Pulse	99	3096773	63588	1
Fage_P099a	74	Pulse	99	3109172	75987	1
Fage_P099a	74	Pulse	99	3121572	88387	1
Fage_P099a	74	Pulse	99	3133972	100787	1
Fage_P099a	75	Picture	Encoding Sternberg Symbols	3145476	0	1	24824	2	0	next	other	0
Fage_P099a	75	Pulse	99	3146372	896	1
Fage_P099a	75	Pulse	99	3158771	13295	1
Fage_P099a	76	Picture	Fixation Cross Sternberg Symbols after Encoding	3170300	0	1	12495	2	0	next	other	0
Fage_P099a	76	Pulse	99	3171171	871	1
Fage_P099a	77	Picture	Stroop Sternberg	3182795	0	1	24824	2	0	next	hit	351
Fage_P099a	77	Pulse	99	3183571	776	1
Fage_P099a	77	Response	1	3192750	9955	1
Fage_P099a	77	Pulse	99	3195970	13175	1
Fage_P099a	78	Picture	Fixation Cross Sternberg Symbols after Stroop	3207619	0	1	37319	3	0	next	other	0
Fage_P099a	78	Pulse	99	3208370	751	1
Fage_P099a	78	Pulse	99	3220770	13151	1
Fage_P099a	78	Pulse	99	3233169	25550	1
Fage_P099a	79	Picture	Retrieval Sternberg Symbols	3244938	0	2	24824	4	0	next	hit	359
Fage_P099a	79	Pulse	99	3245569	631	1
Fage_P099a	79	Response	1	3256079	11141	1
Fage_P099a	79	Pulse	99	3257968	13030	1
Fage_P099a	80	Picture	Fixation Cross after Retrieval	3269762	0	2	124620	3	0	next	other	0
Fage_P099a	80	Pulse	99	3270368	606	1
Fage_P099a	80	Pulse	99	3282768	13006	1
Fage_P099a	80	Pulse	99	3295168	25406	1
Fage_P099a	80	Pulse	99	3307567	37805	1
Fage_P099a	80	Pulse	99	3319967	50205	1
Fage_P099a	80	Pulse	99	3332367	62605	1
Fage_P099a	80	Pulse	99	3344766	75004	1
Fage_P099a	80	Pulse	99	3357166	87404	1
Fage_P099a	80	Pulse	99	3369566	99804	1
Fage_P099a	80	Pulse	99	3381966	112204	1
Fage_P099a	80	Pulse	99	3394365	124603	1
Fage_P099a	81	Picture	Encoding Sternberg Symbols	3394382	0	1	24824	2	0	next	other	0
Fage_P099a	81	Pulse	99	3406765	12383	1
Fage_P099a	81	Pulse	99	3419165	24783	1
Fage_P099a	82	Picture	Fixation Cross Sternberg Symbols after Encoding	3419206	0	1	12495	2	0	next	other	0
Fage_P099a	82	Pulse	99	3431564	12358	1
Fage_P099a	83	Picture	Stroop Sternberg	3431701	0	1	24824	2	0	next	incorrect	379
Fage_P099a	83	Response	2	3440464	8763	1
Fage_P099a	83	Pulse	99	3443964	12263	1
Fage_P099a	83	Pulse	99	3456364	24663	1
Fage_P099a	84	Picture	Fixation Cross Sternberg Symbols after Stroop	3456525	0	1	37320	2	0	next	other	0
Fage_P099a	84	Pulse	99	3468763	12238	1
Fage_P099a	84	Pulse	99	3481163	24638	1
Fage_P099a	84	Pulse	99	3493563	37038	1
Fage_P099a	85	Picture	Retrieval Sternberg Symbols	3493845	0	1	24824	2	0	next	incorrect	387
Fage_P099a	85	Response	2	3500803	6958	1
Fage_P099a	85	Pulse	99	3505963	12118	1
Fage_P099a	85	Pulse	99	3518362	24517	1
Fage_P099a	86	Picture	Fixation Cross after Retrieval	3518669	0	1	124619	2	0	next	other	0
Fage_P099a	86	Pulse	99	3530762	12093	1
Fage_P099a	86	Pulse	99	3543162	24493	1
Fage_P099a	86	Pulse	99	3555561	36892	1
Fage_P099a	86	Pulse	99	3567961	49292	1
Fage_P099a	86	Pulse	99	3580361	61692	1
Fage_P099a	86	Pulse	99	3592760	74091	1
Fage_P099a	86	Pulse	99	3605160	86491	1
Fage_P099a	86	Pulse	99	3617560	98891	1
Fage_P099a	86	Pulse	99	3629959	111290	1
Fage_P099a	86	Pulse	99	3642359	123690	1
Fage_P099a	87	Picture	Encoding Sternberg Symbols	3643288	0	1	24824	2	0	next	other	0
Fage_P099a	87	Pulse	99	3654759	11471	1
Fage_P099a	87	Pulse	99	3667158	23870	1
Fage_P099a	88	Picture	Fixation Cross Sternberg Symbols after Encoding	3668112	0	1	12495	3	0	next	other	0
Fage_P099a	88	Pulse	99	3679558	11446	1
Fage_P099a	89	Picture	Stroop Sternberg	3680607	0	2	24824	4	0	next	incorrect	407
Fage_P099a	89	Response	2	3689268	8661	1
Fage_P099a	89	Pulse	99	3691958	11351	1
Fage_P099a	89	Pulse	99	3704358	23751	1
Fage_P099a	90	Picture	Fixation Cross Sternberg Symbols after Stroop	3705431	0	2	37320	3	0	next	other	0
Fage_P099a	90	Pulse	99	3716757	11326	1
Fage_P099a	90	Pulse	99	3729157	23726	1
Fage_P099a	90	Pulse	99	3741557	36126	1
Fage_P099a	91	Picture	Retrieval Sternberg Symbols	3742751	0	1	24824	2	0	next	incorrect	415
Fage_P099a	91	Response	2	3749406	6655	1
Fage_P099a	91	Pulse	99	3753956	11205	1
Fage_P099a	91	Pulse	99	3766356	23605	1
Fage_P099a	92	Picture	Fixation Cross after Retrieval	3767575	0	1	112291	2	0	next	other	0
Fage_P099a	92	Pulse	99	3778756	11181	1
Fage_P099a	92	Pulse	99	3791155	23580	1
Fage_P099a	92	Pulse	99	3803555	35980	1
Fage_P099a	92	Pulse	99	3815955	48380	1
Fage_P099a	92	Pulse	99	3828354	60779	1
Fage_P099a	92	Pulse	99	3840754	73179	1
Fage_P099a	92	Pulse	99	3853154	85579	1
Fage_P099a	92	Pulse	99	3865554	97979	1
Fage_P099a	92	Pulse	99	3877953	110378	1
Fage_P099a	93	Picture	Encoding Sternberg Symbols	3879866	0	1	24824	2	0	next	other	0
Fage_P099a	93	Pulse	99	3890353	10487	1
Fage_P099a	93	Pulse	99	3902753	22887	1
Fage_P099a	94	Picture	Fixation Cross Sternberg Symbols after Encoding	3904690	0	1	12495	2	0	next	other	0
Fage_P099a	94	Pulse	99	3915152	10462	1
Fage_P099a	95	Picture	Stroop Sternberg	3917185	0	1	24824	2	0	next	incorrect	434
Fage_P099a	95	Response	2	3923952	6767	1
Fage_P099a	95	Pulse	99	3927552	10367	1
Fage_P099a	95	Pulse	99	3939952	22767	1
Fage_P099a	96	Picture	Fixation Cross Sternberg Symbols after Stroop	3942009	0	1	37319	2	0	next	other	0
Fage_P099a	96	Pulse	99	3952351	10342	1
Fage_P099a	96	Pulse	99	3964751	22742	1
Fage_P099a	96	Pulse	99	3977161	35152	1
Fage_P099a	97	Picture	Retrieval Sternberg Symbols	3979328	0	1	24824	2	0	next	hit	442
Fage_P099a	97	Response	1	3986891	7563	1
Fage_P099a	97	Pulse	99	3989560	10232	1
Fage_P099a	97	Pulse	99	4001960	22632	1
Fage_P099a	98	Picture	Fixation Cross after Retrieval	4004152	0	1	136948	3	0	next	other	0
Fage_P099a	98	Pulse	99	4014360	10208	1
Fage_P099a	98	Pulse	99	4026759	22607	1
Fage_P099a	98	Pulse	99	4039159	35007	1
Fage_P099a	98	Pulse	99	4051559	47407	1
Fage_P099a	98	Pulse	99	4063959	59807	1
Fage_P099a	98	Pulse	99	4076358	72206	1
Fage_P099a	98	Pulse	99	4088758	84606	1
Fage_P099a	98	Pulse	99	4101158	97006	1
Fage_P099a	98	Pulse	99	4113557	109405	1
Fage_P099a	98	Pulse	99	4125957	121805	1
Fage_P099a	98	Pulse	99	4138357	134205	1
Fage_P099a	99	Picture	Encoding Sternberg Symbols	4141100	0	2	24824	4	0	next	other	0
Fage_P099a	99	Pulse	99	4150756	9656	1
Fage_P099a	99	Pulse	99	4163156	22056	1
Fage_P099a	100	Picture	Fixation Cross Sternberg Symbols after Encoding	4165924	0	2	12495	4	0	next	other	0
Fage_P099a	100	Pulse	99	4175556	9632	1
Fage_P099a	101	Picture	Stroop Sternberg	4178419	0	2	24825	3	0	next	incorrect	463
Fage_P099a	101	Response	2	4186655	8236	1
Fage_P099a	101	Pulse	99	4187955	9536	1
Fage_P099a	101	Pulse	99	4200355	21936	1
Fage_P099a	102	Picture	Fixation Cross Sternberg Symbols after Stroop	4203244	0	1	37319	2	0	next	other	0
Fage_P099a	102	Pulse	99	4212755	9511	1
Fage_P099a	102	Pulse	99	4225155	21911	1
Fage_P099a	102	Pulse	99	4237554	34310	1
Fage_P099a	103	Picture	Retrieval Sternberg Symbols	4240563	0	1	24824	2	0	next	hit	472
Fage_P099a	103	Pulse	99	4249954	9391	1
Fage_P099a	103	Response	1	4251654	11091	1
Fage_P099a	103	Pulse	99	4262354	21791	1
Fage_P099a	104	Picture	Fixation Cross after Retrieval	4265387	0	1	149444	2	0	next	other	0
Fage_P099a	104	Pulse	99	4274753	9366	1
Fage_P099a	104	Pulse	99	4287153	21766	1
Fage_P099a	104	Pulse	99	4299553	34166	1
Fage_P099a	104	Pulse	99	4311952	46565	1
Fage_P099a	104	Pulse	99	4324352	58965	1
Fage_P099a	104	Pulse	99	4336752	71365	1
Fage_P099a	104	Pulse	99	4349151	83764	1
Fage_P099a	104	Pulse	99	4361551	96164	1
Fage_P099a	104	Pulse	99	4373951	108564	1
Fage_P099a	104	Pulse	99	4386350	120963	1
Fage_P099a	104	Pulse	99	4398750	133363	1
Fage_P099a	104	Pulse	99	4411150	145763	1
Fage_P099a	105	Picture	Encoding Sternberg Symbols	4414831	0	1	24824	2	0	next	other	0
Fage_P099a	105	Pulse	99	4423550	8719	1
Fage_P099a	105	Pulse	99	4435949	21118	1
Fage_P099a	106	Picture	Fixation Cross Sternberg Symbols after Encoding	4439655	0	1	12495	2	0	next	other	0
Fage_P099a	106	Pulse	99	4448349	8694	1
Fage_P099a	107	Picture	Stroop Sternberg	4452150	0	1	24824	2	0	next	hit	494
Fage_P099a	107	Pulse	99	4460749	8599	1
Fage_P099a	107	Response	1	4463818	11668	1
Fage_P099a	107	Pulse	99	4473148	20998	1
Fage_P099a	108	Picture	Fixation Cross Sternberg Symbols after Stroop	4476974	0	1	37319	2	0	next	other	0
Fage_P099a	108	Pulse	99	4485548	8574	1
Fage_P099a	108	Pulse	99	4497948	20974	1
Fage_P099a	108	Pulse	99	4510347	33373	1
Fage_P099a	109	Picture	Retrieval Sternberg Symbols	4514293	0	1	24824	2	0	next	incorrect	502
Fage_P099a	109	Pulse	99	4522747	8454	1
Fage_P099a	109	Response	2	4526277	11984	1
Fage_P099a	109	Pulse	99	4535147	20854	1
Fage_P099a	110	Picture	Fixation Cross after Retrieval	4539117	0	1	136948	3	0	next	other	0
Fage_P099a	110	Pulse	99	4547546	8429	1
Fage_P099a	110	Pulse	99	4559946	20829	1
Fage_P099a	110	Pulse	99	4572346	33229	1
Fage_P099a	110	Pulse	99	4584746	45629	1
Fage_P099a	110	Pulse	99	4597145	58028	1
Fage_P099a	110	Pulse	99	4609545	70428	1
Fage_P099a	110	Pulse	99	4621945	82828	1
Fage_P099a	110	Pulse	99	4634344	95227	1
Fage_P099a	110	Pulse	99	4646744	107627	1
Fage_P099a	110	Pulse	99	4659144	120027	1
Fage_P099a	110	Pulse	99	4671543	132426	1
Fage_P099a	111	Picture	Encoding Sternberg Symbols	4676065	0	2	24824	3	0	next	other	0
Fage_P099a	111	Pulse	99	4683943	7878	1
Fage_P099a	111	Pulse	99	4696343	20278	1
Fage_P099a	112	Picture	Fixation Cross Sternberg Symbols after Encoding	4700889	0	1	12496	2	0	next	other	0
Fage_P099a	112	Pulse	99	4708742	7853	1
Fage_P099a	113	Picture	Stroop Sternberg	4713385	0	1	24824	2	0	next	incorrect	523
Fage_P099a	113	Pulse	99	4721142	7757	1
Fage_P099a	113	Response	2	4723962	10577	1
Fage_P099a	113	Pulse	99	4733542	20157	1
Fage_P099a	114	Picture	Fixation Cross Sternberg Symbols after Stroop	4738209	0	1	37319	2	0	next	other	0
Fage_P099a	114	Pulse	99	4745942	7733	1
Fage_P099a	114	Pulse	99	4758341	20132	1
Fage_P099a	114	Pulse	99	4770741	32532	1
Fage_P099a	115	Picture	Retrieval Sternberg Symbols	4775528	0	1	24824	2	0	next	incorrect	531
Fage_P099a	115	Pulse	99	4783141	7613	1
Fage_P099a	115	Response	2	4785220	9692	1
Fage_P099a	115	Pulse	99	4795540	20012	1
Fage_P099a	116	Picture	Fixation Cross after Retrieval	4800352	0	1	112291	2	0	next	other	0
Fage_P099a	116	Pulse	99	4807940	7588	1
Fage_P099a	116	Pulse	99	4820340	19988	1
Fage_P099a	116	Pulse	99	4832739	32387	1
Fage_P099a	116	Pulse	99	4845139	44787	1
Fage_P099a	116	Pulse	99	4857539	57187	1
Fage_P099a	116	Pulse	99	4869938	69586	1
Fage_P099a	116	Pulse	99	4882338	81986	1
Fage_P099a	116	Pulse	99	4894738	94386	1
Fage_P099a	116	Pulse	99	4907137	106785	1
Fage_P099a	117	Picture	Encoding Sternberg Symbols	4912643	0	1	24824	2	0	next	other	0
Fage_P099a	117	Pulse	99	4919537	6894	1
Fage_P099a	117	Pulse	99	4931937	19294	1
Fage_P099a	118	Picture	Fixation Cross Sternberg Symbols after Encoding	4937467	0	1	12495	2	0	next	other	0
Fage_P099a	118	Pulse	99	4944337	6870	1
Fage_P099a	119	Picture	Stroop Sternberg	4949962	0	1	24824	2	0	next	incorrect	550
Fage_P099a	119	Pulse	99	4956736	6774	1
Fage_P099a	119	Response	2	4960656	10694	1
Fage_P099a	119	Pulse	99	4969136	19174	1
Fage_P099a	120	Picture	Fixation Cross Sternberg Symbols after Stroop	4974786	0	1	37319	2	0	next	other	0
Fage_P099a	120	Pulse	99	4981536	6750	1
Fage_P099a	120	Pulse	99	4993935	19149	1
Fage_P099a	120	Pulse	99	5006335	31549	1
Fage_P099a	121	Picture	Retrieval Sternberg Symbols	5012105	0	1	24824	2	0	next	incorrect	558
Fage_P099a	121	Pulse	99	5018735	6630	1
Fage_P099a	121	Response	2	5021755	9650	1
Fage_P099a	121	Pulse	99	5031134	19029	1
Fage_P099a	122	Picture	Fixation Cross after Retrieval	5036929	0	1	149444	2	0	next	other	0
Fage_P099a	122	Pulse	99	5043534	6605	1
Fage_P099a	122	Pulse	99	5055934	19005	1
Fage_P099a	122	Pulse	99	5068333	31404	1
Fage_P099a	122	Pulse	99	5080733	43804	1
Fage_P099a	122	Pulse	99	5093133	56204	1
Fage_P099a	122	Pulse	99	5105532	68603	1
Fage_P099a	122	Pulse	99	5117932	81003	1
Fage_P099a	122	Pulse	99	5130332	93403	1
Fage_P099a	122	Pulse	99	5142732	105803	1
Fage_P099a	122	Pulse	99	5155131	118202	1
Fage_P099a	122	Pulse	99	5167531	130602	1
Fage_P099a	122	Pulse	99	5179931	143002	1
Fage_P099a	123	Picture	Encoding Sternberg Symbols	5186373	0	1	24824	2	0	next	other	0
Fage_P099a	123	Pulse	99	5192330	5957	1
Fage_P099a	123	Pulse	99	5204730	18357	1
Fage_P099a	124	Picture	Fixation Cross Sternberg Symbols after Encoding	5211197	0	1	12495	2	0	next	other	0
Fage_P099a	124	Pulse	99	5217130	5933	1
Fage_P099a	125	Picture	Stroop Sternberg	5223692	0	1	24824	2	0	next	incorrect	580
Fage_P099a	125	Pulse	99	5229529	5837	1
Fage_P099a	125	Response	2	5236269	12577	1
Fage_P099a	125	Pulse	99	5241929	18237	1
Fage_P099a	126	Picture	Fixation Cross Sternberg Symbols after Stroop	5248516	0	1	37319	3	0	next	other	0
Fage_P099a	126	Pulse	99	5254329	5813	1
Fage_P099a	126	Pulse	99	5266729	18213	1
Fage_P099a	126	Pulse	99	5279128	30612	1
Fage_P099a	127	Picture	Retrieval Sternberg Symbols	5285835	0	2	24824	3	0	next	hit	588
Fage_P099a	127	Pulse	99	5291528	5693	1
Fage_P099a	127	Response	1	5303818	17983	1
Fage_P099a	127	Pulse	99	5303927	18092	1
Fage_P099a	128	Picture	Fixation Cross after Retrieval	5310659	0	1	124620	2	0	next	other	0
Fage_P099a	128	Pulse	99	5316327	5668	1
Fage_P099a	128	Pulse	99	5328727	18068	1
Fage_P099a	128	Pulse	99	5341127	30468	1
Fage_P099a	128	Pulse	99	5353526	42867	1
Fage_P099a	128	Pulse	99	5365926	55267	1
Fage_P099a	128	Pulse	99	5378326	67667	1
Fage_P099a	128	Pulse	99	5390725	80066	1
Fage_P099a	128	Pulse	99	5403125	92466	1
Fage_P099a	128	Pulse	99	5415525	104866	1
Fage_P099a	128	Pulse	99	5427924	117265	1
Fage_P099a	129	Picture	Encoding Sternberg Symbols	5435279	0	1	24824	2	0	next	other	0
Fage_P099a	129	Pulse	99	5440324	5045	1
Fage_P099a	129	Pulse	99	5452724	17445	1
Fage_P099a	130	Picture	Fixation Cross Sternberg Symbols after Encoding	5460103	0	1	12495	2	0	next	other	0
Fage_P099a	130	Pulse	99	5465124	5021	1
Fage_P099a	131	Picture	Stroop Sternberg	5472598	0	1	24824	2	0	next	incorrect	608
Fage_P099a	131	Pulse	99	5477523	4925	1
Fage_P099a	131	Response	2	5480463	7865	1
Fage_P099a	131	Pulse	99	5489923	17325	1
Fage_P099a	132	Picture	Fixation Cross Sternberg Symbols after Stroop	5497422	0	1	37320	2	0	next	other	0
Fage_P099a	132	Pulse	99	5502323	4901	1
Fage_P099a	132	Pulse	99	5514722	17300	1
Fage_P099a	132	Pulse	99	5527122	29700	1
Fage_P099a	133	Picture	Retrieval Sternberg Symbols	5534742	0	1	24824	2	0	next	hit	616
Fage_P099a	133	Pulse	99	5539522	4780	1
Fage_P099a	133	Response	1	5547301	12559	1
Fage_P099a	133	Pulse	99	5551921	17179	1
Fage_P099a	134	Picture	Fixation Cross after Retrieval	5559566	0	1	112291	2	0	next	other	0
Fage_P099a	134	Pulse	99	5564321	4755	1
Fage_P099a	134	Pulse	99	5576721	17155	1
Fage_P099a	134	Pulse	99	5589120	29554	1
Fage_P099a	134	Pulse	99	5601520	41954	1
Fage_P099a	134	Pulse	99	5613920	54354	1
Fage_P099a	134	Pulse	99	5626320	66754	1
Fage_P099a	134	Pulse	99	5638719	79153	1
Fage_P099a	134	Pulse	99	5651119	91553	1
Fage_P099a	134	Pulse	99	5663519	103953	1
Fage_P099a	135	Picture	Encoding Sternberg Symbols	5671857	0	1	24823	3	0	next	other	0
Fage_P099a	135	Pulse	99	5675918	4061	1
Fage_P099a	135	Pulse	99	5688318	16461	1
Fage_P099a	136	Picture	Fixation Cross Sternberg Symbols after Encoding	5696680	0	2	12496	3	0	next	other	0
Fage_P099a	136	Pulse	99	5700718	4038	1
Fage_P099a	137	Picture	Stroop Sternberg	5709176	0	1	24824	2	0	next	hit	635
Fage_P099a	137	Pulse	99	5713117	3941	1
Fage_P099a	137	Response	1	5719497	10321	1
Fage_P099a	137	Pulse	99	5725517	16341	1
Fage_P099a	138	Picture	Fixation Cross Sternberg Symbols after Stroop	5734000	0	1	37319	2	0	next	other	0
Fage_P099a	138	Pulse	99	5737917	3917	1
Fage_P099a	138	Pulse	99	5750316	16316	1
Fage_P099a	138	Pulse	99	5762716	28716	1
Fage_P099a	139	Picture	Retrieval Sternberg Symbols	5771319	0	1	24824	2	0	next	hit	643
Fage_P099a	139	Pulse	99	5775116	3797	1
Fage_P099a	139	Response	1	5782226	10907	1
Fage_P099a	139	Pulse	99	5787515	16196	1
Fage_P099a	140	Picture	Fixation Cross after Retrieval	5796143	0	1	136948	2	0	next	other	0
Fage_P099a	140	Pulse	99	5799915	3772	1
Fage_P099a	140	Pulse	99	5812325	16182	1
Fage_P099a	140	Pulse	99	5824725	28582	1
Fage_P099a	140	Pulse	99	5837124	40981	1
Fage_P099a	140	Pulse	99	5849524	53381	1
Fage_P099a	140	Pulse	99	5861924	65781	1
Fage_P099a	140	Pulse	99	5874323	78180	1
Fage_P099a	140	Pulse	99	5886723	90580	1
Fage_P099a	140	Pulse	99	5899123	102980	1
Fage_P099a	140	Pulse	99	5911522	115379	1
Fage_P099a	140	Pulse	99	5923922	127779	1
Fage_P099a	141	Picture	Encoding Sternberg Symbols	5933091	0	1	24824	2	0	next	other	0
Fage_P099a	141	Pulse	99	5936322	3231	1
Fage_P099a	141	Pulse	99	5948721	15630	1
Fage_P099a	142	Picture	Fixation Cross Sternberg Symbols after Encoding	5957915	0	1	12496	2	0	next	other	0
Fage_P099a	142	Pulse	99	5961121	3206	1
Fage_P099a	143	Picture	Stroop Sternberg	5970411	0	1	24824	2	0	next	hit	664
Fage_P099a	143	Pulse	99	5973521	3110	1
Fage_P099a	143	Response	1	5979271	8860	1
Fage_P099a	143	Pulse	99	5985920	15509	1
Fage_P099a	144	Picture	Fixation Cross Sternberg Symbols after Stroop	5995235	0	1	37319	2	0	next	other	0
Fage_P099a	144	Pulse	99	5998320	3085	1
Fage_P099a	144	Pulse	99	6010720	15485	1
Fage_P099a	144	Pulse	99	6023120	27885	1
Fage_P099a	145	Picture	Retrieval Sternberg Symbols	6032554	0	1	24824	2	0	next	incorrect	672
Fage_P099a	145	Pulse	99	6035519	2965	1
Fage_P099a	145	Response	2	6037579	5025	1
Fage_P099a	145	Pulse	99	6047919	15365	1
Fage_P099a	146	Picture	Fixation Cross after Retrieval	6057378	0	1	112291	2	0	next	other	0
Fage_P099a	146	Pulse	99	6060319	2941	1
Fage_P099a	146	Pulse	99	6072718	15340	1
Fage_P099a	146	Pulse	99	6085118	27740	1
Fage_P099a	146	Pulse	99	6097518	40140	1
Fage_P099a	146	Pulse	99	6109917	52539	1
Fage_P099a	146	Pulse	99	6122317	64939	1
Fage_P099a	146	Pulse	99	6134717	77339	1
Fage_P099a	146	Pulse	99	6147116	89738	1
Fage_P099a	146	Pulse	99	6159516	102138	1
Fage_P099a	147	Picture	Instruction Sternberg Letters	6169669	0	1	37319	2	0	next	other	0
Fage_P099a	147	Pulse	99	6171916	2247	1
Fage_P099a	147	Pulse	99	6184316	14647	1
Fage_P099a	147	Pulse	99	6196715	27046	1
Fage_P099a	148	Picture	Encoding Sternberg Letters	6206988	0	1	24824	2	0	next	other	0
Fage_P099a	148	Pulse	99	6209115	2127	1
Fage_P099a	148	Pulse	99	6221515	14527	1
Fage_P099a	149	Picture	Fixation Cross Sternberg Letters after Encoding	6231812	0	1	12495	2	0	next	other	0
Fage_P099a	149	Pulse	99	6233914	2102	1
Fage_P099a	150	Picture	Stroop Sternberg	6244307	0	1	24824	2	0	next	incorrect	695
Fage_P099a	150	Pulse	99	6246314	2007	1
Fage_P099a	150	Response	2	6253044	8737	1
Fage_P099a	150	Pulse	99	6258714	14407	1
Fage_P099a	151	Picture	Fixation Cross Sternberg Letters after Stroop	6269131	0	1	37319	3	0	next	other	0
Fage_P099a	151	Pulse	99	6271113	1982	1
Fage_P099a	151	Pulse	99	6283513	14382	1
Fage_P099a	151	Pulse	99	6295913	26782	1
Fage_P099a	152	Picture	Retrieval Sternberg Letters	6306450	0	2	24824	4	0	next	incorrect	703
Fage_P099a	152	Pulse	99	6308312	1862	1
Fage_P099a	152	Response	2	6315572	9122	1
Fage_P099a	152	Pulse	99	6320712	14262	1
Fage_P099a	153	Picture	Fixation Cross after Retrieval	6331274	0	2	112291	3	0	next	other	0
Fage_P099a	153	Pulse	99	6333112	1838	1
Fage_P099a	153	Pulse	99	6345512	14238	1
Fage_P099a	153	Pulse	99	6357911	26637	1
Fage_P099a	153	Pulse	99	6370311	39037	1
Fage_P099a	153	Pulse	99	6382711	51437	1
Fage_P099a	153	Pulse	99	6395110	63836	1
Fage_P099a	153	Pulse	99	6407510	76236	1
Fage_P099a	153	Pulse	99	6419910	88636	1
Fage_P099a	153	Pulse	99	6432309	101035	1
Fage_P099a	154	Picture	Encoding Sternberg Letters	6443565	0	1	24824	2	0	next	other	0
Fage_P099a	154	Pulse	99	6444709	1144	1
Fage_P099a	154	Pulse	99	6457109	13544	1
Fage_P099a	155	Picture	Fixation Cross Sternberg Letters after Encoding	6468389	0	1	12496	2	0	next	other	0
Fage_P099a	155	Pulse	99	6469508	1119	1
Fage_P099a	156	Picture	Stroop Sternberg	6480885	0	1	24824	2	0	next	incorrect	722
Fage_P099a	156	Pulse	99	6481908	1023	1
Fage_P099a	156	Response	2	6490138	9253	1
Fage_P099a	156	Pulse	99	6494308	13423	1
Fage_P099a	157	Picture	Fixation Cross Sternberg Letters after Stroop	6505709	0	1	37319	2	0	next	other	0
Fage_P099a	157	Pulse	99	6506708	999	1
Fage_P099a	157	Pulse	99	6519107	13398	1
Fage_P099a	157	Pulse	99	6531507	25798	1
Fage_P099a	158	Picture	Retrieval Sternberg Letters	6543028	0	1	24824	2	0	next	hit	730
Fage_P099a	158	Pulse	99	6543907	879	1
Fage_P099a	158	Response	1	6555696	12668	1
Fage_P099a	158	Pulse	99	6556306	13278	1
Fage_P099a	159	Picture	Fixation Cross after Retrieval	6567852	0	1	149443	3	0	next	other	0
Fage_P099a	159	Pulse	99	6568706	854	1
Fage_P099a	159	Pulse	99	6581106	13254	1
Fage_P099a	159	Pulse	99	6593505	25653	1
Fage_P099a	159	Pulse	99	6605905	38053	1
Fage_P099a	159	Pulse	99	6618305	50453	1
Fage_P099a	159	Pulse	99	6630704	62852	1
Fage_P099a	159	Pulse	99	6643104	75252	1
Fage_P099a	159	Pulse	99	6655504	87652	1
Fage_P099a	159	Pulse	99	6667904	100052	1
Fage_P099a	159	Pulse	99	6680303	112451	1
Fage_P099a	159	Pulse	99	6692703	124851	1
Fage_P099a	159	Pulse	99	6705103	137251	1
Fage_P099a	160	Picture	Encoding Sternberg Letters	6717295	0	2	24824	4	0	next	other	0
Fage_P099a	160	Pulse	99	6717502	207	1
Fage_P099a	160	Pulse	99	6729902	12607	1
Fage_P099a	161	Picture	Fixation Cross Sternberg Letters after Encoding	6742119	0	2	12496	3	0	next	other	0
Fage_P099a	161	Pulse	99	6742302	183	1
Fage_P099a	162	Picture	Stroop Sternberg	6754615	0	1	24824	2	0	next	hit	752
Fage_P099a	162	Pulse	99	6754701	86	1
Fage_P099a	162	Response	1	6766621	12006	1
Fage_P099a	162	Pulse	99	6767101	12486	1
Fage_P099a	163	Picture	Fixation Cross Sternberg Letters after Stroop	6779439	0	1	37319	2	0	next	other	0
Fage_P099a	163	Pulse	99	6779501	62	1
Fage_P099a	163	Pulse	99	6791900	12461	1
Fage_P099a	163	Pulse	99	6804300	24861	1
Fage_P099a	163	Pulse	99	6816700	37261	1
Fage_P099a	164	Picture	Retrieval Sternberg Letters	6816758	0	1	24824	2	0	next	hit	760
Fage_P099a	164	Response	1	6826860	10102	1
Fage_P099a	164	Pulse	99	6829099	12341	1
Fage_P099a	164	Pulse	99	6841499	24741	1
Fage_P099a	165	Picture	Fixation Cross after Retrieval	6841582	0	1	124620	2	0	next	other	0
Fage_P099a	165	Pulse	99	6853899	12317	1
Fage_P099a	165	Pulse	99	6866299	24717	1
Fage_P099a	165	Pulse	99	6878698	37116	1
Fage_P099a	165	Pulse	99	6891098	49516	1
Fage_P099a	165	Pulse	99	6903498	61916	1
Fage_P099a	165	Pulse	99	6915897	74315	1
Fage_P099a	165	Pulse	99	6928297	86715	1
Fage_P099a	165	Pulse	99	6940697	99115	1
Fage_P099a	165	Pulse	99	6953096	111514	1
Fage_P099a	165	Pulse	99	6965496	123914	1
Fage_P099a	166	Picture	Encoding Sternberg Letters	6966202	0	1	24824	2	0	next	other	0
Fage_P099a	166	Pulse	99	6977896	11694	1
Fage_P099a	166	Pulse	99	6990295	24093	1
Fage_P099a	167	Picture	Fixation Cross Sternberg Letters after Encoding	6991026	0	1	12495	2	0	next	other	0
Fage_P099a	167	Pulse	99	7002695	11669	1
Fage_P099a	168	Picture	Stroop Sternberg	7003521	0	1	24824	2	0	next	hit	780
Fage_P099a	168	Response	1	7012735	9214	1
Fage_P099a	168	Pulse	99	7015095	11574	1
Fage_P099a	168	Pulse	99	7027495	23974	1
Fage_P099a	169	Picture	Fixation Cross Sternberg Letters after Stroop	7028345	0	1	37319	2	0	next	other	0
Fage_P099a	169	Pulse	99	7039894	11549	1
Fage_P099a	169	Pulse	99	7052294	23949	1
Fage_P099a	169	Pulse	99	7064694	36349	1
Fage_P099a	170	Picture	Retrieval Sternberg Letters	7065664	0	1	24824	2	0	next	incorrect	788
Fage_P099a	170	Response	2	7074623	8959	1
Fage_P099a	170	Pulse	99	7077093	11429	1
Fage_P099a	170	Pulse	99	7089493	23829	1
Fage_P099a	171	Picture	Fixation Cross after Retrieval	7090488	0	1	137115	2	0	next	other	0
Fage_P099a	171	Pulse	99	7101893	11405	1
Fage_P099a	171	Pulse	99	7114292	23804	1
Fage_P099a	171	Pulse	99	7126692	36204	1
Fage_P099a	171	Pulse	99	7139092	48604	1
Fage_P099a	171	Pulse	99	7151491	61003	1
Fage_P099a	171	Pulse	99	7163891	73403	1
Fage_P099a	171	Pulse	99	7176291	85803	1
Fage_P099a	171	Pulse	99	7188690	98202	1
Fage_P099a	171	Pulse	99	7201090	110602	1
Fage_P099a	171	Pulse	99	7213490	123002	1
Fage_P099a	171	Pulse	99	7225890	135402	1
Fage_P099a	172	Picture	Encoding Sternberg Letters	7227603	0	1	24824	2	0	next	other	0
Fage_P099a	172	Pulse	99	7238289	10686	1
Fage_P099a	172	Pulse	99	7250689	23086	1
Fage_P099a	173	Picture	Fixation Cross Sternberg Letters after Encoding	7252427	0	1	12495	2	0	next	other	0
Fage_P099a	173	Pulse	99	7263089	10662	1
Fage_P099a	174	Picture	Stroop Sternberg	7264922	0	1	24824	2	0	next	incorrect	809
Fage_P099a	174	Response	2	7271338	6416	1
Fage_P099a	174	Pulse	99	7275488	10566	1
Fage_P099a	174	Pulse	99	7287888	22966	1
Fage_P099a	175	Picture	Fixation Cross Sternberg Letters after Stroop	7289746	0	1	37319	3	0	next	other	0
Fage_P099a	175	Pulse	99	7300288	10542	1
Fage_P099a	175	Pulse	99	7312687	22941	1
Fage_P099a	175	Pulse	99	7325087	35341	1
Fage_P099a	176	Picture	Retrieval Sternberg Letters	7327065	0	2	24824	3	0	next	hit	818
Fage_P099a	176	Pulse	99	7337487	10422	1
Fage_P099a	176	Response	1	7339597	12532	1
Fage_P099a	176	Pulse	99	7349886	22821	1
Fage_P099a	177	Picture	Fixation Cross after Retrieval	7351889	0	1	124620	2	0	next	other	0
Fage_P099a	177	Pulse	99	7362286	10397	1
Fage_P099a	177	Pulse	99	7374686	22797	1
Fage_P099a	177	Pulse	99	7387085	35196	1
Fage_P099a	177	Pulse	99	7399485	47596	1
Fage_P099a	177	Pulse	99	7411885	59996	1
Fage_P099a	177	Pulse	99	7424285	72396	1
Fage_P099a	177	Pulse	99	7436684	84795	1
Fage_P099a	177	Pulse	99	7449084	97195	1
Fage_P099a	177	Pulse	99	7461484	109595	1
Fage_P099a	177	Pulse	99	7473883	121994	1
Fage_P099a	178	Picture	Encoding Sternberg Letters	7476509	0	1	24824	2	0	next	other	0
Fage_P099a	178	Pulse	99	7486283	9774	1
Fage_P099a	178	Pulse	99	7498683	22174	1
Fage_P099a	179	Picture	Fixation Cross Sternberg Letters after Encoding	7501333	0	1	12495	2	0	next	other	0
Fage_P099a	179	Pulse	99	7511082	9749	1
Fage_P099a	180	Picture	Stroop Sternberg	7513828	0	1	24824	2	0	next	incorrect	838
Fage_P099a	180	Pulse	99	7523482	9654	1
Fage_P099a	180	Response	2	7524422	10594	1
Fage_P099a	180	Pulse	99	7535882	22054	1
Fage_P099a	181	Picture	Fixation Cross Sternberg Letters after Stroop	7538652	0	1	37320	2	0	next	other	0
Fage_P099a	181	Pulse	99	7548281	9629	1
Fage_P099a	181	Pulse	99	7560681	22029	1
Fage_P099a	181	Pulse	99	7573081	34429	1
Fage_P099a	182	Picture	Retrieval Sternberg Letters	7575972	0	1	24824	2	0	next	hit	846
Fage_P099a	182	Pulse	99	7585481	9509	1
Fage_P099a	182	Response	1	7595280	19308	1
Fage_P099a	182	Pulse	99	7597880	21908	1
Fage_P099a	183	Picture	Fixation Cross after Retrieval	7600796	0	1	112290	3	0	next	other	0
Fage_P099a	183	Pulse	99	7610280	9484	1
Fage_P099a	183	Pulse	99	7622680	21884	1
Fage_P099a	183	Pulse	99	7635079	34283	1
Fage_P099a	183	Pulse	99	7647489	46693	1
Fage_P099a	183	Pulse	99	7659889	59093	1
Fage_P099a	183	Pulse	99	7672288	71492	1
Fage_P099a	183	Pulse	99	7684688	83892	1
Fage_P099a	183	Pulse	99	7697088	96292	1
Fage_P099a	183	Pulse	99	7709487	108691	1
Fage_P099a	184	Picture	Encoding Sternberg Letters	7713086	0	2	24824	4	0	next	other	0
Fage_P099a	184	Pulse	99	7721887	8801	1
Fage_P099a	184	Pulse	99	7734287	21201	1
Fage_P099a	185	Picture	Fixation Cross Sternberg Letters after Encoding	7737910	0	2	12496	3	0	next	other	0
Fage_P099a	185	Pulse	99	7746687	8777	1
Fage_P099a	186	Picture	Stroop Sternberg	7750406	0	1	24824	2	0	next	hit	864
Fage_P099a	186	Response	1	7757266	6860	1
Fage_P099a	186	Pulse	99	7759086	8680	1
Fage_P099a	186	Pulse	99	7771486	21080	1
Fage_P099a	187	Picture	Fixation Cross Sternberg Letters after Stroop	7775230	0	1	37319	2	0	next	other	0
Fage_P099a	187	Pulse	99	7783886	8656	1
Fage_P099a	187	Pulse	99	7796285	21055	1
Fage_P099a	187	Pulse	99	7808685	33455	1
Fage_P099a	188	Picture	Retrieval Sternberg Letters	7812549	0	1	24824	2	0	next	incorrect	873
Fage_P099a	188	Pulse	99	7821085	8536	1
Fage_P099a	188	Response	2	7821394	8845	1
Fage_P099a	188	Pulse	99	7833484	20935	1
Fage_P099a	189	Picture	Fixation Cross after Retrieval	7837373	0	1	112291	2	0	next	other	0
Fage_P099a	189	Pulse	99	7845884	8511	1
Fage_P099a	189	Pulse	99	7858284	20911	1
Fage_P099a	189	Pulse	99	7870683	33310	1
Fage_P099a	189	Pulse	99	7883083	45710	1
Fage_P099a	189	Pulse	99	7895483	58110	1
Fage_P099a	189	Pulse	99	7907883	70510	1
Fage_P099a	189	Pulse	99	7920282	82909	1
Fage_P099a	189	Pulse	99	7932682	95309	1
Fage_P099a	189	Pulse	99	7945082	107709	1
Fage_P099a	190	Picture	Encoding Sternberg Letters	7949664	0	1	24824	2	0	next	other	0
Fage_P099a	190	Pulse	99	7957481	7817	1
Fage_P099a	190	Pulse	99	7969881	20217	1
Fage_P099a	191	Picture	Fixation Cross Sternberg Letters after Encoding	7974488	0	1	12495	2	0	next	other	0
Fage_P099a	191	Pulse	99	7982281	7793	1
Fage_P099a	192	Picture	Stroop Sternberg	7986983	0	1	24824	2	0	next	incorrect	891
Fage_P099a	192	Response	2	7994170	7187	1
Fage_P099a	192	Pulse	99	7994680	7697	1
Fage_P099a	192	Pulse	99	8007080	20097	1
Fage_P099a	193	Picture	Fixation Cross Sternberg Letters after Stroop	8011807	0	1	37319	2	0	next	other	0
Fage_P099a	193	Pulse	99	8019480	7673	1
Fage_P099a	193	Pulse	99	8031879	20072	1
Fage_P099a	193	Pulse	99	8044279	32472	1
Fage_P099a	194	Picture	Retrieval Sternberg Letters	8049126	0	1	24824	2	0	next	hit	900
Fage_P099a	194	Pulse	99	8056679	7553	1
Fage_P099a	194	Response	1	8059699	10573	1
Fage_P099a	194	Pulse	99	8069078	19952	1
Fage_P099a	195	Picture	Fixation Cross after Retrieval	8073950	0	1	137115	2	0	next	other	0
Fage_P099a	195	Pulse	99	8081478	7528	1
Fage_P099a	195	Pulse	99	8093878	19928	1
Fage_P099a	195	Pulse	99	8106278	32328	1
Fage_P099a	195	Pulse	99	8118677	44727	1
Fage_P099a	195	Pulse	99	8131077	57127	1
Fage_P099a	195	Pulse	99	8143477	69527	1
Fage_P099a	195	Pulse	99	8155876	81926	1
Fage_P099a	195	Pulse	99	8168276	94326	1
Fage_P099a	195	Pulse	99	8180676	106726	1
Fage_P099a	195	Pulse	99	8193075	119125	1
Fage_P099a	195	Pulse	99	8205475	131525	1
Fage_P099a	196	Picture	Encoding Sternberg Letters	8211065	0	1	24824	2	0	next	other	0
Fage_P099a	196	Pulse	99	8217875	6810	1
Fage_P099a	196	Pulse	99	8230274	19209	1
Fage_P099a	197	Picture	Fixation Cross Sternberg Letters after Encoding	8235889	0	1	12496	2	0	next	other	0
Fage_P099a	197	Pulse	99	8242674	6785	1
Fage_P099a	198	Picture	Stroop Sternberg	8248385	0	1	24823	3	0	next	hit	921
Fage_P099a	198	Pulse	99	8255074	6689	1
Fage_P099a	198	Response	1	8258954	10569	1
Fage_P099a	198	Pulse	99	8267474	19089	1
Fage_P099a	199	Picture	Fixation Cross Sternberg Letters after Stroop	8273208	0	2	37320	3	0	next	other	0
Fage_P099a	199	Pulse	99	8279873	6665	1
Fage_P099a	199	Pulse	99	8292273	19065	1
Fage_P099a	199	Pulse	99	8304673	31465	1
Fage_P099a	200	Picture	Retrieval Sternberg Letters	8310528	0	1	24824	2	0	next	hit	930
Fage_P099a	200	Pulse	99	8317072	6544	1
Fage_P099a	200	Pulse	99	8329472	18944	1
Fage_P099a	200	Response	1	8332042	21514	1
Fage_P099a	201	Picture	Fixation Cross after Retrieval	8335352	0	1	124619	2	0	next	other	0
Fage_P099a	201	Pulse	99	8341872	6520	1
Fage_P099a	201	Pulse	99	8354271	18919	1
Fage_P099a	201	Pulse	99	8366671	31319	1
Fage_P099a	201	Pulse	99	8379071	43719	1
Fage_P099a	201	Pulse	99	8391470	56118	1
Fage_P099a	201	Pulse	99	8403870	68518	1
Fage_P099a	201	Pulse	99	8416270	80918	1
Fage_P099a	201	Pulse	99	8428669	93317	1
Fage_P099a	201	Pulse	99	8441069	105717	1
Fage_P099a	201	Pulse	99	8453469	118117	1
Fage_P099a	202	Picture	Encoding Sternberg Letters	8459971	0	1	24824	2	0	next	other	0
Fage_P099a	202	Pulse	99	8465869	5898	1
Fage_P099a	202	Pulse	99	8478268	18297	1
Fage_P099a	203	Picture	Fixation Cross Sternberg Letters after Encoding	8484795	0	1	12496	2	0	next	other	0
Fage_P099a	203	Pulse	99	8490668	5873	1
Fage_P099a	204	Picture	Stroop Sternberg	8497291	0	1	24824	2	0	next	incorrect	949
Fage_P099a	204	Pulse	99	8503068	5777	1
Fage_P099a	204	Response	2	8504747	7456	1
Fage_P099a	204	Pulse	99	8515467	18176	1
Fage_P099a	205	Picture	Fixation Cross Sternberg Letters after Stroop	8522115	0	1	37319	2	0	next	other	0
Fage_P099a	205	Pulse	99	8527867	5752	1
Fage_P099a	205	Pulse	99	8540267	18152	1
Fage_P099a	205	Pulse	99	8552666	30551	1
Fage_P099a	206	Picture	Retrieval Sternberg Letters	8559434	0	1	24824	2	0	next	incorrect	957
Fage_P099a	206	Pulse	99	8565066	5632	1
Fage_P099a	206	Response	2	8569956	10522	1
Fage_P099a	206	Pulse	99	8577466	18032	1
Fage_P099a	207	Picture	Fixation Cross after Retrieval	8584258	0	1	149443	3	0	next	other	0
Fage_P099a	207	Pulse	99	8589866	5608	1
Fage_P099a	207	Pulse	99	8602265	18007	1
Fage_P099a	207	Pulse	99	8614665	30407	1
Fage_P099a	207	Pulse	99	8627065	42807	1
Fage_P099a	207	Pulse	99	8639464	55206	1
Fage_P099a	207	Pulse	99	8651864	67606	1
Fage_P099a	207	Pulse	99	8664264	80006	1
Fage_P099a	207	Pulse	99	8676663	92405	1
Fage_P099a	207	Pulse	99	8689063	104805	1
Fage_P099a	207	Pulse	99	8701463	117205	1
Fage_P099a	207	Pulse	99	8713862	129604	1
Fage_P099a	207	Pulse	99	8726262	142004	1
Fage_P099a	208	Picture	Encoding Sternberg Letters	8733701	0	2	24824	3	0	next	other	0
Fage_P099a	208	Pulse	99	8738662	4961	1
Fage_P099a	208	Pulse	99	8751061	17360	1
Fage_P099a	209	Picture	Fixation Cross Sternberg Letters after Encoding	8758525	0	1	12496	2	0	next	other	0
Fage_P099a	209	Pulse	99	8763461	4936	1
Fage_P099a	210	Picture	Stroop Sternberg	8771021	0	1	24824	2	0	next	incorrect	979
Fage_P099a	210	Pulse	99	8775861	4840	1
Fage_P099a	210	Response	2	8780251	9230	1
Fage_P099a	210	Pulse	99	8788260	17239	1
Fage_P099a	211	Picture	Fixation Cross Sternberg Letters after Stroop	8795845	0	1	37319	2	0	next	other	0
Fage_P099a	211	Pulse	99	8800660	4815	1
Fage_P099a	211	Pulse	99	8813060	17215	1
Fage_P099a	211	Pulse	99	8825460	29615	1
Fage_P099a	212	Picture	Retrieval Sternberg Letters	8833164	0	1	24824	2	0	next	hit	987
Fage_P099a	212	Pulse	99	8837859	4695	1
Fage_P099a	212	Response	1	8842359	9195	1
Fage_P099a	212	Pulse	99	8850259	17095	1
Fage_P099a	213	Picture	Fixation Cross after Retrieval	8857988	0	1	124620	2	0	next	other	0
Fage_P099a	213	Pulse	99	8862659	4671	1
Fage_P099a	213	Pulse	99	8875058	17070	1
Fage_P099a	213	Pulse	99	8887458	29470	1
Fage_P099a	213	Pulse	99	8899858	41870	1
Fage_P099a	213	Pulse	99	8912257	54269	1
Fage_P099a	213	Pulse	99	8924657	66669	1
Fage_P099a	213	Pulse	99	8937057	79069	1
Fage_P099a	213	Pulse	99	8949456	91468	1
Fage_P099a	213	Pulse	99	8961856	103868	1
Fage_P099a	213	Pulse	99	8974256	116268	1
Fage_P099a	214	Picture	Encoding Sternberg Letters	8982608	0	1	24823	3	0	next	other	0
Fage_P099a	214	Pulse	99	8986656	4048	1
Fage_P099a	214	Pulse	99	8999055	16447	1
Fage_P099a	215	Picture	Fixation Cross Sternberg Letters after Encoding	9007431	0	2	12496	3	0	next	other	0
Fage_P099a	215	Pulse	99	9011455	4024	1
Fage_P099a	216	Picture	Stroop Sternberg	9019927	0	1	24824	2	0	next	incorrect	1007
Fage_P099a	216	Pulse	99	9023855	3928	1
Fage_P099a	216	Response	2	9028844	8917	1
Fage_P099a	216	Pulse	99	9036254	16327	1
Fage_P099a	217	Picture	Fixation Cross Sternberg Letters after Stroop	9044751	0	1	37319	2	0	next	other	0
Fage_P099a	217	Pulse	99	9048654	3903	1
Fage_P099a	217	Pulse	99	9061054	16303	1
Fage_P099a	217	Pulse	99	9073453	28702	1
Fage_P099a	218	Picture	Retrieval Sternberg Letters	9082070	0	1	24824	2	0	next	incorrect	1015
Fage_P099a	218	Pulse	99	9085853	3783	1
Fage_P099a	218	Response	2	9095673	13603	1
Fage_P099a	218	Pulse	99	9098253	16183	1
Fage_P099a	219	Picture	Fixation Cross after Retrieval	9106894	0	1	112291	2	0	next	other	0
Fage_P099a	219	Pulse	99	9110652	3758	1
Fage_P099a	219	Pulse	99	9123052	16158	1
Fage_P099a	219	Pulse	99	9135452	28558	1
Fage_P099a	219	Pulse	99	9147851	40957	1
Fage_P099a	219	Pulse	99	9160251	53357	1
Fage_P099a	219	Pulse	99	9172651	65757	1
Fage_P099a	219	Pulse	99	9185051	78157	1
Fage_P099a	219	Pulse	99	9197450	90556	1
Fage_P099a	219	Pulse	99	9209850	102956	1
Fage_P099a	220	Picture	Encoding Sternberg Letters	9219185	0	1	24824	2	0	next	other	0
Fage_P099a	220	Pulse	99	9222250	3065	1
Fage_P099a	220	Pulse	99	9234649	15464	1
Fage_P099a	221	Picture	Fixation Cross Sternberg Letters after Encoding	9244009	0	1	12495	2	0	next	other	0
Fage_P099a	221	Pulse	99	9247049	3040	1
Fage_P099a	222	Picture	Stroop Sternberg	9256504	0	1	24824	2	0	next	hit	1034
Fage_P099a	222	Pulse	99	9259449	2945	1
Fage_P099a	222	Response	1	9264448	7944	1
Fage_P099a	222	Pulse	99	9271848	15344	1
Fage_P099a	223	Picture	Fixation Cross Sternberg Letters after Stroop	9281328	0	1	37319	2	0	next	other	0
Fage_P099a	223	Pulse	99	9284248	2920	1
Fage_P099a	223	Pulse	99	9296648	15320	1
Fage_P099a	223	Pulse	99	9309047	27719	1
Fage_P099a	224	Picture	Retrieval Sternberg Letters	9318647	0	1	24824	2	0	next	incorrect	1042
Fage_P099a	224	Pulse	99	9321447	2800	1
Fage_P099a	224	Response	2	9327217	8570	1
Fage_P099a	224	Pulse	99	9333847	15200	1
Fage_P099a	225	Picture	Fixation Cross after Retrieval	9343471	0	1	124620	2	0	next	other	0
Fage_P099a	225	Pulse	99	9346246	2775	1
Fage_P099a	225	Pulse	99	9358646	15175	1
Fage_P099a	225	Pulse	99	9371046	27575	1
Fage_P099a	225	Pulse	99	9383446	39975	1
Fage_P099a	225	Pulse	99	9395845	52374	1
Fage_P099a	225	Pulse	99	9408245	64774	1
Fage_P099a	225	Pulse	99	9420645	77174	1
Fage_P099a	225	Pulse	99	9433044	89573	1
Fage_P099a	225	Pulse	99	9445444	101973	1
Fage_P099a	225	Pulse	99	9457854	114383	1
Fage_P099a	226	Picture	Encoding Sternberg Letters	9468091	0	1	24824	2	0	next	other	0
Fage_P099a	226	Pulse	99	9470253	2162	1
Fage_P099a	226	Pulse	99	9482653	14562	1
Fage_P099a	227	Picture	Fixation Cross Sternberg Letters after Encoding	9492915	0	1	12495	2	0	next	other	0
Fage_P099a	227	Pulse	99	9495053	2138	1
Fage_P099a	228	Picture	Stroop Sternberg	9505410	0	1	24824	2	0	next	incorrect	1062
Fage_P099a	228	Pulse	99	9507453	2043	1
Fage_P099a	228	Response	2	9512832	7422	1
Fage_P099a	228	Pulse	99	9519852	14442	1
Fage_P099a	229	Picture	Fixation Cross Sternberg Letters after Stroop	9530234	0	1	37319	3	0	next	other	0
Fage_P099a	229	Pulse	99	9532252	2018	1
Fage_P099a	229	Pulse	99	9544652	14418	1
Fage_P099a	229	Pulse	99	9557051	26817	1
Fage_P099a	230	Picture	Retrieval Sternberg Letters	9567553	0	2	24824	4	0	next	incorrect	1070
Fage_P099a	230	Pulse	99	9569451	1898	1
Fage_P099a	230	Response	2	9577141	9588	1
Fage_P099a	230	Pulse	99	9581851	14298	1
Fage_P099a	231	Picture	Fixation Cross after Retrieval	9592377	0	2	124620	3	0	next	other	0
Fage_P099a	231	Pulse	99	9594250	1873	1
Fage_P099a	231	Pulse	99	9606650	14273	1
Fage_P099a	231	Pulse	99	9619050	26673	1
Fage_P099a	231	Pulse	99	9631449	39072	1
Fage_P099a	231	Pulse	99	9643849	51472	1
Fage_P099a	231	Pulse	99	9656249	63872	1
Fage_P099a	231	Pulse	99	9668649	76272	1
Fage_P099a	231	Pulse	99	9681048	88671	1
Fage_P099a	231	Pulse	99	9693448	101071	1
Fage_P099a	231	Pulse	99	9705848	113471	1
Fage_P099a	232	Picture	Encoding Sternberg Letters	9716997	0	1	24824	2	0	next	other	0
Fage_P099a	232	Pulse	99	9718247	1250	1
Fage_P099a	232	Pulse	99	9730647	13650	1
Fage_P099a	233	Picture	Fixation Cross Sternberg Letters after Encoding	9741821	0	1	12495	2	0	next	other	0
Fage_P099a	233	Pulse	99	9743047	1226	1
Fage_P099a	234	Picture	Stroop Sternberg	9754316	0	1	24824	2	0	next	incorrect	1090
Fage_P099a	234	Pulse	99	9755446	1130	1
Fage_P099a	234	Response	2	9760816	6500	1
Fage_P099a	234	Pulse	99	9767846	13530	1
Fage_P099a	235	Picture	Fixation Cross Sternberg Letters after Stroop	9779140	0	1	37320	2	0	next	other	0
Fage_P099a	235	Pulse	99	9780246	1106	1
Fage_P099a	235	Pulse	99	9792645	13505	1
Fage_P099a	235	Pulse	99	9805045	25905	1
Fage_P099a	236	Picture	Retrieval Sternberg Letters	9816460	0	1	24824	2	0	next	incorrect	1098
Fage_P099a	236	Pulse	99	9817445	985	1
Fage_P099a	236	Response	2	9827795	11335	1
Fage_P099a	236	Pulse	99	9829844	13384	1
Fage_P099a	237	Picture	Fixation Cross after Retrieval	9841284	0	1	112290	3	0	next	other	0
Fage_P099a	237	Pulse	99	9842244	960	1
Fage_P099a	237	Pulse	99	9854644	13360	1
Fage_P099a	237	Pulse	99	9867044	25760	1
Fage_P099a	237	Pulse	99	9879443	38159	1
Fage_P099a	237	Pulse	99	9891843	50559	1
Fage_P099a	237	Pulse	99	9904243	62959	1
Fage_P099a	237	Pulse	99	9916642	75358	1
Fage_P099a	237	Pulse	99	9929042	87758	1
Fage_P099a	237	Pulse	99	9941442	100158	1
Fage_P099a	238	Picture	Encoding Sternberg Letters	9953574	0	2	24824	4	0	next	other	0
Fage_P099a	238	Pulse	99	9953841	267	1
Fage_P099a	238	Pulse	99	9966241	12667	1
Fage_P099a	239	Picture	Fixation Cross Sternberg Letters after Encoding	9978398	0	2	12496	3	0	next	other	0
Fage_P099a	239	Pulse	99	9978641	243	1
Fage_P099a	240	Picture	Stroop Sternberg	9990894	0	1	24824	2	0	next	incorrect	1117
Fage_P099a	240	Pulse	99	9991040	146	1
Fage_P099a	240	Response	2	9998350	7456	1
Fage_P099a	240	Pulse	99	10003440	12546	1
Fage_P099a	241	Picture	Fixation Cross Sternberg Letters after Stroop	10015718	0	1	37319	2	0	next	other	0
Fage_P099a	241	Pulse	99	10015840	122	1
Fage_P099a	241	Pulse	99	10028240	12522	1
Fage_P099a	241	Pulse	99	10040639	24921	1
Fage_P099a	242	Picture	Retrieval Sternberg Letters	10053037	0	1	24824	2	0	next	incorrect	1125
Fage_P099a	242	Pulse	99	10053039	2	1
Fage_P099a	242	Response	2	10062499	9462	1
Fage_P099a	242	Pulse	99	10065438	12401	1
Fage_P099a	242	Pulse	99	10077838	24801	1
Fage_P099a	243	Picture	Fixation Cross after Retrieval	10077861	0	1	137115	2	0	next	other	0
Fage_P099a	243	Pulse	99	10090238	12377	1
Fage_P099a	243	Pulse	99	10102638	24777	1
Fage_P099a	243	Pulse	99	10115037	37176	1
Fage_P099a	243	Pulse	99	10127437	49576	1
Fage_P099a	243	Pulse	99	10139837	61976	1
Fage_P099a	243	Pulse	99	10152236	74375	1
Fage_P099a	243	Pulse	99	10164636	86775	1
Fage_P099a	243	Pulse	99	10177036	99175	1
Fage_P099a	243	Pulse	99	10189435	111574	1
Fage_P099a	243	Pulse	99	10201835	123974	1
Fage_P099a	243	Pulse	99	10214235	136374	1
Fage_P099a	244	Picture	Encoding Sternberg Letters	10214976	0	1	24824	2	0	next	other	0
Fage_P099a	244	Pulse	99	10226635	11659	1
Fage_P099a	244	Pulse	99	10239034	24058	1
Fage_P099a	245	Picture	Fixation Cross Sternberg Letters after Encoding	10239800	0	1	12495	2	0	next	other	0
Fage_P099a	245	Pulse	99	10251434	11634	1
Fage_P099a	246	Picture	Stroop Sternberg	10252295	0	1	24824	2	0	next	incorrect	1146
Fage_P099a	246	Response	2	10261084	8789	1
Fage_P099a	246	Pulse	99	10263833	11538	1
Fage_P099a	246	Pulse	99	10276233	23938	1
Fage_P099a	247	Picture	Fixation Cross Sternberg Letters after Stroop	10277119	0	1	37319	2	0	next	other	0
Fage_P099a	247	Pulse	99	10288633	11514	1
Fage_P099a	247	Pulse	99	10301033	23914	1
Fage_P099a	247	Pulse	99	10313432	36313	1
Fage_P099a	248	Picture	Retrieval Sternberg Letters	10314438	0	1	24824	2	0	next	incorrect	1154
Fage_P099a	248	Response	2	10323452	9014	1
Fage_P099a	248	Pulse	99	10325832	11394	1
Fage_P099a	248	Pulse	99	10338232	23794	1
Fage_P099a	249	Picture	Fixation Cross after Retrieval	10339262	0	1	149444	2	0	next	other	0
Fage_P099a	249	Pulse	99	10350631	11369	1
Fage_P099a	249	Pulse	99	10363031	23769	1
Fage_P099a	249	Pulse	99	10375431	36169	1
Fage_P099a	249	Pulse	99	10387831	48569	1
Fage_P099a	249	Pulse	99	10400230	60968	1
Fage_P099a	249	Pulse	99	10412630	73368	1
Fage_P099a	249	Pulse	99	10425030	85768	1
Fage_P099a	249	Pulse	99	10437429	98167	1
Fage_P099a	249	Pulse	99	10449829	110567	1
Fage_P099a	249	Pulse	99	10462229	122967	1
Fage_P099a	249	Pulse	99	10474628	135366	1
Fage_P099a	249	Pulse	99	10487028	147766	1
Fage_P099a	250	Picture	Encoding Sternberg Letters	10488706	0	1	24824	2	0	next	other	0
Fage_P099a	250	Pulse	99	10499428	10722	1
Fage_P099a	250	Pulse	99	10511827	23121	1
Fage_P099a	251	Picture	Fixation Cross Sternberg Letters after Encoding	10513530	0	1	12495	2	0	next	other	0
Fage_P099a	251	Pulse	99	10524227	10697	1
Fage_P099a	252	Picture	Stroop Sternberg	10526025	0	1	24824	2	0	next	hit	1176
Fage_P099a	252	Response	1	10535057	9032	1
Fage_P099a	252	Pulse	99	10536627	10602	1
Fage_P099a	252	Pulse	99	10549026	23001	1
Fage_P099a	253	Picture	Fixation Cross Sternberg Letters after Stroop	10550849	0	1	37319	2	0	next	other	0
Fage_P099a	253	Pulse	99	10561426	10577	1
Fage_P099a	253	Pulse	99	10573826	22977	1
Fage_P099a	253	Pulse	99	10586225	35376	1
Fage_P099a	254	Picture	Retrieval Sternberg Letters	10588168	0	1	24824	2	0	next	hit	1184
Fage_P099a	254	Response	1	10596025	7857	1
Fage_P099a	254	Pulse	99	10598625	10457	1
Fage_P099a	254	Pulse	99	10611025	22857	1
Fage_P099a	255	Picture	Fixation Cross after Retrieval	10612992	0	1	137115	2	0	next	other	0
Fage_P099a	255	Pulse	99	10623425	10433	1
Fage_P099a	255	Pulse	99	10635824	22832	1
Fage_P099a	255	Pulse	99	10648224	35232	1
Fage_P099a	255	Pulse	99	10660624	47632	1
Fage_P099a	255	Pulse	99	10673023	60031	1
Fage_P099a	255	Pulse	99	10685423	72431	1
Fage_P099a	255	Pulse	99	10697823	84831	1
Fage_P099a	255	Pulse	99	10710222	97230	1
Fage_P099a	255	Pulse	99	10722622	109630	1
Fage_P099a	255	Pulse	99	10735022	122030	1
Fage_P099a	255	Pulse	99	10747422	134430	1
Fage_P099a	256	Picture	Encoding Sternberg Letters	10750107	0	1	24824	2	0	next	other	0
Fage_P099a	256	Pulse	99	10759821	9714	1
Fage_P099a	256	Pulse	99	10772221	22114	1
Fage_P099a	257	Picture	Fixation Cross Sternberg Letters after Encoding	10774931	0	1	12496	2	0	next	other	0
Fage_P099a	257	Pulse	99	10784621	9690	1
Fage_P099a	258	Picture	Stroop Sternberg	10787427	0	1	24823	3	0	next	incorrect	1206
Fage_P099a	258	Pulse	99	10797020	9593	1
Fage_P099a	258	Response	2	10797070	9643	1
Fage_P099a	258	Pulse	99	10809420	21993	1
Fage_P099a	259	Picture	Fixation Cross Sternberg Letters after Stroop	10812250	0	2	37320	3	0	next	other	0
Fage_P099a	259	Pulse	99	10821820	9570	1
Fage_P099a	259	Pulse	99	10834219	21969	1
Fage_P099a	259	Pulse	99	10846619	34369	1
Fage_P099a	260	Picture	Retrieval Sternberg Letters	10849570	0	1	24824	2	0	next	incorrect	1214
Fage_P099a	260	Pulse	99	10859019	9449	1
Fage_P099a	260	Response	2	10861799	12229	1
Fage_P099a	260	Pulse	99	10871418	21848	1
Fage_P099a	261	Picture	Fixation Cross after Retrieval	10874394	0	1	112291	2	0	next	other	0
Fage_P099a	261	Pulse	99	10883818	9424	1
Fage_P099a	261	Pulse	99	10896218	21824	1
Fage_P099a	261	Pulse	99	10908617	34223	1
Fage_P099a	261	Pulse	99	10921017	46623	1
Fage_P099a	261	Pulse	99	10933417	59023	1
Fage_P099a	261	Pulse	99	10945817	71423	1
Fage_P099a	261	Pulse	99	10958216	83822	1
Fage_P099a	261	Pulse	99	10970616	96222	1
Fage_P099a	261	Pulse	99	10983016	108622	1
Fage_P099a	262	Picture	Encoding Sternberg Letters	10986685	0	1	24824	2	0	next	other	0
Fage_P099a	262	Pulse	99	10995415	8730	1
Fage_P099a	262	Pulse	99	11007815	21130	1
Fage_P099a	263	Picture	Fixation Cross Sternberg Letters after Encoding	11011509	0	1	12495	2	0	next	other	0
Fage_P099a	263	Pulse	99	11020215	8706	1
Fage_P099a	264	Picture	Stroop Sternberg	11024004	0	1	24824	2	0	next	incorrect	1232
Fage_P099a	264	Response	2	11032034	8030	1
Fage_P099a	264	Pulse	99	11032614	8610	1
Fage_P099a	264	Pulse	99	11045014	21010	1
Fage_P099a	265	Picture	Fixation Cross Sternberg Letters after Stroop	11048828	0	1	37319	3	0	next	other	0
Fage_P099a	265	Pulse	99	11057414	8586	1
Fage_P099a	265	Pulse	99	11069813	20985	1
Fage_P099a	265	Pulse	99	11082213	33385	1
Fage_P099a	266	Picture	Retrieval Sternberg Letters	11086147	0	2	24824	3	0	next	incorrect	1241
Fage_P099a	266	Pulse	99	11094613	8466	1
Fage_P099a	266	Response	2	11097023	10876	1
Fage_P099a	266	Pulse	99	11107012	20865	1
Fage_P099a	267	Picture	Fixation Cross after Retrieval	11110971	0	1	149444	2	0	next	other	0
Fage_P099a	267	Pulse	99	11119412	8441	1
Fage_P099a	267	Pulse	99	11131812	20841	1
Fage_P099a	267	Pulse	99	11144211	33240	1
Fage_P099a	267	Pulse	99	11156611	45640	1
Fage_P099a	267	Pulse	99	11169011	58040	1
Fage_P099a	267	Pulse	99	11181411	70440	1
Fage_P099a	267	Pulse	99	11193810	82839	1
Fage_P099a	267	Pulse	99	11206210	95239	1
Fage_P099a	267	Pulse	99	11218610	107639	1
Fage_P099a	267	Pulse	99	11231009	120038	1
Fage_P099a	267	Pulse	99	11243409	132438	1
Fage_P099a	267	Pulse	99	11255819	144848	1
Fage_P099a	268	Picture	Encoding Sternberg Letters	11260415	0	1	24824	2	0	next	other	0
Fage_P099a	268	Pulse	99	11268209	7794	1
Fage_P099a	268	Pulse	99	11280618	20203	1
Fage_P099a	269	Picture	Fixation Cross Sternberg Letters after Encoding	11285239	0	1	12495	2	0	next	other	0
Fage_P099a	269	Pulse	99	11293018	7779	1
Fage_P099a	270	Picture	Stroop Sternberg	11297734	0	1	24824	2	0	next	incorrect	1263
Fage_P099a	270	Pulse	99	11305418	7684	1
Fage_P099a	270	Response	2	11308007	10273	1
Fage_P099a	270	Pulse	99	11317817	20083	1
Fage_P099a	271	Picture	Fixation Cross Sternberg Letters after Stroop	11322558	0	1	37319	2	0	next	other	0
Fage_P099a	271	Pulse	99	11330217	7659	1
Fage_P099a	271	Pulse	99	11342617	20059	1
Fage_P099a	271	Pulse	99	11355016	32458	1
Fage_P099a	272	Picture	Retrieval Sternberg Letters	11359877	0	1	24824	2	0	next	hit	1271
Fage_P099a	272	Pulse	99	11367416	7539	1
Fage_P099a	272	Response	1	11371686	11809	1
Fage_P099a	272	Pulse	99	11379816	19939	1
Fage_P099a	273	Picture	Fixation Cross after Retrieval	11384701	0	1	124620	2	0	next	other	0
Fage_P099a	273	Pulse	99	11392215	7514	1
Fage_P099a	273	Pulse	99	11404615	19914	1
Fage_P099a	273	Pulse	99	11417015	32314	1
Fage_P099a	273	Pulse	99	11429415	44714	1
Fage_P099a	273	Pulse	99	11441814	57113	1
Fage_P099a	273	Pulse	99	11454214	69513	1
Fage_P099a	273	Pulse	99	11466613	81912	1
Fage_P099a	273	Pulse	99	11479013	94312	1
Fage_P099a	273	Pulse	99	11491413	106712	1
Fage_P099a	273	Pulse	99	11503813	119112	1
Fage_P099a	274	Picture	Encoding Sternberg Letters	11509321	0	1	24824	2	0	next	other	0
Fage_P099a	274	Pulse	99	11516212	6891	1
Fage_P099a	274	Pulse	99	11528612	19291	1
Fage_P099a	275	Picture	Fixation Cross Sternberg Letters after Encoding	11534145	0	1	12495	2	0	next	other	0
Fage_P099a	275	Pulse	99	11541012	6867	1
Fage_P099a	276	Picture	Stroop Sternberg	11546640	0	1	24824	2	0	next	incorrect	1291
Fage_P099a	276	Pulse	99	11553411	6771	1
Fage_P099a	276	Response	2	11554741	8101	1
Fage_P099a	276	Pulse	99	11565811	19171	1
Fage_P099a	277	Picture	Fixation Cross Sternberg Letters after Stroop	11571464	0	1	37319	2	0	next	other	0
Fage_P099a	277	Pulse	99	11578211	6747	1
Fage_P099a	277	Pulse	99	11590610	19146	1
Fage_P099a	277	Pulse	99	11603010	31546	1
Fage_P099a	278	Picture	Retrieval Sternberg Letters	11608783	0	1	24824	2	0	next	hit	1299
Fage_P099a	278	Pulse	99	11615410	6627	1
Fage_P099a	278	Response	1	11619750	10967	1
Fage_P099a	278	Pulse	99	11627810	19027	1
Fage_P099a	279	Picture	Fixation Cross after Retrieval	11633607	0	1	112291	2	0	next	other	0
Fage_P099a	279	Pulse	99	11640209	6602	1
Fage_P099a	279	Pulse	99	11652609	19002	1
Fage_P099a	279	Pulse	99	11665009	31402	1
Fage_P099a	279	Pulse	99	11677408	43801	1
Fage_P099a	279	Pulse	99	11689808	56201	1
Fage_P099a	279	Pulse	99	11702208	68601	1
Fage_P099a	279	Pulse	99	11714607	81000	1
Fage_P099a	279	Pulse	99	11727007	93400	1
Fage_P099a	279	Pulse	99	11739407	105800	1
Fage_P099a	280	Picture	Encoding Sternberg Letters	11745898	0	1	24824	2	0	next	other	0
Fage_P099a	280	Pulse	99	11751806	5908	1
Fage_P099a	280	Pulse	99	11764206	18308	1
Fage_P099a	281	Picture	Fixation Cross Sternberg Letters after Encoding	11770722	0	1	12495	3	0	next	other	0
Fage_P099a	281	Pulse	99	11776606	5884	1
Fage_P099a	282	Picture	Stroop Sternberg	11783217	0	2	24824	4	0	next	hit	1318
Fage_P099a	282	Pulse	99	11789006	5789	1
Fage_P099a	282	Response	1	11790655	7438	1
Fage_P099a	282	Pulse	99	11801405	18188	1
Fage_P099a	283	Picture	Fixation Cross Sternberg Letters after Stroop	11808041	0	2	37320	3	0	next	other	0
Fage_P099a	283	Pulse	99	11813805	5764	1
Fage_P099a	283	Pulse	99	11826205	18164	1
Fage_P099a	283	Pulse	99	11838604	30563	1
Fage_P099a	284	Picture	Retrieval Sternberg Letters	11845361	0	1	24824	2	0	next	hit	1326
Fage_P099a	284	Pulse	99	11851004	5643	1
Fage_P099a	284	Response	1	11856394	11033	1
Fage_P099a	284	Pulse	99	11863404	18043	1
Fage_P099a	285	Picture	Fixation Cross after Retrieval	11870185	0	1	137115	2	0	next	other	0
Fage_P099a	285	Pulse	99	11875803	5618	1
Fage_P099a	285	Pulse	99	11888203	18018	1
Fage_P099a	285	Pulse	99	11900603	30418	1
Fage_P099a	285	Pulse	99	11913002	42817	1
Fage_P099a	285	Pulse	99	11925402	55217	1
Fage_P099a	285	Pulse	99	11937802	67617	1
Fage_P099a	285	Pulse	99	11950202	80017	1
Fage_P099a	285	Pulse	99	11962601	92416	1
Fage_P099a	285	Pulse	99	11975001	104816	1
Fage_P099a	285	Pulse	99	11987401	117216	1
Fage_P099a	285	Pulse	99	11999800	129615	1
Fage_P099a	286	Picture	Encoding Sternberg Letters	12007300	0	1	24823	3	0	next	other	0
Fage_P099a	286	Pulse	99	12012200	4900	1
Fage_P099a	286	Pulse	99	12024600	17300	1
Fage_P099a	287	Picture	Fixation Cross Sternberg Letters after Encoding	12032123	0	2	12496	3	0	next	other	0
Fage_P099a	287	Pulse	99	12036999	4876	1
Fage_P099a	288	Picture	Stroop Sternberg	12044619	0	1	24824	2	0	next	hit	1347
Fage_P099a	288	Pulse	99	12049399	4780	1
Fage_P099a	288	Response	1	12055619	11000	1
Fage_P099a	288	Pulse	99	12061799	17180	1
Fage_P099a	289	Picture	Fixation Cross Sternberg Letters after Stroop	12069443	0	1	37319	2	0	next	other	0
Fage_P099a	289	Pulse	99	12074198	4755	1
Fage_P099a	289	Pulse	99	12086598	17155	1
Fage_P099a	289	Pulse	99	12098998	29555	1
Fage_P099a	290	Picture	Retrieval Sternberg Letters	12106762	0	1	24824	2	0	next	incorrect	1355
Fage_P099a	290	Pulse	99	12111397	4635	1
Fage_P099a	290	Response	2	12117487	10725	1
Fage_P099a	290	Pulse	99	12123797	17035	1
Fage_P099a	291	Picture	Fixation Cross after Retrieval	12131586	0	1	112291	2	0	next	other	0
Fage_P099a	291	Pulse	99	12136197	4611	1
Fage_P099a	291	Pulse	99	12148596	17010	1
Fage_P099a	291	Pulse	99	12160996	29410	1
Fage_P099a	291	Pulse	99	12173396	41810	1
Fage_P099a	291	Pulse	99	12185795	54209	1
Fage_P099a	291	Pulse	99	12198195	66609	1
Fage_P099a	291	Pulse	99	12210595	79009	1
Fage_P099a	291	Pulse	99	12222995	91409	1
Fage_P099a	291	Pulse	99	12235394	103808	1
Fage_P099a	292	Picture	End Sternberg	12243877	0	1	37319	2	0	next	other	0
Fage_P099a	292	Pulse	99	12247794	3917	1
Fage_P099a	292	Pulse	99	12260194	16317	1
Fage_P099a	292	Pulse	99	12272593	28716	1
Fage_P099a	293	Picture	Instruction Stroop	12281196	0	1	37320	2	0	next	other	0
Fage_P099a	293	Pulse	99	12284993	3797	1
Fage_P099a	293	Pulse	99	12297393	16197	1
Fage_P099a	293	Pulse	99	12309792	28596	1
Fage_P099a	294	Picture	stroop neutral close	12318516	0	1	24990	2	0	next	incorrect	1377
Fage_P099a	294	Pulse	99	12322192	3676	1
Fage_P099a	294	Response	2	12330502	11986	1
Fage_P099a	294	Pulse	99	12334592	16076	1
Fage_P099a	295	Picture	stroop neutral close	12343506	0	1	24824	2	0	next	hit	1381
Fage_P099a	295	Pulse	99	12346992	3486	1
Fage_P099a	295	Response	1	12351431	7925	1
Fage_P099a	295	Pulse	99	12359391	15885	1
Fage_P099a	296	Picture	stroop neutral close	12368330	0	1	24991	2	0	next	incorrect	1385
Fage_P099a	296	Pulse	99	12371791	3461	1
Fage_P099a	296	Response	2	12376561	8231	1
Fage_P099a	296	Pulse	99	12384191	15861	1
Fage_P099a	297	Picture	stroop neutral close	12393321	0	1	24990	2	0	next	incorrect	1389
Fage_P099a	297	Pulse	99	12396590	3269	1
Fage_P099a	297	Response	2	12404010	10689	1
Fage_P099a	297	Pulse	99	12408990	15669	1
Fage_P099a	298	Picture	stroop neutral close	12418311	0	1	24991	2	0	next	hit	1393
Fage_P099a	298	Pulse	99	12421390	3079	1
Fage_P099a	298	Response	1	12426469	8158	1
Fage_P099a	298	Pulse	99	12433789	15478	1
Fage_P099a	299	Picture	stroop neutral close	12443302	0	1	24824	2	0	next	incorrect	1397
Fage_P099a	299	Pulse	99	12446189	2887	1
Fage_P099a	299	Response	2	12448829	5527	1
Fage_P099a	299	Pulse	99	12458589	15287	1
Fage_P099a	300	Picture	Fixation Cross Stroop	12468126	0	1	124619	2	0	next	other	0
Fage_P099a	300	Pulse	99	12470988	2862	1
Fage_P099a	300	Pulse	99	12483388	15262	1
Fage_P099a	300	Pulse	99	12495788	27662	1
Fage_P099a	300	Pulse	99	12508188	40062	1
Fage_P099a	300	Pulse	99	12520587	52461	1
Fage_P099a	300	Pulse	99	12532987	64861	1
Fage_P099a	300	Pulse	99	12545387	77261	1
Fage_P099a	300	Pulse	99	12557786	89660	1
Fage_P099a	300	Pulse	99	12570186	102060	1
Fage_P099a	300	Pulse	99	12582586	114460	1
Fage_P099a	301	Picture	stroop neutral close	12592745	0	1	24824	2	0	next	hit	1412
Fage_P099a	301	Pulse	99	12594985	2240	1
Fage_P099a	301	Response	1	12600735	7990	1
Fage_P099a	301	Pulse	99	12607385	14640	1
Fage_P099a	302	Picture	stroop neutral close	12617569	0	1	24824	2	0	next	incorrect	1416
Fage_P099a	302	Pulse	99	12619785	2216	1
Fage_P099a	302	Response	2	12625045	7476	1
Fage_P099a	302	Pulse	99	12632184	14615	1
Fage_P099a	303	Picture	stroop neutral close	12642393	0	1	24824	3	0	next	incorrect	1420
Fage_P099a	303	Pulse	99	12644584	2191	1
Fage_P099a	303	Response	2	12650504	8111	1
Fage_P099a	303	Pulse	99	12656984	14591	1
Fage_P099a	304	Picture	stroop neutral close	12667217	0	2	24824	3	0	next	incorrect	1424
Fage_P099a	304	Pulse	99	12669384	2167	1
Fage_P099a	304	Response	2	12673993	6776	1
Fage_P099a	304	Pulse	99	12681783	14566	1
Fage_P099a	305	Picture	stroop neutral close	12692041	0	1	24824	2	0	next	hit	1428
Fage_P099a	305	Pulse	99	12694183	2142	1
Fage_P099a	305	Response	1	12699103	7062	1
Fage_P099a	305	Pulse	99	12706582	14541	1
Fage_P099a	306	Picture	stroop neutral close	12716865	0	1	24824	2	0	next	incorrect	1432
Fage_P099a	306	Pulse	99	12718982	2117	1
Fage_P099a	306	Response	2	12721902	5037	1
Fage_P099a	306	Pulse	99	12731382	14517	1
Fage_P099a	307	Picture	Fixation Cross Stroop	12741689	0	1	124620	2	0	next	other	0
Fage_P099a	307	Pulse	99	12743782	2093	1
Fage_P099a	307	Pulse	99	12756181	14492	1
Fage_P099a	307	Pulse	99	12768581	26892	1
Fage_P099a	307	Pulse	99	12780981	39292	1
Fage_P099a	307	Pulse	99	12793380	51691	1
Fage_P099a	307	Pulse	99	12805780	64091	1
Fage_P099a	307	Pulse	99	12818180	76491	1
Fage_P099a	307	Pulse	99	12830580	88891	1
Fage_P099a	307	Pulse	99	12842979	101290	1
Fage_P099a	307	Pulse	99	12855379	113690	1
Fage_P099a	308	Picture	stroop neutral close	12866309	0	1	24990	3	0	next	hit	1447
Fage_P099a	308	Pulse	99	12867779	1470	1
Fage_P099a	308	Response	1	12873718	7409	1
Fage_P099a	308	Pulse	99	12880178	13869	1
Fage_P099a	309	Picture	stroop neutral close	12891299	0	2	24991	3	0	next	incorrect	1451
Fage_P099a	309	Pulse	99	12892578	1279	1
Fage_P099a	309	Response	2	12895928	4629	1
Fage_P099a	309	Pulse	99	12904978	13679	1
Fage_P099a	310	Picture	stroop neutral close	12916290	0	1	24824	2	0	next	incorrect	1455
Fage_P099a	310	Pulse	99	12917377	1087	1
Fage_P099a	310	Response	2	12925727	9437	1
Fage_P099a	310	Pulse	99	12929777	13487	1
Fage_P099a	311	Picture	stroop neutral close	12941114	0	1	24824	2	0	next	incorrect	1459
Fage_P099a	311	Pulse	99	12942177	1063	1
Fage_P099a	311	Response	2	12948696	7582	1
Fage_P099a	311	Pulse	99	12954576	13462	1
Fage_P099a	312	Picture	stroop neutral close	12965938	0	1	24991	2	0	next	hit	1463
Fage_P099a	312	Pulse	99	12966976	1038	1
Fage_P099a	312	Response	1	12973686	7748	1
Fage_P099a	312	Pulse	99	12979376	13438	1
Fage_P099a	313	Picture	stroop neutral close	12990929	0	1	24824	2	0	next	hit	1467
Fage_P099a	313	Pulse	99	12991775	846	1
Fage_P099a	313	Response	1	12999425	8496	1
Fage_P099a	313	Pulse	99	13004175	13246	1
Fage_P099a	314	Picture	Fixation Cross Stroop	13015753	0	1	124619	2	0	next	other	0
Fage_P099a	314	Pulse	99	13016575	822	1
Fage_P099a	314	Pulse	99	13028975	13222	1
Fage_P099a	314	Pulse	99	13041374	25621	1
Fage_P099a	314	Pulse	99	13053774	38021	1
Fage_P099a	314	Pulse	99	13066173	50420	1
Fage_P099a	314	Pulse	99	13078573	62820	1
Fage_P099a	314	Pulse	99	13090973	75220	1
Fage_P099a	314	Pulse	99	13103373	87620	1
Fage_P099a	314	Pulse	99	13115772	100019	1
Fage_P099a	314	Pulse	99	13128172	112419	1
Fage_P099a	315	Picture	stroop neutral close	13140372	0	1	24824	2	0	next	incorrect	1482
Fage_P099a	315	Pulse	99	13140582	210	1
Fage_P099a	315	Response	2	13148651	8279	1
Fage_P099a	315	Pulse	99	13152981	12609	1
Fage_P099a	316	Picture	stroop neutral close	13165196	0	1	24991	2	0	next	hit	1486
Fage_P099a	316	Pulse	99	13165381	185	1
Fage_P099a	316	Response	1	13172121	6925	1
Fage_P099a	316	Pulse	99	13177781	12585	1
Fage_P099a	316	Pulse	99	13190181	24985	1
Fage_P099a	317	Picture	stroop neutral close	13190187	0	1	24990	2	0	next	incorrect	1490
Fage_P099a	317	Response	2	13196160	5973	1
Fage_P099a	317	Pulse	99	13202580	12393	1
Fage_P099a	317	Pulse	99	13214980	24793	1
Fage_P099a	318	Picture	stroop neutral close	13215177	0	1	24824	2	0	next	incorrect	1494
Fage_P099a	318	Response	2	13221150	5973	1
Fage_P099a	318	Pulse	99	13227380	12203	1
Fage_P099a	318	Pulse	99	13239779	24602	1
Fage_P099a	319	Picture	stroop neutral close	13240001	0	1	24991	2	0	next	incorrect	1498
Fage_P099a	319	Response	2	13247289	7288	1
Fage_P099a	319	Pulse	99	13252179	12178	1
Fage_P099a	319	Pulse	99	13264579	24578	1
Fage_P099a	319	Response	2	13264898	24897	1
Fage_P099a	320	Picture	stroop neutral close	13264992	0	1	24824	2	0	next	incorrect	1504
Fage_P099a	320	Pulse	99	13276978	11986	1
Fage_P099a	320	Response	2	13279138	14146	1
Fage_P099a	320	Pulse	99	13289378	24386	1
Fage_P099a	321	Picture	Fixation Cross Stroop	13289816	0	1	124619	3	0	next	other	0
Fage_P099a	321	Pulse	99	13301778	11962	1
Fage_P099a	321	Pulse	99	13314177	24361	1
Fage_P099a	321	Pulse	99	13326577	36761	1
Fage_P099a	321	Pulse	99	13338977	49161	1
Fage_P099a	321	Pulse	99	13351376	61560	1
Fage_P099a	321	Pulse	99	13363776	73960	1
Fage_P099a	321	Pulse	99	13376176	86360	1
Fage_P099a	321	Pulse	99	13388576	98760	1
Fage_P099a	321	Pulse	99	13400975	111159	1
Fage_P099a	321	Pulse	99	13413375	123559	1
Fage_P099a	322	Picture	stroop maximum incongruent	13414435	0	2	24824	4	0	next	incorrect	1518
Fage_P099a	322	Response	2	13420735	6300	1
Fage_P099a	322	Pulse	99	13425775	11340	1
Fage_P099a	322	Pulse	99	13438174	23739	1
Fage_P099a	323	Picture	stroop maximum incongruent	13439259	0	2	24824	3	0	next	hit	1522
Fage_P099a	323	Response	1	13449554	10295	1
Fage_P099a	323	Pulse	99	13450574	11315	1
Fage_P099a	323	Pulse	99	13462974	23715	1
Fage_P099a	324	Picture	stroop maximum incongruent	13464083	0	1	24824	2	0	next	hit	1526
Fage_P099a	324	Response	1	13473273	9190	1
Fage_P099a	324	Pulse	99	13475373	11290	1
Fage_P099a	324	Pulse	99	13487773	23690	1
Fage_P099a	325	Picture	stroop maximum incongruent	13488907	0	1	24824	2	0	next	incorrect	1530
Fage_P099a	325	Response	2	13496143	7236	1
Fage_P099a	325	Pulse	99	13500173	11266	1
Fage_P099a	325	Pulse	99	13512572	23665	1
Fage_P099a	326	Picture	stroop maximum incongruent	13513731	0	1	24991	2	0	next	hit	1534
Fage_P099a	326	Response	1	13523062	9331	1
Fage_P099a	326	Pulse	99	13524972	11241	1
Fage_P099a	326	Pulse	99	13537372	23641	1
Fage_P099a	327	Picture	stroop maximum incongruent	13538722	0	1	24824	2	0	next	incorrect	1538
Fage_P099a	327	Response	2	13546702	7980	1
Fage_P099a	327	Pulse	99	13549771	11049	1
Fage_P099a	327	Pulse	99	13562171	23449	1
Fage_P099a	328	Picture	Fixation Cross Stroop	13563546	0	1	124620	2	0	next	other	0
Fage_P099a	328	Pulse	99	13574571	11025	1
Fage_P099a	328	Pulse	99	13586971	23425	1
Fage_P099a	328	Pulse	99	13599370	35824	1
Fage_P099a	328	Pulse	99	13611770	48224	1
Fage_P099a	328	Pulse	99	13624170	60624	1
Fage_P099a	328	Pulse	99	13636569	73023	1
Fage_P099a	328	Pulse	99	13648969	85423	1
Fage_P099a	328	Pulse	99	13661369	97823	1
Fage_P099a	328	Pulse	99	13673768	110222	1
Fage_P099a	328	Pulse	99	13686168	122622	1
Fage_P099a	329	Picture	stroop maximum incongruent	13688166	0	1	24824	2	0	next	incorrect	1553
Fage_P099a	329	Response	2	13696918	8752	1
Fage_P099a	329	Pulse	99	13698568	10402	1
Fage_P099a	329	Pulse	99	13710967	22801	1
Fage_P099a	330	Picture	stroop maximum incongruent	13712990	0	1	24990	2	0	next	incorrect	1557
Fage_P099a	330	Response	2	13722877	9887	1
Fage_P099a	330	Pulse	99	13723367	10377	1
Fage_P099a	330	Pulse	99	13735767	22777	1
Fage_P099a	331	Picture	stroop maximum incongruent	13737980	0	1	24824	2	0	next	hit	1561
Fage_P099a	331	Response	1	13744567	6587	1
Fage_P099a	331	Pulse	99	13748166	10186	1
Fage_P099a	331	Pulse	99	13760566	22586	1
Fage_P099a	332	Picture	stroop maximum incongruent	13762804	0	1	24824	2	0	next	hit	1565
Fage_P099a	332	Response	1	13772696	9892	1
Fage_P099a	332	Pulse	99	13772966	10162	1
Fage_P099a	332	Pulse	99	13785366	22562	1
Fage_P099a	333	Picture	stroop maximum incongruent	13787628	0	1	24824	2	0	next	hit	1570
Fage_P099a	333	Pulse	99	13797765	10137	1
Fage_P099a	333	Response	1	13799255	11627	1
Fage_P099a	333	Pulse	99	13810165	22537	1
Fage_P099a	334	Picture	stroop maximum incongruent	13812452	0	1	24824	2	0	next	hit	1574
Fage_P099a	334	Pulse	99	13822565	10113	1
Fage_P099a	334	Response	1	13822574	10122	1
Fage_P099a	334	Pulse	99	13834964	22512	1
Fage_P099a	335	Picture	Fixation Cross Stroop	13837276	0	1	124620	2	0	next	other	0
Fage_P099a	335	Pulse	99	13847364	10088	1
Fage_P099a	335	Pulse	99	13859764	22488	1
Fage_P099a	335	Pulse	99	13872164	34888	1
Fage_P099a	335	Pulse	99	13884563	47287	1
Fage_P099a	335	Pulse	99	13896963	59687	1
Fage_P099a	335	Pulse	99	13909362	72086	1
Fage_P099a	335	Pulse	99	13921762	84486	1
Fage_P099a	335	Pulse	99	13934162	96886	1
Fage_P099a	335	Pulse	99	13946562	109286	1
Fage_P099a	335	Pulse	99	13958961	121685	1
Fage_P099a	336	Picture	stroop maximum incongruent	13961896	0	1	24824	2	0	next	hit	1589
Fage_P099a	336	Pulse	99	13971361	9465	1
Fage_P099a	336	Response	1	13972181	10285	1
Fage_P099a	336	Pulse	99	13983761	21865	1
Fage_P099a	337	Picture	stroop maximum incongruent	13986720	0	1	24990	2	0	next	hit	1592
Fage_P099a	337	Response	1	13995490	8770	1
Fage_P099a	337	Pulse	99	13996160	9440	1
Fage_P099a	337	Pulse	99	14008560	21840	1
Fage_P099a	338	Picture	stroop maximum incongruent	14011710	0	1	24824	2	0	next	incorrect	1596
Fage_P099a	338	Response	2	14019220	7510	1
Fage_P099a	338	Pulse	99	14020959	9249	1
Fage_P099a	338	Pulse	99	14033359	21649	1
Fage_P099a	339	Picture	stroop maximum incongruent	14036534	0	1	24824	2	0	next	hit	1601
Fage_P099a	339	Pulse	99	14045759	9225	1
Fage_P099a	339	Response	1	14046059	9525	1
Fage_P099a	339	Pulse	99	14058159	21625	1
Fage_P099a	340	Picture	stroop maximum incongruent	14061358	0	1	24824	2	0	next	hit	1605
Fage_P099a	340	Pulse	99	14070558	9200	1
Fage_P099a	340	Response	1	14073038	11680	1
Fage_P099a	340	Pulse	99	14082958	21600	1
Fage_P099a	341	Picture	stroop maximum incongruent	14086182	0	1	24824	2	0	next	incorrect	1608
Fage_P099a	341	Response	2	14094868	8686	1
Fage_P099a	341	Pulse	99	14095358	9176	1
Fage_P099a	341	Pulse	99	14107758	21576	1
Fage_P099a	342	Picture	Fixation Cross Stroop	14111006	0	1	124620	2	0	next	other	0
Fage_P099a	342	Pulse	99	14120157	9151	1
Fage_P099a	342	Pulse	99	14132557	21551	1
Fage_P099a	342	Pulse	99	14144957	33951	1
Fage_P099a	342	Pulse	99	14157356	46350	1
Fage_P099a	342	Pulse	99	14169756	58750	1
Fage_P099a	342	Pulse	99	14182156	71150	1
Fage_P099a	342	Pulse	99	14194555	83549	1
Fage_P099a	342	Pulse	99	14206955	95949	1
Fage_P099a	342	Pulse	99	14219355	108349	1
Fage_P099a	342	Pulse	99	14231754	120748	1
Fage_P099a	343	Picture	stroop maximum incongruent	14235626	0	1	24990	2	0	next	incorrect	1624
Fage_P099a	343	Pulse	99	14244154	8528	1
Fage_P099a	343	Response	2	14245044	9418	1
Fage_P099a	343	Pulse	99	14256554	20928	1
Fage_P099a	344	Picture	stroop maximum incongruent	14260616	0	1	24991	2	0	next	hit	1628
Fage_P099a	344	Pulse	99	14268954	8338	1
Fage_P099a	344	Response	1	14270503	9887	1
Fage_P099a	344	Pulse	99	14281353	20737	1
Fage_P099a	345	Picture	stroop maximum incongruent	14285607	0	1	24824	2	0	next	incorrect	1631
Fage_P099a	345	Response	2	14292603	6996	1
Fage_P099a	345	Pulse	99	14293753	8146	1
Fage_P099a	345	Pulse	99	14306152	20545	1
Fage_P099a	346	Picture	stroop maximum incongruent	14310431	0	1	24990	3	0	next	incorrect	1636
Fage_P099a	346	Pulse	99	14318552	8121	1
Fage_P099a	346	Response	2	14320302	9871	1
Fage_P099a	346	Pulse	99	14330952	20521	1
Fage_P099a	347	Picture	stroop maximum incongruent	14335421	0	2	24824	3	0	next	incorrect	1640
Fage_P099a	347	Pulse	99	14343352	7931	1
Fage_P099a	347	Response	2	14348151	12730	1
Fage_P099a	347	Pulse	99	14355751	20330	1
Fage_P099a	348	Picture	stroop maximum incongruent	14360245	0	1	24824	3	0	next	incorrect	1644
Fage_P099a	348	Pulse	99	14368151	7906	1
Fage_P099a	348	Response	2	14369771	9526	1
Fage_P099a	348	Pulse	99	14380551	20306	1
Fage_P099a	349	Picture	Fixation Cross Stroop	14385069	0	2	124620	3	0	next	other	0
Fage_P099a	349	Pulse	99	14392950	7881	1
Fage_P099a	349	Pulse	99	14405350	20281	1
Fage_P099a	349	Pulse	99	14417750	32681	1
Fage_P099a	349	Pulse	99	14430150	45081	1
Fage_P099a	349	Pulse	99	14442549	57480	1
Fage_P099a	349	Pulse	99	14454949	69880	1
Fage_P099a	349	Pulse	99	14467349	82280	1
Fage_P099a	349	Pulse	99	14479748	94679	1
Fage_P099a	349	Pulse	99	14492148	107079	1
Fage_P099a	349	Pulse	99	14504548	119479	1
Fage_P099a	350	Picture	End Stroop	14509689	0	1	45581	2	0	next	other	0
Fage_P099a	350	Pulse	99	14516947	7258	1
Fage_P099a	350	Pulse	99	14529347	19658	1
Fage_P099a	350	Pulse	99	14541747	32058	1
