# Supplementary material for: Towards clinical applicability of fMRI via systematic filtering
Source: PLoS One. 2025 May 12;20(5):e0321088. doi: 10.1371/journal.pone.0321088 (PMC12068634; doi:10.1371/journal.pone.0321088)
Supplement: S1 Code — (ZIP) [file pone.0321088.s001.zip › PLOS_DATA_CODE/Logfiles/Fage_P099b-fage.log]

Scenario - Fage Final
Logfile written - 08/12/2013 11:47:40

Subject	Trial	Event Type	Code	Time	TTime	Uncertainty	Duration	Uncertainty	ReqTime	ReqDur	Stim Type	Pair Index

Fage_P099b	1	Pulse	99	75236	85232	1
Fage_P099b	2	Picture	Instruction Sternberg Symbols	75467	0	1	37319	2	0	next	other	0
Fage_P099b	2	Pulse	99	87636	12169	1
Fage_P099b	2	Pulse	99	100035	24568	1
Fage_P099b	2	Pulse	99	112435	36968	1
Fage_P099b	3	Picture	Encoding Sternberg Symbols	112786	0	1	24824	2	0	next	other	0
Fage_P099b	3	Pulse	99	124835	12049	1
Fage_P099b	3	Pulse	99	137234	24448	1
Fage_P099b	4	Picture	Fixation Cross Sternberg Symbols after Encoding	137610	0	1	12496	2	0	next	other	0
Fage_P099b	4	Pulse	99	149634	12024	1
Fage_P099b	5	Picture	Stroop Sternberg	150106	0	1	24823	3	0	next	incorrect	12
Fage_P099b	5	Response	2	157944	7838	1
Fage_P099b	5	Pulse	99	162034	11928	1
Fage_P099b	5	Pulse	99	174433	24327	1
Fage_P099b	6	Picture	Fixation Cross Sternberg Symbols after Stroop	174929	0	2	37320	3	0	next	other	0
Fage_P099b	6	Pulse	99	186833	11904	1
Fage_P099b	6	Pulse	99	199233	24304	1
Fage_P099b	6	Pulse	99	211632	36703	1
Fage_P099b	7	Picture	Retrieval Sternberg Symbols	212249	0	1	24824	2	0	next	hit	20
Fage_P099b	7	Response	1	221862	9613	1
Fage_P099b	7	Pulse	99	224032	11783	1
Fage_P099b	7	Pulse	99	236432	24183	1
Fage_P099b	8	Picture	Fixation Cross after Retrieval	237073	0	1	112291	2	0	next	other	0
Fage_P099b	8	Pulse	99	248832	11759	1
Fage_P099b	8	Pulse	99	261231	24158	1
Fage_P099b	8	Pulse	99	273631	36558	1
Fage_P099b	8	Pulse	99	286031	48958	1
Fage_P099b	8	Pulse	99	298430	61357	1
Fage_P099b	8	Pulse	99	310830	73757	1
Fage_P099b	8	Pulse	99	323230	86157	1
Fage_P099b	8	Pulse	99	335629	98556	1
Fage_P099b	8	Pulse	99	348029	110956	1
Fage_P099b	9	Picture	Encoding Sternberg Symbols	349364	0	1	24824	2	0	next	other	0
Fage_P099b	9	Pulse	99	360429	11065	1
Fage_P099b	9	Pulse	99	372828	23464	1
Fage_P099b	10	Picture	Fixation Cross Sternberg Symbols after Encoding	374188	0	1	12495	2	0	next	other	0
Fage_P099b	10	Pulse	99	385228	11040	1
Fage_P099b	11	Picture	Stroop Sternberg	386683	0	1	24824	2	0	next	incorrect	39
Fage_P099b	11	Response	2	395298	8615	1
Fage_P099b	11	Pulse	99	397628	10945	1
Fage_P099b	11	Pulse	99	410028	23345	1
Fage_P099b	12	Picture	Fixation Cross Sternberg Symbols after Stroop	411507	0	1	37319	2	0	next	other	0
Fage_P099b	12	Pulse	99	422427	10920	1
Fage_P099b	12	Pulse	99	434827	23320	1
Fage_P099b	12	Pulse	99	447227	35720	1
Fage_P099b	13	Picture	Retrieval Sternberg Symbols	448826	0	1	24824	2	0	next	incorrect	48
Fage_P099b	13	Pulse	99	459626	10800	1
Fage_P099b	13	Response	2	465556	16730	1
Fage_P099b	13	Pulse	99	472026	23200	1
Fage_P099b	14	Picture	Fixation Cross after Retrieval	473650	0	1	149444	2	0	next	other	0
Fage_P099b	14	Pulse	99	484426	10776	1
Fage_P099b	14	Pulse	99	496825	23175	1
Fage_P099b	14	Pulse	99	509225	35575	1
Fage_P099b	14	Pulse	99	521625	47975	1
Fage_P099b	14	Pulse	99	534024	60374	1
Fage_P099b	14	Pulse	99	546424	72774	1
Fage_P099b	14	Pulse	99	558824	85174	1
Fage_P099b	14	Pulse	99	571223	97573	1
Fage_P099b	14	Pulse	99	583623	109973	1
Fage_P099b	14	Pulse	99	596023	122373	1
Fage_P099b	14	Pulse	99	608422	134772	1
Fage_P099b	14	Pulse	99	620822	147172	1
Fage_P099b	15	Picture	Encoding Sternberg Symbols	623094	0	1	24824	2	0	next	other	0
Fage_P099b	15	Pulse	99	633222	10128	1
Fage_P099b	15	Pulse	99	645622	22528	1
Fage_P099b	16	Picture	Fixation Cross Sternberg Symbols after Encoding	647918	0	1	12495	2	0	next	other	0
Fage_P099b	16	Pulse	99	658021	10103	1
Fage_P099b	17	Picture	Stroop Sternberg	660413	0	1	24824	2	0	next	hit	69
Fage_P099b	17	Response	1	668971	8558	1
Fage_P099b	17	Pulse	99	670421	10008	1
Fage_P099b	17	Pulse	99	682821	22408	1
Fage_P099b	18	Picture	Fixation Cross Sternberg Symbols after Stroop	685237	0	1	37319	2	0	next	other	0
Fage_P099b	18	Pulse	99	695220	9983	1
Fage_P099b	18	Pulse	99	707620	22383	1
Fage_P099b	18	Pulse	99	720020	34783	1
Fage_P099b	19	Picture	Retrieval Sternberg Symbols	722556	0	1	24824	2	0	next	hit	77
Fage_P099b	19	Response	1	731820	9264	1
Fage_P099b	19	Pulse	99	732419	9863	1
Fage_P099b	19	Pulse	99	744819	22263	1
Fage_P099b	20	Picture	Fixation Cross after Retrieval	747380	0	1	124620	2	0	next	other	0
Fage_P099b	20	Pulse	99	757219	9839	1
Fage_P099b	20	Pulse	99	769618	22238	1
Fage_P099b	20	Pulse	99	782018	34638	1
Fage_P099b	20	Pulse	99	794418	47038	1
Fage_P099b	20	Pulse	99	806818	59438	1
Fage_P099b	20	Pulse	99	819217	71837	1
Fage_P099b	20	Pulse	99	831617	84237	1
Fage_P099b	20	Pulse	99	844017	96637	1
Fage_P099b	20	Pulse	99	856416	109036	1
Fage_P099b	20	Pulse	99	868816	121436	1
Fage_P099b	21	Picture	Encoding Sternberg Symbols	872000	0	1	24824	2	0	next	other	0
Fage_P099b	21	Pulse	99	881216	9216	1
Fage_P099b	21	Pulse	99	893615	21615	1
Fage_P099b	22	Picture	Fixation Cross Sternberg Symbols after Encoding	896824	0	1	12495	2	0	next	other	0
Fage_P099b	22	Pulse	99	906015	9191	1
Fage_P099b	23	Picture	Stroop Sternberg	909319	0	1	24824	2	0	next	hit	97
Fage_P099b	23	Response	1	918385	9066	1
Fage_P099b	23	Pulse	99	918414	9095	1
Fage_P099b	23	Pulse	99	930824	21505	1
Fage_P099b	24	Picture	Fixation Cross Sternberg Symbols after Stroop	934143	0	1	37319	2	0	next	other	0
Fage_P099b	24	Pulse	99	943214	9071	1
Fage_P099b	24	Pulse	99	955614	21471	1
Fage_P099b	24	Pulse	99	968023	33880	1
Fage_P099b	25	Picture	Retrieval Sternberg Symbols	971462	0	1	24824	2	0	next	incorrect	105
Fage_P099b	25	Response	2	978833	7371	1
Fage_P099b	25	Pulse	99	980423	8961	1
Fage_P099b	25	Pulse	99	992823	21361	1
Fage_P099b	26	Picture	Fixation Cross after Retrieval	996286	0	1	136949	2	0	next	other	0
Fage_P099b	26	Pulse	99	1005223	8937	1
Fage_P099b	26	Pulse	99	1017622	21336	1
Fage_P099b	26	Pulse	99	1030022	33736	1
Fage_P099b	26	Pulse	99	1042422	46136	1
Fage_P099b	26	Pulse	99	1054821	58535	1
Fage_P099b	26	Pulse	99	1067221	70935	1
Fage_P099b	26	Pulse	99	1079621	83335	1
Fage_P099b	26	Pulse	99	1092020	95734	1
Fage_P099b	26	Pulse	99	1104420	108134	1
Fage_P099b	26	Pulse	99	1116820	120534	1
Fage_P099b	26	Pulse	99	1129220	132934	1
Fage_P099b	27	Picture	Encoding Sternberg Symbols	1133235	0	1	24824	2	0	next	other	0
Fage_P099b	27	Pulse	99	1141619	8384	1
Fage_P099b	27	Pulse	99	1154019	20784	1
Fage_P099b	28	Picture	Fixation Cross Sternberg Symbols after Encoding	1158059	0	1	12495	2	0	next	other	0
Fage_P099b	28	Pulse	99	1166419	8360	1
Fage_P099b	29	Picture	Stroop Sternberg	1170554	0	1	24824	2	0	next	incorrect	127
Fage_P099b	29	Pulse	99	1178818	8264	1
Fage_P099b	29	Response	2	1180748	10194	1
Fage_P099b	29	Pulse	99	1191218	20664	1
Fage_P099b	30	Picture	Fixation Cross Sternberg Symbols after Stroop	1195378	0	1	37319	2	0	next	other	0
Fage_P099b	30	Pulse	99	1203618	8240	1
Fage_P099b	30	Pulse	99	1216017	20639	1
Fage_P099b	30	Pulse	99	1228417	33039	1
Fage_P099b	31	Picture	Retrieval Sternberg Symbols	1232697	0	1	24824	2	0	next	incorrect	135
Fage_P099b	31	Pulse	99	1240817	8120	1
Fage_P099b	31	Response	2	1245227	12530	1
Fage_P099b	31	Pulse	99	1253216	20519	1
Fage_P099b	32	Picture	Fixation Cross after Retrieval	1257521	0	1	124620	2	0	next	other	0
Fage_P099b	32	Pulse	99	1265616	8095	1
Fage_P099b	32	Pulse	99	1278016	20495	1
Fage_P099b	32	Pulse	99	1290415	32894	1
Fage_P099b	32	Pulse	99	1302815	45294	1
Fage_P099b	32	Pulse	99	1315215	57694	1
Fage_P099b	32	Pulse	99	1327615	70094	1
Fage_P099b	32	Pulse	99	1340014	82493	1
Fage_P099b	32	Pulse	99	1352414	94893	1
Fage_P099b	32	Pulse	99	1364814	107293	1
Fage_P099b	32	Pulse	99	1377213	119692	1
Fage_P099b	33	Picture	Encoding Sternberg Symbols	1382141	0	1	24824	2	0	next	other	0
Fage_P099b	33	Pulse	99	1389613	7472	1
Fage_P099b	33	Pulse	99	1402013	19872	1
Fage_P099b	34	Picture	Fixation Cross Sternberg Symbols after Encoding	1406965	0	1	12495	2	0	next	other	0
Fage_P099b	34	Pulse	99	1414412	7447	1
Fage_P099b	35	Picture	Stroop Sternberg	1419460	0	1	24824	2	0	next	incorrect	154
Fage_P099b	35	Response	2	1426442	6982	1
Fage_P099b	35	Pulse	99	1426812	7352	1
Fage_P099b	35	Pulse	99	1439212	19752	1
Fage_P099b	36	Picture	Fixation Cross Sternberg Symbols after Stroop	1444284	0	1	37319	2	0	next	other	0
Fage_P099b	36	Pulse	99	1451612	7328	1
Fage_P099b	36	Pulse	99	1464011	19727	1
Fage_P099b	36	Pulse	99	1476411	32127	1
Fage_P099b	37	Picture	Retrieval Sternberg Symbols	1481603	0	1	24824	2	0	next	hit	162
Fage_P099b	37	Response	1	1487851	6248	1
Fage_P099b	37	Pulse	99	1488810	7207	1
Fage_P099b	37	Pulse	99	1501210	19607	1
Fage_P099b	38	Picture	Fixation Cross after Retrieval	1506427	0	1	112291	2	0	next	other	0
Fage_P099b	38	Pulse	99	1513610	7183	1
Fage_P099b	38	Pulse	99	1526009	19582	1
Fage_P099b	38	Pulse	99	1538409	31982	1
Fage_P099b	38	Pulse	99	1550809	44382	1
Fage_P099b	38	Pulse	99	1563209	56782	1
Fage_P099b	38	Pulse	99	1575608	69181	1
Fage_P099b	38	Pulse	99	1588008	81581	1
Fage_P099b	38	Pulse	99	1600408	93981	1
Fage_P099b	38	Pulse	99	1612808	106381	1
Fage_P099b	39	Picture	Encoding Sternberg Symbols	1618718	0	1	24824	2	0	next	other	0
Fage_P099b	39	Pulse	99	1625207	6489	1
Fage_P099b	39	Pulse	99	1637607	18889	1
Fage_P099b	40	Picture	Fixation Cross Sternberg Symbols after Encoding	1643542	0	1	12495	2	0	next	other	0
Fage_P099b	40	Pulse	99	1650007	6465	1
Fage_P099b	41	Picture	Stroop Sternberg	1656037	0	1	24824	2	0	next	hit	182
Fage_P099b	41	Pulse	99	1662406	6369	1
Fage_P099b	41	Response	1	1666136	10099	1
Fage_P099b	41	Pulse	99	1674806	18769	1
Fage_P099b	42	Picture	Fixation Cross Sternberg Symbols after Stroop	1680861	0	1	37320	2	0	next	other	0
Fage_P099b	42	Pulse	99	1687206	6345	1
Fage_P099b	42	Pulse	99	1699605	18744	1
Fage_P099b	42	Pulse	99	1712005	31144	1
Fage_P099b	43	Picture	Retrieval Sternberg Symbols	1718181	0	1	24824	2	0	next	incorrect	190
Fage_P099b	43	Pulse	99	1724405	6224	1
Fage_P099b	43	Response	2	1728714	10533	1
Fage_P099b	43	Pulse	99	1736804	18623	1
Fage_P099b	44	Picture	Fixation Cross after Retrieval	1743005	0	1	112291	2	0	next	other	0
Fage_P099b	44	Pulse	99	1749204	6199	1
Fage_P099b	44	Pulse	99	1761604	18599	1
Fage_P099b	44	Pulse	99	1774003	30998	1
Fage_P099b	44	Pulse	99	1786403	43398	1
Fage_P099b	44	Pulse	99	1798803	55798	1
Fage_P099b	44	Pulse	99	1811202	68197	1
Fage_P099b	44	Pulse	99	1823602	80597	1
Fage_P099b	44	Pulse	99	1836002	92997	1
Fage_P099b	44	Pulse	99	1848401	105396	1
Fage_P099b	45	Picture	Encoding Sternberg Symbols	1855296	0	1	24824	2	0	next	other	0
Fage_P099b	45	Pulse	99	1860801	5505	1
Fage_P099b	45	Pulse	99	1873201	17905	1
Fage_P099b	46	Picture	Fixation Cross Sternberg Symbols after Encoding	1880120	0	1	12495	2	0	next	other	0
Fage_P099b	46	Pulse	99	1885601	5481	1
Fage_P099b	47	Picture	Stroop Sternberg	1892615	0	1	24824	2	0	next	incorrect	209
Fage_P099b	47	Pulse	99	1898000	5385	1
Fage_P099b	47	Response	2	1899240	6625	1
Fage_P099b	47	Pulse	99	1910400	17785	1
Fage_P099b	48	Picture	Fixation Cross Sternberg Symbols after Stroop	1917439	0	1	37319	2	0	next	other	0
Fage_P099b	48	Pulse	99	1922800	5361	1
Fage_P099b	48	Pulse	99	1935199	17760	1
Fage_P099b	48	Pulse	99	1947599	30160	1
Fage_P099b	49	Picture	Retrieval Sternberg Symbols	1954758	0	1	24824	2	0	next	incorrect	217
Fage_P099b	49	Pulse	99	1959999	5241	1
Fage_P099b	49	Response	2	1961629	6871	1
Fage_P099b	49	Pulse	99	1972398	17640	1
Fage_P099b	50	Picture	Fixation Cross after Retrieval	1979582	0	1	136948	2	0	next	other	0
Fage_P099b	50	Pulse	99	1984798	5216	1
Fage_P099b	50	Pulse	99	1997198	17616	1
Fage_P099b	50	Pulse	99	2009598	30016	1
Fage_P099b	50	Pulse	99	2021997	42415	1
Fage_P099b	50	Pulse	99	2034397	54815	1
Fage_P099b	50	Pulse	99	2046797	67215	1
Fage_P099b	50	Pulse	99	2059196	79614	1
Fage_P099b	50	Pulse	99	2071596	92014	1
Fage_P099b	50	Pulse	99	2083996	104414	1
Fage_P099b	50	Pulse	99	2096395	116813	1
Fage_P099b	50	Pulse	99	2108795	129213	1
Fage_P099b	51	Picture	Encoding Sternberg Symbols	2116530	0	1	24824	2	0	next	other	0
Fage_P099b	51	Pulse	99	2121195	4665	1
Fage_P099b	51	Pulse	99	2133594	17064	1
Fage_P099b	52	Picture	Fixation Cross Sternberg Symbols after Encoding	2141354	0	1	12496	2	0	next	other	0
Fage_P099b	52	Pulse	99	2145994	4640	1
Fage_P099b	53	Picture	Stroop Sternberg	2153850	0	1	24824	2	0	next	hit	238
Fage_P099b	53	Pulse	99	2158394	4544	1
Fage_P099b	53	Response	1	2164464	10614	1
Fage_P099b	53	Pulse	99	2170793	16943	1
Fage_P099b	54	Picture	Fixation Cross Sternberg Symbols after Stroop	2178674	0	1	37319	2	0	next	other	0
Fage_P099b	54	Pulse	99	2183193	4519	1
Fage_P099b	54	Pulse	99	2195593	16919	1
Fage_P099b	54	Pulse	99	2207993	29319	1
Fage_P099b	55	Picture	Retrieval Sternberg Symbols	2215993	0	1	24824	2	0	next	incorrect	246
Fage_P099b	55	Pulse	99	2220392	4399	1
Fage_P099b	55	Response	2	2226482	10489	1
Fage_P099b	55	Pulse	99	2232792	16799	1
Fage_P099b	56	Picture	Fixation Cross after Retrieval	2240817	0	1	124619	3	0	next	other	0
Fage_P099b	56	Pulse	99	2245192	4375	1
Fage_P099b	56	Pulse	99	2257591	16774	1
Fage_P099b	56	Pulse	99	2269991	29174	1
Fage_P099b	56	Pulse	99	2282391	41574	1
Fage_P099b	56	Pulse	99	2294790	53973	1
Fage_P099b	56	Pulse	99	2307190	66373	1
Fage_P099b	56	Pulse	99	2319590	78773	1
Fage_P099b	56	Pulse	99	2331989	91172	1
Fage_P099b	56	Pulse	99	2344389	103572	1
Fage_P099b	56	Pulse	99	2356789	115972	1
Fage_P099b	57	Picture	Encoding Sternberg Symbols	2365436	0	2	24824	3	0	next	other	0
Fage_P099b	57	Pulse	99	2369189	3753	1
Fage_P099b	57	Pulse	99	2381588	16152	1
Fage_P099b	58	Picture	Fixation Cross Sternberg Symbols after Encoding	2390260	0	1	12496	2	0	next	other	0
Fage_P099b	58	Pulse	99	2393988	3728	1
Fage_P099b	59	Picture	Stroop Sternberg	2402756	0	1	24824	2	0	next	incorrect	266
Fage_P099b	59	Pulse	99	2406388	3632	1
Fage_P099b	59	Response	2	2410137	7381	1
Fage_P099b	59	Pulse	99	2418787	16031	1
Fage_P099b	60	Picture	Fixation Cross Sternberg Symbols after Stroop	2427580	0	1	37319	2	0	next	other	0
Fage_P099b	60	Pulse	99	2431187	3607	1
Fage_P099b	60	Pulse	99	2443587	16007	1
Fage_P099b	60	Pulse	99	2455986	28406	1
Fage_P099b	61	Picture	Retrieval Sternberg Symbols	2464899	0	1	24824	2	0	next	incorrect	274
Fage_P099b	61	Pulse	99	2468386	3487	1
Fage_P099b	61	Response	2	2474856	9957	1
Fage_P099b	61	Pulse	99	2480786	15887	1
Fage_P099b	62	Picture	Fixation Cross after Retrieval	2489723	0	1	149443	3	0	next	other	0
Fage_P099b	62	Pulse	99	2493185	3462	1
Fage_P099b	62	Pulse	99	2505585	15862	1
Fage_P099b	62	Pulse	99	2517985	28262	1
Fage_P099b	62	Pulse	99	2530385	40662	1
Fage_P099b	62	Pulse	99	2542784	53061	1
Fage_P099b	62	Pulse	99	2555184	65461	1
Fage_P099b	62	Pulse	99	2567584	77861	1
Fage_P099b	62	Pulse	99	2579983	90260	1
Fage_P099b	62	Pulse	99	2592383	102660	1
Fage_P099b	62	Pulse	99	2604783	115060	1
Fage_P099b	62	Pulse	99	2617182	127459	1
Fage_P099b	62	Pulse	99	2629582	139859	1
Fage_P099b	63	Picture	Encoding Sternberg Symbols	2639166	0	2	24824	4	0	next	other	0
Fage_P099b	63	Pulse	99	2641982	2816	1
Fage_P099b	63	Pulse	99	2654381	15215	1
Fage_P099b	64	Picture	Fixation Cross Sternberg Symbols after Encoding	2663990	0	2	12496	3	0	next	other	0
Fage_P099b	64	Pulse	99	2666781	2791	1
Fage_P099b	65	Picture	Stroop Sternberg	2676486	0	1	24824	2	0	next	incorrect	296
Fage_P099b	65	Pulse	99	2679181	2695	1
Fage_P099b	65	Response	2	2685261	8775	1
Fage_P099b	65	Pulse	99	2691580	15094	1
Fage_P099b	66	Picture	Fixation Cross Sternberg Symbols after Stroop	2701310	0	1	37319	2	0	next	other	0
Fage_P099b	66	Pulse	99	2703980	2670	1
Fage_P099b	66	Pulse	99	2716380	15070	1
Fage_P099b	66	Pulse	99	2728780	27470	1
Fage_P099b	67	Picture	Retrieval Sternberg Symbols	2738629	0	1	24824	2	0	next	hit	304
Fage_P099b	67	Pulse	99	2741189	2560	1
Fage_P099b	67	Response	1	2748179	9550	1
Fage_P099b	67	Pulse	99	2753589	14960	1
Fage_P099b	68	Picture	Fixation Cross after Retrieval	2763453	0	1	124620	2	0	next	other	0
Fage_P099b	68	Pulse	99	2765989	2536	1
Fage_P099b	68	Pulse	99	2778388	14935	1
Fage_P099b	68	Pulse	99	2790788	27335	1
Fage_P099b	68	Pulse	99	2803188	39735	1
Fage_P099b	68	Pulse	99	2815587	52134	1
Fage_P099b	68	Pulse	99	2827987	64534	1
Fage_P099b	68	Pulse	99	2840387	76934	1
Fage_P099b	68	Pulse	99	2852786	89333	1
Fage_P099b	68	Pulse	99	2865186	101733	1
Fage_P099b	68	Pulse	99	2877586	114133	1
Fage_P099b	69	Picture	Encoding Sternberg Symbols	2888073	0	1	24824	2	0	next	other	0
Fage_P099b	69	Pulse	99	2889986	1913	1
Fage_P099b	69	Pulse	99	2902385	14312	1
Fage_P099b	70	Picture	Fixation Cross Sternberg Symbols after Encoding	2912897	0	1	12495	2	0	next	other	0
Fage_P099b	70	Pulse	99	2914785	1888	1
Fage_P099b	71	Picture	Stroop Sternberg	2925392	0	1	24824	2	0	next	incorrect	324
Fage_P099b	71	Pulse	99	2927185	1793	1
Fage_P099b	71	Response	2	2933384	7992	1
Fage_P099b	71	Pulse	99	2939584	14192	1
Fage_P099b	72	Picture	Fixation Cross Sternberg Symbols after Stroop	2950216	0	1	37319	2	0	next	other	0
Fage_P099b	72	Pulse	99	2951984	1768	1
Fage_P099b	72	Pulse	99	2964383	14167	1
Fage_P099b	72	Pulse	99	2976783	26567	1
Fage_P099b	73	Picture	Retrieval Sternberg Symbols	2987535	0	1	24824	2	0	next	incorrect	332
Fage_P099b	73	Pulse	99	2989183	1648	1
Fage_P099b	73	Response	2	2994033	6498	1
Fage_P099b	73	Pulse	99	3001583	14048	1
Fage_P099b	74	Picture	Fixation Cross after Retrieval	3012359	0	1	112291	2	0	next	other	0
Fage_P099b	74	Pulse	99	3013982	1623	1
Fage_P099b	74	Pulse	99	3026382	14023	1
Fage_P099b	74	Pulse	99	3038782	26423	1
Fage_P099b	74	Pulse	99	3051181	38822	1
Fage_P099b	74	Pulse	99	3063581	51222	1
Fage_P099b	74	Pulse	99	3075981	63622	1
Fage_P099b	74	Pulse	99	3088380	76021	1
Fage_P099b	74	Pulse	99	3100780	88421	1
Fage_P099b	74	Pulse	99	3113180	100821	1
Fage_P099b	75	Picture	Encoding Sternberg Symbols	3124650	0	1	24824	2	0	next	other	0
Fage_P099b	75	Pulse	99	3125580	930	1
Fage_P099b	75	Pulse	99	3137979	13329	1
Fage_P099b	76	Picture	Fixation Cross Sternberg Symbols after Encoding	3149474	0	1	12495	2	0	next	other	0
Fage_P099b	76	Pulse	99	3150379	905	1
Fage_P099b	77	Picture	Stroop Sternberg	3161969	0	1	24824	2	0	next	hit	351
Fage_P099b	77	Pulse	99	3162779	810	1
Fage_P099b	77	Response	1	3170858	8889	1
Fage_P099b	77	Pulse	99	3175178	13209	1
Fage_P099b	78	Picture	Fixation Cross Sternberg Symbols after Stroop	3186793	0	1	37320	2	0	next	other	0
Fage_P099b	78	Pulse	99	3187578	785	1
Fage_P099b	78	Pulse	99	3199978	13185	1
Fage_P099b	78	Pulse	99	3212378	25585	1
Fage_P099b	79	Picture	Retrieval Sternberg Symbols	3224113	0	1	24824	2	0	next	hit	359
Fage_P099b	79	Pulse	99	3224777	664	1
Fage_P099b	79	Response	1	3230047	5934	1
Fage_P099b	79	Pulse	99	3237177	13064	1
Fage_P099b	80	Picture	Fixation Cross after Retrieval	3248937	0	1	124619	2	0	next	other	0
Fage_P099b	80	Pulse	99	3249577	640	1
Fage_P099b	80	Pulse	99	3261976	13039	1
Fage_P099b	80	Pulse	99	3274376	25439	1
Fage_P099b	80	Pulse	99	3286776	37839	1
Fage_P099b	80	Pulse	99	3299175	50238	1
Fage_P099b	80	Pulse	99	3311575	62638	1
Fage_P099b	80	Pulse	99	3323975	75038	1
Fage_P099b	80	Pulse	99	3336374	87437	1
Fage_P099b	80	Pulse	99	3348774	99837	1
Fage_P099b	80	Pulse	99	3361174	112237	1
Fage_P099b	81	Picture	Encoding Sternberg Symbols	3373556	0	1	24824	2	0	next	other	0
Fage_P099b	81	Pulse	99	3373573	17	1
Fage_P099b	81	Pulse	99	3385973	12417	1
Fage_P099b	81	Pulse	99	3398373	24817	1
Fage_P099b	82	Picture	Fixation Cross Sternberg Symbols after Encoding	3398380	0	1	12495	2	0	next	other	0
Fage_P099b	82	Pulse	99	3410773	12393	1
Fage_P099b	83	Picture	Stroop Sternberg	3410875	0	1	24824	2	0	next	incorrect	379
Fage_P099b	83	Response	2	3422292	11417	1
Fage_P099b	83	Pulse	99	3423172	12297	1
Fage_P099b	83	Pulse	99	3435572	24697	1
Fage_P099b	84	Picture	Fixation Cross Sternberg Symbols after Stroop	3435699	0	1	37320	2	0	next	other	0
Fage_P099b	84	Pulse	99	3447972	12273	1
Fage_P099b	84	Pulse	99	3460371	24672	1
Fage_P099b	84	Pulse	99	3472771	37072	1
Fage_P099b	85	Picture	Retrieval Sternberg Symbols	3473019	0	1	24824	2	0	next	incorrect	387
Fage_P099b	85	Response	2	3480981	7962	1
Fage_P099b	85	Pulse	99	3485171	12152	1
Fage_P099b	85	Pulse	99	3497570	24551	1
Fage_P099b	86	Picture	Fixation Cross after Retrieval	3497843	0	1	124619	2	0	next	other	0
Fage_P099b	86	Pulse	99	3509970	12127	1
Fage_P099b	86	Pulse	99	3522370	24527	1
Fage_P099b	86	Pulse	99	3534769	36926	1
Fage_P099b	86	Pulse	99	3547169	49326	1
Fage_P099b	86	Pulse	99	3559569	61726	1
Fage_P099b	86	Pulse	99	3571969	74126	1
Fage_P099b	86	Pulse	99	3584368	86525	1
Fage_P099b	86	Pulse	99	3596768	98925	1
Fage_P099b	86	Pulse	99	3609168	111325	1
Fage_P099b	86	Pulse	99	3621567	123724	1
Fage_P099b	87	Picture	Encoding Sternberg Symbols	3622462	0	1	24824	2	0	next	other	0
Fage_P099b	87	Pulse	99	3633967	11505	1
Fage_P099b	87	Pulse	99	3646367	23905	1
Fage_P099b	88	Picture	Fixation Cross Sternberg Symbols after Encoding	3647286	0	1	12496	2	0	next	other	0
Fage_P099b	88	Pulse	99	3658766	11480	1
Fage_P099b	89	Picture	Stroop Sternberg	3659782	0	1	24823	3	0	next	incorrect	407
Fage_P099b	89	Response	2	3668466	8684	1
Fage_P099b	89	Pulse	99	3671166	11384	1
Fage_P099b	89	Pulse	99	3683566	23784	1
Fage_P099b	90	Picture	Fixation Cross Sternberg Symbols after Stroop	3684605	0	2	37320	3	0	next	other	0
Fage_P099b	90	Pulse	99	3695965	11360	1
Fage_P099b	90	Pulse	99	3708365	23760	1
Fage_P099b	90	Pulse	99	3720765	36160	1
Fage_P099b	91	Picture	Retrieval Sternberg Symbols	3721925	0	1	24824	2	0	next	incorrect	415
Fage_P099b	91	Response	2	3726925	5000	1
Fage_P099b	91	Pulse	99	3733164	11239	1
Fage_P099b	91	Pulse	99	3745564	23639	1
Fage_P099b	92	Picture	Fixation Cross after Retrieval	3746749	0	1	112291	2	0	next	other	0
Fage_P099b	92	Pulse	99	3757964	11215	1
Fage_P099b	92	Pulse	99	3770364	23615	1
Fage_P099b	92	Pulse	99	3782763	36014	1
Fage_P099b	92	Pulse	99	3795163	48414	1
Fage_P099b	92	Pulse	99	3807563	60814	1
Fage_P099b	92	Pulse	99	3819962	73213	1
Fage_P099b	92	Pulse	99	3832362	85613	1
Fage_P099b	92	Pulse	99	3844762	98013	1
Fage_P099b	92	Pulse	99	3857161	110412	1
Fage_P099b	93	Picture	Encoding Sternberg Symbols	3859040	0	1	24824	2	0	next	other	0
Fage_P099b	93	Pulse	99	3869561	10521	1
Fage_P099b	93	Pulse	99	3881961	22921	1
Fage_P099b	94	Picture	Fixation Cross Sternberg Symbols after Encoding	3883864	0	1	12495	2	0	next	other	0
Fage_P099b	94	Pulse	99	3894360	10496	1
Fage_P099b	95	Picture	Stroop Sternberg	3896359	0	1	24824	2	0	next	incorrect	434
Fage_P099b	95	Response	2	3904690	8331	1
Fage_P099b	95	Pulse	99	3906760	10401	1
Fage_P099b	95	Pulse	99	3919160	22801	1
Fage_P099b	96	Picture	Fixation Cross Sternberg Symbols after Stroop	3921183	0	1	37319	2	0	next	other	0
Fage_P099b	96	Pulse	99	3931560	10377	1
Fage_P099b	96	Pulse	99	3943959	22776	1
Fage_P099b	96	Pulse	99	3956359	35176	1
Fage_P099b	97	Picture	Retrieval Sternberg Symbols	3958502	0	1	24824	2	0	next	hit	443
Fage_P099b	97	Pulse	99	3968759	10257	1
Fage_P099b	97	Response	1	3970798	12296	1
Fage_P099b	97	Pulse	99	3981158	22656	1
Fage_P099b	98	Picture	Fixation Cross after Retrieval	3983326	0	1	136948	3	0	next	other	0
Fage_P099b	98	Pulse	99	3993558	10232	1
Fage_P099b	98	Pulse	99	4005958	22632	1
Fage_P099b	98	Pulse	99	4018357	35031	1
Fage_P099b	98	Pulse	99	4030757	47431	1
Fage_P099b	98	Pulse	99	4043157	59831	1
Fage_P099b	98	Pulse	99	4055556	72230	1
Fage_P099b	98	Pulse	99	4067956	84630	1
Fage_P099b	98	Pulse	99	4080356	97030	1
Fage_P099b	98	Pulse	99	4092755	109429	1
Fage_P099b	98	Pulse	99	4105155	121829	1
Fage_P099b	98	Pulse	99	4117555	134229	1
Fage_P099b	99	Picture	Encoding Sternberg Symbols	4120274	0	2	24824	4	0	next	other	0
Fage_P099b	99	Pulse	99	4129955	9681	1
Fage_P099b	99	Pulse	99	4142354	22080	1
Fage_P099b	100	Picture	Fixation Cross Sternberg Symbols after Encoding	4145098	0	2	12496	3	0	next	other	0
Fage_P099b	100	Pulse	99	4154754	9656	1
Fage_P099b	101	Picture	Stroop Sternberg	4157594	0	1	24824	2	0	next	incorrect	463
Fage_P099b	101	Response	2	4163914	6320	1
Fage_P099b	101	Pulse	99	4167153	9559	1
Fage_P099b	101	Pulse	99	4179553	21959	1
Fage_P099b	102	Picture	Fixation Cross Sternberg Symbols after Stroop	4182418	0	1	37319	2	0	next	other	0
Fage_P099b	102	Pulse	99	4191953	9535	1
Fage_P099b	102	Pulse	99	4204353	21935	1
Fage_P099b	102	Pulse	99	4216752	34334	1
Fage_P099b	103	Picture	Retrieval Sternberg Symbols	4219737	0	1	24824	2	0	next	hit	472
Fage_P099b	103	Pulse	99	4229152	9415	1
Fage_P099b	103	Response	1	4232472	12735	1
Fage_P099b	103	Pulse	99	4241552	21815	1
Fage_P099b	104	Picture	Fixation Cross after Retrieval	4244561	0	1	149444	2	0	next	other	0
Fage_P099b	104	Pulse	99	4253951	9390	1
Fage_P099b	104	Pulse	99	4266351	21790	1
Fage_P099b	104	Pulse	99	4278751	34190	1
Fage_P099b	104	Pulse	99	4291150	46589	1
Fage_P099b	104	Pulse	99	4303550	58989	1
Fage_P099b	104	Pulse	99	4315950	71389	1
Fage_P099b	104	Pulse	99	4328349	83788	1
Fage_P099b	104	Pulse	99	4340749	96188	1
Fage_P099b	104	Pulse	99	4353149	108588	1
Fage_P099b	104	Pulse	99	4365549	120988	1
Fage_P099b	104	Pulse	99	4377948	133387	1
Fage_P099b	104	Pulse	99	4390348	145787	1
Fage_P099b	105	Picture	Encoding Sternberg Symbols	4394005	0	1	24823	3	0	next	other	0
Fage_P099b	105	Pulse	99	4402748	8743	1
Fage_P099b	105	Pulse	99	4415147	21142	1
Fage_P099b	106	Picture	Fixation Cross Sternberg Symbols after Encoding	4418828	0	2	12496	3	0	next	other	0
Fage_P099b	106	Pulse	99	4427547	8719	1
Fage_P099b	107	Picture	Stroop Sternberg	4431324	0	1	24824	2	0	next	hit	494
Fage_P099b	107	Pulse	99	4439947	8623	1
Fage_P099b	107	Response	1	4440877	9553	1
Fage_P099b	107	Pulse	99	4452346	21022	1
Fage_P099b	108	Picture	Fixation Cross Sternberg Symbols after Stroop	4456148	0	1	37319	2	0	next	other	0
Fage_P099b	108	Pulse	99	4464746	8598	1
Fage_P099b	108	Pulse	99	4477156	21008	1
Fage_P099b	108	Pulse	99	4489556	33408	1
Fage_P099b	109	Picture	Retrieval Sternberg Symbols	4493467	0	1	24824	2	0	next	incorrect	502
Fage_P099b	109	Pulse	99	4501955	8488	1
Fage_P099b	109	Response	2	4503585	10118	1
Fage_P099b	109	Pulse	99	4514355	20888	1
Fage_P099b	110	Picture	Fixation Cross after Retrieval	4518291	0	1	136948	2	0	next	other	0
Fage_P099b	110	Pulse	99	4526755	8464	1
Fage_P099b	110	Pulse	99	4539154	20863	1
Fage_P099b	110	Pulse	99	4551554	33263	1
Fage_P099b	110	Pulse	99	4563954	45663	1
Fage_P099b	110	Pulse	99	4576353	58062	1
Fage_P099b	110	Pulse	99	4588753	70462	1
Fage_P099b	110	Pulse	99	4601153	82862	1
Fage_P099b	110	Pulse	99	4613552	95261	1
Fage_P099b	110	Pulse	99	4625952	107661	1
Fage_P099b	110	Pulse	99	4638352	120061	1
Fage_P099b	110	Pulse	99	4650751	132460	1
Fage_P099b	111	Picture	Encoding Sternberg Symbols	4655239	0	1	24824	2	0	next	other	0
Fage_P099b	111	Pulse	99	4663151	7912	1
Fage_P099b	111	Pulse	99	4675551	20312	1
Fage_P099b	112	Picture	Fixation Cross Sternberg Symbols after Encoding	4680063	0	1	12496	2	0	next	other	0
Fage_P099b	112	Pulse	99	4687951	7888	1
Fage_P099b	113	Picture	Stroop Sternberg	4692559	0	1	24823	3	0	next	incorrect	522
Fage_P099b	113	Response	2	4700340	7781	1
Fage_P099b	113	Pulse	99	4700360	7801	1
Fage_P099b	113	Pulse	99	4712750	20191	1
Fage_P099b	114	Picture	Fixation Cross Sternberg Symbols after Stroop	4717382	0	2	37320	3	0	next	other	0
Fage_P099b	114	Pulse	99	4725150	7768	1
Fage_P099b	114	Pulse	99	4737549	20167	1
Fage_P099b	114	Pulse	99	4749949	32567	1
Fage_P099b	115	Picture	Retrieval Sternberg Symbols	4754702	0	1	24824	2	0	next	incorrect	531
Fage_P099b	115	Pulse	99	4762349	7647	1
Fage_P099b	115	Response	2	4767438	12736	1
Fage_P099b	115	Pulse	99	4774748	20046	1
Fage_P099b	116	Picture	Fixation Cross after Retrieval	4779526	0	1	112291	2	0	next	other	0
Fage_P099b	116	Pulse	99	4787148	7622	1
Fage_P099b	116	Pulse	99	4799548	20022	1
Fage_P099b	116	Pulse	99	4811948	32422	1
Fage_P099b	116	Pulse	99	4824347	44821	1
Fage_P099b	116	Pulse	99	4836747	57221	1
Fage_P099b	116	Pulse	99	4849146	69620	1
Fage_P099b	116	Pulse	99	4861546	82020	1
Fage_P099b	116	Pulse	99	4873946	94420	1
Fage_P099b	116	Pulse	99	4886346	106820	1
Fage_P099b	117	Picture	Encoding Sternberg Symbols	4891817	0	1	24824	2	0	next	other	0
Fage_P099b	117	Pulse	99	4898745	6928	1
Fage_P099b	117	Pulse	99	4911145	19328	1
Fage_P099b	118	Picture	Fixation Cross Sternberg Symbols after Encoding	4916641	0	1	12495	2	0	next	other	0
Fage_P099b	118	Pulse	99	4923545	6904	1
Fage_P099b	119	Picture	Stroop Sternberg	4929136	0	1	24824	2	0	next	incorrect	550
Fage_P099b	119	Pulse	99	4935944	6808	1
Fage_P099b	119	Response	2	4937424	8288	1
Fage_P099b	119	Pulse	99	4948344	19208	1
Fage_P099b	120	Picture	Fixation Cross Sternberg Symbols after Stroop	4953960	0	1	37319	2	0	next	other	0
Fage_P099b	120	Pulse	99	4960744	6784	1
Fage_P099b	120	Pulse	99	4973143	19183	1
Fage_P099b	120	Pulse	99	4985543	31583	1
Fage_P099b	121	Picture	Retrieval Sternberg Symbols	4991279	0	1	24824	2	0	next	incorrect	558
Fage_P099b	121	Pulse	99	4997943	6664	1
Fage_P099b	121	Response	2	5000743	9464	1
Fage_P099b	121	Pulse	99	5010343	19064	1
Fage_P099b	122	Picture	Fixation Cross after Retrieval	5016103	0	1	149444	2	0	next	other	0
Fage_P099b	122	Pulse	99	5022742	6639	1
Fage_P099b	122	Pulse	99	5035142	19039	1
Fage_P099b	122	Pulse	99	5047542	31439	1
Fage_P099b	122	Pulse	99	5059941	43838	1
Fage_P099b	122	Pulse	99	5072341	56238	1
Fage_P099b	122	Pulse	99	5084741	68638	1
Fage_P099b	122	Pulse	99	5097140	81037	1
Fage_P099b	122	Pulse	99	5109540	93437	1
Fage_P099b	122	Pulse	99	5121940	105837	1
Fage_P099b	122	Pulse	99	5134339	118236	1
Fage_P099b	122	Pulse	99	5146739	130636	1
Fage_P099b	122	Pulse	99	5159139	143036	1
Fage_P099b	123	Picture	Encoding Sternberg Symbols	5165547	0	1	24824	2	0	next	other	0
Fage_P099b	123	Pulse	99	5171539	5992	1
Fage_P099b	123	Pulse	99	5183938	18391	1
Fage_P099b	124	Picture	Fixation Cross Sternberg Symbols after Encoding	5190371	0	1	12495	2	0	next	other	0
Fage_P099b	124	Pulse	99	5196338	5967	1
Fage_P099b	125	Picture	Stroop Sternberg	5202866	0	1	24824	2	0	next	incorrect	580
Fage_P099b	125	Pulse	99	5208738	5872	1
Fage_P099b	125	Response	2	5214657	11791	1
Fage_P099b	125	Pulse	99	5221137	18271	1
Fage_P099b	126	Picture	Fixation Cross Sternberg Symbols after Stroop	5227690	0	1	37319	2	0	next	other	0
Fage_P099b	126	Pulse	99	5233537	5847	1
Fage_P099b	126	Pulse	99	5245937	18247	1
Fage_P099b	126	Pulse	99	5258336	30646	1
Fage_P099b	127	Picture	Retrieval Sternberg Symbols	5265009	0	1	24824	2	0	next	hit	588
Fage_P099b	127	Pulse	99	5270736	5727	1
Fage_P099b	127	Response	1	5277286	12277	1
Fage_P099b	127	Pulse	99	5283136	18127	1
Fage_P099b	128	Picture	Fixation Cross after Retrieval	5289833	0	1	124620	2	0	next	other	0
Fage_P099b	128	Pulse	99	5295535	5702	1
Fage_P099b	128	Pulse	99	5307935	18102	1
Fage_P099b	128	Pulse	99	5320335	30502	1
Fage_P099b	128	Pulse	99	5332734	42901	1
Fage_P099b	128	Pulse	99	5345134	55301	1
Fage_P099b	128	Pulse	99	5357534	67701	1
Fage_P099b	128	Pulse	99	5369934	80101	1
Fage_P099b	128	Pulse	99	5382333	92500	1
Fage_P099b	128	Pulse	99	5394733	104900	1
Fage_P099b	128	Pulse	99	5407133	117300	1
Fage_P099b	129	Picture	Encoding Sternberg Symbols	5414453	0	1	24824	2	0	next	other	0
Fage_P099b	129	Pulse	99	5419532	5079	1
Fage_P099b	129	Pulse	99	5431932	17479	1
Fage_P099b	130	Picture	Fixation Cross Sternberg Symbols after Encoding	5439277	0	1	12495	2	0	next	other	0
Fage_P099b	130	Pulse	99	5444332	5055	1
Fage_P099b	131	Picture	Stroop Sternberg	5451772	0	1	24824	2	0	next	incorrect	608
Fage_P099b	131	Pulse	99	5456731	4959	1
Fage_P099b	131	Response	2	5458861	7089	1
Fage_P099b	131	Pulse	99	5469131	17359	1
Fage_P099b	132	Picture	Fixation Cross Sternberg Symbols after Stroop	5476596	0	1	37319	2	0	next	other	0
Fage_P099b	132	Pulse	99	5481531	4935	1
Fage_P099b	132	Pulse	99	5493930	17334	1
Fage_P099b	132	Pulse	99	5506330	29734	1
Fage_P099b	133	Picture	Retrieval Sternberg Symbols	5513915	0	1	24824	2	0	next	hit	616
Fage_P099b	133	Pulse	99	5518730	4815	1
Fage_P099b	133	Response	1	5527560	13645	1
Fage_P099b	133	Pulse	99	5531129	17214	1
Fage_P099b	134	Picture	Fixation Cross after Retrieval	5538739	0	1	112291	2	0	next	other	0
Fage_P099b	134	Pulse	99	5543529	4790	1
Fage_P099b	134	Pulse	99	5555929	17190	1
Fage_P099b	134	Pulse	99	5568328	29589	1
Fage_P099b	134	Pulse	99	5580728	41989	1
Fage_P099b	134	Pulse	99	5593128	54389	1
Fage_P099b	134	Pulse	99	5605528	66789	1
Fage_P099b	134	Pulse	99	5617927	79188	1
Fage_P099b	134	Pulse	99	5630327	91588	1
Fage_P099b	134	Pulse	99	5642727	103988	1
Fage_P099b	135	Picture	Encoding Sternberg Symbols	5651030	0	1	24824	2	0	next	other	0
Fage_P099b	135	Pulse	99	5655126	4096	1
Fage_P099b	135	Pulse	99	5667526	16496	1
Fage_P099b	136	Picture	Fixation Cross Sternberg Symbols after Encoding	5675854	0	1	12495	3	0	next	other	0
Fage_P099b	136	Pulse	99	5679926	4072	1
Fage_P099b	137	Picture	Stroop Sternberg	5688349	0	2	24824	3	0	next	hit	635
Fage_P099b	137	Pulse	99	5692326	3977	1
Fage_P099b	137	Response	1	5699685	11336	1
Fage_P099b	137	Pulse	99	5704725	16376	1
Fage_P099b	138	Picture	Fixation Cross Sternberg Symbols after Stroop	5713173	0	1	37320	2	0	next	other	0
Fage_P099b	138	Pulse	99	5717125	3952	1
Fage_P099b	138	Pulse	99	5729525	16352	1
Fage_P099b	138	Pulse	99	5741924	28751	1
Fage_P099b	139	Picture	Retrieval Sternberg Symbols	5750493	0	1	24824	2	0	next	hit	643
Fage_P099b	139	Pulse	99	5754324	3831	1
Fage_P099b	139	Response	1	5760534	10041	1
Fage_P099b	139	Pulse	99	5766724	16231	1
Fage_P099b	140	Picture	Fixation Cross after Retrieval	5775317	0	1	136948	2	0	next	other	0
Fage_P099b	140	Pulse	99	5779123	3806	1
Fage_P099b	140	Pulse	99	5791523	16206	1
Fage_P099b	140	Pulse	99	5803923	28606	1
Fage_P099b	140	Pulse	99	5816322	41005	1
Fage_P099b	140	Pulse	99	5828722	53405	1
Fage_P099b	140	Pulse	99	5841122	65805	1
Fage_P099b	140	Pulse	99	5853521	78204	1
Fage_P099b	140	Pulse	99	5865921	90604	1
Fage_P099b	140	Pulse	99	5878321	103004	1
Fage_P099b	140	Pulse	99	5890720	115403	1
Fage_P099b	140	Pulse	99	5903120	127803	1
Fage_P099b	141	Picture	Encoding Sternberg Symbols	5912265	0	1	24824	2	0	next	other	0
Fage_P099b	141	Pulse	99	5915520	3255	1
Fage_P099b	141	Pulse	99	5927920	15655	1
Fage_P099b	142	Picture	Fixation Cross Sternberg Symbols after Encoding	5937089	0	1	12495	2	0	next	other	0
Fage_P099b	142	Pulse	99	5940319	3230	1
Fage_P099b	143	Picture	Stroop Sternberg	5949584	0	1	24824	2	0	next	hit	664
Fage_P099b	143	Pulse	99	5952719	3135	1
Fage_P099b	143	Response	1	5959799	10215	1
Fage_P099b	143	Pulse	99	5965118	15534	1
Fage_P099b	144	Picture	Fixation Cross Sternberg Symbols after Stroop	5974408	0	1	37319	3	0	next	other	0
Fage_P099b	144	Pulse	99	5977518	3110	1
Fage_P099b	144	Pulse	99	5989918	15510	1
Fage_P099b	144	Pulse	99	6002318	27910	1
Fage_P099b	145	Picture	Retrieval Sternberg Symbols	6011727	0	2	24824	4	0	next	incorrect	672
Fage_P099b	145	Pulse	99	6014717	2990	1
Fage_P099b	145	Response	2	6021247	9520	1
Fage_P099b	145	Pulse	99	6027117	15390	1
Fage_P099b	146	Picture	Fixation Cross after Retrieval	6036551	0	2	112291	3	0	next	other	0
Fage_P099b	146	Pulse	99	6039517	2966	1
Fage_P099b	146	Pulse	99	6051917	15366	1
Fage_P099b	146	Pulse	99	6064316	27765	1
Fage_P099b	146	Pulse	99	6076716	40165	1
Fage_P099b	146	Pulse	99	6089116	52565	1
Fage_P099b	146	Pulse	99	6101515	64964	1
Fage_P099b	146	Pulse	99	6113915	77364	1
Fage_P099b	146	Pulse	99	6126315	89764	1
Fage_P099b	146	Pulse	99	6138714	102163	1
Fage_P099b	147	Picture	Instruction Sternberg Letters	6148842	0	1	37320	2	0	next	other	0
Fage_P099b	147	Pulse	99	6151114	2272	1
Fage_P099b	147	Pulse	99	6163514	14672	1
Fage_P099b	147	Pulse	99	6175913	27071	1
Fage_P099b	148	Picture	Encoding Sternberg Letters	6186162	0	1	24824	2	0	next	other	0
Fage_P099b	148	Pulse	99	6188313	2151	1
Fage_P099b	148	Pulse	99	6200713	14551	1
Fage_P099b	149	Picture	Fixation Cross Sternberg Letters after Encoding	6210986	0	1	12495	2	0	next	other	0
Fage_P099b	149	Pulse	99	6213113	2127	1
Fage_P099b	150	Picture	Stroop Sternberg	6223481	0	1	24824	2	0	next	incorrect	695
Fage_P099b	150	Pulse	99	6225512	2031	1
Fage_P099b	150	Response	2	6230232	6751	1
Fage_P099b	150	Pulse	99	6237922	14441	1
Fage_P099b	151	Picture	Fixation Cross Sternberg Letters after Stroop	6248305	0	1	37319	2	0	next	other	0
Fage_P099b	151	Pulse	99	6250322	2017	1
Fage_P099b	151	Pulse	99	6262721	14416	1
Fage_P099b	151	Pulse	99	6275121	26816	1
Fage_P099b	152	Picture	Retrieval Sternberg Letters	6285624	0	1	24824	2	0	next	incorrect	703
Fage_P099b	152	Pulse	99	6287521	1897	1
Fage_P099b	152	Response	2	6293660	8036	1
Fage_P099b	152	Pulse	99	6299920	14296	1
Fage_P099b	153	Picture	Fixation Cross after Retrieval	6310448	0	1	112291	2	0	next	other	0
Fage_P099b	153	Pulse	99	6312320	1872	1
Fage_P099b	153	Pulse	99	6324720	14272	1
Fage_P099b	153	Pulse	99	6337119	26671	1
Fage_P099b	153	Pulse	99	6349519	39071	1
Fage_P099b	153	Pulse	99	6361919	51471	1
Fage_P099b	153	Pulse	99	6374318	63870	1
Fage_P099b	153	Pulse	99	6386718	76270	1
Fage_P099b	153	Pulse	99	6399118	88670	1
Fage_P099b	153	Pulse	99	6411518	101070	1
Fage_P099b	154	Picture	Encoding Sternberg Letters	6422739	0	1	24824	2	0	next	other	0
Fage_P099b	154	Pulse	99	6423917	1178	1
Fage_P099b	154	Pulse	99	6436317	13578	1
Fage_P099b	155	Picture	Fixation Cross Sternberg Letters after Encoding	6447563	0	1	12495	2	0	next	other	0
Fage_P099b	155	Pulse	99	6448717	1154	1
Fage_P099b	156	Picture	Stroop Sternberg	6460058	0	1	24824	2	0	next	incorrect	722
Fage_P099b	156	Pulse	99	6461116	1058	1
Fage_P099b	156	Response	2	6468756	8698	1
Fage_P099b	156	Pulse	99	6473516	13458	1
Fage_P099b	157	Picture	Fixation Cross Sternberg Letters after Stroop	6484882	0	1	37319	3	0	next	other	0
Fage_P099b	157	Pulse	99	6485916	1034	1
Fage_P099b	157	Pulse	99	6498315	13433	1
Fage_P099b	157	Pulse	99	6510715	25833	1
Fage_P099b	158	Picture	Retrieval Sternberg Letters	6522201	0	2	24824	4	0	next	hit	730
Fage_P099b	158	Pulse	99	6523115	914	1
Fage_P099b	158	Response	1	6531744	9543	1
Fage_P099b	158	Pulse	99	6535514	13313	1
Fage_P099b	159	Picture	Fixation Cross after Retrieval	6547025	0	2	149444	3	0	next	other	0
Fage_P099b	159	Pulse	99	6547914	889	1
Fage_P099b	159	Pulse	99	6560314	13289	1
Fage_P099b	159	Pulse	99	6572714	25689	1
Fage_P099b	159	Pulse	99	6585113	38088	1
Fage_P099b	159	Pulse	99	6597513	50488	1
Fage_P099b	159	Pulse	99	6609913	62888	1
Fage_P099b	159	Pulse	99	6622312	75287	1
Fage_P099b	159	Pulse	99	6634712	87687	1
Fage_P099b	159	Pulse	99	6647112	100087	1
Fage_P099b	159	Pulse	99	6659511	112486	1
Fage_P099b	159	Pulse	99	6671911	124886	1
Fage_P099b	159	Pulse	99	6684311	137286	1
Fage_P099b	160	Picture	Encoding Sternberg Letters	6696469	0	1	24824	2	0	next	other	0
Fage_P099b	160	Pulse	99	6696710	241	1
Fage_P099b	160	Pulse	99	6709110	12641	1
Fage_P099b	161	Picture	Fixation Cross Sternberg Letters after Encoding	6721293	0	1	12495	2	0	next	other	0
Fage_P099b	161	Pulse	99	6721510	217	1
Fage_P099b	162	Picture	Stroop Sternberg	6733788	0	1	24824	2	0	next	hit	752
Fage_P099b	162	Pulse	99	6733910	122	1
Fage_P099b	162	Response	1	6746129	12341	1
Fage_P099b	162	Pulse	99	6746309	12521	1
Fage_P099b	163	Picture	Fixation Cross Sternberg Letters after Stroop	6758612	0	1	37320	2	0	next	other	0
Fage_P099b	163	Pulse	99	6758709	97	1
Fage_P099b	163	Pulse	99	6771108	12496	1
Fage_P099b	163	Pulse	99	6783508	24896	1
Fage_P099b	163	Pulse	99	6795908	37296	1
Fage_P099b	164	Picture	Retrieval Sternberg Letters	6795932	0	1	24824	2	0	next	hit	761
Fage_P099b	164	Pulse	99	6808307	12375	1
Fage_P099b	164	Response	1	6809437	13505	1
Fage_P099b	164	Pulse	99	6820707	24775	1
Fage_P099b	165	Picture	Fixation Cross after Retrieval	6820756	0	1	124619	2	0	next	other	0
Fage_P099b	165	Pulse	99	6833107	12351	1
Fage_P099b	165	Pulse	99	6845507	24751	1
Fage_P099b	165	Pulse	99	6857906	37150	1
Fage_P099b	165	Pulse	99	6870306	49550	1
Fage_P099b	165	Pulse	99	6882706	61950	1
Fage_P099b	165	Pulse	99	6895105	74349	1
Fage_P099b	165	Pulse	99	6907505	86749	1
Fage_P099b	165	Pulse	99	6919905	99149	1
Fage_P099b	165	Pulse	99	6932305	111549	1
Fage_P099b	165	Pulse	99	6944704	123948	1
Fage_P099b	166	Picture	Encoding Sternberg Letters	6945375	0	1	24824	2	0	next	other	0
Fage_P099b	166	Pulse	99	6957104	11729	1
Fage_P099b	166	Pulse	99	6969504	24129	1
Fage_P099b	167	Picture	Fixation Cross Sternberg Letters after Encoding	6970199	0	1	12495	3	0	next	other	0
Fage_P099b	167	Pulse	99	6981903	11704	1
Fage_P099b	168	Picture	Stroop Sternberg	6982694	0	2	24824	3	0	next	hit	780
Fage_P099b	168	Response	1	6992873	10179	1
Fage_P099b	168	Pulse	99	6994303	11609	1
Fage_P099b	168	Pulse	99	7006703	24009	1
Fage_P099b	169	Picture	Fixation Cross Sternberg Letters after Stroop	7007518	0	1	37320	2	0	next	other	0
Fage_P099b	169	Pulse	99	7019102	11584	1
Fage_P099b	169	Pulse	99	7031502	23984	1
Fage_P099b	169	Pulse	99	7043902	36384	1
Fage_P099b	170	Picture	Retrieval Sternberg Letters	7044838	0	1	24824	2	0	next	incorrect	789
Fage_P099b	170	Pulse	99	7056301	11463	1
Fage_P099b	170	Response	2	7057371	12533	1
Fage_P099b	170	Pulse	99	7068701	23863	1
Fage_P099b	171	Picture	Fixation Cross after Retrieval	7069662	0	1	137114	3	0	next	other	0
Fage_P099b	171	Pulse	99	7081101	11439	1
Fage_P099b	171	Pulse	99	7093500	23838	1
Fage_P099b	171	Pulse	99	7105900	36238	1
Fage_P099b	171	Pulse	99	7118300	48638	1
Fage_P099b	171	Pulse	99	7130700	61038	1
Fage_P099b	171	Pulse	99	7143099	73437	1
Fage_P099b	171	Pulse	99	7155499	85837	1
Fage_P099b	171	Pulse	99	7167899	98237	1
Fage_P099b	171	Pulse	99	7180298	110636	1
Fage_P099b	171	Pulse	99	7192698	123036	1
Fage_P099b	171	Pulse	99	7205098	135436	1
Fage_P099b	172	Picture	Encoding Sternberg Letters	7206776	0	2	24824	4	0	next	other	0
Fage_P099b	172	Pulse	99	7217497	10721	1
Fage_P099b	172	Pulse	99	7229897	23121	1
Fage_P099b	173	Picture	Fixation Cross Sternberg Letters after Encoding	7231600	0	2	12496	3	0	next	other	0
Fage_P099b	173	Pulse	99	7242297	10697	1
Fage_P099b	174	Picture	Stroop Sternberg	7244096	0	1	24824	2	0	next	incorrect	809
Fage_P099b	174	Response	2	7250677	6581	1
Fage_P099b	174	Pulse	99	7254696	10600	1
Fage_P099b	174	Pulse	99	7267096	23000	1
Fage_P099b	175	Picture	Fixation Cross Sternberg Letters after Stroop	7268920	0	1	37319	2	0	next	other	0
Fage_P099b	175	Pulse	99	7279496	10576	1
Fage_P099b	175	Pulse	99	7291895	22975	1
Fage_P099b	175	Pulse	99	7304295	35375	1
Fage_P099b	176	Picture	Retrieval Sternberg Letters	7306239	0	1	24824	2	0	next	hit	818
Fage_P099b	176	Pulse	99	7316695	10456	1
Fage_P099b	176	Response	1	7319565	13326	1
Fage_P099b	176	Pulse	99	7329095	22856	1
Fage_P099b	177	Picture	Fixation Cross after Retrieval	7331063	0	1	124620	2	0	next	other	0
Fage_P099b	177	Pulse	99	7341494	10431	1
Fage_P099b	177	Pulse	99	7353894	22831	1
Fage_P099b	177	Pulse	99	7366294	35231	1
Fage_P099b	177	Pulse	99	7378693	47630	1
Fage_P099b	177	Pulse	99	7391093	60030	1
Fage_P099b	177	Pulse	99	7403493	72430	1
Fage_P099b	177	Pulse	99	7415892	84829	1
Fage_P099b	177	Pulse	99	7428292	97229	1
Fage_P099b	177	Pulse	99	7440692	109629	1
Fage_P099b	177	Pulse	99	7453091	122028	1
Fage_P099b	178	Picture	Encoding Sternberg Letters	7455683	0	1	24824	2	0	next	other	0
Fage_P099b	178	Pulse	99	7465491	9808	1
Fage_P099b	178	Pulse	99	7477891	22208	1
Fage_P099b	179	Picture	Fixation Cross Sternberg Letters after Encoding	7480507	0	1	12495	2	0	next	other	0
Fage_P099b	179	Pulse	99	7490291	9784	1
Fage_P099b	180	Picture	Stroop Sternberg	7493002	0	1	24824	2	0	next	incorrect	837
Fage_P099b	180	Response	2	7502230	9228	1
Fage_P099b	180	Pulse	99	7502690	9688	1
Fage_P099b	180	Pulse	99	7515090	22088	1
Fage_P099b	181	Picture	Fixation Cross Sternberg Letters after Stroop	7517826	0	1	37319	2	0	next	other	0
Fage_P099b	181	Pulse	99	7527490	9664	1
Fage_P099b	181	Pulse	99	7539889	22063	1
Fage_P099b	181	Pulse	99	7552289	34463	1
Fage_P099b	182	Picture	Retrieval Sternberg Letters	7555145	0	1	24824	2	0	next	hit	846
Fage_P099b	182	Pulse	99	7564689	9544	1
Fage_P099b	182	Response	1	7566188	11043	1
Fage_P099b	182	Pulse	99	7577088	21943	1
Fage_P099b	183	Picture	Fixation Cross after Retrieval	7579969	0	1	112290	3	0	next	other	0
Fage_P099b	183	Pulse	99	7589488	9519	1
Fage_P099b	183	Pulse	99	7601888	21919	1
Fage_P099b	183	Pulse	99	7614287	34318	1
Fage_P099b	183	Pulse	99	7626687	46718	1
Fage_P099b	183	Pulse	99	7639087	59118	1
Fage_P099b	183	Pulse	99	7651487	71518	1
Fage_P099b	183	Pulse	99	7663886	83917	1
Fage_P099b	183	Pulse	99	7676286	96317	1
Fage_P099b	183	Pulse	99	7688686	108717	1
Fage_P099b	184	Picture	Encoding Sternberg Letters	7692259	0	2	24825	3	0	next	other	0
Fage_P099b	184	Pulse	99	7701085	8826	1
Fage_P099b	184	Pulse	99	7713485	21226	1
Fage_P099b	185	Picture	Fixation Cross Sternberg Letters after Encoding	7717084	0	1	12495	2	0	next	other	0
Fage_P099b	185	Pulse	99	7725885	8801	1
Fage_P099b	186	Picture	Stroop Sternberg	7729579	0	1	24824	2	0	next	hit	865
Fage_P099b	186	Pulse	99	7738284	8705	1
Fage_P099b	186	Response	1	7739124	9545	1
Fage_P099b	186	Pulse	99	7750684	21105	1
Fage_P099b	187	Picture	Fixation Cross Sternberg Letters after Stroop	7754403	0	1	37319	3	0	next	other	0
Fage_P099b	187	Pulse	99	7763084	8681	1
Fage_P099b	187	Pulse	99	7775483	21080	1
Fage_P099b	187	Pulse	99	7787883	33480	1
Fage_P099b	188	Picture	Retrieval Sternberg Letters	7791722	0	2	24824	4	0	next	incorrect	873
Fage_P099b	188	Pulse	99	7800283	8561	1
Fage_P099b	188	Response	2	7801773	10051	1
Fage_P099b	188	Pulse	99	7812683	20961	1
Fage_P099b	189	Picture	Fixation Cross after Retrieval	7816546	0	2	112291	3	0	next	other	0
Fage_P099b	189	Pulse	99	7825082	8536	1
Fage_P099b	189	Pulse	99	7837482	20936	1
Fage_P099b	189	Pulse	99	7849881	33335	1
Fage_P099b	189	Pulse	99	7862281	45735	1
Fage_P099b	189	Pulse	99	7874681	58135	1
Fage_P099b	189	Pulse	99	7887081	70535	1
Fage_P099b	189	Pulse	99	7899480	82934	1
Fage_P099b	189	Pulse	99	7911880	95334	1
Fage_P099b	189	Pulse	99	7924280	107734	1
Fage_P099b	190	Picture	Encoding Sternberg Letters	7928837	0	1	24824	2	0	next	other	0
Fage_P099b	190	Pulse	99	7936679	7842	1
Fage_P099b	190	Pulse	99	7949079	20242	1
Fage_P099b	191	Picture	Fixation Cross Sternberg Letters after Encoding	7953661	0	1	12496	2	0	next	other	0
Fage_P099b	191	Pulse	99	7961479	7818	1
Fage_P099b	192	Picture	Stroop Sternberg	7966157	0	1	24824	2	0	next	incorrect	892
Fage_P099b	192	Pulse	99	7973889	7732	1
Fage_P099b	192	Response	2	7977998	11841	1
Fage_P099b	192	Pulse	99	7986278	20121	1
Fage_P099b	193	Picture	Fixation Cross Sternberg Letters after Stroop	7990981	0	1	37319	2	0	next	other	0
Fage_P099b	193	Pulse	99	7998678	7697	1
Fage_P099b	193	Pulse	99	8011087	20106	1
Fage_P099b	193	Pulse	99	8023487	32506	1
Fage_P099b	194	Picture	Retrieval Sternberg Letters	8028300	0	1	24824	2	0	next	hit	900
Fage_P099b	194	Pulse	99	8035887	7587	1
Fage_P099b	194	Response	1	8039287	10987	1
Fage_P099b	194	Pulse	99	8048276	19976	1
Fage_P099b	195	Picture	Fixation Cross after Retrieval	8053124	0	1	137115	2	0	next	other	0
Fage_P099b	195	Pulse	99	8060686	7562	1
Fage_P099b	195	Pulse	99	8073086	19962	1
Fage_P099b	195	Pulse	99	8085486	32362	1
Fage_P099b	195	Pulse	99	8097885	44761	1
Fage_P099b	195	Pulse	99	8110285	57161	1
Fage_P099b	195	Pulse	99	8122685	69561	1
Fage_P099b	195	Pulse	99	8135084	81960	1
Fage_P099b	195	Pulse	99	8147484	94360	1
Fage_P099b	195	Pulse	99	8159884	106760	1
Fage_P099b	195	Pulse	99	8172284	119160	1
Fage_P099b	195	Pulse	99	8184683	131559	1
Fage_P099b	196	Picture	Encoding Sternberg Letters	8190239	0	1	24824	2	0	next	other	0
Fage_P099b	196	Pulse	99	8197083	6844	1
Fage_P099b	196	Pulse	99	8209483	19244	1
Fage_P099b	197	Picture	Fixation Cross Sternberg Letters after Encoding	8215063	0	1	12495	2	0	next	other	0
Fage_P099b	197	Pulse	99	8221882	6819	1
Fage_P099b	198	Picture	Stroop Sternberg	8227558	0	1	24824	2	0	next	hit	921
Fage_P099b	198	Pulse	99	8234282	6724	1
Fage_P099b	198	Response	1	8236542	8984	1
Fage_P099b	198	Pulse	99	8246682	19124	1
Fage_P099b	199	Picture	Fixation Cross Sternberg Letters after Stroop	8252382	0	1	37319	2	0	next	other	0
Fage_P099b	199	Pulse	99	8259081	6699	1
Fage_P099b	199	Pulse	99	8271481	19099	1
Fage_P099b	199	Pulse	99	8283881	31499	1
Fage_P099b	200	Picture	Retrieval Sternberg Letters	8289701	0	1	24824	2	0	next	incorrect	929
Fage_P099b	200	Pulse	99	8296280	6579	1
Fage_P099b	200	Response	2	8299140	9439	1
Fage_P099b	200	Pulse	99	8308680	18979	1
Fage_P099b	201	Picture	Fixation Cross after Retrieval	8314525	0	1	124620	2	0	next	other	0
Fage_P099b	201	Pulse	99	8321080	6555	1
Fage_P099b	201	Pulse	99	8333480	18955	1
Fage_P099b	201	Pulse	99	8345879	31354	1
Fage_P099b	201	Pulse	99	8358279	43754	1
Fage_P099b	201	Pulse	99	8370679	56154	1
Fage_P099b	201	Pulse	99	8383078	68553	1
Fage_P099b	201	Pulse	99	8395478	80953	1
Fage_P099b	201	Pulse	99	8407878	93353	1
Fage_P099b	201	Pulse	99	8420277	105752	1
Fage_P099b	201	Pulse	99	8432677	118152	1
Fage_P099b	202	Picture	Encoding Sternberg Letters	8439145	0	1	24824	2	0	next	other	0
Fage_P099b	202	Pulse	99	8445077	5932	1
Fage_P099b	202	Pulse	99	8457476	18331	1
Fage_P099b	203	Picture	Fixation Cross Sternberg Letters after Encoding	8463969	0	1	12495	2	0	next	other	0
Fage_P099b	203	Pulse	99	8469876	5907	1
Fage_P099b	204	Picture	Stroop Sternberg	8476464	0	1	24824	2	0	next	incorrect	949
Fage_P099b	204	Pulse	99	8482276	5812	1
Fage_P099b	204	Response	2	8483346	6882	1
Fage_P099b	204	Pulse	99	8494675	18211	1
Fage_P099b	205	Picture	Fixation Cross Sternberg Letters after Stroop	8501288	0	1	37319	2	0	next	other	0
Fage_P099b	205	Pulse	99	8507075	5787	1
Fage_P099b	205	Pulse	99	8519475	18187	1
Fage_P099b	205	Pulse	99	8531875	30587	1
Fage_P099b	206	Picture	Retrieval Sternberg Letters	8538607	0	1	24824	2	0	next	incorrect	957
Fage_P099b	206	Pulse	99	8544274	5667	1
Fage_P099b	206	Response	2	8551354	12747	1
Fage_P099b	206	Pulse	99	8556674	18067	1
Fage_P099b	207	Picture	Fixation Cross after Retrieval	8563431	0	1	149444	2	0	next	other	0
Fage_P099b	207	Pulse	99	8569074	5643	1
Fage_P099b	207	Pulse	99	8581473	18042	1
Fage_P099b	207	Pulse	99	8593873	30442	1
Fage_P099b	207	Pulse	99	8606273	42842	1
Fage_P099b	207	Pulse	99	8618672	55241	1
Fage_P099b	207	Pulse	99	8631072	67641	1
Fage_P099b	207	Pulse	99	8643472	80041	1
Fage_P099b	207	Pulse	99	8655871	92440	1
Fage_P099b	207	Pulse	99	8668271	104840	1
Fage_P099b	207	Pulse	99	8680671	117240	1
Fage_P099b	207	Pulse	99	8693070	129639	1
Fage_P099b	207	Pulse	99	8705470	142039	1
Fage_P099b	208	Picture	Encoding Sternberg Letters	8712875	0	1	24824	2	0	next	other	0
Fage_P099b	208	Pulse	99	8717870	4995	1
Fage_P099b	208	Pulse	99	8730270	17395	1
Fage_P099b	209	Picture	Fixation Cross Sternberg Letters after Encoding	8737699	0	1	12495	2	0	next	other	0
Fage_P099b	209	Pulse	99	8742669	4970	1
Fage_P099b	210	Picture	Stroop Sternberg	8750194	0	1	24824	2	0	next	incorrect	979
Fage_P099b	210	Pulse	99	8755069	4875	1
Fage_P099b	210	Response	2	8760599	10405	1
Fage_P099b	210	Pulse	99	8767469	17275	1
Fage_P099b	211	Picture	Fixation Cross Sternberg Letters after Stroop	8775018	0	1	37319	2	0	next	other	0
Fage_P099b	211	Pulse	99	8779868	4850	1
Fage_P099b	211	Pulse	99	8792268	17250	1
Fage_P099b	211	Pulse	99	8804668	29650	1
Fage_P099b	212	Picture	Retrieval Sternberg Letters	8812337	0	1	24824	2	0	next	hit	987
Fage_P099b	212	Pulse	99	8817067	4730	1
Fage_P099b	212	Response	1	8823317	10980	1
Fage_P099b	212	Pulse	99	8829467	17130	1
Fage_P099b	213	Picture	Fixation Cross after Retrieval	8837161	0	1	124620	2	0	next	other	0
Fage_P099b	213	Pulse	99	8841867	4706	1
Fage_P099b	213	Pulse	99	8854266	17105	1
Fage_P099b	213	Pulse	99	8866666	29505	1
Fage_P099b	213	Pulse	99	8879066	41905	1
Fage_P099b	213	Pulse	99	8891466	54305	1
Fage_P099b	213	Pulse	99	8903865	66704	1
Fage_P099b	213	Pulse	99	8916265	79104	1
Fage_P099b	213	Pulse	99	8928665	91504	1
Fage_P099b	213	Pulse	99	8941064	103903	1
Fage_P099b	213	Pulse	99	8953464	116303	1
Fage_P099b	214	Picture	Encoding Sternberg Letters	8961781	0	1	24824	2	0	next	other	0
Fage_P099b	214	Pulse	99	8965864	4083	1
Fage_P099b	214	Pulse	99	8978263	16482	1
Fage_P099b	215	Picture	Fixation Cross Sternberg Letters after Encoding	8986605	0	1	12495	2	0	next	other	0
Fage_P099b	215	Pulse	99	8990663	4058	1
Fage_P099b	216	Picture	Stroop Sternberg	8999100	0	1	24824	2	0	next	incorrect	1007
Fage_P099b	216	Pulse	99	9003063	3963	1
Fage_P099b	216	Response	2	9006872	7772	1
Fage_P099b	216	Pulse	99	9015462	16362	1
Fage_P099b	217	Picture	Fixation Cross Sternberg Letters after Stroop	9023924	0	1	37319	2	0	next	other	0
Fage_P099b	217	Pulse	99	9027862	3938	1
Fage_P099b	217	Pulse	99	9040262	16338	1
Fage_P099b	217	Pulse	99	9052662	28738	1
Fage_P099b	218	Picture	Retrieval Sternberg Letters	9061243	0	1	24824	2	0	next	incorrect	1015
Fage_P099b	218	Pulse	99	9065061	3818	1
Fage_P099b	218	Response	2	9075081	13838	1
Fage_P099b	218	Pulse	99	9077461	16218	1
Fage_P099b	219	Picture	Fixation Cross after Retrieval	9086067	0	1	112291	2	0	next	other	0
Fage_P099b	219	Pulse	99	9089861	3794	1
Fage_P099b	219	Pulse	99	9102260	16193	1
Fage_P099b	219	Pulse	99	9114660	28593	1
Fage_P099b	219	Pulse	99	9127060	40993	1
Fage_P099b	219	Pulse	99	9139459	53392	1
Fage_P099b	219	Pulse	99	9151859	65792	1
Fage_P099b	219	Pulse	99	9164259	78192	1
Fage_P099b	219	Pulse	99	9176658	90591	1
Fage_P099b	219	Pulse	99	9189058	102991	1
Fage_P099b	220	Picture	Encoding Sternberg Letters	9198358	0	1	24824	2	0	next	other	0
Fage_P099b	220	Pulse	99	9201458	3100	1
Fage_P099b	220	Pulse	99	9213857	15499	1
Fage_P099b	221	Picture	Fixation Cross Sternberg Letters after Encoding	9223182	0	1	12496	2	0	next	other	0
Fage_P099b	221	Pulse	99	9226257	3075	1
Fage_P099b	222	Picture	Stroop Sternberg	9235678	0	1	24824	2	0	next	hit	1034
Fage_P099b	222	Pulse	99	9238657	2979	1
Fage_P099b	222	Response	1	9246357	10679	1
Fage_P099b	222	Pulse	99	9251056	15378	1
Fage_P099b	223	Picture	Fixation Cross Sternberg Letters after Stroop	9260502	0	1	37319	2	0	next	other	0
Fage_P099b	223	Pulse	99	9263456	2954	1
Fage_P099b	223	Pulse	99	9275856	15354	1
Fage_P099b	223	Pulse	99	9288255	27753	1
Fage_P099b	224	Picture	Retrieval Sternberg Letters	9297821	0	1	24824	2	0	next	incorrect	1042
Fage_P099b	224	Pulse	99	9300655	2834	1
Fage_P099b	224	Response	2	9309375	11554	1
Fage_P099b	224	Pulse	99	9313055	15234	1
Fage_P099b	225	Picture	Fixation Cross after Retrieval	9322645	0	1	124619	3	0	next	other	0
Fage_P099b	225	Pulse	99	9325455	2810	1
Fage_P099b	225	Pulse	99	9337854	15209	1
Fage_P099b	225	Pulse	99	9350254	27609	1
Fage_P099b	225	Pulse	99	9362654	40009	1
Fage_P099b	225	Pulse	99	9375053	52408	1
Fage_P099b	225	Pulse	99	9387453	64808	1
Fage_P099b	225	Pulse	99	9399853	77208	1
Fage_P099b	225	Pulse	99	9412253	89608	1
Fage_P099b	225	Pulse	99	9424652	102007	1
Fage_P099b	225	Pulse	99	9437052	114407	1
Fage_P099b	226	Picture	Encoding Sternberg Letters	9447264	0	2	24824	3	0	next	other	0
Fage_P099b	226	Pulse	99	9449452	2188	1
Fage_P099b	226	Pulse	99	9461851	14587	1
Fage_P099b	227	Picture	Fixation Cross Sternberg Letters after Encoding	9472088	0	1	12496	2	0	next	other	0
Fage_P099b	227	Pulse	99	9474251	2163	1
Fage_P099b	228	Picture	Stroop Sternberg	9484584	0	1	24824	2	0	next	incorrect	1062
Fage_P099b	228	Pulse	99	9486651	2067	1
Fage_P099b	228	Response	2	9493210	8626	1
Fage_P099b	228	Pulse	99	9499050	14466	1
Fage_P099b	229	Picture	Fixation Cross Sternberg Letters after Stroop	9509408	0	1	37319	2	0	next	other	0
Fage_P099b	229	Pulse	99	9511450	2042	1
Fage_P099b	229	Pulse	99	9523850	14442	1
Fage_P099b	229	Pulse	99	9536249	26841	1
Fage_P099b	230	Picture	Retrieval Sternberg Letters	9546727	0	1	24824	2	0	next	incorrect	1070
Fage_P099b	230	Pulse	99	9548649	1922	1
Fage_P099b	230	Response	2	9555089	8362	1
Fage_P099b	230	Pulse	99	9561049	14322	1
Fage_P099b	231	Picture	Fixation Cross after Retrieval	9571551	0	1	124619	3	0	next	other	0
Fage_P099b	231	Pulse	99	9573449	1898	1
Fage_P099b	231	Pulse	99	9585848	14297	1
Fage_P099b	231	Pulse	99	9598248	26697	1
Fage_P099b	231	Pulse	99	9610648	39097	1
Fage_P099b	231	Pulse	99	9623047	51496	1
Fage_P099b	231	Pulse	99	9635447	63896	1
Fage_P099b	231	Pulse	99	9647847	76296	1
Fage_P099b	231	Pulse	99	9660246	88695	1
Fage_P099b	231	Pulse	99	9672646	101095	1
Fage_P099b	231	Pulse	99	9685046	113495	1
Fage_P099b	232	Picture	Encoding Sternberg Letters	9696170	0	2	24824	4	0	next	other	0
Fage_P099b	232	Pulse	99	9697445	1275	1
Fage_P099b	232	Pulse	99	9709845	13675	1
Fage_P099b	233	Picture	Fixation Cross Sternberg Letters after Encoding	9720994	0	2	12496	3	0	next	other	0
Fage_P099b	233	Pulse	99	9722245	1251	1
Fage_P099b	234	Picture	Stroop Sternberg	9733490	0	1	24824	2	0	next	incorrect	1090
Fage_P099b	234	Pulse	99	9734645	1155	1
Fage_P099b	234	Response	2	9739574	6084	1
Fage_P099b	234	Pulse	99	9747044	13554	1
Fage_P099b	235	Picture	Fixation Cross Sternberg Letters after Stroop	9758314	0	1	37319	2	0	next	other	0
Fage_P099b	235	Pulse	99	9759444	1130	1
Fage_P099b	235	Pulse	99	9771844	13530	1
Fage_P099b	235	Pulse	99	9784243	25929	1
Fage_P099b	236	Picture	Retrieval Sternberg Letters	9795633	0	1	24824	2	0	next	incorrect	1098
Fage_P099b	236	Pulse	99	9796643	1010	1
Fage_P099b	236	Response	2	9808093	12460	1
Fage_P099b	236	Pulse	99	9809052	13419	1
Fage_P099b	237	Picture	Fixation Cross after Retrieval	9820457	0	1	112291	2	0	next	other	0
Fage_P099b	237	Pulse	99	9821442	985	1
Fage_P099b	237	Pulse	99	9833842	13385	1
Fage_P099b	237	Pulse	99	9846252	25795	1
Fage_P099b	237	Pulse	99	9858651	38194	1
Fage_P099b	237	Pulse	99	9871051	50594	1
Fage_P099b	237	Pulse	99	9883451	62994	1
Fage_P099b	237	Pulse	99	9895850	75393	1
Fage_P099b	237	Pulse	99	9908250	87793	1
Fage_P099b	237	Pulse	99	9920650	100193	1
Fage_P099b	238	Picture	Encoding Sternberg Letters	9932748	0	1	24824	2	0	next	other	0
Fage_P099b	238	Pulse	99	9933049	301	1
Fage_P099b	238	Pulse	99	9945449	12701	1
Fage_P099b	239	Picture	Fixation Cross Sternberg Letters after Encoding	9957572	0	1	12495	2	0	next	other	0
Fage_P099b	239	Pulse	99	9957849	277	1
Fage_P099b	240	Picture	Stroop Sternberg	9970067	0	1	24824	2	0	next	incorrect	1117
Fage_P099b	240	Pulse	99	9970249	182	1
Fage_P099b	240	Response	2	9975548	5481	1
Fage_P099b	240	Pulse	99	9982648	12581	1
Fage_P099b	241	Picture	Fixation Cross Sternberg Letters after Stroop	9994891	0	1	37319	2	0	next	other	0
Fage_P099b	241	Pulse	99	9995048	157	1
Fage_P099b	241	Pulse	99	10007448	12557	1
Fage_P099b	241	Pulse	99	10019847	24956	1
Fage_P099b	242	Picture	Retrieval Sternberg Letters	10032210	0	1	24824	2	0	next	incorrect	1125
Fage_P099b	242	Pulse	99	10032247	37	1
Fage_P099b	242	Response	2	10040187	7977	1
Fage_P099b	242	Pulse	99	10044647	12437	1
Fage_P099b	243	Picture	Fixation Cross after Retrieval	10057034	0	1	137115	2	0	next	other	0
Fage_P099b	243	Pulse	99	10057046	12	1
Fage_P099b	243	Pulse	99	10069446	12412	1
Fage_P099b	243	Pulse	99	10081846	24812	1
Fage_P099b	243	Pulse	99	10094246	37212	1
Fage_P099b	243	Pulse	99	10106645	49611	1
Fage_P099b	243	Pulse	99	10119045	62011	1
Fage_P099b	243	Pulse	99	10131445	74411	1
Fage_P099b	243	Pulse	99	10143844	86810	1
Fage_P099b	243	Pulse	99	10156244	99210	1
Fage_P099b	243	Pulse	99	10168644	111610	1
Fage_P099b	243	Pulse	99	10181043	124009	1
Fage_P099b	243	Pulse	99	10193443	136409	1
Fage_P099b	244	Picture	Encoding Sternberg Letters	10194149	0	1	24824	2	0	next	other	0
Fage_P099b	244	Pulse	99	10205843	11694	1
Fage_P099b	244	Pulse	99	10218242	24093	1
Fage_P099b	245	Picture	Fixation Cross Sternberg Letters after Encoding	10218973	0	1	12496	2	0	next	other	0
Fage_P099b	245	Pulse	99	10230642	11669	1
Fage_P099b	246	Picture	Stroop Sternberg	10231469	0	1	24824	2	0	next	incorrect	1146
Fage_P099b	246	Response	2	10239882	8413	1
Fage_P099b	246	Pulse	99	10243041	11572	1
Fage_P099b	246	Pulse	99	10255441	23972	1
Fage_P099b	247	Picture	Fixation Cross Sternberg Letters after Stroop	10256293	0	1	37319	2	0	next	other	0
Fage_P099b	247	Pulse	99	10267841	11548	1
Fage_P099b	247	Pulse	99	10280241	23948	1
Fage_P099b	247	Pulse	99	10292641	36348	1
Fage_P099b	248	Picture	Retrieval Sternberg Letters	10293612	0	1	24824	2	0	next	incorrect	1155
Fage_P099b	248	Pulse	99	10305040	11428	1
Fage_P099b	248	Response	2	10306290	12678	1
Fage_P099b	248	Pulse	99	10317440	23828	1
Fage_P099b	249	Picture	Fixation Cross after Retrieval	10318436	0	1	149443	2	0	next	other	0
Fage_P099b	249	Pulse	99	10329840	11404	1
Fage_P099b	249	Pulse	99	10342239	23803	1
Fage_P099b	249	Pulse	99	10354639	36203	1
Fage_P099b	249	Pulse	99	10367039	48603	1
Fage_P099b	249	Pulse	99	10379438	61002	1
Fage_P099b	249	Pulse	99	10391838	73402	1
Fage_P099b	249	Pulse	99	10404238	85802	1
Fage_P099b	249	Pulse	99	10416637	98201	1
Fage_P099b	249	Pulse	99	10429037	110601	1
Fage_P099b	249	Pulse	99	10441437	123001	1
Fage_P099b	249	Pulse	99	10453836	135400	1
Fage_P099b	249	Pulse	99	10466236	147800	1
Fage_P099b	250	Picture	Encoding Sternberg Letters	10467879	0	1	24824	2	0	next	other	0
Fage_P099b	250	Pulse	99	10478636	10757	1
Fage_P099b	250	Pulse	99	10491036	23157	1
Fage_P099b	251	Picture	Fixation Cross Sternberg Letters after Encoding	10492703	0	1	12496	2	0	next	other	0
Fage_P099b	251	Pulse	99	10503435	10732	1
Fage_P099b	252	Picture	Stroop Sternberg	10505199	0	1	24824	2	0	next	hit	1176
Fage_P099b	252	Response	1	10512075	6876	1
Fage_P099b	252	Pulse	99	10515835	10636	1
Fage_P099b	252	Pulse	99	10528235	23036	1
Fage_P099b	253	Picture	Fixation Cross Sternberg Letters after Stroop	10530023	0	1	37319	2	0	next	other	0
Fage_P099b	253	Pulse	99	10540634	10611	1
Fage_P099b	253	Pulse	99	10553034	23011	1
Fage_P099b	253	Pulse	99	10565434	35411	1
Fage_P099b	254	Picture	Retrieval Sternberg Letters	10567342	0	1	24824	2	0	next	hit	1185
Fage_P099b	254	Pulse	99	10577833	10491	1
Fage_P099b	254	Response	1	10579623	12281	1
Fage_P099b	254	Pulse	99	10590233	22891	1
Fage_P099b	255	Picture	Fixation Cross after Retrieval	10592166	0	1	137115	2	0	next	other	0
Fage_P099b	255	Pulse	99	10602633	10467	1
Fage_P099b	255	Pulse	99	10615033	22867	1
Fage_P099b	255	Pulse	99	10627432	35266	1
Fage_P099b	255	Pulse	99	10639832	47666	1
Fage_P099b	255	Pulse	99	10652232	60066	1
Fage_P099b	255	Pulse	99	10664631	72465	1
Fage_P099b	255	Pulse	99	10677031	84865	1
Fage_P099b	255	Pulse	99	10689431	97265	1
Fage_P099b	255	Pulse	99	10701830	109664	1
Fage_P099b	255	Pulse	99	10714230	122064	1
Fage_P099b	255	Pulse	99	10726630	134464	1
Fage_P099b	256	Picture	Encoding Sternberg Letters	10729281	0	1	24824	2	0	next	other	0
Fage_P099b	256	Pulse	99	10739029	9748	1
Fage_P099b	256	Pulse	99	10751429	22148	1
Fage_P099b	257	Picture	Fixation Cross Sternberg Letters after Encoding	10754105	0	1	12495	2	0	next	other	0
Fage_P099b	257	Pulse	99	10763829	9724	1
Fage_P099b	258	Picture	Stroop Sternberg	10766600	0	1	24824	2	0	next	incorrect	1205
Fage_P099b	258	Response	2	10774419	7819	1
Fage_P099b	258	Pulse	99	10776228	9628	1
Fage_P099b	258	Pulse	99	10788628	22028	1
Fage_P099b	259	Picture	Fixation Cross Sternberg Letters after Stroop	10791424	0	1	37319	2	0	next	other	0
Fage_P099b	259	Pulse	99	10801028	9604	1
Fage_P099b	259	Pulse	99	10813428	22004	1
Fage_P099b	259	Pulse	99	10825827	34403	1
Fage_P099b	260	Picture	Retrieval Sternberg Letters	10828743	0	1	24824	2	0	next	incorrect	1214
Fage_P099b	260	Pulse	99	10838227	9484	1
Fage_P099b	260	Response	2	10846487	17744	1
Fage_P099b	260	Pulse	99	10850626	21883	1
Fage_P099b	261	Picture	Fixation Cross after Retrieval	10853567	0	1	112291	2	0	next	other	0
Fage_P099b	261	Pulse	99	10863026	9459	1
Fage_P099b	261	Pulse	99	10875426	21859	1
Fage_P099b	261	Pulse	99	10887826	34259	1
Fage_P099b	261	Pulse	99	10900225	46658	1
Fage_P099b	261	Pulse	99	10912625	59058	1
Fage_P099b	261	Pulse	99	10925025	71458	1
Fage_P099b	261	Pulse	99	10937424	83857	1
Fage_P099b	261	Pulse	99	10949824	96257	1
Fage_P099b	261	Pulse	99	10962224	108657	1
Fage_P099b	262	Picture	Encoding Sternberg Letters	10965858	0	1	24824	2	0	next	other	0
Fage_P099b	262	Pulse	99	10974624	8766	1
Fage_P099b	262	Pulse	99	10987023	21165	1
Fage_P099b	263	Picture	Fixation Cross Sternberg Letters after Encoding	10990682	0	1	12495	2	0	next	other	0
Fage_P099b	263	Pulse	99	10999423	8741	1
Fage_P099b	264	Picture	Stroop Sternberg	11003177	0	1	24824	2	0	next	incorrect	1232
Fage_P099b	264	Response	2	11009073	5896	1
Fage_P099b	264	Pulse	99	11011822	8645	1
Fage_P099b	264	Pulse	99	11024222	21045	1
Fage_P099b	265	Picture	Fixation Cross Sternberg Letters after Stroop	11028001	0	1	37320	2	0	next	other	0
Fage_P099b	265	Pulse	99	11036622	8621	1
Fage_P099b	265	Pulse	99	11049022	21021	1
Fage_P099b	265	Pulse	99	11061421	33420	1
Fage_P099b	266	Picture	Retrieval Sternberg Letters	11065321	0	1	24823	3	0	next	incorrect	1240
Fage_P099b	266	Response	2	11073111	7790	1
Fage_P099b	266	Pulse	99	11073821	8500	1
Fage_P099b	266	Pulse	99	11086221	20900	1
Fage_P099b	267	Picture	Fixation Cross after Retrieval	11090144	0	2	149444	3	0	next	other	0
Fage_P099b	267	Pulse	99	11098620	8476	1
Fage_P099b	267	Pulse	99	11111020	20876	1
Fage_P099b	267	Pulse	99	11123420	33276	1
Fage_P099b	267	Pulse	99	11135819	45675	1
Fage_P099b	267	Pulse	99	11148219	58075	1
Fage_P099b	267	Pulse	99	11160619	70475	1
Fage_P099b	267	Pulse	99	11173019	82875	1
Fage_P099b	267	Pulse	99	11185418	95274	1
Fage_P099b	267	Pulse	99	11197818	107674	1
Fage_P099b	267	Pulse	99	11210218	120074	1
Fage_P099b	267	Pulse	99	11222617	132473	1
Fage_P099b	267	Pulse	99	11235017	144873	1
Fage_P099b	268	Picture	Encoding Sternberg Letters	11239588	0	1	24824	2	0	next	other	0
Fage_P099b	268	Pulse	99	11247417	7829	1
Fage_P099b	268	Pulse	99	11259816	20228	1
Fage_P099b	269	Picture	Fixation Cross Sternberg Letters after Encoding	11264412	0	1	12495	2	0	next	other	0
Fage_P099b	269	Pulse	99	11272216	7804	1
Fage_P099b	270	Picture	Stroop Sternberg	11276907	0	1	24824	2	0	next	incorrect	1262
Fage_P099b	270	Response	2	11284496	7589	1
Fage_P099b	270	Pulse	99	11284616	7709	1
Fage_P099b	270	Pulse	99	11297015	20108	1
Fage_P099b	271	Picture	Fixation Cross Sternberg Letters after Stroop	11301731	0	1	37320	2	0	next	other	0
Fage_P099b	271	Pulse	99	11309415	7684	1
Fage_P099b	271	Pulse	99	11321815	20084	1
Fage_P099b	271	Pulse	99	11334215	32484	1
Fage_P099b	272	Picture	Retrieval Sternberg Letters	11339051	0	1	24824	2	0	next	hit	1270
Fage_P099b	272	Response	1	11346044	6993	1
Fage_P099b	272	Pulse	99	11346614	7563	1
Fage_P099b	272	Pulse	99	11359014	19963	1
Fage_P099b	273	Picture	Fixation Cross after Retrieval	11363875	0	1	124619	2	0	next	other	0
Fage_P099b	273	Pulse	99	11371414	7539	1
Fage_P099b	273	Pulse	99	11383813	19938	1
Fage_P099b	273	Pulse	99	11396213	32338	1
Fage_P099b	273	Pulse	99	11408613	44738	1
Fage_P099b	273	Pulse	99	11421012	57137	1
Fage_P099b	273	Pulse	99	11433412	69537	1
Fage_P099b	273	Pulse	99	11445812	81937	1
Fage_P099b	273	Pulse	99	11458211	94336	1
Fage_P099b	273	Pulse	99	11470611	106736	1
Fage_P099b	273	Pulse	99	11483011	119136	1
Fage_P099b	274	Picture	Encoding Sternberg Letters	11488494	0	1	24824	2	0	next	other	0
Fage_P099b	274	Pulse	99	11495411	6917	1
Fage_P099b	274	Pulse	99	11507810	19316	1
Fage_P099b	275	Picture	Fixation Cross Sternberg Letters after Encoding	11513318	0	1	12495	3	0	next	other	0
Fage_P099b	275	Pulse	99	11520210	6892	1
Fage_P099b	276	Picture	Stroop Sternberg	11525813	0	2	24824	3	0	next	incorrect	1290
Fage_P099b	276	Response	2	11532080	6267	1
Fage_P099b	276	Pulse	99	11532609	6796	1
Fage_P099b	276	Pulse	99	11545009	19196	1
Fage_P099b	277	Picture	Fixation Cross Sternberg Letters after Stroop	11550637	0	1	37320	2	0	next	other	0
Fage_P099b	277	Pulse	99	11557409	6772	1
Fage_P099b	277	Pulse	99	11569809	19172	1
Fage_P099b	277	Pulse	99	11582208	31571	1
Fage_P099b	278	Picture	Retrieval Sternberg Letters	11587957	0	1	24824	2	0	next	hit	1299
Fage_P099b	278	Pulse	99	11594608	6651	1
Fage_P099b	278	Response	1	11599688	11731	1
Fage_P099b	278	Pulse	99	11607018	19061	1
Fage_P099b	279	Picture	Fixation Cross after Retrieval	11612781	0	1	112291	2	0	next	other	0
Fage_P099b	279	Pulse	99	11619417	6636	1
Fage_P099b	279	Pulse	99	11631817	19036	1
Fage_P099b	279	Pulse	99	11644217	31436	1
Fage_P099b	279	Pulse	99	11656616	43835	1
Fage_P099b	279	Pulse	99	11669016	56235	1
Fage_P099b	279	Pulse	99	11681416	68635	1
Fage_P099b	279	Pulse	99	11693815	81034	1
Fage_P099b	279	Pulse	99	11706215	93434	1
Fage_P099b	279	Pulse	99	11718615	105834	1
Fage_P099b	280	Picture	Encoding Sternberg Letters	11725072	0	1	24824	2	0	next	other	0
Fage_P099b	280	Pulse	99	11731014	5942	1
Fage_P099b	280	Pulse	99	11743414	18342	1
Fage_P099b	281	Picture	Fixation Cross Sternberg Letters after Encoding	11749896	0	1	12495	2	0	next	other	0
Fage_P099b	281	Pulse	99	11755814	5918	1
Fage_P099b	282	Picture	Stroop Sternberg	11762391	0	1	24824	2	0	next	incorrect	1318
Fage_P099b	282	Pulse	99	11768214	5823	1
Fage_P099b	282	Response	2	11770573	8182	1
Fage_P099b	282	Pulse	99	11780613	18222	1
Fage_P099b	283	Picture	Fixation Cross Sternberg Letters after Stroop	11787215	0	1	37319	2	0	next	other	0
Fage_P099b	283	Pulse	99	11793013	5798	1
Fage_P099b	283	Pulse	99	11805413	18198	1
Fage_P099b	283	Pulse	99	11817812	30597	1
Fage_P099b	284	Picture	Retrieval Sternberg Letters	11824534	0	1	24824	2	0	next	hit	1326
Fage_P099b	284	Pulse	99	11830212	5678	1
Fage_P099b	284	Response	1	11834222	9688	1
Fage_P099b	284	Pulse	99	11842612	18078	1
Fage_P099b	285	Picture	Fixation Cross after Retrieval	11849358	0	1	137115	2	0	next	other	0
Fage_P099b	285	Pulse	99	11855012	5654	1
Fage_P099b	285	Pulse	99	11867411	18053	1
Fage_P099b	285	Pulse	99	11879811	30453	1
Fage_P099b	285	Pulse	99	11892211	42853	1
Fage_P099b	285	Pulse	99	11904610	55252	1
Fage_P099b	285	Pulse	99	11917010	67652	1
Fage_P099b	285	Pulse	99	11929410	80052	1
Fage_P099b	285	Pulse	99	11941809	92451	1
Fage_P099b	285	Pulse	99	11954209	104851	1
Fage_P099b	285	Pulse	99	11966609	117251	1
Fage_P099b	285	Pulse	99	11979008	129650	1
Fage_P099b	286	Picture	Encoding Sternberg Letters	11986473	0	1	24824	2	0	next	other	0
Fage_P099b	286	Pulse	99	11991408	4935	1
Fage_P099b	286	Pulse	99	12003808	17335	1
Fage_P099b	287	Picture	Fixation Cross Sternberg Letters after Encoding	12011297	0	1	12495	2	0	next	other	0
Fage_P099b	287	Pulse	99	12016208	4911	1
Fage_P099b	288	Picture	Stroop Sternberg	12023792	0	1	24824	2	0	next	hit	1347
Fage_P099b	288	Pulse	99	12028607	4815	1
Fage_P099b	288	Response	1	12032827	9035	1
Fage_P099b	288	Pulse	99	12041007	17215	1
Fage_P099b	289	Picture	Fixation Cross Sternberg Letters after Stroop	12048616	0	1	37319	3	0	next	other	0
Fage_P099b	289	Pulse	99	12053407	4791	1
Fage_P099b	289	Pulse	99	12065806	17190	1
Fage_P099b	289	Pulse	99	12078206	29590	1
Fage_P099b	290	Picture	Retrieval Sternberg Letters	12085935	0	2	24824	3	0	next	incorrect	1355
Fage_P099b	290	Pulse	99	12090606	4671	1
Fage_P099b	290	Response	2	12094665	8730	1
Fage_P099b	290	Pulse	99	12103005	17070	1
Fage_P099b	291	Picture	Fixation Cross after Retrieval	12110759	0	1	112291	2	0	next	other	0
Fage_P099b	291	Pulse	99	12115405	4646	1
Fage_P099b	291	Pulse	99	12127805	17046	1
Fage_P099b	291	Pulse	99	12140204	29445	1
Fage_P099b	291	Pulse	99	12152604	41845	1
Fage_P099b	291	Pulse	99	12165004	54245	1
Fage_P099b	291	Pulse	99	12177403	66644	1
Fage_P099b	291	Pulse	99	12189803	79044	1
Fage_P099b	291	Pulse	99	12202203	91444	1
Fage_P099b	291	Pulse	99	12214603	103844	1
Fage_P099b	292	Picture	End Sternberg	12223050	0	1	37320	2	0	next	other	0
Fage_P099b	292	Pulse	99	12227002	3952	1
Fage_P099b	292	Pulse	99	12239402	16352	1
Fage_P099b	292	Pulse	99	12251802	28752	1
Fage_P099b	293	Picture	Instruction Stroop	12260370	0	1	37319	2	0	next	other	0
Fage_P099b	293	Pulse	99	12264201	3831	1
Fage_P099b	293	Pulse	99	12276601	16231	1
Fage_P099b	293	Pulse	99	12289001	28631	1
Fage_P099b	294	Picture	stroop neutral close	12297689	0	1	24990	3	0	next	incorrect	1377
Fage_P099b	294	Pulse	99	12301400	3711	1
Fage_P099b	294	Response	2	12309530	11841	1
Fage_P099b	294	Pulse	99	12313800	16111	1
Fage_P099b	295	Picture	stroop neutral close	12322679	0	2	24824	3	0	next	hit	1381
Fage_P099b	295	Pulse	99	12326200	3521	1
Fage_P099b	295	Response	1	12329569	6890	1
Fage_P099b	295	Pulse	99	12338599	15920	1
Fage_P099b	296	Picture	stroop neutral close	12347503	0	1	24824	3	0	next	incorrect	1385
Fage_P099b	296	Pulse	99	12350999	3496	1
Fage_P099b	296	Response	2	12354559	7056	1
Fage_P099b	296	Pulse	99	12363399	15896	1
Fage_P099b	297	Picture	stroop neutral close	12372327	0	2	24824	3	0	next	incorrect	1389
Fage_P099b	297	Pulse	99	12375798	3471	1
Fage_P099b	297	Response	2	12381968	9641	1
Fage_P099b	297	Pulse	99	12388198	15871	1
Fage_P099b	298	Picture	stroop neutral close	12397151	0	1	24991	2	0	next	hit	1393
Fage_P099b	298	Pulse	99	12400598	3447	1
Fage_P099b	298	Response	1	12404928	7777	1
Fage_P099b	298	Pulse	99	12412998	15847	1
Fage_P099b	299	Picture	stroop neutral close	12422142	0	1	24824	2	0	next	incorrect	1397
Fage_P099b	299	Pulse	99	12425397	3255	1
Fage_P099b	299	Response	2	12428027	5885	1
Fage_P099b	299	Pulse	99	12437797	15655	1
Fage_P099b	300	Picture	Fixation Cross Stroop	12446966	0	1	124620	2	0	next	other	0
Fage_P099b	300	Pulse	99	12450197	3231	1
Fage_P099b	300	Pulse	99	12462596	15630	1
Fage_P099b	300	Pulse	99	12474996	28030	1
Fage_P099b	300	Pulse	99	12487396	40430	1
Fage_P099b	300	Pulse	99	12499795	52829	1
Fage_P099b	300	Pulse	99	12512195	65229	1
Fage_P099b	300	Pulse	99	12524595	77629	1
Fage_P099b	300	Pulse	99	12536994	90028	1
Fage_P099b	300	Pulse	99	12549394	102428	1
Fage_P099b	300	Pulse	99	12561794	114828	1
Fage_P099b	301	Picture	stroop neutral close	12571586	0	1	24990	2	0	next	hit	1412
Fage_P099b	301	Pulse	99	12574194	2608	1
Fage_P099b	301	Response	1	12580643	9057	1
Fage_P099b	301	Pulse	99	12586593	15007	1
Fage_P099b	302	Picture	stroop neutral close	12596576	0	1	24991	2	0	next	incorrect	1416
Fage_P099b	302	Pulse	99	12598993	2417	1
Fage_P099b	302	Response	2	12602453	5877	1
Fage_P099b	302	Pulse	99	12611393	14817	1
Fage_P099b	303	Picture	stroop neutral close	12621567	0	1	24823	3	0	next	incorrect	1420
Fage_P099b	303	Pulse	99	12623792	2225	1
Fage_P099b	303	Response	2	12628232	6665	1
Fage_P099b	303	Pulse	99	12636192	14625	1
Fage_P099b	304	Picture	stroop neutral close	12646390	0	2	24825	3	0	next	incorrect	1424
Fage_P099b	304	Pulse	99	12648592	2202	1
Fage_P099b	304	Response	2	12653631	7241	1
Fage_P099b	304	Pulse	99	12660991	14601	1
Fage_P099b	305	Picture	stroop neutral close	12671215	0	1	24990	2	0	next	hit	1428
Fage_P099b	305	Pulse	99	12673391	2176	1
Fage_P099b	305	Response	1	12680871	9656	1
Fage_P099b	305	Pulse	99	12685791	14576	1
Fage_P099b	306	Picture	stroop neutral close	12696205	0	1	24824	2	0	next	incorrect	1432
Fage_P099b	306	Pulse	99	12698190	1985	1
Fage_P099b	306	Response	2	12702520	6315	1
Fage_P099b	306	Pulse	99	12710590	14385	1
Fage_P099b	307	Picture	Fixation Cross Stroop	12721029	0	1	124620	2	0	next	other	0
Fage_P099b	307	Pulse	99	12722990	1961	1
Fage_P099b	307	Pulse	99	12735389	14360	1
Fage_P099b	307	Pulse	99	12747789	26760	1
Fage_P099b	307	Pulse	99	12760189	39160	1
Fage_P099b	307	Pulse	99	12772588	51559	1
Fage_P099b	307	Pulse	99	12784988	63959	1
Fage_P099b	307	Pulse	99	12797388	76359	1
Fage_P099b	307	Pulse	99	12809788	88759	1
Fage_P099b	307	Pulse	99	12822187	101158	1
Fage_P099b	307	Pulse	99	12834587	113558	1
Fage_P099b	308	Picture	stroop neutral close	12845649	0	1	24990	2	0	next	hit	1447
Fage_P099b	308	Pulse	99	12846987	1338	1
Fage_P099b	308	Response	1	12854396	8747	1
Fage_P099b	308	Pulse	99	12859386	13737	1
Fage_P099b	309	Picture	stroop neutral close	12870639	0	1	24824	2	0	next	incorrect	1451
Fage_P099b	309	Pulse	99	12871786	1147	1
Fage_P099b	309	Response	2	12877206	6567	1
Fage_P099b	309	Pulse	99	12884186	13547	1
Fage_P099b	310	Picture	stroop neutral close	12895463	0	1	24824	2	0	next	incorrect	1455
Fage_P099b	310	Pulse	99	12896585	1122	1
Fage_P099b	310	Response	2	12902455	6992	1
Fage_P099b	310	Pulse	99	12908985	13522	1
Fage_P099b	311	Picture	stroop neutral close	12920287	0	1	24824	2	0	next	incorrect	1459
Fage_P099b	311	Pulse	99	12921385	1098	1
Fage_P099b	311	Response	2	12926825	6538	1
Fage_P099b	311	Pulse	99	12933784	13497	1
Fage_P099b	312	Picture	stroop neutral close	12945111	0	1	24991	2	0	next	hit	1463
Fage_P099b	312	Pulse	99	12946184	1073	1
Fage_P099b	312	Response	1	12952124	7013	1
Fage_P099b	312	Pulse	99	12958584	13473	1
Fage_P099b	313	Picture	stroop neutral close	12970102	0	1	24824	2	0	next	hit	1467
Fage_P099b	313	Pulse	99	12970984	882	1
Fage_P099b	313	Response	1	12976643	6541	1
Fage_P099b	313	Pulse	99	12983383	13281	1
Fage_P099b	314	Picture	Fixation Cross Stroop	12994926	0	1	124619	3	0	next	other	0
Fage_P099b	314	Pulse	99	12995783	857	1
Fage_P099b	314	Pulse	99	13008183	13257	1
Fage_P099b	314	Pulse	99	13020582	25656	1
Fage_P099b	314	Pulse	99	13032982	38056	1
Fage_P099b	314	Pulse	99	13045382	50456	1
Fage_P099b	314	Pulse	99	13057781	62855	1
Fage_P099b	314	Pulse	99	13070181	75255	1
Fage_P099b	314	Pulse	99	13082581	87655	1
Fage_P099b	314	Pulse	99	13094980	100054	1
Fage_P099b	314	Pulse	99	13107380	112454	1
Fage_P099b	315	Picture	stroop neutral close	13119545	0	2	24991	3	0	next	incorrect	1482
Fage_P099b	315	Pulse	99	13119780	235	1
Fage_P099b	315	Response	2	13127750	8205	1
Fage_P099b	315	Pulse	99	13132179	12634	1
Fage_P099b	316	Picture	stroop neutral close	13144536	0	1	24991	2	0	next	hit	1486
Fage_P099b	316	Pulse	99	13144579	43	1
Fage_P099b	316	Response	1	13151299	6763	1
Fage_P099b	316	Pulse	99	13156979	12443	1
Fage_P099b	316	Pulse	99	13169379	24843	1
Fage_P099b	317	Picture	stroop neutral close	13169527	0	1	24990	2	0	next	incorrect	1490
Fage_P099b	317	Response	2	13179318	9791	1
Fage_P099b	317	Pulse	99	13181778	12251	1
Fage_P099b	317	Pulse	99	13194178	24651	1
Fage_P099b	318	Picture	stroop neutral close	13194517	0	1	24991	2	0	next	incorrect	1494
Fage_P099b	318	Response	2	13202368	7851	1
Fage_P099b	318	Pulse	99	13206578	12061	1
Fage_P099b	318	Pulse	99	13218977	24460	1
Fage_P099b	319	Picture	stroop neutral close	13219508	0	1	24990	2	0	next	incorrect	1498
Fage_P099b	319	Response	2	13227287	7779	1
Fage_P099b	319	Pulse	99	13231377	11869	1
Fage_P099b	319	Pulse	99	13243777	24269	1
Fage_P099b	320	Picture	stroop neutral close	13244498	0	1	24824	2	0	next	incorrect	1502
Fage_P099b	320	Response	2	13252687	8189	1
Fage_P099b	320	Pulse	99	13256176	11678	1
Fage_P099b	320	Pulse	99	13268576	24078	1
Fage_P099b	321	Picture	Fixation Cross Stroop	13269322	0	1	124620	2	0	next	other	0
Fage_P099b	321	Pulse	99	13280976	11654	1
Fage_P099b	321	Pulse	99	13293376	24054	1
Fage_P099b	321	Pulse	99	13305775	36453	1
Fage_P099b	321	Pulse	99	13318175	48853	1
Fage_P099b	321	Pulse	99	13330576	61254	1
Fage_P099b	321	Pulse	99	13342974	73652	1
Fage_P099b	321	Pulse	99	13355374	86052	1
Fage_P099b	321	Pulse	99	13367774	98452	1
Fage_P099b	321	Pulse	99	13380173	110851	1
Fage_P099b	321	Pulse	99	13392573	123251	1
Fage_P099b	322	Picture	stroop maximum incongruent	13393942	0	1	24824	2	0	next	incorrect	1517
Fage_P099b	322	Response	2	13401463	7521	1
Fage_P099b	322	Pulse	99	13404973	11031	1
Fage_P099b	322	Pulse	99	13417372	23430	1
Fage_P099b	323	Picture	stroop maximum incongruent	13418766	0	1	24824	2	0	next	hit	1522
Fage_P099b	323	Pulse	99	13429772	11006	1
Fage_P099b	323	Response	1	13431562	12796	1
Fage_P099b	323	Pulse	99	13442172	23406	1
Fage_P099b	324	Picture	stroop maximum incongruent	13443590	0	1	24824	2	0	next	hit	1525
Fage_P099b	324	Response	1	13452392	8802	1
Fage_P099b	324	Pulse	99	13454572	10982	1
Fage_P099b	324	Pulse	99	13466981	23391	1
Fage_P099b	325	Picture	stroop maximum incongruent	13468414	0	1	24990	3	0	next	incorrect	1529
Fage_P099b	325	Response	2	13477031	8617	1
Fage_P099b	325	Pulse	99	13479381	10967	1
Fage_P099b	325	Pulse	99	13491781	23367	1
Fage_P099b	326	Picture	stroop maximum incongruent	13493404	0	2	24824	3	0	next	hit	1534
Fage_P099b	326	Pulse	99	13504180	10776	1
Fage_P099b	326	Response	1	13504630	11226	1
Fage_P099b	326	Pulse	99	13516580	23176	1
Fage_P099b	327	Picture	stroop maximum incongruent	13518228	0	1	24824	2	0	next	incorrect	1537
Fage_P099b	327	Response	2	13525420	7192	1
Fage_P099b	327	Pulse	99	13528980	10752	1
Fage_P099b	327	Pulse	99	13541379	23151	1
Fage_P099b	328	Picture	Fixation Cross Stroop	13543052	0	1	124620	2	0	next	other	0
Fage_P099b	328	Pulse	99	13553779	10727	1
Fage_P099b	328	Pulse	99	13566179	23127	1
Fage_P099b	328	Pulse	99	13578578	35526	1
Fage_P099b	328	Pulse	99	13590978	47926	1
Fage_P099b	328	Pulse	99	13603378	60326	1
Fage_P099b	328	Pulse	99	13615778	72726	1
Fage_P099b	328	Pulse	99	13628177	85125	1
Fage_P099b	328	Pulse	99	13640577	97525	1
Fage_P099b	328	Pulse	99	13652977	109925	1
Fage_P099b	328	Pulse	99	13665376	122324	1
Fage_P099b	329	Picture	stroop maximum incongruent	13667672	0	1	24824	2	0	next	incorrect	1553
Fage_P099b	329	Pulse	99	13677776	10104	1
Fage_P099b	329	Response	2	13679456	11784	1
Fage_P099b	329	Pulse	99	13690176	22504	1
Fage_P099b	330	Picture	stroop maximum incongruent	13692496	0	1	24824	2	0	next	incorrect	1556
Fage_P099b	330	Response	2	13701115	8619	1
Fage_P099b	330	Pulse	99	13702575	10079	1
Fage_P099b	330	Pulse	99	13714975	22479	1
Fage_P099b	331	Picture	stroop maximum incongruent	13717320	0	1	24824	2	0	next	hit	1560
Fage_P099b	331	Response	1	13725505	8185	1
Fage_P099b	331	Pulse	99	13727375	10055	1
Fage_P099b	331	Pulse	99	13739774	22454	1
Fage_P099b	332	Picture	stroop maximum incongruent	13742144	0	1	24824	2	0	next	incorrect	1564
Fage_P099b	332	Response	2	13751264	9120	1
Fage_P099b	332	Pulse	99	13752174	10030	1
Fage_P099b	332	Pulse	99	13764574	22430	1
Fage_P099b	333	Picture	stroop maximum incongruent	13766968	0	1	24990	2	0	next	hit	1568
Fage_P099b	333	Response	1	13776004	9036	1
Fage_P099b	333	Pulse	99	13776973	10005	1
Fage_P099b	333	Pulse	99	13789373	22405	1
Fage_P099b	334	Picture	stroop maximum incongruent	13791958	0	1	24824	2	0	next	incorrect	1572
Fage_P099b	334	Response	2	13800673	8715	1
Fage_P099b	334	Pulse	99	13801773	9815	1
Fage_P099b	334	Pulse	99	13814173	22215	1
Fage_P099b	335	Picture	Fixation Cross Stroop	13816782	0	1	124620	2	0	next	other	0
Fage_P099b	335	Pulse	99	13826572	9790	1
Fage_P099b	335	Pulse	99	13838972	22190	1
Fage_P099b	335	Pulse	99	13851372	34590	1
Fage_P099b	335	Pulse	99	13863771	46989	1
Fage_P099b	335	Pulse	99	13876171	59389	1
Fage_P099b	335	Pulse	99	13888571	71789	1
Fage_P099b	335	Pulse	99	13900970	84188	1
Fage_P099b	335	Pulse	99	13913370	96588	1
Fage_P099b	335	Pulse	99	13925770	108988	1
Fage_P099b	335	Pulse	99	13938169	121387	1
Fage_P099b	336	Picture	stroop maximum incongruent	13941402	0	1	24824	2	0	next	hit	1588
Fage_P099b	336	Pulse	99	13950569	9167	1
Fage_P099b	336	Response	1	13951319	9917	1
Fage_P099b	336	Pulse	99	13962969	21567	1
Fage_P099b	337	Picture	stroop maximum incongruent	13966226	0	1	24824	2	0	next	hit	1592
Fage_P099b	337	Pulse	99	13975369	9143	1
Fage_P099b	337	Response	1	13975458	9232	1
Fage_P099b	337	Pulse	99	13987768	21542	1
Fage_P099b	338	Picture	stroop maximum incongruent	13991050	0	1	24824	2	0	next	incorrect	1595
Fage_P099b	338	Response	2	13998228	7178	1
Fage_P099b	338	Pulse	99	14000168	9118	1
Fage_P099b	338	Pulse	99	14012568	21518	1
Fage_P099b	339	Picture	stroop maximum incongruent	14015874	0	1	24824	2	0	next	hit	1599
Fage_P099b	339	Response	1	14023517	7643	1
Fage_P099b	339	Pulse	99	14024967	9093	1
Fage_P099b	339	Pulse	99	14037367	21493	1
Fage_P099b	340	Picture	stroop maximum incongruent	14040698	0	1	24990	3	0	next	hit	1603
Fage_P099b	340	Response	1	14047487	6789	1
Fage_P099b	340	Pulse	99	14049766	9068	1
Fage_P099b	340	Pulse	99	14062166	21468	1
Fage_P099b	341	Picture	stroop maximum incongruent	14065688	0	2	24824	4	0	next	incorrect	1607
Fage_P099b	341	Response	2	14073346	7658	1
Fage_P099b	341	Pulse	99	14074566	8878	1
Fage_P099b	341	Pulse	99	14086966	21278	1
Fage_P099b	342	Picture	Fixation Cross Stroop	14090512	0	2	124620	3	0	next	other	0
Fage_P099b	342	Pulse	99	14099365	8853	1
Fage_P099b	342	Pulse	99	14111765	21253	1
Fage_P099b	342	Pulse	99	14124165	33653	1
Fage_P099b	342	Pulse	99	14136564	46052	1
Fage_P099b	342	Pulse	99	14148964	58452	1
Fage_P099b	342	Pulse	99	14161364	70852	1
Fage_P099b	342	Pulse	99	14173764	83252	1
Fage_P099b	342	Pulse	99	14186163	95651	1
Fage_P099b	342	Pulse	99	14198563	108051	1
Fage_P099b	342	Pulse	99	14210962	120450	1
Fage_P099b	343	Picture	stroop maximum incongruent	14215132	0	1	24824	2	0	next	incorrect	1623
Fage_P099b	343	Pulse	99	14223362	8230	1
Fage_P099b	343	Response	2	14225632	10500	1
Fage_P099b	343	Pulse	99	14235762	20630	1
Fage_P099b	344	Picture	stroop maximum incongruent	14239956	0	1	24991	2	0	next	hit	1626
Fage_P099b	344	Response	1	14246632	6676	1
Fage_P099b	344	Pulse	99	14248162	8206	1
Fage_P099b	344	Pulse	99	14260561	20605	1
Fage_P099b	345	Picture	stroop maximum incongruent	14264947	0	1	24824	2	0	next	incorrect	1630
Fage_P099b	345	Response	2	14271591	6644	1
Fage_P099b	345	Pulse	99	14272961	8014	1
Fage_P099b	345	Pulse	99	14285361	20414	1
Fage_P099b	346	Picture	stroop maximum incongruent	14289771	0	1	24990	2	0	next	incorrect	1634
Fage_P099b	346	Response	2	14297560	7789	1
Fage_P099b	346	Pulse	99	14297760	7989	1
Fage_P099b	346	Pulse	99	14310160	20389	1
Fage_P099b	347	Picture	stroop maximum incongruent	14314761	0	1	24824	2	0	next	incorrect	1639
Fage_P099b	347	Pulse	99	14322560	7799	1
Fage_P099b	347	Response	2	14326460	11699	1
Fage_P099b	347	Pulse	99	14334959	20198	1
Fage_P099b	348	Picture	stroop maximum incongruent	14339585	0	1	24824	2	0	next	incorrect	1643
Fage_P099b	348	Pulse	99	14347359	7774	1
Fage_P099b	348	Response	2	14352569	12984	1
Fage_P099b	348	Pulse	99	14359759	20174	1
Fage_P099b	349	Picture	Fixation Cross Stroop	14364409	0	1	124620	2	0	next	other	0
Fage_P099b	349	Pulse	99	14372159	7750	1
Fage_P099b	349	Pulse	99	14384558	20149	1
Fage_P099b	349	Pulse	99	14396958	32549	1
Fage_P099b	349	Pulse	99	14409358	44949	1
Fage_P099b	349	Pulse	99	14421757	57348	1
Fage_P099b	349	Pulse	99	14434157	69748	1
Fage_P099b	349	Pulse	99	14446557	82148	1
Fage_P099b	349	Pulse	99	14458956	94547	1
Fage_P099b	349	Pulse	99	14471356	106947	1
Fage_P099b	349	Pulse	99	14483756	119347	1
Fage_P099b	350	Picture	End Stroop	14489029	0	1	43501	2	0	next	other	0
Fage_P099b	350	Pulse	99	14496156	7127	1
Fage_P099b	350	Pulse	99	14508555	19526	1
Fage_P099b	350	Pulse	99	14520955	31926	1
