# Supplementary material for: Towards clinical applicability of fMRI via systematic filtering
Source: PLoS One. 2025 May 12;20(5):e0321088. doi: 10.1371/journal.pone.0321088 (PMC12068634; doi:10.1371/journal.pone.0321088)
Supplement: S1 Code — (ZIP) [file pone.0321088.s001.zip › PLOS_DATA_CODE/Logfiles/Fage_P101b-fage.log]

Scenario - Fage Final
Logfile written - 08/12/2013 15:13:14

Subject	Trial	Event Type	Code	Time	TTime	Uncertainty	Duration	Uncertainty	ReqTime	ReqDur	Stim Type	Pair Index

Fage_P101b	1	Pulse	99	146470	156466	1
Fage_P101b	2	Picture	Instruction Sternberg Symbols	146774	0	1	37319	2	0	next	other	0
Fage_P101b	2	Pulse	99	158870	12096	1
Fage_P101b	2	Pulse	99	171269	24495	1
Fage_P101b	2	Pulse	99	183669	36895	1
Fage_P101b	3	Picture	Encoding Sternberg Symbols	184093	0	1	24824	2	0	next	other	0
Fage_P101b	3	Pulse	99	196069	11976	1
Fage_P101b	3	Pulse	99	208468	24375	1
Fage_P101b	4	Picture	Fixation Cross Sternberg Symbols after Encoding	208917	0	1	12495	2	0	next	other	0
Fage_P101b	4	Pulse	99	220868	11951	1
Fage_P101b	5	Picture	Stroop Sternberg	221412	0	1	24824	2	0	next	incorrect	12
Fage_P101b	5	Response	2	229968	8556	1
Fage_P101b	5	Pulse	99	233268	11856	1
Fage_P101b	5	Pulse	99	245667	24255	1
Fage_P101b	6	Picture	Fixation Cross Sternberg Symbols after Stroop	246236	0	1	37319	2	0	next	other	0
Fage_P101b	6	Pulse	99	258067	11831	1
Fage_P101b	6	Pulse	99	270467	24231	1
Fage_P101b	6	Pulse	99	282866	36630	1
Fage_P101b	7	Picture	Retrieval Sternberg Symbols	283555	0	1	24824	2	0	next	hit	20
Fage_P101b	7	Response	1	290916	7361	1
Fage_P101b	7	Pulse	99	295266	11711	1
Fage_P101b	7	Pulse	99	307666	24111	1
Fage_P101b	8	Picture	Fixation Cross after Retrieval	308379	0	1	112291	2	0	next	other	0
Fage_P101b	8	Pulse	99	320066	11687	1
Fage_P101b	8	Pulse	99	332465	24086	1
Fage_P101b	8	Pulse	99	344865	36486	1
Fage_P101b	8	Pulse	99	357265	48886	1
Fage_P101b	8	Pulse	99	369664	61285	1
Fage_P101b	8	Pulse	99	382064	73685	1
Fage_P101b	8	Pulse	99	394464	86085	1
Fage_P101b	8	Pulse	99	406863	98484	1
Fage_P101b	8	Pulse	99	419263	110884	1
Fage_P101b	9	Picture	Encoding Sternberg Symbols	420670	0	1	24824	2	0	next	other	0
Fage_P101b	9	Pulse	99	431663	10993	1
Fage_P101b	9	Pulse	99	444062	23392	1
Fage_P101b	10	Picture	Fixation Cross Sternberg Symbols after Encoding	445494	0	1	12495	2	0	next	other	0
Fage_P101b	10	Pulse	99	456462	10968	1
Fage_P101b	11	Picture	Stroop Sternberg	457989	0	1	24824	2	0	next	incorrect	39
Fage_P101b	11	Response	2	465382	7393	1
Fage_P101b	11	Pulse	99	468861	10872	1
Fage_P101b	11	Pulse	99	481262	23273	1
Fage_P101b	12	Picture	Fixation Cross Sternberg Symbols after Stroop	482813	0	1	37320	2	0	next	other	0
Fage_P101b	12	Pulse	99	493661	10848	1
Fage_P101b	12	Pulse	99	506061	23248	1
Fage_P101b	12	Pulse	99	518461	35648	1
Fage_P101b	13	Picture	Retrieval Sternberg Symbols	520133	0	1	24824	2	0	next	hit	47
Fage_P101b	13	Response	1	529520	9387	1
Fage_P101b	13	Pulse	99	530860	10727	1
Fage_P101b	13	Pulse	99	543260	23127	1
Fage_P101b	14	Picture	Fixation Cross after Retrieval	544957	0	1	149443	2	0	next	other	0
Fage_P101b	14	Pulse	99	555660	10703	1
Fage_P101b	14	Pulse	99	568059	23102	1
Fage_P101b	14	Pulse	99	580459	35502	1
Fage_P101b	14	Pulse	99	592859	47902	1
Fage_P101b	14	Pulse	99	605258	60301	1
Fage_P101b	14	Pulse	99	617658	72701	1
Fage_P101b	14	Pulse	99	630058	85101	1
Fage_P101b	14	Pulse	99	642458	97501	1
Fage_P101b	14	Pulse	99	654857	109900	1
Fage_P101b	14	Pulse	99	667257	122300	1
Fage_P101b	14	Pulse	99	679657	134700	1
Fage_P101b	14	Pulse	99	692056	147099	1
Fage_P101b	15	Picture	Encoding Sternberg Symbols	694400	0	1	24824	2	0	next	other	0
Fage_P101b	15	Pulse	99	704456	10056	1
Fage_P101b	15	Pulse	99	716856	22456	1
Fage_P101b	16	Picture	Fixation Cross Sternberg Symbols after Encoding	719224	0	1	12495	3	0	next	other	0
Fage_P101b	16	Pulse	99	729255	10031	1
Fage_P101b	17	Picture	Stroop Sternberg	731719	0	2	24824	3	0	next	hit	69
Fage_P101b	17	Response	1	741195	9476	1
Fage_P101b	17	Pulse	99	741655	9936	1
Fage_P101b	17	Pulse	99	754055	22336	1
Fage_P101b	18	Picture	Fixation Cross Sternberg Symbols after Stroop	756543	0	1	37319	3	0	next	other	0
Fage_P101b	18	Pulse	99	766454	9911	1
Fage_P101b	18	Pulse	99	778854	22311	1
Fage_P101b	18	Pulse	99	791254	34711	1
Fage_P101b	19	Picture	Retrieval Sternberg Symbols	793862	0	2	24825	3	0	next	hit	77
Fage_P101b	19	Response	1	801514	7652	1
Fage_P101b	19	Pulse	99	803653	9791	1
Fage_P101b	19	Pulse	99	816053	22191	1
Fage_P101b	20	Picture	Fixation Cross after Retrieval	818687	0	1	124619	2	0	next	other	0
Fage_P101b	20	Pulse	99	828453	9766	1
Fage_P101b	20	Pulse	99	840853	22166	1
Fage_P101b	20	Pulse	99	853252	34565	1
Fage_P101b	20	Pulse	99	865652	46965	1
Fage_P101b	20	Pulse	99	878052	59365	1
Fage_P101b	20	Pulse	99	890451	71764	1
Fage_P101b	20	Pulse	99	902851	84164	1
Fage_P101b	20	Pulse	99	915251	96564	1
Fage_P101b	20	Pulse	99	927650	108963	1
Fage_P101b	20	Pulse	99	940051	121364	1
Fage_P101b	21	Picture	Encoding Sternberg Symbols	943306	0	1	24824	2	0	next	other	0
Fage_P101b	21	Pulse	99	952449	9143	1
Fage_P101b	21	Pulse	99	964850	21544	1
Fage_P101b	22	Picture	Fixation Cross Sternberg Symbols after Encoding	968130	0	1	12495	3	0	next	other	0
Fage_P101b	22	Pulse	99	977249	9119	1
Fage_P101b	23	Picture	Stroop Sternberg	980625	0	2	24824	4	0	next	hit	98
Fage_P101b	23	Pulse	99	989649	9024	1
Fage_P101b	23	Response	1	990399	9774	1
Fage_P101b	23	Pulse	99	1002048	21423	1
Fage_P101b	24	Picture	Fixation Cross Sternberg Symbols after Stroop	1005449	0	2	37320	3	0	next	other	0
Fage_P101b	24	Pulse	99	1014448	8999	1
Fage_P101b	24	Pulse	99	1026848	21399	1
Fage_P101b	24	Pulse	99	1039248	33799	1
Fage_P101b	25	Picture	Retrieval Sternberg Symbols	1042769	0	1	24824	2	0	next	incorrect	106
Fage_P101b	25	Pulse	99	1051648	8879	1
Fage_P101b	25	Response	2	1058617	15848	1
Fage_P101b	25	Pulse	99	1064047	21278	1
Fage_P101b	26	Picture	Fixation Cross after Retrieval	1067593	0	1	136948	2	0	next	other	0
Fage_P101b	26	Pulse	99	1076447	8854	1
Fage_P101b	26	Pulse	99	1088846	21253	1
Fage_P101b	26	Pulse	99	1101246	33653	1
Fage_P101b	26	Pulse	99	1113646	46053	1
Fage_P101b	26	Pulse	99	1126045	58452	1
Fage_P101b	26	Pulse	99	1138445	70852	1
Fage_P101b	26	Pulse	99	1150845	83252	1
Fage_P101b	26	Pulse	99	1163245	95652	1
Fage_P101b	26	Pulse	99	1175644	108051	1
Fage_P101b	26	Pulse	99	1188044	120451	1
Fage_P101b	26	Pulse	99	1200444	132851	1
Fage_P101b	27	Picture	Encoding Sternberg Symbols	1204541	0	1	24824	2	0	next	other	0
Fage_P101b	27	Pulse	99	1212843	8302	1
Fage_P101b	27	Pulse	99	1225243	20702	1
Fage_P101b	28	Picture	Fixation Cross Sternberg Symbols after Encoding	1229365	0	1	12495	2	0	next	other	0
Fage_P101b	28	Pulse	99	1237643	8278	1
Fage_P101b	29	Picture	Stroop Sternberg	1241860	0	1	24824	2	0	next	incorrect	127
Fage_P101b	29	Pulse	99	1250042	8182	1
Fage_P101b	29	Response	2	1250552	8692	1
Fage_P101b	29	Pulse	99	1262442	20582	1
Fage_P101b	30	Picture	Fixation Cross Sternberg Symbols after Stroop	1266684	0	1	37319	2	0	next	other	0
Fage_P101b	30	Pulse	99	1274842	8158	1
Fage_P101b	30	Pulse	99	1287241	20557	1
Fage_P101b	30	Pulse	99	1299641	32957	1
Fage_P101b	31	Picture	Retrieval Sternberg Symbols	1304003	0	1	24824	2	0	next	hit	135
Fage_P101b	31	Pulse	99	1312041	8038	1
Fage_P101b	31	Response	1	1316381	12378	1
Fage_P101b	31	Pulse	99	1324440	20437	1
Fage_P101b	32	Picture	Fixation Cross after Retrieval	1328827	0	1	124620	2	0	next	other	0
Fage_P101b	32	Pulse	99	1336840	8013	1
Fage_P101b	32	Pulse	99	1349240	20413	1
Fage_P101b	32	Pulse	99	1361640	32813	1
Fage_P101b	32	Pulse	99	1374039	45212	1
Fage_P101b	32	Pulse	99	1386439	57612	1
Fage_P101b	32	Pulse	99	1398839	70012	1
Fage_P101b	32	Pulse	99	1411238	82411	1
Fage_P101b	32	Pulse	99	1423638	94811	1
Fage_P101b	32	Pulse	99	1436038	107211	1
Fage_P101b	32	Pulse	99	1448437	119610	1
Fage_P101b	33	Picture	Encoding Sternberg Symbols	1453447	0	1	24824	2	0	next	other	0
Fage_P101b	33	Pulse	99	1460837	7390	1
Fage_P101b	33	Pulse	99	1473237	19790	1
Fage_P101b	34	Picture	Fixation Cross Sternberg Symbols after Encoding	1478271	0	1	12495	2	0	next	other	0
Fage_P101b	34	Pulse	99	1485646	7375	1
Fage_P101b	35	Picture	Stroop Sternberg	1490766	0	1	24824	2	0	next	incorrect	155
Fage_P101b	35	Pulse	99	1498046	7280	1
Fage_P101b	35	Response	2	1499576	8810	1
Fage_P101b	35	Pulse	99	1510436	19670	1
Fage_P101b	36	Picture	Fixation Cross Sternberg Symbols after Stroop	1515590	0	1	37319	3	0	next	other	0
Fage_P101b	36	Pulse	99	1522836	7246	1
Fage_P101b	36	Pulse	99	1535235	19645	1
Fage_P101b	36	Pulse	99	1547645	32055	1
Fage_P101b	37	Picture	Retrieval Sternberg Symbols	1552909	0	2	24824	4	0	next	hit	163
Fage_P101b	37	Pulse	99	1560045	7136	1
Fage_P101b	37	Response	1	1561994	9085	1
Fage_P101b	37	Pulse	99	1572444	19535	1
Fage_P101b	38	Picture	Fixation Cross after Retrieval	1577733	0	2	112291	3	0	next	other	0
Fage_P101b	38	Pulse	99	1584844	7111	1
Fage_P101b	38	Pulse	99	1597244	19511	1
Fage_P101b	38	Pulse	99	1609643	31910	1
Fage_P101b	38	Pulse	99	1622043	44310	1
Fage_P101b	38	Pulse	99	1634443	56710	1
Fage_P101b	38	Pulse	99	1646842	69109	1
Fage_P101b	38	Pulse	99	1659242	81509	1
Fage_P101b	38	Pulse	99	1671642	93909	1
Fage_P101b	38	Pulse	99	1684041	106308	1
Fage_P101b	39	Picture	Encoding Sternberg Symbols	1690024	0	1	24824	2	0	next	other	0
Fage_P101b	39	Pulse	99	1696441	6417	1
Fage_P101b	39	Pulse	99	1708841	18817	1
Fage_P101b	40	Picture	Fixation Cross Sternberg Symbols after Encoding	1714848	0	1	12496	2	0	next	other	0
Fage_P101b	40	Pulse	99	1721241	6393	1
Fage_P101b	41	Picture	Stroop Sternberg	1727344	0	1	24824	2	0	next	hit	182
Fage_P101b	41	Pulse	99	1733640	6296	1
Fage_P101b	41	Response	1	1736780	9436	1
Fage_P101b	41	Pulse	99	1746040	18696	1
Fage_P101b	42	Picture	Fixation Cross Sternberg Symbols after Stroop	1752168	0	1	37319	2	0	next	other	0
Fage_P101b	42	Pulse	99	1758440	6272	1
Fage_P101b	42	Pulse	99	1770839	18671	1
Fage_P101b	42	Pulse	99	1783239	31071	1
Fage_P101b	43	Picture	Retrieval Sternberg Symbols	1789487	0	1	24824	2	0	next	hit	190
Fage_P101b	43	Pulse	99	1795639	6152	1
Fage_P101b	43	Response	1	1796148	6661	1
Fage_P101b	43	Pulse	99	1808038	18551	1
Fage_P101b	44	Picture	Fixation Cross after Retrieval	1814311	0	1	112291	2	0	next	other	0
Fage_P101b	44	Pulse	99	1820438	6127	1
Fage_P101b	44	Pulse	99	1832838	18527	1
Fage_P101b	44	Pulse	99	1845237	30926	1
Fage_P101b	44	Pulse	99	1857637	43326	1
Fage_P101b	44	Pulse	99	1870037	55726	1
Fage_P101b	44	Pulse	99	1882436	68125	1
Fage_P101b	44	Pulse	99	1894836	80525	1
Fage_P101b	44	Pulse	99	1907236	92925	1
Fage_P101b	44	Pulse	99	1919636	105325	1
Fage_P101b	45	Picture	Encoding Sternberg Symbols	1926602	0	1	24824	2	0	next	other	0
Fage_P101b	45	Pulse	99	1932035	5433	1
Fage_P101b	45	Pulse	99	1944435	17833	1
Fage_P101b	46	Picture	Fixation Cross Sternberg Symbols after Encoding	1951426	0	1	12495	2	0	next	other	0
Fage_P101b	46	Pulse	99	1956835	5409	1
Fage_P101b	47	Picture	Stroop Sternberg	1963921	0	1	24824	2	0	next	incorrect	209
Fage_P101b	47	Pulse	99	1969234	5313	1
Fage_P101b	47	Response	2	1971714	7793	1
Fage_P101b	47	Pulse	99	1981634	17713	1
Fage_P101b	48	Picture	Fixation Cross Sternberg Symbols after Stroop	1988745	0	1	37319	2	0	next	other	0
Fage_P101b	48	Pulse	99	1994034	5289	1
Fage_P101b	48	Pulse	99	2006433	17688	1
Fage_P101b	48	Pulse	99	2018833	30088	1
Fage_P101b	49	Picture	Retrieval Sternberg Symbols	2026064	0	1	24824	2	0	next	hit	217
Fage_P101b	49	Pulse	99	2031233	5169	1
Fage_P101b	49	Response	1	2034382	8318	1
Fage_P101b	49	Pulse	99	2043633	17569	1
Fage_P101b	50	Picture	Fixation Cross after Retrieval	2050888	0	1	136949	2	0	next	other	0
Fage_P101b	50	Pulse	99	2056032	5144	1
Fage_P101b	50	Pulse	99	2068432	17544	1
Fage_P101b	50	Pulse	99	2080832	29944	1
Fage_P101b	50	Pulse	99	2093231	42343	1
Fage_P101b	50	Pulse	99	2105631	54743	1
Fage_P101b	50	Pulse	99	2118031	67143	1
Fage_P101b	50	Pulse	99	2130431	79543	1
Fage_P101b	50	Pulse	99	2142830	91942	1
Fage_P101b	50	Pulse	99	2155230	104342	1
Fage_P101b	50	Pulse	99	2167630	116742	1
Fage_P101b	50	Pulse	99	2180030	129142	1
Fage_P101b	51	Picture	Encoding Sternberg Symbols	2187837	0	1	24823	3	0	next	other	0
Fage_P101b	51	Pulse	99	2192428	4591	2
Fage_P101b	51	Pulse	99	2204828	16991	1
Fage_P101b	52	Picture	Fixation Cross Sternberg Symbols after Encoding	2212660	0	2	12496	3	0	next	other	0
Fage_P101b	52	Pulse	99	2217228	4568	1
Fage_P101b	53	Picture	Stroop Sternberg	2225156	0	1	24824	2	0	next	hit	238
Fage_P101b	53	Pulse	99	2229628	4472	1
Fage_P101b	53	Response	1	2233808	8652	1
Fage_P101b	53	Pulse	99	2242028	16872	1
Fage_P101b	54	Picture	Fixation Cross Sternberg Symbols after Stroop	2249980	0	1	37319	2	0	next	other	0
Fage_P101b	54	Pulse	99	2254427	4447	1
Fage_P101b	54	Pulse	99	2266827	16847	1
Fage_P101b	54	Pulse	99	2279227	29247	1
Fage_P101b	55	Picture	Retrieval Sternberg Symbols	2287299	0	1	24824	2	0	next	incorrect	246
Fage_P101b	55	Pulse	99	2291626	4327	1
Fage_P101b	55	Response	2	2298306	11007	1
Fage_P101b	55	Pulse	99	2304026	16727	1
Fage_P101b	56	Picture	Fixation Cross after Retrieval	2312123	0	1	124620	2	0	next	other	0
Fage_P101b	56	Pulse	99	2316426	4303	1
Fage_P101b	56	Pulse	99	2328825	16702	1
Fage_P101b	56	Pulse	99	2341225	29102	1
Fage_P101b	56	Pulse	99	2353625	41502	1
Fage_P101b	56	Pulse	99	2366024	53901	1
Fage_P101b	56	Pulse	99	2378424	66301	1
Fage_P101b	56	Pulse	99	2390824	78701	1
Fage_P101b	56	Pulse	99	2403223	91100	1
Fage_P101b	56	Pulse	99	2415623	103500	1
Fage_P101b	56	Pulse	99	2428023	115900	1
Fage_P101b	57	Picture	Encoding Sternberg Symbols	2436743	0	1	24824	2	0	next	other	0
Fage_P101b	57	Pulse	99	2440423	3680	1
Fage_P101b	57	Pulse	99	2452822	16079	1
Fage_P101b	58	Picture	Fixation Cross Sternberg Symbols after Encoding	2461567	0	1	12495	2	0	next	other	0
Fage_P101b	58	Pulse	99	2465222	3655	1
Fage_P101b	59	Picture	Stroop Sternberg	2474062	0	1	24824	2	0	next	incorrect	266
Fage_P101b	59	Pulse	99	2477622	3560	1
Fage_P101b	59	Response	2	2483091	9029	1
Fage_P101b	59	Pulse	99	2490021	15959	1
Fage_P101b	60	Picture	Fixation Cross Sternberg Symbols after Stroop	2498886	0	1	37319	2	0	next	other	0
Fage_P101b	60	Pulse	99	2502421	3535	1
Fage_P101b	60	Pulse	99	2514821	15935	1
Fage_P101b	60	Pulse	99	2527220	28334	1
Fage_P101b	61	Picture	Retrieval Sternberg Symbols	2536205	0	1	24824	2	0	next	incorrect	274
Fage_P101b	61	Pulse	99	2539620	3415	1
Fage_P101b	61	Response	2	2547420	11215	1
Fage_P101b	61	Pulse	99	2552020	15815	1
Fage_P101b	62	Picture	Fixation Cross after Retrieval	2561029	0	1	149444	2	0	next	other	0
Fage_P101b	62	Pulse	99	2564420	3391	1
Fage_P101b	62	Pulse	99	2576819	15790	1
Fage_P101b	62	Pulse	99	2589219	28190	1
Fage_P101b	62	Pulse	99	2601619	40590	1
Fage_P101b	62	Pulse	99	2614018	52989	1
Fage_P101b	62	Pulse	99	2626418	65389	1
Fage_P101b	62	Pulse	99	2638818	77789	1
Fage_P101b	62	Pulse	99	2651217	90188	1
Fage_P101b	62	Pulse	99	2663617	102588	1
Fage_P101b	62	Pulse	99	2676017	114988	1
Fage_P101b	62	Pulse	99	2688416	127387	1
Fage_P101b	62	Pulse	99	2700816	139787	1
Fage_P101b	63	Picture	Encoding Sternberg Symbols	2710473	0	1	24824	2	0	next	other	0
Fage_P101b	63	Pulse	99	2713216	2743	1
Fage_P101b	63	Pulse	99	2725615	15142	1
Fage_P101b	64	Picture	Fixation Cross Sternberg Symbols after Encoding	2735297	0	1	12495	2	0	next	other	0
Fage_P101b	64	Pulse	99	2738015	2718	1
Fage_P101b	65	Picture	Stroop Sternberg	2747792	0	1	24824	2	0	next	incorrect	296
Fage_P101b	65	Pulse	99	2750415	2623	1
Fage_P101b	65	Response	2	2757385	9593	1
Fage_P101b	65	Pulse	99	2762814	15022	1
Fage_P101b	66	Picture	Fixation Cross Sternberg Symbols after Stroop	2772616	0	1	37319	2	0	next	other	0
Fage_P101b	66	Pulse	99	2775214	2598	1
Fage_P101b	66	Pulse	99	2787614	14998	1
Fage_P101b	66	Pulse	99	2800014	27398	1
Fage_P101b	67	Picture	Retrieval Sternberg Symbols	2809935	0	1	24824	2	0	next	hit	304
Fage_P101b	67	Pulse	99	2812413	2478	1
Fage_P101b	67	Response	1	2819543	9608	1
Fage_P101b	67	Pulse	99	2824813	14878	1
Fage_P101b	68	Picture	Fixation Cross after Retrieval	2834759	0	1	124620	2	0	next	other	0
Fage_P101b	68	Pulse	99	2837213	2454	1
Fage_P101b	68	Pulse	99	2849612	14853	1
Fage_P101b	68	Pulse	99	2862012	27253	1
Fage_P101b	68	Pulse	99	2874412	39653	1
Fage_P101b	68	Pulse	99	2886811	52052	1
Fage_P101b	68	Pulse	99	2899211	64452	1
Fage_P101b	68	Pulse	99	2911611	76852	1
Fage_P101b	68	Pulse	99	2924011	89252	1
Fage_P101b	68	Pulse	99	2936410	101651	1
Fage_P101b	68	Pulse	99	2948810	114051	1
Fage_P101b	69	Picture	Encoding Sternberg Symbols	2959379	0	1	24824	2	0	next	other	0
Fage_P101b	69	Pulse	99	2961210	1831	1
Fage_P101b	69	Pulse	99	2973609	14230	1
Fage_P101b	70	Picture	Fixation Cross Sternberg Symbols after Encoding	2984203	0	1	12495	2	0	next	other	0
Fage_P101b	70	Pulse	99	2986009	1806	1
Fage_P101b	71	Picture	Stroop Sternberg	2996698	0	1	24824	2	0	next	incorrect	324
Fage_P101b	71	Pulse	99	2998409	1711	1
Fage_P101b	71	Response	2	3005608	8910	1
Fage_P101b	71	Pulse	99	3010808	14110	1
Fage_P101b	72	Picture	Fixation Cross Sternberg Symbols after Stroop	3021522	0	1	37319	2	0	next	other	0
Fage_P101b	72	Pulse	99	3023208	1686	1
Fage_P101b	72	Pulse	99	3035608	14086	1
Fage_P101b	72	Pulse	99	3048007	26485	1
Fage_P101b	73	Picture	Retrieval Sternberg Symbols	3058841	0	1	24824	2	0	next	incorrect	332
Fage_P101b	73	Pulse	99	3060407	1566	1
Fage_P101b	73	Response	2	3071967	13126	1
Fage_P101b	73	Pulse	99	3072807	13966	1
Fage_P101b	74	Picture	Fixation Cross after Retrieval	3083665	0	1	112291	2	0	next	other	0
Fage_P101b	74	Pulse	99	3085206	1541	1
Fage_P101b	74	Pulse	99	3097606	13941	1
Fage_P101b	74	Pulse	99	3110006	26341	1
Fage_P101b	74	Pulse	99	3122406	38741	1
Fage_P101b	74	Pulse	99	3134805	51140	1
Fage_P101b	74	Pulse	99	3147205	63540	1
Fage_P101b	74	Pulse	99	3159605	75940	1
Fage_P101b	74	Pulse	99	3172004	88339	1
Fage_P101b	74	Pulse	99	3184404	100739	1
Fage_P101b	75	Picture	Encoding Sternberg Symbols	3195956	0	1	24824	2	0	next	other	0
Fage_P101b	75	Pulse	99	3196804	848	1
Fage_P101b	75	Pulse	99	3209203	13247	1
Fage_P101b	76	Picture	Fixation Cross Sternberg Symbols after Encoding	3220780	0	1	12495	2	0	next	other	0
Fage_P101b	76	Pulse	99	3221613	833	1
Fage_P101b	77	Picture	Stroop Sternberg	3233275	0	1	24824	2	0	next	hit	351
Fage_P101b	77	Pulse	99	3234013	738	1
Fage_P101b	77	Response	1	3240843	7568	1
Fage_P101b	77	Pulse	99	3246413	13138	1
Fage_P101b	78	Picture	Fixation Cross Sternberg Symbols after Stroop	3258099	0	1	37320	2	0	next	other	0
Fage_P101b	78	Pulse	99	3258812	713	1
Fage_P101b	78	Pulse	99	3271212	13113	1
Fage_P101b	78	Pulse	99	3283612	25513	1
Fage_P101b	79	Picture	Retrieval Sternberg Symbols	3295419	0	1	24824	2	0	next	hit	359
Fage_P101b	79	Pulse	99	3296011	592	1
Fage_P101b	79	Response	1	3304021	8602	1
Fage_P101b	79	Pulse	99	3308410	12991	2
Fage_P101b	80	Picture	Fixation Cross after Retrieval	3320243	0	1	124619	2	0	next	other	0
Fage_P101b	80	Pulse	99	3320811	568	1
Fage_P101b	80	Pulse	99	3333210	12967	1
Fage_P101b	80	Pulse	99	3345612	25369	1
Fage_P101b	80	Pulse	99	3358009	37766	1
Fage_P101b	80	Pulse	99	3370410	50167	1
Fage_P101b	80	Pulse	99	3382810	62567	1
Fage_P101b	80	Pulse	99	3395209	74966	1
Fage_P101b	80	Pulse	99	3407608	87365	1
Fage_P101b	80	Pulse	99	3420008	99765	1
Fage_P101b	80	Pulse	99	3432408	112165	1
Fage_P101b	80	Pulse	99	3444808	124565	1
Fage_P101b	81	Picture	Encoding Sternberg Symbols	3444862	0	1	24824	2	0	next	other	0
Fage_P101b	81	Pulse	99	3457207	12345	1
Fage_P101b	81	Pulse	99	3469607	24745	1
Fage_P101b	82	Picture	Fixation Cross Sternberg Symbols after Encoding	3469686	0	1	12495	3	0	next	other	0
Fage_P101b	82	Pulse	99	3482007	12321	1
Fage_P101b	83	Picture	Stroop Sternberg	3482181	0	2	24824	4	0	next	incorrect	379
Fage_P101b	83	Response	2	3492406	10225	1
Fage_P101b	83	Pulse	99	3494406	12225	1
Fage_P101b	83	Pulse	99	3506806	24625	1
Fage_P101b	84	Picture	Fixation Cross Sternberg Symbols after Stroop	3507005	0	2	37320	3	0	next	other	0
Fage_P101b	84	Pulse	99	3519206	12201	1
Fage_P101b	84	Pulse	99	3531605	24600	1
Fage_P101b	84	Pulse	99	3544005	37000	1
Fage_P101b	85	Picture	Retrieval Sternberg Symbols	3544325	0	1	24823	3	0	next	incorrect	388
Fage_P101b	85	Pulse	99	3556405	12080	1
Fage_P101b	85	Response	2	3563594	19269	1
Fage_P101b	85	Pulse	99	3568804	24479	1
Fage_P101b	86	Picture	Fixation Cross after Retrieval	3569148	0	2	124620	3	0	next	other	0
Fage_P101b	86	Pulse	99	3581204	12056	1
Fage_P101b	86	Pulse	99	3593604	24456	1
Fage_P101b	86	Pulse	99	3606003	36855	1
Fage_P101b	86	Pulse	99	3618403	49255	1
Fage_P101b	86	Pulse	99	3630803	61655	1
Fage_P101b	86	Pulse	99	3643203	74055	1
Fage_P101b	86	Pulse	99	3655602	86454	1
Fage_P101b	86	Pulse	99	3668002	98854	1
Fage_P101b	86	Pulse	99	3680402	111254	1
Fage_P101b	86	Pulse	99	3692801	123653	1
Fage_P101b	87	Picture	Encoding Sternberg Symbols	3693768	0	1	24824	2	0	next	other	0
Fage_P101b	87	Pulse	99	3705201	11433	1
Fage_P101b	87	Pulse	99	3717601	23833	1
Fage_P101b	88	Picture	Fixation Cross Sternberg Symbols after Encoding	3718592	0	1	12495	3	0	next	other	0
Fage_P101b	88	Pulse	99	3730000	11408	1
Fage_P101b	89	Picture	Stroop Sternberg	3731087	0	2	24824	4	0	next	incorrect	407
Fage_P101b	89	Response	2	3739060	7973	1
Fage_P101b	89	Pulse	99	3742400	11313	1
Fage_P101b	89	Pulse	99	3754800	23713	1
Fage_P101b	90	Picture	Fixation Cross Sternberg Symbols after Stroop	3755911	0	2	37320	3	0	next	other	0
Fage_P101b	90	Pulse	99	3767199	11288	1
Fage_P101b	90	Pulse	99	3779599	23688	1
Fage_P101b	90	Pulse	99	3791999	36088	1
Fage_P101b	91	Picture	Retrieval Sternberg Symbols	3793231	0	1	24824	2	0	next	incorrect	415
Fage_P101b	91	Response	2	3804059	10828	1
Fage_P101b	91	Pulse	99	3804398	11167	1
Fage_P101b	91	Pulse	99	3816798	23567	1
Fage_P101b	92	Picture	Fixation Cross after Retrieval	3818055	0	1	112291	2	0	next	other	0
Fage_P101b	92	Pulse	99	3829198	11143	1
Fage_P101b	92	Pulse	99	3841598	23543	1
Fage_P101b	92	Pulse	99	3853997	35942	1
Fage_P101b	92	Pulse	99	3866397	48342	1
Fage_P101b	92	Pulse	99	3878797	60742	1
Fage_P101b	92	Pulse	99	3891196	73141	1
Fage_P101b	92	Pulse	99	3903596	85541	1
Fage_P101b	92	Pulse	99	3915996	97941	1
Fage_P101b	92	Pulse	99	3928395	110340	1
Fage_P101b	93	Picture	Encoding Sternberg Symbols	3930346	0	1	24824	2	0	next	other	0
Fage_P101b	93	Pulse	99	3940795	10449	1
Fage_P101b	93	Pulse	99	3953195	22849	1
Fage_P101b	94	Picture	Fixation Cross Sternberg Symbols after Encoding	3955170	0	1	12495	2	0	next	other	0
Fage_P101b	94	Pulse	99	3965594	10424	1
Fage_P101b	95	Picture	Stroop Sternberg	3967665	0	1	24824	2	0	next	incorrect	434
Fage_P101b	95	Response	2	3977634	9969	1
Fage_P101b	95	Pulse	99	3977994	10329	1
Fage_P101b	95	Pulse	99	3990394	22729	1
Fage_P101b	96	Picture	Fixation Cross Sternberg Symbols after Stroop	3992489	0	1	37319	2	0	next	other	0
Fage_P101b	96	Pulse	99	4002794	10305	1
Fage_P101b	96	Pulse	99	4015193	22704	1
Fage_P101b	96	Pulse	99	4027593	35104	1
Fage_P101b	97	Picture	Retrieval Sternberg Symbols	4029808	0	1	24824	2	0	next	hit	443
Fage_P101b	97	Pulse	99	4039993	10185	1
Fage_P101b	97	Response	1	4041752	11944	1
Fage_P101b	97	Pulse	99	4052392	22584	1
Fage_P101b	98	Picture	Fixation Cross after Retrieval	4054632	0	1	136948	2	0	next	other	0
Fage_P101b	98	Pulse	99	4064792	10160	1
Fage_P101b	98	Pulse	99	4077192	22560	1
Fage_P101b	98	Pulse	99	4089591	34959	1
Fage_P101b	98	Pulse	99	4101991	47359	1
Fage_P101b	98	Pulse	99	4114391	59759	1
Fage_P101b	98	Pulse	99	4126790	72158	1
Fage_P101b	98	Pulse	99	4139190	84558	1
Fage_P101b	98	Pulse	99	4151590	96958	1
Fage_P101b	98	Pulse	99	4163990	109358	1
Fage_P101b	98	Pulse	99	4176389	121757	1
Fage_P101b	98	Pulse	99	4188789	134157	1
Fage_P101b	99	Picture	Encoding Sternberg Symbols	4191580	0	1	24824	2	0	next	other	0
Fage_P101b	99	Pulse	99	4201189	9609	1
Fage_P101b	99	Pulse	99	4213588	22008	1
Fage_P101b	100	Picture	Fixation Cross Sternberg Symbols after Encoding	4216404	0	1	12496	2	0	next	other	0
Fage_P101b	100	Pulse	99	4225988	9584	1
Fage_P101b	101	Picture	Stroop Sternberg	4228900	0	1	24824	2	0	next	incorrect	464
Fage_P101b	101	Pulse	99	4238388	9488	1
Fage_P101b	101	Response	2	4239797	10897	1
Fage_P101b	101	Pulse	99	4250787	21887	1
Fage_P101b	102	Picture	Fixation Cross Sternberg Symbols after Stroop	4253724	0	1	37319	2	0	next	other	0
Fage_P101b	102	Pulse	99	4263187	9463	1
Fage_P101b	102	Pulse	99	4275587	21863	1
Fage_P101b	102	Pulse	99	4287986	34262	1
Fage_P101b	103	Picture	Retrieval Sternberg Symbols	4291043	0	1	24824	2	0	next	hit	472
Fage_P101b	103	Pulse	99	4300386	9343	1
Fage_P101b	103	Response	1	4300756	9713	1
Fage_P101b	103	Pulse	99	4312786	21743	1
Fage_P101b	104	Picture	Fixation Cross after Retrieval	4315867	0	1	149443	3	0	next	other	0
Fage_P101b	104	Pulse	99	4325185	9318	1
Fage_P101b	104	Pulse	99	4337585	21718	1
Fage_P101b	104	Pulse	99	4349985	34118	1
Fage_P101b	104	Pulse	99	4362385	46518	1
Fage_P101b	104	Pulse	99	4374784	58917	1
Fage_P101b	104	Pulse	99	4387184	71317	1
Fage_P101b	104	Pulse	99	4399584	83717	1
Fage_P101b	104	Pulse	99	4411983	96116	1
Fage_P101b	104	Pulse	99	4424383	108516	1
Fage_P101b	104	Pulse	99	4436783	120916	1
Fage_P101b	104	Pulse	99	4449182	133315	1
Fage_P101b	104	Pulse	99	4461582	145715	1
Fage_P101b	105	Picture	Encoding Sternberg Symbols	4465310	0	2	24824	3	0	next	other	0
Fage_P101b	105	Pulse	99	4473982	8672	1
Fage_P101b	105	Pulse	99	4486381	21071	1
Fage_P101b	106	Picture	Fixation Cross Sternberg Symbols after Encoding	4490134	0	1	12496	2	0	next	other	0
Fage_P101b	106	Pulse	99	4498781	8647	1
Fage_P101b	107	Picture	Stroop Sternberg	4502630	0	1	24824	2	0	next	hit	494
Fage_P101b	107	Pulse	99	4511181	8551	1
Fage_P101b	107	Response	1	4511411	8781	1
Fage_P101b	107	Pulse	99	4523581	20951	1
Fage_P101b	108	Picture	Fixation Cross Sternberg Symbols after Stroop	4527454	0	1	37319	2	0	next	other	0
Fage_P101b	108	Pulse	99	4535980	8526	1
Fage_P101b	108	Pulse	99	4548380	20926	1
Fage_P101b	108	Pulse	99	4560780	33326	1
Fage_P101b	109	Picture	Retrieval Sternberg Symbols	4564773	0	1	24824	2	0	next	incorrect	502
Fage_P101b	109	Pulse	99	4573179	8406	1
Fage_P101b	109	Response	2	4575409	10636	1
Fage_P101b	109	Pulse	99	4585579	20806	1
Fage_P101b	110	Picture	Fixation Cross after Retrieval	4589597	0	1	136948	2	0	next	other	0
Fage_P101b	110	Pulse	99	4597979	8382	1
Fage_P101b	110	Pulse	99	4610378	20781	1
Fage_P101b	110	Pulse	99	4622778	33181	1
Fage_P101b	110	Pulse	99	4635178	45581	1
Fage_P101b	110	Pulse	99	4647577	57980	1
Fage_P101b	110	Pulse	99	4659977	70380	1
Fage_P101b	110	Pulse	99	4672377	82780	1
Fage_P101b	110	Pulse	99	4684776	95179	1
Fage_P101b	110	Pulse	99	4697176	107579	1
Fage_P101b	110	Pulse	99	4709576	119979	1
Fage_P101b	110	Pulse	99	4721976	132379	1
Fage_P101b	111	Picture	Encoding Sternberg Symbols	4726545	0	1	24824	2	0	next	other	0
Fage_P101b	111	Pulse	99	4734375	7830	1
Fage_P101b	111	Pulse	99	4746775	20230	1
Fage_P101b	112	Picture	Fixation Cross Sternberg Symbols after Encoding	4751369	0	1	12495	3	0	next	other	0
Fage_P101b	112	Pulse	99	4759175	7806	1
Fage_P101b	113	Picture	Stroop Sternberg	4763864	0	2	24824	3	0	next	incorrect	523
Fage_P101b	113	Pulse	99	4771574	7710	1
Fage_P101b	113	Response	2	4772274	8410	1
Fage_P101b	113	Pulse	99	4783974	20110	1
Fage_P101b	114	Picture	Fixation Cross Sternberg Symbols after Stroop	4788688	0	1	37320	2	0	next	other	0
Fage_P101b	114	Pulse	99	4796374	7686	1
Fage_P101b	114	Pulse	99	4808773	20085	1
Fage_P101b	114	Pulse	99	4821173	32485	1
Fage_P101b	115	Picture	Retrieval Sternberg Symbols	4826008	0	1	24824	2	0	next	incorrect	531
Fage_P101b	115	Pulse	99	4833573	7565	1
Fage_P101b	115	Response	2	4841053	15045	1
Fage_P101b	115	Pulse	99	4845972	19964	1
Fage_P101b	116	Picture	Fixation Cross after Retrieval	4850832	0	1	112291	2	0	next	other	0
Fage_P101b	116	Pulse	99	4858372	7540	1
Fage_P101b	116	Pulse	99	4870772	19940	1
Fage_P101b	116	Pulse	99	4883172	32340	1
Fage_P101b	116	Pulse	99	4895571	44739	1
Fage_P101b	116	Pulse	99	4907971	57139	1
Fage_P101b	116	Pulse	99	4920371	69539	1
Fage_P101b	116	Pulse	99	4932770	81938	1
Fage_P101b	116	Pulse	99	4945180	94348	1
Fage_P101b	116	Pulse	99	4957580	106748	1
Fage_P101b	117	Picture	Encoding Sternberg Symbols	4963123	0	1	24824	2	0	next	other	0
Fage_P101b	117	Pulse	99	4969979	6856	1
Fage_P101b	117	Pulse	99	4982379	19256	1
Fage_P101b	118	Picture	Fixation Cross Sternberg Symbols after Encoding	4987947	0	1	12495	2	0	next	other	0
Fage_P101b	118	Pulse	99	4994779	6832	1
Fage_P101b	119	Picture	Stroop Sternberg	5000442	0	1	24824	2	0	next	incorrect	550
Fage_P101b	119	Pulse	99	5007178	6736	1
Fage_P101b	119	Response	2	5010058	9616	1
Fage_P101b	119	Pulse	99	5019578	19136	1
Fage_P101b	120	Picture	Fixation Cross Sternberg Symbols after Stroop	5025266	0	1	37319	2	0	next	other	0
Fage_P101b	120	Pulse	99	5031978	6712	1
Fage_P101b	120	Pulse	99	5044378	19112	1
Fage_P101b	120	Pulse	99	5056777	31511	1
Fage_P101b	121	Picture	Retrieval Sternberg Symbols	5062585	0	1	24824	2	0	next	hit	558
Fage_P101b	121	Pulse	99	5069177	6592	1
Fage_P101b	121	Response	1	5069837	7252	1
Fage_P101b	121	Pulse	99	5081577	18992	1
Fage_P101b	122	Picture	Fixation Cross after Retrieval	5087409	0	1	149444	2	0	next	other	0
Fage_P101b	122	Pulse	99	5093976	6567	1
Fage_P101b	122	Pulse	99	5106376	18967	1
Fage_P101b	122	Pulse	99	5118776	31367	1
Fage_P101b	122	Pulse	99	5131175	43766	1
Fage_P101b	122	Pulse	99	5143575	56166	1
Fage_P101b	122	Pulse	99	5155975	68566	1
Fage_P101b	122	Pulse	99	5168374	80965	1
Fage_P101b	122	Pulse	99	5180774	93365	1
Fage_P101b	122	Pulse	99	5193174	105765	1
Fage_P101b	122	Pulse	99	5205573	118164	1
Fage_P101b	122	Pulse	99	5217973	130564	1
Fage_P101b	122	Pulse	99	5230373	142964	1
Fage_P101b	123	Picture	Encoding Sternberg Symbols	5236853	0	1	24824	2	0	next	other	0
Fage_P101b	123	Pulse	99	5242773	5920	1
Fage_P101b	123	Pulse	99	5255172	18319	1
Fage_P101b	124	Picture	Fixation Cross Sternberg Symbols after Encoding	5261677	0	1	12495	2	0	next	other	0
Fage_P101b	124	Pulse	99	5267572	5895	1
Fage_P101b	125	Picture	Stroop Sternberg	5274172	0	1	24824	2	0	next	incorrect	580
Fage_P101b	125	Pulse	99	5279972	5800	1
Fage_P101b	125	Response	2	5282191	8019	1
Fage_P101b	125	Pulse	99	5292371	18199	1
Fage_P101b	126	Picture	Fixation Cross Sternberg Symbols after Stroop	5298996	0	1	37319	2	0	next	other	0
Fage_P101b	126	Pulse	99	5304771	5775	1
Fage_P101b	126	Pulse	99	5317171	18175	1
Fage_P101b	126	Pulse	99	5329570	30574	1
Fage_P101b	127	Picture	Retrieval Sternberg Symbols	5336315	0	1	24824	2	0	next	hit	588
Fage_P101b	127	Pulse	99	5341970	5655	1
Fage_P101b	127	Response	1	5346820	10505	1
Fage_P101b	127	Pulse	99	5354370	18055	1
Fage_P101b	128	Picture	Fixation Cross after Retrieval	5361139	0	1	124620	2	0	next	other	0
Fage_P101b	128	Pulse	99	5366769	5630	1
Fage_P101b	128	Pulse	99	5379169	18030	1
Fage_P101b	128	Pulse	99	5391569	30430	1
Fage_P101b	128	Pulse	99	5403968	42829	1
Fage_P101b	128	Pulse	99	5416368	55229	1
Fage_P101b	128	Pulse	99	5428768	67629	1
Fage_P101b	128	Pulse	99	5441168	80029	1
Fage_P101b	128	Pulse	99	5453567	92428	1
Fage_P101b	128	Pulse	99	5465967	104828	1
Fage_P101b	128	Pulse	99	5478367	117228	1
Fage_P101b	129	Picture	Encoding Sternberg Symbols	5485759	0	1	24824	2	0	next	other	0
Fage_P101b	129	Pulse	99	5490766	5007	1
Fage_P101b	129	Pulse	99	5503166	17407	1
Fage_P101b	130	Picture	Fixation Cross Sternberg Symbols after Encoding	5510583	0	1	12495	2	0	next	other	0
Fage_P101b	130	Pulse	99	5515566	4983	1
Fage_P101b	131	Picture	Stroop Sternberg	5523078	0	1	24824	2	0	next	incorrect	608
Fage_P101b	131	Pulse	99	5527965	4887	1
Fage_P101b	131	Response	2	5532315	9237	1
Fage_P101b	131	Pulse	99	5540365	17287	1
Fage_P101b	132	Picture	Fixation Cross Sternberg Symbols after Stroop	5547902	0	1	37319	2	0	next	other	0
Fage_P101b	132	Pulse	99	5552765	4863	1
Fage_P101b	132	Pulse	99	5565164	17262	1
Fage_P101b	132	Pulse	99	5577564	29662	1
Fage_P101b	133	Picture	Retrieval Sternberg Symbols	5585221	0	1	24824	2	0	next	hit	616
Fage_P101b	133	Pulse	99	5589964	4743	1
Fage_P101b	133	Response	1	5595984	10763	1
Fage_P101b	133	Pulse	99	5602363	17142	1
Fage_P101b	134	Picture	Fixation Cross after Retrieval	5610045	0	1	112291	2	0	next	other	0
Fage_P101b	134	Pulse	99	5614763	4718	1
Fage_P101b	134	Pulse	99	5627163	17118	1
Fage_P101b	134	Pulse	99	5639563	29518	1
Fage_P101b	134	Pulse	99	5651962	41917	1
Fage_P101b	134	Pulse	99	5664362	54317	1
Fage_P101b	134	Pulse	99	5676762	66717	1
Fage_P101b	134	Pulse	99	5689161	79116	1
Fage_P101b	134	Pulse	99	5701561	91516	1
Fage_P101b	134	Pulse	99	5713961	103916	1
Fage_P101b	135	Picture	Encoding Sternberg Symbols	5722336	0	1	24824	2	0	next	other	0
Fage_P101b	135	Pulse	99	5726360	4024	1
Fage_P101b	135	Pulse	99	5738760	16424	1
Fage_P101b	136	Picture	Fixation Cross Sternberg Symbols after Encoding	5747160	0	1	12495	2	0	next	other	0
Fage_P101b	136	Pulse	99	5751160	4000	1
Fage_P101b	137	Picture	Stroop Sternberg	5759655	0	1	24824	2	0	next	hit	635
Fage_P101b	137	Pulse	99	5763560	3905	1
Fage_P101b	137	Response	1	5771139	11484	1
Fage_P101b	137	Pulse	99	5775959	16304	1
Fage_P101b	138	Picture	Fixation Cross Sternberg Symbols after Stroop	5784479	0	1	37319	3	0	next	other	0
Fage_P101b	138	Pulse	99	5788359	3880	1
Fage_P101b	138	Pulse	99	5800759	16280	1
Fage_P101b	138	Pulse	99	5813158	28679	1
Fage_P101b	139	Picture	Retrieval Sternberg Symbols	5821798	0	2	24824	4	0	next	hit	643
Fage_P101b	139	Pulse	99	5825558	3760	1
Fage_P101b	139	Response	1	5834388	12590	1
Fage_P101b	139	Pulse	99	5837958	16160	1
Fage_P101b	140	Picture	Fixation Cross after Retrieval	5846622	0	2	136949	3	0	next	other	0
Fage_P101b	140	Pulse	99	5850357	3735	1
Fage_P101b	140	Pulse	99	5862757	16135	1
Fage_P101b	140	Pulse	99	5875157	28535	1
Fage_P101b	140	Pulse	99	5887556	40934	1
Fage_P101b	140	Pulse	99	5899956	53334	1
Fage_P101b	140	Pulse	99	5912356	65734	1
Fage_P101b	140	Pulse	99	5924755	78133	1
Fage_P101b	140	Pulse	99	5937155	90533	1
Fage_P101b	140	Pulse	99	5949555	102933	1
Fage_P101b	140	Pulse	99	5961955	115333	1
Fage_P101b	140	Pulse	99	5974354	127732	1
Fage_P101b	141	Picture	Encoding Sternberg Symbols	5983571	0	1	24824	2	0	next	other	0
Fage_P101b	141	Pulse	99	5986754	3183	1
Fage_P101b	141	Pulse	99	5999154	15583	1
Fage_P101b	142	Picture	Fixation Cross Sternberg Symbols after Encoding	6008395	0	1	12495	2	0	next	other	0
Fage_P101b	142	Pulse	99	6011553	3158	1
Fage_P101b	143	Picture	Stroop Sternberg	6020890	0	1	24824	2	0	next	hit	664
Fage_P101b	143	Pulse	99	6023953	3063	1
Fage_P101b	143	Response	1	6030143	9253	1
Fage_P101b	143	Pulse	99	6036353	15463	1
Fage_P101b	144	Picture	Fixation Cross Sternberg Symbols after Stroop	6045714	0	1	37319	2	0	next	other	0
Fage_P101b	144	Pulse	99	6048752	3038	1
Fage_P101b	144	Pulse	99	6061152	15438	1
Fage_P101b	144	Pulse	99	6073552	27838	1
Fage_P101b	145	Picture	Retrieval Sternberg Symbols	6083033	0	1	24824	2	0	next	incorrect	672
Fage_P101b	145	Pulse	99	6085951	2918	1
Fage_P101b	145	Response	2	6097001	13968	1
Fage_P101b	145	Pulse	99	6098351	15318	1
Fage_P101b	146	Picture	Fixation Cross after Retrieval	6107857	0	1	112291	2	0	next	other	0
Fage_P101b	146	Pulse	99	6110751	2894	1
Fage_P101b	146	Pulse	99	6123151	15294	1
Fage_P101b	146	Pulse	99	6135550	27693	1
Fage_P101b	146	Pulse	99	6147950	40093	1
Fage_P101b	146	Pulse	99	6160350	52493	1
Fage_P101b	146	Pulse	99	6172749	64892	1
Fage_P101b	146	Pulse	99	6185149	77292	1
Fage_P101b	146	Pulse	99	6197549	89692	1
Fage_P101b	146	Pulse	99	6209948	102091	1
Fage_P101b	147	Picture	Instruction Sternberg Letters	6220148	0	1	37319	2	0	next	other	0
Fage_P101b	147	Pulse	99	6222348	2200	1
Fage_P101b	147	Pulse	99	6234748	14600	1
Fage_P101b	147	Pulse	99	6247147	26999	1
Fage_P101b	148	Picture	Encoding Sternberg Letters	6257467	0	1	24824	2	0	next	other	0
Fage_P101b	148	Pulse	99	6259547	2080	1
Fage_P101b	148	Pulse	99	6271947	14480	1
Fage_P101b	149	Picture	Fixation Cross Sternberg Letters after Encoding	6282291	0	1	12496	2	0	next	other	0
Fage_P101b	149	Pulse	99	6284347	2056	1
Fage_P101b	150	Picture	Stroop Sternberg	6294787	0	1	24824	2	0	next	incorrect	695
Fage_P101b	150	Pulse	99	6296746	1959	1
Fage_P101b	150	Response	2	6304696	9909	1
Fage_P101b	150	Pulse	99	6309146	14359	1
Fage_P101b	151	Picture	Fixation Cross Sternberg Letters after Stroop	6319611	0	1	37319	2	0	next	other	0
Fage_P101b	151	Pulse	99	6321546	1935	1
Fage_P101b	151	Pulse	99	6333945	14334	1
Fage_P101b	151	Pulse	99	6346345	26734	1
Fage_P101b	152	Picture	Retrieval Sternberg Letters	6356930	0	1	24824	2	0	next	incorrect	703
Fage_P101b	152	Pulse	99	6358745	1815	1
Fage_P101b	152	Response	2	6368524	11594	1
Fage_P101b	152	Pulse	99	6371144	14214	1
Fage_P101b	153	Picture	Fixation Cross after Retrieval	6381754	0	1	112291	2	0	next	other	0
Fage_P101b	153	Pulse	99	6383544	1790	1
Fage_P101b	153	Pulse	99	6395944	14190	1
Fage_P101b	153	Pulse	99	6408343	26589	1
Fage_P101b	153	Pulse	99	6420743	38989	1
Fage_P101b	153	Pulse	99	6433143	51389	1
Fage_P101b	153	Pulse	99	6445543	63789	1
Fage_P101b	153	Pulse	99	6457942	76188	1
Fage_P101b	153	Pulse	99	6470342	88588	1
Fage_P101b	153	Pulse	99	6482742	100988	1
Fage_P101b	154	Picture	Encoding Sternberg Letters	6494045	0	1	24824	2	0	next	other	0
Fage_P101b	154	Pulse	99	6495141	1096	1
Fage_P101b	154	Pulse	99	6507541	13496	1
Fage_P101b	155	Picture	Fixation Cross Sternberg Letters after Encoding	6518869	0	1	12495	2	0	next	other	0
Fage_P101b	155	Pulse	99	6519941	1072	1
Fage_P101b	156	Picture	Stroop Sternberg	6531364	0	1	24824	2	0	next	incorrect	722
Fage_P101b	156	Pulse	99	6532340	976	1
Fage_P101b	156	Response	2	6539850	8486	1
Fage_P101b	156	Pulse	99	6544740	13376	1
Fage_P101b	157	Picture	Fixation Cross Sternberg Letters after Stroop	6556188	0	1	37319	2	0	next	other	0
Fage_P101b	157	Pulse	99	6557140	952	1
Fage_P101b	157	Pulse	99	6569539	13351	1
Fage_P101b	157	Pulse	99	6581939	25751	1
Fage_P101b	158	Picture	Retrieval Sternberg Letters	6593507	0	1	24824	2	0	next	hit	730
Fage_P101b	158	Pulse	99	6594339	832	1
Fage_P101b	158	Response	1	6603068	9561	1
Fage_P101b	158	Pulse	99	6606738	13231	1
Fage_P101b	159	Picture	Fixation Cross after Retrieval	6618331	0	1	149444	2	0	next	other	0
Fage_P101b	159	Pulse	99	6619138	807	1
Fage_P101b	159	Pulse	99	6631538	13207	1
Fage_P101b	159	Pulse	99	6643938	25607	1
Fage_P101b	159	Pulse	99	6656337	38006	1
Fage_P101b	159	Pulse	99	6668737	50406	1
Fage_P101b	159	Pulse	99	6681137	62806	1
Fage_P101b	159	Pulse	99	6693546	75215	1
Fage_P101b	159	Pulse	99	6705936	87605	1
Fage_P101b	159	Pulse	99	6718346	100015	1
Fage_P101b	159	Pulse	99	6730745	112414	1
Fage_P101b	159	Pulse	99	6743145	124814	1
Fage_P101b	159	Pulse	99	6755545	137214	1
Fage_P101b	160	Picture	Encoding Sternberg Letters	6767775	0	1	24824	2	0	next	other	0
Fage_P101b	160	Pulse	99	6767944	169	1
Fage_P101b	160	Pulse	99	6780344	12569	1
Fage_P101b	161	Picture	Fixation Cross Sternberg Letters after Encoding	6792599	0	1	12495	2	0	next	other	0
Fage_P101b	161	Pulse	99	6792744	145	1
Fage_P101b	162	Picture	Stroop Sternberg	6805094	0	1	24824	2	0	next	hit	752
Fage_P101b	162	Pulse	99	6805144	50	1
Fage_P101b	162	Response	1	6813743	8649	1
Fage_P101b	162	Pulse	99	6817543	12449	1
Fage_P101b	163	Picture	Fixation Cross Sternberg Letters after Stroop	6829918	0	1	37319	2	0	next	other	0
Fage_P101b	163	Pulse	99	6829943	25	1
Fage_P101b	163	Pulse	99	6842343	12425	1
Fage_P101b	163	Pulse	99	6854742	24824	1
Fage_P101b	163	Pulse	99	6867142	37224	1
Fage_P101b	164	Picture	Retrieval Sternberg Letters	6867237	0	1	24824	2	0	next	hit	760
Fage_P101b	164	Response	1	6876492	9255	1
Fage_P101b	164	Pulse	99	6879541	12304	1
Fage_P101b	164	Pulse	99	6891941	24704	1
Fage_P101b	165	Picture	Fixation Cross after Retrieval	6892061	0	1	124620	2	0	next	other	0
Fage_P101b	165	Pulse	99	6904341	12280	1
Fage_P101b	165	Pulse	99	6916741	24680	1
Fage_P101b	165	Pulse	99	6929140	37079	1
Fage_P101b	165	Pulse	99	6941540	49479	1
Fage_P101b	165	Pulse	99	6953940	61879	1
Fage_P101b	165	Pulse	99	6966339	74278	1
Fage_P101b	165	Pulse	99	6978739	86678	1
Fage_P101b	165	Pulse	99	6991139	99078	1
Fage_P101b	165	Pulse	99	7003539	111478	1
Fage_P101b	165	Pulse	99	7015938	123877	1
Fage_P101b	166	Picture	Encoding Sternberg Letters	7016681	0	1	24824	2	0	next	other	0
Fage_P101b	166	Pulse	99	7028338	11657	1
Fage_P101b	166	Pulse	99	7040738	24057	1
Fage_P101b	167	Picture	Fixation Cross Sternberg Letters after Encoding	7041505	0	1	12495	2	0	next	other	0
Fage_P101b	167	Pulse	99	7053137	11632	1
Fage_P101b	168	Picture	Stroop Sternberg	7054000	0	1	24824	2	0	next	hit	780
Fage_P101b	168	Response	1	7063947	9947	1
Fage_P101b	168	Pulse	99	7065537	11537	1
Fage_P101b	168	Pulse	99	7077937	23937	1
Fage_P101b	169	Picture	Fixation Cross Sternberg Letters after Stroop	7078824	0	1	37319	2	0	next	other	0
Fage_P101b	169	Pulse	99	7090336	11512	1
Fage_P101b	169	Pulse	99	7102736	23912	1
Fage_P101b	169	Pulse	99	7115136	36312	1
Fage_P101b	170	Picture	Retrieval Sternberg Letters	7116143	0	1	24824	2	0	next	incorrect	789
Fage_P101b	170	Pulse	99	7127535	11392	1
Fage_P101b	170	Response	2	7128215	12072	1
Fage_P101b	170	Pulse	99	7139935	23792	1
Fage_P101b	171	Picture	Fixation Cross after Retrieval	7140967	0	1	137115	2	0	next	other	0
Fage_P101b	171	Pulse	99	7152335	11368	1
Fage_P101b	171	Pulse	99	7164735	23768	1
Fage_P101b	171	Pulse	99	7177134	36167	1
Fage_P101b	171	Pulse	99	7189534	48567	1
Fage_P101b	171	Pulse	99	7201934	60967	1
Fage_P101b	171	Pulse	99	7214333	73366	1
Fage_P101b	171	Pulse	99	7226733	85766	1
Fage_P101b	171	Pulse	99	7239133	98166	1
Fage_P101b	171	Pulse	99	7251532	110565	1
Fage_P101b	171	Pulse	99	7263932	122965	1
Fage_P101b	171	Pulse	99	7276332	135365	1
Fage_P101b	172	Picture	Encoding Sternberg Letters	7278082	0	1	24824	2	0	next	other	0
Fage_P101b	172	Pulse	99	7288731	10649	1
Fage_P101b	172	Pulse	99	7301131	23049	1
Fage_P101b	173	Picture	Fixation Cross Sternberg Letters after Encoding	7302906	0	1	12496	2	0	next	other	0
Fage_P101b	173	Pulse	99	7313531	10625	1
Fage_P101b	174	Picture	Stroop Sternberg	7315402	0	1	24823	3	0	next	incorrect	809
Fage_P101b	174	Response	2	7325021	9619	1
Fage_P101b	174	Pulse	99	7325930	10528	1
Fage_P101b	174	Pulse	99	7338330	22928	1
Fage_P101b	175	Picture	Fixation Cross Sternberg Letters after Stroop	7340225	0	2	37320	3	0	next	other	0
Fage_P101b	175	Pulse	99	7350730	10505	1
Fage_P101b	175	Pulse	99	7363130	22905	1
Fage_P101b	175	Pulse	99	7375529	35304	1
Fage_P101b	176	Picture	Retrieval Sternberg Letters	7377545	0	1	24824	2	0	next	hit	818
Fage_P101b	176	Pulse	99	7387929	10384	1
Fage_P101b	176	Response	1	7388199	10654	1
Fage_P101b	176	Pulse	99	7400329	22784	1
Fage_P101b	177	Picture	Fixation Cross after Retrieval	7402369	0	1	124619	2	0	next	other	0
Fage_P101b	177	Pulse	99	7412728	10359	1
Fage_P101b	177	Pulse	99	7425128	22759	1
Fage_P101b	177	Pulse	99	7437528	35159	1
Fage_P101b	177	Pulse	99	7449927	47558	1
Fage_P101b	177	Pulse	99	7462327	59958	1
Fage_P101b	177	Pulse	99	7474727	72358	1
Fage_P101b	177	Pulse	99	7487126	84757	1
Fage_P101b	177	Pulse	99	7499526	97157	1
Fage_P101b	177	Pulse	99	7511926	109557	1
Fage_P101b	177	Pulse	99	7524326	121957	1
Fage_P101b	178	Picture	Encoding Sternberg Letters	7526988	0	1	24824	2	0	next	other	0
Fage_P101b	178	Pulse	99	7536725	9737	1
Fage_P101b	178	Pulse	99	7549125	22137	1
Fage_P101b	179	Picture	Fixation Cross Sternberg Letters after Encoding	7551812	0	1	12496	2	0	next	other	0
Fage_P101b	179	Pulse	99	7561525	9713	1
Fage_P101b	180	Picture	Stroop Sternberg	7564308	0	1	24824	2	0	next	incorrect	838
Fage_P101b	180	Pulse	99	7573924	9616	1
Fage_P101b	180	Response	2	7574914	10606	1
Fage_P101b	180	Pulse	99	7586324	22016	1
Fage_P101b	181	Picture	Fixation Cross Sternberg Letters after Stroop	7589132	0	1	37319	2	0	next	other	0
Fage_P101b	181	Pulse	99	7598724	9592	1
Fage_P101b	181	Pulse	99	7611123	21991	1
Fage_P101b	181	Pulse	99	7623523	34391	1
Fage_P101b	182	Picture	Retrieval Sternberg Letters	7626451	0	1	24824	2	0	next	hit	846
Fage_P101b	182	Pulse	99	7635923	9472	1
Fage_P101b	182	Response	1	7636823	10372	1
Fage_P101b	182	Pulse	99	7648322	21871	1
Fage_P101b	183	Picture	Fixation Cross after Retrieval	7651275	0	1	112291	2	0	next	other	0
Fage_P101b	183	Pulse	99	7660722	9447	1
Fage_P101b	183	Pulse	99	7673122	21847	1
Fage_P101b	183	Pulse	99	7685521	34246	1
Fage_P101b	183	Pulse	99	7697921	46646	1
Fage_P101b	183	Pulse	99	7710321	59046	1
Fage_P101b	183	Pulse	99	7722721	71446	1
Fage_P101b	183	Pulse	99	7735120	83845	1
Fage_P101b	183	Pulse	99	7747520	96245	1
Fage_P101b	183	Pulse	99	7759920	108645	1
Fage_P101b	184	Picture	Encoding Sternberg Letters	7763566	0	1	24824	2	0	next	other	0
Fage_P101b	184	Pulse	99	7772319	8753	1
Fage_P101b	184	Pulse	99	7784719	21153	1
Fage_P101b	185	Picture	Fixation Cross Sternberg Letters after Encoding	7788390	0	1	12495	2	0	next	other	0
Fage_P101b	185	Pulse	99	7797119	8729	1
Fage_P101b	186	Picture	Stroop Sternberg	7800885	0	1	24824	2	0	next	hit	864
Fage_P101b	186	Response	1	7808858	7973	1
Fage_P101b	186	Pulse	99	7809518	8633	1
Fage_P101b	186	Pulse	99	7821918	21033	1
Fage_P101b	187	Picture	Fixation Cross Sternberg Letters after Stroop	7825709	0	1	37319	2	0	next	other	0
Fage_P101b	187	Pulse	99	7834318	8609	1
Fage_P101b	187	Pulse	99	7846718	21009	1
Fage_P101b	187	Pulse	99	7859117	33408	1
Fage_P101b	188	Picture	Retrieval Sternberg Letters	7863028	0	1	24824	2	0	next	incorrect	873
Fage_P101b	188	Pulse	99	7871517	8489	1
Fage_P101b	188	Response	2	7881197	18169	1
Fage_P101b	188	Pulse	99	7883916	20888	1
Fage_P101b	189	Picture	Fixation Cross after Retrieval	7887852	0	1	112291	2	0	next	other	0
Fage_P101b	189	Pulse	99	7896316	8464	1
Fage_P101b	189	Pulse	99	7908716	20864	1
Fage_P101b	189	Pulse	99	7921116	33264	1
Fage_P101b	189	Pulse	99	7933515	45663	1
Fage_P101b	189	Pulse	99	7945915	58063	1
Fage_P101b	189	Pulse	99	7958315	70463	1
Fage_P101b	189	Pulse	99	7970714	82862	1
Fage_P101b	189	Pulse	99	7983114	95262	1
Fage_P101b	189	Pulse	99	7995514	107662	1
Fage_P101b	190	Picture	Encoding Sternberg Letters	8000143	0	1	24824	2	0	next	other	0
Fage_P101b	190	Pulse	99	8007913	7770	1
Fage_P101b	190	Pulse	99	8020313	20170	1
Fage_P101b	191	Picture	Fixation Cross Sternberg Letters after Encoding	8024967	0	1	12495	2	0	next	other	0
Fage_P101b	191	Pulse	99	8032713	7746	1
Fage_P101b	192	Picture	Stroop Sternberg	8037462	0	1	24824	3	0	next	miss	0
Fage_P101b	192	Pulse	99	8045113	7651	1
Fage_P101b	192	Pulse	99	8057512	20050	1
Fage_P101b	193	Picture	Fixation Cross Sternberg Letters after Stroop	8062286	0	2	37320	3	0	next	other	0
Fage_P101b	193	Pulse	99	8069912	7626	1
Fage_P101b	193	Pulse	99	8082312	20026	1
Fage_P101b	193	Pulse	99	8094711	32425	1
Fage_P101b	194	Picture	Retrieval Sternberg Letters	8099606	0	1	24824	2	0	next	miss	0
Fage_P101b	194	Pulse	99	8107111	7505	1
Fage_P101b	194	Pulse	99	8119511	19905	1
Fage_P101b	195	Picture	Fixation Cross after Retrieval	8124430	0	1	137114	3	0	next	other	0
Fage_P101b	195	Pulse	99	8131910	7480	1
Fage_P101b	195	Pulse	99	8144310	19880	1
Fage_P101b	195	Pulse	99	8156710	32280	1
Fage_P101b	195	Pulse	99	8169109	44679	1
Fage_P101b	195	Pulse	99	8181509	57079	1
Fage_P101b	195	Pulse	99	8193909	69479	1
Fage_P101b	195	Pulse	99	8206308	81878	1
Fage_P101b	195	Pulse	99	8218708	94278	1
Fage_P101b	195	Pulse	99	8231108	106678	1
Fage_P101b	195	Pulse	99	8243508	119078	1
Fage_P101b	195	Pulse	99	8255907	131477	1
Fage_P101b	196	Picture	Encoding Sternberg Letters	8261544	0	2	24824	3	0	next	other	0
Fage_P101b	196	Pulse	99	8268307	6763	1
Fage_P101b	196	Pulse	99	8280707	19163	1
Fage_P101b	197	Picture	Fixation Cross Sternberg Letters after Encoding	8286368	0	1	12496	2	0	next	other	0
Fage_P101b	197	Pulse	99	8293106	6738	1
Fage_P101b	198	Picture	Stroop Sternberg	8298864	0	1	24824	2	0	next	hit	919
Fage_P101b	198	Pulse	99	8305506	6642	1
Fage_P101b	198	Response	1	8308146	9282	1
Fage_P101b	198	Pulse	99	8317906	19042	1
Fage_P101b	199	Picture	Fixation Cross Sternberg Letters after Stroop	8323688	0	1	37319	2	0	next	other	0
Fage_P101b	199	Pulse	99	8330305	6617	1
Fage_P101b	199	Pulse	99	8342705	19017	1
Fage_P101b	199	Pulse	99	8355105	31417	1
Fage_P101b	200	Picture	Retrieval Sternberg Letters	8361007	0	1	24824	2	0	next	miss	0
Fage_P101b	200	Pulse	99	8367504	6497	1
Fage_P101b	200	Pulse	99	8379904	18897	1
Fage_P101b	201	Picture	Fixation Cross after Retrieval	8385831	0	1	124620	2	0	next	false_alarm	929
Fage_P101b	201	Response	2	8386384	553	1
Fage_P101b	201	Pulse	99	8392304	6473	1
Fage_P101b	201	Pulse	99	8404704	18873	1
Fage_P101b	201	Pulse	99	8417103	31272	1
Fage_P101b	201	Pulse	99	8429503	43672	1
Fage_P101b	201	Pulse	99	8441903	56072	1
Fage_P101b	201	Pulse	99	8454302	68471	1
Fage_P101b	201	Pulse	99	8466702	80871	1
Fage_P101b	201	Pulse	99	8479102	93271	1
Fage_P101b	201	Pulse	99	8491501	105670	1
Fage_P101b	201	Pulse	99	8503901	118070	1
Fage_P101b	202	Picture	Encoding Sternberg Letters	8510451	0	1	24823	3	0	next	other	0
Fage_P101b	202	Pulse	99	8516301	5850	1
Fage_P101b	202	Pulse	99	8528710	18259	1
Fage_P101b	203	Picture	Fixation Cross Sternberg Letters after Encoding	8535274	0	2	12496	3	0	next	other	0
Fage_P101b	203	Pulse	99	8541110	5836	1
Fage_P101b	204	Picture	Stroop Sternberg	8547770	0	1	24824	2	0	next	incorrect	947
Fage_P101b	204	Pulse	99	8553510	5740	1
Fage_P101b	204	Response	2	8556980	9210	1
Fage_P101b	204	Pulse	99	8565909	18139	1
Fage_P101b	205	Picture	Fixation Cross Sternberg Letters after Stroop	8572594	0	1	37319	2	0	next	other	0
Fage_P101b	205	Pulse	99	8578309	5715	1
Fage_P101b	205	Pulse	99	8590709	18115	1
Fage_P101b	205	Pulse	99	8603109	30515	1
Fage_P101b	206	Picture	Retrieval Sternberg Letters	8609913	0	1	24824	2	0	next	incorrect	955
Fage_P101b	206	Pulse	99	8615508	5595	1
Fage_P101b	206	Response	2	8620438	10525	1
Fage_P101b	206	Pulse	99	8627908	17995	1
Fage_P101b	207	Picture	Fixation Cross after Retrieval	8634737	0	1	149444	2	0	next	other	0
Fage_P101b	207	Pulse	99	8640308	5571	1
Fage_P101b	207	Pulse	99	8652707	17970	1
Fage_P101b	207	Pulse	99	8665107	30370	1
Fage_P101b	207	Pulse	99	8677507	42770	1
Fage_P101b	207	Pulse	99	8689906	55169	1
Fage_P101b	207	Pulse	99	8702306	67569	1
Fage_P101b	207	Pulse	99	8714706	79969	1
Fage_P101b	207	Pulse	99	8727105	92368	1
Fage_P101b	207	Pulse	99	8739505	104768	1
Fage_P101b	207	Pulse	99	8751905	117168	1
Fage_P101b	207	Pulse	99	8764305	129568	1
Fage_P101b	207	Pulse	99	8776704	141967	1
Fage_P101b	208	Picture	Encoding Sternberg Letters	8784181	0	1	24824	2	0	next	other	0
Fage_P101b	208	Pulse	99	8789104	4923	1
Fage_P101b	208	Pulse	99	8801504	17323	1
Fage_P101b	209	Picture	Fixation Cross Sternberg Letters after Encoding	8809005	0	1	12495	2	0	next	other	0
Fage_P101b	209	Pulse	99	8813903	4898	1
Fage_P101b	210	Picture	Stroop Sternberg	8821500	0	1	24824	2	0	next	incorrect	977
Fage_P101b	210	Pulse	99	8826303	4803	1
Fage_P101b	210	Response	2	8830263	8763	1
Fage_P101b	210	Pulse	99	8838703	17203	1
Fage_P101b	211	Picture	Fixation Cross Sternberg Letters after Stroop	8846324	0	1	37319	2	0	next	other	0
Fage_P101b	211	Pulse	99	8851102	4778	1
Fage_P101b	211	Pulse	99	8863502	17178	1
Fage_P101b	211	Pulse	99	8875902	29578	1
Fage_P101b	212	Picture	Retrieval Sternberg Letters	8883643	0	1	24824	2	0	next	hit	985
Fage_P101b	212	Pulse	99	8888301	4658	1
Fage_P101b	212	Response	1	8893821	10178	1
Fage_P101b	212	Pulse	99	8900701	17058	1
Fage_P101b	213	Picture	Fixation Cross after Retrieval	8908467	0	1	124620	2	0	next	other	0
Fage_P101b	213	Pulse	99	8913101	4634	1
Fage_P101b	213	Pulse	99	8925501	17034	1
Fage_P101b	213	Pulse	99	8937900	29433	1
Fage_P101b	213	Pulse	99	8950300	41833	1
Fage_P101b	213	Pulse	99	8962700	54233	1
Fage_P101b	213	Pulse	99	8975099	66632	1
Fage_P101b	213	Pulse	99	8987499	79032	1
Fage_P101b	213	Pulse	99	8999899	91432	1
Fage_P101b	213	Pulse	99	9012298	103831	1
Fage_P101b	213	Pulse	99	9024698	116231	1
Fage_P101b	214	Picture	Encoding Sternberg Letters	9033087	0	1	24824	2	0	next	other	0
Fage_P101b	214	Pulse	99	9037098	4011	1
Fage_P101b	214	Pulse	99	9049497	16410	1
Fage_P101b	215	Picture	Fixation Cross Sternberg Letters after Encoding	9057911	0	1	12495	2	0	next	other	0
Fage_P101b	215	Pulse	99	9061897	3986	1
Fage_P101b	216	Picture	Stroop Sternberg	9070406	0	1	24824	2	0	next	incorrect	1005
Fage_P101b	216	Pulse	99	9074297	3891	1
Fage_P101b	216	Response	2	9078237	7831	1
Fage_P101b	216	Pulse	99	9086696	16290	1
Fage_P101b	217	Picture	Fixation Cross Sternberg Letters after Stroop	9095230	0	1	37319	2	0	next	other	0
Fage_P101b	217	Pulse	99	9099096	3866	1
Fage_P101b	217	Pulse	99	9111496	16266	1
Fage_P101b	217	Pulse	99	9123896	28666	1
Fage_P101b	218	Picture	Retrieval Sternberg Letters	9132549	0	1	24824	2	0	next	incorrect	1013
Fage_P101b	218	Pulse	99	9136295	3746	1
Fage_P101b	218	Response	2	9143625	11076	1
Fage_P101b	218	Pulse	99	9148695	16146	1
Fage_P101b	219	Picture	Fixation Cross after Retrieval	9157373	0	1	112291	2	0	next	other	0
Fage_P101b	219	Pulse	99	9161095	3722	1
Fage_P101b	219	Pulse	99	9173494	16121	1
Fage_P101b	219	Pulse	99	9185894	28521	1
Fage_P101b	219	Pulse	99	9198294	40921	1
Fage_P101b	219	Pulse	99	9210693	53320	1
Fage_P101b	219	Pulse	99	9223093	65720	1
Fage_P101b	219	Pulse	99	9235493	78120	1
Fage_P101b	219	Pulse	99	9247893	90520	1
Fage_P101b	219	Pulse	99	9260292	102919	1
Fage_P101b	220	Picture	Encoding Sternberg Letters	9269664	0	1	24824	2	0	next	other	0
Fage_P101b	220	Pulse	99	9272692	3028	1
Fage_P101b	220	Pulse	99	9285092	15428	1
Fage_P101b	221	Picture	Fixation Cross Sternberg Letters after Encoding	9294488	0	1	12495	2	0	next	other	0
Fage_P101b	221	Pulse	99	9297491	3003	1
Fage_P101b	222	Picture	Stroop Sternberg	9306983	0	1	24824	2	0	next	hit	1032
Fage_P101b	222	Pulse	99	9309891	2908	1
Fage_P101b	222	Response	1	9318691	11708	1
Fage_P101b	222	Pulse	99	9322290	15307	1
Fage_P101b	223	Picture	Fixation Cross Sternberg Letters after Stroop	9331807	0	1	37319	3	0	next	other	0
Fage_P101b	223	Pulse	99	9334690	2883	1
Fage_P101b	223	Pulse	99	9347090	15283	1
Fage_P101b	223	Pulse	99	9359490	27683	1
Fage_P101b	224	Picture	Retrieval Sternberg Letters	9369126	0	2	24824	4	0	next	incorrect	1040
Fage_P101b	224	Pulse	99	9371889	2763	1
Fage_P101b	224	Response	2	9383209	14083	1
Fage_P101b	224	Pulse	99	9384289	15163	1
Fage_P101b	225	Picture	Fixation Cross after Retrieval	9393950	0	2	124620	3	0	next	other	0
Fage_P101b	225	Pulse	99	9396689	2739	1
Fage_P101b	225	Pulse	99	9409088	15138	1
Fage_P101b	225	Pulse	99	9421488	27538	1
Fage_P101b	225	Pulse	99	9433888	39938	1
Fage_P101b	225	Pulse	99	9446288	52338	1
Fage_P101b	225	Pulse	99	9458687	64737	1
Fage_P101b	225	Pulse	99	9471087	77137	1
Fage_P101b	225	Pulse	99	9483487	89537	1
Fage_P101b	225	Pulse	99	9495886	101936	1
Fage_P101b	225	Pulse	99	9508286	114336	1
Fage_P101b	226	Picture	Encoding Sternberg Letters	9518570	0	1	24824	2	0	next	other	0
Fage_P101b	226	Pulse	99	9520686	2116	1
Fage_P101b	226	Pulse	99	9533085	14515	1
Fage_P101b	227	Picture	Fixation Cross Sternberg Letters after Encoding	9543394	0	1	12495	2	0	next	other	0
Fage_P101b	227	Pulse	99	9545485	2091	1
Fage_P101b	228	Picture	Stroop Sternberg	9555889	0	1	24824	2	0	next	incorrect	1060
Fage_P101b	228	Pulse	99	9557885	1996	1
Fage_P101b	228	Response	2	9566324	10435	1
Fage_P101b	228	Pulse	99	9570284	14395	1
Fage_P101b	229	Picture	Fixation Cross Sternberg Letters after Stroop	9580713	0	1	37320	2	0	next	other	0
Fage_P101b	229	Pulse	99	9582684	1971	1
Fage_P101b	229	Pulse	99	9595084	14371	1
Fage_P101b	229	Pulse	99	9607483	26770	1
Fage_P101b	230	Picture	Retrieval Sternberg Letters	9618033	0	1	24823	3	0	next	incorrect	1068
Fage_P101b	230	Pulse	99	9619883	1850	1
Fage_P101b	230	Response	2	9629683	11650	1
Fage_P101b	230	Pulse	99	9632283	14250	1
Fage_P101b	231	Picture	Fixation Cross after Retrieval	9642856	0	2	124620	3	0	next	other	0
Fage_P101b	231	Pulse	99	9644683	1827	1
Fage_P101b	231	Pulse	99	9657082	14226	1
Fage_P101b	231	Pulse	99	9669482	26626	1
Fage_P101b	231	Pulse	99	9681882	39026	1
Fage_P101b	231	Pulse	99	9694281	51425	1
Fage_P101b	231	Pulse	99	9706681	63825	1
Fage_P101b	231	Pulse	99	9719081	76225	1
Fage_P101b	231	Pulse	99	9731480	88624	1
Fage_P101b	231	Pulse	99	9743880	101024	1
Fage_P101b	231	Pulse	99	9756280	113424	1
Fage_P101b	232	Picture	Encoding Sternberg Letters	9767476	0	1	24824	2	0	next	other	0
Fage_P101b	232	Pulse	99	9768679	1203	1
Fage_P101b	232	Pulse	99	9781079	13603	1
Fage_P101b	233	Picture	Fixation Cross Sternberg Letters after Encoding	9792300	0	1	12495	2	0	next	other	0
Fage_P101b	233	Pulse	99	9793479	1179	1
Fage_P101b	234	Picture	Stroop Sternberg	9804795	0	1	24824	2	0	next	incorrect	1088
Fage_P101b	234	Pulse	99	9805879	1084	1
Fage_P101b	234	Response	2	9813308	8513	1
Fage_P101b	234	Pulse	99	9818278	13483	1
Fage_P101b	235	Picture	Fixation Cross Sternberg Letters after Stroop	9829619	0	1	37320	2	0	next	other	0
Fage_P101b	235	Pulse	99	9830678	1059	1
Fage_P101b	235	Pulse	99	9843078	13459	1
Fage_P101b	235	Pulse	99	9855477	25858	1
Fage_P101b	236	Picture	Retrieval Sternberg Letters	9866939	0	1	24824	2	0	next	incorrect	1096
Fage_P101b	236	Pulse	99	9867877	938	1
Fage_P101b	236	Response	2	9878917	11978	1
Fage_P101b	236	Pulse	99	9880276	13337	1
Fage_P101b	237	Picture	Fixation Cross after Retrieval	9891763	0	1	112291	2	0	next	other	0
Fage_P101b	237	Pulse	99	9892676	913	1
Fage_P101b	237	Pulse	99	9905076	13313	1
Fage_P101b	237	Pulse	99	9917476	25713	1
Fage_P101b	237	Pulse	99	9929875	38112	1
Fage_P101b	237	Pulse	99	9942275	50512	1
Fage_P101b	237	Pulse	99	9954675	62912	1
Fage_P101b	237	Pulse	99	9967075	75312	1
Fage_P101b	237	Pulse	99	9979474	87711	1
Fage_P101b	237	Pulse	99	9991874	100111	1
Fage_P101b	238	Picture	Encoding Sternberg Letters	10004054	0	1	24824	2	0	next	other	0
Fage_P101b	238	Pulse	99	10004274	220	1
Fage_P101b	238	Pulse	99	10016673	12619	1
Fage_P101b	239	Picture	Fixation Cross Sternberg Letters after Encoding	10028878	0	1	12495	2	0	next	other	0
Fage_P101b	239	Pulse	99	10029073	195	1
Fage_P101b	240	Picture	Stroop Sternberg	10041373	0	1	24824	2	0	next	incorrect	1115
Fage_P101b	240	Pulse	99	10041473	100	1
Fage_P101b	240	Response	2	10053842	12469	1
Fage_P101b	240	Pulse	99	10053872	12499	1
Fage_P101b	241	Picture	Fixation Cross Sternberg Letters after Stroop	10066197	0	1	37319	2	0	next	other	0
Fage_P101b	241	Pulse	99	10066272	75	1
Fage_P101b	241	Pulse	99	10078672	12475	1
Fage_P101b	241	Pulse	99	10091071	24874	1
Fage_P101b	241	Pulse	99	10103471	37274	1
Fage_P101b	242	Picture	Retrieval Sternberg Letters	10103516	0	1	24824	2	0	next	miss	0
Fage_P101b	242	Pulse	99	10115871	12355	1
Fage_P101b	242	Pulse	99	10128270	24754	1
Fage_P101b	243	Picture	Fixation Cross after Retrieval	10128340	0	1	137115	2	0	next	other	0
Fage_P101b	243	Pulse	99	10140670	12330	1
Fage_P101b	243	Pulse	99	10153070	24730	1
Fage_P101b	243	Pulse	99	10165470	37130	1
Fage_P101b	243	Pulse	99	10177869	49529	1
Fage_P101b	243	Pulse	99	10190269	61929	1
Fage_P101b	243	Pulse	99	10202669	74329	1
Fage_P101b	243	Pulse	99	10215068	86728	1
Fage_P101b	243	Pulse	99	10227468	99128	1
Fage_P101b	243	Pulse	99	10239868	111528	1
Fage_P101b	243	Pulse	99	10252267	123927	1
Fage_P101b	243	Pulse	99	10264667	136327	1
Fage_P101b	244	Picture	Encoding Sternberg Letters	10265455	0	1	24824	2	0	next	other	0
Fage_P101b	244	Pulse	99	10277067	11612	1
Fage_P101b	244	Pulse	99	10289466	24011	1
Fage_P101b	245	Picture	Fixation Cross Sternberg Letters after Encoding	10290279	0	1	12495	2	0	next	other	0
Fage_P101b	245	Pulse	99	10301866	11587	1
Fage_P101b	246	Picture	Stroop Sternberg	10302774	0	1	24824	2	0	next	incorrect	1143
Fage_P101b	246	Response	2	10309766	6992	1
Fage_P101b	246	Pulse	99	10314276	11502	1
Fage_P101b	246	Pulse	99	10326675	23901	1
Fage_P101b	247	Picture	Fixation Cross Sternberg Letters after Stroop	10327598	0	1	37319	2	0	next	other	0
Fage_P101b	247	Pulse	99	10339075	11477	1
Fage_P101b	247	Pulse	99	10351475	23877	1
Fage_P101b	247	Pulse	99	10363875	36277	1
Fage_P101b	248	Picture	Retrieval Sternberg Letters	10364917	0	1	24824	2	0	next	incorrect	1151
Fage_P101b	248	Response	2	10375974	11057	1
Fage_P101b	248	Pulse	99	10376274	11357	1
Fage_P101b	248	Pulse	99	10388674	23757	1
Fage_P101b	249	Picture	Fixation Cross after Retrieval	10389741	0	1	149444	2	0	next	other	0
Fage_P101b	249	Pulse	99	10401074	11333	1
Fage_P101b	249	Pulse	99	10413473	23732	1
Fage_P101b	249	Pulse	99	10425873	36132	1
Fage_P101b	249	Pulse	99	10438273	48532	1
Fage_P101b	249	Pulse	99	10450672	60931	1
Fage_P101b	249	Pulse	99	10463072	73331	1
Fage_P101b	249	Pulse	99	10475472	85731	1
Fage_P101b	249	Pulse	99	10487872	98131	1
Fage_P101b	249	Pulse	99	10500271	110530	1
Fage_P101b	249	Pulse	99	10512671	122930	1
Fage_P101b	249	Pulse	99	10525071	135330	1
Fage_P101b	249	Pulse	99	10537470	147729	1
Fage_P101b	250	Picture	Encoding Sternberg Letters	10539185	0	1	24824	2	0	next	other	0
Fage_P101b	250	Pulse	99	10549870	10685	1
Fage_P101b	250	Pulse	99	10562270	23085	1
Fage_P101b	251	Picture	Fixation Cross Sternberg Letters after Encoding	10564009	0	1	12495	2	0	next	other	0
Fage_P101b	251	Pulse	99	10574669	10660	1
Fage_P101b	252	Picture	Stroop Sternberg	10576504	0	1	24824	2	0	next	hit	1173
Fage_P101b	252	Response	1	10586509	10005	1
Fage_P101b	252	Pulse	99	10587069	10565	1
Fage_P101b	252	Pulse	99	10599469	22965	1
Fage_P101b	253	Picture	Fixation Cross Sternberg Letters after Stroop	10601328	0	1	37319	2	0	next	other	0
Fage_P101b	253	Pulse	99	10611868	10540	1
Fage_P101b	253	Pulse	99	10624268	22940	1
Fage_P101b	253	Pulse	99	10636668	35340	1
Fage_P101b	254	Picture	Retrieval Sternberg Letters	10638647	0	1	24824	3	0	next	hit	1181
Fage_P101b	254	Response	1	10644898	6251	1
Fage_P101b	254	Pulse	99	10649067	10420	1
Fage_P101b	254	Pulse	99	10661467	22820	1
Fage_P101b	255	Picture	Fixation Cross after Retrieval	10663471	0	2	137115	3	0	next	other	0
Fage_P101b	255	Pulse	99	10673867	10396	1
Fage_P101b	255	Pulse	99	10686266	22795	1
Fage_P101b	255	Pulse	99	10698666	35195	1
Fage_P101b	255	Pulse	99	10711066	47595	1
Fage_P101b	255	Pulse	99	10723466	59995	1
Fage_P101b	255	Pulse	99	10735865	72394	1
Fage_P101b	255	Pulse	99	10748265	84794	1
Fage_P101b	255	Pulse	99	10760665	97194	1
Fage_P101b	255	Pulse	99	10773064	109593	1
Fage_P101b	255	Pulse	99	10785464	121993	1
Fage_P101b	255	Pulse	99	10797864	134393	1
Fage_P101b	256	Picture	Encoding Sternberg Letters	10800586	0	1	24824	2	0	next	other	0
Fage_P101b	256	Pulse	99	10810263	9677	1
Fage_P101b	256	Pulse	99	10822663	22077	1
Fage_P101b	257	Picture	Fixation Cross Sternberg Letters after Encoding	10825410	0	1	12496	2	0	next	other	0
Fage_P101b	257	Pulse	99	10835063	9653	1
Fage_P101b	258	Picture	Stroop Sternberg	10837906	0	1	24823	3	0	next	incorrect	1202
Fage_P101b	258	Response	2	10846053	8147	1
Fage_P101b	258	Pulse	99	10847462	9556	1
Fage_P101b	258	Pulse	99	10859862	21956	1
Fage_P101b	259	Picture	Fixation Cross Sternberg Letters after Stroop	10862729	0	2	37320	3	0	next	other	0
Fage_P101b	259	Pulse	99	10872262	9533	1
Fage_P101b	259	Pulse	99	10884662	21933	1
Fage_P101b	259	Pulse	99	10897061	34332	1
Fage_P101b	260	Picture	Retrieval Sternberg Letters	10900049	0	1	24824	2	0	next	incorrect	1211
Fage_P101b	260	Pulse	99	10909461	9412	1
Fage_P101b	260	Response	2	10911471	11422	1
Fage_P101b	260	Pulse	99	10921861	21812	1
Fage_P101b	261	Picture	Fixation Cross after Retrieval	10924873	0	1	112291	2	0	next	other	0
Fage_P101b	261	Pulse	99	10934260	9387	1
Fage_P101b	261	Pulse	99	10946660	21787	1
Fage_P101b	261	Pulse	99	10959060	34187	1
Fage_P101b	261	Pulse	99	10971459	46586	1
Fage_P101b	261	Pulse	99	10983859	58986	1
Fage_P101b	261	Pulse	99	10996259	71386	1
Fage_P101b	261	Pulse	99	11008658	83785	1
Fage_P101b	261	Pulse	99	11021058	96185	1
Fage_P101b	261	Pulse	99	11033458	108585	1
Fage_P101b	262	Picture	Encoding Sternberg Letters	11037164	0	1	24824	2	0	next	other	0
Fage_P101b	262	Pulse	99	11045858	8694	1
Fage_P101b	262	Pulse	99	11058257	21093	1
Fage_P101b	263	Picture	Fixation Cross Sternberg Letters after Encoding	11061988	0	1	12495	2	0	next	other	0
Fage_P101b	263	Pulse	99	11070657	8669	1
Fage_P101b	264	Picture	Stroop Sternberg	11074483	0	1	24824	2	0	next	incorrect	1230
Fage_P101b	264	Pulse	99	11083057	8574	1
Fage_P101b	264	Response	2	11084226	9743	1
Fage_P101b	264	Pulse	99	11095456	20973	1
Fage_P101b	265	Picture	Fixation Cross Sternberg Letters after Stroop	11099307	0	1	37319	2	0	next	other	0
Fage_P101b	265	Pulse	99	11107856	8549	1
Fage_P101b	265	Pulse	99	11120256	20949	1
Fage_P101b	265	Pulse	99	11132655	33348	1
Fage_P101b	266	Picture	Retrieval Sternberg Letters	11136626	0	1	24824	2	0	next	incorrect	1238
Fage_P101b	266	Pulse	99	11145055	8429	1
Fage_P101b	266	Response	2	11150725	14099	1
Fage_P101b	266	Pulse	99	11157455	20829	1
Fage_P101b	267	Picture	Fixation Cross after Retrieval	11161450	0	1	149444	2	0	next	other	0
Fage_P101b	267	Pulse	99	11169854	8404	1
Fage_P101b	267	Pulse	99	11182254	20804	1
Fage_P101b	267	Pulse	99	11194654	33204	1
Fage_P101b	267	Pulse	99	11207053	45603	1
Fage_P101b	267	Pulse	99	11219453	58003	1
Fage_P101b	267	Pulse	99	11231853	70403	1
Fage_P101b	267	Pulse	99	11244253	82803	1
Fage_P101b	267	Pulse	99	11256652	95202	1
Fage_P101b	267	Pulse	99	11269052	107602	1
Fage_P101b	267	Pulse	99	11281452	120002	1
Fage_P101b	267	Pulse	99	11293851	132401	1
Fage_P101b	267	Pulse	99	11306251	144801	1
Fage_P101b	268	Picture	Encoding Sternberg Letters	11310894	0	1	24824	2	0	next	other	0
Fage_P101b	268	Pulse	99	11318651	7757	1
Fage_P101b	268	Pulse	99	11331050	20156	1
Fage_P101b	269	Picture	Fixation Cross Sternberg Letters after Encoding	11335718	0	1	12495	2	0	next	other	0
Fage_P101b	269	Pulse	99	11343450	7732	1
Fage_P101b	270	Picture	Stroop Sternberg	11348213	0	1	24824	2	0	next	miss	0
Fage_P101b	270	Pulse	99	11355850	7637	1
Fage_P101b	270	Pulse	99	11368249	20036	1
Fage_P101b	271	Picture	Fixation Cross Sternberg Letters after Stroop	11373037	0	1	37319	2	0	next	other	0
Fage_P101b	271	Pulse	99	11380649	7612	1
Fage_P101b	271	Pulse	99	11393049	20012	1
Fage_P101b	271	Pulse	99	11405449	32412	1
Fage_P101b	272	Picture	Retrieval Sternberg Letters	11410356	0	1	24824	2	0	next	incorrect	1267
Fage_P101b	272	Pulse	99	11417848	7492	1
Fage_P101b	272	Response	2	11420768	10412	1
Fage_P101b	272	Pulse	99	11430248	19892	1
Fage_P101b	273	Picture	Fixation Cross after Retrieval	11435180	0	1	124620	2	0	next	other	0
Fage_P101b	273	Pulse	99	11442648	7468	1
Fage_P101b	273	Pulse	99	11455047	19867	1
Fage_P101b	273	Pulse	99	11467447	32267	1
Fage_P101b	273	Pulse	99	11479847	44667	1
Fage_P101b	273	Pulse	99	11492246	57066	1
Fage_P101b	273	Pulse	99	11504646	69466	1
Fage_P101b	273	Pulse	99	11517046	81866	1
Fage_P101b	273	Pulse	99	11529445	94265	1
Fage_P101b	273	Pulse	99	11541845	106665	1
Fage_P101b	273	Pulse	99	11554245	119065	1
Fage_P101b	274	Picture	Encoding Sternberg Letters	11559800	0	1	24824	2	0	next	other	0
Fage_P101b	274	Pulse	99	11566645	6845	1
Fage_P101b	274	Pulse	99	11579044	19244	1
Fage_P101b	275	Picture	Fixation Cross Sternberg Letters after Encoding	11584624	0	1	12495	2	0	next	other	0
Fage_P101b	275	Pulse	99	11591444	6820	1
Fage_P101b	276	Picture	Stroop Sternberg	11597119	0	1	24824	2	0	next	incorrect	1287
Fage_P101b	276	Pulse	99	11603844	6725	1
Fage_P101b	276	Response	2	11604813	7694	1
Fage_P101b	276	Pulse	99	11616243	19124	1
Fage_P101b	277	Picture	Fixation Cross Sternberg Letters after Stroop	11621943	0	1	37319	2	0	next	other	0
Fage_P101b	277	Pulse	99	11628643	6700	1
Fage_P101b	277	Pulse	99	11641043	19100	1
Fage_P101b	277	Pulse	99	11653442	31499	1
Fage_P101b	278	Picture	Retrieval Sternberg Letters	11659262	0	1	24824	2	0	next	hit	1295
Fage_P101b	278	Pulse	99	11665842	6580	1
Fage_P101b	278	Response	1	11668932	9670	1
Fage_P101b	278	Pulse	99	11678242	18980	1
Fage_P101b	279	Picture	Fixation Cross after Retrieval	11684086	0	1	112291	2	0	next	other	0
Fage_P101b	279	Pulse	99	11690641	6555	1
Fage_P101b	279	Pulse	99	11703041	18955	1
Fage_P101b	279	Pulse	99	11715441	31355	1
Fage_P101b	279	Pulse	99	11727841	43755	1
Fage_P101b	279	Pulse	99	11740240	56154	1
Fage_P101b	279	Pulse	99	11752640	68554	1
Fage_P101b	279	Pulse	99	11765040	80954	1
Fage_P101b	279	Pulse	99	11777439	93353	1
Fage_P101b	279	Pulse	99	11789839	105753	1
Fage_P101b	280	Picture	Encoding Sternberg Letters	11796377	0	1	24824	2	0	next	other	0
Fage_P101b	280	Pulse	99	11802239	5862	1
Fage_P101b	280	Pulse	99	11814638	18261	1
Fage_P101b	281	Picture	Fixation Cross Sternberg Letters after Encoding	11821201	0	1	12495	3	0	next	other	0
Fage_P101b	281	Pulse	99	11827038	5837	1
Fage_P101b	282	Picture	Stroop Sternberg	11833696	0	2	24824	3	0	next	hit	1314
Fage_P101b	282	Pulse	99	11839438	5742	1
Fage_P101b	282	Response	1	11845137	11441	1
Fage_P101b	282	Pulse	99	11851837	18141	1
Fage_P101b	283	Picture	Fixation Cross Sternberg Letters after Stroop	11858520	0	1	37320	2	0	next	other	0
Fage_P101b	283	Pulse	99	11864237	5717	1
Fage_P101b	283	Pulse	99	11876637	18117	1
Fage_P101b	283	Pulse	99	11889036	30516	1
Fage_P101b	284	Picture	Retrieval Sternberg Letters	11895840	0	1	24824	2	0	next	hit	1322
Fage_P101b	284	Pulse	99	11901436	5596	1
Fage_P101b	284	Response	1	11906906	11066	1
Fage_P101b	284	Pulse	99	11913836	17996	1
Fage_P101b	285	Picture	Fixation Cross after Retrieval	11920664	0	1	137115	2	0	next	other	0
Fage_P101b	285	Pulse	99	11926236	5572	1
Fage_P101b	285	Pulse	99	11938635	17971	1
Fage_P101b	285	Pulse	99	11951035	30371	1
Fage_P101b	285	Pulse	99	11963435	42771	1
Fage_P101b	285	Pulse	99	11975834	55170	1
Fage_P101b	285	Pulse	99	11988234	67570	1
Fage_P101b	285	Pulse	99	12000634	79970	1
Fage_P101b	285	Pulse	99	12013033	92369	1
Fage_P101b	285	Pulse	99	12025433	104769	1
Fage_P101b	285	Pulse	99	12037833	117169	1
Fage_P101b	285	Pulse	99	12050233	129569	1
Fage_P101b	286	Picture	Encoding Sternberg Letters	12057779	0	1	24824	2	0	next	other	0
Fage_P101b	286	Pulse	99	12062632	4853	1
Fage_P101b	286	Pulse	99	12075032	17253	1
Fage_P101b	287	Picture	Fixation Cross Sternberg Letters after Encoding	12082603	0	1	12495	2	0	next	other	0
Fage_P101b	287	Pulse	99	12087432	4829	1
Fage_P101b	288	Picture	Stroop Sternberg	12095098	0	1	24824	2	0	next	hit	1343
Fage_P101b	288	Pulse	99	12099831	4733	1
Fage_P101b	288	Response	1	12105051	9953	1
Fage_P101b	288	Pulse	99	12112241	17143	1
Fage_P101b	289	Picture	Fixation Cross Sternberg Letters after Stroop	12119922	0	1	37319	2	0	next	other	0
Fage_P101b	289	Pulse	99	12124641	4719	1
Fage_P101b	289	Pulse	99	12137040	17118	1
Fage_P101b	289	Pulse	99	12149440	29518	1
Fage_P101b	290	Picture	Retrieval Sternberg Letters	12157241	0	1	24824	2	0	next	hit	1352
Fage_P101b	290	Pulse	99	12161840	4599	1
Fage_P101b	290	Pulse	99	12174239	16998	1
Fage_P101b	290	Response	1	12176629	19388	1
Fage_P101b	291	Picture	Fixation Cross after Retrieval	12182065	0	1	112291	2	0	next	other	0
Fage_P101b	291	Pulse	99	12186639	4574	1
Fage_P101b	291	Pulse	99	12199039	16974	1
Fage_P101b	291	Pulse	99	12211438	29373	1
Fage_P101b	291	Pulse	99	12223838	41773	1
Fage_P101b	291	Pulse	99	12236238	54173	1
Fage_P101b	291	Pulse	99	12248637	66572	1
Fage_P101b	291	Pulse	99	12261037	78972	1
Fage_P101b	291	Pulse	99	12273437	91372	1
Fage_P101b	291	Pulse	99	12285837	103772	1
Fage_P101b	292	Picture	End Sternberg	12294356	0	1	37319	2	0	next	other	0
Fage_P101b	292	Pulse	99	12298236	3880	1
Fage_P101b	292	Pulse	99	12310636	16280	1
Fage_P101b	292	Pulse	99	12323036	28680	1
Fage_P101b	293	Picture	Instruction Stroop	12331675	0	1	37319	3	0	next	other	0
Fage_P101b	293	Pulse	99	12335435	3760	1
Fage_P101b	293	Pulse	99	12347835	16160	1
Fage_P101b	293	Pulse	99	12360235	28560	1
Fage_P101b	294	Picture	stroop neutral close	12368994	0	2	24824	3	0	next	incorrect	1373
Fage_P101b	294	Pulse	99	12372634	3640	1
Fage_P101b	294	Response	2	12378754	9760	1
Fage_P101b	294	Pulse	99	12385034	16040	1
Fage_P101b	295	Picture	stroop neutral close	12393818	0	1	24824	2	0	next	hit	1377
Fage_P101b	295	Pulse	99	12397434	3616	1
Fage_P101b	295	Response	1	12400954	7136	1
Fage_P101b	295	Pulse	99	12409833	16015	1
Fage_P101b	296	Picture	stroop neutral close	12418642	0	1	24824	3	0	next	incorrect	1381
Fage_P101b	296	Pulse	99	12422233	3591	1
Fage_P101b	296	Response	2	12426043	7401	1
Fage_P101b	296	Pulse	99	12434633	15991	1
Fage_P101b	297	Picture	stroop neutral close	12443466	0	2	24824	3	0	next	incorrect	1385
Fage_P101b	297	Pulse	99	12447033	3567	1
Fage_P101b	297	Response	2	12450872	7406	1
Fage_P101b	297	Pulse	99	12459432	15966	1
Fage_P101b	298	Picture	stroop neutral close	12468290	0	1	24824	2	0	next	hit	1389
Fage_P101b	298	Pulse	99	12471832	3542	1
Fage_P101b	298	Response	1	12475302	7012	1
Fage_P101b	298	Pulse	99	12484232	15942	1
Fage_P101b	299	Picture	stroop neutral close	12493114	0	1	24824	2	0	next	incorrect	1393
Fage_P101b	299	Pulse	99	12496631	3517	1
Fage_P101b	299	Response	2	12499541	6427	1
Fage_P101b	299	Pulse	99	12509031	15917	1
Fage_P101b	300	Picture	Fixation Cross Stroop	12517938	0	1	124620	2	0	next	other	0
Fage_P101b	300	Pulse	99	12521431	3493	1
Fage_P101b	300	Pulse	99	12533830	15892	1
Fage_P101b	300	Pulse	99	12546230	28292	1
Fage_P101b	300	Pulse	99	12558630	40692	1
Fage_P101b	300	Pulse	99	12571029	53091	1
Fage_P101b	300	Pulse	99	12583429	65491	1
Fage_P101b	300	Pulse	99	12595829	77891	1
Fage_P101b	300	Pulse	99	12608229	90291	1
Fage_P101b	300	Pulse	99	12620628	102690	1
Fage_P101b	300	Pulse	99	12633028	115090	1
Fage_P101b	301	Picture	stroop neutral close	12642558	0	1	24824	2	0	next	hit	1408
Fage_P101b	301	Pulse	99	12645428	2870	1
Fage_P101b	301	Response	1	12650677	8119	1
Fage_P101b	301	Pulse	99	12657827	15269	1
Fage_P101b	302	Picture	stroop neutral close	12667382	0	1	24990	3	0	next	incorrect	1412
Fage_P101b	302	Pulse	99	12670227	2845	1
Fage_P101b	302	Response	2	12677267	9885	1
Fage_P101b	302	Pulse	99	12682626	15244	1
Fage_P101b	303	Picture	stroop neutral close	12692372	0	2	24824	4	0	next	incorrect	1416
Fage_P101b	303	Pulse	99	12695026	2654	1
Fage_P101b	303	Response	2	12699786	7414	1
Fage_P101b	303	Pulse	99	12707426	15054	1
Fage_P101b	304	Picture	stroop neutral close	12717196	0	2	24824	3	0	next	incorrect	1421
Fage_P101b	304	Pulse	99	12719826	2630	1
Fage_P101b	304	Pulse	99	12732225	15029	1
Fage_P101b	304	Response	2	12734415	17219	1
Fage_P101b	305	Picture	stroop neutral close	12742020	0	1	24991	2	0	next	hit	1424
Fage_P101b	305	Pulse	99	12744625	2605	1
Fage_P101b	305	Response	1	12751515	9495	1
Fage_P101b	305	Pulse	99	12757025	15005	1
Fage_P101b	306	Picture	stroop neutral close	12767011	0	1	24824	2	0	next	incorrect	1428
Fage_P101b	306	Pulse	99	12769424	2413	1
Fage_P101b	306	Response	2	12774914	7903	1
Fage_P101b	306	Pulse	99	12781824	14813	1
Fage_P101b	307	Picture	Fixation Cross Stroop	12791835	0	1	124620	2	0	next	other	0
Fage_P101b	307	Pulse	99	12794224	2389	1
Fage_P101b	307	Pulse	99	12806624	14789	1
Fage_P101b	307	Pulse	99	12819023	27188	1
Fage_P101b	307	Pulse	99	12831423	39588	1
Fage_P101b	307	Pulse	99	12843823	51988	1
Fage_P101b	307	Pulse	99	12856222	64387	1
Fage_P101b	307	Pulse	99	12868622	76787	1
Fage_P101b	307	Pulse	99	12881022	89187	1
Fage_P101b	307	Pulse	99	12893421	101586	1
Fage_P101b	307	Pulse	99	12905821	113986	1
Fage_P101b	308	Picture	stroop neutral close	12916455	0	1	24990	2	0	next	hit	1443
Fage_P101b	308	Pulse	99	12918221	1766	1
Fage_P101b	308	Response	1	12924421	7966	1
Fage_P101b	308	Pulse	99	12930620	14165	1
Fage_P101b	309	Picture	stroop neutral close	12941445	0	1	24991	2	0	next	incorrect	1447
Fage_P101b	309	Pulse	99	12943020	1575	1
Fage_P101b	309	Response	2	12949670	8225	1
Fage_P101b	309	Pulse	99	12955420	13975	1
Fage_P101b	310	Picture	stroop neutral close	12966436	0	1	24824	2	0	next	incorrect	1451
Fage_P101b	310	Pulse	99	12967820	1384	1
Fage_P101b	310	Response	2	12974159	7723	1
Fage_P101b	310	Pulse	99	12980219	13783	1
Fage_P101b	311	Picture	stroop neutral close	12991260	0	1	24990	2	0	next	incorrect	1455
Fage_P101b	311	Pulse	99	12992619	1359	1
Fage_P101b	311	Response	2	13000709	9449	1
Fage_P101b	311	Pulse	99	13005018	13758	1
Fage_P101b	312	Picture	stroop neutral close	13016250	0	1	24824	2	0	next	incorrect	1459
Fage_P101b	312	Pulse	99	13017418	1168	1
Fage_P101b	312	Response	2	13029588	13338	1
Fage_P101b	312	Pulse	99	13029818	13568	1
Fage_P101b	313	Picture	stroop neutral close	13041074	0	1	24824	2	0	next	hit	1463
Fage_P101b	313	Pulse	99	13042218	1144	1
Fage_P101b	313	Response	1	13048417	7343	1
Fage_P101b	313	Pulse	99	13054617	13543	1
Fage_P101b	314	Picture	Fixation Cross Stroop	13065898	0	1	124620	2	0	next	other	0
Fage_P101b	314	Pulse	99	13067017	1119	1
Fage_P101b	314	Pulse	99	13079417	13519	1
Fage_P101b	314	Pulse	99	13091816	25918	1
Fage_P101b	314	Pulse	99	13104216	38318	1
Fage_P101b	314	Pulse	99	13116616	50718	1
Fage_P101b	314	Pulse	99	13129016	63118	1
Fage_P101b	314	Pulse	99	13141415	75517	1
Fage_P101b	314	Pulse	99	13153815	87917	1
Fage_P101b	314	Pulse	99	13166215	100317	1
Fage_P101b	314	Pulse	99	13178614	112716	1
Fage_P101b	315	Picture	stroop neutral close	13190518	0	1	24990	2	0	next	incorrect	1478
Fage_P101b	315	Pulse	99	13191014	496	1
Fage_P101b	315	Response	2	13198664	8146	1
Fage_P101b	315	Pulse	99	13203414	12896	1
Fage_P101b	316	Picture	stroop neutral close	13215508	0	1	24824	2	0	next	hit	1482
Fage_P101b	316	Pulse	99	13215813	305	1
Fage_P101b	316	Response	1	13223933	8425	1
Fage_P101b	316	Pulse	99	13228213	12705	1
Fage_P101b	317	Picture	stroop neutral close	13240332	0	1	24824	3	0	next	incorrect	1486
Fage_P101b	317	Pulse	99	13240613	281	1
Fage_P101b	317	Response	2	13251402	11070	1
Fage_P101b	317	Pulse	99	13253012	12680	1
Fage_P101b	318	Picture	stroop neutral close	13265156	0	2	24991	3	0	next	incorrect	1490
Fage_P101b	318	Pulse	99	13265412	256	1
Fage_P101b	318	Response	2	13273482	8326	1
Fage_P101b	318	Pulse	99	13277812	12656	1
Fage_P101b	319	Picture	stroop neutral close	13290147	0	1	24990	3	0	next	miss	0
Fage_P101b	319	Pulse	99	13290211	64	1
Fage_P101b	319	Pulse	99	13302611	12464	1
Fage_P101b	319	Pulse	99	13315011	24864	1
Fage_P101b	320	Picture	stroop neutral close	13315137	0	2	24824	4	0	next	incorrect	1497
Fage_P101b	320	Response	2	13327111	11974	1
Fage_P101b	320	Pulse	99	13327410	12273	1
Fage_P101b	320	Pulse	99	13339810	24673	1
Fage_P101b	321	Picture	Fixation Cross Stroop	13339961	0	2	124620	3	0	next	other	0
Fage_P101b	321	Pulse	99	13352210	12249	1
Fage_P101b	321	Pulse	99	13364610	24649	1
Fage_P101b	321	Pulse	99	13377009	37048	1
Fage_P101b	321	Pulse	99	13389409	49448	1
Fage_P101b	321	Pulse	99	13401809	61848	1
Fage_P101b	321	Pulse	99	13414208	74247	1
Fage_P101b	321	Pulse	99	13426608	86647	1
Fage_P101b	321	Pulse	99	13439008	99047	1
Fage_P101b	321	Pulse	99	13451407	111446	1
Fage_P101b	321	Pulse	99	13463807	123846	1
Fage_P101b	322	Picture	stroop maximum incongruent	13464581	0	1	24824	2	0	next	hit	1512
Fage_P101b	322	Response	1	13473897	9316	1
Fage_P101b	322	Pulse	99	13476207	11626	1
Fage_P101b	322	Pulse	99	13488606	24025	1
Fage_P101b	323	Picture	stroop maximum incongruent	13489405	0	1	24824	2	0	next	hit	1517
Fage_P101b	323	Pulse	99	13501006	11601	1
Fage_P101b	323	Response	1	13501506	12101	1
Fage_P101b	323	Pulse	99	13513406	24001	1
Fage_P101b	324	Picture	stroop maximum incongruent	13514229	0	1	24991	2	0	next	hit	1520
Fage_P101b	324	Response	1	13522366	8137	1
Fage_P101b	324	Pulse	99	13525805	11576	1
Fage_P101b	324	Pulse	99	13538205	23976	1
Fage_P101b	325	Picture	stroop maximum incongruent	13539220	0	1	24990	2	0	next	incorrect	1524
Fage_P101b	325	Response	2	13547885	8665	1
Fage_P101b	325	Pulse	99	13550605	11385	1
Fage_P101b	325	Pulse	99	13563005	23785	1
Fage_P101b	326	Picture	stroop maximum incongruent	13564210	0	1	24824	2	0	next	hit	1528
Fage_P101b	326	Response	1	13572404	8194	1
Fage_P101b	326	Pulse	99	13575404	11194	1
Fage_P101b	326	Pulse	99	13587804	23594	1
Fage_P101b	327	Picture	stroop maximum incongruent	13589034	0	1	24824	2	0	next	hit	1532
Fage_P101b	327	Response	1	13598364	9330	1
Fage_P101b	327	Pulse	99	13600204	11170	1
Fage_P101b	327	Pulse	99	13612603	23569	1
Fage_P101b	328	Picture	Fixation Cross Stroop	13613858	0	1	124620	2	0	next	other	0
Fage_P101b	328	Pulse	99	13625003	11145	1
Fage_P101b	328	Pulse	99	13637403	23545	1
Fage_P101b	328	Pulse	99	13649802	35944	1
Fage_P101b	328	Pulse	99	13662202	48344	1
Fage_P101b	328	Pulse	99	13674602	60744	1
Fage_P101b	328	Pulse	99	13687001	73143	1
Fage_P101b	328	Pulse	99	13699401	85543	1
Fage_P101b	328	Pulse	99	13711801	97943	1
Fage_P101b	328	Pulse	99	13724201	110343	1
Fage_P101b	328	Pulse	99	13736600	122742	1
Fage_P101b	329	Picture	stroop maximum incongruent	13738478	0	1	24824	2	0	next	incorrect	1547
Fage_P101b	329	Response	2	13746700	8222	1
Fage_P101b	329	Pulse	99	13749000	10522	1
Fage_P101b	329	Pulse	99	13761400	22922	1
Fage_P101b	330	Picture	stroop maximum incongruent	13763302	0	1	24824	2	0	next	incorrect	1551
Fage_P101b	330	Response	2	13771379	8077	1
Fage_P101b	330	Pulse	99	13773799	10497	1
Fage_P101b	330	Pulse	99	13786199	22897	1
Fage_P101b	331	Picture	stroop maximum incongruent	13788126	0	1	24824	2	0	next	hit	1555
Fage_P101b	331	Response	1	13796399	8273	1
Fage_P101b	331	Pulse	99	13798599	10473	1
Fage_P101b	331	Pulse	99	13810998	22872	1
Fage_P101b	332	Picture	stroop maximum incongruent	13812950	0	1	24824	2	0	next	hit	1559
Fage_P101b	332	Response	1	13822078	9128	1
Fage_P101b	332	Pulse	99	13823398	10448	1
Fage_P101b	332	Pulse	99	13835798	22848	1
Fage_P101b	333	Picture	stroop maximum incongruent	13837774	0	1	24990	2	0	next	hit	1563
Fage_P101b	333	Response	1	13845408	7634	1
Fage_P101b	333	Pulse	99	13848197	10423	1
Fage_P101b	333	Pulse	99	13860597	22823	1
Fage_P101b	334	Picture	stroop maximum incongruent	13862764	0	1	24824	2	0	next	incorrect	1567
Fage_P101b	334	Response	2	13872137	9373	1
Fage_P101b	334	Pulse	99	13872997	10233	1
Fage_P101b	334	Pulse	99	13885397	22633	1
Fage_P101b	335	Picture	Fixation Cross Stroop	13887588	0	1	124620	2	0	next	other	0
Fage_P101b	335	Pulse	99	13897796	10208	1
Fage_P101b	335	Pulse	99	13910196	22608	1
Fage_P101b	335	Pulse	99	13922606	35018	1
Fage_P101b	335	Pulse	99	13935005	47417	1
Fage_P101b	335	Pulse	99	13947405	59817	1
Fage_P101b	335	Pulse	99	13959805	72217	1
Fage_P101b	335	Pulse	99	13972204	84616	1
Fage_P101b	335	Pulse	99	13984604	97016	1
Fage_P101b	335	Pulse	99	13997004	109416	1
Fage_P101b	335	Pulse	99	14009403	121815	1
Fage_P101b	336	Picture	stroop maximum incongruent	14012208	0	1	24824	2	0	next	hit	1582
Fage_P101b	336	Response	1	14020443	8235	1
Fage_P101b	336	Pulse	99	14021803	9595	1
Fage_P101b	336	Pulse	99	14034203	21995	1
Fage_P101b	337	Picture	stroop maximum incongruent	14037032	0	1	24990	2	0	next	hit	1586
Fage_P101b	337	Response	1	14045073	8041	1
Fage_P101b	337	Pulse	99	14046602	9570	1
Fage_P101b	337	Pulse	99	14059002	21970	1
Fage_P101b	338	Picture	stroop maximum incongruent	14062022	0	1	24824	2	0	next	incorrect	1591
Fage_P101b	338	Pulse	99	14071402	9380	1
Fage_P101b	338	Response	2	14071522	9500	1
Fage_P101b	338	Pulse	99	14083802	21780	1
Fage_P101b	339	Picture	stroop maximum incongruent	14086846	0	1	24824	2	0	next	hit	1595
Fage_P101b	339	Pulse	99	14096201	9355	1
Fage_P101b	339	Response	1	14098121	11275	1
Fage_P101b	339	Pulse	99	14108601	21755	1
Fage_P101b	340	Picture	stroop maximum incongruent	14111670	0	1	24824	2	0	next	hit	1599
Fage_P101b	340	Pulse	99	14121001	9331	1
Fage_P101b	340	Response	1	14123771	12101	1
Fage_P101b	340	Pulse	99	14133400	21730	1
Fage_P101b	341	Picture	stroop maximum incongruent	14136494	0	1	24824	2	0	next	incorrect	1603
Fage_P101b	341	Pulse	99	14145800	9306	1
Fage_P101b	341	Response	2	14149440	12946	1
Fage_P101b	341	Pulse	99	14158200	21706	1
Fage_P101b	342	Picture	Fixation Cross Stroop	14161318	0	1	124620	2	0	next	other	0
Fage_P101b	342	Pulse	99	14170599	9281	1
Fage_P101b	342	Pulse	99	14182999	21681	1
Fage_P101b	342	Pulse	99	14195399	34081	1
Fage_P101b	342	Pulse	99	14207799	46481	1
Fage_P101b	342	Pulse	99	14220198	58880	1
Fage_P101b	342	Pulse	99	14232598	71280	1
Fage_P101b	342	Pulse	99	14244998	83680	1
Fage_P101b	342	Pulse	99	14257397	96079	1
Fage_P101b	342	Pulse	99	14269797	108479	1
Fage_P101b	342	Pulse	99	14282197	120879	1
Fage_P101b	343	Picture	stroop maximum incongruent	14285938	0	1	24824	2	0	next	incorrect	1617
Fage_P101b	343	Response	2	14294376	8438	1
Fage_P101b	343	Pulse	99	14294596	8658	1
Fage_P101b	343	Pulse	99	14306996	21058	1
Fage_P101b	344	Picture	stroop maximum incongruent	14310762	0	1	24824	2	0	next	hit	1622
Fage_P101b	344	Pulse	99	14319396	8634	1
Fage_P101b	344	Response	1	14319406	8644	1
Fage_P101b	344	Pulse	99	14331795	21033	1
Fage_P101b	345	Picture	stroop maximum incongruent	14335586	0	1	24824	2	0	next	incorrect	1625
Fage_P101b	345	Response	2	14343485	7899	1
Fage_P101b	345	Pulse	99	14344195	8609	1
Fage_P101b	345	Pulse	99	14356595	21009	1
Fage_P101b	346	Picture	stroop maximum incongruent	14360410	0	1	24824	2	0	next	incorrect	1630
Fage_P101b	346	Pulse	99	14368995	8585	1
Fage_P101b	346	Response	2	14373714	13304	1
Fage_P101b	346	Pulse	99	14381394	20984	1
Fage_P101b	347	Picture	stroop maximum incongruent	14385234	0	1	24824	2	0	next	miss	0
Fage_P101b	347	Pulse	99	14393794	8560	1
Fage_P101b	347	Pulse	99	14406194	20960	1
Fage_P101b	348	Picture	stroop maximum incongruent	14410058	0	1	24824	2	0	next	miss	0
Fage_P101b	348	Pulse	99	14418593	8535	1
Fage_P101b	348	Pulse	99	14430993	20935	1
Fage_P101b	349	Picture	Fixation Cross Stroop	14434882	0	1	124619	2	0	next	other	0
Fage_P101b	349	Pulse	99	14443393	8511	1
Fage_P101b	349	Pulse	99	14455792	20910	1
Fage_P101b	349	Pulse	99	14468192	33310	1
Fage_P101b	349	Pulse	99	14480592	45710	1
Fage_P101b	349	Pulse	99	14492991	58109	1
Fage_P101b	349	Pulse	99	14505391	70509	1
Fage_P101b	349	Pulse	99	14517791	82909	1
Fage_P101b	349	Pulse	99	14530190	95308	1
Fage_P101b	349	Pulse	99	14542590	107708	1
Fage_P101b	349	Pulse	99	14554990	120108	1
Fage_P101b	350	Picture	End Stroop	14559501	0	1	43517	2	0	next	other	0
Fage_P101b	350	Pulse	99	14567390	7889	1
Fage_P101b	350	Pulse	99	14579789	20288	1
Fage_P101b	350	Pulse	99	14592189	32688	1
