# Supplementary material for: Towards clinical applicability of fMRI via systematic filtering
Source: PLoS One. 2025 May 12;20(5):e0321088. doi: 10.1371/journal.pone.0321088 (PMC12068634; doi:10.1371/journal.pone.0321088)
Supplement: S1 Code — (ZIP) [file pone.0321088.s001.zip › PLOS_DATA_CODE/Logfiles/Fage_P102a-fage.log]

Scenario - Fage Final
Logfile written - 08/16/2013 13:48:55

Subject	Trial	Event Type	Code	Time	TTime	Uncertainty	Duration	Uncertainty	ReqTime	ReqDur	Stim Type	Pair Index

Fage_P102a	1	Pulse	99	100262	110258	1
Fage_P102a	2	Picture	Instruction Sternberg Symbols	100457	0	1	37319	3	0	next	other	0
Fage_P102a	2	Pulse	99	112662	12205	1
Fage_P102a	2	Pulse	99	125061	24604	1
Fage_P102a	2	Pulse	99	137461	37004	1
Fage_P102a	3	Picture	Encoding Sternberg Symbols	137776	0	2	24824	3	0	next	other	0
Fage_P102a	3	Pulse	99	149861	12085	1
Fage_P102a	3	Pulse	99	162260	24484	1
Fage_P102a	4	Picture	Fixation Cross Sternberg Symbols after Encoding	162600	0	1	12496	2	0	next	other	0
Fage_P102a	4	Pulse	99	174660	12060	1
Fage_P102a	5	Picture	Stroop Sternberg	175096	0	1	24823	3	0	next	incorrect	12
Fage_P102a	5	Response	2	185890	10794	1
Fage_P102a	5	Pulse	99	187059	11963	1
Fage_P102a	5	Pulse	99	199459	24363	1
Fage_P102a	6	Picture	Fixation Cross Sternberg Symbols after Stroop	199919	0	2	37320	3	0	next	other	0
Fage_P102a	6	Pulse	99	211859	11940	1
Fage_P102a	6	Pulse	99	224258	24339	1
Fage_P102a	6	Pulse	99	236658	36739	1
Fage_P102a	7	Picture	Retrieval Sternberg Symbols	237239	0	1	24824	2	0	next	hit	21
Fage_P102a	7	Pulse	99	249058	11819	1
Fage_P102a	7	Response	1	256707	19468	1
Fage_P102a	7	Pulse	99	261457	24218	1
Fage_P102a	8	Picture	Fixation Cross after Retrieval	262063	0	1	112290	2	0	next	other	0
Fage_P102a	8	Pulse	99	273857	11794	1
Fage_P102a	8	Pulse	99	286257	24194	1
Fage_P102a	8	Pulse	99	298656	36593	1
Fage_P102a	8	Pulse	99	311056	48993	1
Fage_P102a	8	Pulse	99	323456	61393	1
Fage_P102a	8	Pulse	99	335855	73792	1
Fage_P102a	8	Pulse	99	348255	86192	1
Fage_P102a	8	Pulse	99	360655	98592	1
Fage_P102a	8	Pulse	99	373054	110991	1
Fage_P102a	9	Picture	Encoding Sternberg Symbols	374353	0	1	24824	2	0	next	other	0
Fage_P102a	9	Pulse	99	385454	11101	1
Fage_P102a	9	Pulse	99	397854	23501	1
Fage_P102a	10	Picture	Fixation Cross Sternberg Symbols after Encoding	399177	0	1	12495	2	0	next	other	0
Fage_P102a	10	Pulse	99	410253	11076	1
Fage_P102a	11	Picture	Stroop Sternberg	411672	0	1	24824	2	0	next	incorrect	39
Fage_P102a	11	Response	2	420893	9221	1
Fage_P102a	11	Pulse	99	422653	10981	1
Fage_P102a	11	Pulse	99	435053	23381	1
Fage_P102a	12	Picture	Fixation Cross Sternberg Symbols after Stroop	436496	0	1	37319	3	0	next	other	0
Fage_P102a	12	Pulse	99	447452	10956	1
Fage_P102a	12	Pulse	99	459852	23356	1
Fage_P102a	12	Pulse	99	472252	35756	1
Fage_P102a	13	Picture	Retrieval Sternberg Symbols	473815	0	2	24824	3	0	next	hit	48
Fage_P102a	13	Pulse	99	484651	10836	1
Fage_P102a	13	Response	1	485161	11346	1
Fage_P102a	13	Pulse	99	497051	23236	1
Fage_P102a	14	Picture	Fixation Cross after Retrieval	498639	0	1	149443	3	0	next	other	0
Fage_P102a	14	Pulse	99	509451	10812	1
Fage_P102a	14	Pulse	99	521850	23211	1
Fage_P102a	14	Pulse	99	534250	35611	1
Fage_P102a	14	Pulse	99	546650	48011	1
Fage_P102a	14	Pulse	99	559049	60410	1
Fage_P102a	14	Pulse	99	571449	72810	1
Fage_P102a	14	Pulse	99	583848	85209	1
Fage_P102a	14	Pulse	99	596248	97609	1
Fage_P102a	14	Pulse	99	608648	110009	1
Fage_P102a	14	Pulse	99	621047	122408	1
Fage_P102a	14	Pulse	99	633447	134808	1
Fage_P102a	14	Pulse	99	645847	147208	1
Fage_P102a	15	Picture	Encoding Sternberg Symbols	648082	0	2	24824	3	0	next	other	0
Fage_P102a	15	Pulse	99	658246	10164	1
Fage_P102a	15	Pulse	99	670646	22564	1
Fage_P102a	16	Picture	Fixation Cross Sternberg Symbols after Encoding	672906	0	1	12496	2	0	next	other	0
Fage_P102a	16	Pulse	99	683046	10140	1
Fage_P102a	17	Picture	Stroop Sternberg	685402	0	1	24824	2	0	next	hit	69
Fage_P102a	17	Response	1	694425	9023	1
Fage_P102a	17	Pulse	99	695445	10043	1
Fage_P102a	17	Pulse	99	707845	22443	1
Fage_P102a	18	Picture	Fixation Cross Sternberg Symbols after Stroop	710226	0	1	37319	2	0	next	other	0
Fage_P102a	18	Pulse	99	720245	10019	1
Fage_P102a	18	Pulse	99	732644	22418	1
Fage_P102a	18	Pulse	99	745044	34818	1
Fage_P102a	19	Picture	Retrieval Sternberg Symbols	747545	0	1	24824	2	0	next	hit	77
Fage_P102a	19	Response	1	755984	8439	1
Fage_P102a	19	Pulse	99	757443	9898	1
Fage_P102a	19	Pulse	99	769843	22298	1
Fage_P102a	20	Picture	Fixation Cross after Retrieval	772369	0	1	124619	2	0	next	other	0
Fage_P102a	20	Pulse	99	782243	9874	1
Fage_P102a	20	Pulse	99	794643	22274	1
Fage_P102a	20	Pulse	99	807042	34673	1
Fage_P102a	20	Pulse	99	819442	47073	1
Fage_P102a	20	Pulse	99	831842	59473	1
Fage_P102a	20	Pulse	99	844241	71872	1
Fage_P102a	20	Pulse	99	856641	84272	1
Fage_P102a	20	Pulse	99	869041	96672	1
Fage_P102a	20	Pulse	99	881440	109071	1
Fage_P102a	20	Pulse	99	893840	121471	1
Fage_P102a	21	Picture	Encoding Sternberg Symbols	896988	0	1	24824	2	0	next	other	0
Fage_P102a	21	Pulse	99	906240	9252	1
Fage_P102a	21	Pulse	99	918639	21651	1
Fage_P102a	22	Picture	Fixation Cross Sternberg Symbols after Encoding	921812	0	1	12495	2	0	next	other	0
Fage_P102a	22	Pulse	99	931039	9227	1
Fage_P102a	23	Picture	Stroop Sternberg	934307	0	1	24824	2	0	next	hit	97
Fage_P102a	23	Response	1	942249	7942	1
Fage_P102a	23	Pulse	99	943438	9131	1
Fage_P102a	23	Pulse	99	955838	21531	1
Fage_P102a	24	Picture	Fixation Cross Sternberg Symbols after Stroop	959131	0	1	37319	2	0	next	other	0
Fage_P102a	24	Pulse	99	968238	9107	1
Fage_P102a	24	Pulse	99	980637	21506	1
Fage_P102a	24	Pulse	99	993037	33906	1
Fage_P102a	25	Picture	Retrieval Sternberg Symbols	996450	0	1	24824	2	0	next	incorrect	105
Fage_P102a	25	Response	2	1005297	8847	1
Fage_P102a	25	Pulse	99	1005437	8987	1
Fage_P102a	25	Pulse	99	1017836	21386	1
Fage_P102a	26	Picture	Fixation Cross after Retrieval	1021274	0	1	136948	2	0	next	other	0
Fage_P102a	26	Pulse	99	1030236	8962	1
Fage_P102a	26	Pulse	99	1042636	21362	1
Fage_P102a	26	Pulse	99	1055035	33761	1
Fage_P102a	26	Pulse	99	1067435	46161	1
Fage_P102a	26	Pulse	99	1079835	58561	1
Fage_P102a	26	Pulse	99	1092234	70960	1
Fage_P102a	26	Pulse	99	1104634	83360	1
Fage_P102a	26	Pulse	99	1117034	95760	1
Fage_P102a	26	Pulse	99	1129433	108159	1
Fage_P102a	26	Pulse	99	1141833	120559	1
Fage_P102a	26	Pulse	99	1154233	132959	1
Fage_P102a	27	Picture	Encoding Sternberg Symbols	1158222	0	1	24824	2	0	next	other	0
Fage_P102a	27	Pulse	99	1166632	8410	1
Fage_P102a	27	Pulse	99	1179032	20810	1
Fage_P102a	28	Picture	Fixation Cross Sternberg Symbols after Encoding	1183046	0	1	12495	2	0	next	other	0
Fage_P102a	28	Pulse	99	1191432	8386	1
Fage_P102a	29	Picture	Stroop Sternberg	1195541	0	1	24824	2	0	next	incorrect	126
Fage_P102a	29	Response	2	1202571	7030	1
Fage_P102a	29	Pulse	99	1203831	8290	1
Fage_P102a	29	Pulse	99	1216231	20690	1
Fage_P102a	30	Picture	Fixation Cross Sternberg Symbols after Stroop	1220365	0	1	37319	2	0	next	other	0
Fage_P102a	30	Pulse	99	1228631	8266	1
Fage_P102a	30	Pulse	99	1241030	20665	1
Fage_P102a	30	Pulse	99	1253430	33065	1
Fage_P102a	31	Picture	Retrieval Sternberg Symbols	1257684	0	1	24824	2	0	next	hit	135
Fage_P102a	31	Pulse	99	1265830	8146	1
Fage_P102a	31	Response	1	1266859	9175	1
Fage_P102a	31	Pulse	99	1278229	20545	1
Fage_P102a	32	Picture	Fixation Cross after Retrieval	1282508	0	1	124619	2	0	next	other	0
Fage_P102a	32	Pulse	99	1290629	8121	1
Fage_P102a	32	Pulse	99	1303028	20520	1
Fage_P102a	32	Pulse	99	1315428	32920	1
Fage_P102a	32	Pulse	99	1327828	45320	1
Fage_P102a	32	Pulse	99	1340227	57719	1
Fage_P102a	32	Pulse	99	1352627	70119	1
Fage_P102a	32	Pulse	99	1365027	82519	1
Fage_P102a	32	Pulse	99	1377426	94918	1
Fage_P102a	32	Pulse	99	1389836	107328	1
Fage_P102a	32	Pulse	99	1402236	119728	1
Fage_P102a	33	Picture	Encoding Sternberg Symbols	1407127	0	1	24824	2	0	next	other	0
Fage_P102a	33	Pulse	99	1414635	7508	1
Fage_P102a	33	Pulse	99	1427035	19908	1
Fage_P102a	34	Picture	Fixation Cross Sternberg Symbols after Encoding	1431951	0	1	12495	2	0	next	other	0
Fage_P102a	34	Pulse	99	1439435	7484	1
Fage_P102a	35	Picture	Stroop Sternberg	1444446	0	1	24824	2	0	next	incorrect	154
Fage_P102a	35	Response	2	1450454	6008	1
Fage_P102a	35	Pulse	99	1451834	7388	1
Fage_P102a	35	Pulse	99	1464234	19788	1
Fage_P102a	36	Picture	Fixation Cross Sternberg Symbols after Stroop	1469270	0	1	37319	3	0	next	other	0
Fage_P102a	36	Pulse	99	1476634	7364	1
Fage_P102a	36	Pulse	99	1489033	19763	1
Fage_P102a	36	Pulse	99	1501433	32163	1
Fage_P102a	37	Picture	Retrieval Sternberg Symbols	1506589	0	2	24824	3	0	next	hit	163
Fage_P102a	37	Pulse	99	1513833	7244	1
Fage_P102a	37	Response	1	1516392	9803	1
Fage_P102a	37	Pulse	99	1526232	19643	1
Fage_P102a	38	Picture	Fixation Cross after Retrieval	1531413	0	1	112291	2	0	next	other	0
Fage_P102a	38	Pulse	99	1538632	7219	1
Fage_P102a	38	Pulse	99	1551032	19619	1
Fage_P102a	38	Pulse	99	1563431	32018	1
Fage_P102a	38	Pulse	99	1575831	44418	1
Fage_P102a	38	Pulse	99	1588231	56818	1
Fage_P102a	38	Pulse	99	1600630	69217	1
Fage_P102a	38	Pulse	99	1613030	81617	1
Fage_P102a	38	Pulse	99	1625430	94017	1
Fage_P102a	38	Pulse	99	1637829	106416	1
Fage_P102a	39	Picture	Encoding Sternberg Symbols	1643704	0	1	24824	2	0	next	other	0
Fage_P102a	39	Pulse	99	1650229	6525	1
Fage_P102a	39	Pulse	99	1662628	18924	1
Fage_P102a	40	Picture	Fixation Cross Sternberg Symbols after Encoding	1668528	0	1	12495	2	0	next	other	0
Fage_P102a	40	Pulse	99	1675028	6500	1
Fage_P102a	41	Picture	Stroop Sternberg	1681023	0	1	24824	2	0	next	hit	182
Fage_P102a	41	Pulse	99	1687428	6405	1
Fage_P102a	41	Response	1	1688778	7755	1
Fage_P102a	41	Pulse	99	1699827	18804	1
Fage_P102a	42	Picture	Fixation Cross Sternberg Symbols after Stroop	1705847	0	1	37319	2	0	next	other	0
Fage_P102a	42	Pulse	99	1712227	6380	1
Fage_P102a	42	Pulse	99	1724627	18780	1
Fage_P102a	42	Pulse	99	1737026	31179	1
Fage_P102a	43	Picture	Retrieval Sternberg Symbols	1743166	0	1	24824	2	0	next	incorrect	190
Fage_P102a	43	Pulse	99	1749426	6260	1
Fage_P102a	43	Response	2	1753396	10230	1
Fage_P102a	43	Pulse	99	1761826	18660	1
Fage_P102a	44	Picture	Fixation Cross after Retrieval	1767990	0	1	112291	2	0	next	other	0
Fage_P102a	44	Pulse	99	1774225	6235	1
Fage_P102a	44	Pulse	99	1786625	18635	1
Fage_P102a	44	Pulse	99	1799025	31035	1
Fage_P102a	44	Pulse	99	1811424	43434	1
Fage_P102a	44	Pulse	99	1823824	55834	1
Fage_P102a	44	Pulse	99	1836224	68234	1
Fage_P102a	44	Pulse	99	1848623	80633	1
Fage_P102a	44	Pulse	99	1861023	93033	1
Fage_P102a	44	Pulse	99	1873423	105433	1
Fage_P102a	45	Picture	Encoding Sternberg Symbols	1880281	0	1	24824	2	0	next	other	0
Fage_P102a	45	Pulse	99	1885822	5541	1
Fage_P102a	45	Pulse	99	1898222	17941	1
Fage_P102a	46	Picture	Fixation Cross Sternberg Symbols after Encoding	1905105	0	1	12495	2	0	next	other	0
Fage_P102a	46	Pulse	99	1910622	5517	1
Fage_P102a	47	Picture	Stroop Sternberg	1917600	0	1	24824	2	0	next	incorrect	209
Fage_P102a	47	Pulse	99	1923021	5421	1
Fage_P102a	47	Response	2	1923741	6141	1
Fage_P102a	47	Pulse	99	1935421	17821	1
Fage_P102a	48	Picture	Fixation Cross Sternberg Symbols after Stroop	1942424	0	1	37319	2	0	next	other	0
Fage_P102a	48	Pulse	99	1947821	5397	1
Fage_P102a	48	Pulse	99	1960220	17796	1
Fage_P102a	48	Pulse	99	1972620	30196	1
Fage_P102a	49	Picture	Retrieval Sternberg Symbols	1979743	0	1	24824	2	0	next	incorrect	217
Fage_P102a	49	Pulse	99	1985020	5277	1
Fage_P102a	49	Response	2	1989859	10116	1
Fage_P102a	49	Pulse	99	1997419	17676	1
Fage_P102a	50	Picture	Fixation Cross after Retrieval	2004567	0	1	136948	2	0	next	other	0
Fage_P102a	50	Pulse	99	2009819	5252	1
Fage_P102a	50	Pulse	99	2022218	17651	1
Fage_P102a	50	Pulse	99	2034618	30051	1
Fage_P102a	50	Pulse	99	2047018	42451	1
Fage_P102a	50	Pulse	99	2059417	54850	1
Fage_P102a	50	Pulse	99	2071817	67250	1
Fage_P102a	50	Pulse	99	2084217	79650	1
Fage_P102a	50	Pulse	99	2096616	92049	1
Fage_P102a	50	Pulse	99	2109016	104449	1
Fage_P102a	50	Pulse	99	2121416	116849	1
Fage_P102a	50	Pulse	99	2133815	129248	1
Fage_P102a	51	Picture	Encoding Sternberg Symbols	2141515	0	1	24824	2	0	next	other	0
Fage_P102a	51	Pulse	99	2146215	4700	1
Fage_P102a	51	Pulse	99	2158615	17100	1
Fage_P102a	52	Picture	Fixation Cross Sternberg Symbols after Encoding	2166339	0	1	12495	2	0	next	other	0
Fage_P102a	52	Pulse	99	2171014	4675	1
Fage_P102a	53	Picture	Stroop Sternberg	2178834	0	1	24824	2	0	next	hit	238
Fage_P102a	53	Pulse	99	2183414	4580	1
Fage_P102a	53	Response	1	2186074	7240	1
Fage_P102a	53	Pulse	99	2195814	16980	1
Fage_P102a	54	Picture	Fixation Cross Sternberg Symbols after Stroop	2203658	0	1	37319	2	0	next	other	0
Fage_P102a	54	Pulse	99	2208213	4555	1
Fage_P102a	54	Pulse	99	2220613	16955	1
Fage_P102a	54	Pulse	99	2233013	29355	1
Fage_P102a	55	Picture	Retrieval Sternberg Symbols	2240977	0	1	24824	2	0	next	incorrect	246
Fage_P102a	55	Pulse	99	2245412	4435	1
Fage_P102a	55	Response	2	2249612	8635	1
Fage_P102a	55	Pulse	99	2257812	16835	1
Fage_P102a	56	Picture	Fixation Cross after Retrieval	2265801	0	1	124619	2	0	next	other	0
Fage_P102a	56	Pulse	99	2270212	4411	1
Fage_P102a	56	Pulse	99	2282611	16810	1
Fage_P102a	56	Pulse	99	2295011	29210	1
Fage_P102a	56	Pulse	99	2307411	41610	1
Fage_P102a	56	Pulse	99	2319810	54009	1
Fage_P102a	56	Pulse	99	2332210	66409	1
Fage_P102a	56	Pulse	99	2344609	78808	1
Fage_P102a	56	Pulse	99	2357009	91208	1
Fage_P102a	56	Pulse	99	2369409	103608	1
Fage_P102a	56	Pulse	99	2381809	116008	1
Fage_P102a	57	Picture	Encoding Sternberg Symbols	2390420	0	1	24824	2	0	next	other	0
Fage_P102a	57	Pulse	99	2394208	3788	1
Fage_P102a	57	Pulse	99	2406608	16188	1
Fage_P102a	58	Picture	Fixation Cross Sternberg Symbols after Encoding	2415244	0	1	12495	2	0	next	other	0
Fage_P102a	58	Pulse	99	2419007	3763	1
Fage_P102a	59	Picture	Stroop Sternberg	2427739	0	1	24824	2	0	next	incorrect	266
Fage_P102a	59	Pulse	99	2431407	3668	1
Fage_P102a	59	Response	2	2434387	6648	1
Fage_P102a	59	Pulse	99	2443807	16068	1
Fage_P102a	60	Picture	Fixation Cross Sternberg Symbols after Stroop	2452563	0	1	37319	2	0	next	other	0
Fage_P102a	60	Pulse	99	2456206	3643	1
Fage_P102a	60	Pulse	99	2468606	16043	1
Fage_P102a	60	Pulse	99	2481006	28443	1
Fage_P102a	61	Picture	Retrieval Sternberg Symbols	2489882	0	1	24824	2	0	next	incorrect	274
Fage_P102a	61	Pulse	99	2493405	3523	1
Fage_P102a	61	Response	2	2497895	8013	1
Fage_P102a	61	Pulse	99	2505805	15923	1
Fage_P102a	62	Picture	Fixation Cross after Retrieval	2514706	0	1	149443	3	0	next	other	0
Fage_P102a	62	Pulse	99	2518205	3499	1
Fage_P102a	62	Pulse	99	2530604	15898	1
Fage_P102a	62	Pulse	99	2543004	28298	1
Fage_P102a	62	Pulse	99	2555404	40698	1
Fage_P102a	62	Pulse	99	2567803	53097	1
Fage_P102a	62	Pulse	99	2580203	65497	1
Fage_P102a	62	Pulse	99	2592603	77897	1
Fage_P102a	62	Pulse	99	2605002	90296	1
Fage_P102a	62	Pulse	99	2617402	102696	1
Fage_P102a	62	Pulse	99	2629802	115096	1
Fage_P102a	62	Pulse	99	2642201	127495	1
Fage_P102a	62	Pulse	99	2654601	139895	1
Fage_P102a	63	Picture	Encoding Sternberg Symbols	2664149	0	2	24824	3	0	next	other	0
Fage_P102a	63	Pulse	99	2667001	2852	1
Fage_P102a	63	Pulse	99	2679400	15251	1
Fage_P102a	64	Picture	Fixation Cross Sternberg Symbols after Encoding	2688973	0	1	12496	2	0	next	other	0
Fage_P102a	64	Pulse	99	2691800	2827	1
Fage_P102a	65	Picture	Stroop Sternberg	2701469	0	1	24824	2	0	next	incorrect	296
Fage_P102a	65	Pulse	99	2704200	2731	1
Fage_P102a	65	Response	2	2707659	6190	1
Fage_P102a	65	Pulse	99	2716599	15130	1
Fage_P102a	66	Picture	Fixation Cross Sternberg Symbols after Stroop	2726293	0	1	37319	2	0	next	other	0
Fage_P102a	66	Pulse	99	2728999	2706	1
Fage_P102a	66	Pulse	99	2741399	15106	1
Fage_P102a	66	Pulse	99	2753798	27505	1
Fage_P102a	67	Picture	Retrieval Sternberg Symbols	2763612	0	1	24824	2	0	next	hit	304
Fage_P102a	67	Pulse	99	2766198	2586	1
Fage_P102a	67	Response	1	2774608	10996	1
Fage_P102a	67	Pulse	99	2778597	14985	1
Fage_P102a	68	Picture	Fixation Cross after Retrieval	2788436	0	1	124619	2	0	next	other	0
Fage_P102a	68	Pulse	99	2790997	2561	1
Fage_P102a	68	Pulse	99	2803397	14961	1
Fage_P102a	68	Pulse	99	2815796	27360	1
Fage_P102a	68	Pulse	99	2828196	39760	1
Fage_P102a	68	Pulse	99	2840596	52160	1
Fage_P102a	68	Pulse	99	2852995	64559	1
Fage_P102a	68	Pulse	99	2865395	76959	1
Fage_P102a	68	Pulse	99	2877795	89359	1
Fage_P102a	68	Pulse	99	2890194	101758	1
Fage_P102a	68	Pulse	99	2902594	114158	1
Fage_P102a	69	Picture	Encoding Sternberg Symbols	2913055	0	1	24824	2	0	next	other	0
Fage_P102a	69	Pulse	99	2914994	1939	1
Fage_P102a	69	Pulse	99	2927393	14338	1
Fage_P102a	70	Picture	Fixation Cross Sternberg Symbols after Encoding	2937879	0	1	12495	2	0	next	other	0
Fage_P102a	70	Pulse	99	2939793	1914	1
Fage_P102a	71	Picture	Stroop Sternberg	2950374	0	1	24824	2	0	next	incorrect	324
Fage_P102a	71	Pulse	99	2952193	1819	1
Fage_P102a	71	Response	2	2956492	6118	1
Fage_P102a	71	Pulse	99	2964592	14218	1
Fage_P102a	72	Picture	Fixation Cross Sternberg Symbols after Stroop	2975198	0	1	37319	2	0	next	other	0
Fage_P102a	72	Pulse	99	2976992	1794	1
Fage_P102a	72	Pulse	99	2989392	14194	1
Fage_P102a	72	Pulse	99	3001791	26593	1
Fage_P102a	73	Picture	Retrieval Sternberg Symbols	3012517	0	1	24824	2	0	next	incorrect	332
Fage_P102a	73	Pulse	99	3014191	1674	1
Fage_P102a	73	Response	2	3022211	9694	1
Fage_P102a	73	Pulse	99	3026600	14083	1
Fage_P102a	74	Picture	Fixation Cross after Retrieval	3037341	0	1	112291	2	0	next	other	0
Fage_P102a	74	Pulse	99	3039000	1659	1
Fage_P102a	74	Pulse	99	3051400	14059	1
Fage_P102a	74	Pulse	99	3063800	26459	1
Fage_P102a	74	Pulse	99	3076199	38858	1
Fage_P102a	74	Pulse	99	3088599	51258	1
Fage_P102a	74	Pulse	99	3100998	63657	1
Fage_P102a	74	Pulse	99	3113398	76057	1
Fage_P102a	74	Pulse	99	3125798	88457	1
Fage_P102a	74	Pulse	99	3138197	100856	1
Fage_P102a	75	Picture	Encoding Sternberg Symbols	3149632	0	1	24824	2	0	next	other	0
Fage_P102a	75	Pulse	99	3150597	965	1
Fage_P102a	75	Pulse	99	3162997	13365	1
Fage_P102a	76	Picture	Fixation Cross Sternberg Symbols after Encoding	3174456	0	1	12495	2	0	next	other	0
Fage_P102a	76	Pulse	99	3175396	940	1
Fage_P102a	77	Picture	Stroop Sternberg	3186951	0	1	24824	2	0	next	hit	351
Fage_P102a	77	Pulse	99	3187796	845	1
Fage_P102a	77	Response	1	3194745	7794	1
Fage_P102a	77	Pulse	99	3200196	13245	1
Fage_P102a	78	Picture	Fixation Cross Sternberg Symbols after Stroop	3211775	0	1	37319	2	0	next	other	0
Fage_P102a	78	Pulse	99	3212595	820	1
Fage_P102a	78	Pulse	99	3224995	13220	1
Fage_P102a	78	Pulse	99	3237395	25620	1
Fage_P102a	79	Picture	Retrieval Sternberg Symbols	3249094	0	1	24824	2	0	next	hit	359
Fage_P102a	79	Pulse	99	3249794	700	1
Fage_P102a	79	Response	1	3261854	12760	1
Fage_P102a	79	Pulse	99	3262194	13100	1
Fage_P102a	80	Picture	Fixation Cross after Retrieval	3273918	0	1	124619	2	0	next	other	0
Fage_P102a	80	Pulse	99	3274594	676	1
Fage_P102a	80	Pulse	99	3286993	13075	1
Fage_P102a	80	Pulse	99	3299393	25475	1
Fage_P102a	80	Pulse	99	3311793	37875	1
Fage_P102a	80	Pulse	99	3324192	50274	1
Fage_P102a	80	Pulse	99	3336592	62674	1
Fage_P102a	80	Pulse	99	3348992	75074	1
Fage_P102a	80	Pulse	99	3361391	87473	1
Fage_P102a	80	Pulse	99	3373791	99873	1
Fage_P102a	80	Pulse	99	3386191	112273	1
Fage_P102a	81	Picture	Encoding Sternberg Symbols	3398537	0	1	24824	2	0	next	other	0
Fage_P102a	81	Pulse	99	3398590	53	1
Fage_P102a	81	Pulse	99	3410990	12453	1
Fage_P102a	82	Picture	Fixation Cross Sternberg Symbols after Encoding	3423361	0	1	12495	2	0	next	other	0
Fage_P102a	82	Pulse	99	3423390	29	1
Fage_P102a	82	Pulse	99	3435789	12428	1
Fage_P102a	83	Picture	Stroop Sternberg	3435856	0	1	24824	2	0	next	incorrect	379
Fage_P102a	83	Response	2	3443379	7523	1
Fage_P102a	83	Pulse	99	3448189	12333	1
Fage_P102a	83	Pulse	99	3460589	24733	1
Fage_P102a	84	Picture	Fixation Cross Sternberg Symbols after Stroop	3460680	0	1	37319	2	0	next	other	0
Fage_P102a	84	Pulse	99	3472988	12308	1
Fage_P102a	84	Pulse	99	3485388	24708	1
Fage_P102a	84	Pulse	99	3497787	37107	1
Fage_P102a	85	Picture	Retrieval Sternberg Symbols	3497999	0	1	24824	2	0	next	incorrect	387
Fage_P102a	85	Response	2	3506717	8718	1
Fage_P102a	85	Pulse	99	3510187	12188	1
Fage_P102a	85	Pulse	99	3522587	24588	1
Fage_P102a	86	Picture	Fixation Cross after Retrieval	3522823	0	1	124619	3	0	next	other	0
Fage_P102a	86	Pulse	99	3534986	12163	1
Fage_P102a	86	Pulse	99	3547386	24563	1
Fage_P102a	86	Pulse	99	3559786	36963	1
Fage_P102a	86	Pulse	99	3572185	49362	1
Fage_P102a	86	Pulse	99	3584585	61762	1
Fage_P102a	86	Pulse	99	3596985	74162	1
Fage_P102a	86	Pulse	99	3609384	86561	1
Fage_P102a	86	Pulse	99	3621784	98961	1
Fage_P102a	86	Pulse	99	3634184	111361	1
Fage_P102a	86	Pulse	99	3646583	123760	1
Fage_P102a	87	Picture	Encoding Sternberg Symbols	3647442	0	2	24824	4	0	next	other	0
Fage_P102a	87	Pulse	99	3658983	11541	1
Fage_P102a	87	Pulse	99	3671383	23941	1
Fage_P102a	88	Picture	Fixation Cross Sternberg Symbols after Encoding	3672266	0	2	12496	3	0	next	other	0
Fage_P102a	88	Pulse	99	3683782	11516	1
Fage_P102a	89	Picture	Stroop Sternberg	3684762	0	1	24823	3	0	next	incorrect	407
Fage_P102a	89	Response	2	3690262	5500	1
Fage_P102a	89	Pulse	99	3696182	11420	1
Fage_P102a	89	Pulse	99	3708582	23820	1
Fage_P102a	90	Picture	Fixation Cross Sternberg Symbols after Stroop	3709585	0	2	37320	3	0	next	other	0
Fage_P102a	90	Pulse	99	3720981	11396	1
Fage_P102a	90	Pulse	99	3733381	23796	1
Fage_P102a	90	Pulse	99	3745781	36196	1
Fage_P102a	91	Picture	Retrieval Sternberg Symbols	3746905	0	1	24824	2	0	next	incorrect	415
Fage_P102a	91	Response	2	3755060	8155	1
Fage_P102a	91	Pulse	99	3758180	11275	1
Fage_P102a	91	Pulse	99	3770580	23675	1
Fage_P102a	92	Picture	Fixation Cross after Retrieval	3771729	0	1	112290	2	0	next	other	0
Fage_P102a	92	Pulse	99	3782980	11251	1
Fage_P102a	92	Pulse	99	3795379	23650	1
Fage_P102a	92	Pulse	99	3807779	36050	1
Fage_P102a	92	Pulse	99	3820179	48450	1
Fage_P102a	92	Pulse	99	3832578	60849	1
Fage_P102a	92	Pulse	99	3844978	73249	1
Fage_P102a	92	Pulse	99	3857377	85648	1
Fage_P102a	92	Pulse	99	3869777	98048	1
Fage_P102a	92	Pulse	99	3882177	110448	1
Fage_P102a	93	Picture	Encoding Sternberg Symbols	3884019	0	1	24824	2	0	next	other	0
Fage_P102a	93	Pulse	99	3894576	10557	1
Fage_P102a	93	Pulse	99	3906976	22957	1
Fage_P102a	94	Picture	Fixation Cross Sternberg Symbols after Encoding	3908843	0	1	12495	2	0	next	other	0
Fage_P102a	94	Pulse	99	3919376	10533	1
Fage_P102a	95	Picture	Stroop Sternberg	3921338	0	1	24824	2	0	next	incorrect	434
Fage_P102a	95	Response	2	3927166	5828	1
Fage_P102a	95	Pulse	99	3931775	10437	1
Fage_P102a	95	Pulse	99	3944175	22837	1
Fage_P102a	96	Picture	Fixation Cross Sternberg Symbols after Stroop	3946162	0	1	37319	3	0	next	other	0
Fage_P102a	96	Pulse	99	3956575	10413	1
Fage_P102a	96	Pulse	99	3968974	22812	1
Fage_P102a	96	Pulse	99	3981374	35212	1
Fage_P102a	97	Picture	Retrieval Sternberg Symbols	3983481	0	2	24824	3	0	next	incorrect	444
Fage_P102a	97	Pulse	99	3993774	10293	1
Fage_P102a	97	Pulse	99	4006173	22692	1
Fage_P102a	97	Response	2	4007643	24162	1
Fage_P102a	98	Picture	Fixation Cross after Retrieval	4008305	0	1	136948	3	0	next	other	0
Fage_P102a	98	Pulse	99	4018573	10268	1
Fage_P102a	98	Pulse	99	4030973	22668	1
Fage_P102a	98	Pulse	99	4043372	35067	1
Fage_P102a	98	Pulse	99	4055772	47467	1
Fage_P102a	98	Pulse	99	4068172	59867	1
Fage_P102a	98	Pulse	99	4080571	72266	1
Fage_P102a	98	Pulse	99	4092971	84666	1
Fage_P102a	98	Pulse	99	4105371	97066	1
Fage_P102a	98	Pulse	99	4117770	109465	1
Fage_P102a	98	Pulse	99	4130170	121865	1
Fage_P102a	98	Pulse	99	4142570	134265	1
Fage_P102a	99	Picture	Encoding Sternberg Symbols	4145253	0	2	24824	3	0	next	other	0
Fage_P102a	99	Pulse	99	4154969	9716	1
Fage_P102a	99	Pulse	99	4167369	22116	1
Fage_P102a	100	Picture	Fixation Cross Sternberg Symbols after Encoding	4170077	0	1	12495	2	0	next	other	0
Fage_P102a	100	Pulse	99	4179769	9692	1
Fage_P102a	101	Picture	Stroop Sternberg	4182572	0	1	24824	2	0	next	incorrect	463
Fage_P102a	101	Response	2	4188858	6286	1
Fage_P102a	101	Pulse	99	4192168	9596	1
Fage_P102a	101	Pulse	99	4204568	21996	1
Fage_P102a	102	Picture	Fixation Cross Sternberg Symbols after Stroop	4207396	0	1	37319	3	0	next	other	0
Fage_P102a	102	Pulse	99	4216968	9572	1
Fage_P102a	102	Pulse	99	4229367	21971	1
Fage_P102a	102	Pulse	99	4241767	34371	1
Fage_P102a	103	Picture	Retrieval Sternberg Symbols	4244715	0	2	24824	3	0	next	incorrect	472
Fage_P102a	103	Pulse	99	4254166	9451	1
Fage_P102a	103	Response	2	4260516	15801	1
Fage_P102a	103	Pulse	99	4266566	21851	1
Fage_P102a	104	Picture	Fixation Cross after Retrieval	4269539	0	1	149444	2	0	next	other	0
Fage_P102a	104	Pulse	99	4278966	9427	1
Fage_P102a	104	Pulse	99	4291365	21826	1
Fage_P102a	104	Pulse	99	4303765	34226	1
Fage_P102a	104	Pulse	99	4316165	46626	1
Fage_P102a	104	Pulse	99	4328564	59025	1
Fage_P102a	104	Pulse	99	4340964	71425	1
Fage_P102a	104	Pulse	99	4353364	83825	1
Fage_P102a	104	Pulse	99	4365763	96224	1
Fage_P102a	104	Pulse	99	4378163	108624	1
Fage_P102a	104	Pulse	99	4390563	121024	1
Fage_P102a	104	Pulse	99	4402962	133423	1
Fage_P102a	104	Pulse	99	4415362	145823	1
Fage_P102a	105	Picture	Encoding Sternberg Symbols	4418983	0	1	24823	3	0	next	other	0
Fage_P102a	105	Pulse	99	4427762	8779	1
Fage_P102a	105	Pulse	99	4440161	21178	1
Fage_P102a	106	Picture	Fixation Cross Sternberg Symbols after Encoding	4443806	0	2	12496	3	0	next	other	0
Fage_P102a	106	Pulse	99	4452561	8755	1
Fage_P102a	107	Picture	Stroop Sternberg	4456302	0	1	24824	2	0	next	hit	493
Fage_P102a	107	Response	1	4463961	7659	1
Fage_P102a	107	Pulse	99	4464960	8658	1
Fage_P102a	107	Pulse	99	4477360	21058	1
Fage_P102a	108	Picture	Fixation Cross Sternberg Symbols after Stroop	4481126	0	1	37319	2	0	next	other	0
Fage_P102a	108	Pulse	99	4489760	8634	1
Fage_P102a	108	Pulse	99	4502160	21034	1
Fage_P102a	108	Pulse	99	4514559	33433	1
Fage_P102a	109	Picture	Retrieval Sternberg Symbols	4518445	0	1	24824	2	0	next	incorrect	502
Fage_P102a	109	Pulse	99	4526959	8514	1
Fage_P102a	109	Response	2	4527379	8934	1
Fage_P102a	109	Pulse	99	4539359	20914	1
Fage_P102a	110	Picture	Fixation Cross after Retrieval	4543269	0	1	137114	2	0	next	other	0
Fage_P102a	110	Pulse	99	4551758	8489	1
Fage_P102a	110	Pulse	99	4564158	20889	1
Fage_P102a	110	Pulse	99	4576558	33289	1
Fage_P102a	110	Pulse	99	4588957	45688	1
Fage_P102a	110	Pulse	99	4601357	58088	1
Fage_P102a	110	Pulse	99	4613756	70487	1
Fage_P102a	110	Pulse	99	4626156	82887	1
Fage_P102a	110	Pulse	99	4638556	95287	1
Fage_P102a	110	Pulse	99	4650955	107686	1
Fage_P102a	110	Pulse	99	4663355	120086	1
Fage_P102a	110	Pulse	99	4675755	132486	1
Fage_P102a	111	Picture	Encoding Sternberg Symbols	4680383	0	1	24824	2	0	next	other	0
Fage_P102a	111	Pulse	99	4688154	7771	1
Fage_P102a	111	Pulse	99	4700554	20171	1
Fage_P102a	112	Picture	Fixation Cross Sternberg Symbols after Encoding	4705207	0	1	12495	3	0	next	other	0
Fage_P102a	112	Pulse	99	4712954	7747	1
Fage_P102a	113	Picture	Stroop Sternberg	4717702	0	2	24824	3	0	next	incorrect	523
Fage_P102a	113	Pulse	99	4725353	7651	1
Fage_P102a	113	Response	2	4725903	8201	1
Fage_P102a	113	Pulse	99	4737753	20051	1
Fage_P102a	114	Picture	Fixation Cross Sternberg Symbols after Stroop	4742526	0	1	37319	2	0	next	other	0
Fage_P102a	114	Pulse	99	4750153	7627	1
Fage_P102a	114	Pulse	99	4762552	20026	1
Fage_P102a	114	Pulse	99	4774952	32426	1
Fage_P102a	115	Picture	Retrieval Sternberg Symbols	4779845	0	1	24824	2	0	next	incorrect	530
Fage_P102a	115	Response	2	4787172	7327	1
Fage_P102a	115	Pulse	99	4787361	7516	1
Fage_P102a	115	Pulse	99	4799761	19916	1
Fage_P102a	116	Picture	Fixation Cross after Retrieval	4804669	0	1	112291	2	0	next	other	0
Fage_P102a	116	Pulse	99	4812161	7492	1
Fage_P102a	116	Pulse	99	4824561	19892	1
Fage_P102a	116	Pulse	99	4836960	32291	1
Fage_P102a	116	Pulse	99	4849360	44691	1
Fage_P102a	116	Pulse	99	4861760	57091	1
Fage_P102a	116	Pulse	99	4874159	69490	1
Fage_P102a	116	Pulse	99	4886559	81890	1
Fage_P102a	116	Pulse	99	4898959	94290	1
Fage_P102a	116	Pulse	99	4911358	106689	1
Fage_P102a	117	Picture	Encoding Sternberg Symbols	4916960	0	1	24824	2	0	next	other	0
Fage_P102a	117	Pulse	99	4923758	6798	1
Fage_P102a	117	Pulse	99	4936158	19198	1
Fage_P102a	118	Picture	Fixation Cross Sternberg Symbols after Encoding	4941784	0	1	12495	2	0	next	other	0
Fage_P102a	118	Pulse	99	4948557	6773	1
Fage_P102a	119	Picture	Stroop Sternberg	4954279	0	1	24824	2	0	next	incorrect	550
Fage_P102a	119	Pulse	99	4960957	6678	1
Fage_P102a	119	Response	2	4962777	8498	1
Fage_P102a	119	Pulse	99	4973356	19077	1
Fage_P102a	120	Picture	Fixation Cross Sternberg Symbols after Stroop	4979103	0	1	37319	2	0	next	other	0
Fage_P102a	120	Pulse	99	4985756	6653	1
Fage_P102a	120	Pulse	99	4998156	19053	1
Fage_P102a	120	Pulse	99	5010555	31452	1
Fage_P102a	121	Picture	Retrieval Sternberg Symbols	5016422	0	1	24824	2	0	next	incorrect	558
Fage_P102a	121	Pulse	99	5022955	6533	1
Fage_P102a	121	Response	2	5023745	7323	1
Fage_P102a	121	Pulse	99	5035355	18933	1
Fage_P102a	122	Picture	Fixation Cross after Retrieval	5041246	0	1	149443	2	0	next	other	0
Fage_P102a	122	Pulse	99	5047754	6508	1
Fage_P102a	122	Pulse	99	5060154	18908	1
Fage_P102a	122	Pulse	99	5072554	31308	1
Fage_P102a	122	Pulse	99	5084953	43707	1
Fage_P102a	122	Pulse	99	5097353	56107	1
Fage_P102a	122	Pulse	99	5109753	68507	1
Fage_P102a	122	Pulse	99	5122152	80906	1
Fage_P102a	122	Pulse	99	5134552	93306	1
Fage_P102a	122	Pulse	99	5146952	105706	1
Fage_P102a	122	Pulse	99	5159351	118105	1
Fage_P102a	122	Pulse	99	5171751	130505	1
Fage_P102a	122	Pulse	99	5184151	142905	1
Fage_P102a	123	Picture	Encoding Sternberg Symbols	5190689	0	1	24824	2	0	next	other	0
Fage_P102a	123	Pulse	99	5196550	5861	1
Fage_P102a	123	Pulse	99	5208950	18261	1
Fage_P102a	124	Picture	Fixation Cross Sternberg Symbols after Encoding	5215513	0	1	12495	2	0	next	other	0
Fage_P102a	124	Pulse	99	5221350	5837	1
Fage_P102a	125	Picture	Stroop Sternberg	5228008	0	1	24824	2	0	next	incorrect	580
Fage_P102a	125	Pulse	99	5233749	5741	1
Fage_P102a	125	Response	2	5234629	6621	1
Fage_P102a	125	Pulse	99	5246149	18141	1
Fage_P102a	126	Picture	Fixation Cross Sternberg Symbols after Stroop	5252832	0	1	37319	3	0	next	other	0
Fage_P102a	126	Pulse	99	5258549	5717	1
Fage_P102a	126	Pulse	99	5270948	18116	1
Fage_P102a	126	Pulse	99	5283348	30516	1
Fage_P102a	127	Picture	Retrieval Sternberg Symbols	5290151	0	2	24824	3	0	next	hit	588
Fage_P102a	127	Pulse	99	5295748	5597	1
Fage_P102a	127	Response	1	5296497	6346	1
Fage_P102a	127	Pulse	99	5308147	17996	1
Fage_P102a	128	Picture	Fixation Cross after Retrieval	5314975	0	1	124620	2	0	next	other	0
Fage_P102a	128	Pulse	99	5320547	5572	1
Fage_P102a	128	Pulse	99	5332946	17971	1
Fage_P102a	128	Pulse	99	5345346	30371	1
Fage_P102a	128	Pulse	99	5357746	42771	1
Fage_P102a	128	Pulse	99	5370145	55170	1
Fage_P102a	128	Pulse	99	5382545	67570	1
Fage_P102a	128	Pulse	99	5394945	79970	1
Fage_P102a	128	Pulse	99	5407344	92369	1
Fage_P102a	128	Pulse	99	5419744	104769	1
Fage_P102a	128	Pulse	99	5432144	117169	1
Fage_P102a	129	Picture	Encoding Sternberg Symbols	5439595	0	1	24824	2	0	next	other	0
Fage_P102a	129	Pulse	99	5444543	4948	1
Fage_P102a	129	Pulse	99	5456943	17348	1
Fage_P102a	130	Picture	Fixation Cross Sternberg Symbols after Encoding	5464419	0	1	12495	2	0	next	other	0
Fage_P102a	130	Pulse	99	5469343	4924	1
Fage_P102a	131	Picture	Stroop Sternberg	5476914	0	1	24824	2	0	next	incorrect	608
Fage_P102a	131	Pulse	99	5481742	4828	1
Fage_P102a	131	Response	2	5483882	6968	1
Fage_P102a	131	Pulse	99	5494142	17228	1
Fage_P102a	132	Picture	Fixation Cross Sternberg Symbols after Stroop	5501738	0	1	37319	2	0	next	other	0
Fage_P102a	132	Pulse	99	5506542	4804	1
Fage_P102a	132	Pulse	99	5518941	17203	1
Fage_P102a	132	Pulse	99	5531341	29603	1
Fage_P102a	133	Picture	Retrieval Sternberg Symbols	5539057	0	1	24824	2	0	next	hit	616
Fage_P102a	133	Pulse	99	5543741	4684	1
Fage_P102a	133	Response	1	5545380	6323	1
Fage_P102a	133	Pulse	99	5556140	17083	1
Fage_P102a	134	Picture	Fixation Cross after Retrieval	5563881	0	1	112290	2	0	next	other	0
Fage_P102a	134	Pulse	99	5568540	4659	1
Fage_P102a	134	Pulse	99	5580940	17059	1
Fage_P102a	134	Pulse	99	5593339	29458	1
Fage_P102a	134	Pulse	99	5605739	41858	1
Fage_P102a	134	Pulse	99	5618139	54258	1
Fage_P102a	134	Pulse	99	5630538	66657	1
Fage_P102a	134	Pulse	99	5642938	79057	1
Fage_P102a	134	Pulse	99	5655338	91457	1
Fage_P102a	134	Pulse	99	5667737	103856	1
Fage_P102a	135	Picture	Encoding Sternberg Symbols	5676171	0	1	24824	2	0	next	other	0
Fage_P102a	135	Pulse	99	5680137	3966	1
Fage_P102a	135	Pulse	99	5692537	16366	1
Fage_P102a	136	Picture	Fixation Cross Sternberg Symbols after Encoding	5700995	0	1	12496	2	0	next	other	0
Fage_P102a	136	Pulse	99	5704936	3941	1
Fage_P102a	137	Picture	Stroop Sternberg	5713491	0	1	24823	3	0	next	hit	635
Fage_P102a	137	Pulse	99	5717336	3845	1
Fage_P102a	137	Response	1	5721366	7875	1
Fage_P102a	137	Pulse	99	5729735	16244	1
Fage_P102a	138	Picture	Fixation Cross Sternberg Symbols after Stroop	5738314	0	2	37320	3	0	next	other	0
Fage_P102a	138	Pulse	99	5742135	3821	1
Fage_P102a	138	Pulse	99	5754535	16221	1
Fage_P102a	138	Pulse	99	5766934	28620	1
Fage_P102a	139	Picture	Retrieval Sternberg Symbols	5775634	0	1	24824	2	0	next	hit	643
Fage_P102a	139	Pulse	99	5779334	3700	1
Fage_P102a	139	Response	1	5788614	12980	1
Fage_P102a	139	Pulse	99	5791734	16100	1
Fage_P102a	140	Picture	Fixation Cross after Retrieval	5800458	0	1	136947	3	0	next	other	0
Fage_P102a	140	Pulse	99	5804133	3675	1
Fage_P102a	140	Pulse	99	5816533	16075	1
Fage_P102a	140	Pulse	99	5828933	28475	1
Fage_P102a	140	Pulse	99	5841332	40874	1
Fage_P102a	140	Pulse	99	5853732	53274	1
Fage_P102a	140	Pulse	99	5866132	65674	1
Fage_P102a	140	Pulse	99	5878531	78073	1
Fage_P102a	140	Pulse	99	5890931	90473	1
Fage_P102a	140	Pulse	99	5903331	102873	1
Fage_P102a	140	Pulse	99	5915730	115272	1
Fage_P102a	140	Pulse	99	5928130	127672	1
Fage_P102a	141	Picture	Encoding Sternberg Symbols	5937405	0	2	24824	3	0	next	other	0
Fage_P102a	141	Pulse	99	5940530	3125	1
Fage_P102a	141	Pulse	99	5952929	15524	1
Fage_P102a	142	Picture	Fixation Cross Sternberg Symbols after Encoding	5962229	0	1	12496	2	0	next	other	0
Fage_P102a	142	Pulse	99	5965329	3100	1
Fage_P102a	143	Picture	Stroop Sternberg	5974725	0	1	24824	2	0	next	hit	664
Fage_P102a	143	Pulse	99	5977728	3003	1
Fage_P102a	143	Response	1	5982608	7883	1
Fage_P102a	143	Pulse	99	5990128	15403	1
Fage_P102a	144	Picture	Fixation Cross Sternberg Symbols after Stroop	5999549	0	1	37319	2	0	next	other	0
Fage_P102a	144	Pulse	99	6002528	2979	1
Fage_P102a	144	Pulse	99	6014928	15379	1
Fage_P102a	144	Pulse	99	6027327	27778	1
Fage_P102a	145	Picture	Retrieval Sternberg Symbols	6036868	0	1	24824	2	0	next	incorrect	672
Fage_P102a	145	Pulse	99	6039727	2859	1
Fage_P102a	145	Response	2	6045797	8929	1
Fage_P102a	145	Pulse	99	6052126	15258	1
Fage_P102a	146	Picture	Fixation Cross after Retrieval	6061692	0	1	112290	2	0	next	other	0
Fage_P102a	146	Pulse	99	6064526	2834	1
Fage_P102a	146	Pulse	99	6076926	15234	1
Fage_P102a	146	Pulse	99	6089325	27633	1
Fage_P102a	146	Pulse	99	6101725	40033	1
Fage_P102a	146	Pulse	99	6114125	52433	1
Fage_P102a	146	Pulse	99	6126524	64832	1
Fage_P102a	146	Pulse	99	6138924	77232	1
Fage_P102a	146	Pulse	99	6151324	89632	1
Fage_P102a	146	Pulse	99	6163723	102031	1
Fage_P102a	147	Picture	Instruction Sternberg Letters	6173982	0	1	37319	2	0	next	other	0
Fage_P102a	147	Pulse	99	6176123	2141	1
Fage_P102a	147	Pulse	99	6188523	14541	1
Fage_P102a	147	Pulse	99	6200922	26940	1
Fage_P102a	148	Picture	Encoding Sternberg Letters	6211301	0	1	24824	2	0	next	other	0
Fage_P102a	148	Pulse	99	6213322	2021	1
Fage_P102a	148	Pulse	99	6225722	14421	1
Fage_P102a	149	Picture	Fixation Cross Sternberg Letters after Encoding	6236125	0	1	12496	2	0	next	other	0
Fage_P102a	149	Pulse	99	6238121	1996	1
Fage_P102a	150	Picture	Stroop Sternberg	6248621	0	1	24823	2	0	next	incorrect	695
Fage_P102a	150	Pulse	99	6250521	1900	1
Fage_P102a	150	Response	2	6256761	8140	1
Fage_P102a	150	Pulse	99	6262921	14300	1
Fage_P102a	151	Picture	Fixation Cross Sternberg Letters after Stroop	6273444	0	1	37320	2	0	next	other	0
Fage_P102a	151	Pulse	99	6275320	1876	1
Fage_P102a	151	Pulse	99	6287720	14276	1
Fage_P102a	151	Pulse	99	6300120	26676	1
Fage_P102a	152	Picture	Retrieval Sternberg Letters	6310764	0	1	24823	3	0	next	incorrect	703
Fage_P102a	152	Pulse	99	6312519	1755	1
Fage_P102a	152	Response	2	6320709	9945	1
Fage_P102a	152	Pulse	99	6324919	14155	1
Fage_P102a	153	Picture	Fixation Cross after Retrieval	6335587	0	2	112291	3	0	next	other	0
Fage_P102a	153	Pulse	99	6337319	1732	1
Fage_P102a	153	Pulse	99	6349718	14131	1
Fage_P102a	153	Pulse	99	6362118	26531	1
Fage_P102a	153	Pulse	99	6374518	38931	1
Fage_P102a	153	Pulse	99	6386917	51330	1
Fage_P102a	153	Pulse	99	6399317	63730	1
Fage_P102a	153	Pulse	99	6411716	76129	1
Fage_P102a	153	Pulse	99	6424116	88529	1
Fage_P102a	153	Pulse	99	6436516	100929	1
Fage_P102a	154	Picture	Encoding Sternberg Letters	6447878	0	1	24824	2	0	next	other	0
Fage_P102a	154	Pulse	99	6448916	1038	1
Fage_P102a	154	Pulse	99	6461315	13437	1
Fage_P102a	155	Picture	Fixation Cross Sternberg Letters after Encoding	6472702	0	1	12495	2	0	next	other	0
Fage_P102a	155	Pulse	99	6473715	1013	1
Fage_P102a	156	Picture	Stroop Sternberg	6485197	0	1	24824	2	0	next	incorrect	722
Fage_P102a	156	Pulse	99	6486115	918	1
Fage_P102a	156	Response	2	6491644	6447	1
Fage_P102a	156	Pulse	99	6498514	13317	1
Fage_P102a	157	Picture	Fixation Cross Sternberg Letters after Stroop	6510021	0	1	37319	2	0	next	other	0
Fage_P102a	157	Pulse	99	6510914	893	1
Fage_P102a	157	Pulse	99	6523313	13292	1
Fage_P102a	157	Pulse	99	6535713	25692	1
Fage_P102a	158	Picture	Retrieval Sternberg Letters	6547340	0	1	24824	2	0	next	hit	730
Fage_P102a	158	Pulse	99	6548113	773	1
Fage_P102a	158	Response	1	6558812	11472	1
Fage_P102a	158	Pulse	99	6560512	13172	1
Fage_P102a	159	Picture	Fixation Cross after Retrieval	6572164	0	1	149443	2	0	next	other	0
Fage_P102a	159	Pulse	99	6572912	748	1
Fage_P102a	159	Pulse	99	6585312	13148	1
Fage_P102a	159	Pulse	99	6597711	25547	1
Fage_P102a	159	Pulse	99	6610121	37957	1
Fage_P102a	159	Pulse	99	6622521	50357	1
Fage_P102a	159	Pulse	99	6634920	62756	1
Fage_P102a	159	Pulse	99	6647320	75156	1
Fage_P102a	159	Pulse	99	6659720	87556	1
Fage_P102a	159	Pulse	99	6672119	99955	1
Fage_P102a	159	Pulse	99	6684519	112355	1
Fage_P102a	159	Pulse	99	6696919	124755	1
Fage_P102a	159	Pulse	99	6709318	137154	1
Fage_P102a	160	Picture	Encoding Sternberg Letters	6721607	0	1	24824	2	0	next	other	0
Fage_P102a	160	Pulse	99	6721718	111	1
Fage_P102a	160	Pulse	99	6734118	12511	1
Fage_P102a	161	Picture	Fixation Cross Sternberg Letters after Encoding	6746431	0	1	12496	2	0	next	other	0
Fage_P102a	161	Pulse	99	6746517	86	1
Fage_P102a	161	Pulse	99	6758917	12486	1
Fage_P102a	162	Picture	Stroop Sternberg	6758927	0	1	24823	3	0	next	hit	752
Fage_P102a	162	Response	1	6765637	6710	1
Fage_P102a	162	Pulse	99	6771316	12389	1
Fage_P102a	162	Pulse	99	6783716	24789	1
Fage_P102a	163	Picture	Fixation Cross Sternberg Letters after Stroop	6783750	0	2	37320	3	0	next	other	0
Fage_P102a	163	Pulse	99	6796116	12366	1
Fage_P102a	163	Pulse	99	6808516	24766	1
Fage_P102a	163	Pulse	99	6820915	37165	1
Fage_P102a	164	Picture	Retrieval Sternberg Letters	6821070	0	1	24824	2	0	next	hit	760
Fage_P102a	164	Response	1	6830635	9565	1
Fage_P102a	164	Pulse	99	6833315	12245	1
Fage_P102a	164	Pulse	99	6845714	24644	1
Fage_P102a	165	Picture	Fixation Cross after Retrieval	6845894	0	1	124619	2	0	next	other	0
Fage_P102a	165	Pulse	99	6858114	12220	1
Fage_P102a	165	Pulse	99	6870514	24620	1
Fage_P102a	165	Pulse	99	6882913	37019	1
Fage_P102a	165	Pulse	99	6895313	49419	1
Fage_P102a	165	Pulse	99	6907713	61819	1
Fage_P102a	165	Pulse	99	6920112	74218	1
Fage_P102a	165	Pulse	99	6932512	86618	1
Fage_P102a	165	Pulse	99	6944912	99018	1
Fage_P102a	165	Pulse	99	6957311	111417	1
Fage_P102a	165	Pulse	99	6969711	123817	1
Fage_P102a	166	Picture	Encoding Sternberg Letters	6970513	0	1	24824	2	0	next	other	0
Fage_P102a	166	Pulse	99	6982111	11598	1
Fage_P102a	166	Pulse	99	6994510	23997	1
Fage_P102a	167	Picture	Fixation Cross Sternberg Letters after Encoding	6995337	0	1	12495	2	0	next	other	0
Fage_P102a	167	Pulse	99	7006910	11573	1
Fage_P102a	168	Picture	Stroop Sternberg	7007832	0	1	24824	2	0	next	hit	780
Fage_P102a	168	Response	1	7014640	6808	1
Fage_P102a	168	Pulse	99	7019310	11478	1
Fage_P102a	168	Pulse	99	7031709	23877	1
Fage_P102a	169	Picture	Fixation Cross Sternberg Letters after Stroop	7032656	0	1	37319	2	0	next	other	0
Fage_P102a	169	Pulse	99	7044109	11453	1
Fage_P102a	169	Pulse	99	7056508	23852	1
Fage_P102a	169	Pulse	99	7068908	36252	1
Fage_P102a	170	Picture	Retrieval Sternberg Letters	7069975	0	1	24824	2	0	next	incorrect	788
Fage_P102a	170	Response	2	7076798	6823	1
Fage_P102a	170	Pulse	99	7081308	11333	1
Fage_P102a	170	Pulse	99	7093707	23732	1
Fage_P102a	171	Picture	Fixation Cross after Retrieval	7094799	0	1	137114	3	0	next	other	0
Fage_P102a	171	Pulse	99	7106107	11308	1
Fage_P102a	171	Pulse	99	7118507	23708	1
Fage_P102a	171	Pulse	99	7130906	36107	1
Fage_P102a	171	Pulse	99	7143306	48507	1
Fage_P102a	171	Pulse	99	7155706	60907	1
Fage_P102a	171	Pulse	99	7168105	73306	1
Fage_P102a	171	Pulse	99	7180505	85706	1
Fage_P102a	171	Pulse	99	7192905	98106	1
Fage_P102a	171	Pulse	99	7205304	110505	1
Fage_P102a	171	Pulse	99	7217704	122905	1
Fage_P102a	171	Pulse	99	7230104	135305	1
Fage_P102a	172	Picture	Encoding Sternberg Letters	7231913	0	2	24824	3	0	next	other	0
Fage_P102a	172	Pulse	99	7242503	10590	1
Fage_P102a	172	Pulse	99	7254903	22990	1
Fage_P102a	173	Picture	Fixation Cross Sternberg Letters after Encoding	7256737	0	1	12496	2	0	next	other	0
Fage_P102a	173	Pulse	99	7267303	10566	1
Fage_P102a	174	Picture	Stroop Sternberg	7269233	0	1	24824	2	0	next	incorrect	809
Fage_P102a	174	Response	2	7277713	8480	1
Fage_P102a	174	Pulse	99	7279702	10469	1
Fage_P102a	174	Pulse	99	7292102	22869	1
Fage_P102a	175	Picture	Fixation Cross Sternberg Letters after Stroop	7294057	0	1	37319	2	0	next	other	0
Fage_P102a	175	Pulse	99	7304502	10445	1
Fage_P102a	175	Pulse	99	7316901	22844	1
Fage_P102a	175	Pulse	99	7329301	35244	1
Fage_P102a	176	Picture	Retrieval Sternberg Letters	7331376	0	1	24824	2	0	next	hit	817
Fage_P102a	176	Response	1	7341261	9885	1
Fage_P102a	176	Pulse	99	7341700	10324	1
Fage_P102a	176	Pulse	99	7354100	22724	1
Fage_P102a	177	Picture	Fixation Cross after Retrieval	7356200	0	1	124619	2	0	next	other	0
Fage_P102a	177	Pulse	99	7366500	10300	1
Fage_P102a	177	Pulse	99	7378900	22700	1
Fage_P102a	177	Pulse	99	7391299	35099	1
Fage_P102a	177	Pulse	99	7403699	47499	1
Fage_P102a	177	Pulse	99	7416099	59899	1
Fage_P102a	177	Pulse	99	7428498	72298	1
Fage_P102a	177	Pulse	99	7440898	84698	1
Fage_P102a	177	Pulse	99	7453298	97098	1
Fage_P102a	177	Pulse	99	7465697	109497	1
Fage_P102a	177	Pulse	99	7478097	121897	1
Fage_P102a	178	Picture	Encoding Sternberg Letters	7480819	0	1	24824	2	0	next	other	0
Fage_P102a	178	Pulse	99	7490497	9678	1
Fage_P102a	178	Pulse	99	7502896	22077	1
Fage_P102a	179	Picture	Fixation Cross Sternberg Letters after Encoding	7505643	0	1	12495	2	0	next	other	0
Fage_P102a	179	Pulse	99	7515296	9653	1
Fage_P102a	180	Picture	Stroop Sternberg	7518138	0	1	24824	2	0	next	incorrect	837
Fage_P102a	180	Response	2	7524406	6268	1
Fage_P102a	180	Pulse	99	7527695	9557	1
Fage_P102a	180	Pulse	99	7540095	21957	1
Fage_P102a	181	Picture	Fixation Cross Sternberg Letters after Stroop	7542962	0	1	37319	2	0	next	other	0
Fage_P102a	181	Pulse	99	7552495	9533	1
Fage_P102a	181	Pulse	99	7564894	21932	1
Fage_P102a	181	Pulse	99	7577294	34332	1
Fage_P102a	182	Picture	Retrieval Sternberg Letters	7580281	0	1	24824	2	0	next	hit	846
Fage_P102a	182	Pulse	99	7589694	9413	1
Fage_P102a	182	Response	1	7596393	16112	1
Fage_P102a	182	Pulse	99	7602093	21812	1
Fage_P102a	183	Picture	Fixation Cross after Retrieval	7605105	0	1	112291	2	0	next	other	0
Fage_P102a	183	Pulse	99	7614493	9388	1
Fage_P102a	183	Pulse	99	7626893	21788	1
Fage_P102a	183	Pulse	99	7639292	34187	1
Fage_P102a	183	Pulse	99	7651692	46587	1
Fage_P102a	183	Pulse	99	7664092	58987	1
Fage_P102a	183	Pulse	99	7676491	71386	1
Fage_P102a	183	Pulse	99	7688891	83786	1
Fage_P102a	183	Pulse	99	7701291	96186	1
Fage_P102a	183	Pulse	99	7713690	108585	1
Fage_P102a	184	Picture	Encoding Sternberg Letters	7717396	0	1	24824	2	0	next	other	0
Fage_P102a	184	Pulse	99	7726090	8694	1
Fage_P102a	184	Pulse	99	7738490	21094	1
Fage_P102a	185	Picture	Fixation Cross Sternberg Letters after Encoding	7742220	0	1	12495	2	0	next	other	0
Fage_P102a	185	Pulse	99	7750889	8669	1
Fage_P102a	186	Picture	Stroop Sternberg	7754715	0	1	24824	2	0	next	hit	864
Fage_P102a	186	Response	1	7760919	6204	1
Fage_P102a	186	Pulse	99	7763289	8574	1
Fage_P102a	186	Pulse	99	7775689	20974	1
Fage_P102a	187	Picture	Fixation Cross Sternberg Letters after Stroop	7779539	0	1	37319	2	0	next	other	0
Fage_P102a	187	Pulse	99	7788088	8549	1
Fage_P102a	187	Pulse	99	7800488	20949	1
Fage_P102a	187	Pulse	99	7812888	33349	1
Fage_P102a	188	Picture	Retrieval Sternberg Letters	7816858	0	1	24824	2	0	next	incorrect	872
Fage_P102a	188	Response	2	7823787	6929	1
Fage_P102a	188	Pulse	99	7825287	8429	1
Fage_P102a	188	Pulse	99	7837687	20829	1
Fage_P102a	189	Picture	Fixation Cross after Retrieval	7841682	0	1	112290	3	0	next	other	0
Fage_P102a	189	Pulse	99	7850086	8404	1
Fage_P102a	189	Pulse	99	7862486	20804	1
Fage_P102a	189	Pulse	99	7874886	33204	1
Fage_P102a	189	Pulse	99	7887286	45604	1
Fage_P102a	189	Pulse	99	7899685	58003	1
Fage_P102a	189	Pulse	99	7912085	70403	1
Fage_P102a	189	Pulse	99	7924485	82803	1
Fage_P102a	189	Pulse	99	7936884	95202	1
Fage_P102a	189	Pulse	99	7949284	107602	1
Fage_P102a	190	Picture	Encoding Sternberg Letters	7953972	0	2	24824	3	0	next	other	0
Fage_P102a	190	Pulse	99	7961683	7711	1
Fage_P102a	190	Pulse	99	7974083	20111	1
Fage_P102a	191	Picture	Fixation Cross Sternberg Letters after Encoding	7978796	0	1	12495	3	0	next	other	0
Fage_P102a	191	Pulse	99	7986483	7687	1
Fage_P102a	192	Picture	Stroop Sternberg	7991291	0	2	24824	4	0	next	incorrect	892
Fage_P102a	192	Pulse	99	7998882	7591	1
Fage_P102a	192	Response	2	8002292	11001	1
Fage_P102a	192	Pulse	99	8011282	19991	1
Fage_P102a	193	Picture	Fixation Cross Sternberg Letters after Stroop	8016115	0	2	37320	3	0	next	other	0
Fage_P102a	193	Pulse	99	8023682	7567	1
Fage_P102a	193	Pulse	99	8036081	19966	1
Fage_P102a	193	Pulse	99	8048481	32366	1
Fage_P102a	194	Picture	Retrieval Sternberg Letters	8053435	0	1	24823	3	0	next	hit	900
Fage_P102a	194	Pulse	99	8060881	7446	1
Fage_P102a	194	Response	1	8064880	11445	1
Fage_P102a	194	Pulse	99	8073280	19845	1
Fage_P102a	195	Picture	Fixation Cross after Retrieval	8078258	0	2	137115	3	0	next	other	0
Fage_P102a	195	Pulse	99	8085680	7422	1
Fage_P102a	195	Pulse	99	8098080	19822	1
Fage_P102a	195	Pulse	99	8110479	32221	1
Fage_P102a	195	Pulse	99	8122879	44621	1
Fage_P102a	195	Pulse	99	8135279	57021	1
Fage_P102a	195	Pulse	99	8147678	69420	1
Fage_P102a	195	Pulse	99	8160078	81820	1
Fage_P102a	195	Pulse	99	8172478	94220	1
Fage_P102a	195	Pulse	99	8184877	106619	1
Fage_P102a	195	Pulse	99	8197277	119019	1
Fage_P102a	195	Pulse	99	8209677	131419	1
Fage_P102a	196	Picture	Encoding Sternberg Letters	8215373	0	1	24824	2	0	next	other	0
Fage_P102a	196	Pulse	99	8222076	6703	1
Fage_P102a	196	Pulse	99	8234476	19103	1
Fage_P102a	197	Picture	Fixation Cross Sternberg Letters after Encoding	8240197	0	1	12495	2	0	next	other	0
Fage_P102a	197	Pulse	99	8246876	6679	1
Fage_P102a	198	Picture	Stroop Sternberg	8252692	0	1	24824	2	0	next	hit	921
Fage_P102a	198	Pulse	99	8259275	6583	1
Fage_P102a	198	Response	1	8259505	6813	1
Fage_P102a	198	Pulse	99	8271675	18983	1
Fage_P102a	199	Picture	Fixation Cross Sternberg Letters after Stroop	8277516	0	1	37319	2	0	next	other	0
Fage_P102a	199	Pulse	99	8284075	6559	1
Fage_P102a	199	Pulse	99	8296474	18958	1
Fage_P102a	199	Pulse	99	8308874	31358	1
Fage_P102a	200	Picture	Retrieval Sternberg Letters	8314835	0	1	24824	2	0	next	incorrect	929
Fage_P102a	200	Pulse	99	8321273	6438	1
Fage_P102a	200	Response	2	8326853	12018	1
Fage_P102a	200	Pulse	99	8333673	18838	1
Fage_P102a	201	Picture	Fixation Cross after Retrieval	8339659	0	1	124619	2	0	next	other	0
Fage_P102a	201	Pulse	99	8346073	6414	1
Fage_P102a	201	Pulse	99	8358472	18813	1
Fage_P102a	201	Pulse	99	8370872	31213	1
Fage_P102a	201	Pulse	99	8383282	43623	1
Fage_P102a	201	Pulse	99	8395681	56022	1
Fage_P102a	201	Pulse	99	8408081	68422	1
Fage_P102a	201	Pulse	99	8420481	80822	1
Fage_P102a	201	Pulse	99	8432880	93221	1
Fage_P102a	201	Pulse	99	8445280	105621	1
Fage_P102a	201	Pulse	99	8457680	118021	1
Fage_P102a	202	Picture	Encoding Sternberg Letters	8464278	0	1	24824	2	0	next	other	0
Fage_P102a	202	Pulse	99	8470079	5801	1
Fage_P102a	202	Pulse	99	8482479	18201	1
Fage_P102a	203	Picture	Fixation Cross Sternberg Letters after Encoding	8489102	0	1	12496	2	0	next	other	0
Fage_P102a	203	Pulse	99	8494879	5777	1
Fage_P102a	204	Picture	Stroop Sternberg	8501598	0	1	24823	3	0	next	incorrect	949
Fage_P102a	204	Pulse	99	8507278	5680	1
Fage_P102a	204	Response	2	8507928	6330	1
Fage_P102a	204	Pulse	99	8519678	18080	1
Fage_P102a	205	Picture	Fixation Cross Sternberg Letters after Stroop	8526421	0	2	37319	5	0	next	other	0
Fage_P102a	205	Pulse	99	8532078	5657	1
Fage_P102a	205	Pulse	99	8544477	18056	1
Fage_P102a	205	Pulse	99	8556877	30456	1
Fage_P102a	206	Picture	Retrieval Sternberg Letters	8563740	0	3	24825	4	0	next	incorrect	957
Fage_P102a	206	Pulse	99	8569277	5537	1
Fage_P102a	206	Response	2	8570326	6586	1
Fage_P102a	206	Pulse	99	8581676	17936	1
Fage_P102a	207	Picture	Fixation Cross after Retrieval	8588565	0	1	149443	2	0	next	other	0
Fage_P102a	207	Pulse	99	8594076	5511	1
Fage_P102a	207	Pulse	99	8606476	17911	1
Fage_P102a	207	Pulse	99	8618875	30310	1
Fage_P102a	207	Pulse	99	8631275	42710	1
Fage_P102a	207	Pulse	99	8643675	55110	1
Fage_P102a	207	Pulse	99	8656074	67509	1
Fage_P102a	207	Pulse	99	8668474	79909	1
Fage_P102a	207	Pulse	99	8680873	92308	1
Fage_P102a	207	Pulse	99	8693273	104708	1
Fage_P102a	207	Pulse	99	8705673	117108	1
Fage_P102a	207	Pulse	99	8718072	129507	1
Fage_P102a	207	Pulse	99	8730472	141907	1
Fage_P102a	208	Picture	Encoding Sternberg Letters	8738008	0	1	24824	2	0	next	other	0
Fage_P102a	208	Pulse	99	8742872	4864	1
Fage_P102a	208	Pulse	99	8755271	17263	1
Fage_P102a	209	Picture	Fixation Cross Sternberg Letters after Encoding	8762832	0	1	12495	2	0	next	other	0
Fage_P102a	209	Pulse	99	8767671	4839	1
Fage_P102a	210	Picture	Stroop Sternberg	8775327	0	1	24824	2	0	next	incorrect	979
Fage_P102a	210	Pulse	99	8780071	4744	1
Fage_P102a	210	Response	2	8783440	8113	1
Fage_P102a	210	Pulse	99	8792470	17143	1
Fage_P102a	211	Picture	Fixation Cross Sternberg Letters after Stroop	8800151	0	1	37319	2	0	next	other	0
Fage_P102a	211	Pulse	99	8804870	4719	1
Fage_P102a	211	Pulse	99	8817270	17119	1
Fage_P102a	211	Pulse	99	8829669	29518	1
Fage_P102a	212	Picture	Retrieval Sternberg Letters	8837470	0	1	24824	2	0	next	hit	987
Fage_P102a	212	Pulse	99	8842069	4599	1
Fage_P102a	212	Response	1	8845829	8359	1
Fage_P102a	212	Pulse	99	8854468	16998	1
Fage_P102a	213	Picture	Fixation Cross after Retrieval	8862294	0	1	124619	2	0	next	other	0
Fage_P102a	213	Pulse	99	8866868	4574	1
Fage_P102a	213	Pulse	99	8879268	16974	1
Fage_P102a	213	Pulse	99	8891668	29374	1
Fage_P102a	213	Pulse	99	8904067	41773	1
Fage_P102a	213	Pulse	99	8916467	54173	1
Fage_P102a	213	Pulse	99	8928867	66573	1
Fage_P102a	213	Pulse	99	8941266	78972	1
Fage_P102a	213	Pulse	99	8953666	91372	1
Fage_P102a	213	Pulse	99	8966066	103772	1
Fage_P102a	213	Pulse	99	8978465	116171	1
Fage_P102a	214	Picture	Encoding Sternberg Letters	8986913	0	1	24824	2	0	next	other	0
Fage_P102a	214	Pulse	99	8990865	3952	1
Fage_P102a	214	Pulse	99	9003264	16351	1
Fage_P102a	215	Picture	Fixation Cross Sternberg Letters after Encoding	9011737	0	1	12495	2	0	next	other	0
Fage_P102a	215	Pulse	99	9015664	3927	1
Fage_P102a	216	Picture	Stroop Sternberg	9024232	0	1	24824	2	0	next	incorrect	1007
Fage_P102a	216	Pulse	99	9028064	3832	1
Fage_P102a	216	Response	2	9030514	6282	1
Fage_P102a	216	Pulse	99	9040463	16231	1
Fage_P102a	217	Picture	Fixation Cross Sternberg Letters after Stroop	9049056	0	1	37319	2	0	next	other	0
Fage_P102a	217	Pulse	99	9052863	3807	1
Fage_P102a	217	Pulse	99	9065263	16207	1
Fage_P102a	217	Pulse	99	9077662	28606	1
Fage_P102a	218	Picture	Retrieval Sternberg Letters	9086375	0	1	24824	2	0	next	incorrect	1015
Fage_P102a	218	Pulse	99	9090062	3687	1
Fage_P102a	218	Response	2	9093442	7067	1
Fage_P102a	218	Pulse	99	9102462	16087	1
Fage_P102a	219	Picture	Fixation Cross after Retrieval	9111199	0	1	112291	2	0	next	other	0
Fage_P102a	219	Pulse	99	9114861	3662	1
Fage_P102a	219	Pulse	99	9127261	16062	1
Fage_P102a	219	Pulse	99	9139661	28462	1
Fage_P102a	219	Pulse	99	9152060	40861	1
Fage_P102a	219	Pulse	99	9164460	53261	1
Fage_P102a	219	Pulse	99	9176860	65661	1
Fage_P102a	219	Pulse	99	9189259	78060	1
Fage_P102a	219	Pulse	99	9201659	90460	1
Fage_P102a	219	Pulse	99	9214059	102860	1
Fage_P102a	220	Picture	Encoding Sternberg Letters	9223490	0	1	24824	2	0	next	other	0
Fage_P102a	220	Pulse	99	9226458	2968	1
Fage_P102a	220	Pulse	99	9238858	15368	1
Fage_P102a	221	Picture	Fixation Cross Sternberg Letters after Encoding	9248314	0	1	12495	2	0	next	other	0
Fage_P102a	221	Pulse	99	9251258	2944	1
Fage_P102a	222	Picture	Stroop Sternberg	9260809	0	1	24824	2	0	next	hit	1034
Fage_P102a	222	Pulse	99	9263657	2848	1
Fage_P102a	222	Response	1	9267677	6868	1
Fage_P102a	222	Pulse	99	9276057	15248	1
Fage_P102a	223	Picture	Fixation Cross Sternberg Letters after Stroop	9285633	0	1	37319	2	0	next	other	0
Fage_P102a	223	Pulse	99	9288457	2824	1
Fage_P102a	223	Pulse	99	9300856	15223	1
Fage_P102a	223	Pulse	99	9313256	27623	1
Fage_P102a	224	Picture	Retrieval Sternberg Letters	9322952	0	1	24824	2	0	next	incorrect	1042
Fage_P102a	224	Pulse	99	9325656	2704	1
Fage_P102a	224	Response	2	9328505	5553	1
Fage_P102a	224	Pulse	99	9338055	15103	1
Fage_P102a	225	Picture	Fixation Cross after Retrieval	9347776	0	1	124619	3	0	next	other	0
Fage_P102a	225	Pulse	99	9350455	2679	1
Fage_P102a	225	Pulse	99	9362854	15078	1
Fage_P102a	225	Pulse	99	9375254	27478	1
Fage_P102a	225	Pulse	99	9387654	39878	1
Fage_P102a	225	Pulse	99	9400053	52277	1
Fage_P102a	225	Pulse	99	9412453	64677	1
Fage_P102a	225	Pulse	99	9424853	77077	1
Fage_P102a	225	Pulse	99	9437252	89476	1
Fage_P102a	225	Pulse	99	9449652	101876	1
Fage_P102a	225	Pulse	99	9462052	114276	1
Fage_P102a	226	Picture	Encoding Sternberg Letters	9472395	0	2	24824	3	0	next	other	0
Fage_P102a	226	Pulse	99	9474451	2056	1
Fage_P102a	226	Pulse	99	9486851	14456	1
Fage_P102a	227	Picture	Fixation Cross Sternberg Letters after Encoding	9497219	0	1	12495	3	0	next	other	0
Fage_P102a	227	Pulse	99	9499251	2032	1
Fage_P102a	228	Picture	Stroop Sternberg	9509714	0	2	24824	3	0	next	incorrect	1062
Fage_P102a	228	Pulse	99	9511650	1936	1
Fage_P102a	228	Response	2	9516680	6966	1
Fage_P102a	228	Pulse	99	9524050	14336	1
Fage_P102a	229	Picture	Fixation Cross Sternberg Letters after Stroop	9534538	0	1	37319	3	0	next	other	0
Fage_P102a	229	Pulse	99	9536450	1912	1
Fage_P102a	229	Pulse	99	9548849	14311	1
Fage_P102a	229	Pulse	99	9561249	26711	1
Fage_P102a	230	Picture	Retrieval Sternberg Letters	9571857	0	2	24824	4	0	next	incorrect	1070
Fage_P102a	230	Pulse	99	9573649	1792	1
Fage_P102a	230	Response	2	9579448	7591	1
Fage_P102a	230	Pulse	99	9586048	14191	1
Fage_P102a	231	Picture	Fixation Cross after Retrieval	9596681	0	2	124620	3	0	next	other	0
Fage_P102a	231	Pulse	99	9598448	1767	1
Fage_P102a	231	Pulse	99	9610848	14167	1
Fage_P102a	231	Pulse	99	9623247	26566	1
Fage_P102a	231	Pulse	99	9635647	38966	1
Fage_P102a	231	Pulse	99	9648047	51366	1
Fage_P102a	231	Pulse	99	9660446	63765	1
Fage_P102a	231	Pulse	99	9672846	76165	1
Fage_P102a	231	Pulse	99	9685246	88565	1
Fage_P102a	231	Pulse	99	9697645	100964	1
Fage_P102a	231	Pulse	99	9710045	113364	1
Fage_P102a	232	Picture	Encoding Sternberg Letters	9721301	0	1	24824	2	0	next	other	0
Fage_P102a	232	Pulse	99	9722445	1144	1
Fage_P102a	232	Pulse	99	9734844	13543	1
Fage_P102a	233	Picture	Fixation Cross Sternberg Letters after Encoding	9746125	0	1	12495	2	0	next	other	0
Fage_P102a	233	Pulse	99	9747244	1119	1
Fage_P102a	234	Picture	Stroop Sternberg	9758620	0	1	24824	2	0	next	incorrect	1090
Fage_P102a	234	Pulse	99	9759644	1024	1
Fage_P102a	234	Response	2	9766583	7963	1
Fage_P102a	234	Pulse	99	9772043	13423	1
Fage_P102a	235	Picture	Fixation Cross Sternberg Letters after Stroop	9783444	0	1	37319	2	0	next	other	0
Fage_P102a	235	Pulse	99	9784443	999	1
Fage_P102a	235	Pulse	99	9796842	13398	1
Fage_P102a	235	Pulse	99	9809242	25798	1
Fage_P102a	236	Picture	Retrieval Sternberg Letters	9820763	0	1	24824	2	0	next	incorrect	1098
Fage_P102a	236	Pulse	99	9821642	879	1
Fage_P102a	236	Response	2	9829671	8908	1
Fage_P102a	236	Pulse	99	9834041	13278	1
Fage_P102a	237	Picture	Fixation Cross after Retrieval	9845587	0	1	112290	3	0	next	other	0
Fage_P102a	237	Pulse	99	9846441	854	1
Fage_P102a	237	Pulse	99	9858841	13254	1
Fage_P102a	237	Pulse	99	9871240	25653	1
Fage_P102a	237	Pulse	99	9883640	38053	1
Fage_P102a	237	Pulse	99	9896040	50453	1
Fage_P102a	237	Pulse	99	9908439	62852	1
Fage_P102a	237	Pulse	99	9920839	75252	1
Fage_P102a	237	Pulse	99	9933239	87652	1
Fage_P102a	237	Pulse	99	9945638	100051	1
Fage_P102a	238	Picture	Encoding Sternberg Letters	9957877	0	2	24824	4	0	next	other	0
Fage_P102a	238	Pulse	99	9958038	161	1
Fage_P102a	238	Pulse	99	9970438	12561	1
Fage_P102a	239	Picture	Fixation Cross Sternberg Letters after Encoding	9982701	0	2	12496	3	0	next	other	0
Fage_P102a	239	Pulse	99	9982837	136	1
Fage_P102a	240	Picture	Stroop Sternberg	9995197	0	1	24823	3	0	next	incorrect	1117
Fage_P102a	240	Pulse	99	9995237	40	1
Fage_P102a	240	Response	2	10001437	6240	1
Fage_P102a	240	Pulse	99	10007637	12440	1
Fage_P102a	241	Picture	Fixation Cross Sternberg Letters after Stroop	10020020	0	2	37320	3	0	next	other	0
Fage_P102a	241	Pulse	99	10020036	16	1
Fage_P102a	241	Pulse	99	10032436	12416	1
Fage_P102a	241	Pulse	99	10044836	24816	1
Fage_P102a	241	Pulse	99	10057235	37215	1
Fage_P102a	242	Picture	Retrieval Sternberg Letters	10057340	0	1	24823	3	0	next	incorrect	1125
Fage_P102a	242	Response	2	10067415	10075	1
Fage_P102a	242	Pulse	99	10069635	12295	1
Fage_P102a	242	Pulse	99	10082035	24695	1
Fage_P102a	243	Picture	Fixation Cross after Retrieval	10082163	0	2	137115	3	0	next	other	0
Fage_P102a	243	Pulse	99	10094434	12271	1
Fage_P102a	243	Pulse	99	10106834	24671	1
Fage_P102a	243	Pulse	99	10119233	37070	1
Fage_P102a	243	Pulse	99	10131633	49470	1
Fage_P102a	243	Pulse	99	10144033	61870	1
Fage_P102a	243	Pulse	99	10156432	74269	1
Fage_P102a	243	Pulse	99	10168832	86669	1
Fage_P102a	243	Pulse	99	10181232	99069	1
Fage_P102a	243	Pulse	99	10193641	111478	1
Fage_P102a	243	Pulse	99	10206031	123868	1
Fage_P102a	243	Pulse	99	10218441	136278	1
Fage_P102a	244	Picture	Encoding Sternberg Letters	10219278	0	1	24824	2	0	next	other	0
Fage_P102a	244	Pulse	99	10230840	11562	1
Fage_P102a	244	Pulse	99	10243240	23962	1
Fage_P102a	245	Picture	Fixation Cross Sternberg Letters after Encoding	10244102	0	1	12495	2	0	next	other	0
Fage_P102a	245	Pulse	99	10255640	11538	1
Fage_P102a	246	Picture	Stroop Sternberg	10256597	0	1	24824	2	0	next	incorrect	1146
Fage_P102a	246	Response	2	10262999	6402	1
Fage_P102a	246	Pulse	99	10268039	11442	1
Fage_P102a	246	Pulse	99	10280439	23842	1
Fage_P102a	247	Picture	Fixation Cross Sternberg Letters after Stroop	10281421	0	1	37319	2	0	next	other	0
Fage_P102a	247	Pulse	99	10292839	11418	1
Fage_P102a	247	Pulse	99	10305238	23817	1
Fage_P102a	247	Pulse	99	10317638	36217	1
Fage_P102a	248	Picture	Retrieval Sternberg Letters	10318740	0	1	24824	2	0	next	incorrect	1154
Fage_P102a	248	Response	2	10326008	7268	1
Fage_P102a	248	Pulse	99	10330037	11297	1
Fage_P102a	248	Pulse	99	10342437	23697	1
Fage_P102a	249	Picture	Fixation Cross after Retrieval	10343564	0	1	149443	2	0	next	other	0
Fage_P102a	249	Pulse	99	10354837	11273	1
Fage_P102a	249	Pulse	99	10367237	23673	1
Fage_P102a	249	Pulse	99	10379636	36072	1
Fage_P102a	249	Pulse	99	10392036	48472	1
Fage_P102a	249	Pulse	99	10404436	60872	1
Fage_P102a	249	Pulse	99	10416835	73271	1
Fage_P102a	249	Pulse	99	10429235	85671	1
Fage_P102a	249	Pulse	99	10441634	98070	1
Fage_P102a	249	Pulse	99	10454034	110470	1
Fage_P102a	249	Pulse	99	10466434	122870	1
Fage_P102a	249	Pulse	99	10478833	135269	1
Fage_P102a	249	Pulse	99	10491233	147669	1
Fage_P102a	250	Picture	Encoding Sternberg Letters	10493007	0	1	24824	2	0	next	other	0
Fage_P102a	250	Pulse	99	10503633	10626	1
Fage_P102a	250	Pulse	99	10516032	23025	1
Fage_P102a	251	Picture	Fixation Cross Sternberg Letters after Encoding	10517831	0	1	12496	2	0	next	other	0
Fage_P102a	251	Pulse	99	10528432	10601	1
Fage_P102a	252	Picture	Stroop Sternberg	10530327	0	1	24823	2	0	next	hit	1176
Fage_P102a	252	Response	1	10536902	6575	1
Fage_P102a	252	Pulse	99	10540832	10505	1
Fage_P102a	252	Pulse	99	10553231	22904	1
Fage_P102a	253	Picture	Fixation Cross Sternberg Letters after Stroop	10555150	0	1	37320	2	0	next	other	0
Fage_P102a	253	Pulse	99	10565631	10481	1
Fage_P102a	253	Pulse	99	10578031	22881	1
Fage_P102a	253	Pulse	99	10590430	35280	1
Fage_P102a	254	Picture	Retrieval Sternberg Letters	10592470	0	1	24823	3	0	next	hit	1184
Fage_P102a	254	Response	1	10600230	7760	1
Fage_P102a	254	Pulse	99	10602830	10360	1
Fage_P102a	254	Pulse	99	10615230	22760	1
Fage_P102a	255	Picture	Fixation Cross after Retrieval	10617293	0	2	137115	3	0	next	other	0
Fage_P102a	255	Pulse	99	10627629	10336	1
Fage_P102a	255	Pulse	99	10640029	22736	1
Fage_P102a	255	Pulse	99	10652428	35135	1
Fage_P102a	255	Pulse	99	10664828	47535	1
Fage_P102a	255	Pulse	99	10677228	59935	1
Fage_P102a	255	Pulse	99	10689628	72335	1
Fage_P102a	255	Pulse	99	10702027	84734	1
Fage_P102a	255	Pulse	99	10714427	97134	1
Fage_P102a	255	Pulse	99	10726827	109534	1
Fage_P102a	255	Pulse	99	10739226	121933	1
Fage_P102a	255	Pulse	99	10751626	134333	1
Fage_P102a	256	Picture	Encoding Sternberg Letters	10754408	0	1	24824	2	0	next	other	0
Fage_P102a	256	Pulse	99	10764026	9618	1
Fage_P102a	256	Pulse	99	10776425	22017	1
Fage_P102a	257	Picture	Fixation Cross Sternberg Letters after Encoding	10779232	0	1	12495	2	0	next	other	0
Fage_P102a	257	Pulse	99	10788825	9593	1
Fage_P102a	258	Picture	Stroop Sternberg	10791727	0	1	24824	2	0	next	incorrect	1205
Fage_P102a	258	Response	2	10798555	6828	1
Fage_P102a	258	Pulse	99	10801224	9497	1
Fage_P102a	258	Pulse	99	10813624	21897	1
Fage_P102a	259	Picture	Fixation Cross Sternberg Letters after Stroop	10816551	0	1	37319	2	0	next	other	0
Fage_P102a	259	Pulse	99	10826024	9473	1
Fage_P102a	259	Pulse	99	10838424	21873	1
Fage_P102a	259	Pulse	99	10850823	34272	1
Fage_P102a	260	Picture	Retrieval Sternberg Letters	10853870	0	1	24824	2	0	next	incorrect	1213
Fage_P102a	260	Response	2	10862153	8283	1
Fage_P102a	260	Pulse	99	10863223	9353	1
Fage_P102a	260	Pulse	99	10875622	21752	1
Fage_P102a	261	Picture	Fixation Cross after Retrieval	10878694	0	1	112291	2	0	next	other	0
Fage_P102a	261	Pulse	99	10888022	9328	1
Fage_P102a	261	Pulse	99	10900422	21728	1
Fage_P102a	261	Pulse	99	10912821	34127	1
Fage_P102a	261	Pulse	99	10925221	46527	1
Fage_P102a	261	Pulse	99	10937621	58927	1
Fage_P102a	261	Pulse	99	10950020	71326	1
Fage_P102a	261	Pulse	99	10962420	83726	1
Fage_P102a	261	Pulse	99	10974820	96126	1
Fage_P102a	261	Pulse	99	10987219	108525	1
Fage_P102a	262	Picture	Encoding Sternberg Letters	10990985	0	1	24824	2	0	next	other	0
Fage_P102a	262	Pulse	99	10999619	8634	1
Fage_P102a	262	Pulse	99	11012019	21034	1
Fage_P102a	263	Picture	Fixation Cross Sternberg Letters after Encoding	11015809	0	1	12495	2	0	next	other	0
Fage_P102a	263	Pulse	99	11024418	8609	1
Fage_P102a	264	Picture	Stroop Sternberg	11028304	0	1	24824	2	0	next	incorrect	1232
Fage_P102a	264	Response	2	11033858	5554	1
Fage_P102a	264	Pulse	99	11036818	8514	1
Fage_P102a	264	Pulse	99	11049218	20914	1
Fage_P102a	265	Picture	Fixation Cross Sternberg Letters after Stroop	11053128	0	1	37319	2	0	next	other	0
Fage_P102a	265	Pulse	99	11061617	8489	1
Fage_P102a	265	Pulse	99	11074017	20889	1
Fage_P102a	265	Pulse	99	11086417	33289	1
Fage_P102a	266	Picture	Retrieval Sternberg Letters	11090447	0	1	24824	2	0	next	incorrect	1240
Fage_P102a	266	Response	2	11097346	6899	1
Fage_P102a	266	Pulse	99	11098816	8369	1
Fage_P102a	266	Pulse	99	11111216	20769	1
Fage_P102a	267	Picture	Fixation Cross after Retrieval	11115271	0	1	149443	2	0	next	other	0
Fage_P102a	267	Pulse	99	11123615	8344	1
Fage_P102a	267	Pulse	99	11136015	20744	1
Fage_P102a	267	Pulse	99	11148415	33144	1
Fage_P102a	267	Pulse	99	11160815	45544	1
Fage_P102a	267	Pulse	99	11173214	57943	1
Fage_P102a	267	Pulse	99	11185614	70343	1
Fage_P102a	267	Pulse	99	11198013	82742	1
Fage_P102a	267	Pulse	99	11210413	95142	1
Fage_P102a	267	Pulse	99	11222813	107542	1
Fage_P102a	267	Pulse	99	11235212	119941	1
Fage_P102a	267	Pulse	99	11247612	132341	1
Fage_P102a	267	Pulse	99	11260012	144741	1
Fage_P102a	268	Picture	Encoding Sternberg Letters	11264714	0	1	24824	2	0	next	other	0
Fage_P102a	268	Pulse	99	11272411	7697	1
Fage_P102a	268	Pulse	99	11284811	20097	1
Fage_P102a	269	Picture	Fixation Cross Sternberg Letters after Encoding	11289538	0	1	12495	2	0	next	other	0
Fage_P102a	269	Pulse	99	11297211	7673	1
Fage_P102a	270	Picture	Stroop Sternberg	11302033	0	1	24824	2	0	next	incorrect	1263
Fage_P102a	270	Pulse	99	11309610	7577	1
Fage_P102a	270	Response	2	11309970	7937	1
Fage_P102a	270	Pulse	99	11322010	19977	1
Fage_P102a	271	Picture	Fixation Cross Sternberg Letters after Stroop	11326857	0	1	37319	2	0	next	other	0
Fage_P102a	271	Pulse	99	11334410	7553	1
Fage_P102a	271	Pulse	99	11346809	19952	1
Fage_P102a	271	Pulse	99	11359209	32352	1
Fage_P102a	272	Picture	Retrieval Sternberg Letters	11364176	0	1	24824	2	0	next	hit	1271
Fage_P102a	272	Pulse	99	11371609	7433	1
Fage_P102a	272	Response	1	11372288	8112	1
Fage_P102a	272	Pulse	99	11384008	19832	1
Fage_P102a	273	Picture	Fixation Cross after Retrieval	11389000	0	1	124619	3	0	next	other	0
Fage_P102a	273	Pulse	99	11396408	7408	1
Fage_P102a	273	Pulse	99	11408808	19808	1
Fage_P102a	273	Pulse	99	11421207	32207	1
Fage_P102a	273	Pulse	99	11433607	44607	1
Fage_P102a	273	Pulse	99	11446007	57007	1
Fage_P102a	273	Pulse	99	11458406	69406	1
Fage_P102a	273	Pulse	99	11470806	81806	1
Fage_P102a	273	Pulse	99	11483206	94206	1
Fage_P102a	273	Pulse	99	11495605	106605	1
Fage_P102a	273	Pulse	99	11508005	119005	1
Fage_P102a	274	Picture	Encoding Sternberg Letters	11513619	0	2	24824	3	0	next	other	0
Fage_P102a	274	Pulse	99	11520405	6786	1
Fage_P102a	274	Pulse	99	11532804	19185	1
Fage_P102a	275	Picture	Fixation Cross Sternberg Letters after Encoding	11538443	0	1	12496	2	0	next	other	0
Fage_P102a	275	Pulse	99	11545204	6761	1
Fage_P102a	276	Picture	Stroop Sternberg	11550939	0	1	24823	3	0	next	incorrect	1290
Fage_P102a	276	Response	2	11556524	5585	1
Fage_P102a	276	Pulse	99	11557603	6664	1
Fage_P102a	276	Pulse	99	11570003	19064	1
Fage_P102a	277	Picture	Fixation Cross Sternberg Letters after Stroop	11575762	0	2	37320	3	0	next	other	0
Fage_P102a	277	Pulse	99	11582403	6641	1
Fage_P102a	277	Pulse	99	11594802	19040	1
Fage_P102a	277	Pulse	99	11607202	31440	1
Fage_P102a	278	Picture	Retrieval Sternberg Letters	11613082	0	1	24823	3	0	next	hit	1299
Fage_P102a	278	Pulse	99	11619602	6520	1
Fage_P102a	278	Response	1	11627922	14840	1
Fage_P102a	278	Pulse	99	11632001	18919	1
Fage_P102a	279	Picture	Fixation Cross after Retrieval	11637905	0	2	112291	3	0	next	other	0
Fage_P102a	279	Pulse	99	11644401	6496	1
Fage_P102a	279	Pulse	99	11656801	18896	1
Fage_P102a	279	Pulse	99	11669200	31295	1
Fage_P102a	279	Pulse	99	11681600	43695	1
Fage_P102a	279	Pulse	99	11694000	56095	1
Fage_P102a	279	Pulse	99	11706399	68494	1
Fage_P102a	279	Pulse	99	11718799	80894	1
Fage_P102a	279	Pulse	99	11731199	93294	1
Fage_P102a	279	Pulse	99	11743598	105693	1
Fage_P102a	280	Picture	Encoding Sternberg Letters	11750196	0	1	24824	2	0	next	other	0
Fage_P102a	280	Pulse	99	11755998	5802	1
Fage_P102a	280	Pulse	99	11768398	18202	1
Fage_P102a	281	Picture	Fixation Cross Sternberg Letters after Encoding	11775020	0	1	12495	2	0	next	other	0
Fage_P102a	281	Pulse	99	11780797	5777	1
Fage_P102a	282	Picture	Stroop Sternberg	11787515	0	1	24824	2	0	next	hit	1318
Fage_P102a	282	Pulse	99	11793197	5682	1
Fage_P102a	282	Response	1	11796227	8712	1
Fage_P102a	282	Pulse	99	11805597	18082	1
Fage_P102a	283	Picture	Fixation Cross Sternberg Letters after Stroop	11812339	0	1	37319	2	0	next	other	0
Fage_P102a	283	Pulse	99	11817996	5657	1
Fage_P102a	283	Pulse	99	11830396	18057	1
Fage_P102a	283	Pulse	99	11842796	30457	1
Fage_P102a	284	Picture	Retrieval Sternberg Letters	11849658	0	1	24824	2	0	next	hit	1326
Fage_P102a	284	Pulse	99	11855195	5537	1
Fage_P102a	284	Response	1	11859185	9527	1
Fage_P102a	284	Pulse	99	11867595	17937	1
Fage_P102a	285	Picture	Fixation Cross after Retrieval	11874482	0	1	137115	2	0	next	other	0
Fage_P102a	285	Pulse	99	11879995	5513	1
Fage_P102a	285	Pulse	99	11892394	17912	1
Fage_P102a	285	Pulse	99	11904794	30312	1
Fage_P102a	285	Pulse	99	11917194	42712	1
Fage_P102a	285	Pulse	99	11929593	55111	1
Fage_P102a	285	Pulse	99	11941993	67511	1
Fage_P102a	285	Pulse	99	11954392	79910	1
Fage_P102a	285	Pulse	99	11966792	92310	1
Fage_P102a	285	Pulse	99	11979192	104710	1
Fage_P102a	285	Pulse	99	11991591	117109	1
Fage_P102a	285	Pulse	99	12004001	129519	1
Fage_P102a	286	Picture	Encoding Sternberg Letters	12011597	0	1	24824	2	0	next	other	0
Fage_P102a	286	Pulse	99	12016391	4794	1
Fage_P102a	286	Pulse	99	12028800	17203	1
Fage_P102a	287	Picture	Fixation Cross Sternberg Letters after Encoding	12036421	0	1	12495	2	0	next	other	0
Fage_P102a	287	Pulse	99	12041200	4779	1
Fage_P102a	288	Picture	Stroop Sternberg	12048916	0	1	24824	2	0	next	hit	1347
Fage_P102a	288	Pulse	99	12053600	4684	1
Fage_P102a	288	Response	1	12054740	5824	1
Fage_P102a	288	Pulse	99	12065999	17083	1
Fage_P102a	289	Picture	Fixation Cross Sternberg Letters after Stroop	12073740	0	1	37319	2	0	next	other	0
Fage_P102a	289	Pulse	99	12078399	4659	1
Fage_P102a	289	Pulse	99	12090799	17059	1
Fage_P102a	289	Pulse	99	12103198	29458	1
Fage_P102a	290	Picture	Retrieval Sternberg Letters	12111059	0	1	24824	2	0	next	incorrect	1355
Fage_P102a	290	Pulse	99	12115598	4539	1
Fage_P102a	290	Response	2	12118678	7619	1
Fage_P102a	290	Pulse	99	12127998	16939	1
Fage_P102a	291	Picture	Fixation Cross after Retrieval	12135883	0	1	112291	2	0	next	other	0
Fage_P102a	291	Pulse	99	12140397	4514	1
Fage_P102a	291	Pulse	99	12152797	16914	1
Fage_P102a	291	Pulse	99	12165197	29314	1
Fage_P102a	291	Pulse	99	12177596	41713	1
Fage_P102a	291	Pulse	99	12189996	54113	1
Fage_P102a	291	Pulse	99	12202396	66513	1
Fage_P102a	291	Pulse	99	12214795	78912	1
Fage_P102a	291	Pulse	99	12227195	91312	1
Fage_P102a	291	Pulse	99	12239595	103712	1
Fage_P102a	292	Picture	End Sternberg	12248174	0	1	37319	2	0	next	other	0
Fage_P102a	292	Pulse	99	12251994	3820	1
Fage_P102a	292	Pulse	99	12264394	16220	1
Fage_P102a	292	Pulse	99	12276794	28620	1
Fage_P102a	293	Picture	Instruction Stroop	12285493	0	1	37319	2	0	next	other	0
Fage_P102a	293	Pulse	99	12289193	3700	1
Fage_P102a	293	Pulse	99	12301593	16100	1
Fage_P102a	293	Pulse	99	12313992	28499	1
Fage_P102a	294	Picture	stroop neutral close	12322812	0	1	24823	3	0	next	incorrect	1377
Fage_P102a	294	Pulse	99	12326392	3580	1
Fage_P102a	294	Response	2	12334332	11520	1
Fage_P102a	294	Pulse	99	12338792	15980	1
Fage_P102a	295	Picture	stroop neutral close	12347635	0	2	24825	3	0	next	hit	1381
Fage_P102a	295	Pulse	99	12351191	3556	1
Fage_P102a	295	Response	1	12356071	8436	1
Fage_P102a	295	Pulse	99	12363591	15956	1
Fage_P102a	296	Picture	stroop neutral close	12372460	0	1	24824	2	0	next	incorrect	1385
Fage_P102a	296	Pulse	99	12375991	3531	1
Fage_P102a	296	Response	2	12378951	6491	1
Fage_P102a	296	Pulse	99	12388390	15930	1
Fage_P102a	297	Picture	stroop neutral close	12397284	0	1	24990	2	0	next	incorrect	1389
Fage_P102a	297	Pulse	99	12400790	3506	1
Fage_P102a	297	Response	2	12403550	6266	1
Fage_P102a	297	Pulse	99	12413190	15906	1
Fage_P102a	298	Picture	stroop neutral close	12422274	0	1	24824	2	0	next	hit	1393
Fage_P102a	298	Pulse	99	12425589	3315	1
Fage_P102a	298	Response	1	12427939	5665	1
Fage_P102a	298	Pulse	99	12437989	15715	1
Fage_P102a	299	Picture	stroop neutral close	12447098	0	1	24824	2	0	next	incorrect	1397
Fage_P102a	299	Pulse	99	12450389	3291	1
Fage_P102a	299	Response	2	12453578	6480	1
Fage_P102a	299	Pulse	99	12462788	15690	1
Fage_P102a	300	Picture	Fixation Cross Stroop	12471922	0	1	124619	2	0	next	other	0
Fage_P102a	300	Pulse	99	12475188	3266	1
Fage_P102a	300	Pulse	99	12487588	15666	1
Fage_P102a	300	Pulse	99	12499987	28065	1
Fage_P102a	300	Pulse	99	12512387	40465	1
Fage_P102a	300	Pulse	99	12524787	52865	1
Fage_P102a	300	Pulse	99	12537186	65264	1
Fage_P102a	300	Pulse	99	12549586	77664	1
Fage_P102a	300	Pulse	99	12561986	90064	1
Fage_P102a	300	Pulse	99	12574385	102463	1
Fage_P102a	300	Pulse	99	12586785	114863	1
Fage_P102a	301	Picture	stroop neutral close	12596541	0	1	24824	2	0	next	hit	1412
Fage_P102a	301	Pulse	99	12599185	2644	1
Fage_P102a	301	Response	1	12602884	6343	1
Fage_P102a	301	Pulse	99	12611584	15043	1
Fage_P102a	302	Picture	stroop neutral close	12621365	0	1	24824	2	0	next	incorrect	1416
Fage_P102a	302	Pulse	99	12623984	2619	1
Fage_P102a	302	Response	2	12629804	8439	1
Fage_P102a	302	Pulse	99	12636383	15018	1
Fage_P102a	303	Picture	stroop neutral close	12646189	0	1	24824	2	0	next	incorrect	1420
Fage_P102a	303	Pulse	99	12648783	2594	1
Fage_P102a	303	Response	2	12651973	5784	1
Fage_P102a	303	Pulse	99	12661183	14994	1
Fage_P102a	304	Picture	stroop neutral close	12671013	0	1	24824	2	0	next	incorrect	1424
Fage_P102a	304	Pulse	99	12673583	2570	1
Fage_P102a	304	Response	2	12676482	5469	1
Fage_P102a	304	Pulse	99	12685982	14969	1
Fage_P102a	305	Picture	stroop neutral close	12695837	0	1	24990	2	0	next	hit	1428
Fage_P102a	305	Pulse	99	12698382	2545	1
Fage_P102a	305	Response	1	12701562	5725	1
Fage_P102a	305	Pulse	99	12710781	14944	1
Fage_P102a	306	Picture	stroop neutral close	12720827	0	1	24824	2	0	next	incorrect	1432
Fage_P102a	306	Pulse	99	12723181	2354	1
Fage_P102a	306	Response	2	12727221	6394	1
Fage_P102a	306	Pulse	99	12735581	14754	1
Fage_P102a	307	Picture	Fixation Cross Stroop	12745651	0	1	124619	3	0	next	other	0
Fage_P102a	307	Pulse	99	12747980	2329	1
Fage_P102a	307	Pulse	99	12760380	14729	1
Fage_P102a	307	Pulse	99	12772780	27129	1
Fage_P102a	307	Pulse	99	12785179	39528	1
Fage_P102a	307	Pulse	99	12797579	51928	1
Fage_P102a	307	Pulse	99	12809979	64328	1
Fage_P102a	307	Pulse	99	12822378	76727	1
Fage_P102a	307	Pulse	99	12834778	89127	1
Fage_P102a	307	Pulse	99	12847178	101527	1
Fage_P102a	307	Pulse	99	12859577	113926	1
Fage_P102a	308	Picture	stroop neutral close	12870270	0	2	24991	3	0	next	hit	1447
Fage_P102a	308	Pulse	99	12871977	1707	1
Fage_P102a	308	Response	1	12878467	8197	1
Fage_P102a	308	Pulse	99	12884377	14107	1
Fage_P102a	309	Picture	stroop neutral close	12895261	0	1	24824	2	0	next	incorrect	1451
Fage_P102a	309	Pulse	99	12896776	1515	1
Fage_P102a	309	Response	2	12902796	7535	1
Fage_P102a	309	Pulse	99	12909176	13915	1
Fage_P102a	310	Picture	stroop neutral close	12920085	0	1	24824	2	0	next	incorrect	1455
Fage_P102a	310	Pulse	99	12921576	1491	1
Fage_P102a	310	Response	2	12926215	6130	1
Fage_P102a	310	Pulse	99	12933975	13890	1
Fage_P102a	311	Picture	stroop neutral close	12944909	0	1	24824	2	0	next	incorrect	1459
Fage_P102a	311	Pulse	99	12946375	1466	1
Fage_P102a	311	Response	2	12951525	6616	1
Fage_P102a	311	Pulse	99	12958775	13866	1
Fage_P102a	312	Picture	stroop neutral close	12969733	0	1	24990	2	0	next	hit	1463
Fage_P102a	312	Pulse	99	12971174	1441	1
Fage_P102a	312	Response	1	12975354	5621	1
Fage_P102a	312	Pulse	99	12983574	13841	1
Fage_P102a	313	Picture	stroop neutral close	12994723	0	1	24824	2	0	next	hit	1467
Fage_P102a	313	Pulse	99	12995974	1251	1
Fage_P102a	313	Response	1	13000033	5310	1
Fage_P102a	313	Pulse	99	13008373	13650	1
Fage_P102a	314	Picture	Fixation Cross Stroop	13019547	0	1	124619	2	0	next	other	0
Fage_P102a	314	Pulse	99	13020773	1226	1
Fage_P102a	314	Pulse	99	13033172	13625	1
Fage_P102a	314	Pulse	99	13045572	26025	1
Fage_P102a	314	Pulse	99	13057972	38425	1
Fage_P102a	314	Pulse	99	13070371	50824	1
Fage_P102a	314	Pulse	99	13082771	63224	1
Fage_P102a	314	Pulse	99	13095171	75624	1
Fage_P102a	314	Pulse	99	13107570	88023	1
Fage_P102a	314	Pulse	99	13119970	100423	1
Fage_P102a	314	Pulse	99	13132370	112823	1
Fage_P102a	315	Picture	stroop neutral close	13144166	0	1	24824	2	0	next	incorrect	1482
Fage_P102a	315	Pulse	99	13144769	603	1
Fage_P102a	315	Response	2	13151109	6943	1
Fage_P102a	315	Pulse	99	13157169	13003	1
Fage_P102a	316	Picture	stroop neutral close	13168990	0	1	24991	2	0	next	hit	1486
Fage_P102a	316	Pulse	99	13169569	579	1
Fage_P102a	316	Response	1	13177298	8308	1
Fage_P102a	316	Pulse	99	13181968	12978	1
Fage_P102a	317	Picture	stroop neutral close	13193981	0	1	24990	2	0	next	incorrect	1490
Fage_P102a	317	Pulse	99	13194368	387	1
Fage_P102a	317	Response	2	13200728	6747	1
Fage_P102a	317	Pulse	99	13206768	12787	1
Fage_P102a	318	Picture	stroop neutral close	13218971	0	1	24824	2	0	next	incorrect	1494
Fage_P102a	318	Pulse	99	13219167	196	1
Fage_P102a	318	Response	2	13224687	5716	1
Fage_P102a	318	Pulse	99	13231567	12596	1
Fage_P102a	319	Picture	stroop neutral close	13243795	0	1	24991	2	0	next	incorrect	1498
Fage_P102a	319	Pulse	99	13243967	172	1
Fage_P102a	319	Response	2	13249196	5401	1
Fage_P102a	319	Pulse	99	13256366	12571	1
Fage_P102a	319	Pulse	99	13268766	24971	1
Fage_P102a	320	Picture	stroop neutral close	13268786	0	1	24823	3	0	next	incorrect	1502
Fage_P102a	320	Response	2	13275336	6550	1
Fage_P102a	320	Pulse	99	13281166	12380	1
Fage_P102a	320	Pulse	99	13293565	24779	1
Fage_P102a	321	Picture	Fixation Cross Stroop	13293609	0	2	124620	3	0	next	other	0
Fage_P102a	321	Pulse	99	13305965	12356	1
Fage_P102a	321	Pulse	99	13318365	24756	1
Fage_P102a	321	Pulse	99	13330764	37155	1
Fage_P102a	321	Pulse	99	13343164	49555	1
Fage_P102a	321	Pulse	99	13355564	61955	1
Fage_P102a	321	Pulse	99	13367963	74354	1
Fage_P102a	321	Pulse	99	13380363	86754	1
Fage_P102a	321	Pulse	99	13392763	99154	1
Fage_P102a	321	Pulse	99	13405162	111553	1
Fage_P102a	321	Pulse	99	13417562	123953	1
Fage_P102a	322	Picture	stroop maximum incongruent	13418229	0	1	24824	2	0	next	hit	1517
Fage_P102a	322	Response	1	13426762	8533	1
Fage_P102a	322	Pulse	99	13429961	11732	1
Fage_P102a	322	Pulse	99	13442361	24132	1
Fage_P102a	323	Picture	stroop maximum incongruent	13443053	0	1	24824	2	0	next	hit	1521
Fage_P102a	323	Response	1	13450561	7508	1
Fage_P102a	323	Pulse	99	13454761	11708	1
Fage_P102a	323	Pulse	99	13467160	24107	1
Fage_P102a	324	Picture	stroop maximum incongruent	13467877	0	1	24824	2	0	next	hit	1525
Fage_P102a	324	Response	1	13475010	7133	1
Fage_P102a	324	Pulse	99	13479560	11683	1
Fage_P102a	324	Pulse	99	13491960	24083	1
Fage_P102a	325	Picture	stroop maximum incongruent	13492701	0	1	24990	2	0	next	incorrect	1529
Fage_P102a	325	Response	2	13499220	6519	1
Fage_P102a	325	Pulse	99	13504359	11658	1
Fage_P102a	325	Pulse	99	13516759	24058	1
Fage_P102a	326	Picture	stroop maximum incongruent	13517691	0	1	24824	2	0	next	hit	1533
Fage_P102a	326	Response	1	13524059	6368	1
Fage_P102a	326	Pulse	99	13529159	11468	1
Fage_P102a	326	Pulse	99	13541558	23867	1
Fage_P102a	327	Picture	stroop maximum incongruent	13542515	0	1	24824	2	0	next	incorrect	1537
Fage_P102a	327	Response	2	13548838	6323	1
Fage_P102a	327	Pulse	99	13553958	11443	1
Fage_P102a	327	Pulse	99	13566358	23843	1
Fage_P102a	328	Picture	Fixation Cross Stroop	13567339	0	1	124619	2	0	next	other	0
Fage_P102a	328	Pulse	99	13578757	11418	1
Fage_P102a	328	Pulse	99	13591157	23818	1
Fage_P102a	328	Pulse	99	13603557	36218	1
Fage_P102a	328	Pulse	99	13615956	48617	1
Fage_P102a	328	Pulse	99	13628356	61017	1
Fage_P102a	328	Pulse	99	13640756	73417	1
Fage_P102a	328	Pulse	99	13653155	85816	1
Fage_P102a	328	Pulse	99	13665555	98216	1
Fage_P102a	328	Pulse	99	13677955	110616	1
Fage_P102a	328	Pulse	99	13690354	123015	1
Fage_P102a	329	Picture	stroop maximum incongruent	13691958	0	1	24824	2	0	next	incorrect	1552
Fage_P102a	329	Response	2	13701474	9516	1
Fage_P102a	329	Pulse	99	13702754	10796	1
Fage_P102a	329	Pulse	99	13715154	23196	1
Fage_P102a	330	Picture	stroop maximum incongruent	13716782	0	1	24824	2	0	next	incorrect	1556
Fage_P102a	330	Response	2	13725493	8711	1
Fage_P102a	330	Pulse	99	13727553	10771	1
Fage_P102a	330	Pulse	99	13739953	23171	1
Fage_P102a	331	Picture	stroop maximum incongruent	13741606	0	1	24824	2	0	next	hit	1560
Fage_P102a	331	Response	1	13749383	7777	1
Fage_P102a	331	Pulse	99	13752352	10746	1
Fage_P102a	331	Pulse	99	13764752	23146	1
Fage_P102a	332	Picture	stroop maximum incongruent	13766430	0	1	24824	2	0	next	hit	1564
Fage_P102a	332	Response	1	13772822	6392	1
Fage_P102a	332	Pulse	99	13777152	10722	1
Fage_P102a	332	Pulse	99	13789552	23122	1
Fage_P102a	333	Picture	stroop maximum incongruent	13791254	0	1	24990	2	0	next	hit	1568
Fage_P102a	333	Response	1	13797151	5897	1
Fage_P102a	333	Pulse	99	13801951	10697	1
Fage_P102a	333	Pulse	99	13814351	23097	1
Fage_P102a	334	Picture	stroop maximum incongruent	13816244	0	1	24824	2	0	next	incorrect	1572
Fage_P102a	334	Response	2	13821591	5347	1
Fage_P102a	334	Pulse	99	13826750	10506	1
Fage_P102a	334	Pulse	99	13839150	22906	1
Fage_P102a	335	Picture	Fixation Cross Stroop	13841068	0	1	124619	3	0	next	other	0
Fage_P102a	335	Pulse	99	13851550	10482	1
Fage_P102a	335	Pulse	99	13863949	22881	1
Fage_P102a	335	Pulse	99	13876359	35291	1
Fage_P102a	335	Pulse	99	13888759	47691	1
Fage_P102a	335	Pulse	99	13901158	60090	1
Fage_P102a	335	Pulse	99	13913558	72490	1
Fage_P102a	335	Pulse	99	13925958	84890	1
Fage_P102a	335	Pulse	99	13938357	97289	1
Fage_P102a	335	Pulse	99	13950757	109689	1
Fage_P102a	335	Pulse	99	13963157	122089	1
Fage_P102a	336	Picture	stroop maximum incongruent	13965687	0	2	24824	3	0	next	hit	1587
Fage_P102a	336	Response	1	13972466	6779	1
Fage_P102a	336	Pulse	99	13975556	9869	1
Fage_P102a	336	Pulse	99	13987956	22269	1
Fage_P102a	337	Picture	stroop maximum incongruent	13990511	0	1	24824	2	0	next	hit	1591
Fage_P102a	337	Response	1	13996356	5845	1
Fage_P102a	337	Pulse	99	14000355	9844	1
Fage_P102a	337	Pulse	99	14012755	22244	1
Fage_P102a	338	Picture	stroop maximum incongruent	14015335	0	1	24824	2	0	next	incorrect	1595
Fage_P102a	338	Response	2	14021136	5801	1
Fage_P102a	338	Pulse	99	14025155	9820	1
Fage_P102a	338	Pulse	99	14037555	22220	1
Fage_P102a	339	Picture	stroop maximum incongruent	14040159	0	1	24824	2	0	next	hit	1599
Fage_P102a	339	Response	1	14046614	6455	1
Fage_P102a	339	Pulse	99	14049954	9795	1
Fage_P102a	339	Pulse	99	14062354	22195	1
Fage_P102a	340	Picture	stroop maximum incongruent	14064983	0	1	24991	2	0	next	hit	1603
Fage_P102a	340	Response	1	14071264	6281	1
Fage_P102a	340	Pulse	99	14074753	9770	1
Fage_P102a	340	Pulse	99	14087153	22170	1
Fage_P102a	341	Picture	stroop maximum incongruent	14089974	0	1	24823	3	0	next	incorrect	1607
Fage_P102a	341	Response	2	14095943	5969	1
Fage_P102a	341	Pulse	99	14099553	9579	1
Fage_P102a	341	Pulse	99	14111953	21979	1
Fage_P102a	342	Picture	Fixation Cross Stroop	14114797	0	2	124620	3	0	next	other	0
Fage_P102a	342	Pulse	99	14124352	9555	1
Fage_P102a	342	Pulse	99	14136752	21955	1
Fage_P102a	342	Pulse	99	14149152	34355	1
Fage_P102a	342	Pulse	99	14161551	46754	1
Fage_P102a	342	Pulse	99	14173951	59154	1
Fage_P102a	342	Pulse	99	14186351	71554	1
Fage_P102a	342	Pulse	99	14198750	83953	1
Fage_P102a	342	Pulse	99	14211150	96353	1
Fage_P102a	342	Pulse	99	14223549	108752	1
Fage_P102a	342	Pulse	99	14235949	121152	1
Fage_P102a	343	Picture	stroop maximum incongruent	14239417	0	1	24824	2	0	next	incorrect	1623
Fage_P102a	343	Pulse	99	14248349	8932	1
Fage_P102a	343	Response	2	14248389	8972	1
Fage_P102a	343	Pulse	99	14260748	21331	1
Fage_P102a	344	Picture	stroop maximum incongruent	14264241	0	1	24990	2	0	next	hit	1626
Fage_P102a	344	Response	1	14270288	6047	1
Fage_P102a	344	Pulse	99	14273148	8907	1
Fage_P102a	344	Pulse	99	14285548	21307	1
Fage_P102a	345	Picture	stroop maximum incongruent	14289231	0	1	24824	2	0	next	incorrect	1630
Fage_P102a	345	Response	2	14295737	6506	1
Fage_P102a	345	Pulse	99	14297947	8716	1
Fage_P102a	345	Pulse	99	14310347	21116	1
Fage_P102a	346	Picture	stroop maximum incongruent	14314055	0	1	24991	2	0	next	incorrect	1635
Fage_P102a	346	Pulse	99	14322747	8692	1
Fage_P102a	346	Response	2	14324296	10241	1
Fage_P102a	346	Pulse	99	14335146	21091	1
Fage_P102a	347	Picture	stroop maximum incongruent	14339046	0	1	24823	3	0	next	incorrect	1638
Fage_P102a	347	Response	2	14345876	6830	1
Fage_P102a	347	Pulse	99	14347546	8500	1
Fage_P102a	347	Pulse	99	14359946	20900	1
Fage_P102a	348	Picture	stroop maximum incongruent	14363869	0	2	24824	3	0	next	incorrect	1642
Fage_P102a	348	Response	2	14370105	6236	1
Fage_P102a	348	Pulse	99	14372345	8476	1
Fage_P102a	348	Pulse	99	14384745	20876	1
Fage_P102a	349	Picture	Fixation Cross Stroop	14388693	0	1	124620	2	0	next	other	0
Fage_P102a	349	Pulse	99	14397145	8452	1
Fage_P102a	349	Pulse	99	14409544	20851	1
Fage_P102a	349	Pulse	99	14421944	33251	1
Fage_P102a	349	Pulse	99	14434344	45651	1
Fage_P102a	349	Pulse	99	14446743	58050	1
Fage_P102a	349	Pulse	99	14459143	70450	1
Fage_P102a	349	Pulse	99	14471542	82849	1
Fage_P102a	349	Pulse	99	14483942	95249	1
Fage_P102a	349	Pulse	99	14496342	107649	1
Fage_P102a	349	Pulse	99	14508741	120048	1
Fage_P102a	350	Picture	End Stroop	14513313	0	1	46630	2	0	next	other	0
Fage_P102a	350	Pulse	99	14521141	7828	1
Fage_P102a	350	Pulse	99	14533541	20228	1
Fage_P102a	350	Pulse	99	14545940	32627	1
