# Supplementary material for: Towards clinical applicability of fMRI via systematic filtering
Source: PLoS One. 2025 May 12;20(5):e0321088. doi: 10.1371/journal.pone.0321088 (PMC12068634; doi:10.1371/journal.pone.0321088)
Supplement: S1 Code — (ZIP) [file pone.0321088.s001.zip › PLOS_DATA_CODE/Logfiles/Fage_P102b-fage.log]

Scenario - Fage Final
Logfile written - 08/16/2013 15:11:18

Subject	Trial	Event Type	Code	Time	TTime	Uncertainty	Duration	Uncertainty	ReqTime	ReqDur	Stim Type	Pair Index

Fage_p102b	1	Pulse	99	70054	80050	1
Fage_p102b	2	Picture	Instruction Sternberg Symbols	70302	0	1	37319	2	0	next	other	0
Fage_p102b	2	Pulse	99	82454	12152	1
Fage_p102b	2	Pulse	99	94853	24551	1
Fage_p102b	2	Pulse	99	107253	36951	1
Fage_p102b	3	Picture	Encoding Sternberg Symbols	107621	0	1	24824	2	0	next	other	0
Fage_p102b	3	Pulse	99	119653	12032	1
Fage_p102b	3	Pulse	99	132052	24431	1
Fage_p102b	4	Picture	Fixation Cross Sternberg Symbols after Encoding	132445	0	1	12495	2	0	next	other	0
Fage_p102b	4	Pulse	99	144452	12007	1
Fage_p102b	5	Picture	Stroop Sternberg	144940	0	1	24824	2	0	next	incorrect	12
Fage_p102b	5	Response	2	152912	7972	1
Fage_p102b	5	Pulse	99	156851	11911	1
Fage_p102b	5	Pulse	99	169251	24311	1
Fage_p102b	6	Picture	Fixation Cross Sternberg Symbols after Stroop	169764	0	1	37319	3	0	next	other	0
Fage_p102b	6	Pulse	99	181651	11887	1
Fage_p102b	6	Pulse	99	194051	24287	1
Fage_p102b	6	Pulse	99	206450	36686	1
Fage_p102b	7	Picture	Retrieval Sternberg Symbols	207083	0	2	24824	3	0	next	hit	20
Fage_p102b	7	Response	1	217710	10627	1
Fage_p102b	7	Pulse	99	218850	11767	1
Fage_p102b	7	Pulse	99	231249	24166	1
Fage_p102b	8	Picture	Fixation Cross after Retrieval	231907	0	1	112291	2	0	next	other	0
Fage_p102b	8	Pulse	99	243649	11742	1
Fage_p102b	8	Pulse	99	256049	24142	1
Fage_p102b	8	Pulse	99	268448	36541	1
Fage_p102b	8	Pulse	99	280848	48941	1
Fage_p102b	8	Pulse	99	293248	61341	1
Fage_p102b	8	Pulse	99	305647	73740	1
Fage_p102b	8	Pulse	99	318047	86140	1
Fage_p102b	8	Pulse	99	330447	98540	1
Fage_p102b	8	Pulse	99	342846	110939	1
Fage_p102b	9	Picture	Encoding Sternberg Symbols	344198	0	1	24824	2	0	next	other	0
Fage_p102b	9	Pulse	99	355246	11048	1
Fage_p102b	9	Pulse	99	367646	23448	1
Fage_p102b	10	Picture	Fixation Cross Sternberg Symbols after Encoding	369022	0	1	12495	2	0	next	other	0
Fage_p102b	10	Pulse	99	380045	11023	1
Fage_p102b	11	Picture	Stroop Sternberg	381517	0	1	24824	2	0	next	incorrect	39
Fage_p102b	11	Response	2	387855	6338	1
Fage_p102b	11	Pulse	99	392445	10928	1
Fage_p102b	11	Pulse	99	404845	23328	1
Fage_p102b	12	Picture	Fixation Cross Sternberg Symbols after Stroop	406341	0	1	37319	2	0	next	other	0
Fage_p102b	12	Pulse	99	417244	10903	1
Fage_p102b	12	Pulse	99	429644	23303	1
Fage_p102b	12	Pulse	99	442044	35703	1
Fage_p102b	13	Picture	Retrieval Sternberg Symbols	443660	0	1	24824	2	0	next	hit	48
Fage_p102b	13	Pulse	99	454443	10783	1
Fage_p102b	13	Response	1	464743	21083	1
Fage_p102b	13	Pulse	99	466843	23183	1
Fage_p102b	14	Picture	Fixation Cross after Retrieval	468484	0	1	149443	2	0	next	other	0
Fage_p102b	14	Pulse	99	479243	10759	1
Fage_p102b	14	Pulse	99	491642	23158	1
Fage_p102b	14	Pulse	99	504042	35558	1
Fage_p102b	14	Pulse	99	516442	47958	1
Fage_p102b	14	Pulse	99	528841	60357	1
Fage_p102b	14	Pulse	99	541241	72757	1
Fage_p102b	14	Pulse	99	553641	85157	1
Fage_p102b	14	Pulse	99	566040	97556	1
Fage_p102b	14	Pulse	99	578440	109956	1
Fage_p102b	14	Pulse	99	590839	122355	1
Fage_p102b	14	Pulse	99	603239	134755	1
Fage_p102b	14	Pulse	99	615639	147155	1
Fage_p102b	15	Picture	Encoding Sternberg Symbols	617927	0	1	24824	2	0	next	other	0
Fage_p102b	15	Pulse	99	628039	10112	1
Fage_p102b	15	Pulse	99	640438	22511	1
Fage_p102b	16	Picture	Fixation Cross Sternberg Symbols after Encoding	642751	0	1	12495	2	0	next	other	0
Fage_p102b	16	Pulse	99	652838	10087	1
Fage_p102b	17	Picture	Stroop Sternberg	655246	0	1	24824	2	0	next	hit	69
Fage_p102b	17	Response	1	661918	6672	1
Fage_p102b	17	Pulse	99	665237	9991	1
Fage_p102b	17	Pulse	99	677637	22391	1
Fage_p102b	18	Picture	Fixation Cross Sternberg Symbols after Stroop	680070	0	1	37319	3	0	next	other	0
Fage_p102b	18	Pulse	99	690037	9967	1
Fage_p102b	18	Pulse	99	702437	22367	1
Fage_p102b	18	Pulse	99	714836	34766	1
Fage_p102b	19	Picture	Retrieval Sternberg Symbols	717389	0	2	24824	3	0	next	hit	77
Fage_p102b	19	Response	1	726336	8947	1
Fage_p102b	19	Pulse	99	727236	9847	1
Fage_p102b	19	Pulse	99	739635	22246	1
Fage_p102b	20	Picture	Fixation Cross after Retrieval	742213	0	1	124620	2	0	next	other	0
Fage_p102b	20	Pulse	99	752035	9822	1
Fage_p102b	20	Pulse	99	764435	22222	1
Fage_p102b	20	Pulse	99	776834	34621	1
Fage_p102b	20	Pulse	99	789234	47021	1
Fage_p102b	20	Pulse	99	801634	59421	1
Fage_p102b	20	Pulse	99	814033	71820	1
Fage_p102b	20	Pulse	99	826433	84220	1
Fage_p102b	20	Pulse	99	838833	96620	1
Fage_p102b	20	Pulse	99	851232	109019	1
Fage_p102b	20	Pulse	99	863632	121419	1
Fage_p102b	21	Picture	Encoding Sternberg Symbols	866833	0	1	24823	3	0	next	other	0
Fage_p102b	21	Pulse	99	876032	9199	1
Fage_p102b	21	Pulse	99	888431	21598	1
Fage_p102b	22	Picture	Fixation Cross Sternberg Symbols after Encoding	891656	0	2	12496	3	0	next	other	0
Fage_p102b	22	Pulse	99	900831	9175	1
Fage_p102b	23	Picture	Stroop Sternberg	904152	0	1	24824	2	0	next	hit	97
Fage_p102b	23	Response	1	910901	6749	1
Fage_p102b	23	Pulse	99	913230	9078	1
Fage_p102b	23	Pulse	99	925630	21478	1
Fage_p102b	24	Picture	Fixation Cross Sternberg Symbols after Stroop	928976	0	1	37319	2	0	next	other	0
Fage_p102b	24	Pulse	99	938030	9054	1
Fage_p102b	24	Pulse	99	950430	21454	1
Fage_p102b	24	Pulse	99	962829	33853	1
Fage_p102b	25	Picture	Retrieval Sternberg Symbols	966295	0	1	24824	2	0	next	incorrect	105
Fage_p102b	25	Response	2	972159	5864	1
Fage_p102b	25	Pulse	99	975229	8934	1
Fage_p102b	25	Pulse	99	987628	21333	1
Fage_p102b	26	Picture	Fixation Cross after Retrieval	991119	0	1	137114	2	0	next	other	0
Fage_p102b	26	Pulse	99	1000028	8909	1
Fage_p102b	26	Pulse	99	1012428	21309	1
Fage_p102b	26	Pulse	99	1024827	33708	1
Fage_p102b	26	Pulse	99	1037227	46108	1
Fage_p102b	26	Pulse	99	1049627	58508	1
Fage_p102b	26	Pulse	99	1062026	70907	1
Fage_p102b	26	Pulse	99	1074426	83307	1
Fage_p102b	26	Pulse	99	1086826	95707	1
Fage_p102b	26	Pulse	99	1099225	108106	1
Fage_p102b	26	Pulse	99	1111625	120506	1
Fage_p102b	26	Pulse	99	1124025	132906	1
Fage_p102b	27	Picture	Encoding Sternberg Symbols	1128233	0	1	24824	2	0	next	other	0
Fage_p102b	27	Pulse	99	1136424	8191	1
Fage_p102b	27	Pulse	99	1148824	20591	1
Fage_p102b	28	Picture	Fixation Cross Sternberg Symbols after Encoding	1153057	0	1	12495	3	0	next	other	0
Fage_p102b	28	Pulse	99	1161224	8167	1
Fage_p102b	29	Picture	Stroop Sternberg	1165552	0	2	24824	3	0	next	incorrect	126
Fage_p102b	29	Response	2	1173173	7621	1
Fage_p102b	29	Pulse	99	1173623	8071	1
Fage_p102b	29	Pulse	99	1186023	20471	1
Fage_p102b	30	Picture	Fixation Cross Sternberg Symbols after Stroop	1190376	0	1	37319	2	0	next	other	0
Fage_p102b	30	Pulse	99	1198423	8047	1
Fage_p102b	30	Pulse	99	1210822	20446	1
Fage_p102b	30	Pulse	99	1223222	32846	1
Fage_p102b	31	Picture	Retrieval Sternberg Symbols	1227695	0	1	24824	2	0	next	hit	135
Fage_p102b	31	Pulse	99	1235622	7927	1
Fage_p102b	31	Response	1	1238721	11026	1
Fage_p102b	31	Pulse	99	1248021	20326	1
Fage_p102b	32	Picture	Fixation Cross after Retrieval	1252519	0	1	124620	2	0	next	other	0
Fage_p102b	32	Pulse	99	1260421	7902	1
Fage_p102b	32	Pulse	99	1272821	20302	1
Fage_p102b	32	Pulse	99	1285220	32701	1
Fage_p102b	32	Pulse	99	1297620	45101	1
Fage_p102b	32	Pulse	99	1310019	57500	1
Fage_p102b	32	Pulse	99	1322419	69900	1
Fage_p102b	32	Pulse	99	1334819	82300	1
Fage_p102b	32	Pulse	99	1347219	94700	1
Fage_p102b	32	Pulse	99	1359628	107109	1
Fage_p102b	32	Pulse	99	1372028	119509	1
Fage_p102b	33	Picture	Encoding Sternberg Symbols	1377139	0	1	24823	3	0	next	other	0
Fage_p102b	33	Pulse	99	1384428	7289	1
Fage_p102b	33	Pulse	99	1396827	19688	1
Fage_p102b	34	Picture	Fixation Cross Sternberg Symbols after Encoding	1401962	0	2	12496	3	0	next	other	0
Fage_p102b	34	Pulse	99	1409227	7265	1
Fage_p102b	35	Picture	Stroop Sternberg	1414458	0	1	24824	2	0	next	incorrect	155
Fage_p102b	35	Pulse	99	1421626	7168	1
Fage_p102b	35	Response	2	1423066	8608	1
Fage_p102b	35	Pulse	99	1434026	19568	1
Fage_p102b	36	Picture	Fixation Cross Sternberg Symbols after Stroop	1439282	0	1	37319	2	0	next	other	0
Fage_p102b	36	Pulse	99	1446426	7144	1
Fage_p102b	36	Pulse	99	1458825	19543	1
Fage_p102b	36	Pulse	99	1471225	31943	1
Fage_p102b	37	Picture	Retrieval Sternberg Symbols	1476601	0	1	24824	2	0	next	hit	163
Fage_p102b	37	Pulse	99	1483625	7024	1
Fage_p102b	37	Response	1	1486514	9913	1
Fage_p102b	37	Pulse	99	1496024	19423	1
Fage_p102b	38	Picture	Fixation Cross after Retrieval	1501425	0	1	112290	2	0	next	other	0
Fage_p102b	38	Pulse	99	1508424	6999	1
Fage_p102b	38	Pulse	99	1520824	19399	1
Fage_p102b	38	Pulse	99	1533223	31798	1
Fage_p102b	38	Pulse	99	1545623	44198	1
Fage_p102b	38	Pulse	99	1558023	56598	1
Fage_p102b	38	Pulse	99	1570422	68997	1
Fage_p102b	38	Pulse	99	1582822	81397	1
Fage_p102b	38	Pulse	99	1595222	93797	1
Fage_p102b	38	Pulse	99	1607621	106196	1
Fage_p102b	39	Picture	Encoding Sternberg Symbols	1613715	0	1	24824	2	0	next	other	0
Fage_p102b	39	Pulse	99	1620021	6306	1
Fage_p102b	39	Pulse	99	1632421	18706	1
Fage_p102b	40	Picture	Fixation Cross Sternberg Symbols after Encoding	1638539	0	1	12495	3	0	next	other	0
Fage_p102b	40	Pulse	99	1644820	6281	1
Fage_p102b	41	Picture	Stroop Sternberg	1651034	0	2	24824	3	0	next	hit	182
Fage_p102b	41	Pulse	99	1657220	6186	1
Fage_p102b	41	Response	1	1657760	6726	1
Fage_p102b	41	Pulse	99	1669620	18586	1
Fage_p102b	42	Picture	Fixation Cross Sternberg Symbols after Stroop	1675858	0	1	37320	2	0	next	other	0
Fage_p102b	42	Pulse	99	1682019	6161	1
Fage_p102b	42	Pulse	99	1694419	18561	1
Fage_p102b	42	Pulse	99	1706819	30961	1
Fage_p102b	43	Picture	Retrieval Sternberg Symbols	1713178	0	1	24823	3	0	next	incorrect	190
Fage_p102b	43	Pulse	99	1719218	6040	1
Fage_p102b	43	Response	2	1727378	14200	1
Fage_p102b	43	Pulse	99	1731618	18440	1
Fage_p102b	44	Picture	Fixation Cross after Retrieval	1738001	0	2	112291	3	0	next	other	0
Fage_p102b	44	Pulse	99	1744018	6017	1
Fage_p102b	44	Pulse	99	1756417	18416	1
Fage_p102b	44	Pulse	99	1768817	30816	1
Fage_p102b	44	Pulse	99	1781216	43215	1
Fage_p102b	44	Pulse	99	1793616	55615	1
Fage_p102b	44	Pulse	99	1806016	68015	1
Fage_p102b	44	Pulse	99	1818415	80414	1
Fage_p102b	44	Pulse	99	1830815	92814	1
Fage_p102b	44	Pulse	99	1843215	105214	1
Fage_p102b	45	Picture	Encoding Sternberg Symbols	1850292	0	1	24824	2	0	next	other	0
Fage_p102b	45	Pulse	99	1855614	5322	1
Fage_p102b	45	Pulse	99	1868014	17722	1
Fage_p102b	46	Picture	Fixation Cross Sternberg Symbols after Encoding	1875116	0	1	12495	2	0	next	other	0
Fage_p102b	46	Pulse	99	1880414	5298	1
Fage_p102b	47	Picture	Stroop Sternberg	1887611	0	1	24824	2	0	next	incorrect	209
Fage_p102b	47	Pulse	99	1892813	5202	1
Fage_p102b	47	Response	2	1896713	9102	1
Fage_p102b	47	Pulse	99	1905213	17602	1
Fage_p102b	48	Picture	Fixation Cross Sternberg Symbols after Stroop	1912435	0	1	37319	2	0	next	other	0
Fage_p102b	48	Pulse	99	1917613	5178	1
Fage_p102b	48	Pulse	99	1930012	17577	1
Fage_p102b	48	Pulse	99	1942412	29977	1
Fage_p102b	49	Picture	Retrieval Sternberg Symbols	1949754	0	1	24824	2	0	next	incorrect	217
Fage_p102b	49	Pulse	99	1954812	5058	1
Fage_p102b	49	Response	2	1960991	11237	1
Fage_p102b	49	Pulse	99	1967211	17457	1
Fage_p102b	50	Picture	Fixation Cross after Retrieval	1974578	0	1	136948	2	0	next	other	0
Fage_p102b	50	Pulse	99	1979611	5033	1
Fage_p102b	50	Pulse	99	1992011	17433	1
Fage_p102b	50	Pulse	99	2004410	29832	1
Fage_p102b	50	Pulse	99	2016810	42232	1
Fage_p102b	50	Pulse	99	2029210	54632	1
Fage_p102b	50	Pulse	99	2041609	67031	1
Fage_p102b	50	Pulse	99	2054009	79431	1
Fage_p102b	50	Pulse	99	2066409	91831	1
Fage_p102b	50	Pulse	99	2078808	104230	1
Fage_p102b	50	Pulse	99	2091208	116630	1
Fage_p102b	50	Pulse	99	2103608	129030	1
Fage_p102b	51	Picture	Encoding Sternberg Symbols	2111526	0	1	24824	2	0	next	other	0
Fage_p102b	51	Pulse	99	2116007	4481	1
Fage_p102b	51	Pulse	99	2128407	16881	1
Fage_p102b	52	Picture	Fixation Cross Sternberg Symbols after Encoding	2136350	0	1	12495	2	0	next	other	0
Fage_p102b	52	Pulse	99	2140806	4456	1
Fage_p102b	53	Picture	Stroop Sternberg	2148845	0	1	24824	2	0	next	hit	238
Fage_p102b	53	Pulse	99	2153206	4361	1
Fage_p102b	53	Response	1	2155506	6661	1
Fage_p102b	53	Pulse	99	2165606	16761	1
Fage_p102b	54	Picture	Fixation Cross Sternberg Symbols after Stroop	2173669	0	1	37319	3	0	next	other	0
Fage_p102b	54	Pulse	99	2178005	4336	1
Fage_p102b	54	Pulse	99	2190405	16736	1
Fage_p102b	54	Pulse	99	2202805	29136	1
Fage_p102b	55	Picture	Retrieval Sternberg Symbols	2210988	0	2	24824	3	0	next	incorrect	246
Fage_p102b	55	Pulse	99	2215204	4216	1
Fage_p102b	55	Response	2	2218844	7856	1
Fage_p102b	55	Pulse	99	2227604	16616	1
Fage_p102b	56	Picture	Fixation Cross after Retrieval	2235812	0	1	124619	3	0	next	other	0
Fage_p102b	56	Pulse	99	2240004	4192	1
Fage_p102b	56	Pulse	99	2252403	16591	1
Fage_p102b	56	Pulse	99	2264803	28991	1
Fage_p102b	56	Pulse	99	2277203	41391	1
Fage_p102b	56	Pulse	99	2289602	53790	1
Fage_p102b	56	Pulse	99	2302002	66190	1
Fage_p102b	56	Pulse	99	2314402	78590	1
Fage_p102b	56	Pulse	99	2326801	90989	1
Fage_p102b	56	Pulse	99	2339201	103389	1
Fage_p102b	56	Pulse	99	2351601	115789	1
Fage_p102b	57	Picture	Encoding Sternberg Symbols	2360431	0	2	24824	3	0	next	other	0
Fage_p102b	57	Pulse	99	2364000	3569	1
Fage_p102b	57	Pulse	99	2376400	15969	1
Fage_p102b	58	Picture	Fixation Cross Sternberg Symbols after Encoding	2385255	0	1	12496	2	0	next	other	0
Fage_p102b	58	Pulse	99	2388800	3545	1
Fage_p102b	59	Picture	Stroop Sternberg	2397751	0	1	24824	2	0	next	incorrect	266
Fage_p102b	59	Pulse	99	2401199	3448	1
Fage_p102b	59	Response	2	2405439	7688	1
Fage_p102b	59	Pulse	99	2413599	15848	1
Fage_p102b	60	Picture	Fixation Cross Sternberg Symbols after Stroop	2422575	0	1	37319	2	0	next	other	0
Fage_p102b	60	Pulse	99	2425999	3424	1
Fage_p102b	60	Pulse	99	2438398	15823	1
Fage_p102b	60	Pulse	99	2450798	28223	1
Fage_p102b	61	Picture	Retrieval Sternberg Symbols	2459894	0	1	24824	2	0	next	incorrect	274
Fage_p102b	61	Pulse	99	2463198	3304	1
Fage_p102b	61	Response	2	2467287	7393	1
Fage_p102b	61	Pulse	99	2475597	15703	1
Fage_p102b	62	Picture	Fixation Cross after Retrieval	2484718	0	1	149443	2	0	next	other	0
Fage_p102b	62	Pulse	99	2487997	3279	1
Fage_p102b	62	Pulse	99	2500396	15678	1
Fage_p102b	62	Pulse	99	2512796	28078	1
Fage_p102b	62	Pulse	99	2525196	40478	1
Fage_p102b	62	Pulse	99	2537595	52877	1
Fage_p102b	62	Pulse	99	2549995	65277	1
Fage_p102b	62	Pulse	99	2562395	77677	1
Fage_p102b	62	Pulse	99	2574794	90076	1
Fage_p102b	62	Pulse	99	2587194	102476	1
Fage_p102b	62	Pulse	99	2599594	114876	1
Fage_p102b	62	Pulse	99	2611993	127275	1
Fage_p102b	62	Pulse	99	2624393	139675	1
Fage_p102b	63	Picture	Encoding Sternberg Symbols	2634161	0	1	24824	2	0	next	other	0
Fage_p102b	63	Pulse	99	2636793	2632	1
Fage_p102b	63	Pulse	99	2649192	15031	1
Fage_p102b	64	Picture	Fixation Cross Sternberg Symbols after Encoding	2658985	0	1	12495	2	0	next	other	0
Fage_p102b	64	Pulse	99	2661592	2607	1
Fage_p102b	65	Picture	Stroop Sternberg	2671480	0	1	24824	2	0	next	incorrect	296
Fage_p102b	65	Pulse	99	2673992	2512	1
Fage_p102b	65	Response	2	2680501	9021	1
Fage_p102b	65	Pulse	99	2686391	14911	1
Fage_p102b	66	Picture	Fixation Cross Sternberg Symbols after Stroop	2696304	0	1	37319	2	0	next	other	0
Fage_p102b	66	Pulse	99	2698791	2487	1
Fage_p102b	66	Pulse	99	2711191	14887	1
Fage_p102b	66	Pulse	99	2723590	27286	1
Fage_p102b	67	Picture	Retrieval Sternberg Symbols	2733623	0	1	24824	2	0	next	miss	0
Fage_p102b	67	Pulse	99	2735990	2367	1
Fage_p102b	67	Pulse	99	2748390	14767	1
Fage_p102b	68	Picture	Fixation Cross after Retrieval	2758447	0	1	124619	2	0	next	false_alarm	307
Fage_p102b	68	Pulse	99	2760789	2342	1
Fage_p102b	68	Response	1	2766429	7982	1
Fage_p102b	68	Pulse	99	2773189	14742	1
Fage_p102b	68	Pulse	99	2785589	27142	1
Fage_p102b	68	Pulse	99	2797988	39541	1
Fage_p102b	68	Pulse	99	2810388	51941	1
Fage_p102b	68	Pulse	99	2822788	64341	1
Fage_p102b	68	Pulse	99	2835187	76740	1
Fage_p102b	68	Pulse	99	2847587	89140	1
Fage_p102b	68	Pulse	99	2859986	101539	1
Fage_p102b	68	Pulse	99	2872386	113939	1
Fage_p102b	69	Picture	Encoding Sternberg Symbols	2883066	0	1	24824	2	0	next	other	0
Fage_p102b	69	Pulse	99	2884786	1720	1
Fage_p102b	69	Pulse	99	2897185	14119	1
Fage_p102b	70	Picture	Fixation Cross Sternberg Symbols after Encoding	2907890	0	1	12495	2	0	next	other	0
Fage_p102b	70	Pulse	99	2909585	1695	1
Fage_p102b	71	Picture	Stroop Sternberg	2920385	0	1	24824	2	0	next	incorrect	324
Fage_p102b	71	Pulse	99	2921985	1600	1
Fage_p102b	71	Response	2	2926375	5990	1
Fage_p102b	71	Pulse	99	2934384	13999	1
Fage_p102b	72	Picture	Fixation Cross Sternberg Symbols after Stroop	2945209	0	1	37319	2	0	next	other	0
Fage_p102b	72	Pulse	99	2946784	1575	1
Fage_p102b	72	Pulse	99	2959184	13975	1
Fage_p102b	72	Pulse	99	2971583	26374	1
Fage_p102b	73	Picture	Retrieval Sternberg Symbols	2982528	0	1	24824	2	0	next	incorrect	332
Fage_p102b	73	Pulse	99	2983983	1455	1
Fage_p102b	73	Response	2	2989793	7265	1
Fage_p102b	73	Pulse	99	2996393	13865	1
Fage_p102b	74	Picture	Fixation Cross after Retrieval	3007352	0	1	112291	2	0	next	other	0
Fage_p102b	74	Pulse	99	3008782	1430	1
Fage_p102b	74	Pulse	99	3021192	13840	1
Fage_p102b	74	Pulse	99	3033592	26240	1
Fage_p102b	74	Pulse	99	3045991	38639	1
Fage_p102b	74	Pulse	99	3058391	51039	1
Fage_p102b	74	Pulse	99	3070791	63439	1
Fage_p102b	74	Pulse	99	3083190	75838	1
Fage_p102b	74	Pulse	99	3095590	88238	1
Fage_p102b	74	Pulse	99	3107990	100638	1
Fage_p102b	75	Picture	Encoding Sternberg Symbols	3119643	0	1	24824	2	0	next	other	0
Fage_p102b	75	Pulse	99	3120389	746	1
Fage_p102b	75	Pulse	99	3132789	13146	1
Fage_p102b	76	Picture	Fixation Cross Sternberg Symbols after Encoding	3144467	0	1	12495	2	0	next	other	0
Fage_p102b	76	Pulse	99	3145189	722	1
Fage_p102b	77	Picture	Stroop Sternberg	3156962	0	1	24824	2	0	next	hit	351
Fage_p102b	77	Pulse	99	3157588	626	1
Fage_p102b	77	Response	1	3163798	6836	1
Fage_p102b	77	Pulse	99	3169988	13026	1
Fage_p102b	78	Picture	Fixation Cross Sternberg Symbols after Stroop	3181786	0	1	37319	2	0	next	other	0
Fage_p102b	78	Pulse	99	3182388	602	1
Fage_p102b	78	Pulse	99	3194787	13001	1
Fage_p102b	78	Pulse	99	3207187	25401	1
Fage_p102b	79	Picture	Retrieval Sternberg Symbols	3219105	0	1	24824	2	0	next	hit	359
Fage_p102b	79	Pulse	99	3219587	482	1
Fage_p102b	79	Response	1	3228616	9511	1
Fage_p102b	79	Pulse	99	3231986	12881	1
Fage_p102b	80	Picture	Fixation Cross after Retrieval	3243929	0	1	124619	2	0	next	other	0
Fage_p102b	80	Pulse	99	3244386	457	1
Fage_p102b	80	Pulse	99	3256786	12857	1
Fage_p102b	80	Pulse	99	3269185	25256	1
Fage_p102b	80	Pulse	99	3281585	37656	1
Fage_p102b	80	Pulse	99	3293984	50055	1
Fage_p102b	80	Pulse	99	3306384	62455	1
Fage_p102b	80	Pulse	99	3318784	74855	1
Fage_p102b	80	Pulse	99	3331183	87254	1
Fage_p102b	80	Pulse	99	3343583	99654	1
Fage_p102b	80	Pulse	99	3355983	112054	1
Fage_p102b	80	Pulse	99	3368382	124453	1
Fage_p102b	81	Picture	Encoding Sternberg Symbols	3368548	0	1	24824	2	0	next	other	0
Fage_p102b	81	Pulse	99	3380782	12234	1
Fage_p102b	81	Pulse	99	3393182	24634	1
Fage_p102b	82	Picture	Fixation Cross Sternberg Symbols after Encoding	3393372	0	1	12495	3	0	next	other	0
Fage_p102b	82	Pulse	99	3405581	12209	1
Fage_p102b	83	Picture	Stroop Sternberg	3405867	0	2	24824	3	0	next	incorrect	379
Fage_p102b	83	Response	2	3414061	8194	1
Fage_p102b	83	Pulse	99	3417981	12114	1
Fage_p102b	83	Pulse	99	3430381	24514	1
Fage_p102b	84	Picture	Fixation Cross Sternberg Symbols after Stroop	3430691	0	1	37320	2	0	next	other	0
Fage_p102b	84	Pulse	99	3442780	12089	1
Fage_p102b	84	Pulse	99	3455180	24489	1
Fage_p102b	84	Pulse	99	3467580	36889	1
Fage_p102b	85	Picture	Retrieval Sternberg Symbols	3468011	0	1	24823	3	0	next	incorrect	387
Fage_p102b	85	Response	2	3475149	7138	1
Fage_p102b	85	Pulse	99	3479979	11968	1
Fage_p102b	85	Pulse	99	3492379	24368	1
Fage_p102b	86	Picture	Fixation Cross after Retrieval	3492834	0	2	124620	3	0	next	other	0
Fage_p102b	86	Pulse	99	3504779	11945	1
Fage_p102b	86	Pulse	99	3517178	24344	1
Fage_p102b	86	Pulse	99	3529578	36744	1
Fage_p102b	86	Pulse	99	3541977	49143	1
Fage_p102b	86	Pulse	99	3554377	61543	1
Fage_p102b	86	Pulse	99	3566777	73943	1
Fage_p102b	86	Pulse	99	3579176	86342	1
Fage_p102b	86	Pulse	99	3591576	98742	1
Fage_p102b	86	Pulse	99	3603976	111142	1
Fage_p102b	86	Pulse	99	3616375	123541	1
Fage_p102b	87	Picture	Encoding Sternberg Symbols	3617454	0	1	24824	2	0	next	other	0
Fage_p102b	87	Pulse	99	3628775	11321	1
Fage_p102b	87	Pulse	99	3641175	23721	1
Fage_p102b	88	Picture	Fixation Cross Sternberg Symbols after Encoding	3642278	0	1	12495	2	0	next	other	0
Fage_p102b	88	Pulse	99	3653575	11297	1
Fage_p102b	89	Picture	Stroop Sternberg	3654773	0	1	24824	2	0	next	incorrect	407
Fage_p102b	89	Response	2	3660644	5871	1
Fage_p102b	89	Pulse	99	3665974	11201	1
Fage_p102b	89	Pulse	99	3678374	23601	1
Fage_p102b	90	Picture	Fixation Cross Sternberg Symbols after Stroop	3679597	0	1	37319	2	0	next	other	0
Fage_p102b	90	Pulse	99	3690773	11176	1
Fage_p102b	90	Pulse	99	3703173	23576	1
Fage_p102b	90	Pulse	99	3715573	35976	1
Fage_p102b	91	Picture	Retrieval Sternberg Symbols	3716916	0	1	24824	2	0	next	incorrect	415
Fage_p102b	91	Response	2	3723932	7016	1
Fage_p102b	91	Pulse	99	3727972	11056	1
Fage_p102b	91	Pulse	99	3740372	23456	1
Fage_p102b	92	Picture	Fixation Cross after Retrieval	3741740	0	1	112290	3	0	next	other	0
Fage_p102b	92	Pulse	99	3752772	11032	1
Fage_p102b	92	Pulse	99	3765171	23431	1
Fage_p102b	92	Pulse	99	3777571	35831	1
Fage_p102b	92	Pulse	99	3789971	48231	1
Fage_p102b	92	Pulse	99	3802370	60630	1
Fage_p102b	92	Pulse	99	3814770	73030	1
Fage_p102b	92	Pulse	99	3827170	85430	1
Fage_p102b	92	Pulse	99	3839569	97829	1
Fage_p102b	92	Pulse	99	3851969	110229	1
Fage_p102b	93	Picture	Encoding Sternberg Symbols	3854030	0	2	24824	3	0	next	other	0
Fage_p102b	93	Pulse	99	3864369	10339	1
Fage_p102b	93	Pulse	99	3876768	22738	1
Fage_p102b	94	Picture	Fixation Cross Sternberg Symbols after Encoding	3878854	0	1	12496	2	0	next	other	0
Fage_p102b	94	Pulse	99	3889168	10314	1
Fage_p102b	95	Picture	Stroop Sternberg	3891350	0	1	24824	2	0	next	incorrect	434
Fage_p102b	95	Response	2	3899918	8568	1
Fage_p102b	95	Pulse	99	3901567	10217	1
Fage_p102b	95	Pulse	99	3913967	22617	1
Fage_p102b	96	Picture	Fixation Cross Sternberg Symbols after Stroop	3916174	0	1	37319	2	0	next	other	0
Fage_p102b	96	Pulse	99	3926367	10193	1
Fage_p102b	96	Pulse	99	3938766	22592	1
Fage_p102b	96	Pulse	99	3951166	34992	1
Fage_p102b	97	Picture	Retrieval Sternberg Symbols	3953493	0	1	24824	2	0	next	hit	443
Fage_p102b	97	Pulse	99	3963566	10073	1
Fage_p102b	97	Response	1	3965556	12063	1
Fage_p102b	97	Pulse	99	3975965	22472	1
Fage_p102b	98	Picture	Fixation Cross after Retrieval	3978317	0	1	137114	2	0	next	other	0
Fage_p102b	98	Pulse	99	3988365	10048	1
Fage_p102b	98	Pulse	99	4000765	22448	1
Fage_p102b	98	Pulse	99	4013164	34847	1
Fage_p102b	98	Pulse	99	4025564	47247	1
Fage_p102b	98	Pulse	99	4037964	59647	1
Fage_p102b	98	Pulse	99	4050363	72046	1
Fage_p102b	98	Pulse	99	4062763	84446	1
Fage_p102b	98	Pulse	99	4075163	96846	1
Fage_p102b	98	Pulse	99	4087562	109245	1
Fage_p102b	98	Pulse	99	4099962	121645	1
Fage_p102b	98	Pulse	99	4112362	134045	1
Fage_p102b	99	Picture	Encoding Sternberg Symbols	4115431	0	1	24824	3	0	next	other	0
Fage_p102b	99	Pulse	99	4124761	9330	1
Fage_p102b	99	Pulse	99	4137161	21730	1
Fage_p102b	100	Picture	Fixation Cross Sternberg Symbols after Encoding	4140255	0	2	12495	3	0	next	other	0
Fage_p102b	100	Pulse	99	4149561	9306	1
Fage_p102b	101	Picture	Stroop Sternberg	4152750	0	1	24824	2	0	next	incorrect	463
Fage_p102b	101	Response	2	4159780	7030	1
Fage_p102b	101	Pulse	99	4161960	9210	1
Fage_p102b	101	Pulse	99	4174360	21610	1
Fage_p102b	102	Picture	Fixation Cross Sternberg Symbols after Stroop	4177574	0	1	37319	2	0	next	other	0
Fage_p102b	102	Pulse	99	4186760	9186	1
Fage_p102b	102	Pulse	99	4199159	21585	1
Fage_p102b	102	Pulse	99	4211559	33985	1
Fage_p102b	103	Picture	Retrieval Sternberg Symbols	4214893	0	1	24824	2	0	next	hit	472
Fage_p102b	103	Pulse	99	4223959	9066	1
Fage_p102b	103	Response	1	4229488	14595	1
Fage_p102b	103	Pulse	99	4236358	21465	1
Fage_p102b	104	Picture	Fixation Cross after Retrieval	4239717	0	1	149443	2	0	next	other	0
Fage_p102b	104	Pulse	99	4248758	9041	1
Fage_p102b	104	Pulse	99	4261158	21441	1
Fage_p102b	104	Pulse	99	4273557	33840	1
Fage_p102b	104	Pulse	99	4285957	46240	1
Fage_p102b	104	Pulse	99	4298357	58640	1
Fage_p102b	104	Pulse	99	4310756	71039	1
Fage_p102b	104	Pulse	99	4323156	83439	1
Fage_p102b	104	Pulse	99	4335555	95838	1
Fage_p102b	104	Pulse	99	4347955	108238	1
Fage_p102b	104	Pulse	99	4360355	120638	1
Fage_p102b	104	Pulse	99	4372754	133037	1
Fage_p102b	104	Pulse	99	4385154	145437	1
Fage_p102b	105	Picture	Encoding Sternberg Symbols	4389160	0	1	24824	2	0	next	other	0
Fage_p102b	105	Pulse	99	4397554	8394	1
Fage_p102b	105	Pulse	99	4409953	20793	1
Fage_p102b	106	Picture	Fixation Cross Sternberg Symbols after Encoding	4413984	0	1	12496	2	0	next	other	0
Fage_p102b	106	Pulse	99	4422353	8369	1
Fage_p102b	107	Picture	Stroop Sternberg	4426480	0	1	24823	3	0	next	hit	493
Fage_p102b	107	Response	1	4433053	6573	1
Fage_p102b	107	Pulse	99	4434753	8273	1
Fage_p102b	107	Pulse	99	4447152	20672	1
Fage_p102b	108	Picture	Fixation Cross Sternberg Symbols after Stroop	4451303	0	2	37320	3	0	next	other	0
Fage_p102b	108	Pulse	99	4459552	8249	1
Fage_p102b	108	Pulse	99	4471952	20649	1
Fage_p102b	108	Pulse	99	4484351	33048	1
Fage_p102b	109	Picture	Retrieval Sternberg Symbols	4488623	0	1	24823	3	0	next	incorrect	501
Fage_p102b	109	Response	2	4496441	7818	1
Fage_p102b	109	Pulse	99	4496751	8128	1
Fage_p102b	109	Pulse	99	4509151	20528	1
Fage_p102b	110	Picture	Fixation Cross after Retrieval	4513446	0	2	137115	3	0	next	other	0
Fage_p102b	110	Pulse	99	4521550	8104	1
Fage_p102b	110	Pulse	99	4533950	20504	1
Fage_p102b	110	Pulse	99	4546350	32904	1
Fage_p102b	110	Pulse	99	4558749	45303	1
Fage_p102b	110	Pulse	99	4571149	57703	1
Fage_p102b	110	Pulse	99	4583549	70103	1
Fage_p102b	110	Pulse	99	4595948	82502	1
Fage_p102b	110	Pulse	99	4608348	94902	1
Fage_p102b	110	Pulse	99	4620748	107302	1
Fage_p102b	110	Pulse	99	4633147	119701	1
Fage_p102b	110	Pulse	99	4645547	132101	1
Fage_p102b	111	Picture	Encoding Sternberg Symbols	4650561	0	1	24824	2	0	next	other	0
Fage_p102b	111	Pulse	99	4657947	7386	1
Fage_p102b	111	Pulse	99	4670346	19785	1
Fage_p102b	112	Picture	Fixation Cross Sternberg Symbols after Encoding	4675385	0	1	12495	2	0	next	other	0
Fage_p102b	112	Pulse	99	4682746	7361	1
Fage_p102b	113	Picture	Stroop Sternberg	4687880	0	1	24824	2	0	next	incorrect	522
Fage_p102b	113	Response	2	4694146	6266	1
Fage_p102b	113	Pulse	99	4695145	7265	1
Fage_p102b	113	Pulse	99	4707545	19665	1
Fage_p102b	114	Picture	Fixation Cross Sternberg Symbols after Stroop	4712704	0	1	37319	2	0	next	other	0
Fage_p102b	114	Pulse	99	4719945	7241	1
Fage_p102b	114	Pulse	99	4732344	19640	1
Fage_p102b	114	Pulse	99	4744754	32050	1
Fage_p102b	115	Picture	Retrieval Sternberg Symbols	4750023	0	1	24824	2	0	next	incorrect	531
Fage_p102b	115	Pulse	99	4757154	7131	1
Fage_p102b	115	Response	2	4758054	8031	1
Fage_p102b	115	Pulse	99	4769553	19530	1
Fage_p102b	116	Picture	Fixation Cross after Retrieval	4774847	0	1	112291	2	0	next	other	0
Fage_p102b	116	Pulse	99	4781953	7106	1
Fage_p102b	116	Pulse	99	4794353	19506	1
Fage_p102b	116	Pulse	99	4806752	31905	1
Fage_p102b	116	Pulse	99	4819152	44305	1
Fage_p102b	116	Pulse	99	4831552	56705	1
Fage_p102b	116	Pulse	99	4843951	69104	1
Fage_p102b	116	Pulse	99	4856351	81504	1
Fage_p102b	116	Pulse	99	4868751	93904	1
Fage_p102b	116	Pulse	99	4881150	106303	1
Fage_p102b	117	Picture	Encoding Sternberg Symbols	4887138	0	1	24824	2	0	next	other	0
Fage_p102b	117	Pulse	99	4893550	6412	1
Fage_p102b	117	Pulse	99	4905949	18811	1
Fage_p102b	118	Picture	Fixation Cross Sternberg Symbols after Encoding	4911962	0	1	12495	2	0	next	other	0
Fage_p102b	118	Pulse	99	4918349	6387	1
Fage_p102b	119	Picture	Stroop Sternberg	4924457	0	1	24824	2	0	next	incorrect	550
Fage_p102b	119	Pulse	99	4930749	6292	1
Fage_p102b	119	Response	2	4934279	9822	1
Fage_p102b	119	Pulse	99	4943149	18692	1
Fage_p102b	120	Picture	Fixation Cross Sternberg Symbols after Stroop	4949281	0	1	37319	2	0	next	other	0
Fage_p102b	120	Pulse	99	4955548	6267	1
Fage_p102b	120	Pulse	99	4967948	18667	1
Fage_p102b	120	Pulse	99	4980348	31067	1
Fage_p102b	121	Picture	Retrieval Sternberg Symbols	4986600	0	1	24824	2	0	next	incorrect	558
Fage_p102b	121	Pulse	99	4992747	6147	1
Fage_p102b	121	Response	2	4995027	8427	1
Fage_p102b	121	Pulse	99	5005147	18547	1
Fage_p102b	122	Picture	Fixation Cross after Retrieval	5011424	0	1	149443	2	0	next	other	0
Fage_p102b	122	Pulse	99	5017547	6123	1
Fage_p102b	122	Pulse	99	5029946	18522	1
Fage_p102b	122	Pulse	99	5042346	30922	1
Fage_p102b	122	Pulse	99	5054746	43322	1
Fage_p102b	122	Pulse	99	5067145	55721	1
Fage_p102b	122	Pulse	99	5079545	68121	1
Fage_p102b	122	Pulse	99	5091944	80520	1
Fage_p102b	122	Pulse	99	5104344	92920	1
Fage_p102b	122	Pulse	99	5116744	105320	1
Fage_p102b	122	Pulse	99	5129143	117719	1
Fage_p102b	122	Pulse	99	5141543	130119	1
Fage_p102b	122	Pulse	99	5153943	142519	1
Fage_p102b	123	Picture	Encoding Sternberg Symbols	5160867	0	1	24824	2	0	next	other	0
Fage_p102b	123	Pulse	99	5166342	5475	1
Fage_p102b	123	Pulse	99	5178742	17875	1
Fage_p102b	124	Picture	Fixation Cross Sternberg Symbols after Encoding	5185691	0	1	12495	2	0	next	other	0
Fage_p102b	124	Pulse	99	5191142	5451	1
Fage_p102b	125	Picture	Stroop Sternberg	5198186	0	1	24824	2	0	next	incorrect	580
Fage_p102b	125	Pulse	99	5203541	5355	1
Fage_p102b	125	Response	2	5204811	6625	1
Fage_p102b	125	Pulse	99	5215941	17755	1
Fage_p102b	126	Picture	Fixation Cross Sternberg Symbols after Stroop	5223010	0	1	37319	2	0	next	other	0
Fage_p102b	126	Pulse	99	5228341	5331	1
Fage_p102b	126	Pulse	99	5240740	17730	1
Fage_p102b	126	Pulse	99	5253140	30130	1
Fage_p102b	127	Picture	Retrieval Sternberg Symbols	5260329	0	1	24824	2	0	next	hit	588
Fage_p102b	127	Pulse	99	5265540	5211	1
Fage_p102b	127	Response	1	5268559	8230	1
Fage_p102b	127	Pulse	99	5277939	17610	1
Fage_p102b	128	Picture	Fixation Cross after Retrieval	5285153	0	1	124619	3	0	next	other	0
Fage_p102b	128	Pulse	99	5290339	5186	1
Fage_p102b	128	Pulse	99	5302739	17586	1
Fage_p102b	128	Pulse	99	5315138	29985	1
Fage_p102b	128	Pulse	99	5327538	42385	1
Fage_p102b	128	Pulse	99	5339938	54785	1
Fage_p102b	128	Pulse	99	5352337	67184	1
Fage_p102b	128	Pulse	99	5364737	79584	1
Fage_p102b	128	Pulse	99	5377137	91984	1
Fage_p102b	128	Pulse	99	5389536	104383	1
Fage_p102b	128	Pulse	99	5401936	116783	1
Fage_p102b	129	Picture	Encoding Sternberg Symbols	5409772	0	2	24824	3	0	next	other	0
Fage_p102b	129	Pulse	99	5414336	4564	1
Fage_p102b	129	Pulse	99	5426735	16963	1
Fage_p102b	130	Picture	Fixation Cross Sternberg Symbols after Encoding	5434596	0	1	12496	2	0	next	other	0
Fage_p102b	130	Pulse	99	5439135	4539	1
Fage_p102b	131	Picture	Stroop Sternberg	5447092	0	1	24824	2	0	next	incorrect	608
Fage_p102b	131	Pulse	99	5451535	4443	1
Fage_p102b	131	Response	2	5453044	5952	1
Fage_p102b	131	Pulse	99	5463934	16842	1
Fage_p102b	132	Picture	Fixation Cross Sternberg Symbols after Stroop	5471916	0	1	37319	2	0	next	other	0
Fage_p102b	132	Pulse	99	5476334	4418	1
Fage_p102b	132	Pulse	99	5488733	16817	1
Fage_p102b	132	Pulse	99	5501133	29217	1
Fage_p102b	133	Picture	Retrieval Sternberg Symbols	5509235	0	1	24824	2	0	next	hit	616
Fage_p102b	133	Pulse	99	5513533	4298	1
Fage_p102b	133	Response	1	5520782	11547	1
Fage_p102b	133	Pulse	99	5525932	16697	1
Fage_p102b	134	Picture	Fixation Cross after Retrieval	5534059	0	1	112290	2	0	next	other	0
Fage_p102b	134	Pulse	99	5538332	4273	1
Fage_p102b	134	Pulse	99	5550732	16673	1
Fage_p102b	134	Pulse	99	5563131	29072	1
Fage_p102b	134	Pulse	99	5575531	41472	1
Fage_p102b	134	Pulse	99	5587931	53872	1
Fage_p102b	134	Pulse	99	5600330	66271	1
Fage_p102b	134	Pulse	99	5612730	78671	1
Fage_p102b	134	Pulse	99	5625130	91071	1
Fage_p102b	134	Pulse	99	5637529	103470	1
Fage_p102b	135	Picture	Encoding Sternberg Symbols	5646349	0	1	24824	2	0	next	other	0
Fage_p102b	135	Pulse	99	5649929	3580	1
Fage_p102b	135	Pulse	99	5662329	15980	1
Fage_p102b	136	Picture	Fixation Cross Sternberg Symbols after Encoding	5671173	0	1	12495	2	0	next	other	0
Fage_p102b	136	Pulse	99	5674728	3555	1
Fage_p102b	137	Picture	Stroop Sternberg	5683668	0	1	24824	2	0	next	hit	635
Fage_p102b	137	Pulse	99	5687128	3460	1
Fage_p102b	137	Response	1	5692038	8370	1
Fage_p102b	137	Pulse	99	5699528	15860	1
Fage_p102b	138	Picture	Fixation Cross Sternberg Symbols after Stroop	5708492	0	1	37319	2	0	next	other	0
Fage_p102b	138	Pulse	99	5711927	3435	1
Fage_p102b	138	Pulse	99	5724327	15835	1
Fage_p102b	138	Pulse	99	5736726	28234	1
Fage_p102b	139	Picture	Retrieval Sternberg Symbols	5745811	0	1	24824	2	0	next	hit	643
Fage_p102b	139	Pulse	99	5749126	3315	1
Fage_p102b	139	Response	1	5754016	8205	1
Fage_p102b	139	Pulse	99	5761526	15715	1
Fage_p102b	140	Picture	Fixation Cross after Retrieval	5770635	0	1	137115	2	0	next	other	0
Fage_p102b	140	Pulse	99	5773925	3290	1
Fage_p102b	140	Pulse	99	5786325	15690	1
Fage_p102b	140	Pulse	99	5798725	28090	1
Fage_p102b	140	Pulse	99	5811124	40489	1
Fage_p102b	140	Pulse	99	5823524	52889	1
Fage_p102b	140	Pulse	99	5835924	65289	1
Fage_p102b	140	Pulse	99	5848323	77688	1
Fage_p102b	140	Pulse	99	5860723	90088	1
Fage_p102b	140	Pulse	99	5873123	102488	1
Fage_p102b	140	Pulse	99	5885522	114887	1
Fage_p102b	140	Pulse	99	5897922	127287	1
Fage_p102b	141	Picture	Encoding Sternberg Symbols	5907750	0	1	24824	2	0	next	other	0
Fage_p102b	141	Pulse	99	5910322	2572	1
Fage_p102b	141	Pulse	99	5922721	14971	1
Fage_p102b	142	Picture	Fixation Cross Sternberg Symbols after Encoding	5932574	0	1	12495	2	0	next	other	0
Fage_p102b	142	Pulse	99	5935121	2547	1
Fage_p102b	143	Picture	Stroop Sternberg	5945069	0	1	24824	2	0	next	hit	664
Fage_p102b	143	Pulse	99	5947521	2452	1
Fage_p102b	143	Response	1	5950890	5821	1
Fage_p102b	143	Pulse	99	5959920	14851	1
Fage_p102b	144	Picture	Fixation Cross Sternberg Symbols after Stroop	5969893	0	1	37319	2	0	next	other	0
Fage_p102b	144	Pulse	99	5972320	2427	1
Fage_p102b	144	Pulse	99	5984720	14827	1
Fage_p102b	144	Pulse	99	5997119	27226	1
Fage_p102b	145	Picture	Retrieval Sternberg Symbols	6007212	0	1	24824	2	0	next	incorrect	672
Fage_p102b	145	Pulse	99	6009519	2307	1
Fage_p102b	145	Response	2	6017059	9847	1
Fage_p102b	145	Pulse	99	6021918	14706	1
Fage_p102b	146	Picture	Fixation Cross after Retrieval	6032036	0	1	112291	2	0	next	other	0
Fage_p102b	146	Pulse	99	6034318	2282	1
Fage_p102b	146	Pulse	99	6046718	14682	1
Fage_p102b	146	Pulse	99	6059118	27082	1
Fage_p102b	146	Pulse	99	6071517	39481	1
Fage_p102b	146	Pulse	99	6083917	51881	1
Fage_p102b	146	Pulse	99	6096317	64281	1
Fage_p102b	146	Pulse	99	6108716	76680	1
Fage_p102b	146	Pulse	99	6121116	89080	1
Fage_p102b	146	Pulse	99	6133515	101479	1
Fage_p102b	147	Picture	Instruction Sternberg Letters	6144327	0	1	37319	2	0	next	other	0
Fage_p102b	147	Pulse	99	6145915	1588	1
Fage_p102b	147	Pulse	99	6158315	13988	1
Fage_p102b	147	Pulse	99	6170714	26387	1
Fage_p102b	148	Picture	Encoding Sternberg Letters	6181646	0	1	24824	2	0	next	other	0
Fage_p102b	148	Pulse	99	6183114	1468	1
Fage_p102b	148	Pulse	99	6195514	13868	1
Fage_p102b	149	Picture	Fixation Cross Sternberg Letters after Encoding	6206470	0	1	12495	2	0	next	other	0
Fage_p102b	149	Pulse	99	6207913	1443	1
Fage_p102b	150	Picture	Stroop Sternberg	6218965	0	1	24824	2	0	next	incorrect	695
Fage_p102b	150	Pulse	99	6220313	1348	1
Fage_p102b	150	Response	2	6231193	12228	1
Fage_p102b	150	Pulse	99	6232713	13748	1
Fage_p102b	151	Picture	Fixation Cross Sternberg Letters after Stroop	6243789	0	1	37319	2	0	next	other	0
Fage_p102b	151	Pulse	99	6245112	1323	1
Fage_p102b	151	Pulse	99	6257512	13723	1
Fage_p102b	151	Pulse	99	6269912	26123	1
Fage_p102b	152	Picture	Retrieval Sternberg Letters	6281108	0	1	24824	2	0	next	incorrect	703
Fage_p102b	152	Pulse	99	6282311	1203	1
Fage_p102b	152	Response	2	6293831	12723	1
Fage_p102b	152	Pulse	99	6294711	13603	1
Fage_p102b	153	Picture	Fixation Cross after Retrieval	6305932	0	1	112290	3	0	next	other	0
Fage_p102b	153	Pulse	99	6307111	1179	1
Fage_p102b	153	Pulse	99	6319510	13578	1
Fage_p102b	153	Pulse	99	6331910	25978	1
Fage_p102b	153	Pulse	99	6344310	38378	1
Fage_p102b	153	Pulse	99	6356709	50777	1
Fage_p102b	153	Pulse	99	6369109	63177	1
Fage_p102b	153	Pulse	99	6381509	75577	1
Fage_p102b	153	Pulse	99	6393908	87976	1
Fage_p102b	153	Pulse	99	6406308	100376	1
Fage_p102b	154	Picture	Encoding Sternberg Letters	6418222	0	2	24824	3	0	next	other	0
Fage_p102b	154	Pulse	99	6418708	486	1
Fage_p102b	154	Pulse	99	6431107	12885	1
Fage_p102b	155	Picture	Fixation Cross Sternberg Letters after Encoding	6443046	0	1	12496	2	0	next	other	0
Fage_p102b	155	Pulse	99	6443507	461	1
Fage_p102b	156	Picture	Stroop Sternberg	6455542	0	1	24824	2	0	next	incorrect	722
Fage_p102b	156	Pulse	99	6455907	365	1
Fage_p102b	156	Response	2	6462656	7114	1
Fage_p102b	156	Pulse	99	6468306	12764	1
Fage_p102b	157	Picture	Fixation Cross Sternberg Letters after Stroop	6480366	0	1	37319	2	0	next	other	0
Fage_p102b	157	Pulse	99	6480706	340	1
Fage_p102b	157	Pulse	99	6493106	12740	1
Fage_p102b	157	Pulse	99	6505505	25139	1
Fage_p102b	158	Picture	Retrieval Sternberg Letters	6517685	0	1	24824	2	0	next	hit	730
Fage_p102b	158	Pulse	99	6517905	220	1
Fage_p102b	158	Response	1	6527255	9570	1
Fage_p102b	158	Pulse	99	6530314	12629	1
Fage_p102b	159	Picture	Fixation Cross after Retrieval	6542509	0	1	149443	2	0	next	other	0
Fage_p102b	159	Pulse	99	6542714	205	1
Fage_p102b	159	Pulse	99	6555114	12605	1
Fage_p102b	159	Pulse	99	6567513	25004	1
Fage_p102b	159	Pulse	99	6579913	37404	1
Fage_p102b	159	Pulse	99	6592313	49804	1
Fage_p102b	159	Pulse	99	6604712	62203	1
Fage_p102b	159	Pulse	99	6617112	74603	1
Fage_p102b	159	Pulse	99	6629512	87003	1
Fage_p102b	159	Pulse	99	6641911	99402	1
Fage_p102b	159	Pulse	99	6654311	111802	1
Fage_p102b	159	Pulse	99	6666711	124202	1
Fage_p102b	159	Pulse	99	6679110	136601	1
Fage_p102b	159	Pulse	99	6691510	149001	1
Fage_p102b	160	Picture	Encoding Sternberg Letters	6691952	0	1	24824	2	0	next	other	0
Fage_p102b	160	Pulse	99	6703910	11958	1
Fage_p102b	160	Pulse	99	6716309	24357	1
Fage_p102b	161	Picture	Fixation Cross Sternberg Letters after Encoding	6716776	0	1	12495	2	0	next	other	0
Fage_p102b	161	Pulse	99	6728709	11933	1
Fage_p102b	162	Picture	Stroop Sternberg	6729271	0	1	24824	2	0	next	hit	752
Fage_p102b	162	Response	1	6736809	7538	1
Fage_p102b	162	Pulse	99	6741109	11838	1
Fage_p102b	162	Pulse	99	6753508	24237	1
Fage_p102b	163	Picture	Fixation Cross Sternberg Letters after Stroop	6754095	0	1	37319	2	0	next	other	0
Fage_p102b	163	Pulse	99	6765908	11813	1
Fage_p102b	163	Pulse	99	6778307	24212	1
Fage_p102b	163	Pulse	99	6790707	36612	1
Fage_p102b	164	Picture	Retrieval Sternberg Letters	6791414	0	1	24824	2	0	next	hit	760
Fage_p102b	164	Response	1	6800157	8743	1
Fage_p102b	164	Pulse	99	6803107	11693	1
Fage_p102b	164	Pulse	99	6815507	24093	1
Fage_p102b	165	Picture	Fixation Cross after Retrieval	6816238	0	1	124619	2	0	next	other	0
Fage_p102b	165	Pulse	99	6827906	11668	1
Fage_p102b	165	Pulse	99	6840306	24068	1
Fage_p102b	165	Pulse	99	6852706	36468	1
Fage_p102b	165	Pulse	99	6865105	48867	1
Fage_p102b	165	Pulse	99	6877505	61267	1
Fage_p102b	165	Pulse	99	6889905	73667	1
Fage_p102b	165	Pulse	99	6902304	86066	1
Fage_p102b	165	Pulse	99	6914704	98466	1
Fage_p102b	165	Pulse	99	6927103	110865	1
Fage_p102b	165	Pulse	99	6939503	123265	1
Fage_p102b	166	Picture	Encoding Sternberg Letters	6940857	0	1	24824	2	0	next	other	0
Fage_p102b	166	Pulse	99	6951903	11046	1
Fage_p102b	166	Pulse	99	6964302	23445	1
Fage_p102b	167	Picture	Fixation Cross Sternberg Letters after Encoding	6965681	0	1	12495	3	0	next	other	0
Fage_p102b	167	Pulse	99	6976702	11021	1
Fage_p102b	168	Picture	Stroop Sternberg	6978176	0	2	24824	3	0	next	hit	780
Fage_p102b	168	Response	1	6985752	7576	1
Fage_p102b	168	Pulse	99	6989102	10926	1
Fage_p102b	168	Pulse	99	7001501	23325	1
Fage_p102b	169	Picture	Fixation Cross Sternberg Letters after Stroop	7003000	0	1	37319	2	0	next	other	0
Fage_p102b	169	Pulse	99	7013901	10901	1
Fage_p102b	169	Pulse	99	7026301	23301	1
Fage_p102b	169	Pulse	99	7038700	35700	1
Fage_p102b	170	Picture	Retrieval Sternberg Letters	7040319	0	1	24824	2	0	next	incorrect	789
Fage_p102b	170	Pulse	99	7051100	10781	1
Fage_p102b	170	Response	2	7054190	13871	1
Fage_p102b	170	Pulse	99	7063500	23181	1
Fage_p102b	171	Picture	Fixation Cross after Retrieval	7065143	0	1	137115	2	0	next	other	0
Fage_p102b	171	Pulse	99	7075899	10756	1
Fage_p102b	171	Pulse	99	7088299	23156	1
Fage_p102b	171	Pulse	99	7100699	35556	1
Fage_p102b	171	Pulse	99	7113098	47955	1
Fage_p102b	171	Pulse	99	7125498	60355	1
Fage_p102b	171	Pulse	99	7137898	72755	1
Fage_p102b	171	Pulse	99	7150297	85154	1
Fage_p102b	171	Pulse	99	7162697	97554	1
Fage_p102b	171	Pulse	99	7175097	109954	1
Fage_p102b	171	Pulse	99	7187496	122353	1
Fage_p102b	171	Pulse	99	7199896	134753	1
Fage_p102b	172	Picture	Encoding Sternberg Letters	7202258	0	1	24824	2	0	next	other	0
Fage_p102b	172	Pulse	99	7212296	10038	1
Fage_p102b	172	Pulse	99	7224695	22437	1
Fage_p102b	173	Picture	Fixation Cross Sternberg Letters after Encoding	7227082	0	1	12495	2	0	next	other	0
Fage_p102b	173	Pulse	99	7237095	10013	1
Fage_p102b	174	Picture	Stroop Sternberg	7239577	0	1	24824	2	0	next	incorrect	809
Fage_p102b	174	Response	2	7248715	9138	1
Fage_p102b	174	Pulse	99	7249494	9917	1
Fage_p102b	174	Pulse	99	7261894	22317	1
Fage_p102b	175	Picture	Fixation Cross Sternberg Letters after Stroop	7264401	0	1	37319	2	0	next	other	0
Fage_p102b	175	Pulse	99	7274294	9893	1
Fage_p102b	175	Pulse	99	7286693	22292	1
Fage_p102b	175	Pulse	99	7299093	34692	1
Fage_p102b	176	Picture	Retrieval Sternberg Letters	7301720	0	1	24824	2	0	next	hit	817
Fage_p102b	176	Response	1	7310303	8583	1
Fage_p102b	176	Pulse	99	7311493	9773	1
Fage_p102b	176	Pulse	99	7323892	22172	1
Fage_p102b	177	Picture	Fixation Cross after Retrieval	7326544	0	1	124619	2	0	next	other	0
Fage_p102b	177	Pulse	99	7336292	9748	1
Fage_p102b	177	Pulse	99	7348692	22148	1
Fage_p102b	177	Pulse	99	7361091	34547	1
Fage_p102b	177	Pulse	99	7373491	46947	1
Fage_p102b	177	Pulse	99	7385891	59347	1
Fage_p102b	177	Pulse	99	7398290	71746	1
Fage_p102b	177	Pulse	99	7410690	84146	1
Fage_p102b	177	Pulse	99	7423090	96546	1
Fage_p102b	177	Pulse	99	7435489	108945	1
Fage_p102b	177	Pulse	99	7447889	121345	1
Fage_p102b	178	Picture	Encoding Sternberg Letters	7451163	0	1	24824	2	0	next	other	0
Fage_p102b	178	Pulse	99	7460289	9126	1
Fage_p102b	178	Pulse	99	7472688	21525	1
Fage_p102b	179	Picture	Fixation Cross Sternberg Letters after Encoding	7475987	0	1	12495	2	0	next	other	0
Fage_p102b	179	Pulse	99	7485088	9101	1
Fage_p102b	180	Picture	Stroop Sternberg	7488482	0	1	24824	2	0	next	incorrect	837
Fage_p102b	180	Response	2	7496038	7556	1
Fage_p102b	180	Pulse	99	7497487	9005	1
Fage_p102b	180	Pulse	99	7509887	21405	1
Fage_p102b	181	Picture	Fixation Cross Sternberg Letters after Stroop	7513306	0	1	37319	2	0	next	other	0
Fage_p102b	181	Pulse	99	7522287	8981	1
Fage_p102b	181	Pulse	99	7534687	21381	1
Fage_p102b	181	Pulse	99	7547086	33780	1
Fage_p102b	182	Picture	Retrieval Sternberg Letters	7550625	0	1	24824	2	0	next	hit	846
Fage_p102b	182	Pulse	99	7559486	8861	1
Fage_p102b	182	Response	1	7568666	18041	1
Fage_p102b	182	Pulse	99	7571885	21260	1
Fage_p102b	183	Picture	Fixation Cross after Retrieval	7575449	0	1	112291	2	0	next	other	0
Fage_p102b	183	Pulse	99	7584285	8836	1
Fage_p102b	183	Pulse	99	7596685	21236	1
Fage_p102b	183	Pulse	99	7609084	33635	1
Fage_p102b	183	Pulse	99	7621484	46035	1
Fage_p102b	183	Pulse	99	7633884	58435	1
Fage_p102b	183	Pulse	99	7646284	70835	1
Fage_p102b	183	Pulse	99	7658683	83234	1
Fage_p102b	183	Pulse	99	7671083	95634	1
Fage_p102b	183	Pulse	99	7683482	108033	1
Fage_p102b	184	Picture	Encoding Sternberg Letters	7687740	0	1	24824	2	0	next	other	0
Fage_p102b	184	Pulse	99	7695882	8142	1
Fage_p102b	184	Pulse	99	7708282	20542	1
Fage_p102b	185	Picture	Fixation Cross Sternberg Letters after Encoding	7712564	0	1	12495	2	0	next	other	0
Fage_p102b	185	Pulse	99	7720681	8117	1
Fage_p102b	186	Picture	Stroop Sternberg	7725059	0	1	24824	2	0	next	hit	865
Fage_p102b	186	Pulse	99	7733081	8022	1
Fage_p102b	186	Response	1	7735171	10112	1
Fage_p102b	186	Pulse	99	7745481	20422	1
Fage_p102b	187	Picture	Fixation Cross Sternberg Letters after Stroop	7749883	0	1	37319	2	0	next	other	0
Fage_p102b	187	Pulse	99	7757880	7997	1
Fage_p102b	187	Pulse	99	7770280	20397	1
Fage_p102b	187	Pulse	99	7782680	32797	1
Fage_p102b	188	Picture	Retrieval Sternberg Letters	7787202	0	1	24824	2	0	next	incorrect	873
Fage_p102b	188	Pulse	99	7795079	7877	1
Fage_p102b	188	Response	2	7795839	8637	1
Fage_p102b	188	Pulse	99	7807479	20277	1
Fage_p102b	189	Picture	Fixation Cross after Retrieval	7812026	0	1	112291	2	0	next	other	0
Fage_p102b	189	Pulse	99	7819879	7853	1
Fage_p102b	189	Pulse	99	7832278	20252	1
Fage_p102b	189	Pulse	99	7844678	32652	1
Fage_p102b	189	Pulse	99	7857078	45052	1
Fage_p102b	189	Pulse	99	7869477	57451	1
Fage_p102b	189	Pulse	99	7881877	69851	1
Fage_p102b	189	Pulse	99	7894276	82250	1
Fage_p102b	189	Pulse	99	7906676	94650	1
Fage_p102b	189	Pulse	99	7919076	107050	1
Fage_p102b	190	Picture	Encoding Sternberg Letters	7924317	0	1	24824	2	0	next	other	0
Fage_p102b	190	Pulse	99	7931476	7159	1
Fage_p102b	190	Pulse	99	7943875	19558	1
Fage_p102b	191	Picture	Fixation Cross Sternberg Letters after Encoding	7949141	0	1	12495	2	0	next	other	0
Fage_p102b	191	Pulse	99	7956275	7134	1
Fage_p102b	192	Picture	Stroop Sternberg	7961636	0	1	24824	2	0	next	incorrect	891
Fage_p102b	192	Response	2	7968645	7009	1
Fage_p102b	192	Pulse	99	7968674	7038	1
Fage_p102b	192	Pulse	99	7981074	19438	1
Fage_p102b	193	Picture	Fixation Cross Sternberg Letters after Stroop	7986460	0	1	37319	2	0	next	other	0
Fage_p102b	193	Pulse	99	7993474	7014	1
Fage_p102b	193	Pulse	99	8005874	19414	1
Fage_p102b	193	Pulse	99	8018273	31813	1
Fage_p102b	194	Picture	Retrieval Sternberg Letters	8023779	0	1	24824	2	0	next	hit	900
Fage_p102b	194	Pulse	99	8030673	6894	1
Fage_p102b	194	Response	1	8034973	11194	1
Fage_p102b	194	Pulse	99	8043072	19293	1
Fage_p102b	195	Picture	Fixation Cross after Retrieval	8048603	0	1	137114	3	0	next	other	0
Fage_p102b	195	Pulse	99	8055472	6869	1
Fage_p102b	195	Pulse	99	8067872	19269	1
Fage_p102b	195	Pulse	99	8080271	31668	1
Fage_p102b	195	Pulse	99	8092671	44068	1
Fage_p102b	195	Pulse	99	8105071	56468	1
Fage_p102b	195	Pulse	99	8117470	68867	1
Fage_p102b	195	Pulse	99	8129870	81267	1
Fage_p102b	195	Pulse	99	8142270	93667	1
Fage_p102b	195	Pulse	99	8154669	106066	1
Fage_p102b	195	Pulse	99	8167069	118466	1
Fage_p102b	195	Pulse	99	8179469	130866	1
Fage_p102b	196	Picture	Encoding Sternberg Letters	8185717	0	2	24824	3	0	next	other	0
Fage_p102b	196	Pulse	99	8191868	6151	1
Fage_p102b	196	Pulse	99	8204268	18551	1
Fage_p102b	197	Picture	Fixation Cross Sternberg Letters after Encoding	8210541	0	1	12495	3	0	next	other	0
Fage_p102b	197	Pulse	99	8216668	6127	1
Fage_p102b	198	Picture	Stroop Sternberg	8223036	0	2	24824	3	0	next	hit	920
Fage_p102b	198	Response	1	8228867	5831	1
Fage_p102b	198	Pulse	99	8229067	6031	1
Fage_p102b	198	Pulse	99	8241467	18431	1
Fage_p102b	199	Picture	Fixation Cross Sternberg Letters after Stroop	8247860	0	1	37319	3	0	next	other	0
Fage_p102b	199	Pulse	99	8253867	6007	1
Fage_p102b	199	Pulse	99	8266266	18406	1
Fage_p102b	199	Pulse	99	8278666	30806	1
Fage_p102b	200	Picture	Retrieval Sternberg Letters	8285179	0	2	24824	4	0	next	incorrect	929
Fage_p102b	200	Pulse	99	8291066	5887	1
Fage_p102b	200	Response	2	8291575	6396	1
Fage_p102b	200	Pulse	99	8303465	18286	1
Fage_p102b	201	Picture	Fixation Cross after Retrieval	8310003	0	2	124620	3	0	next	other	0
Fage_p102b	201	Pulse	99	8315875	5872	1
Fage_p102b	201	Pulse	99	8328274	18271	1
Fage_p102b	201	Pulse	99	8340674	30671	1
Fage_p102b	201	Pulse	99	8353074	43071	1
Fage_p102b	201	Pulse	99	8365474	55471	1
Fage_p102b	201	Pulse	99	8377873	67870	1
Fage_p102b	201	Pulse	99	8390273	80270	1
Fage_p102b	201	Pulse	99	8402673	92670	1
Fage_p102b	201	Pulse	99	8415072	105069	1
Fage_p102b	201	Pulse	99	8427472	117469	1
Fage_p102b	202	Picture	Encoding Sternberg Letters	8434623	0	1	24824	2	0	next	other	0
Fage_p102b	202	Pulse	99	8439871	5248	1
Fage_p102b	202	Pulse	99	8452271	17648	1
Fage_p102b	203	Picture	Fixation Cross Sternberg Letters after Encoding	8459447	0	1	12495	2	0	next	other	0
Fage_p102b	203	Pulse	99	8464671	5224	1
Fage_p102b	204	Picture	Stroop Sternberg	8471942	0	1	24824	2	0	next	incorrect	949
Fage_p102b	204	Pulse	99	8477070	5128	1
Fage_p102b	204	Response	2	8478050	6108	1
Fage_p102b	204	Pulse	99	8489470	17528	1
Fage_p102b	205	Picture	Fixation Cross Sternberg Letters after Stroop	8496766	0	1	37319	2	0	next	other	0
Fage_p102b	205	Pulse	99	8501870	5104	1
Fage_p102b	205	Pulse	99	8514269	17503	1
Fage_p102b	205	Pulse	99	8526669	29903	1
Fage_p102b	206	Picture	Retrieval Sternberg Letters	8534085	0	1	24824	2	0	next	incorrect	957
Fage_p102b	206	Pulse	99	8539069	4984	1
Fage_p102b	206	Response	2	8539668	5583	1
Fage_p102b	206	Pulse	99	8551468	17383	1
Fage_p102b	207	Picture	Fixation Cross after Retrieval	8558909	0	1	149443	2	0	next	other	0
Fage_p102b	207	Pulse	99	8563868	4959	1
Fage_p102b	207	Pulse	99	8576268	17359	1
Fage_p102b	207	Pulse	99	8588667	29758	1
Fage_p102b	207	Pulse	99	8601067	42158	1
Fage_p102b	207	Pulse	99	8613467	54558	1
Fage_p102b	207	Pulse	99	8625866	66957	1
Fage_p102b	207	Pulse	99	8638266	79357	1
Fage_p102b	207	Pulse	99	8650666	91757	1
Fage_p102b	207	Pulse	99	8663065	104156	1
Fage_p102b	207	Pulse	99	8675465	116556	1
Fage_p102b	207	Pulse	99	8687864	128955	1
Fage_p102b	207	Pulse	99	8700264	141355	1
Fage_p102b	208	Picture	Encoding Sternberg Letters	8708352	0	1	24824	2	0	next	other	0
Fage_p102b	208	Pulse	99	8712664	4312	1
Fage_p102b	208	Pulse	99	8725064	16712	1
Fage_p102b	209	Picture	Fixation Cross Sternberg Letters after Encoding	8733176	0	1	12495	2	0	next	other	0
Fage_p102b	209	Pulse	99	8737463	4287	1
Fage_p102b	210	Picture	Stroop Sternberg	8745671	0	1	24824	2	0	next	incorrect	979
Fage_p102b	210	Pulse	99	8749863	4192	1
Fage_p102b	210	Response	2	8753243	7572	1
Fage_p102b	210	Pulse	99	8762263	16592	1
Fage_p102b	211	Picture	Fixation Cross Sternberg Letters after Stroop	8770495	0	1	37319	2	0	next	other	0
Fage_p102b	211	Pulse	99	8774662	4167	1
Fage_p102b	211	Pulse	99	8787062	16567	1
Fage_p102b	211	Pulse	99	8799461	28966	1
Fage_p102b	212	Picture	Retrieval Sternberg Letters	8807814	0	1	24824	2	0	next	hit	987
Fage_p102b	212	Pulse	99	8811861	4047	1
Fage_p102b	212	Response	1	8813401	5587	1
Fage_p102b	212	Pulse	99	8824261	16447	1
Fage_p102b	213	Picture	Fixation Cross after Retrieval	8832638	0	1	124619	3	0	next	other	0
Fage_p102b	213	Pulse	99	8836660	4022	1
Fage_p102b	213	Pulse	99	8849060	16422	1
Fage_p102b	213	Pulse	99	8861460	28822	1
Fage_p102b	213	Pulse	99	8873859	41221	1
Fage_p102b	213	Pulse	99	8886259	53621	1
Fage_p102b	213	Pulse	99	8898659	66021	1
Fage_p102b	213	Pulse	99	8911058	78420	1
Fage_p102b	213	Pulse	99	8923458	90820	1
Fage_p102b	213	Pulse	99	8935858	103220	1
Fage_p102b	213	Pulse	99	8948257	115619	1
Fage_p102b	214	Picture	Encoding Sternberg Letters	8957257	0	2	24824	3	0	next	other	0
Fage_p102b	214	Pulse	99	8960657	3400	1
Fage_p102b	214	Pulse	99	8973057	15800	1
Fage_p102b	215	Picture	Fixation Cross Sternberg Letters after Encoding	8982081	0	1	12496	2	0	next	other	0
Fage_p102b	215	Pulse	99	8985456	3375	1
Fage_p102b	216	Picture	Stroop Sternberg	8994577	0	1	24823	3	0	next	incorrect	1007
Fage_p102b	216	Pulse	99	8997856	3279	1
Fage_p102b	216	Response	2	9001236	6659	1
Fage_p102b	216	Pulse	99	9010255	15678	1
Fage_p102b	217	Picture	Fixation Cross Sternberg Letters after Stroop	9019400	0	2	37320	3	0	next	other	0
Fage_p102b	217	Pulse	99	9022655	3255	1
Fage_p102b	217	Pulse	99	9035055	15655	1
Fage_p102b	217	Pulse	99	9047455	28055	1
Fage_p102b	218	Picture	Retrieval Sternberg Letters	9056720	0	1	24824	2	0	next	incorrect	1015
Fage_p102b	218	Pulse	99	9059854	3134	1
Fage_p102b	218	Response	2	9063334	6614	1
Fage_p102b	218	Pulse	99	9072254	15534	1
Fage_p102b	219	Picture	Fixation Cross after Retrieval	9081544	0	1	112290	2	0	next	other	0
Fage_p102b	219	Pulse	99	9084654	3110	1
Fage_p102b	219	Pulse	99	9097053	15509	1
Fage_p102b	219	Pulse	99	9109453	27909	1
Fage_p102b	219	Pulse	99	9121852	40308	1
Fage_p102b	219	Pulse	99	9134252	52708	1
Fage_p102b	219	Pulse	99	9146652	65108	1
Fage_p102b	219	Pulse	99	9159051	77507	1
Fage_p102b	219	Pulse	99	9171451	89907	1
Fage_p102b	219	Pulse	99	9183851	102307	1
Fage_p102b	220	Picture	Encoding Sternberg Letters	9193834	0	1	24824	2	0	next	other	0
Fage_p102b	220	Pulse	99	9196250	2416	1
Fage_p102b	220	Pulse	99	9208650	14816	1
Fage_p102b	221	Picture	Fixation Cross Sternberg Letters after Encoding	9218658	0	1	12495	2	0	next	other	0
Fage_p102b	221	Pulse	99	9221050	2392	1
Fage_p102b	222	Picture	Stroop Sternberg	9231153	0	1	24824	2	0	next	hit	1034
Fage_p102b	222	Pulse	99	9233449	2296	1
Fage_p102b	222	Response	1	9236689	5536	1
Fage_p102b	222	Pulse	99	9245849	14696	1
Fage_p102b	223	Picture	Fixation Cross Sternberg Letters after Stroop	9255977	0	1	37319	2	0	next	other	0
Fage_p102b	223	Pulse	99	9258249	2272	1
Fage_p102b	223	Pulse	99	9270648	14671	1
Fage_p102b	223	Pulse	99	9283048	27071	1
Fage_p102b	224	Picture	Retrieval Sternberg Letters	9293296	0	1	24824	2	0	next	incorrect	1042
Fage_p102b	224	Pulse	99	9295448	2152	1
Fage_p102b	224	Response	2	9306367	13071	1
Fage_p102b	224	Pulse	99	9307847	14551	1
Fage_p102b	225	Picture	Fixation Cross after Retrieval	9318120	0	1	124620	2	0	next	other	0
Fage_p102b	225	Pulse	99	9320247	2127	1
Fage_p102b	225	Pulse	99	9332647	14527	1
Fage_p102b	225	Pulse	99	9345046	26926	1
Fage_p102b	225	Pulse	99	9357446	39326	1
Fage_p102b	225	Pulse	99	9369846	51726	1
Fage_p102b	225	Pulse	99	9382245	64125	1
Fage_p102b	225	Pulse	99	9394645	76525	1
Fage_p102b	225	Pulse	99	9407045	88925	1
Fage_p102b	225	Pulse	99	9419444	101324	1
Fage_p102b	225	Pulse	99	9431844	113724	1
Fage_p102b	226	Picture	Encoding Sternberg Letters	9442740	0	1	24823	3	0	next	other	0
Fage_p102b	226	Pulse	99	9444244	1504	1
Fage_p102b	226	Pulse	99	9456643	13903	1
Fage_p102b	227	Picture	Fixation Cross Sternberg Letters after Encoding	9467563	0	2	12496	3	0	next	other	0
Fage_p102b	227	Pulse	99	9469043	1480	1
Fage_p102b	228	Picture	Stroop Sternberg	9480059	0	1	24824	2	0	next	incorrect	1062
Fage_p102b	228	Pulse	99	9481443	1384	1
Fage_p102b	228	Response	2	9486372	6313	1
Fage_p102b	228	Pulse	99	9493842	13783	1
Fage_p102b	229	Picture	Fixation Cross Sternberg Letters after Stroop	9504883	0	1	37319	2	0	next	other	0
Fage_p102b	229	Pulse	99	9506242	1359	1
Fage_p102b	229	Pulse	99	9518641	13758	1
Fage_p102b	229	Pulse	99	9531041	26158	1
Fage_p102b	230	Picture	Retrieval Sternberg Letters	9542202	0	1	24824	2	0	next	incorrect	1070
Fage_p102b	230	Pulse	99	9543441	1239	1
Fage_p102b	230	Response	2	9547151	4949	1
Fage_p102b	230	Pulse	99	9555840	13638	1
Fage_p102b	231	Picture	Fixation Cross after Retrieval	9567026	0	1	124619	2	0	next	other	0
Fage_p102b	231	Pulse	99	9568240	1214	1
Fage_p102b	231	Pulse	99	9580640	13614	1
Fage_p102b	231	Pulse	99	9593039	26013	1
Fage_p102b	231	Pulse	99	9605439	38413	1
Fage_p102b	231	Pulse	99	9617839	50813	1
Fage_p102b	231	Pulse	99	9630238	63212	1
Fage_p102b	231	Pulse	99	9642638	75612	1
Fage_p102b	231	Pulse	99	9655038	88012	1
Fage_p102b	231	Pulse	99	9667437	100411	1
Fage_p102b	231	Pulse	99	9679837	112811	1
Fage_p102b	232	Picture	Encoding Sternberg Letters	9691645	0	1	24824	2	0	next	other	0
Fage_p102b	232	Pulse	99	9692237	592	1
Fage_p102b	232	Pulse	99	9704636	12991	1
Fage_p102b	233	Picture	Fixation Cross Sternberg Letters after Encoding	9716469	0	1	12495	2	0	next	other	0
Fage_p102b	233	Pulse	99	9717036	567	1
Fage_p102b	234	Picture	Stroop Sternberg	9728964	0	1	24824	2	0	next	incorrect	1090
Fage_p102b	234	Pulse	99	9729436	472	1
Fage_p102b	234	Response	2	9736575	7611	1
Fage_p102b	234	Pulse	99	9741835	12871	1
Fage_p102b	235	Picture	Fixation Cross Sternberg Letters after Stroop	9753788	0	1	37319	2	0	next	other	0
Fage_p102b	235	Pulse	99	9754235	447	1
Fage_p102b	235	Pulse	99	9766635	12847	1
Fage_p102b	235	Pulse	99	9779034	25246	1
Fage_p102b	236	Picture	Retrieval Sternberg Letters	9791107	0	1	24824	2	0	next	incorrect	1098
Fage_p102b	236	Pulse	99	9791434	327	1
Fage_p102b	236	Response	2	9800394	9287	1
Fage_p102b	236	Pulse	99	9803833	12726	1
Fage_p102b	237	Picture	Fixation Cross after Retrieval	9815931	0	1	112291	2	0	next	other	0
Fage_p102b	237	Pulse	99	9816233	302	1
Fage_p102b	237	Pulse	99	9828633	12702	1
Fage_p102b	237	Pulse	99	9841033	25102	1
Fage_p102b	237	Pulse	99	9853432	37501	1
Fage_p102b	237	Pulse	99	9865832	49901	1
Fage_p102b	237	Pulse	99	9878231	62300	1
Fage_p102b	237	Pulse	99	9890631	74700	1
Fage_p102b	237	Pulse	99	9903031	87100	1
Fage_p102b	237	Pulse	99	9915430	99499	1
Fage_p102b	237	Pulse	99	9927830	111899	1
Fage_p102b	238	Picture	Encoding Sternberg Letters	9928222	0	1	24824	2	0	next	other	0
Fage_p102b	238	Pulse	99	9940230	12008	1
Fage_p102b	238	Pulse	99	9952629	24407	1
Fage_p102b	239	Picture	Fixation Cross Sternberg Letters after Encoding	9953046	0	1	12495	2	0	next	other	0
Fage_p102b	239	Pulse	99	9965029	11983	1
Fage_p102b	240	Picture	Stroop Sternberg	9965541	0	1	24824	2	0	next	incorrect	1117
Fage_p102b	240	Response	2	9972349	6808	1
Fage_p102b	240	Pulse	99	9977429	11888	1
Fage_p102b	240	Pulse	99	9989828	24287	1
Fage_p102b	241	Picture	Fixation Cross Sternberg Letters after Stroop	9990365	0	1	37319	2	0	next	other	0
Fage_p102b	241	Pulse	99	10002228	11863	1
Fage_p102b	241	Pulse	99	10014628	24263	1
Fage_p102b	241	Pulse	99	10027027	36662	1
Fage_p102b	242	Picture	Retrieval Sternberg Letters	10027684	0	1	24824	2	0	next	incorrect	1125
Fage_p102b	242	Response	2	10033137	5453	1
Fage_p102b	242	Pulse	99	10039427	11743	1
Fage_p102b	242	Pulse	99	10051827	24143	1
Fage_p102b	243	Picture	Fixation Cross after Retrieval	10052508	0	1	137114	2	0	next	other	0
Fage_p102b	243	Pulse	99	10064226	11718	1
Fage_p102b	243	Pulse	99	10076626	24118	1
Fage_p102b	243	Pulse	99	10089026	36518	1
Fage_p102b	243	Pulse	99	10101435	48927	1
Fage_p102b	243	Pulse	99	10113835	61327	1
Fage_p102b	243	Pulse	99	10126235	73727	1
Fage_p102b	243	Pulse	99	10138634	86126	1
Fage_p102b	243	Pulse	99	10151034	98526	1
Fage_p102b	243	Pulse	99	10163434	110926	1
Fage_p102b	243	Pulse	99	10175833	123325	1
Fage_p102b	243	Pulse	99	10188233	135725	1
Fage_p102b	244	Picture	Encoding Sternberg Letters	10189622	0	1	24824	2	0	next	other	0
Fage_p102b	244	Pulse	99	10200633	11011	1
Fage_p102b	244	Pulse	99	10213032	23410	1
Fage_p102b	245	Picture	Fixation Cross Sternberg Letters after Encoding	10214446	0	1	12496	2	0	next	other	0
Fage_p102b	245	Pulse	99	10225432	10986	1
Fage_p102b	246	Picture	Stroop Sternberg	10226942	0	1	24823	3	0	next	incorrect	1146
Fage_p102b	246	Response	2	10233412	6470	1
Fage_p102b	246	Pulse	99	10237831	10889	1
Fage_p102b	246	Pulse	99	10250231	23289	1
Fage_p102b	247	Picture	Fixation Cross Sternberg Letters after Stroop	10251765	0	2	37319	4	0	next	other	0
Fage_p102b	247	Pulse	99	10262631	10866	1
Fage_p102b	247	Pulse	99	10275030	23265	1
Fage_p102b	247	Pulse	99	10287430	35665	1
Fage_p102b	248	Picture	Retrieval Sternberg Letters	10289084	0	2	24824	4	0	next	incorrect	1154
Fage_p102b	248	Response	2	10294740	5656	1
Fage_p102b	248	Pulse	99	10299830	10746	1
Fage_p102b	248	Pulse	99	10312229	23145	1
Fage_p102b	249	Picture	Fixation Cross after Retrieval	10313908	0	2	149444	3	0	next	other	0
Fage_p102b	249	Pulse	99	10324629	10721	1
Fage_p102b	249	Pulse	99	10337029	23121	1
Fage_p102b	249	Pulse	99	10349428	35520	1
Fage_p102b	249	Pulse	99	10361828	47920	1
Fage_p102b	249	Pulse	99	10374228	60320	1
Fage_p102b	249	Pulse	99	10386627	72719	1
Fage_p102b	249	Pulse	99	10399027	85119	1
Fage_p102b	249	Pulse	99	10411427	97519	1
Fage_p102b	249	Pulse	99	10423826	109918	1
Fage_p102b	249	Pulse	99	10436226	122318	1
Fage_p102b	249	Pulse	99	10448626	134718	1
Fage_p102b	249	Pulse	99	10461025	147117	1
Fage_p102b	250	Picture	Encoding Sternberg Letters	10463352	0	1	24824	2	0	next	other	0
Fage_p102b	250	Pulse	99	10473425	10073	1
Fage_p102b	250	Pulse	99	10485825	22473	1
Fage_p102b	251	Picture	Fixation Cross Sternberg Letters after Encoding	10488176	0	1	12495	2	0	next	other	0
Fage_p102b	251	Pulse	99	10498224	10048	1
Fage_p102b	252	Picture	Stroop Sternberg	10500671	0	1	24824	2	0	next	hit	1176
Fage_p102b	252	Response	1	10507704	7033	1
Fage_p102b	252	Pulse	99	10510624	9953	1
Fage_p102b	252	Pulse	99	10523024	22353	1
Fage_p102b	253	Picture	Fixation Cross Sternberg Letters after Stroop	10525495	0	1	37319	2	0	next	other	0
Fage_p102b	253	Pulse	99	10535423	9928	1
Fage_p102b	253	Pulse	99	10547823	22328	1
Fage_p102b	253	Pulse	99	10560223	34728	1
Fage_p102b	254	Picture	Retrieval Sternberg Letters	10562814	0	1	24824	2	0	next	hit	1185
Fage_p102b	254	Pulse	99	10572622	9808	1
Fage_p102b	254	Response	1	10575712	12898	1
Fage_p102b	254	Pulse	99	10585022	22208	1
Fage_p102b	255	Picture	Fixation Cross after Retrieval	10587638	0	1	137114	2	0	next	other	0
Fage_p102b	255	Pulse	99	10597422	9784	1
Fage_p102b	255	Pulse	99	10609821	22183	1
Fage_p102b	255	Pulse	99	10622221	34583	1
Fage_p102b	255	Pulse	99	10634620	46982	1
Fage_p102b	255	Pulse	99	10647020	59382	1
Fage_p102b	255	Pulse	99	10659420	71782	1
Fage_p102b	255	Pulse	99	10671819	84181	1
Fage_p102b	255	Pulse	99	10684219	96581	1
Fage_p102b	255	Pulse	99	10696619	108981	1
Fage_p102b	255	Pulse	99	10709018	121380	1
Fage_p102b	255	Pulse	99	10721418	133780	1
Fage_p102b	256	Picture	Encoding Sternberg Letters	10724752	0	1	24824	2	0	next	other	0
Fage_p102b	256	Pulse	99	10733818	9066	1
Fage_p102b	256	Pulse	99	10746217	21465	1
Fage_p102b	257	Picture	Fixation Cross Sternberg Letters after Encoding	10749576	0	1	12495	3	0	next	other	0
Fage_p102b	257	Pulse	99	10758617	9041	1
Fage_p102b	258	Picture	Stroop Sternberg	10762071	0	2	24824	3	0	next	incorrect	1205
Fage_p102b	258	Response	2	10769677	7606	1
Fage_p102b	258	Pulse	99	10771016	8945	1
Fage_p102b	258	Pulse	99	10783416	21345	1
Fage_p102b	259	Picture	Fixation Cross Sternberg Letters after Stroop	10786895	0	1	37319	3	0	next	other	0
Fage_p102b	259	Pulse	99	10795816	8921	1
Fage_p102b	259	Pulse	99	10808216	21321	1
Fage_p102b	259	Pulse	99	10820615	33720	1
Fage_p102b	260	Picture	Retrieval Sternberg Letters	10824214	0	2	24824	4	0	next	incorrect	1214
Fage_p102b	260	Pulse	99	10833015	8801	1
Fage_p102b	260	Response	2	10836845	12631	1
Fage_p102b	260	Pulse	99	10845415	21201	1
Fage_p102b	261	Picture	Fixation Cross after Retrieval	10849038	0	2	112291	3	0	next	other	0
Fage_p102b	261	Pulse	99	10857814	8776	1
Fage_p102b	261	Pulse	99	10870214	21176	1
Fage_p102b	261	Pulse	99	10882614	33576	1
Fage_p102b	261	Pulse	99	10895013	45975	1
Fage_p102b	261	Pulse	99	10907413	58375	1
Fage_p102b	261	Pulse	99	10919812	70774	1
Fage_p102b	261	Pulse	99	10932212	83174	1
Fage_p102b	261	Pulse	99	10944612	95574	1
Fage_p102b	261	Pulse	99	10957011	107973	1
Fage_p102b	262	Picture	Encoding Sternberg Letters	10961329	0	1	24824	2	0	next	other	0
Fage_p102b	262	Pulse	99	10969411	8082	1
Fage_p102b	262	Pulse	99	10981811	20482	1
Fage_p102b	263	Picture	Fixation Cross Sternberg Letters after Encoding	10986153	0	1	12495	2	0	next	other	0
Fage_p102b	263	Pulse	99	10994210	8057	1
Fage_p102b	264	Picture	Stroop Sternberg	10998648	0	1	24824	2	0	next	incorrect	1232
Fage_p102b	264	Response	2	11006010	7362	1
Fage_p102b	264	Pulse	99	11006610	7962	1
Fage_p102b	264	Pulse	99	11019010	20362	1
Fage_p102b	265	Picture	Fixation Cross Sternberg Letters after Stroop	11023472	0	1	37319	2	0	next	other	0
Fage_p102b	265	Pulse	99	11031409	7937	1
Fage_p102b	265	Pulse	99	11043809	20337	1
Fage_p102b	265	Pulse	99	11056209	32737	1
Fage_p102b	266	Picture	Retrieval Sternberg Letters	11060791	0	1	24824	2	0	next	hit	1241
Fage_p102b	266	Pulse	99	11068608	7817	1
Fage_p102b	266	Response	1	11069018	8227	1
Fage_p102b	266	Pulse	99	11081008	20217	1
Fage_p102b	267	Picture	Fixation Cross after Retrieval	11085615	0	1	149443	2	0	next	other	0
Fage_p102b	267	Pulse	99	11093408	7793	1
Fage_p102b	267	Pulse	99	11105807	20192	1
Fage_p102b	267	Pulse	99	11118207	32592	1
Fage_p102b	267	Pulse	99	11130607	44992	1
Fage_p102b	267	Pulse	99	11143006	57391	1
Fage_p102b	267	Pulse	99	11155406	69791	1
Fage_p102b	267	Pulse	99	11167806	82191	1
Fage_p102b	267	Pulse	99	11180205	94590	1
Fage_p102b	267	Pulse	99	11192605	106990	1
Fage_p102b	267	Pulse	99	11205005	119390	1
Fage_p102b	267	Pulse	99	11217404	131789	1
Fage_p102b	267	Pulse	99	11229804	144189	1
Fage_p102b	268	Picture	Encoding Sternberg Letters	11235058	0	1	24824	2	0	next	other	0
Fage_p102b	268	Pulse	99	11242204	7146	1
Fage_p102b	268	Pulse	99	11254603	19545	1
Fage_p102b	269	Picture	Fixation Cross Sternberg Letters after Encoding	11259882	0	1	12495	3	0	next	other	0
Fage_p102b	269	Pulse	99	11267003	7121	1
Fage_p102b	270	Picture	Stroop Sternberg	11272377	0	2	24824	3	0	next	incorrect	1263
Fage_p102b	270	Pulse	99	11279403	7026	1
Fage_p102b	270	Response	2	11280232	7855	1
Fage_p102b	270	Pulse	99	11291802	19425	1
Fage_p102b	271	Picture	Fixation Cross Sternberg Letters after Stroop	11297201	0	1	37320	2	0	next	other	0
Fage_p102b	271	Pulse	99	11304202	7001	1
Fage_p102b	271	Pulse	99	11316601	19400	1
Fage_p102b	271	Pulse	99	11329001	31800	1
Fage_p102b	272	Picture	Retrieval Sternberg Letters	11334521	0	1	24823	3	0	next	hit	1271
Fage_p102b	272	Pulse	99	11341401	6880	1
Fage_p102b	272	Response	1	11344011	9490	1
Fage_p102b	272	Pulse	99	11353800	19279	1
Fage_p102b	273	Picture	Fixation Cross after Retrieval	11359344	0	2	124620	3	0	next	other	0
Fage_p102b	273	Pulse	99	11366200	6856	1
Fage_p102b	273	Pulse	99	11378600	19256	1
Fage_p102b	273	Pulse	99	11390999	31655	1
Fage_p102b	273	Pulse	99	11403399	44055	1
Fage_p102b	273	Pulse	99	11415799	56455	1
Fage_p102b	273	Pulse	99	11428198	68854	1
Fage_p102b	273	Pulse	99	11440598	81254	1
Fage_p102b	273	Pulse	99	11452998	93654	1
Fage_p102b	273	Pulse	99	11465397	106053	1
Fage_p102b	273	Pulse	99	11477797	118453	1
Fage_p102b	274	Picture	Encoding Sternberg Letters	11483964	0	1	24824	2	0	next	other	0
Fage_p102b	274	Pulse	99	11490197	6233	1
Fage_p102b	274	Pulse	99	11502596	18632	1
Fage_p102b	275	Picture	Fixation Cross Sternberg Letters after Encoding	11508788	0	1	12495	2	0	next	other	0
Fage_p102b	275	Pulse	99	11514996	6208	1
Fage_p102b	276	Picture	Stroop Sternberg	11521283	0	1	24824	2	0	next	incorrect	1291
Fage_p102b	276	Pulse	99	11527396	6113	1
Fage_p102b	276	Response	2	11528535	7252	1
Fage_p102b	276	Pulse	99	11539795	18512	1
Fage_p102b	277	Picture	Fixation Cross Sternberg Letters after Stroop	11546107	0	1	37319	2	0	next	other	0
Fage_p102b	277	Pulse	99	11552195	6088	1
Fage_p102b	277	Pulse	99	11564595	18488	1
Fage_p102b	277	Pulse	99	11576994	30887	1
Fage_p102b	278	Picture	Retrieval Sternberg Letters	11583426	0	1	24824	2	0	next	hit	1299
Fage_p102b	278	Pulse	99	11589394	5968	1
Fage_p102b	278	Response	1	11601594	18168	1
Fage_p102b	278	Pulse	99	11601793	18367	1
Fage_p102b	279	Picture	Fixation Cross after Retrieval	11608250	0	1	112290	3	0	next	other	0
Fage_p102b	279	Pulse	99	11614193	5943	1
Fage_p102b	279	Pulse	99	11626593	18343	1
Fage_p102b	279	Pulse	99	11638993	30743	1
Fage_p102b	279	Pulse	99	11651392	43142	1
Fage_p102b	279	Pulse	99	11663792	55542	1
Fage_p102b	279	Pulse	99	11676191	67941	1
Fage_p102b	279	Pulse	99	11688591	80341	1
Fage_p102b	279	Pulse	99	11700991	92741	1
Fage_p102b	279	Pulse	99	11713391	105141	1
Fage_p102b	280	Picture	Encoding Sternberg Letters	11720540	0	2	24824	3	0	next	other	0
Fage_p102b	280	Pulse	99	11725790	5250	1
Fage_p102b	280	Pulse	99	11738190	17650	1
Fage_p102b	281	Picture	Fixation Cross Sternberg Letters after Encoding	11745364	0	1	12496	2	0	next	other	0
Fage_p102b	281	Pulse	99	11750589	5225	1
Fage_p102b	282	Picture	Stroop Sternberg	11757860	0	1	24824	2	0	next	hit	1318
Fage_p102b	282	Pulse	99	11762989	5129	1
Fage_p102b	282	Response	1	11774359	16499	1
Fage_p102b	282	Pulse	99	11775389	17529	1
Fage_p102b	283	Picture	Fixation Cross Sternberg Letters after Stroop	11782684	0	1	37319	2	0	next	other	0
Fage_p102b	283	Pulse	99	11787788	5104	1
Fage_p102b	283	Pulse	99	11800188	17504	1
Fage_p102b	283	Pulse	99	11812588	29904	1
Fage_p102b	284	Picture	Retrieval Sternberg Letters	11820003	0	1	24824	2	0	next	hit	1326
Fage_p102b	284	Pulse	99	11824987	4984	1
Fage_p102b	284	Response	1	11830007	10004	1
Fage_p102b	284	Pulse	99	11837387	17384	1
Fage_p102b	285	Picture	Fixation Cross after Retrieval	11844827	0	1	137114	2	0	next	other	0
Fage_p102b	285	Pulse	99	11849787	4960	1
Fage_p102b	285	Pulse	99	11862186	17359	1
Fage_p102b	285	Pulse	99	11874586	29759	1
Fage_p102b	285	Pulse	99	11886996	42169	1
Fage_p102b	285	Pulse	99	11899395	54568	1
Fage_p102b	285	Pulse	99	11911795	66968	1
Fage_p102b	285	Pulse	99	11924195	79368	1
Fage_p102b	285	Pulse	99	11936594	91767	1
Fage_p102b	285	Pulse	99	11948994	104167	1
Fage_p102b	285	Pulse	99	11961394	116567	1
Fage_p102b	285	Pulse	99	11973793	128966	1
Fage_p102b	286	Picture	Encoding Sternberg Letters	11981941	0	1	24824	2	0	next	other	0
Fage_p102b	286	Pulse	99	11986193	4252	1
Fage_p102b	286	Pulse	99	11998593	16652	1
Fage_p102b	287	Picture	Fixation Cross Sternberg Letters after Encoding	12006765	0	1	12495	2	0	next	other	0
Fage_p102b	287	Pulse	99	12010992	4227	1
Fage_p102b	288	Picture	Stroop Sternberg	12019260	0	1	24824	2	0	next	hit	1347
Fage_p102b	288	Pulse	99	12023392	4132	1
Fage_p102b	288	Response	1	12025122	5862	1
Fage_p102b	288	Pulse	99	12035792	16532	1
Fage_p102b	289	Picture	Fixation Cross Sternberg Letters after Stroop	12044084	0	1	37319	2	0	next	other	0
Fage_p102b	289	Pulse	99	12048191	4107	1
Fage_p102b	289	Pulse	99	12060591	16507	1
Fage_p102b	289	Pulse	99	12072990	28906	1
Fage_p102b	290	Picture	Retrieval Sternberg Letters	12081403	0	1	24824	2	0	next	incorrect	1355
Fage_p102b	290	Pulse	99	12085390	3987	1
Fage_p102b	290	Response	2	12089270	7867	1
Fage_p102b	290	Pulse	99	12097790	16387	1
Fage_p102b	291	Picture	Fixation Cross after Retrieval	12106227	0	1	112291	2	0	next	other	0
Fage_p102b	291	Pulse	99	12110189	3962	1
Fage_p102b	291	Pulse	99	12122589	16362	1
Fage_p102b	291	Pulse	99	12134989	28762	1
Fage_p102b	291	Pulse	99	12147388	41161	1
Fage_p102b	291	Pulse	99	12159788	53561	1
Fage_p102b	291	Pulse	99	12172188	65961	1
Fage_p102b	291	Pulse	99	12184587	78360	1
Fage_p102b	291	Pulse	99	12196987	90760	1
Fage_p102b	291	Pulse	99	12209387	103160	1
Fage_p102b	292	Picture	End Sternberg	12218518	0	1	37319	2	0	next	other	0
Fage_p102b	292	Pulse	99	12221786	3268	1
Fage_p102b	292	Pulse	99	12234186	15668	1
Fage_p102b	292	Pulse	99	12246586	28068	1
Fage_p102b	293	Picture	Instruction Stroop	12255837	0	1	37319	2	0	next	other	0
Fage_p102b	293	Pulse	99	12258985	3148	1
Fage_p102b	293	Pulse	99	12271385	15548	1
Fage_p102b	293	Pulse	99	12283785	27948	1
Fage_p102b	294	Picture	stroop neutral close	12293156	0	1	24824	2	0	next	incorrect	1377
Fage_p102b	294	Pulse	99	12296184	3028	1
Fage_p102b	294	Response	2	12304024	10868	1
Fage_p102b	294	Pulse	99	12308584	15428	1
Fage_p102b	295	Picture	stroop neutral close	12317980	0	1	24824	2	0	next	hit	1381
Fage_p102b	295	Pulse	99	12320984	3004	1
Fage_p102b	295	Response	1	12326843	8863	1
Fage_p102b	295	Pulse	99	12333383	15403	1
Fage_p102b	296	Picture	stroop neutral close	12342804	0	1	24824	2	0	next	incorrect	1385
Fage_p102b	296	Pulse	99	12345783	2979	1
Fage_p102b	296	Response	2	12350363	7559	1
Fage_p102b	296	Pulse	99	12358183	15379	1
Fage_p102b	297	Picture	stroop neutral close	12367628	0	1	24824	2	0	next	incorrect	1389
Fage_p102b	297	Pulse	99	12370582	2954	1
Fage_p102b	297	Response	2	12374472	6844	1
Fage_p102b	297	Pulse	99	12382982	15354	1
Fage_p102b	298	Picture	stroop neutral close	12392452	0	1	24824	2	0	next	hit	1393
Fage_p102b	298	Pulse	99	12395382	2930	1
Fage_p102b	298	Response	1	12399591	7139	1
Fage_p102b	298	Pulse	99	12407781	15329	1
Fage_p102b	299	Picture	stroop neutral close	12417276	0	1	24824	2	0	next	incorrect	1397
Fage_p102b	299	Pulse	99	12420181	2905	1
Fage_p102b	299	Response	2	12424801	7525	1
Fage_p102b	299	Pulse	99	12432580	15304	1
Fage_p102b	300	Picture	Fixation Cross Stroop	12442100	0	1	124619	2	0	next	other	0
Fage_p102b	300	Pulse	99	12444980	2880	1
Fage_p102b	300	Pulse	99	12457380	15280	1
Fage_p102b	300	Pulse	99	12469779	27679	1
Fage_p102b	300	Pulse	99	12482179	40079	1
Fage_p102b	300	Pulse	99	12494579	52479	1
Fage_p102b	300	Pulse	99	12506978	64878	1
Fage_p102b	300	Pulse	99	12519378	77278	1
Fage_p102b	300	Pulse	99	12531778	89678	1
Fage_p102b	300	Pulse	99	12544177	102077	1
Fage_p102b	300	Pulse	99	12556577	114477	1
Fage_p102b	301	Picture	stroop neutral close	12566719	0	1	24990	2	0	next	hit	1412
Fage_p102b	301	Pulse	99	12568977	2258	1
Fage_p102b	301	Response	1	12573486	6767	1
Fage_p102b	301	Pulse	99	12581376	14657	1
Fage_p102b	302	Picture	stroop neutral close	12591709	0	1	24991	2	0	next	incorrect	1416
Fage_p102b	302	Pulse	99	12593776	2067	1
Fage_p102b	302	Response	2	12602736	11027	1
Fage_p102b	302	Pulse	99	12606176	14467	1
Fage_p102b	303	Picture	stroop neutral close	12616700	0	1	24824	2	0	next	incorrect	1420
Fage_p102b	303	Pulse	99	12618575	1875	1
Fage_p102b	303	Response	2	12623985	7285	1
Fage_p102b	303	Pulse	99	12630975	14275	1
Fage_p102b	304	Picture	stroop neutral close	12641524	0	1	24990	2	0	next	incorrect	1424
Fage_p102b	304	Pulse	99	12643375	1851	1
Fage_p102b	304	Response	2	12651814	10290	1
Fage_p102b	304	Pulse	99	12655774	14250	1
Fage_p102b	305	Picture	stroop neutral close	12666514	0	1	24991	2	0	next	hit	1428
Fage_p102b	305	Pulse	99	12668182	1668	1
Fage_p102b	305	Response	1	12672494	5980	1
Fage_p102b	305	Pulse	99	12680574	14060	1
Fage_p102b	306	Picture	stroop neutral close	12691505	0	1	24824	2	0	next	incorrect	1432
Fage_p102b	306	Pulse	99	12692973	1468	1
Fage_p102b	306	Response	2	12700703	9198	1
Fage_p102b	306	Pulse	99	12705373	13868	1
Fage_p102b	307	Picture	Fixation Cross Stroop	12716329	0	1	124619	2	0	next	other	0
Fage_p102b	307	Pulse	99	12717773	1444	1
Fage_p102b	307	Pulse	99	12730172	13843	1
Fage_p102b	307	Pulse	99	12742572	26243	1
Fage_p102b	307	Pulse	99	12754971	38642	1
Fage_p102b	307	Pulse	99	12767371	51042	1
Fage_p102b	307	Pulse	99	12779771	63442	1
Fage_p102b	307	Pulse	99	12792170	75841	1
Fage_p102b	307	Pulse	99	12804570	88241	1
Fage_p102b	307	Pulse	99	12816970	100641	1
Fage_p102b	307	Pulse	99	12829369	113040	1
Fage_p102b	308	Picture	stroop neutral close	12840948	0	1	24824	2	0	next	hit	1447
Fage_p102b	308	Pulse	99	12841769	821	1
Fage_p102b	308	Response	1	12848759	7811	1
Fage_p102b	308	Pulse	99	12854169	13221	1
Fage_p102b	309	Picture	stroop neutral close	12865772	0	1	24990	2	0	next	incorrect	1452
Fage_p102b	309	Pulse	99	12866568	796	1
Fage_p102b	309	Pulse	99	12878968	13196	1
Fage_p102b	309	Response	2	12879228	13456	1
Fage_p102b	310	Picture	stroop neutral close	12890762	0	1	24824	2	0	next	incorrect	1455
Fage_p102b	310	Pulse	99	12891368	606	1
Fage_p102b	310	Response	2	12897458	6696	1
Fage_p102b	310	Pulse	99	12903767	13005	1
Fage_p102b	311	Picture	stroop neutral close	12915586	0	1	24824	3	0	next	incorrect	1459
Fage_p102b	311	Pulse	99	12916167	581	1
Fage_p102b	311	Response	2	12922247	6661	1
Fage_p102b	311	Pulse	99	12928567	12981	1
Fage_p102b	312	Picture	stroop neutral close	12940410	0	2	24991	3	0	next	hit	1463
Fage_p102b	312	Pulse	99	12940966	556	1
Fage_p102b	312	Response	1	12947266	6856	1
Fage_p102b	312	Pulse	99	12953366	12956	1
Fage_p102b	313	Picture	stroop neutral close	12965401	0	1	24824	2	0	next	hit	1467
Fage_p102b	313	Pulse	99	12965766	365	1
Fage_p102b	313	Response	1	12971415	6014	1
Fage_p102b	313	Pulse	99	12978165	12764	1
Fage_p102b	314	Picture	Fixation Cross Stroop	12990225	0	1	124619	2	0	next	other	0
Fage_p102b	314	Pulse	99	12990565	340	1
Fage_p102b	314	Pulse	99	13002965	12740	1
Fage_p102b	314	Pulse	99	13015364	25139	1
Fage_p102b	314	Pulse	99	13027764	37539	1
Fage_p102b	314	Pulse	99	13040164	49939	1
Fage_p102b	314	Pulse	99	13052563	62338	1
Fage_p102b	314	Pulse	99	13064963	74738	1
Fage_p102b	314	Pulse	99	13077363	87138	1
Fage_p102b	314	Pulse	99	13089762	99537	1
Fage_p102b	314	Pulse	99	13102162	111937	1
Fage_p102b	314	Pulse	99	13114562	124337	1
Fage_p102b	315	Picture	stroop neutral close	13114844	0	1	24990	2	0	next	incorrect	1482
Fage_p102b	315	Response	2	13122041	7197	1
Fage_p102b	315	Pulse	99	13126961	12117	1
Fage_p102b	315	Pulse	99	13139361	24517	1
Fage_p102b	316	Picture	stroop neutral close	13139834	0	1	24824	2	0	next	hit	1486
Fage_p102b	316	Response	1	13150061	10227	1
Fage_p102b	316	Pulse	99	13151761	11927	1
Fage_p102b	316	Pulse	99	13164160	24326	1
Fage_p102b	317	Picture	stroop neutral close	13164658	0	1	24824	2	0	next	incorrect	1490
Fage_p102b	317	Response	2	13172020	7362	1
Fage_p102b	317	Pulse	99	13176560	11902	1
Fage_p102b	317	Pulse	99	13188959	24301	1
Fage_p102b	318	Picture	stroop neutral close	13189482	0	1	24824	2	0	next	incorrect	1494
Fage_p102b	318	Response	2	13195659	6177	1
Fage_p102b	318	Pulse	99	13201359	11877	1
Fage_p102b	318	Pulse	99	13213759	24277	1
Fage_p102b	319	Picture	stroop neutral close	13214306	0	1	24990	3	0	next	incorrect	1498
Fage_p102b	319	Response	2	13222069	7763	1
Fage_p102b	319	Pulse	99	13226158	11852	1
Fage_p102b	319	Pulse	99	13238558	24252	1
Fage_p102b	320	Picture	stroop neutral close	13239296	0	2	24824	3	0	next	incorrect	1502
Fage_p102b	320	Response	2	13244788	5492	1
Fage_p102b	320	Pulse	99	13250958	11662	1
Fage_p102b	320	Pulse	99	13263357	24061	1
Fage_p102b	321	Picture	Fixation Cross Stroop	13264120	0	1	124620	2	0	next	other	0
Fage_p102b	321	Pulse	99	13275757	11637	1
Fage_p102b	321	Pulse	99	13288157	24037	1
Fage_p102b	321	Pulse	99	13300556	36436	1
Fage_p102b	321	Pulse	99	13312956	48836	1
Fage_p102b	321	Pulse	99	13325356	61236	1
Fage_p102b	321	Pulse	99	13337756	73636	1
Fage_p102b	321	Pulse	99	13350155	86035	1
Fage_p102b	321	Pulse	99	13362555	98435	1
Fage_p102b	321	Pulse	99	13374956	110836	1
Fage_p102b	321	Pulse	99	13387354	123234	1
Fage_p102b	322	Picture	stroop maximum incongruent	13388740	0	1	24824	2	0	next	hit	1517
Fage_p102b	322	Response	1	13397734	8994	1
Fage_p102b	322	Pulse	99	13399753	11013	1
Fage_p102b	322	Pulse	99	13412154	23414	1
Fage_p102b	323	Picture	stroop maximum incongruent	13413564	0	1	24823	3	0	next	hit	1521
Fage_p102b	323	Response	1	13420303	6739	1
Fage_p102b	323	Pulse	99	13424553	10989	1
Fage_p102b	323	Pulse	99	13436952	23388	1
Fage_p102b	324	Picture	stroop maximum incongruent	13438387	0	2	24824	3	0	next	hit	1525
Fage_p102b	324	Response	1	13443622	5235	1
Fage_p102b	324	Pulse	99	13449352	10965	1
Fage_p102b	324	Pulse	99	13461752	23365	1
Fage_p102b	325	Picture	stroop maximum incongruent	13463211	0	1	24824	2	0	next	incorrect	1529
Fage_p102b	325	Response	2	13471102	7891	1
Fage_p102b	325	Pulse	99	13474151	10940	1
Fage_p102b	325	Pulse	99	13486551	23340	1
Fage_p102b	326	Picture	stroop maximum incongruent	13488035	0	1	24991	2	0	next	hit	1533
Fage_p102b	326	Response	1	13494541	6506	1
Fage_p102b	326	Pulse	99	13498951	10916	1
Fage_p102b	326	Pulse	99	13511351	23316	1
Fage_p102b	327	Picture	stroop maximum incongruent	13513026	0	1	24824	2	0	next	incorrect	1537
Fage_p102b	327	Response	2	13521170	8144	1
Fage_p102b	327	Pulse	99	13523750	10724	1
Fage_p102b	327	Pulse	99	13536150	23124	1
Fage_p102b	328	Picture	Fixation Cross Stroop	13537850	0	1	124619	2	0	next	other	0
Fage_p102b	328	Pulse	99	13548550	10700	1
Fage_p102b	328	Pulse	99	13560949	23099	1
Fage_p102b	328	Pulse	99	13573349	35499	1
Fage_p102b	328	Pulse	99	13585748	47898	1
Fage_p102b	328	Pulse	99	13598148	60298	1
Fage_p102b	328	Pulse	99	13610548	72698	1
Fage_p102b	328	Pulse	99	13622947	85097	1
Fage_p102b	328	Pulse	99	13635347	97497	1
Fage_p102b	328	Pulse	99	13647747	109897	1
Fage_p102b	328	Pulse	99	13660146	122296	1
Fage_p102b	329	Picture	stroop maximum incongruent	13662469	0	1	24824	2	0	next	incorrect	1553
Fage_p102b	329	Pulse	99	13672546	10077	1
Fage_p102b	329	Response	2	13673026	10557	1
Fage_p102b	329	Pulse	99	13684946	22477	1
Fage_p102b	330	Picture	stroop maximum incongruent	13687293	0	1	24824	2	0	next	incorrect	1556
Fage_p102b	330	Response	2	13697045	9752	1
Fage_p102b	330	Pulse	99	13697345	10052	1
Fage_p102b	330	Pulse	99	13709755	22462	1
Fage_p102b	331	Picture	stroop maximum incongruent	13712117	0	1	24824	2	0	next	hit	1560
Fage_p102b	331	Response	1	13719745	7628	1
Fage_p102b	331	Pulse	99	13722145	10028	1
Fage_p102b	331	Pulse	99	13734544	22427	1
Fage_p102b	332	Picture	stroop maximum incongruent	13736941	0	1	24824	2	0	next	hit	1564
Fage_p102b	332	Response	1	13742654	5713	1
Fage_p102b	332	Pulse	99	13746944	10003	1
Fage_p102b	332	Pulse	99	13759344	22403	1
Fage_p102b	333	Picture	stroop maximum incongruent	13761765	0	1	24823	3	0	next	hit	1568
Fage_p102b	333	Response	1	13769523	7758	1
Fage_p102b	333	Pulse	99	13771753	9988	1
Fage_p102b	333	Pulse	99	13784153	22388	1
Fage_p102b	334	Picture	stroop maximum incongruent	13786588	0	2	24824	3	0	next	incorrect	1572
Fage_p102b	334	Response	2	13793823	7235	1
Fage_p102b	334	Pulse	99	13796552	9964	1
Fage_p102b	334	Pulse	99	13808952	22364	1
Fage_p102b	335	Picture	Fixation Cross Stroop	13811412	0	1	124620	2	0	next	other	0
Fage_p102b	335	Pulse	99	13821352	9940	1
Fage_p102b	335	Pulse	99	13833752	22340	1
Fage_p102b	335	Pulse	99	13846151	34739	1
Fage_p102b	335	Pulse	99	13858551	47139	1
Fage_p102b	335	Pulse	99	13870951	59539	1
Fage_p102b	335	Pulse	99	13883350	71938	1
Fage_p102b	335	Pulse	99	13895750	84338	1
Fage_p102b	335	Pulse	99	13908150	96738	1
Fage_p102b	335	Pulse	99	13920549	109137	1
Fage_p102b	335	Pulse	99	13932949	121537	1
Fage_p102b	336	Picture	stroop maximum incongruent	13936032	0	1	24824	2	0	next	hit	1587
Fage_p102b	336	Response	1	13942399	6367	1
Fage_p102b	336	Pulse	99	13945348	9316	1
Fage_p102b	336	Pulse	99	13957748	21716	1
Fage_p102b	337	Picture	stroop maximum incongruent	13960856	0	1	24823	3	0	next	hit	1591
Fage_p102b	337	Response	1	13967718	6862	1
Fage_p102b	337	Pulse	99	13970148	9292	1
Fage_p102b	337	Pulse	99	13982547	21691	1
Fage_p102b	338	Picture	stroop maximum incongruent	13985679	0	2	24991	3	0	next	incorrect	1595
Fage_p102b	338	Response	2	13992877	7198	1
Fage_p102b	338	Pulse	99	13994947	9268	1
Fage_p102b	338	Pulse	99	14007347	21668	1
Fage_p102b	339	Picture	stroop maximum incongruent	14010670	0	1	24824	2	0	next	hit	1599
Fage_p102b	339	Response	1	14017057	6387	1
Fage_p102b	339	Pulse	99	14019746	9076	1
Fage_p102b	339	Pulse	99	14032146	21476	1
Fage_p102b	340	Picture	stroop maximum incongruent	14035494	0	1	24824	2	0	next	hit	1603
Fage_p102b	340	Response	1	14042396	6902	1
Fage_p102b	340	Pulse	99	14044546	9052	1
Fage_p102b	340	Pulse	99	14056945	21451	1
Fage_p102b	341	Picture	stroop maximum incongruent	14060318	0	1	24824	2	0	next	incorrect	1607
Fage_p102b	341	Response	2	14067605	7287	1
Fage_p102b	341	Pulse	99	14069345	9027	1
Fage_p102b	341	Pulse	99	14081745	21427	1
Fage_p102b	342	Picture	Fixation Cross Stroop	14085142	0	1	124619	2	0	next	other	0
Fage_p102b	342	Pulse	99	14094144	9002	1
Fage_p102b	342	Pulse	99	14106544	21402	1
Fage_p102b	342	Pulse	99	14118944	33802	1
Fage_p102b	342	Pulse	99	14131343	46201	1
Fage_p102b	342	Pulse	99	14143743	58601	1
Fage_p102b	342	Pulse	99	14156143	71001	1
Fage_p102b	342	Pulse	99	14168542	83400	1
Fage_p102b	342	Pulse	99	14180942	95800	1
Fage_p102b	342	Pulse	99	14193342	108200	1
Fage_p102b	342	Pulse	99	14205741	120599	1
Fage_p102b	343	Picture	stroop maximum incongruent	14209761	0	1	24824	2	0	next	incorrect	1622
Fage_p102b	343	Response	2	14216241	6480	1
Fage_p102b	343	Pulse	99	14218141	8380	1
Fage_p102b	343	Pulse	99	14230540	20779	1
Fage_p102b	344	Picture	stroop maximum incongruent	14234585	0	1	24824	2	0	next	hit	1626
Fage_p102b	344	Response	1	14241670	7085	1
Fage_p102b	344	Pulse	99	14242940	8355	1
Fage_p102b	344	Pulse	99	14255340	20755	1
Fage_p102b	345	Picture	stroop maximum incongruent	14259409	0	1	24824	2	0	next	incorrect	1630
Fage_p102b	345	Response	2	14265500	6091	1
Fage_p102b	345	Pulse	99	14267739	8330	1
Fage_p102b	345	Pulse	99	14280139	20730	1
Fage_p102b	346	Picture	stroop maximum incongruent	14284233	0	1	24824	2	0	next	incorrect	1634
Fage_p102b	346	Response	2	14290969	6736	1
Fage_p102b	346	Pulse	99	14292539	8306	1
Fage_p102b	346	Pulse	99	14304938	20705	1
Fage_p102b	347	Picture	stroop maximum incongruent	14309057	0	1	24823	2	0	next	incorrect	1638
Fage_p102b	347	Response	2	14314868	5811	1
Fage_p102b	347	Pulse	99	14317338	8281	1
Fage_p102b	347	Pulse	99	14329738	20681	1
Fage_p102b	348	Picture	stroop maximum incongruent	14333880	0	1	24824	2	0	next	incorrect	1642
Fage_p102b	348	Response	2	14339757	5877	1
Fage_p102b	348	Pulse	99	14342137	8257	1
Fage_p102b	348	Pulse	99	14354537	20657	1
Fage_p102b	349	Picture	Fixation Cross Stroop	14358704	0	1	124620	2	0	next	other	0
Fage_p102b	349	Pulse	99	14366937	8233	1
Fage_p102b	349	Pulse	99	14379336	20632	1
Fage_p102b	349	Pulse	99	14391736	33032	1
Fage_p102b	349	Pulse	99	14404136	45432	1
Fage_p102b	349	Pulse	99	14416535	57831	1
Fage_p102b	349	Pulse	99	14428935	70231	1
Fage_p102b	349	Pulse	99	14441335	82631	1
Fage_p102b	349	Pulse	99	14453734	95030	1
Fage_p102b	349	Pulse	99	14466134	107430	1
Fage_p102b	349	Pulse	99	14478534	119830	1
Fage_p102b	350	Picture	End Stroop	14483324	0	1	43752	2	0	next	other	0
Fage_p102b	350	Pulse	99	14490933	7609	1
Fage_p102b	350	Pulse	99	14503333	20009	1
Fage_p102b	350	Pulse	99	14515733	32409	1
