# Supplementary material for: Towards clinical applicability of fMRI via systematic filtering
Source: PLoS One. 2025 May 12;20(5):e0321088. doi: 10.1371/journal.pone.0321088 (PMC12068634; doi:10.1371/journal.pone.0321088)
Supplement: S1 Code — (ZIP) [file pone.0321088.s001.zip › PLOS_DATA_CODE/Logfiles/Fage_P103a-fage.log]

Scenario - Fage Final
Logfile written - 08/19/2013 11:31:21

Subject	Trial	Event Type	Code	Time	TTime	Uncertainty	Duration	Uncertainty	ReqTime	ReqDur	Stim Type	Pair Index

Fage_P103a	1	Pulse	99	82413	92409	1
Fage_P103a	2	Picture	Instruction Sternberg Symbols	82631	0	1	37319	2	0	next	other	0
Fage_P103a	2	Pulse	99	94813	12182	1
Fage_P103a	2	Pulse	99	107213	24582	1
Fage_P103a	2	Pulse	99	119612	36981	1
Fage_P103a	3	Picture	Encoding Sternberg Symbols	119950	0	1	24824	2	0	next	other	0
Fage_P103a	3	Pulse	99	132012	12062	1
Fage_P103a	3	Pulse	99	144412	24462	1
Fage_P103a	4	Picture	Fixation Cross Sternberg Symbols after Encoding	144774	0	1	12495	3	0	next	other	0
Fage_P103a	4	Pulse	99	156811	12037	1
Fage_P103a	5	Picture	Stroop Sternberg	157269	0	2	24824	4	0	next	incorrect	13
Fage_P103a	5	Pulse	99	169211	11942	1
Fage_P103a	5	Response	2	171441	14172	1
Fage_P103a	5	Pulse	99	181611	24342	1
Fage_P103a	6	Picture	Fixation Cross Sternberg Symbols after Stroop	182093	0	2	37320	3	0	next	other	0
Fage_P103a	6	Pulse	99	194010	11917	1
Fage_P103a	6	Pulse	99	206410	24317	1
Fage_P103a	6	Pulse	99	218810	36717	1
Fage_P103a	7	Picture	Retrieval Sternberg Symbols	219413	0	1	24824	2	0	next	miss	0
Fage_P103a	7	Pulse	99	231209	11796	1
Fage_P103a	7	Pulse	99	243609	24196	1
Fage_P103a	8	Picture	Fixation Cross after Retrieval	244237	0	1	112291	2	0	next	other	0
Fage_P103a	8	Pulse	99	256009	11772	1
Fage_P103a	8	Pulse	99	268408	24171	1
Fage_P103a	8	Pulse	99	280808	36571	1
Fage_P103a	8	Pulse	99	293208	48971	1
Fage_P103a	8	Pulse	99	305608	61371	1
Fage_P103a	8	Pulse	99	318007	73770	1
Fage_P103a	8	Pulse	99	330407	86170	1
Fage_P103a	8	Pulse	99	342807	98570	1
Fage_P103a	8	Pulse	99	355206	110969	1
Fage_P103a	9	Picture	Encoding Sternberg Symbols	356528	0	1	24824	2	0	next	other	0
Fage_P103a	9	Pulse	99	367606	11078	1
Fage_P103a	9	Pulse	99	380006	23478	1
Fage_P103a	10	Picture	Fixation Cross Sternberg Symbols after Encoding	381352	0	1	12495	2	0	next	other	0
Fage_P103a	10	Pulse	99	392405	11053	1
Fage_P103a	11	Picture	Stroop Sternberg	393847	0	1	24824	2	0	next	incorrect	38
Fage_P103a	11	Response	2	402215	8368	1
Fage_P103a	11	Pulse	99	404805	10958	1
Fage_P103a	11	Pulse	99	417205	23358	1
Fage_P103a	12	Picture	Fixation Cross Sternberg Symbols after Stroop	418671	0	1	37319	2	0	next	other	0
Fage_P103a	12	Pulse	99	429604	10933	1
Fage_P103a	12	Pulse	99	442004	23333	1
Fage_P103a	12	Pulse	99	454404	35733	1
Fage_P103a	13	Picture	Retrieval Sternberg Symbols	455990	0	1	24824	2	0	next	miss	0
Fage_P103a	13	Pulse	99	466804	10814	1
Fage_P103a	13	Pulse	99	479203	23213	1
Fage_P103a	14	Picture	Fixation Cross after Retrieval	480814	0	1	149444	2	0	next	false_alarm	49
Fage_P103a	14	Response	1	485403	4589	1
Fage_P103a	14	Pulse	99	491603	10789	1
Fage_P103a	14	Pulse	99	504003	23189	1
Fage_P103a	14	Pulse	99	516402	35588	1
Fage_P103a	14	Pulse	99	528802	47988	1
Fage_P103a	14	Pulse	99	541202	60388	1
Fage_P103a	14	Pulse	99	553601	72787	1
Fage_P103a	14	Pulse	99	566001	85187	1
Fage_P103a	14	Pulse	99	578401	97587	1
Fage_P103a	14	Pulse	99	590800	109986	1
Fage_P103a	14	Pulse	99	603200	122386	1
Fage_P103a	14	Pulse	99	615600	134786	1
Fage_P103a	14	Pulse	99	627999	147185	1
Fage_P103a	15	Picture	Encoding Sternberg Symbols	630258	0	1	24824	2	0	next	other	0
Fage_P103a	15	Pulse	99	640399	10141	1
Fage_P103a	15	Pulse	99	652799	22541	1
Fage_P103a	16	Picture	Fixation Cross Sternberg Symbols after Encoding	655082	0	1	12495	2	0	next	false_alarm	66
Fage_P103a	16	Response	1	657229	2147	1
Fage_P103a	16	Pulse	99	665199	10117	1
Fage_P103a	17	Picture	Stroop Sternberg	667577	0	1	24824	2	0	next	hit	70
Fage_P103a	17	Pulse	99	677598	10021	1
Fage_P103a	17	Response	1	679468	11891	1
Fage_P103a	17	Pulse	99	689998	22421	1
Fage_P103a	18	Picture	Fixation Cross Sternberg Symbols after Stroop	692401	0	1	37319	2	0	next	other	0
Fage_P103a	18	Pulse	99	702398	9997	1
Fage_P103a	18	Pulse	99	714797	22396	1
Fage_P103a	18	Pulse	99	727197	34796	1
Fage_P103a	19	Picture	Retrieval Sternberg Symbols	729720	0	1	24824	2	0	next	hit	78
Fage_P103a	19	Pulse	99	739597	9877	1
Fage_P103a	19	Response	1	748316	18596	1
Fage_P103a	19	Pulse	99	751996	22276	1
Fage_P103a	20	Picture	Fixation Cross after Retrieval	754544	0	1	124620	2	0	next	other	0
Fage_P103a	20	Pulse	99	764396	9852	1
Fage_P103a	20	Pulse	99	776796	22252	1
Fage_P103a	20	Pulse	99	789195	34651	1
Fage_P103a	20	Pulse	99	801595	47051	1
Fage_P103a	20	Pulse	99	814005	59461	1
Fage_P103a	20	Pulse	99	826404	71860	1
Fage_P103a	20	Pulse	99	838804	84260	1
Fage_P103a	20	Pulse	99	851204	96660	1
Fage_P103a	20	Pulse	99	863604	109060	1
Fage_P103a	20	Pulse	99	876003	121459	1
Fage_P103a	21	Picture	Encoding Sternberg Symbols	879164	0	1	24824	2	0	next	other	0
Fage_P103a	21	Pulse	99	888403	9239	1
Fage_P103a	21	Pulse	99	900803	21639	1
Fage_P103a	22	Picture	Fixation Cross Sternberg Symbols after Encoding	903988	0	1	12495	2	0	next	other	0
Fage_P103a	22	Pulse	99	913202	9214	1
Fage_P103a	23	Picture	Stroop Sternberg	916483	0	1	24824	2	0	next	hit	98
Fage_P103a	23	Pulse	99	925602	9119	1
Fage_P103a	23	Response	1	926212	9729	1
Fage_P103a	23	Pulse	99	938002	21519	1
Fage_P103a	24	Picture	Fixation Cross Sternberg Symbols after Stroop	941307	0	1	37319	2	0	next	other	0
Fage_P103a	24	Pulse	99	950401	9094	1
Fage_P103a	24	Pulse	99	962801	21494	1
Fage_P103a	24	Pulse	99	975201	33894	1
Fage_P103a	25	Picture	Retrieval Sternberg Symbols	978626	0	1	24824	2	0	next	hit	105
Fage_P103a	25	Response	1	983191	4565	1
Fage_P103a	25	Pulse	99	987600	8974	1
Fage_P103a	25	Pulse	99	1000000	21374	1
Fage_P103a	26	Picture	Fixation Cross after Retrieval	1003450	0	1	136949	2	0	next	other	0
Fage_P103a	26	Pulse	99	1012400	8950	1
Fage_P103a	26	Pulse	99	1024800	21350	1
Fage_P103a	26	Pulse	99	1037199	33749	1
Fage_P103a	26	Pulse	99	1049599	46149	1
Fage_P103a	26	Pulse	99	1061999	58549	1
Fage_P103a	26	Pulse	99	1074398	70948	1
Fage_P103a	26	Pulse	99	1086798	83348	1
Fage_P103a	26	Pulse	99	1099198	95748	1
Fage_P103a	26	Pulse	99	1111597	108147	1
Fage_P103a	26	Pulse	99	1123997	120547	1
Fage_P103a	26	Pulse	99	1136397	132947	1
Fage_P103a	27	Picture	Encoding Sternberg Symbols	1140399	0	1	24824	2	0	next	other	0
Fage_P103a	27	Pulse	99	1148796	8397	1
Fage_P103a	27	Pulse	99	1161196	20797	1
Fage_P103a	28	Picture	Fixation Cross Sternberg Symbols after Encoding	1165223	0	1	12495	2	0	next	other	0
Fage_P103a	28	Pulse	99	1173596	8373	1
Fage_P103a	29	Picture	Stroop Sternberg	1177718	0	1	24824	2	0	next	incorrect	127
Fage_P103a	29	Pulse	99	1185996	8278	1
Fage_P103a	29	Response	2	1189765	12047	1
Fage_P103a	29	Pulse	99	1198395	20677	1
Fage_P103a	30	Picture	Fixation Cross Sternberg Symbols after Stroop	1202542	0	1	37319	2	0	next	other	0
Fage_P103a	30	Pulse	99	1210795	8253	1
Fage_P103a	30	Pulse	99	1223195	20653	1
Fage_P103a	30	Pulse	99	1235594	33052	1
Fage_P103a	31	Picture	Retrieval Sternberg Symbols	1239861	0	1	24824	2	0	next	hit	135
Fage_P103a	31	Pulse	99	1247994	8133	1
Fage_P103a	31	Response	1	1258334	18473	1
Fage_P103a	31	Pulse	99	1260394	20533	1
Fage_P103a	32	Picture	Fixation Cross after Retrieval	1264685	0	1	124620	2	0	next	other	0
Fage_P103a	32	Pulse	99	1272793	8108	1
Fage_P103a	32	Pulse	99	1285193	20508	1
Fage_P103a	32	Pulse	99	1297593	32908	1
Fage_P103a	32	Pulse	99	1309992	45307	1
Fage_P103a	32	Pulse	99	1322392	57707	1
Fage_P103a	32	Pulse	99	1334792	70107	1
Fage_P103a	32	Pulse	99	1347192	82507	1
Fage_P103a	32	Pulse	99	1359591	94906	1
Fage_P103a	32	Pulse	99	1371991	107306	1
Fage_P103a	32	Pulse	99	1384391	119706	1
Fage_P103a	33	Picture	Encoding Sternberg Symbols	1389305	0	1	24824	2	0	next	other	0
Fage_P103a	33	Pulse	99	1396790	7485	1
Fage_P103a	33	Pulse	99	1409190	19885	1
Fage_P103a	34	Picture	Fixation Cross Sternberg Symbols after Encoding	1414129	0	1	12495	2	0	next	other	0
Fage_P103a	34	Pulse	99	1421590	7461	1
Fage_P103a	35	Picture	Stroop Sternberg	1426624	0	1	24824	2	0	next	incorrect	155
Fage_P103a	35	Pulse	99	1433989	7365	1
Fage_P103a	35	Response	2	1435959	9335	1
Fage_P103a	35	Pulse	99	1446389	19765	1
Fage_P103a	36	Picture	Fixation Cross Sternberg Symbols after Stroop	1451448	0	1	37319	2	0	next	other	0
Fage_P103a	36	Pulse	99	1458789	7341	1
Fage_P103a	36	Pulse	99	1471188	19740	1
Fage_P103a	36	Pulse	99	1483588	32140	1
Fage_P103a	37	Picture	Retrieval Sternberg Symbols	1488767	0	1	24824	2	0	next	hit	163
Fage_P103a	37	Pulse	99	1495988	7221	1
Fage_P103a	37	Response	1	1504718	15951	1
Fage_P103a	37	Pulse	99	1508387	19620	1
Fage_P103a	38	Picture	Fixation Cross after Retrieval	1513591	0	1	112291	2	0	next	other	0
Fage_P103a	38	Pulse	99	1520787	7196	1
Fage_P103a	38	Pulse	99	1533187	19596	1
Fage_P103a	38	Pulse	99	1545587	31996	1
Fage_P103a	38	Pulse	99	1557986	44395	1
Fage_P103a	38	Pulse	99	1570386	56795	1
Fage_P103a	38	Pulse	99	1582786	69195	1
Fage_P103a	38	Pulse	99	1595185	81594	1
Fage_P103a	38	Pulse	99	1607585	93994	1
Fage_P103a	38	Pulse	99	1619985	106394	1
Fage_P103a	39	Picture	Encoding Sternberg Symbols	1625882	0	1	24824	2	0	next	other	0
Fage_P103a	39	Pulse	99	1632384	6502	1
Fage_P103a	39	Pulse	99	1644784	18902	1
Fage_P103a	40	Picture	Fixation Cross Sternberg Symbols after Encoding	1650706	0	1	12495	3	0	next	other	0
Fage_P103a	40	Pulse	99	1657184	6478	1
Fage_P103a	41	Picture	Stroop Sternberg	1663201	0	2	24824	4	0	next	hit	182
Fage_P103a	41	Pulse	99	1669583	6382	1
Fage_P103a	41	Response	1	1672103	8902	1
Fage_P103a	41	Pulse	99	1681983	18782	1
Fage_P103a	42	Picture	Fixation Cross Sternberg Symbols after Stroop	1688025	0	2	37320	3	0	next	other	0
Fage_P103a	42	Pulse	99	1694383	6358	1
Fage_P103a	42	Pulse	99	1706783	18758	1
Fage_P103a	42	Pulse	99	1719182	31157	1
Fage_P103a	43	Picture	Retrieval Sternberg Symbols	1725345	0	1	24824	2	0	next	hit	190
Fage_P103a	43	Pulse	99	1731582	6237	1
Fage_P103a	43	Response	1	1733062	7717	1
Fage_P103a	43	Pulse	99	1743982	18637	1
Fage_P103a	44	Picture	Fixation Cross after Retrieval	1750169	0	1	112291	2	0	next	other	0
Fage_P103a	44	Pulse	99	1756381	6212	1
Fage_P103a	44	Pulse	99	1768781	18612	1
Fage_P103a	44	Pulse	99	1781181	31012	1
Fage_P103a	44	Pulse	99	1793580	43411	1
Fage_P103a	44	Pulse	99	1805980	55811	1
Fage_P103a	44	Pulse	99	1818380	68211	1
Fage_P103a	44	Pulse	99	1830779	80610	1
Fage_P103a	44	Pulse	99	1843179	93010	1
Fage_P103a	44	Pulse	99	1855579	105410	1
Fage_P103a	45	Picture	Encoding Sternberg Symbols	1862460	0	1	24824	2	0	next	other	0
Fage_P103a	45	Pulse	99	1867979	5519	1
Fage_P103a	45	Pulse	99	1880378	17918	1
Fage_P103a	46	Picture	Fixation Cross Sternberg Symbols after Encoding	1887284	0	1	12495	2	0	next	other	0
Fage_P103a	46	Pulse	99	1892778	5494	1
Fage_P103a	47	Picture	Stroop Sternberg	1899779	0	1	24824	2	0	next	incorrect	209
Fage_P103a	47	Pulse	99	1905178	5399	1
Fage_P103a	47	Response	2	1909637	9858	1
Fage_P103a	47	Pulse	99	1917577	17798	1
Fage_P103a	48	Picture	Fixation Cross Sternberg Symbols after Stroop	1924603	0	1	37319	2	0	next	other	0
Fage_P103a	48	Pulse	99	1929977	5374	1
Fage_P103a	48	Pulse	99	1942377	17774	1
Fage_P103a	48	Pulse	99	1954776	30173	1
Fage_P103a	49	Picture	Retrieval Sternberg Symbols	1961922	0	1	24824	2	0	next	hit	217
Fage_P103a	49	Pulse	99	1967176	5254	1
Fage_P103a	49	Response	1	1974606	12684	1
Fage_P103a	49	Pulse	99	1979576	17654	1
Fage_P103a	50	Picture	Fixation Cross after Retrieval	1986746	0	1	136949	2	0	next	other	0
Fage_P103a	50	Pulse	99	1991975	5229	1
Fage_P103a	50	Pulse	99	2004375	17629	1
Fage_P103a	50	Pulse	99	2016775	30029	1
Fage_P103a	50	Pulse	99	2029174	42428	1
Fage_P103a	50	Pulse	99	2041574	54828	1
Fage_P103a	50	Pulse	99	2053974	67228	1
Fage_P103a	50	Pulse	99	2066374	79628	1
Fage_P103a	50	Pulse	99	2078773	92027	1
Fage_P103a	50	Pulse	99	2091173	104427	1
Fage_P103a	50	Pulse	99	2103573	116827	1
Fage_P103a	50	Pulse	99	2115972	129226	1
Fage_P103a	51	Picture	Encoding Sternberg Symbols	2123695	0	1	24823	3	0	next	other	0
Fage_P103a	51	Pulse	99	2128372	4677	1
Fage_P103a	51	Pulse	99	2140772	17077	1
Fage_P103a	52	Picture	Fixation Cross Sternberg Symbols after Encoding	2148518	0	2	12496	3	0	next	other	0
Fage_P103a	52	Pulse	99	2153171	4653	1
Fage_P103a	53	Picture	Stroop Sternberg	2161014	0	1	24824	2	0	next	hit	238
Fage_P103a	53	Pulse	99	2165571	4557	1
Fage_P103a	53	Response	1	2176141	15127	1
Fage_P103a	53	Pulse	99	2177971	16957	1
Fage_P103a	54	Picture	Fixation Cross Sternberg Symbols after Stroop	2185838	0	1	37319	2	0	next	other	0
Fage_P103a	54	Pulse	99	2190370	4532	1
Fage_P103a	54	Pulse	99	2202770	16932	1
Fage_P103a	54	Pulse	99	2215170	29332	1
Fage_P103a	55	Picture	Retrieval Sternberg Symbols	2223157	0	1	24824	2	0	next	hit	246
Fage_P103a	55	Pulse	99	2227570	4413	1
Fage_P103a	55	Response	1	2233199	10042	1
Fage_P103a	55	Pulse	99	2239969	16812	1
Fage_P103a	56	Picture	Fixation Cross after Retrieval	2247981	0	1	124620	2	0	next	other	0
Fage_P103a	56	Pulse	99	2252369	4388	1
Fage_P103a	56	Pulse	99	2264769	16788	1
Fage_P103a	56	Pulse	99	2277168	29187	1
Fage_P103a	56	Pulse	99	2289568	41587	1
Fage_P103a	56	Pulse	99	2301968	53987	1
Fage_P103a	56	Pulse	99	2314367	66386	1
Fage_P103a	56	Pulse	99	2326767	78786	1
Fage_P103a	56	Pulse	99	2339167	91186	1
Fage_P103a	56	Pulse	99	2351566	103585	1
Fage_P103a	56	Pulse	99	2363966	115985	1
Fage_P103a	57	Picture	Encoding Sternberg Symbols	2372601	0	1	24824	2	0	next	other	0
Fage_P103a	57	Pulse	99	2376366	3765	1
Fage_P103a	57	Pulse	99	2388765	16164	1
Fage_P103a	58	Picture	Fixation Cross Sternberg Symbols after Encoding	2397425	0	1	12495	2	0	next	false_alarm	263
Fage_P103a	58	Response	1	2397645	220	1
Fage_P103a	58	Pulse	99	2401165	3740	1
Fage_P103a	59	Picture	Stroop Sternberg	2409920	0	1	24824	2	0	next	incorrect	267
Fage_P103a	59	Pulse	99	2413565	3645	1
Fage_P103a	59	Response	2	2419325	9405	1
Fage_P103a	59	Pulse	99	2425964	16044	1
Fage_P103a	60	Picture	Fixation Cross Sternberg Symbols after Stroop	2434744	0	1	37319	2	0	next	other	0
Fage_P103a	60	Pulse	99	2438364	3620	1
Fage_P103a	60	Pulse	99	2450764	16020	1
Fage_P103a	60	Pulse	99	2463164	28420	1
Fage_P103a	61	Picture	Retrieval Sternberg Symbols	2472063	0	1	24824	2	0	next	incorrect	275
Fage_P103a	61	Pulse	99	2475563	3500	1
Fage_P103a	61	Response	2	2480563	8500	1
Fage_P103a	61	Pulse	99	2487963	15900	1
Fage_P103a	62	Picture	Fixation Cross after Retrieval	2496887	0	1	149444	2	0	next	other	0
Fage_P103a	62	Pulse	99	2500363	3476	1
Fage_P103a	62	Pulse	99	2512772	15885	1
Fage_P103a	62	Pulse	99	2525172	28285	1
Fage_P103a	62	Pulse	99	2537572	40685	1
Fage_P103a	62	Pulse	99	2549971	53084	1
Fage_P103a	62	Pulse	99	2562371	65484	1
Fage_P103a	62	Pulse	99	2574771	77884	1
Fage_P103a	62	Pulse	99	2587170	90283	1
Fage_P103a	62	Pulse	99	2599570	102683	1
Fage_P103a	62	Pulse	99	2611970	115083	1
Fage_P103a	62	Pulse	99	2624370	127483	1
Fage_P103a	62	Pulse	99	2636769	139882	1
Fage_P103a	63	Picture	Encoding Sternberg Symbols	2646331	0	1	24824	2	0	next	false_alarm	292
Fage_P103a	63	Pulse	99	2649169	2838	1
Fage_P103a	63	Response	1	2658139	11808	1
Fage_P103a	63	Pulse	99	2661569	15238	1
Fage_P103a	64	Picture	Fixation Cross Sternberg Symbols after Encoding	2671155	0	1	12495	2	0	next	other	0
Fage_P103a	64	Pulse	99	2673968	2813	1
Fage_P103a	65	Picture	Stroop Sternberg	2683650	0	1	24824	2	0	next	incorrect	298
Fage_P103a	65	Pulse	99	2686368	2718	1
Fage_P103a	65	Response	2	2694368	10718	1
Fage_P103a	65	Pulse	99	2698768	15118	1
Fage_P103a	66	Picture	Fixation Cross Sternberg Symbols after Stroop	2708474	0	1	37319	2	0	next	other	0
Fage_P103a	66	Pulse	99	2711168	2694	1
Fage_P103a	66	Pulse	99	2723567	15093	1
Fage_P103a	66	Pulse	99	2735967	27493	1
Fage_P103a	67	Picture	Retrieval Sternberg Symbols	2745793	0	1	24824	2	0	next	hit	306
Fage_P103a	67	Pulse	99	2748367	2574	1
Fage_P103a	67	Response	1	2754426	8633	1
Fage_P103a	67	Pulse	99	2760766	14973	1
Fage_P103a	68	Picture	Fixation Cross after Retrieval	2770617	0	1	124620	2	0	next	other	0
Fage_P103a	68	Pulse	99	2773166	2549	1
Fage_P103a	68	Pulse	99	2785566	14949	1
Fage_P103a	68	Pulse	99	2797965	27348	1
Fage_P103a	68	Pulse	99	2810365	39748	1
Fage_P103a	68	Pulse	99	2822765	52148	1
Fage_P103a	68	Pulse	99	2835164	64547	1
Fage_P103a	68	Pulse	99	2847564	76947	1
Fage_P103a	68	Pulse	99	2859964	89347	1
Fage_P103a	68	Pulse	99	2872363	101746	1
Fage_P103a	68	Pulse	99	2884763	114146	1
Fage_P103a	69	Picture	Encoding Sternberg Symbols	2895237	0	1	24824	2	0	next	false_alarm	321
Fage_P103a	69	Pulse	99	2897163	1926	1
Fage_P103a	69	Response	1	2908062	12825	1
Fage_P103a	69	Pulse	99	2909562	14325	1
Fage_P103a	70	Picture	Fixation Cross Sternberg Symbols after Encoding	2920061	0	1	12495	2	0	next	other	0
Fage_P103a	70	Pulse	99	2921962	1901	1
Fage_P103a	71	Picture	Stroop Sternberg	2932556	0	1	24824	2	0	next	incorrect	327
Fage_P103a	71	Pulse	99	2934362	1806	1
Fage_P103a	71	Response	2	2941782	9226	1
Fage_P103a	71	Pulse	99	2946761	14205	1
Fage_P103a	72	Picture	Fixation Cross Sternberg Symbols after Stroop	2957380	0	1	37319	2	0	next	other	0
Fage_P103a	72	Pulse	99	2959161	1781	1
Fage_P103a	72	Pulse	99	2971561	14181	1
Fage_P103a	72	Pulse	99	2983961	26581	1
Fage_P103a	73	Picture	Retrieval Sternberg Symbols	2994699	0	1	24824	2	0	next	incorrect	336
Fage_P103a	73	Pulse	99	2996360	1661	1
Fage_P103a	73	Pulse	99	3008760	14061	1
Fage_P103a	73	Response	2	3010860	16161	1
Fage_P103a	74	Picture	Fixation Cross after Retrieval	3019523	0	1	112291	2	0	next	other	0
Fage_P103a	74	Pulse	99	3021160	1637	1
Fage_P103a	74	Pulse	99	3033559	14036	1
Fage_P103a	74	Pulse	99	3045959	26436	1
Fage_P103a	74	Pulse	99	3058359	38836	1
Fage_P103a	74	Pulse	99	3070758	51235	1
Fage_P103a	74	Pulse	99	3083158	63635	1
Fage_P103a	74	Pulse	99	3095558	76035	1
Fage_P103a	74	Pulse	99	3107958	88435	1
Fage_P103a	74	Pulse	99	3120357	100834	1
Fage_P103a	75	Picture	Encoding Sternberg Symbols	3131814	0	1	24824	2	0	next	other	0
Fage_P103a	75	Pulse	99	3132757	943	1
Fage_P103a	75	Pulse	99	3145157	13343	1
Fage_P103a	76	Picture	Fixation Cross Sternberg Symbols after Encoding	3156638	0	1	12496	2	0	next	other	0
Fage_P103a	76	Pulse	99	3157556	918	1
Fage_P103a	77	Picture	Stroop Sternberg	3169134	0	1	24824	2	0	next	hit	354
Fage_P103a	77	Pulse	99	3169956	822	1
Fage_P103a	77	Response	1	3176416	7282	1
Fage_P103a	77	Pulse	99	3182355	13221	1
Fage_P103a	78	Picture	Fixation Cross Sternberg Symbols after Stroop	3193958	0	1	37319	2	0	next	other	0
Fage_P103a	78	Pulse	99	3194755	797	1
Fage_P103a	78	Pulse	99	3207155	13197	1
Fage_P103a	78	Pulse	99	3219555	25597	1
Fage_P103a	79	Picture	Retrieval Sternberg Symbols	3231277	0	1	24824	2	0	next	hit	363
Fage_P103a	79	Pulse	99	3231954	677	1
Fage_P103a	79	Pulse	99	3244354	13077	1
Fage_P103a	79	Response	1	3244674	13397	1
Fage_P103a	80	Picture	Fixation Cross after Retrieval	3256101	0	1	124620	2	0	next	other	0
Fage_P103a	80	Pulse	99	3256754	653	1
Fage_P103a	80	Pulse	99	3269153	13052	1
Fage_P103a	80	Pulse	99	3281553	25452	1
Fage_P103a	80	Pulse	99	3293953	37852	1
Fage_P103a	80	Pulse	99	3306353	50252	1
Fage_P103a	80	Pulse	99	3318752	62651	1
Fage_P103a	80	Pulse	99	3331152	75051	1
Fage_P103a	80	Pulse	99	3343552	87451	1
Fage_P103a	80	Pulse	99	3355951	99850	1
Fage_P103a	80	Pulse	99	3368351	112250	1
Fage_P103a	81	Picture	Encoding Sternberg Symbols	3380721	0	1	24824	2	0	next	false_alarm	378
Fage_P103a	81	Pulse	99	3380751	30	1
Fage_P103a	81	Pulse	99	3393150	12429	1
Fage_P103a	81	Response	1	3402050	21329	1
Fage_P103a	82	Picture	Fixation Cross Sternberg Symbols after Encoding	3405545	0	1	12495	2	0	next	other	0
Fage_P103a	82	Pulse	99	3405550	5	1
Fage_P103a	82	Pulse	99	3417948	12403	3
Fage_P103a	83	Picture	Stroop Sternberg	3418040	0	1	24824	2	0	next	incorrect	383
Fage_P103a	83	Response	2	3427269	9229	1
Fage_P103a	83	Pulse	99	3430349	12309	1
Fage_P103a	83	Pulse	99	3442749	24709	1
Fage_P103a	84	Picture	Fixation Cross Sternberg Symbols after Stroop	3442864	0	1	37319	2	0	next	other	0
Fage_P103a	84	Pulse	99	3455149	12285	1
Fage_P103a	84	Pulse	99	3467549	24685	1
Fage_P103a	84	Pulse	99	3479948	37084	1
Fage_P103a	85	Picture	Retrieval Sternberg Symbols	3480183	0	1	24824	2	0	next	hit	392
Fage_P103a	85	Pulse	99	3492348	12165	1
Fage_P103a	85	Response	1	3494548	14365	1
Fage_P103a	85	Pulse	99	3504748	24565	1
Fage_P103a	86	Picture	Fixation Cross after Retrieval	3505007	0	1	124620	2	0	next	other	0
Fage_P103a	86	Pulse	99	3517147	12140	1
Fage_P103a	86	Pulse	99	3529547	24540	1
Fage_P103a	86	Pulse	99	3541947	36940	1
Fage_P103a	86	Pulse	99	3554346	49339	1
Fage_P103a	86	Pulse	99	3566746	61739	1
Fage_P103a	86	Pulse	99	3579146	74139	1
Fage_P103a	86	Pulse	99	3591545	86538	1
Fage_P103a	86	Pulse	99	3603945	98938	1
Fage_P103a	86	Pulse	99	3616345	111338	1
Fage_P103a	86	Pulse	99	3628744	123737	1
Fage_P103a	87	Picture	Encoding Sternberg Symbols	3629627	0	1	24824	2	0	next	other	0
Fage_P103a	87	Pulse	99	3641144	11517	1
Fage_P103a	87	Pulse	99	3653544	23917	1
Fage_P103a	88	Picture	Fixation Cross Sternberg Symbols after Encoding	3654451	0	1	12495	2	0	next	other	0
Fage_P103a	88	Pulse	99	3665944	11493	1
Fage_P103a	89	Picture	Stroop Sternberg	3666946	0	1	24824	2	0	next	incorrect	411
Fage_P103a	89	Response	2	3675233	8287	1
Fage_P103a	89	Pulse	99	3678343	11397	1
Fage_P103a	89	Pulse	99	3690743	23797	1
Fage_P103a	90	Picture	Fixation Cross Sternberg Symbols after Stroop	3691770	0	1	37319	2	0	next	other	0
Fage_P103a	90	Pulse	99	3703143	11373	1
Fage_P103a	90	Pulse	99	3715542	23772	1
Fage_P103a	90	Pulse	99	3727942	36172	1
Fage_P103a	91	Picture	Retrieval Sternberg Symbols	3729089	0	1	24824	2	0	next	incorrect	420
Fage_P103a	91	Pulse	99	3740342	11253	1
Fage_P103a	91	Response	2	3749331	20242	1
Fage_P103a	91	Pulse	99	3752741	23652	1
Fage_P103a	92	Picture	Fixation Cross after Retrieval	3753913	0	1	112291	2	0	next	other	0
Fage_P103a	92	Pulse	99	3765141	11228	1
Fage_P103a	92	Pulse	99	3777541	23628	1
Fage_P103a	92	Pulse	99	3789940	36027	1
Fage_P103a	92	Pulse	99	3802340	48427	1
Fage_P103a	92	Pulse	99	3814740	60827	1
Fage_P103a	92	Pulse	99	3827140	73227	1
Fage_P103a	92	Pulse	99	3839539	85626	1
Fage_P103a	92	Pulse	99	3851939	98026	1
Fage_P103a	92	Pulse	99	3864339	110426	1
Fage_P103a	93	Picture	Encoding Sternberg Symbols	3866204	0	1	24824	2	0	next	false_alarm	434
Fage_P103a	93	Pulse	99	3876738	10534	1
Fage_P103a	93	Response	1	3888748	22544	1
Fage_P103a	93	Pulse	99	3889138	22934	1
Fage_P103a	94	Picture	Fixation Cross Sternberg Symbols after Encoding	3891028	0	1	12495	2	0	next	other	0
Fage_P103a	94	Pulse	99	3901538	10510	1
Fage_P103a	95	Picture	Stroop Sternberg	3903523	0	1	24824	2	0	next	incorrect	439
Fage_P103a	95	Response	2	3913057	9534	1
Fage_P103a	95	Pulse	99	3913937	10414	1
Fage_P103a	95	Pulse	99	3926337	22814	1
Fage_P103a	96	Picture	Fixation Cross Sternberg Symbols after Stroop	3928347	0	1	37320	2	0	next	other	0
Fage_P103a	96	Pulse	99	3938737	10390	1
Fage_P103a	96	Pulse	99	3951136	22789	1
Fage_P103a	96	Pulse	99	3963536	35189	1
Fage_P103a	97	Picture	Retrieval Sternberg Symbols	3965667	0	1	24824	2	0	next	incorrect	448
Fage_P103a	97	Pulse	99	3975936	10269	1
Fage_P103a	97	Response	2	3984746	19079	1
Fage_P103a	97	Pulse	99	3988335	22668	1
Fage_P103a	98	Picture	Fixation Cross after Retrieval	3990491	0	1	137115	2	0	next	other	0
Fage_P103a	98	Pulse	99	4000735	10244	1
Fage_P103a	98	Pulse	99	4013135	22644	1
Fage_P103a	98	Pulse	99	4025535	35044	1
Fage_P103a	98	Pulse	99	4037934	47443	1
Fage_P103a	98	Pulse	99	4050334	59843	1
Fage_P103a	98	Pulse	99	4062734	72243	1
Fage_P103a	98	Pulse	99	4075133	84642	1
Fage_P103a	98	Pulse	99	4087533	97042	1
Fage_P103a	98	Pulse	99	4099933	109442	1
Fage_P103a	98	Pulse	99	4112332	121841	1
Fage_P103a	98	Pulse	99	4124732	134241	1
Fage_P103a	99	Picture	Encoding Sternberg Symbols	4127606	0	1	24824	2	0	next	other	0
Fage_P103a	99	Pulse	99	4137132	9526	1
Fage_P103a	99	Pulse	99	4149531	21925	1
Fage_P103a	100	Picture	Fixation Cross Sternberg Symbols after Encoding	4152430	0	1	12495	2	0	next	other	0
Fage_P103a	100	Pulse	99	4161931	9501	1
Fage_P103a	101	Picture	Stroop Sternberg	4164925	0	1	24824	2	0	next	incorrect	469
Fage_P103a	101	Pulse	99	4174331	9406	1
Fage_P103a	101	Response	2	4174471	9546	1
Fage_P103a	101	Pulse	99	4186731	21806	1
Fage_P103a	102	Picture	Fixation Cross Sternberg Symbols after Stroop	4189749	0	1	37319	2	0	next	other	0
Fage_P103a	102	Pulse	99	4199130	9381	1
Fage_P103a	102	Pulse	99	4211540	21791	1
Fage_P103a	102	Pulse	99	4223940	34191	1
Fage_P103a	103	Picture	Retrieval Sternberg Symbols	4227068	0	1	24824	2	0	next	hit	477
Fage_P103a	103	Pulse	99	4236339	9271	1
Fage_P103a	103	Response	1	4237629	10561	1
Fage_P103a	103	Pulse	99	4248739	21671	1
Fage_P103a	104	Picture	Fixation Cross after Retrieval	4251892	0	1	149444	2	0	next	other	0
Fage_P103a	104	Pulse	99	4261139	9247	1
Fage_P103a	104	Pulse	99	4273538	21646	1
Fage_P103a	104	Pulse	99	4285938	34046	1
Fage_P103a	104	Pulse	99	4298338	46446	1
Fage_P103a	104	Pulse	99	4310737	58845	1
Fage_P103a	104	Pulse	99	4323137	71245	1
Fage_P103a	104	Pulse	99	4335537	83645	1
Fage_P103a	104	Pulse	99	4347936	96044	1
Fage_P103a	104	Pulse	99	4360336	108444	1
Fage_P103a	104	Pulse	99	4372736	120844	1
Fage_P103a	104	Pulse	99	4385136	133244	1
Fage_P103a	104	Pulse	99	4397535	145643	1
Fage_P103a	105	Picture	Encoding Sternberg Symbols	4401336	0	1	24824	2	0	next	other	0
Fage_P103a	105	Pulse	99	4409935	8599	1
Fage_P103a	105	Pulse	99	4422335	20999	1
Fage_P103a	106	Picture	Fixation Cross Sternberg Symbols after Encoding	4426160	0	1	12495	2	0	next	other	0
Fage_P103a	106	Pulse	99	4434734	8574	1
Fage_P103a	107	Picture	Stroop Sternberg	4438655	0	1	24824	2	0	next	hit	499
Fage_P103a	107	Pulse	99	4447134	8479	1
Fage_P103a	107	Response	1	4452014	13359	1
Fage_P103a	107	Pulse	99	4459534	20879	1
Fage_P103a	108	Picture	Fixation Cross Sternberg Symbols after Stroop	4463479	0	1	37319	2	0	next	other	0
Fage_P103a	108	Pulse	99	4471933	8454	1
Fage_P103a	108	Pulse	99	4484333	20854	1
Fage_P103a	108	Pulse	99	4496733	33254	1
Fage_P103a	109	Picture	Retrieval Sternberg Symbols	4500798	0	1	24824	2	0	next	hit	508
Fage_P103a	109	Pulse	99	4509133	8335	1
Fage_P103a	109	Pulse	99	4521532	20734	1
Fage_P103a	109	Response	1	4522912	22114	1
Fage_P103a	110	Picture	Fixation Cross after Retrieval	4525622	0	1	136948	3	0	next	other	0
Fage_P103a	110	Pulse	99	4533932	8310	1
Fage_P103a	110	Pulse	99	4546332	20710	1
Fage_P103a	110	Pulse	99	4558731	33109	1
Fage_P103a	110	Pulse	99	4571131	45509	1
Fage_P103a	110	Pulse	99	4583531	57909	1
Fage_P103a	110	Pulse	99	4595930	70308	1
Fage_P103a	110	Pulse	99	4608330	82708	1
Fage_P103a	110	Pulse	99	4620730	95108	1
Fage_P103a	110	Pulse	99	4633129	107507	1
Fage_P103a	110	Pulse	99	4645529	119907	1
Fage_P103a	110	Pulse	99	4657929	132307	1
Fage_P103a	111	Picture	Encoding Sternberg Symbols	4662570	0	2	24825	3	0	next	other	0
Fage_P103a	111	Pulse	99	4670328	7758	1
Fage_P103a	111	Pulse	99	4682728	20158	1
Fage_P103a	112	Picture	Fixation Cross Sternberg Symbols after Encoding	4687395	0	1	12495	2	0	next	other	0
Fage_P103a	112	Pulse	99	4695128	7733	1
Fage_P103a	113	Picture	Stroop Sternberg	4699890	0	1	24824	2	0	next	incorrect	528
Fage_P103a	113	Pulse	99	4707528	7638	1
Fage_P103a	113	Response	2	4708487	8597	1
Fage_P103a	113	Pulse	99	4719927	20037	1
Fage_P103a	114	Picture	Fixation Cross Sternberg Symbols after Stroop	4724714	0	1	37319	2	0	next	other	0
Fage_P103a	114	Pulse	99	4732327	7613	1
Fage_P103a	114	Pulse	99	4744727	20013	1
Fage_P103a	114	Pulse	99	4757126	32412	1
Fage_P103a	115	Picture	Retrieval Sternberg Symbols	4762033	0	1	24824	2	0	next	incorrect	537
Fage_P103a	115	Pulse	99	4769526	7493	1
Fage_P103a	115	Pulse	99	4781926	19893	1
Fage_P103a	115	Response	2	4782945	20912	1
Fage_P103a	116	Picture	Fixation Cross after Retrieval	4786857	0	1	112291	2	0	next	other	0
Fage_P103a	116	Pulse	99	4794325	7468	1
Fage_P103a	116	Pulse	99	4806725	19868	1
Fage_P103a	116	Pulse	99	4819125	32268	1
Fage_P103a	116	Pulse	99	4831524	44667	1
Fage_P103a	116	Pulse	99	4843924	57067	1
Fage_P103a	116	Pulse	99	4856324	69467	1
Fage_P103a	116	Pulse	99	4868724	81867	1
Fage_P103a	116	Pulse	99	4881123	94266	1
Fage_P103a	116	Pulse	99	4893523	106666	1
Fage_P103a	117	Picture	Encoding Sternberg Symbols	4899148	0	1	24824	2	0	next	other	0
Fage_P103a	117	Pulse	99	4905923	6775	1
Fage_P103a	117	Pulse	99	4918322	19174	1
Fage_P103a	118	Picture	Fixation Cross Sternberg Symbols after Encoding	4923972	0	1	12495	2	0	next	other	0
Fage_P103a	118	Pulse	99	4930722	6750	1
Fage_P103a	119	Picture	Stroop Sternberg	4936467	0	1	24824	2	0	next	incorrect	555
Fage_P103a	119	Pulse	99	4943122	6655	1
Fage_P103a	119	Response	2	4946281	9814	1
Fage_P103a	119	Pulse	99	4955521	19054	1
Fage_P103a	120	Picture	Fixation Cross Sternberg Symbols after Stroop	4961291	0	1	37319	3	0	next	other	0
Fage_P103a	120	Pulse	99	4967921	6630	1
Fage_P103a	120	Pulse	99	4980321	19030	1
Fage_P103a	120	Pulse	99	4992720	31429	1
Fage_P103a	121	Picture	Retrieval Sternberg Symbols	4998610	0	2	24824	4	0	next	miss	0
Fage_P103a	121	Pulse	99	5005120	6510	1
Fage_P103a	121	Pulse	99	5017520	18910	1
Fage_P103a	122	Picture	Fixation Cross after Retrieval	5023434	0	2	149444	3	0	next	false_alarm	565
Fage_P103a	122	Response	1	5025610	2176	1
Fage_P103a	122	Pulse	99	5029919	6485	1
Fage_P103a	122	Pulse	99	5042319	18885	1
Fage_P103a	122	Pulse	99	5054719	31285	1
Fage_P103a	122	Pulse	99	5067119	43685	1
Fage_P103a	122	Pulse	99	5079518	56084	1
Fage_P103a	122	Pulse	99	5091918	68484	1
Fage_P103a	122	Pulse	99	5104318	80884	1
Fage_P103a	122	Pulse	99	5116717	93283	1
Fage_P103a	122	Pulse	99	5129117	105683	1
Fage_P103a	122	Pulse	99	5141517	118083	1
Fage_P103a	122	Pulse	99	5153916	130482	1
Fage_P103a	122	Pulse	99	5166316	142882	1
Fage_P103a	123	Picture	Encoding Sternberg Symbols	5172878	0	1	24824	2	0	next	other	0
Fage_P103a	123	Pulse	99	5178716	5838	1
Fage_P103a	123	Pulse	99	5191115	18237	1
Fage_P103a	124	Picture	Fixation Cross Sternberg Symbols after Encoding	5197702	0	1	12495	2	0	next	other	0
Fage_P103a	124	Pulse	99	5203515	5813	1
Fage_P103a	125	Picture	Stroop Sternberg	5210197	0	1	24824	2	0	next	incorrect	585
Fage_P103a	125	Pulse	99	5215915	5718	1
Fage_P103a	125	Response	2	5219765	9568	1
Fage_P103a	125	Pulse	99	5228314	18117	1
Fage_P103a	126	Picture	Fixation Cross Sternberg Symbols after Stroop	5235021	0	1	37320	2	0	next	other	0
Fage_P103a	126	Pulse	99	5240714	5693	1
Fage_P103a	126	Pulse	99	5253114	18093	1
Fage_P103a	126	Pulse	99	5265514	30493	1
Fage_P103a	127	Picture	Retrieval Sternberg Symbols	5272341	0	1	24824	2	0	next	hit	593
Fage_P103a	127	Pulse	99	5277913	5572	1
Fage_P103a	127	Response	1	5278513	6172	1
Fage_P103a	127	Pulse	99	5290313	17972	1
Fage_P103a	128	Picture	Fixation Cross after Retrieval	5297165	0	1	124619	2	0	next	other	0
Fage_P103a	128	Pulse	99	5302713	5548	1
Fage_P103a	128	Pulse	99	5315112	17947	1
Fage_P103a	128	Pulse	99	5327512	30347	1
Fage_P103a	128	Pulse	99	5339912	42747	1
Fage_P103a	128	Pulse	99	5352311	55146	1
Fage_P103a	128	Pulse	99	5364711	67546	1
Fage_P103a	128	Pulse	99	5377111	79946	1
Fage_P103a	128	Pulse	99	5389510	92345	1
Fage_P103a	128	Pulse	99	5401910	104745	1
Fage_P103a	128	Pulse	99	5414310	117145	1
Fage_P103a	129	Picture	Encoding Sternberg Symbols	5421784	0	1	24824	2	0	next	other	0
Fage_P103a	129	Pulse	99	5426710	4926	1
Fage_P103a	129	Pulse	99	5439109	17325	1
Fage_P103a	130	Picture	Fixation Cross Sternberg Symbols after Encoding	5446608	0	1	12496	2	0	next	other	0
Fage_P103a	130	Pulse	99	5451509	4901	1
Fage_P103a	131	Picture	Stroop Sternberg	5459104	0	1	24824	2	0	next	incorrect	613
Fage_P103a	131	Pulse	99	5463909	4805	1
Fage_P103a	131	Response	2	5465748	6644	1
Fage_P103a	131	Pulse	99	5476308	17204	1
Fage_P103a	132	Picture	Fixation Cross Sternberg Symbols after Stroop	5483928	0	1	37319	2	0	next	other	0
Fage_P103a	132	Pulse	99	5488708	4780	1
Fage_P103a	132	Pulse	99	5501108	17180	1
Fage_P103a	132	Pulse	99	5513507	29579	1
Fage_P103a	133	Picture	Retrieval Sternberg Symbols	5521247	0	1	24824	2	0	next	hit	621
Fage_P103a	133	Pulse	99	5525907	4660	1
Fage_P103a	133	Response	1	5532127	10880	1
Fage_P103a	133	Pulse	99	5538307	17060	1
Fage_P103a	134	Picture	Fixation Cross after Retrieval	5546071	0	1	112291	2	0	next	other	0
Fage_P103a	134	Pulse	99	5550706	4635	1
Fage_P103a	134	Pulse	99	5563106	17035	1
Fage_P103a	134	Pulse	99	5575506	29435	1
Fage_P103a	134	Pulse	99	5587905	41834	1
Fage_P103a	134	Pulse	99	5600305	54234	1
Fage_P103a	134	Pulse	99	5612705	66634	1
Fage_P103a	134	Pulse	99	5625105	79034	1
Fage_P103a	134	Pulse	99	5637504	91433	1
Fage_P103a	134	Pulse	99	5649904	103833	1
Fage_P103a	135	Picture	Encoding Sternberg Symbols	5658362	0	1	24824	2	0	next	other	0
Fage_P103a	135	Pulse	99	5662304	3942	1
Fage_P103a	135	Pulse	99	5674703	16341	1
Fage_P103a	136	Picture	Fixation Cross Sternberg Symbols after Encoding	5683186	0	1	12495	2	0	next	other	0
Fage_P103a	136	Pulse	99	5687103	3917	1
Fage_P103a	137	Picture	Stroop Sternberg	5695681	0	1	24824	2	0	next	hit	640
Fage_P103a	137	Pulse	99	5699503	3822	1
Fage_P103a	137	Response	1	5703763	8082	1
Fage_P103a	137	Pulse	99	5711902	16221	1
Fage_P103a	138	Picture	Fixation Cross Sternberg Symbols after Stroop	5720505	0	1	37319	2	0	next	other	0
Fage_P103a	138	Pulse	99	5724302	3797	1
Fage_P103a	138	Pulse	99	5736702	16197	1
Fage_P103a	138	Pulse	99	5749101	28596	1
Fage_P103a	139	Picture	Retrieval Sternberg Symbols	5757824	0	1	24824	2	0	next	hit	648
Fage_P103a	139	Pulse	99	5761501	3677	1
Fage_P103a	139	Response	1	5770501	12677	1
Fage_P103a	139	Pulse	99	5773901	16077	1
Fage_P103a	140	Picture	Fixation Cross after Retrieval	5782648	0	1	136949	2	0	next	other	0
Fage_P103a	140	Pulse	99	5786301	3653	1
Fage_P103a	140	Pulse	99	5798700	16052	1
Fage_P103a	140	Pulse	99	5811100	28452	1
Fage_P103a	140	Pulse	99	5823500	40852	1
Fage_P103a	140	Pulse	99	5835899	53251	1
Fage_P103a	140	Pulse	99	5848299	65651	1
Fage_P103a	140	Pulse	99	5860699	78051	1
Fage_P103a	140	Pulse	99	5873098	90450	1
Fage_P103a	140	Pulse	99	5885498	102850	1
Fage_P103a	140	Pulse	99	5897898	115250	1
Fage_P103a	140	Pulse	99	5910297	127649	1
Fage_P103a	141	Picture	Encoding Sternberg Symbols	5919597	0	1	24823	3	0	next	other	0
Fage_P103a	141	Pulse	99	5922697	3100	1
Fage_P103a	141	Pulse	99	5935097	15500	1
Fage_P103a	142	Picture	Fixation Cross Sternberg Symbols after Encoding	5944420	0	2	12496	3	0	next	other	0
Fage_P103a	142	Pulse	99	5947497	3077	1
Fage_P103a	143	Picture	Stroop Sternberg	5956916	0	1	24824	2	0	next	hit	669
Fage_P103a	143	Pulse	99	5959896	2980	1
Fage_P103a	143	Response	1	5965526	8610	1
Fage_P103a	143	Pulse	99	5972296	15380	1
Fage_P103a	144	Picture	Fixation Cross Sternberg Symbols after Stroop	5981740	0	1	37319	2	0	next	other	0
Fage_P103a	144	Pulse	99	5984696	2956	1
Fage_P103a	144	Pulse	99	5997095	15355	1
Fage_P103a	144	Pulse	99	6009495	27755	1
Fage_P103a	145	Picture	Retrieval Sternberg Symbols	6019059	0	1	24824	2	0	next	incorrect	678
Fage_P103a	145	Pulse	99	6021895	2836	1
Fage_P103a	145	Pulse	99	6034294	15235	1
Fage_P103a	145	Response	2	6040444	21385	1
Fage_P103a	146	Picture	Fixation Cross after Retrieval	6043883	0	1	112291	2	0	next	other	0
Fage_P103a	146	Pulse	99	6046694	2811	1
Fage_P103a	146	Pulse	99	6059094	15211	1
Fage_P103a	146	Pulse	99	6071493	27610	1
Fage_P103a	146	Pulse	99	6083893	40010	1
Fage_P103a	146	Pulse	99	6096293	52410	1
Fage_P103a	146	Pulse	99	6108693	64810	1
Fage_P103a	146	Pulse	99	6121092	77209	1
Fage_P103a	146	Pulse	99	6133492	89609	1
Fage_P103a	146	Pulse	99	6145902	102019	1
Fage_P103a	147	Picture	Instruction Sternberg Letters	6156174	0	1	37319	2	0	next	other	0
Fage_P103a	147	Pulse	99	6158301	2127	1
Fage_P103a	147	Pulse	99	6170701	14527	1
Fage_P103a	147	Pulse	99	6183101	26927	1
Fage_P103a	148	Picture	Encoding Sternberg Letters	6193493	0	1	24824	2	0	next	other	0
Fage_P103a	148	Pulse	99	6195500	2007	1
Fage_P103a	148	Pulse	99	6207900	14407	1
Fage_P103a	149	Picture	Fixation Cross Sternberg Letters after Encoding	6218317	0	1	12496	2	0	next	other	0
Fage_P103a	149	Pulse	99	6220300	1983	1
Fage_P103a	150	Picture	Stroop Sternberg	6230813	0	1	24824	2	0	next	incorrect	700
Fage_P103a	150	Pulse	99	6232699	1886	1
Fage_P103a	150	Response	2	6241569	10756	1
Fage_P103a	150	Pulse	99	6245099	14286	1
Fage_P103a	151	Picture	Fixation Cross Sternberg Letters after Stroop	6255637	0	1	37319	2	0	next	other	0
Fage_P103a	151	Pulse	99	6257499	1862	1
Fage_P103a	151	Pulse	99	6269898	14261	1
Fage_P103a	151	Pulse	99	6282298	26661	1
Fage_P103a	152	Picture	Retrieval Sternberg Letters	6292956	0	1	24824	2	0	next	incorrect	708
Fage_P103a	152	Pulse	99	6294698	1742	1
Fage_P103a	152	Response	2	6306338	13382	1
Fage_P103a	152	Pulse	99	6307097	14141	1
Fage_P103a	153	Picture	Fixation Cross after Retrieval	6317780	0	1	112291	2	0	next	other	0
Fage_P103a	153	Pulse	99	6319497	1717	1
Fage_P103a	153	Pulse	99	6331897	14117	1
Fage_P103a	153	Pulse	99	6344297	26517	1
Fage_P103a	153	Pulse	99	6356696	38916	1
Fage_P103a	153	Pulse	99	6369096	51316	1
Fage_P103a	153	Pulse	99	6381496	63716	1
Fage_P103a	153	Pulse	99	6393895	76115	1
Fage_P103a	153	Pulse	99	6406295	88515	1
Fage_P103a	153	Pulse	99	6418695	100915	1
Fage_P103a	154	Picture	Encoding Sternberg Letters	6430071	0	1	24824	2	0	next	other	0
Fage_P103a	154	Pulse	99	6431094	1023	1
Fage_P103a	154	Pulse	99	6443494	13423	1
Fage_P103a	155	Picture	Fixation Cross Sternberg Letters after Encoding	6454895	0	1	12495	2	0	next	other	0
Fage_P103a	155	Pulse	99	6455894	999	1
Fage_P103a	156	Picture	Stroop Sternberg	6467390	0	1	24824	2	0	next	incorrect	727
Fage_P103a	156	Pulse	99	6468294	904	1
Fage_P103a	156	Response	2	6476913	9523	1
Fage_P103a	156	Pulse	99	6480693	13303	1
Fage_P103a	157	Picture	Fixation Cross Sternberg Letters after Stroop	6492214	0	1	37319	2	0	next	other	0
Fage_P103a	157	Pulse	99	6493093	879	1
Fage_P103a	157	Pulse	99	6505493	13279	1
Fage_P103a	157	Pulse	99	6517892	25678	1
Fage_P103a	158	Picture	Retrieval Sternberg Letters	6529533	0	1	24824	2	0	next	hit	735
Fage_P103a	158	Pulse	99	6530292	759	1
Fage_P103a	158	Response	1	6540312	10779	1
Fage_P103a	158	Pulse	99	6542691	13158	1
Fage_P103a	159	Picture	Fixation Cross after Retrieval	6554357	0	1	149444	2	0	next	other	0
Fage_P103a	159	Pulse	99	6555091	734	1
Fage_P103a	159	Pulse	99	6567491	13134	1
Fage_P103a	159	Pulse	99	6579891	25534	1
Fage_P103a	159	Pulse	99	6592290	37933	1
Fage_P103a	159	Pulse	99	6604690	50333	1
Fage_P103a	159	Pulse	99	6617090	62733	1
Fage_P103a	159	Pulse	99	6629489	75132	1
Fage_P103a	159	Pulse	99	6641889	87532	1
Fage_P103a	159	Pulse	99	6654289	99932	1
Fage_P103a	159	Pulse	99	6666689	112332	1
Fage_P103a	159	Pulse	99	6679088	124731	1
Fage_P103a	159	Pulse	99	6691488	137131	1
Fage_P103a	160	Picture	Encoding Sternberg Letters	6703801	0	1	24824	2	0	next	other	0
Fage_P103a	160	Pulse	99	6703888	87	1
Fage_P103a	160	Pulse	99	6716287	12486	1
Fage_P103a	161	Picture	Fixation Cross Sternberg Letters after Encoding	6728625	0	1	12495	2	0	next	other	0
Fage_P103a	161	Pulse	99	6728687	62	1
Fage_P103a	161	Pulse	99	6741087	12462	1
Fage_P103a	162	Picture	Stroop Sternberg	6741120	0	1	24824	2	0	next	hit	757
Fage_P103a	162	Response	1	6751896	10776	1
Fage_P103a	162	Pulse	99	6753486	12366	1
Fage_P103a	162	Pulse	99	6765886	24766	1
Fage_P103a	163	Picture	Fixation Cross Sternberg Letters after Stroop	6765944	0	1	37319	2	0	next	other	0
Fage_P103a	163	Pulse	99	6778286	12342	1
Fage_P103a	163	Pulse	99	6790685	24741	1
Fage_P103a	163	Pulse	99	6803085	37141	1
Fage_P103a	164	Picture	Retrieval Sternberg Letters	6803263	0	1	24824	2	0	next	hit	766
Fage_P103a	164	Pulse	99	6815485	12222	1
Fage_P103a	164	Response	1	6819044	15781	1
Fage_P103a	164	Pulse	99	6827884	24621	1
Fage_P103a	165	Picture	Fixation Cross after Retrieval	6828087	0	1	124620	2	0	next	other	0
Fage_P103a	165	Pulse	99	6840284	12197	1
Fage_P103a	165	Pulse	99	6852684	24597	1
Fage_P103a	165	Pulse	99	6865084	36997	1
Fage_P103a	165	Pulse	99	6877483	49396	1
Fage_P103a	165	Pulse	99	6889883	61796	1
Fage_P103a	165	Pulse	99	6902283	74196	1
Fage_P103a	165	Pulse	99	6914682	86595	1
Fage_P103a	165	Pulse	99	6927082	98995	1
Fage_P103a	165	Pulse	99	6939482	111395	1
Fage_P103a	165	Pulse	99	6951881	123794	1
Fage_P103a	166	Picture	Encoding Sternberg Letters	6952707	0	1	24824	2	0	next	other	0
Fage_P103a	166	Pulse	99	6964281	11574	1
Fage_P103a	166	Pulse	99	6976681	23974	1
Fage_P103a	167	Picture	Fixation Cross Sternberg Letters after Encoding	6977531	0	1	12495	2	0	next	other	0
Fage_P103a	167	Pulse	99	6989081	11550	1
Fage_P103a	168	Picture	Stroop Sternberg	6990026	0	1	24824	2	0	next	hit	785
Fage_P103a	168	Response	1	6999730	9704	1
Fage_P103a	168	Pulse	99	7001480	11454	1
Fage_P103a	168	Pulse	99	7013880	23854	1
Fage_P103a	169	Picture	Fixation Cross Sternberg Letters after Stroop	7014850	0	1	37320	2	0	next	other	0
Fage_P103a	169	Pulse	99	7026280	11430	1
Fage_P103a	169	Pulse	99	7038679	23829	1
Fage_P103a	169	Pulse	99	7051079	36229	1
Fage_P103a	170	Picture	Retrieval Sternberg Letters	7052170	0	1	24823	3	0	next	incorrect	793
Fage_P103a	170	Response	2	7059739	7569	1
Fage_P103a	170	Pulse	99	7063478	11308	1
Fage_P103a	170	Pulse	99	7075878	23708	1
Fage_P103a	171	Picture	Fixation Cross after Retrieval	7076993	0	2	137115	4	0	next	other	0
Fage_P103a	171	Pulse	99	7088278	11285	1
Fage_P103a	171	Pulse	99	7100678	23685	1
Fage_P103a	171	Pulse	99	7113077	36084	1
Fage_P103a	171	Pulse	99	7125477	48484	1
Fage_P103a	171	Pulse	99	7137877	60884	1
Fage_P103a	171	Pulse	99	7150276	73283	1
Fage_P103a	171	Pulse	99	7162676	85683	1
Fage_P103a	171	Pulse	99	7175076	98083	1
Fage_P103a	171	Pulse	99	7187476	110483	1
Fage_P103a	171	Pulse	99	7199875	122882	1
Fage_P103a	171	Pulse	99	7212275	135282	1
Fage_P103a	172	Picture	Encoding Sternberg Letters	7214108	0	2	24824	4	0	next	other	0
Fage_P103a	172	Pulse	99	7224675	10567	1
Fage_P103a	172	Pulse	99	7237074	22966	1
Fage_P103a	173	Picture	Fixation Cross Sternberg Letters after Encoding	7238932	0	2	12496	3	0	next	other	0
Fage_P103a	173	Pulse	99	7249474	10542	1
Fage_P103a	174	Picture	Stroop Sternberg	7251428	0	1	24824	2	0	next	incorrect	814
Fage_P103a	174	Response	2	7259954	8526	1
Fage_P103a	174	Pulse	99	7261874	10446	1
Fage_P103a	174	Pulse	99	7274273	22845	1
Fage_P103a	175	Picture	Fixation Cross Sternberg Letters after Stroop	7276252	0	1	37319	2	0	next	other	0
Fage_P103a	175	Pulse	99	7286673	10421	1
Fage_P103a	175	Pulse	99	7299073	22821	1
Fage_P103a	175	Pulse	99	7311472	35220	1
Fage_P103a	176	Picture	Retrieval Sternberg Letters	7313571	0	1	24824	2	0	next	hit	822
Fage_P103a	176	Response	1	7322412	8841	1
Fage_P103a	176	Pulse	99	7323872	10301	1
Fage_P103a	176	Pulse	99	7336272	22701	1
Fage_P103a	177	Picture	Fixation Cross after Retrieval	7338395	0	1	124620	2	0	next	other	0
Fage_P103a	177	Pulse	99	7348672	10277	1
Fage_P103a	177	Pulse	99	7361071	22676	1
Fage_P103a	177	Pulse	99	7373471	35076	1
Fage_P103a	177	Pulse	99	7385871	47476	1
Fage_P103a	177	Pulse	99	7398270	59875	1
Fage_P103a	177	Pulse	99	7410670	72275	1
Fage_P103a	177	Pulse	99	7423070	84675	1
Fage_P103a	177	Pulse	99	7435469	97074	1
Fage_P103a	177	Pulse	99	7447869	109474	1
Fage_P103a	177	Pulse	99	7460269	121874	1
Fage_P103a	178	Picture	Encoding Sternberg Letters	7463015	0	1	24824	2	0	next	other	0
Fage_P103a	178	Pulse	99	7472668	9653	1
Fage_P103a	178	Pulse	99	7485068	22053	1
Fage_P103a	179	Picture	Fixation Cross Sternberg Letters after Encoding	7487839	0	1	12495	2	0	next	other	0
Fage_P103a	179	Pulse	99	7497468	9629	1
Fage_P103a	180	Picture	Stroop Sternberg	7500334	0	1	24824	2	0	next	incorrect	842
Fage_P103a	180	Response	2	7509168	8834	1
Fage_P103a	180	Pulse	99	7509867	9533	1
Fage_P103a	180	Pulse	99	7522267	21933	1
Fage_P103a	181	Picture	Fixation Cross Sternberg Letters after Stroop	7525158	0	1	37319	2	0	next	other	0
Fage_P103a	181	Pulse	99	7534667	9509	1
Fage_P103a	181	Pulse	99	7547067	21909	1
Fage_P103a	181	Pulse	99	7559466	34308	1
Fage_P103a	182	Picture	Retrieval Sternberg Letters	7562477	0	1	24824	2	0	next	hit	851
Fage_P103a	182	Pulse	99	7571866	9389	1
Fage_P103a	182	Response	1	7577136	14659	1
Fage_P103a	182	Pulse	99	7584266	21789	1
Fage_P103a	183	Picture	Fixation Cross after Retrieval	7587301	0	1	112291	2	0	next	other	0
Fage_P103a	183	Pulse	99	7596665	9364	1
Fage_P103a	183	Pulse	99	7609065	21764	1
Fage_P103a	183	Pulse	99	7621465	34164	1
Fage_P103a	183	Pulse	99	7633864	46563	1
Fage_P103a	183	Pulse	99	7646264	58963	1
Fage_P103a	183	Pulse	99	7658664	71363	1
Fage_P103a	183	Pulse	99	7671063	83762	1
Fage_P103a	183	Pulse	99	7683463	96162	1
Fage_P103a	183	Pulse	99	7695863	108562	1
Fage_P103a	184	Picture	Encoding Sternberg Letters	7699592	0	1	24824	2	0	next	other	0
Fage_P103a	184	Pulse	99	7708262	8670	1
Fage_P103a	184	Pulse	99	7720662	21070	1
Fage_P103a	185	Picture	Fixation Cross Sternberg Letters after Encoding	7724416	0	1	12495	2	0	next	other	0
Fage_P103a	185	Pulse	99	7733062	8646	1
Fage_P103a	186	Picture	Stroop Sternberg	7736911	0	1	24824	2	0	next	hit	870
Fage_P103a	186	Pulse	99	7745462	8551	1
Fage_P103a	186	Response	1	7745521	8610	1
Fage_P103a	186	Pulse	99	7757861	20950	1
Fage_P103a	187	Picture	Fixation Cross Sternberg Letters after Stroop	7761735	0	1	37320	2	0	next	other	0
Fage_P103a	187	Pulse	99	7770261	8526	1
Fage_P103a	187	Pulse	99	7782661	20926	1
Fage_P103a	187	Pulse	99	7795060	33325	1
Fage_P103a	188	Picture	Retrieval Sternberg Letters	7799055	0	1	24823	3	0	next	incorrect	878
Fage_P103a	188	Pulse	99	7807460	8405	1
Fage_P103a	188	Response	2	7808480	9425	1
Fage_P103a	188	Pulse	99	7819860	20805	1
Fage_P103a	189	Picture	Fixation Cross after Retrieval	7823878	0	2	112292	3	0	next	other	0
Fage_P103a	189	Pulse	99	7832259	8381	1
Fage_P103a	189	Pulse	99	7844659	20781	1
Fage_P103a	189	Pulse	99	7857059	33181	1
Fage_P103a	189	Pulse	99	7869459	45581	1
Fage_P103a	189	Pulse	99	7881858	57980	1
Fage_P103a	189	Pulse	99	7894258	70380	1
Fage_P103a	189	Pulse	99	7906658	82780	1
Fage_P103a	189	Pulse	99	7919057	95179	1
Fage_P103a	189	Pulse	99	7931457	107579	1
Fage_P103a	190	Picture	Encoding Sternberg Letters	7936170	0	1	24824	2	0	next	other	0
Fage_P103a	190	Pulse	99	7943857	7687	1
Fage_P103a	190	Pulse	99	7956256	20086	1
Fage_P103a	191	Picture	Fixation Cross Sternberg Letters after Encoding	7960994	0	1	12495	2	0	next	other	0
Fage_P103a	191	Pulse	99	7968656	7662	1
Fage_P103a	192	Picture	Stroop Sternberg	7973489	0	1	24824	2	0	next	incorrect	897
Fage_P103a	192	Pulse	99	7981066	7577	1
Fage_P103a	192	Response	2	7982575	9086	1
Fage_P103a	192	Pulse	99	7993455	19966	1
Fage_P103a	193	Picture	Fixation Cross Sternberg Letters after Stroop	7998313	0	1	37319	2	0	next	other	0
Fage_P103a	193	Pulse	99	8005865	7552	1
Fage_P103a	193	Pulse	99	8018265	19952	1
Fage_P103a	193	Pulse	99	8030664	32351	1
Fage_P103a	194	Picture	Retrieval Sternberg Letters	8035632	0	1	24824	2	0	next	hit	905
Fage_P103a	194	Pulse	99	8043064	7432	1
Fage_P103a	194	Response	1	8049194	13562	1
Fage_P103a	194	Pulse	99	8055464	19832	1
Fage_P103a	195	Picture	Fixation Cross after Retrieval	8060456	0	1	137115	2	0	next	other	0
Fage_P103a	195	Pulse	99	8067864	7408	1
Fage_P103a	195	Pulse	99	8080263	19807	1
Fage_P103a	195	Pulse	99	8092663	32207	1
Fage_P103a	195	Pulse	99	8105063	44607	1
Fage_P103a	195	Pulse	99	8117462	57006	1
Fage_P103a	195	Pulse	99	8129862	69406	1
Fage_P103a	195	Pulse	99	8142262	81806	1
Fage_P103a	195	Pulse	99	8154661	94205	1
Fage_P103a	195	Pulse	99	8167061	106605	1
Fage_P103a	195	Pulse	99	8179461	119005	1
Fage_P103a	195	Pulse	99	8191860	131404	1
Fage_P103a	196	Picture	Encoding Sternberg Letters	8197571	0	1	24824	2	0	next	other	0
Fage_P103a	196	Pulse	99	8204260	6689	1
Fage_P103a	196	Pulse	99	8216660	19089	1
Fage_P103a	197	Picture	Fixation Cross Sternberg Letters after Encoding	8222395	0	1	12495	2	0	next	other	0
Fage_P103a	197	Pulse	99	8229060	6665	1
Fage_P103a	198	Picture	Stroop Sternberg	8234890	0	1	24824	2	0	next	hit	926
Fage_P103a	198	Pulse	99	8241459	6569	1
Fage_P103a	198	Response	1	8245639	10749	1
Fage_P103a	198	Pulse	99	8253859	18969	1
Fage_P103a	199	Picture	Fixation Cross Sternberg Letters after Stroop	8259714	0	1	37319	3	0	next	other	0
Fage_P103a	199	Pulse	99	8266259	6545	1
Fage_P103a	199	Pulse	99	8278658	18944	1
Fage_P103a	199	Pulse	99	8291058	31344	1
Fage_P103a	200	Picture	Retrieval Sternberg Letters	8297033	0	2	24824	4	0	next	incorrect	934
Fage_P103a	200	Pulse	99	8303458	6425	1
Fage_P103a	200	Response	2	8306727	9694	1
Fage_P103a	200	Pulse	99	8315857	18824	1
Fage_P103a	201	Picture	Fixation Cross after Retrieval	8321857	0	2	124620	3	0	next	other	0
Fage_P103a	201	Pulse	99	8328257	6400	1
Fage_P103a	201	Pulse	99	8340657	18800	1
Fage_P103a	201	Pulse	99	8353056	31199	1
Fage_P103a	201	Pulse	99	8365456	43599	1
Fage_P103a	201	Pulse	99	8377856	55999	1
Fage_P103a	201	Pulse	99	8390256	68399	1
Fage_P103a	201	Pulse	99	8402655	80798	1
Fage_P103a	201	Pulse	99	8415055	93198	1
Fage_P103a	201	Pulse	99	8427455	105598	1
Fage_P103a	201	Pulse	99	8439854	117997	1
Fage_P103a	202	Picture	Encoding Sternberg Letters	8446477	0	1	24824	2	0	next	other	0
Fage_P103a	202	Pulse	99	8452254	5777	1
Fage_P103a	202	Pulse	99	8464654	18177	1
Fage_P103a	203	Picture	Fixation Cross Sternberg Letters after Encoding	8471301	0	1	12495	2	0	next	other	0
Fage_P103a	203	Pulse	99	8477053	5752	1
Fage_P103a	204	Picture	Stroop Sternberg	8483796	0	1	24824	2	0	next	incorrect	954
Fage_P103a	204	Pulse	99	8489453	5657	1
Fage_P103a	204	Response	2	8491393	7597	1
Fage_P103a	204	Pulse	99	8501853	18057	1
Fage_P103a	205	Picture	Fixation Cross Sternberg Letters after Stroop	8508620	0	1	37320	2	0	next	other	0
Fage_P103a	205	Pulse	99	8514252	5632	1
Fage_P103a	205	Pulse	99	8526652	18032	1
Fage_P103a	205	Pulse	99	8539052	30432	1
Fage_P103a	206	Picture	Retrieval Sternberg Letters	8545940	0	1	24824	2	0	next	incorrect	962
Fage_P103a	206	Pulse	99	8551452	5512	1
Fage_P103a	206	Response	2	8553021	7081	1
Fage_P103a	206	Pulse	99	8563851	17911	1
Fage_P103a	207	Picture	Fixation Cross after Retrieval	8570764	0	1	149443	2	0	next	other	0
Fage_P103a	207	Pulse	99	8576251	5487	1
Fage_P103a	207	Pulse	99	8588651	17887	1
Fage_P103a	207	Pulse	99	8601050	30286	1
Fage_P103a	207	Pulse	99	8613450	42686	1
Fage_P103a	207	Pulse	99	8625850	55086	1
Fage_P103a	207	Pulse	99	8638249	67485	1
Fage_P103a	207	Pulse	99	8650649	79885	1
Fage_P103a	207	Pulse	99	8663049	92285	1
Fage_P103a	207	Pulse	99	8675448	104684	1
Fage_P103a	207	Pulse	99	8687848	117084	1
Fage_P103a	207	Pulse	99	8700248	129484	1
Fage_P103a	207	Pulse	99	8712647	141883	1
Fage_P103a	208	Picture	Encoding Sternberg Letters	8720207	0	1	24824	2	0	next	other	0
Fage_P103a	208	Pulse	99	8725047	4840	1
Fage_P103a	208	Pulse	99	8737447	17240	1
Fage_P103a	209	Picture	Fixation Cross Sternberg Letters after Encoding	8745031	0	1	12495	3	0	next	other	0
Fage_P103a	209	Pulse	99	8749847	4816	1
Fage_P103a	210	Picture	Stroop Sternberg	8757526	0	2	24824	4	0	next	incorrect	984
Fage_P103a	210	Pulse	99	8762246	4720	1
Fage_P103a	210	Response	2	8766056	8530	1
Fage_P103a	210	Pulse	99	8774646	17120	1
Fage_P103a	211	Picture	Fixation Cross Sternberg Letters after Stroop	8782350	0	2	37320	3	0	next	other	0
Fage_P103a	211	Pulse	99	8787046	4696	1
Fage_P103a	211	Pulse	99	8799445	17095	1
Fage_P103a	211	Pulse	99	8811845	29495	1
Fage_P103a	212	Picture	Retrieval Sternberg Letters	8819670	0	1	24824	2	0	next	hit	992
Fage_P103a	212	Pulse	99	8824245	4575	1
Fage_P103a	212	Response	1	8831734	12064	1
Fage_P103a	212	Pulse	99	8836644	16974	1
Fage_P103a	213	Picture	Fixation Cross after Retrieval	8844494	0	1	124619	2	0	next	false_alarm	997
Fage_P103a	213	Pulse	99	8849044	4550	1
Fage_P103a	213	Pulse	99	8861444	16950	1
Fage_P103a	213	Response	1	8868923	24429	1
Fage_P103a	213	Pulse	99	8873843	29349	1
Fage_P103a	213	Pulse	99	8886243	41749	1
Fage_P103a	213	Pulse	99	8898643	54149	1
Fage_P103a	213	Pulse	99	8911042	66548	1
Fage_P103a	213	Pulse	99	8923442	78948	1
Fage_P103a	213	Pulse	99	8935842	91348	1
Fage_P103a	213	Pulse	99	8948242	103748	1
Fage_P103a	213	Pulse	99	8960641	116147	1
Fage_P103a	214	Picture	Encoding Sternberg Letters	8969113	0	1	24824	2	0	next	other	0
Fage_P103a	214	Pulse	99	8973041	3928	1
Fage_P103a	214	Pulse	99	8985441	16328	1
Fage_P103a	215	Picture	Fixation Cross Sternberg Letters after Encoding	8993937	0	1	12496	2	0	next	other	0
Fage_P103a	215	Pulse	99	8997840	3903	1
Fage_P103a	216	Picture	Stroop Sternberg	9006433	0	1	24824	2	0	next	incorrect	1013
Fage_P103a	216	Pulse	99	9010240	3807	1
Fage_P103a	216	Response	2	9017360	10927	1
Fage_P103a	216	Pulse	99	9022640	16207	1
Fage_P103a	217	Picture	Fixation Cross Sternberg Letters after Stroop	9031257	0	1	37319	2	0	next	other	0
Fage_P103a	217	Pulse	99	9035039	3782	1
Fage_P103a	217	Pulse	99	9047439	16182	1
Fage_P103a	217	Pulse	99	9059839	28582	1
Fage_P103a	218	Picture	Retrieval Sternberg Letters	9068576	0	1	24824	2	0	next	incorrect	1021
Fage_P103a	218	Pulse	99	9072238	3662	1
Fage_P103a	218	Response	2	9083108	14532	1
Fage_P103a	218	Pulse	99	9084638	16062	1
Fage_P103a	219	Picture	Fixation Cross after Retrieval	9093400	0	1	112291	2	0	next	other	0
Fage_P103a	219	Pulse	99	9097038	3638	1
Fage_P103a	219	Pulse	99	9109437	16037	1
Fage_P103a	219	Pulse	99	9121837	28437	1
Fage_P103a	219	Pulse	99	9134237	40837	1
Fage_P103a	219	Pulse	99	9146637	53237	1
Fage_P103a	219	Pulse	99	9159036	65636	1
Fage_P103a	219	Pulse	99	9171436	78036	1
Fage_P103a	219	Pulse	99	9183836	90436	1
Fage_P103a	219	Pulse	99	9196235	102835	1
Fage_P103a	220	Picture	Encoding Sternberg Letters	9205691	0	1	24824	2	0	next	other	0
Fage_P103a	220	Pulse	99	9208635	2944	1
Fage_P103a	220	Pulse	99	9221035	15344	1
Fage_P103a	221	Picture	Fixation Cross Sternberg Letters after Encoding	9230515	0	1	12495	2	0	next	other	0
Fage_P103a	221	Pulse	99	9233435	2920	1
Fage_P103a	222	Picture	Stroop Sternberg	9243010	0	1	24824	2	0	next	hit	1040
Fage_P103a	222	Pulse	99	9245834	2824	1
Fage_P103a	222	Response	1	9252494	9484	1
Fage_P103a	222	Pulse	99	9258234	15224	1
Fage_P103a	223	Picture	Fixation Cross Sternberg Letters after Stroop	9267834	0	1	37319	2	0	next	other	0
Fage_P103a	223	Pulse	99	9270634	2800	1
Fage_P103a	223	Pulse	99	9283033	15199	1
Fage_P103a	223	Pulse	99	9295433	27599	1
Fage_P103a	224	Picture	Retrieval Sternberg Letters	9305153	0	1	24824	2	0	next	incorrect	1048
Fage_P103a	224	Pulse	99	9307833	2680	1
Fage_P103a	224	Response	2	9318662	13509	1
Fage_P103a	224	Pulse	99	9320232	15079	1
Fage_P103a	225	Picture	Fixation Cross after Retrieval	9329977	0	1	124620	2	0	next	other	0
Fage_P103a	225	Pulse	99	9332632	2655	1
Fage_P103a	225	Pulse	99	9345032	15055	1
Fage_P103a	225	Pulse	99	9357431	27454	1
Fage_P103a	225	Pulse	99	9369831	39854	1
Fage_P103a	225	Pulse	99	9382231	52254	1
Fage_P103a	225	Pulse	99	9394630	64653	1
Fage_P103a	225	Pulse	99	9407030	77053	1
Fage_P103a	225	Pulse	99	9419430	89453	1
Fage_P103a	225	Pulse	99	9431829	101852	1
Fage_P103a	225	Pulse	99	9444229	114252	1
Fage_P103a	226	Picture	Encoding Sternberg Letters	9454597	0	1	24824	2	0	next	other	0
Fage_P103a	226	Pulse	99	9456629	2032	1
Fage_P103a	226	Pulse	99	9469029	14432	1
Fage_P103a	227	Picture	Fixation Cross Sternberg Letters after Encoding	9479421	0	1	12495	2	0	next	other	0
Fage_P103a	227	Pulse	99	9481428	2007	1
Fage_P103a	228	Picture	Stroop Sternberg	9491916	0	1	24824	2	0	next	incorrect	1068
Fage_P103a	228	Pulse	99	9493828	1912	1
Fage_P103a	228	Response	2	9501418	9502	1
Fage_P103a	228	Pulse	99	9506227	14311	1
Fage_P103a	229	Picture	Fixation Cross Sternberg Letters after Stroop	9516740	0	1	37320	2	0	next	other	0
Fage_P103a	229	Pulse	99	9518627	1887	1
Fage_P103a	229	Pulse	99	9531027	14287	1
Fage_P103a	229	Pulse	99	9543427	26687	1
Fage_P103a	230	Picture	Retrieval Sternberg Letters	9554060	0	1	24823	3	0	next	incorrect	1076
Fage_P103a	230	Pulse	99	9555826	1766	1
Fage_P103a	230	Response	2	9563516	9456	1
Fage_P103a	230	Pulse	99	9568226	14166	1
Fage_P103a	231	Picture	Fixation Cross after Retrieval	9578883	0	2	124620	3	0	next	other	0
Fage_P103a	231	Pulse	99	9580626	1743	1
Fage_P103a	231	Pulse	99	9593025	14142	1
Fage_P103a	231	Pulse	99	9605425	26542	1
Fage_P103a	231	Pulse	99	9617825	38942	1
Fage_P103a	231	Pulse	99	9630224	51341	1
Fage_P103a	231	Pulse	99	9642624	63741	1
Fage_P103a	231	Pulse	99	9655024	76141	1
Fage_P103a	231	Pulse	99	9667424	88541	1
Fage_P103a	231	Pulse	99	9679823	100940	1
Fage_P103a	231	Pulse	99	9692223	113340	1
Fage_P103a	232	Picture	Encoding Sternberg Letters	9703503	0	1	24824	2	0	next	other	0
Fage_P103a	232	Pulse	99	9704623	1120	1
Fage_P103a	232	Pulse	99	9717022	13519	1
Fage_P103a	233	Picture	Fixation Cross Sternberg Letters after Encoding	9728327	0	1	12495	2	0	next	other	0
Fage_P103a	233	Pulse	99	9729422	1095	1
Fage_P103a	234	Picture	Stroop Sternberg	9740822	0	1	24824	2	0	next	incorrect	1096
Fage_P103a	234	Pulse	99	9741822	1000	1
Fage_P103a	234	Response	2	9749712	8890	1
Fage_P103a	234	Pulse	99	9754221	13399	1
Fage_P103a	235	Picture	Fixation Cross Sternberg Letters after Stroop	9765646	0	1	37320	2	0	next	other	0
Fage_P103a	235	Pulse	99	9766621	975	1
Fage_P103a	235	Pulse	99	9779021	13375	1
Fage_P103a	235	Pulse	99	9791421	25775	1
Fage_P103a	236	Picture	Retrieval Sternberg Letters	9802966	0	1	24824	2	0	next	incorrect	1104
Fage_P103a	236	Pulse	99	9803820	854	1
Fage_P103a	236	Response	2	9812380	9414	1
Fage_P103a	236	Pulse	99	9816220	13254	1
Fage_P103a	237	Picture	Fixation Cross after Retrieval	9827790	0	1	112290	3	0	next	other	0
Fage_P103a	237	Pulse	99	9828620	830	1
Fage_P103a	237	Pulse	99	9841019	13229	1
Fage_P103a	237	Pulse	99	9853419	25629	1
Fage_P103a	237	Pulse	99	9865819	38029	1
Fage_P103a	237	Pulse	99	9878228	50438	1
Fage_P103a	237	Pulse	99	9890628	62838	1
Fage_P103a	237	Pulse	99	9903028	75238	1
Fage_P103a	237	Pulse	99	9915427	87637	1
Fage_P103a	237	Pulse	99	9927827	100037	1
Fage_P103a	238	Picture	Encoding Sternberg Letters	9940080	0	2	24825	3	0	next	other	0
Fage_P103a	238	Pulse	99	9940227	147	1
Fage_P103a	238	Pulse	99	9952626	12546	1
Fage_P103a	239	Picture	Fixation Cross Sternberg Letters after Encoding	9964905	0	1	12495	2	0	next	other	0
Fage_P103a	239	Pulse	99	9965026	121	1
Fage_P103a	240	Picture	Stroop Sternberg	9977400	0	1	24824	2	0	next	incorrect	1123
Fage_P103a	240	Pulse	99	9977426	26	1
Fage_P103a	240	Response	2	9989166	11766	1
Fage_P103a	240	Pulse	99	9989825	12425	1
Fage_P103a	241	Picture	Fixation Cross Sternberg Letters after Stroop	10002224	0	1	37319	2	0	next	other	0
Fage_P103a	241	Pulse	99	10002225	1	1
Fage_P103a	241	Pulse	99	10014625	12401	1
Fage_P103a	241	Pulse	99	10027025	24801	1
Fage_P103a	241	Pulse	99	10039424	37200	1
Fage_P103a	242	Picture	Retrieval Sternberg Letters	10039543	0	1	24824	2	0	next	incorrect	1131
Fage_P103a	242	Response	2	10051364	11821	1
Fage_P103a	242	Pulse	99	10051824	12281	1
Fage_P103a	242	Pulse	99	10064224	24681	1
Fage_P103a	243	Picture	Fixation Cross after Retrieval	10064367	0	1	137115	2	0	next	other	0
Fage_P103a	243	Pulse	99	10076623	12256	1
Fage_P103a	243	Pulse	99	10089023	24656	1
Fage_P103a	243	Pulse	99	10101423	37056	1
Fage_P103a	243	Pulse	99	10113822	49455	1
Fage_P103a	243	Pulse	99	10126222	61855	1
Fage_P103a	243	Pulse	99	10138622	74255	1
Fage_P103a	243	Pulse	99	10151022	86655	1
Fage_P103a	243	Pulse	99	10163421	99054	1
Fage_P103a	243	Pulse	99	10175821	111454	1
Fage_P103a	243	Pulse	99	10188221	123854	1
Fage_P103a	243	Pulse	99	10200620	136253	1
Fage_P103a	244	Picture	Encoding Sternberg Letters	10201482	0	1	24824	2	0	next	other	0
Fage_P103a	244	Pulse	99	10213020	11538	1
Fage_P103a	244	Pulse	99	10225420	23938	1
Fage_P103a	245	Picture	Fixation Cross Sternberg Letters after Encoding	10226306	0	1	12495	2	0	next	other	0
Fage_P103a	245	Pulse	99	10237819	11513	1
Fage_P103a	246	Picture	Stroop Sternberg	10238801	0	1	24824	2	0	next	incorrect	1152
Fage_P103a	246	Response	2	10248329	9528	1
Fage_P103a	246	Pulse	99	10250219	11418	1
Fage_P103a	246	Pulse	99	10262619	23818	1
Fage_P103a	247	Picture	Fixation Cross Sternberg Letters after Stroop	10263625	0	1	37320	2	0	next	other	0
Fage_P103a	247	Pulse	99	10275018	11393	1
Fage_P103a	247	Pulse	99	10287418	23793	1
Fage_P103a	247	Pulse	99	10299818	36193	1
Fage_P103a	248	Picture	Retrieval Sternberg Letters	10300945	0	1	24824	2	0	next	incorrect	1160
Fage_P103a	248	Response	2	10309218	8273	1
Fage_P103a	248	Pulse	99	10312217	11272	1
Fage_P103a	248	Pulse	99	10324617	23672	1
Fage_P103a	249	Picture	Fixation Cross after Retrieval	10325769	0	1	149443	2	0	next	other	0
Fage_P103a	249	Pulse	99	10337017	11248	1
Fage_P103a	249	Pulse	99	10349417	23648	1
Fage_P103a	249	Pulse	99	10361816	36047	1
Fage_P103a	249	Pulse	99	10374216	48447	1
Fage_P103a	249	Pulse	99	10386616	60847	1
Fage_P103a	249	Pulse	99	10399015	73246	1
Fage_P103a	249	Pulse	99	10411415	85646	1
Fage_P103a	249	Pulse	99	10423815	98046	1
Fage_P103a	249	Pulse	99	10436214	110445	1
Fage_P103a	249	Pulse	99	10448614	122845	1
Fage_P103a	249	Pulse	99	10461014	135245	1
Fage_P103a	249	Pulse	99	10473413	147644	1
Fage_P103a	250	Picture	Encoding Sternberg Letters	10475212	0	1	24824	2	0	next	other	0
Fage_P103a	250	Pulse	99	10485813	10601	1
Fage_P103a	250	Pulse	99	10498213	23001	1
Fage_P103a	251	Picture	Fixation Cross Sternberg Letters after Encoding	10500036	0	1	12495	2	0	next	other	0
Fage_P103a	251	Pulse	99	10510613	10577	1
Fage_P103a	252	Picture	Stroop Sternberg	10512531	0	1	24824	2	0	next	hit	1183
Fage_P103a	252	Pulse	99	10523012	10481	1
Fage_P103a	252	Response	1	10526372	13841	1
Fage_P103a	252	Pulse	99	10535412	22881	1
Fage_P103a	253	Picture	Fixation Cross Sternberg Letters after Stroop	10537355	0	1	37320	2	0	next	other	0
Fage_P103a	253	Pulse	99	10547812	10457	1
Fage_P103a	253	Pulse	99	10560211	22856	1
Fage_P103a	253	Pulse	99	10572611	35256	1
Fage_P103a	254	Picture	Retrieval Sternberg Letters	10574675	0	1	24824	2	0	next	hit	1191
Fage_P103a	254	Pulse	99	10585011	10336	1
Fage_P103a	254	Response	1	10588500	13825	1
Fage_P103a	254	Pulse	99	10597410	22735	1
Fage_P103a	255	Picture	Fixation Cross after Retrieval	10599499	0	1	137115	2	0	next	other	0
Fage_P103a	255	Pulse	99	10609810	10311	1
Fage_P103a	255	Pulse	99	10622210	22711	1
Fage_P103a	255	Pulse	99	10634609	35110	1
Fage_P103a	255	Pulse	99	10647009	47510	1
Fage_P103a	255	Pulse	99	10659409	59910	1
Fage_P103a	255	Pulse	99	10671808	72309	1
Fage_P103a	255	Pulse	99	10684208	84709	1
Fage_P103a	255	Pulse	99	10696608	97109	1
Fage_P103a	255	Pulse	99	10709008	109509	1
Fage_P103a	255	Pulse	99	10721407	121908	1
Fage_P103a	255	Pulse	99	10733807	134308	1
Fage_P103a	256	Picture	Encoding Sternberg Letters	10736614	0	1	24824	2	0	next	other	0
Fage_P103a	256	Pulse	99	10746207	9593	1
Fage_P103a	256	Pulse	99	10758606	21992	1
Fage_P103a	257	Picture	Fixation Cross Sternberg Letters after Encoding	10761438	0	1	12495	2	0	next	other	0
Fage_P103a	257	Pulse	99	10771006	9568	1
Fage_P103a	258	Picture	Stroop Sternberg	10773933	0	1	24824	2	0	next	incorrect	1211
Fage_P103a	258	Response	2	10780576	6643	1
Fage_P103a	258	Pulse	99	10783406	9473	1
Fage_P103a	258	Pulse	99	10795805	21872	1
Fage_P103a	259	Picture	Fixation Cross Sternberg Letters after Stroop	10798757	0	1	37319	2	0	next	other	0
Fage_P103a	259	Pulse	99	10808205	9448	1
Fage_P103a	259	Pulse	99	10820605	21848	1
Fage_P103a	259	Pulse	99	10833004	34247	1
Fage_P103a	260	Picture	Retrieval Sternberg Letters	10836076	0	1	24824	2	0	next	incorrect	1219
Fage_P103a	260	Response	2	10842744	6668	1
Fage_P103a	260	Pulse	99	10845404	9328	1
Fage_P103a	260	Pulse	99	10857804	21728	1
Fage_P103a	261	Picture	Fixation Cross after Retrieval	10860900	0	1	112291	2	0	next	other	0
Fage_P103a	261	Pulse	99	10870204	9304	1
Fage_P103a	261	Pulse	99	10882603	21703	1
Fage_P103a	261	Pulse	99	10895003	34103	1
Fage_P103a	261	Pulse	99	10907403	46503	1
Fage_P103a	261	Pulse	99	10919802	58902	1
Fage_P103a	261	Pulse	99	10932202	71302	1
Fage_P103a	261	Pulse	99	10944602	83702	1
Fage_P103a	261	Pulse	99	10957001	96101	1
Fage_P103a	261	Pulse	99	10969401	108501	1
Fage_P103a	262	Picture	Encoding Sternberg Letters	10973191	0	1	24824	2	0	next	other	0
Fage_P103a	262	Pulse	99	10981801	8610	1
Fage_P103a	262	Pulse	99	10994200	21009	1
Fage_P103a	263	Picture	Fixation Cross Sternberg Letters after Encoding	10998015	0	1	12495	2	0	next	other	0
Fage_P103a	263	Pulse	99	11006600	8585	1
Fage_P103a	264	Picture	Stroop Sternberg	11010510	0	1	24824	2	0	next	incorrect	1239
Fage_P103a	264	Pulse	99	11019000	8490	1
Fage_P103a	264	Response	2	11021500	10990	1
Fage_P103a	264	Pulse	99	11031399	20889	1
Fage_P103a	265	Picture	Fixation Cross Sternberg Letters after Stroop	11035334	0	1	37320	2	0	next	other	0
Fage_P103a	265	Pulse	99	11043799	8465	1
Fage_P103a	265	Pulse	99	11056199	20865	1
Fage_P103a	265	Pulse	99	11068599	33265	1
Fage_P103a	266	Picture	Retrieval Sternberg Letters	11072654	0	1	24824	2	0	next	incorrect	1246
Fage_P103a	266	Response	2	11080658	8004	1
Fage_P103a	266	Pulse	99	11080998	8344	1
Fage_P103a	266	Pulse	99	11093398	20744	1
Fage_P103a	267	Picture	Fixation Cross after Retrieval	11097478	0	1	149443	2	0	next	other	0
Fage_P103a	267	Pulse	99	11105798	8320	1
Fage_P103a	267	Pulse	99	11118197	20719	1
Fage_P103a	267	Pulse	99	11130597	33119	1
Fage_P103a	267	Pulse	99	11142997	45519	1
Fage_P103a	267	Pulse	99	11155396	57918	1
Fage_P103a	267	Pulse	99	11167796	70318	1
Fage_P103a	267	Pulse	99	11180196	82718	1
Fage_P103a	267	Pulse	99	11192595	95117	1
Fage_P103a	267	Pulse	99	11204995	107517	1
Fage_P103a	267	Pulse	99	11217395	119917	1
Fage_P103a	267	Pulse	99	11229795	132317	1
Fage_P103a	267	Pulse	99	11242194	144716	1
Fage_P103a	268	Picture	Encoding Sternberg Letters	11246921	0	1	24824	2	0	next	other	0
Fage_P103a	268	Pulse	99	11254594	7673	1
Fage_P103a	268	Pulse	99	11266994	20073	1
Fage_P103a	269	Picture	Fixation Cross Sternberg Letters after Encoding	11271745	0	1	12495	3	0	next	other	0
Fage_P103a	269	Pulse	99	11279393	7648	1
Fage_P103a	270	Picture	Stroop Sternberg	11284240	0	2	24824	3	0	next	incorrect	1269
Fage_P103a	270	Pulse	99	11291793	7553	1
Fage_P103a	270	Response	2	11295673	11433	1
Fage_P103a	270	Pulse	99	11304193	19953	1
Fage_P103a	271	Picture	Fixation Cross Sternberg Letters after Stroop	11309064	0	1	37320	2	0	next	other	0
Fage_P103a	271	Pulse	99	11316592	7528	1
Fage_P103a	271	Pulse	99	11328992	19928	1
Fage_P103a	271	Pulse	99	11341392	32328	1
Fage_P103a	272	Picture	Retrieval Sternberg Letters	11346384	0	1	24824	2	0	next	hit	1276
Fage_P103a	272	Response	1	11353231	6847	1
Fage_P103a	272	Pulse	99	11353791	7407	1
Fage_P103a	272	Pulse	99	11366191	19807	1
Fage_P103a	273	Picture	Fixation Cross after Retrieval	11371208	0	1	124619	2	0	next	other	0
Fage_P103a	273	Pulse	99	11378591	7383	1
Fage_P103a	273	Pulse	99	11390990	19782	1
Fage_P103a	273	Pulse	99	11403390	32182	1
Fage_P103a	273	Pulse	99	11415790	44582	1
Fage_P103a	273	Pulse	99	11428189	56981	1
Fage_P103a	273	Pulse	99	11440589	69381	1
Fage_P103a	273	Pulse	99	11452989	81781	1
Fage_P103a	273	Pulse	99	11465389	94181	1
Fage_P103a	273	Pulse	99	11477788	106580	1
Fage_P103a	273	Pulse	99	11490188	118980	1
Fage_P103a	274	Picture	Encoding Sternberg Letters	11495827	0	1	24824	2	0	next	other	0
Fage_P103a	274	Pulse	99	11502588	6761	1
Fage_P103a	274	Pulse	99	11514987	19160	1
Fage_P103a	275	Picture	Fixation Cross Sternberg Letters after Encoding	11520651	0	1	12496	2	0	next	other	0
Fage_P103a	275	Pulse	99	11527387	6736	1
Fage_P103a	276	Picture	Stroop Sternberg	11533147	0	1	24824	2	0	next	incorrect	1297
Fage_P103a	276	Pulse	99	11539787	6640	1
Fage_P103a	276	Response	2	11542827	9680	1
Fage_P103a	276	Pulse	99	11552186	19039	1
Fage_P103a	277	Picture	Fixation Cross Sternberg Letters after Stroop	11557971	0	1	37319	2	0	next	other	0
Fage_P103a	277	Pulse	99	11564586	6615	1
Fage_P103a	277	Pulse	99	11576986	19015	1
Fage_P103a	277	Pulse	99	11589385	31414	1
Fage_P103a	278	Picture	Retrieval Sternberg Letters	11595290	0	1	24824	2	0	next	hit	1305
Fage_P103a	278	Pulse	99	11601785	6495	1
Fage_P103a	278	Response	1	11603755	8465	1
Fage_P103a	278	Pulse	99	11614185	18895	1
Fage_P103a	279	Picture	Fixation Cross after Retrieval	11620114	0	1	112291	2	0	next	other	0
Fage_P103a	279	Pulse	99	11626585	6471	1
Fage_P103a	279	Pulse	99	11638984	18870	1
Fage_P103a	279	Pulse	99	11651384	31270	1
Fage_P103a	279	Pulse	99	11663794	43680	1
Fage_P103a	279	Pulse	99	11676183	56069	1
Fage_P103a	279	Pulse	99	11688593	68479	1
Fage_P103a	279	Pulse	99	11700993	80879	1
Fage_P103a	279	Pulse	99	11713392	93278	1
Fage_P103a	279	Pulse	99	11725792	105678	1
Fage_P103a	280	Picture	Encoding Sternberg Letters	11732405	0	1	24824	2	0	next	other	0
Fage_P103a	280	Pulse	99	11738192	5787	1
Fage_P103a	280	Pulse	99	11750592	18187	1
Fage_P103a	281	Picture	Fixation Cross Sternberg Letters after Encoding	11757229	0	1	12495	2	0	next	other	0
Fage_P103a	281	Pulse	99	11762991	5762	1
Fage_P103a	282	Picture	Stroop Sternberg	11769724	0	1	24824	2	0	next	hit	1324
Fage_P103a	282	Pulse	99	11775391	5667	1
Fage_P103a	282	Response	1	11778411	8687	1
Fage_P103a	282	Pulse	99	11787791	18067	1
Fage_P103a	283	Picture	Fixation Cross Sternberg Letters after Stroop	11794548	0	1	37319	2	0	next	other	0
Fage_P103a	283	Pulse	99	11800190	5642	1
Fage_P103a	283	Pulse	99	11812590	18042	1
Fage_P103a	283	Pulse	99	11824990	30442	1
Fage_P103a	284	Picture	Retrieval Sternberg Letters	11831867	0	1	24824	2	0	next	hit	1332
Fage_P103a	284	Pulse	99	11837389	5522	1
Fage_P103a	284	Response	1	11844279	12412	1
Fage_P103a	284	Pulse	99	11849789	17922	1
Fage_P103a	285	Picture	Fixation Cross after Retrieval	11856691	0	1	137115	2	0	next	other	0
Fage_P103a	285	Pulse	99	11862189	5498	1
Fage_P103a	285	Pulse	99	11874588	17897	1
Fage_P103a	285	Pulse	99	11886988	30297	1
Fage_P103a	285	Pulse	99	11899388	42697	1
Fage_P103a	285	Pulse	99	11911787	55096	1
Fage_P103a	285	Pulse	99	11924187	67496	1
Fage_P103a	285	Pulse	99	11936587	79896	1
Fage_P103a	285	Pulse	99	11948987	92296	1
Fage_P103a	285	Pulse	99	11961386	104695	1
Fage_P103a	285	Pulse	99	11973786	117095	1
Fage_P103a	285	Pulse	99	11986186	129495	1
Fage_P103a	286	Picture	Encoding Sternberg Letters	11993806	0	1	24824	2	0	next	other	0
Fage_P103a	286	Pulse	99	11998585	4779	1
Fage_P103a	286	Pulse	99	12010985	17179	1
Fage_P103a	287	Picture	Fixation Cross Sternberg Letters after Encoding	12018630	0	1	12495	3	0	next	other	0
Fage_P103a	287	Pulse	99	12023385	4755	1
Fage_P103a	288	Picture	Stroop Sternberg	12031125	0	2	24824	4	0	next	hit	1353
Fage_P103a	288	Pulse	99	12035784	4659	1
Fage_P103a	288	Response	1	12037864	6739	1
Fage_P103a	288	Pulse	99	12048184	17059	1
Fage_P103a	289	Picture	Fixation Cross Sternberg Letters after Stroop	12055949	0	2	37320	3	0	next	other	0
Fage_P103a	289	Pulse	99	12060584	4635	1
Fage_P103a	289	Pulse	99	12072983	17034	1
Fage_P103a	289	Pulse	99	12085383	29434	1
Fage_P103a	290	Picture	Retrieval Sternberg Letters	12093269	0	1	24824	2	0	next	incorrect	1361
Fage_P103a	290	Pulse	99	12097783	4514	1
Fage_P103a	290	Response	2	12102383	9114	1
Fage_P103a	290	Pulse	99	12110182	16913	1
Fage_P103a	291	Picture	Fixation Cross after Retrieval	12118093	0	1	112291	2	0	next	other	0
Fage_P103a	291	Pulse	99	12122582	4489	1
Fage_P103a	291	Pulse	99	12134982	16889	1
Fage_P103a	291	Pulse	99	12147382	29289	1
Fage_P103a	291	Pulse	99	12159781	41688	1
Fage_P103a	291	Pulse	99	12172181	54088	1
Fage_P103a	291	Pulse	99	12184581	66488	1
Fage_P103a	291	Pulse	99	12196980	78887	1
Fage_P103a	291	Pulse	99	12209380	91287	1
Fage_P103a	291	Pulse	99	12221780	103687	1
Fage_P103a	292	Picture	End Sternberg	12230384	0	1	37319	2	0	next	other	0
Fage_P103a	292	Pulse	99	12234179	3795	1
Fage_P103a	292	Pulse	99	12246579	16195	1
Fage_P103a	292	Pulse	99	12258979	28595	1
Fage_P103a	293	Picture	Instruction Stroop	12267703	0	1	37319	2	0	next	other	0
Fage_P103a	293	Pulse	99	12271379	3676	1
Fage_P103a	293	Pulse	99	12283778	16075	1
Fage_P103a	293	Pulse	99	12296178	28475	1
Fage_P103a	294	Picture	stroop neutral close	12305022	0	1	24824	2	0	next	incorrect	1384
Fage_P103a	294	Pulse	99	12308578	3556	1
Fage_P103a	294	Pulse	99	12320977	15955	1
Fage_P103a	294	Response	2	12322627	17605	1
Fage_P103a	295	Picture	stroop neutral close	12329846	0	1	24824	2	0	next	miss	0
Fage_P103a	295	Pulse	99	12333377	3531	1
Fage_P103a	295	Pulse	99	12345777	15931	1
Fage_P103a	296	Picture	stroop neutral close	12354670	0	1	24824	2	0	next	incorrect	1391
Fage_P103a	296	Pulse	99	12358176	3506	1
Fage_P103a	296	Pulse	99	12370576	15906	1
Fage_P103a	296	Response	2	12375616	20946	1
Fage_P103a	297	Picture	stroop neutral close	12379494	0	1	24824	2	0	next	incorrect	1395
Fage_P103a	297	Pulse	99	12382976	3482	1
Fage_P103a	297	Pulse	99	12395375	15881	1
Fage_P103a	297	Response	2	12398825	19331	1
Fage_P103a	298	Picture	stroop neutral close	12404318	0	1	24990	3	0	next	hit	1398
Fage_P103a	298	Pulse	99	12407775	3457	1
Fage_P103a	298	Response	1	12415935	11617	1
Fage_P103a	298	Pulse	99	12420175	15857	1
Fage_P103a	299	Picture	stroop neutral close	12429308	0	2	24825	3	0	next	incorrect	1402
Fage_P103a	299	Pulse	99	12432574	3266	1
Fage_P103a	299	Response	2	12440604	11296	1
Fage_P103a	299	Pulse	99	12444974	15666	1
Fage_P103a	300	Picture	Fixation Cross Stroop	12454133	0	1	124619	2	0	next	other	0
Fage_P103a	300	Pulse	99	12457374	3241	1
Fage_P103a	300	Pulse	99	12469774	15641	1
Fage_P103a	300	Pulse	99	12482173	28040	1
Fage_P103a	300	Pulse	99	12494573	40440	1
Fage_P103a	300	Pulse	99	12506973	52840	1
Fage_P103a	300	Pulse	99	12519372	65239	1
Fage_P103a	300	Pulse	99	12531772	77639	1
Fage_P103a	300	Pulse	99	12544172	90039	1
Fage_P103a	300	Pulse	99	12556571	102438	1
Fage_P103a	300	Pulse	99	12568971	114838	1
Fage_P103a	301	Picture	stroop neutral close	12578752	0	1	24991	2	0	next	hit	1417
Fage_P103a	301	Pulse	99	12581371	2619	1
Fage_P103a	301	Response	1	12587290	8538	1
Fage_P103a	301	Pulse	99	12593770	15018	1
Fage_P103a	302	Picture	stroop neutral close	12603743	0	1	24990	3	0	next	incorrect	1421
Fage_P103a	302	Pulse	99	12606170	2427	1
Fage_P103a	302	Response	2	12614870	11127	1
Fage_P103a	302	Pulse	99	12618570	14827	1
Fage_P103a	303	Picture	stroop neutral close	12628733	0	2	24824	4	0	next	incorrect	1425
Fage_P103a	303	Pulse	99	12630970	2237	1
Fage_P103a	303	Response	2	12637269	8536	1
Fage_P103a	303	Pulse	99	12643369	14636	1
Fage_P103a	304	Picture	stroop neutral close	12653557	0	2	24824	4	0	next	incorrect	1429
Fage_P103a	304	Pulse	99	12655769	2212	1
Fage_P103a	304	Response	2	12664419	10862	1
Fage_P103a	304	Pulse	99	12668168	14611	1
Fage_P103a	305	Picture	stroop neutral close	12678381	0	2	24824	4	0	next	hit	1433
Fage_P103a	305	Pulse	99	12680568	2187	1
Fage_P103a	305	Response	1	12686578	8197	1
Fage_P103a	305	Pulse	99	12692968	14587	1
Fage_P103a	306	Picture	stroop neutral close	12703205	0	2	24824	3	0	next	incorrect	1437
Fage_P103a	306	Pulse	99	12705368	2163	1
Fage_P103a	306	Response	2	12713117	9912	1
Fage_P103a	306	Pulse	99	12717767	14562	1
Fage_P103a	307	Picture	Fixation Cross Stroop	12728029	0	1	124620	2	0	next	other	0
Fage_P103a	307	Pulse	99	12730167	2138	1
Fage_P103a	307	Pulse	99	12742567	14538	1
Fage_P103a	307	Pulse	99	12754966	26937	1
Fage_P103a	307	Pulse	99	12767366	39337	1
Fage_P103a	307	Pulse	99	12779766	51737	1
Fage_P103a	307	Pulse	99	12792165	64136	1
Fage_P103a	307	Pulse	99	12804565	76536	1
Fage_P103a	307	Pulse	99	12816965	88936	1
Fage_P103a	307	Pulse	99	12829364	101335	1
Fage_P103a	307	Pulse	99	12841764	113735	1
Fage_P103a	308	Picture	stroop neutral close	12852649	0	1	24824	2	0	next	hit	1452
Fage_P103a	308	Pulse	99	12854164	1515	1
Fage_P103a	308	Response	1	12864104	11455	1
Fage_P103a	308	Pulse	99	12866563	13914	1
Fage_P103a	309	Picture	stroop neutral close	12877473	0	1	24991	2	0	next	incorrect	1456
Fage_P103a	309	Pulse	99	12878963	1490	1
Fage_P103a	309	Response	2	12885783	8310	1
Fage_P103a	309	Pulse	99	12891363	13890	1
Fage_P103a	310	Picture	stroop neutral close	12902464	0	1	24824	2	0	next	incorrect	1461
Fage_P103a	310	Pulse	99	12903763	1299	1
Fage_P103a	310	Pulse	99	12916162	13698	1
Fage_P103a	310	Response	2	12918062	15598	1
Fage_P103a	311	Picture	stroop neutral close	12927288	0	1	24990	2	0	next	incorrect	1464
Fage_P103a	311	Pulse	99	12928562	1274	1
Fage_P103a	311	Response	2	12936942	9654	1
Fage_P103a	311	Pulse	99	12940962	13674	1
Fage_P103a	312	Picture	stroop neutral close	12952278	0	1	24991	2	0	next	hit	1468
Fage_P103a	312	Pulse	99	12953362	1084	1
Fage_P103a	312	Response	1	12961421	9143	1
Fage_P103a	312	Pulse	99	12965761	13483	1
Fage_P103a	313	Picture	stroop neutral close	12977269	0	1	24824	2	0	next	hit	1472
Fage_P103a	313	Pulse	99	12978161	892	1
Fage_P103a	313	Response	1	12984901	7632	1
Fage_P103a	313	Pulse	99	12990560	13291	1
Fage_P103a	314	Picture	Fixation Cross Stroop	13002093	0	1	124619	2	0	next	other	0
Fage_P103a	314	Pulse	99	13002960	867	1
Fage_P103a	314	Pulse	99	13015360	13267	1
Fage_P103a	314	Pulse	99	13027760	25667	1
Fage_P103a	314	Pulse	99	13040159	38066	1
Fage_P103a	314	Pulse	99	13052559	50466	1
Fage_P103a	314	Pulse	99	13064959	62866	1
Fage_P103a	314	Pulse	99	13077358	75265	1
Fage_P103a	314	Pulse	99	13089758	87665	1
Fage_P103a	314	Pulse	99	13102158	100065	1
Fage_P103a	314	Pulse	99	13114557	112464	1
Fage_P103a	315	Picture	stroop neutral close	13126712	0	1	24824	2	0	next	incorrect	1487
Fage_P103a	315	Pulse	99	13126957	245	1
Fage_P103a	315	Response	2	13136067	9355	1
Fage_P103a	315	Pulse	99	13139357	12645	1
Fage_P103a	316	Picture	stroop neutral close	13151536	0	1	24991	2	0	next	hit	1491
Fage_P103a	316	Pulse	99	13151757	221	1
Fage_P103a	316	Response	1	13162616	11080	1
Fage_P103a	316	Pulse	99	13164156	12620	1
Fage_P103a	317	Picture	stroop neutral close	13176527	0	1	24824	2	0	next	incorrect	1495
Fage_P103a	317	Pulse	99	13176556	29	1
Fage_P103a	317	Response	2	13186566	10039	1
Fage_P103a	317	Pulse	99	13188955	12428	1
Fage_P103a	318	Picture	stroop neutral close	13201351	0	1	24990	3	0	next	incorrect	1499
Fage_P103a	318	Pulse	99	13201355	4	1
Fage_P103a	318	Response	2	13210265	8914	1
Fage_P103a	318	Pulse	99	13213755	12404	1
Fage_P103a	318	Pulse	99	13226151	24800	5
Fage_P103a	319	Picture	stroop neutral close	13226341	0	2	24824	4	0	next	incorrect	1503
Fage_P103a	319	Response	2	13236744	10403	1
Fage_P103a	319	Pulse	99	13238554	12213	1
Fage_P103a	319	Pulse	99	13250954	24613	1
Fage_P103a	320	Picture	stroop neutral close	13251165	0	2	24824	4	0	next	incorrect	1507
Fage_P103a	320	Response	2	13259184	8019	1
Fage_P103a	320	Pulse	99	13263354	12189	1
Fage_P103a	320	Pulse	99	13275753	24588	1
Fage_P103a	321	Picture	Fixation Cross Stroop	13275989	0	2	124620	3	0	next	other	0
Fage_P103a	321	Pulse	99	13288153	12164	1
Fage_P103a	321	Pulse	99	13300553	24564	1
Fage_P103a	321	Pulse	99	13312952	36963	1
Fage_P103a	321	Pulse	99	13325352	49363	1
Fage_P103a	321	Pulse	99	13337752	61763	1
Fage_P103a	321	Pulse	99	13350152	74163	1
Fage_P103a	321	Pulse	99	13362551	86562	1
Fage_P103a	321	Pulse	99	13374951	98962	1
Fage_P103a	321	Pulse	99	13387351	111362	1
Fage_P103a	321	Pulse	99	13399750	123761	1
Fage_P103a	322	Picture	stroop maximum incongruent	13400609	0	1	24824	2	0	next	hit	1523
Fage_P103a	322	Pulse	99	13412150	11541	1
Fage_P103a	322	Response	1	13412570	11961	1
Fage_P103a	322	Pulse	99	13424550	23941	1
Fage_P103a	323	Picture	stroop maximum incongruent	13425433	0	1	24824	2	0	next	hit	1527
Fage_P103a	323	Pulse	99	13436949	11516	1
Fage_P103a	323	Response	1	13440209	14776	1
Fage_P103a	323	Pulse	99	13449349	23916	1
Fage_P103a	324	Picture	stroop maximum incongruent	13450257	0	1	24824	2	0	next	hit	1531
Fage_P103a	324	Pulse	99	13461749	11492	1
Fage_P103a	324	Response	1	13462589	12332	1
Fage_P103a	324	Pulse	99	13474148	23891	1
Fage_P103a	325	Picture	stroop maximum incongruent	13475081	0	1	24824	2	0	next	incorrect	1535
Fage_P103a	325	Pulse	99	13486548	11467	1
Fage_P103a	325	Response	2	13493418	18337	1
Fage_P103a	325	Pulse	99	13498948	23867	1
Fage_P103a	326	Picture	stroop maximum incongruent	13499905	0	1	24824	2	0	next	hit	1538
Fage_P103a	326	Response	1	13509158	9253	1
Fage_P103a	326	Pulse	99	13511347	11442	1
Fage_P103a	326	Pulse	99	13523747	23842	1
Fage_P103a	327	Picture	stroop maximum incongruent	13524729	0	1	24824	2	0	next	incorrect	1542
Fage_P103a	327	Response	2	13535687	10958	1
Fage_P103a	327	Pulse	99	13536147	11418	1
Fage_P103a	327	Pulse	99	13548547	23818	1
Fage_P103a	328	Picture	Fixation Cross Stroop	13549553	0	1	124620	2	0	next	other	0
Fage_P103a	328	Pulse	99	13560946	11393	1
Fage_P103a	328	Pulse	99	13573346	23793	1
Fage_P103a	328	Pulse	99	13585746	36193	1
Fage_P103a	328	Pulse	99	13598145	48592	1
Fage_P103a	328	Pulse	99	13610545	60992	1
Fage_P103a	328	Pulse	99	13622945	73392	1
Fage_P103a	328	Pulse	99	13635354	85801	1
Fage_P103a	328	Pulse	99	13647754	98201	1
Fage_P103a	328	Pulse	99	13660154	110601	1
Fage_P103a	328	Pulse	99	13672553	123000	1
Fage_P103a	329	Picture	stroop maximum incongruent	13674173	0	1	24824	2	0	next	incorrect	1557
Fage_P103a	329	Response	2	13684673	10500	1
Fage_P103a	329	Pulse	99	13684953	10780	1
Fage_P103a	329	Pulse	99	13697353	23180	1
Fage_P103a	330	Picture	stroop maximum incongruent	13698997	0	1	24824	2	0	next	incorrect	1562
Fage_P103a	330	Pulse	99	13709753	10756	1
Fage_P103a	330	Response	2	13717702	18705	1
Fage_P103a	330	Pulse	99	13722152	23155	1
Fage_P103a	331	Picture	stroop maximum incongruent	13723821	0	1	24824	2	0	next	hit	1565
Fage_P103a	331	Response	1	13732872	9051	1
Fage_P103a	331	Pulse	99	13734552	10731	1
Fage_P103a	331	Pulse	99	13746952	23131	1
Fage_P103a	332	Picture	stroop maximum incongruent	13748645	0	1	24824	2	0	next	hit	1570
Fage_P103a	332	Pulse	99	13759351	10706	1
Fage_P103a	332	Response	1	13759421	10776	1
Fage_P103a	332	Pulse	99	13771751	23106	1
Fage_P103a	333	Picture	stroop maximum incongruent	13773469	0	1	24990	2	0	next	hit	1574
Fage_P103a	333	Pulse	99	13784151	10682	1
Fage_P103a	333	Response	1	13787050	13581	1
Fage_P103a	333	Pulse	99	13796550	23081	1
Fage_P103a	334	Picture	stroop maximum incongruent	13798459	0	1	24824	2	0	next	incorrect	1577
Fage_P103a	334	Response	2	13808040	9581	1
Fage_P103a	334	Pulse	99	13808950	10491	1
Fage_P103a	334	Pulse	99	13821350	22891	1
Fage_P103a	335	Picture	Fixation Cross Stroop	13823283	0	1	124620	2	0	next	other	0
Fage_P103a	335	Pulse	99	13833749	10466	1
Fage_P103a	335	Pulse	99	13846149	22866	1
Fage_P103a	335	Pulse	99	13858549	35266	1
Fage_P103a	335	Pulse	99	13870949	47666	1
Fage_P103a	335	Pulse	99	13883348	60065	1
Fage_P103a	335	Pulse	99	13895748	72465	1
Fage_P103a	335	Pulse	99	13908148	84865	1
Fage_P103a	335	Pulse	99	13920547	97264	1
Fage_P103a	335	Pulse	99	13932947	109664	1
Fage_P103a	335	Pulse	99	13945347	122064	1
Fage_P103a	336	Picture	stroop maximum incongruent	13947903	0	1	24824	2	0	next	hit	1592
Fage_P103a	336	Response	1	13956106	8203	1
Fage_P103a	336	Pulse	99	13957746	9843	1
Fage_P103a	336	Pulse	99	13970146	22243	1
Fage_P103a	337	Picture	stroop maximum incongruent	13972727	0	1	24824	2	0	next	hit	1597
Fage_P103a	337	Pulse	99	13982546	9819	1
Fage_P103a	337	Response	1	13984836	12109	1
Fage_P103a	337	Pulse	99	13994945	22218	1
Fage_P103a	338	Picture	stroop maximum incongruent	13997551	0	1	24824	2	0	next	incorrect	1601
Fage_P103a	338	Pulse	99	14007345	9794	1
Fage_P103a	338	Response	2	14008395	10844	1
Fage_P103a	338	Pulse	99	14019745	22194	1
Fage_P103a	339	Picture	stroop maximum incongruent	14022375	0	1	24824	2	0	next	hit	1604
Fage_P103a	339	Response	1	14031515	9140	1
Fage_P103a	339	Pulse	99	14032144	9769	1
Fage_P103a	339	Pulse	99	14044544	22169	1
Fage_P103a	340	Picture	stroop maximum incongruent	14047199	0	1	24824	2	0	next	hit	1608
Fage_P103a	340	Response	1	14056774	9575	1
Fage_P103a	340	Pulse	99	14056944	9745	1
Fage_P103a	340	Pulse	99	14069344	22145	1
Fage_P103a	341	Picture	stroop maximum incongruent	14072023	0	1	24824	2	0	next	incorrect	1613
Fage_P103a	341	Pulse	99	14081743	9720	1
Fage_P103a	341	Response	2	14085473	13450	1
Fage_P103a	341	Pulse	99	14094143	22120	1
Fage_P103a	342	Picture	Fixation Cross Stroop	14096847	0	1	124619	2	0	next	other	0
Fage_P103a	342	Pulse	99	14106543	9696	1
Fage_P103a	342	Pulse	99	14118942	22095	1
Fage_P103a	342	Pulse	99	14131342	34495	1
Fage_P103a	342	Pulse	99	14143742	46895	1
Fage_P103a	342	Pulse	99	14156141	59294	1
Fage_P103a	342	Pulse	99	14168541	71694	1
Fage_P103a	342	Pulse	99	14180941	84094	1
Fage_P103a	342	Pulse	99	14193340	96493	1
Fage_P103a	342	Pulse	99	14205740	108893	1
Fage_P103a	342	Pulse	99	14218140	121293	1
Fage_P103a	343	Picture	stroop maximum incongruent	14221466	0	1	24824	2	0	next	incorrect	1628
Fage_P103a	343	Pulse	99	14230540	9074	1
Fage_P103a	343	Response	2	14235249	13783	1
Fage_P103a	343	Pulse	99	14242939	21473	1
Fage_P103a	344	Picture	stroop maximum incongruent	14246290	0	1	24991	2	0	next	hit	1632
Fage_P103a	344	Pulse	99	14255339	9049	1
Fage_P103a	344	Response	1	14256329	10039	1
Fage_P103a	344	Pulse	99	14267739	21449	1
Fage_P103a	345	Picture	stroop maximum incongruent	14271281	0	1	24824	2	0	next	incorrect	1636
Fage_P103a	345	Pulse	99	14280138	8857	1
Fage_P103a	345	Response	2	14282408	11127	1
Fage_P103a	345	Pulse	99	14292538	21257	1
Fage_P103a	346	Picture	stroop maximum incongruent	14296105	0	1	24990	2	0	next	incorrect	1640
Fage_P103a	346	Pulse	99	14304938	8833	1
Fage_P103a	346	Response	2	14309547	13442	1
Fage_P103a	346	Pulse	99	14317337	21232	1
Fage_P103a	347	Picture	stroop maximum incongruent	14321095	0	1	24824	2	0	next	incorrect	1644
Fage_P103a	347	Pulse	99	14329737	8642	1
Fage_P103a	347	Response	2	14332917	11822	1
Fage_P103a	347	Pulse	99	14342137	21042	1
Fage_P103a	348	Picture	stroop maximum incongruent	14345919	0	1	24824	2	0	next	incorrect	1648
Fage_P103a	348	Pulse	99	14354536	8617	1
Fage_P103a	348	Response	2	14356846	10927	1
Fage_P103a	348	Pulse	99	14366936	21017	1
Fage_P103a	349	Picture	Fixation Cross Stroop	14370743	0	1	124620	2	0	next	other	0
Fage_P103a	349	Pulse	99	14379336	8593	1
Fage_P103a	349	Pulse	99	14391735	20992	1
Fage_P103a	349	Pulse	99	14404135	33392	1
Fage_P103a	349	Pulse	99	14416535	45792	1
Fage_P103a	349	Pulse	99	14428935	58192	1
Fage_P103a	349	Pulse	99	14441334	70591	1
Fage_P103a	349	Pulse	99	14453734	82991	1
Fage_P103a	349	Pulse	99	14466134	95391	1
Fage_P103a	349	Pulse	99	14478533	107790	1
Fage_P103a	349	Pulse	99	14490933	120190	1
Fage_P103a	350	Picture	End Stroop	14495363	0	1	43881	2	0	next	other	0
Fage_P103a	350	Pulse	99	14503333	7970	1
Fage_P103a	350	Pulse	99	14515732	20369	1
Fage_P103a	350	Pulse	99	14528132	32769	1
