# Supplementary material for: Towards clinical applicability of fMRI via systematic filtering
Source: PLoS One. 2025 May 12;20(5):e0321088. doi: 10.1371/journal.pone.0321088 (PMC12068634; doi:10.1371/journal.pone.0321088)
Supplement: S1 Code — (ZIP) [file pone.0321088.s001.zip › PLOS_DATA_CODE/Logfiles/Fage_P104b-fage.log]

Scenario - Fage Final
Logfile written - 08/19/2013 12:11:04

Subject	Trial	Event Type	Code	Time	TTime	Uncertainty	Duration	Uncertainty	ReqTime	ReqDur	Stim Type	Pair Index

Fage_P104b	1	Pulse	99	79232	89228	1
Fage_P104b	2	Picture	Instruction Sternberg Symbols	79466	0	1	37319	2	0	next	other	0
Fage_P104b	2	Pulse	99	91632	12166	1
Fage_P104b	2	Pulse	99	104031	24565	1
Fage_P104b	2	Pulse	99	116431	36965	1
Fage_P104b	3	Picture	Encoding Sternberg Symbols	116785	0	1	24824	2	0	next	other	0
Fage_P104b	3	Pulse	99	128831	12046	1
Fage_P104b	3	Pulse	99	141230	24445	1
Fage_P104b	4	Picture	Fixation Cross Sternberg Symbols after Encoding	141609	0	1	12495	2	0	next	other	0
Fage_P104b	4	Pulse	99	153630	12021	1
Fage_P104b	5	Picture	Stroop Sternberg	154104	0	1	24824	2	0	next	incorrect	12
Fage_P104b	5	Response	2	161960	7856	1
Fage_P104b	5	Pulse	99	166030	11926	1
Fage_P104b	5	Pulse	99	178429	24325	1
Fage_P104b	6	Picture	Fixation Cross Sternberg Symbols after Stroop	178928	0	1	37319	2	0	next	other	0
Fage_P104b	6	Pulse	99	190829	11901	1
Fage_P104b	6	Pulse	99	203229	24301	1
Fage_P104b	6	Pulse	99	215628	36700	1
Fage_P104b	7	Picture	Retrieval Sternberg Symbols	216247	0	1	24824	2	0	next	incorrect	21
Fage_P104b	7	Pulse	99	228028	11781	1
Fage_P104b	7	Response	2	232978	16731	1
Fage_P104b	7	Pulse	99	240428	24181	1
Fage_P104b	8	Picture	Fixation Cross after Retrieval	241071	0	1	112291	2	0	next	other	0
Fage_P104b	8	Pulse	99	252828	11757	1
Fage_P104b	8	Pulse	99	265227	24156	1
Fage_P104b	8	Pulse	99	277627	36556	1
Fage_P104b	8	Pulse	99	290027	48956	1
Fage_P104b	8	Pulse	99	302426	61355	1
Fage_P104b	8	Pulse	99	314826	73755	1
Fage_P104b	8	Pulse	99	327226	86155	1
Fage_P104b	8	Pulse	99	339625	98554	1
Fage_P104b	8	Pulse	99	352025	110954	1
Fage_P104b	9	Picture	Encoding Sternberg Symbols	353362	0	1	24824	2	0	next	other	0
Fage_P104b	9	Pulse	99	364425	11063	1
Fage_P104b	9	Pulse	99	376824	23462	1
Fage_P104b	10	Picture	Fixation Cross Sternberg Symbols after Encoding	378186	0	1	12496	2	0	next	other	0
Fage_P104b	10	Pulse	99	389224	11038	1
Fage_P104b	11	Picture	Stroop Sternberg	390682	0	1	24823	3	0	next	incorrect	39
Fage_P104b	11	Response	2	399654	8972	1
Fage_P104b	11	Pulse	99	401624	10942	1
Fage_P104b	11	Pulse	99	414024	23342	1
Fage_P104b	12	Picture	Fixation Cross Sternberg Symbols after Stroop	415505	0	2	37320	3	0	next	other	0
Fage_P104b	12	Pulse	99	426423	10918	1
Fage_P104b	12	Pulse	99	438823	23318	1
Fage_P104b	12	Pulse	99	451223	35718	1
Fage_P104b	13	Picture	Retrieval Sternberg Symbols	452825	0	1	24824	2	0	next	hit	48
Fage_P104b	13	Pulse	99	463622	10797	1
Fage_P104b	13	Response	1	475132	22307	1
Fage_P104b	13	Pulse	99	476022	23197	1
Fage_P104b	14	Picture	Fixation Cross after Retrieval	477649	0	1	149443	2	0	next	other	0
Fage_P104b	14	Pulse	99	488422	10773	1
Fage_P104b	14	Pulse	99	500821	23172	1
Fage_P104b	14	Pulse	99	513221	35572	1
Fage_P104b	14	Pulse	99	525621	47972	1
Fage_P104b	14	Pulse	99	538020	60371	1
Fage_P104b	14	Pulse	99	550420	72771	1
Fage_P104b	14	Pulse	99	562820	85171	1
Fage_P104b	14	Pulse	99	575220	97571	1
Fage_P104b	14	Pulse	99	587619	109970	1
Fage_P104b	14	Pulse	99	600019	122370	1
Fage_P104b	14	Pulse	99	612429	134780	1
Fage_P104b	14	Pulse	99	624828	147179	1
Fage_P104b	15	Picture	Encoding Sternberg Symbols	627092	0	1	24824	3	0	next	other	0
Fage_P104b	15	Pulse	99	637228	10136	1
Fage_P104b	15	Pulse	99	649628	22536	1
Fage_P104b	16	Picture	Fixation Cross Sternberg Symbols after Encoding	651916	0	2	12495	4	0	next	other	0
Fage_P104b	16	Pulse	99	662027	10111	1
Fage_P104b	17	Picture	Stroop Sternberg	664411	0	2	24825	3	0	next	hit	70
Fage_P104b	17	Pulse	99	674427	10016	1
Fage_P104b	17	Response	1	675077	10666	1
Fage_P104b	17	Pulse	99	686826	22415	1
Fage_P104b	18	Picture	Fixation Cross Sternberg Symbols after Stroop	689236	0	1	37319	2	0	next	other	0
Fage_P104b	18	Pulse	99	699226	9990	1
Fage_P104b	18	Pulse	99	711626	22390	1
Fage_P104b	18	Pulse	99	724026	34790	1
Fage_P104b	19	Picture	Retrieval Sternberg Symbols	726555	0	1	24824	2	0	next	hit	77
Fage_P104b	19	Response	1	732506	5951	1
Fage_P104b	19	Pulse	99	736425	9870	1
Fage_P104b	19	Pulse	99	748825	22270	1
Fage_P104b	20	Picture	Fixation Cross after Retrieval	751379	0	1	124619	3	0	next	other	0
Fage_P104b	20	Pulse	99	761225	9846	1
Fage_P104b	20	Pulse	99	773625	22246	1
Fage_P104b	20	Pulse	99	786024	34645	1
Fage_P104b	20	Pulse	99	798424	47045	1
Fage_P104b	20	Pulse	99	810824	59445	1
Fage_P104b	20	Pulse	99	823223	71844	1
Fage_P104b	20	Pulse	99	835623	84244	1
Fage_P104b	20	Pulse	99	848023	96644	1
Fage_P104b	20	Pulse	99	860422	109043	1
Fage_P104b	20	Pulse	99	872822	121443	1
Fage_P104b	21	Picture	Encoding Sternberg Symbols	875998	0	2	24824	4	0	next	other	0
Fage_P104b	21	Pulse	99	885222	9224	1
Fage_P104b	21	Pulse	99	897621	21623	1
Fage_P104b	22	Picture	Fixation Cross Sternberg Symbols after Encoding	900822	0	2	12496	3	0	next	other	0
Fage_P104b	22	Pulse	99	910021	9199	1
Fage_P104b	23	Picture	Stroop Sternberg	913318	0	1	24824	2	0	next	hit	98
Fage_P104b	23	Pulse	99	922421	9103	1
Fage_P104b	23	Response	1	923141	9823	1
Fage_P104b	23	Pulse	99	934821	21503	1
Fage_P104b	24	Picture	Fixation Cross Sternberg Symbols after Stroop	938142	0	1	37319	2	0	next	other	0
Fage_P104b	24	Pulse	99	947220	9078	1
Fage_P104b	24	Pulse	99	959620	21478	1
Fage_P104b	24	Pulse	99	972020	33878	1
Fage_P104b	25	Picture	Retrieval Sternberg Symbols	975461	0	1	24824	2	0	next	incorrect	106
Fage_P104b	25	Pulse	99	984419	8958	1
Fage_P104b	25	Response	2	987139	11678	1
Fage_P104b	25	Pulse	99	996819	21358	1
Fage_P104b	26	Picture	Fixation Cross after Retrieval	1000285	0	1	136948	2	0	next	other	0
Fage_P104b	26	Pulse	99	1009219	8934	1
Fage_P104b	26	Pulse	99	1021618	21333	1
Fage_P104b	26	Pulse	99	1034018	33733	1
Fage_P104b	26	Pulse	99	1046418	46133	1
Fage_P104b	26	Pulse	99	1058817	58532	1
Fage_P104b	26	Pulse	99	1071217	70932	1
Fage_P104b	26	Pulse	99	1083617	83332	1
Fage_P104b	26	Pulse	99	1096016	95731	1
Fage_P104b	26	Pulse	99	1108416	108131	1
Fage_P104b	26	Pulse	99	1120816	120531	1
Fage_P104b	26	Pulse	99	1133216	132931	1
Fage_P104b	27	Picture	Encoding Sternberg Symbols	1137233	0	1	24824	2	0	next	other	0
Fage_P104b	27	Pulse	99	1145615	8382	1
Fage_P104b	27	Pulse	99	1158015	20782	1
Fage_P104b	28	Picture	Fixation Cross Sternberg Symbols after Encoding	1162057	0	1	12496	2	0	next	other	0
Fage_P104b	28	Pulse	99	1170415	8358	1
Fage_P104b	29	Picture	Stroop Sternberg	1174553	0	1	24824	2	0	next	incorrect	127
Fage_P104b	29	Pulse	99	1182814	8261	1
Fage_P104b	29	Response	2	1186644	12091	1
Fage_P104b	29	Pulse	99	1195214	20661	1
Fage_P104b	30	Picture	Fixation Cross Sternberg Symbols after Stroop	1199377	0	1	37319	2	0	next	other	0
Fage_P104b	30	Pulse	99	1207614	8237	1
Fage_P104b	30	Pulse	99	1220013	20636	1
Fage_P104b	30	Pulse	99	1232413	33036	1
Fage_P104b	31	Picture	Retrieval Sternberg Symbols	1236696	0	1	24824	2	0	next	hit	135
Fage_P104b	31	Pulse	99	1244813	8117	1
Fage_P104b	31	Response	1	1250622	13926	1
Fage_P104b	31	Pulse	99	1257212	20516	1
Fage_P104b	32	Picture	Fixation Cross after Retrieval	1261520	0	1	124619	2	0	next	other	0
Fage_P104b	32	Pulse	99	1269612	8092	1
Fage_P104b	32	Pulse	99	1282012	20492	1
Fage_P104b	32	Pulse	99	1294412	32892	1
Fage_P104b	32	Pulse	99	1306811	45291	1
Fage_P104b	32	Pulse	99	1319211	57691	1
Fage_P104b	32	Pulse	99	1331611	70091	1
Fage_P104b	32	Pulse	99	1344010	82490	1
Fage_P104b	32	Pulse	99	1356410	94890	1
Fage_P104b	32	Pulse	99	1368810	107290	1
Fage_P104b	32	Pulse	99	1381209	119689	1
Fage_P104b	33	Picture	Encoding Sternberg Symbols	1386139	0	1	24824	2	0	next	other	0
Fage_P104b	33	Pulse	99	1393609	7470	1
Fage_P104b	33	Pulse	99	1406009	19870	1
Fage_P104b	34	Picture	Fixation Cross Sternberg Symbols after Encoding	1410963	0	1	12496	2	0	next	other	0
Fage_P104b	34	Pulse	99	1418408	7445	1
Fage_P104b	35	Picture	Stroop Sternberg	1423459	0	1	24824	2	0	next	incorrect	155
Fage_P104b	35	Pulse	99	1430808	7349	1
Fage_P104b	35	Response	2	1432528	9069	1
Fage_P104b	35	Pulse	99	1443208	19749	1
Fage_P104b	36	Picture	Fixation Cross Sternberg Symbols after Stroop	1448283	0	1	37319	2	0	next	other	0
Fage_P104b	36	Pulse	99	1455608	7325	1
Fage_P104b	36	Pulse	99	1468007	19724	1
Fage_P104b	36	Pulse	99	1480407	32124	1
Fage_P104b	37	Picture	Retrieval Sternberg Symbols	1485602	0	1	24824	2	0	next	hit	163
Fage_P104b	37	Pulse	99	1492807	7205	1
Fage_P104b	37	Response	1	1504086	18484	1
Fage_P104b	37	Pulse	99	1505206	19604	1
Fage_P104b	38	Picture	Fixation Cross after Retrieval	1510426	0	1	112291	2	0	next	other	0
Fage_P104b	38	Pulse	99	1517606	7180	1
Fage_P104b	38	Pulse	99	1530006	19580	1
Fage_P104b	38	Pulse	99	1542405	31979	1
Fage_P104b	38	Pulse	99	1554805	44379	1
Fage_P104b	38	Pulse	99	1567205	56779	1
Fage_P104b	38	Pulse	99	1579604	69178	1
Fage_P104b	38	Pulse	99	1592004	81578	1
Fage_P104b	38	Pulse	99	1604404	93978	1
Fage_P104b	38	Pulse	99	1616803	106377	1
Fage_P104b	39	Picture	Encoding Sternberg Symbols	1622717	0	1	24824	2	0	next	other	0
Fage_P104b	39	Pulse	99	1629203	6486	1
Fage_P104b	39	Pulse	99	1641603	18886	1
Fage_P104b	40	Picture	Fixation Cross Sternberg Symbols after Encoding	1647541	0	1	12495	3	0	next	other	0
Fage_P104b	40	Pulse	99	1654003	6462	1
Fage_P104b	41	Picture	Stroop Sternberg	1660036	0	2	24824	3	0	next	hit	182
Fage_P104b	41	Pulse	99	1666402	6366	1
Fage_P104b	41	Response	1	1670172	10136	1
Fage_P104b	41	Pulse	99	1678802	18766	1
Fage_P104b	42	Picture	Fixation Cross Sternberg Symbols after Stroop	1684860	0	1	37319	3	0	next	other	0
Fage_P104b	42	Pulse	99	1691202	6342	1
Fage_P104b	42	Pulse	99	1703601	18741	1
Fage_P104b	42	Pulse	99	1716001	31141	1
Fage_P104b	43	Picture	Retrieval Sternberg Symbols	1722179	0	2	24824	3	0	next	incorrect	191
Fage_P104b	43	Pulse	99	1728401	6222	1
Fage_P104b	43	Pulse	99	1740800	18621	1
Fage_P104b	43	Response	2	1742850	20671	1
Fage_P104b	44	Picture	Fixation Cross after Retrieval	1747003	0	1	112291	2	0	next	other	0
Fage_P104b	44	Pulse	99	1753200	6197	1
Fage_P104b	44	Pulse	99	1765600	18597	1
Fage_P104b	44	Pulse	99	1777999	30996	1
Fage_P104b	44	Pulse	99	1790399	43396	1
Fage_P104b	44	Pulse	99	1802799	55796	1
Fage_P104b	44	Pulse	99	1815198	68195	1
Fage_P104b	44	Pulse	99	1827598	80595	1
Fage_P104b	44	Pulse	99	1839998	92995	1
Fage_P104b	44	Pulse	99	1852398	105395	1
Fage_P104b	45	Picture	Encoding Sternberg Symbols	1859294	0	1	24824	2	0	next	other	0
Fage_P104b	45	Pulse	99	1864797	5503	1
Fage_P104b	45	Pulse	99	1877197	17903	1
Fage_P104b	46	Picture	Fixation Cross Sternberg Symbols after Encoding	1884118	0	1	12496	2	0	next	other	0
Fage_P104b	46	Pulse	99	1889597	5479	1
Fage_P104b	47	Picture	Stroop Sternberg	1896614	0	1	24824	2	0	next	incorrect	209
Fage_P104b	47	Pulse	99	1901996	5382	1
Fage_P104b	47	Response	2	1905166	8552	1
Fage_P104b	47	Pulse	99	1914396	17782	1
Fage_P104b	48	Picture	Fixation Cross Sternberg Symbols after Stroop	1921438	0	1	37319	2	0	next	other	0
Fage_P104b	48	Pulse	99	1926796	5358	1
Fage_P104b	48	Pulse	99	1939195	17757	1
Fage_P104b	48	Pulse	99	1951595	30157	1
Fage_P104b	49	Picture	Retrieval Sternberg Symbols	1958757	0	1	24824	2	0	next	hit	217
Fage_P104b	49	Pulse	99	1963995	5238	1
Fage_P104b	49	Response	1	1974424	15667	1
Fage_P104b	49	Pulse	99	1976394	17637	1
Fage_P104b	50	Picture	Fixation Cross after Retrieval	1983581	0	1	136948	2	0	next	other	0
Fage_P104b	50	Pulse	99	1988794	5213	1
Fage_P104b	50	Pulse	99	2001194	17613	1
Fage_P104b	50	Pulse	99	2013594	30013	1
Fage_P104b	50	Pulse	99	2025993	42412	1
Fage_P104b	50	Pulse	99	2038393	54812	1
Fage_P104b	50	Pulse	99	2050793	67212	1
Fage_P104b	50	Pulse	99	2063192	79611	1
Fage_P104b	50	Pulse	99	2075592	92011	1
Fage_P104b	50	Pulse	99	2087992	104411	1
Fage_P104b	50	Pulse	99	2100391	116810	1
Fage_P104b	50	Pulse	99	2112791	129210	1
Fage_P104b	51	Picture	Encoding Sternberg Symbols	2120529	0	1	24824	2	0	next	other	0
Fage_P104b	51	Pulse	99	2125191	4662	1
Fage_P104b	51	Pulse	99	2137590	17061	1
Fage_P104b	52	Picture	Fixation Cross Sternberg Symbols after Encoding	2145353	0	1	12495	2	0	next	other	0
Fage_P104b	52	Pulse	99	2149990	4637	1
Fage_P104b	53	Picture	Stroop Sternberg	2157848	0	1	24824	2	0	next	hit	238
Fage_P104b	53	Pulse	99	2162390	4542	1
Fage_P104b	53	Response	1	2169370	11522	1
Fage_P104b	53	Pulse	99	2174789	16941	1
Fage_P104b	54	Picture	Fixation Cross Sternberg Symbols after Stroop	2182672	0	1	37320	2	0	next	other	0
Fage_P104b	54	Pulse	99	2187189	4517	1
Fage_P104b	54	Pulse	99	2199589	16917	1
Fage_P104b	54	Pulse	99	2211989	29317	1
Fage_P104b	55	Picture	Retrieval Sternberg Symbols	2219992	0	1	24824	2	0	next	incorrect	246
Fage_P104b	55	Pulse	99	2224388	4396	1
Fage_P104b	55	Response	2	2232288	12296	1
Fage_P104b	55	Pulse	99	2236788	16796	1
Fage_P104b	56	Picture	Fixation Cross after Retrieval	2244816	0	1	124619	2	0	next	other	0
Fage_P104b	56	Pulse	99	2249188	4372	1
Fage_P104b	56	Pulse	99	2261587	16771	1
Fage_P104b	56	Pulse	99	2273997	29181	1
Fage_P104b	56	Pulse	99	2286397	41581	1
Fage_P104b	56	Pulse	99	2298796	53980	1
Fage_P104b	56	Pulse	99	2311196	66380	1
Fage_P104b	56	Pulse	99	2323596	78780	1
Fage_P104b	56	Pulse	99	2335995	91179	1
Fage_P104b	56	Pulse	99	2348395	103579	1
Fage_P104b	56	Pulse	99	2360795	115979	1
Fage_P104b	57	Picture	Encoding Sternberg Symbols	2369435	0	1	24824	2	0	next	other	0
Fage_P104b	57	Pulse	99	2373195	3760	1
Fage_P104b	57	Pulse	99	2385594	16159	1
Fage_P104b	58	Picture	Fixation Cross Sternberg Symbols after Encoding	2394259	0	1	12496	2	0	next	other	0
Fage_P104b	58	Pulse	99	2397994	3735	1
Fage_P104b	59	Picture	Stroop Sternberg	2406755	0	1	24824	2	0	next	incorrect	266
Fage_P104b	59	Pulse	99	2410394	3639	1
Fage_P104b	59	Response	2	2415763	9008	1
Fage_P104b	59	Pulse	99	2422793	16038	1
Fage_P104b	60	Picture	Fixation Cross Sternberg Symbols after Stroop	2431579	0	1	37319	2	0	next	other	0
Fage_P104b	60	Pulse	99	2435193	3614	1
Fage_P104b	60	Pulse	99	2447593	16014	1
Fage_P104b	60	Pulse	99	2459992	28413	1
Fage_P104b	61	Picture	Retrieval Sternberg Symbols	2468898	0	1	24824	2	0	next	incorrect	275
Fage_P104b	61	Pulse	99	2472392	3494	1
Fage_P104b	61	Pulse	99	2484792	15894	1
Fage_P104b	61	Response	2	2485132	16234	1
Fage_P104b	62	Picture	Fixation Cross after Retrieval	2493722	0	1	149443	3	0	next	other	0
Fage_P104b	62	Pulse	99	2497191	3469	1
Fage_P104b	62	Pulse	99	2509591	15869	1
Fage_P104b	62	Pulse	99	2521991	28269	1
Fage_P104b	62	Pulse	99	2534391	40669	1
Fage_P104b	62	Pulse	99	2546790	53068	1
Fage_P104b	62	Pulse	99	2559190	65468	1
Fage_P104b	62	Pulse	99	2571590	77868	1
Fage_P104b	62	Pulse	99	2583989	90267	1
Fage_P104b	62	Pulse	99	2596389	102667	1
Fage_P104b	62	Pulse	99	2608789	115067	1
Fage_P104b	62	Pulse	99	2621188	127466	1
Fage_P104b	62	Pulse	99	2633588	139866	1
Fage_P104b	63	Picture	Encoding Sternberg Symbols	2643165	0	2	24824	3	0	next	other	0
Fage_P104b	63	Pulse	99	2645988	2823	1
Fage_P104b	63	Pulse	99	2658387	15222	1
Fage_P104b	64	Picture	Fixation Cross Sternberg Symbols after Encoding	2667989	0	1	12496	2	0	next	other	0
Fage_P104b	64	Pulse	99	2670787	2798	1
Fage_P104b	65	Picture	Stroop Sternberg	2680485	0	1	24824	2	0	next	incorrect	296
Fage_P104b	65	Pulse	99	2683187	2702	1
Fage_P104b	65	Response	2	2690027	9542	1
Fage_P104b	65	Pulse	99	2695586	15101	1
Fage_P104b	66	Picture	Fixation Cross Sternberg Symbols after Stroop	2705309	0	1	37319	2	0	next	other	0
Fage_P104b	66	Pulse	99	2707986	2677	1
Fage_P104b	66	Pulse	99	2720386	15077	1
Fage_P104b	66	Pulse	99	2732786	27477	1
Fage_P104b	67	Picture	Retrieval Sternberg Symbols	2742628	0	1	24824	2	0	next	hit	304
Fage_P104b	67	Pulse	99	2745185	2557	1
Fage_P104b	67	Response	1	2757305	14677	1
Fage_P104b	67	Pulse	99	2757585	14957	1
Fage_P104b	68	Picture	Fixation Cross after Retrieval	2767452	0	1	124620	2	0	next	other	0
Fage_P104b	68	Pulse	99	2769985	2533	1
Fage_P104b	68	Pulse	99	2782384	14932	1
Fage_P104b	68	Pulse	99	2794784	27332	1
Fage_P104b	68	Pulse	99	2807184	39732	1
Fage_P104b	68	Pulse	99	2819583	52131	1
Fage_P104b	68	Pulse	99	2831983	64531	1
Fage_P104b	68	Pulse	99	2844383	76931	1
Fage_P104b	68	Pulse	99	2856782	89330	1
Fage_P104b	68	Pulse	99	2869182	101730	1
Fage_P104b	68	Pulse	99	2881582	114130	1
Fage_P104b	69	Picture	Encoding Sternberg Symbols	2892072	0	1	24824	2	0	next	other	0
Fage_P104b	69	Pulse	99	2893982	1910	1
Fage_P104b	69	Pulse	99	2906381	14309	1
Fage_P104b	70	Picture	Fixation Cross Sternberg Symbols after Encoding	2916896	0	1	12495	2	0	next	other	0
Fage_P104b	70	Pulse	99	2918781	1885	1
Fage_P104b	71	Picture	Stroop Sternberg	2929391	0	1	24824	2	0	next	incorrect	324
Fage_P104b	71	Pulse	99	2931181	1790	1
Fage_P104b	71	Response	2	2940650	11259	1
Fage_P104b	71	Pulse	99	2943580	14189	1
Fage_P104b	72	Picture	Fixation Cross Sternberg Symbols after Stroop	2954215	0	1	37319	2	0	next	other	0
Fage_P104b	72	Pulse	99	2955980	1765	1
Fage_P104b	72	Pulse	99	2968380	14165	1
Fage_P104b	72	Pulse	99	2980779	26564	1
Fage_P104b	73	Picture	Retrieval Sternberg Symbols	2991534	0	1	24824	2	0	next	incorrect	333
Fage_P104b	73	Pulse	99	2993179	1645	1
Fage_P104b	73	Pulse	99	3005579	14045	1
Fage_P104b	73	Response	2	3007839	16305	1
Fage_P104b	74	Picture	Fixation Cross after Retrieval	3016358	0	1	112291	2	0	next	other	0
Fage_P104b	74	Pulse	99	3017978	1620	1
Fage_P104b	74	Pulse	99	3030378	14020	1
Fage_P104b	74	Pulse	99	3042778	26420	1
Fage_P104b	74	Pulse	99	3055177	38819	1
Fage_P104b	74	Pulse	99	3067577	51219	1
Fage_P104b	74	Pulse	99	3079977	63619	1
Fage_P104b	74	Pulse	99	3092377	76019	1
Fage_P104b	74	Pulse	99	3104776	88418	1
Fage_P104b	74	Pulse	99	3117176	100818	1
Fage_P104b	75	Picture	Encoding Sternberg Symbols	3128649	0	1	24824	2	0	next	other	0
Fage_P104b	75	Pulse	99	3129576	927	1
Fage_P104b	75	Pulse	99	3141975	13326	1
Fage_P104b	76	Picture	Fixation Cross Sternberg Symbols after Encoding	3153473	0	1	12495	2	0	next	other	0
Fage_P104b	76	Pulse	99	3154375	902	1
Fage_P104b	77	Picture	Stroop Sternberg	3165968	0	1	24824	2	0	next	hit	351
Fage_P104b	77	Pulse	99	3166775	807	1
Fage_P104b	77	Response	1	3175314	9346	1
Fage_P104b	77	Pulse	99	3179174	13206	1
Fage_P104b	78	Picture	Fixation Cross Sternberg Symbols after Stroop	3190792	0	1	37320	2	0	next	other	0
Fage_P104b	78	Pulse	99	3191574	782	1
Fage_P104b	78	Pulse	99	3203974	13182	1
Fage_P104b	78	Pulse	99	3216373	25581	1
Fage_P104b	79	Picture	Retrieval Sternberg Symbols	3228112	0	1	24824	2	0	next	hit	360
Fage_P104b	79	Pulse	99	3228773	661	1
Fage_P104b	79	Pulse	99	3241173	13061	1
Fage_P104b	79	Response	1	3246583	18471	1
Fage_P104b	80	Picture	Fixation Cross after Retrieval	3252936	0	1	124619	2	0	next	other	0
Fage_P104b	80	Pulse	99	3253572	636	1
Fage_P104b	80	Pulse	99	3265972	13036	1
Fage_P104b	80	Pulse	99	3278372	25436	1
Fage_P104b	80	Pulse	99	3290772	37836	1
Fage_P104b	80	Pulse	99	3303171	50235	1
Fage_P104b	80	Pulse	99	3315571	62635	1
Fage_P104b	80	Pulse	99	3327971	75035	1
Fage_P104b	80	Pulse	99	3340370	87434	1
Fage_P104b	80	Pulse	99	3352770	99834	1
Fage_P104b	80	Pulse	99	3365170	112234	1
Fage_P104b	81	Picture	Encoding Sternberg Symbols	3377555	0	1	24824	2	0	next	other	0
Fage_P104b	81	Pulse	99	3377569	14	1
Fage_P104b	81	Pulse	99	3389969	12414	1
Fage_P104b	81	Pulse	99	3402369	24814	1
Fage_P104b	82	Picture	Fixation Cross Sternberg Symbols after Encoding	3402379	0	1	12495	3	0	next	other	0
Fage_P104b	82	Pulse	99	3414769	12390	1
Fage_P104b	83	Picture	Stroop Sternberg	3414874	0	2	24824	4	0	next	incorrect	379
Fage_P104b	83	Response	2	3424138	9264	1
Fage_P104b	83	Pulse	99	3427168	12294	1
Fage_P104b	83	Pulse	99	3439568	24694	1
Fage_P104b	84	Picture	Fixation Cross Sternberg Symbols after Stroop	3439698	0	2	37320	3	0	next	other	0
Fage_P104b	84	Pulse	99	3451968	12270	1
Fage_P104b	84	Pulse	99	3464367	24669	1
Fage_P104b	84	Pulse	99	3476767	37069	1
Fage_P104b	85	Picture	Retrieval Sternberg Symbols	3477018	0	1	24824	2	0	next	incorrect	388
Fage_P104b	85	Pulse	99	3489167	12149	1
Fage_P104b	85	Response	2	3496286	19268	1
Fage_P104b	85	Pulse	99	3501566	24548	1
Fage_P104b	86	Picture	Fixation Cross after Retrieval	3501842	0	1	124619	2	0	next	other	0
Fage_P104b	86	Pulse	99	3513966	12124	1
Fage_P104b	86	Pulse	99	3526366	24524	1
Fage_P104b	86	Pulse	99	3538765	36923	1
Fage_P104b	86	Pulse	99	3551165	49323	1
Fage_P104b	86	Pulse	99	3563565	61723	1
Fage_P104b	86	Pulse	99	3575965	74123	1
Fage_P104b	86	Pulse	99	3588364	86522	1
Fage_P104b	86	Pulse	99	3600764	98922	1
Fage_P104b	86	Pulse	99	3613164	111322	1
Fage_P104b	86	Pulse	99	3625563	123721	1
Fage_P104b	87	Picture	Encoding Sternberg Symbols	3626461	0	1	24824	2	0	next	other	0
Fage_P104b	87	Pulse	99	3637963	11502	1
Fage_P104b	87	Pulse	99	3650363	23902	1
Fage_P104b	88	Picture	Fixation Cross Sternberg Symbols after Encoding	3651285	0	1	12496	2	0	next	other	0
Fage_P104b	88	Pulse	99	3662762	11477	1
Fage_P104b	89	Picture	Stroop Sternberg	3663781	0	1	24824	2	0	next	incorrect	407
Fage_P104b	89	Response	2	3672632	8851	1
Fage_P104b	89	Pulse	99	3675162	11381	1
Fage_P104b	89	Pulse	99	3687562	23781	1
Fage_P104b	90	Picture	Fixation Cross Sternberg Symbols after Stroop	3688605	0	1	37319	2	0	next	other	0
Fage_P104b	90	Pulse	99	3699961	11356	1
Fage_P104b	90	Pulse	99	3712361	23756	1
Fage_P104b	90	Pulse	99	3724761	36156	1
Fage_P104b	91	Picture	Retrieval Sternberg Symbols	3725924	0	1	24824	2	0	next	incorrect	416
Fage_P104b	91	Pulse	99	3737161	11237	1
Fage_P104b	91	Response	2	3739620	13696	1
Fage_P104b	91	Pulse	99	3749560	23636	1
Fage_P104b	92	Picture	Fixation Cross after Retrieval	3750748	0	1	112291	2	0	next	other	0
Fage_P104b	92	Pulse	99	3761960	11212	1
Fage_P104b	92	Pulse	99	3774360	23612	1
Fage_P104b	92	Pulse	99	3786759	36011	1
Fage_P104b	92	Pulse	99	3799159	48411	1
Fage_P104b	92	Pulse	99	3811559	60811	1
Fage_P104b	92	Pulse	99	3823958	73210	1
Fage_P104b	92	Pulse	99	3836358	85610	1
Fage_P104b	92	Pulse	99	3848758	98010	1
Fage_P104b	92	Pulse	99	3861157	110409	1
Fage_P104b	93	Picture	Encoding Sternberg Symbols	3863039	0	1	24824	2	0	next	other	0
Fage_P104b	93	Pulse	99	3873557	10518	1
Fage_P104b	93	Pulse	99	3885957	22918	1
Fage_P104b	94	Picture	Fixation Cross Sternberg Symbols after Encoding	3887863	0	1	12495	2	0	next	other	0
Fage_P104b	94	Pulse	99	3898356	10493	1
Fage_P104b	95	Picture	Stroop Sternberg	3900358	0	1	24824	2	0	next	incorrect	435
Fage_P104b	95	Pulse	99	3910756	10398	1
Fage_P104b	95	Response	2	3911166	10808	1
Fage_P104b	95	Pulse	99	3923156	22798	1
Fage_P104b	96	Picture	Fixation Cross Sternberg Symbols after Stroop	3925182	0	1	37319	2	0	next	other	0
Fage_P104b	96	Pulse	99	3935555	10373	1
Fage_P104b	96	Pulse	99	3947955	22773	1
Fage_P104b	96	Pulse	99	3960355	35173	1
Fage_P104b	97	Picture	Retrieval Sternberg Symbols	3962501	0	1	24824	2	0	next	hit	443
Fage_P104b	97	Pulse	99	3972755	10254	1
Fage_P104b	97	Response	1	3984544	22043	1
Fage_P104b	97	Pulse	99	3985154	22653	1
Fage_P104b	98	Picture	Fixation Cross after Retrieval	3987325	0	1	136949	2	0	next	other	0
Fage_P104b	98	Pulse	99	3997554	10229	1
Fage_P104b	98	Pulse	99	4009954	22629	1
Fage_P104b	98	Pulse	99	4022353	35028	1
Fage_P104b	98	Pulse	99	4034753	47428	1
Fage_P104b	98	Pulse	99	4047153	59828	1
Fage_P104b	98	Pulse	99	4059552	72227	1
Fage_P104b	98	Pulse	99	4071952	84627	1
Fage_P104b	98	Pulse	99	4084362	97037	1
Fage_P104b	98	Pulse	99	4096761	109436	1
Fage_P104b	98	Pulse	99	4109161	121836	1
Fage_P104b	98	Pulse	99	4121561	134236	1
Fage_P104b	99	Picture	Encoding Sternberg Symbols	4124274	0	1	24824	2	0	next	other	0
Fage_P104b	99	Pulse	99	4133961	9687	1
Fage_P104b	99	Pulse	99	4146360	22086	1
Fage_P104b	100	Picture	Fixation Cross Sternberg Symbols after Encoding	4149098	0	1	12495	2	0	next	other	0
Fage_P104b	100	Pulse	99	4158760	9662	1
Fage_P104b	101	Picture	Stroop Sternberg	4161593	0	1	24824	2	0	next	incorrect	464
Fage_P104b	101	Pulse	99	4171160	9567	1
Fage_P104b	101	Response	2	4171649	10056	1
Fage_P104b	101	Pulse	99	4183559	21966	1
Fage_P104b	102	Picture	Fixation Cross Sternberg Symbols after Stroop	4186417	0	1	37319	2	0	next	other	0
Fage_P104b	102	Pulse	99	4195959	9542	1
Fage_P104b	102	Pulse	99	4208359	21942	1
Fage_P104b	102	Pulse	99	4220758	34341	1
Fage_P104b	103	Picture	Retrieval Sternberg Symbols	4223736	0	1	24824	2	0	next	hit	472
Fage_P104b	103	Pulse	99	4233158	9422	1
Fage_P104b	103	Response	1	4239168	15432	1
Fage_P104b	103	Pulse	99	4245558	21822	1
Fage_P104b	104	Picture	Fixation Cross after Retrieval	4248560	0	1	149444	2	0	next	other	0
Fage_P104b	104	Pulse	99	4257957	9397	1
Fage_P104b	104	Pulse	99	4270357	21797	1
Fage_P104b	104	Pulse	99	4282757	34197	1
Fage_P104b	104	Pulse	99	4295157	46597	1
Fage_P104b	104	Pulse	99	4307556	58996	1
Fage_P104b	104	Pulse	99	4319956	71396	1
Fage_P104b	104	Pulse	99	4332356	83796	1
Fage_P104b	104	Pulse	99	4344755	96195	1
Fage_P104b	104	Pulse	99	4357155	108595	1
Fage_P104b	104	Pulse	99	4369555	120995	1
Fage_P104b	104	Pulse	99	4381954	133394	1
Fage_P104b	104	Pulse	99	4394354	145794	1
Fage_P104b	105	Picture	Encoding Sternberg Symbols	4398004	0	1	24824	2	0	next	other	0
Fage_P104b	105	Pulse	99	4406754	8750	1
Fage_P104b	105	Pulse	99	4419153	21149	1
Fage_P104b	106	Picture	Fixation Cross Sternberg Symbols after Encoding	4422828	0	1	12495	2	0	next	other	0
Fage_P104b	106	Pulse	99	4431553	8725	1
Fage_P104b	107	Picture	Stroop Sternberg	4435323	0	1	24824	2	0	next	hit	494
Fage_P104b	107	Pulse	99	4443953	8630	1
Fage_P104b	107	Response	1	4445232	9909	1
Fage_P104b	107	Pulse	99	4456352	21029	1
Fage_P104b	108	Picture	Fixation Cross Sternberg Symbols after Stroop	4460147	0	1	37319	2	0	next	other	0
Fage_P104b	108	Pulse	99	4468752	8605	1
Fage_P104b	108	Pulse	99	4481152	21005	1
Fage_P104b	108	Pulse	99	4493552	33405	1
Fage_P104b	109	Picture	Retrieval Sternberg Symbols	4497466	0	1	24824	2	0	next	hit	503
Fage_P104b	109	Pulse	99	4505951	8485	1
Fage_P104b	109	Pulse	99	4518351	20885	1
Fage_P104b	109	Response	1	4518561	21095	1
Fage_P104b	110	Picture	Fixation Cross after Retrieval	4522290	0	1	136949	2	0	next	other	0
Fage_P104b	110	Pulse	99	4530751	8461	1
Fage_P104b	110	Pulse	99	4543150	20860	1
Fage_P104b	110	Pulse	99	4555550	33260	1
Fage_P104b	110	Pulse	99	4567950	45660	1
Fage_P104b	110	Pulse	99	4580349	58059	1
Fage_P104b	110	Pulse	99	4592749	70459	1
Fage_P104b	110	Pulse	99	4605149	82859	1
Fage_P104b	110	Pulse	99	4617548	95258	1
Fage_P104b	110	Pulse	99	4629948	107658	1
Fage_P104b	110	Pulse	99	4642348	120058	1
Fage_P104b	110	Pulse	99	4654747	132457	1
Fage_P104b	111	Picture	Encoding Sternberg Symbols	4659239	0	1	24824	2	0	next	other	0
Fage_P104b	111	Pulse	99	4667147	7908	1
Fage_P104b	111	Pulse	99	4679547	20308	1
Fage_P104b	112	Picture	Fixation Cross Sternberg Symbols after Encoding	4684063	0	1	12495	2	0	next	other	0
Fage_P104b	112	Pulse	99	4691947	7884	1
Fage_P104b	113	Picture	Stroop Sternberg	4696558	0	1	24824	2	0	next	incorrect	523
Fage_P104b	113	Pulse	99	4704346	7788	1
Fage_P104b	113	Response	2	4709006	12448	1
Fage_P104b	113	Pulse	99	4716746	20188	1
Fage_P104b	114	Picture	Fixation Cross Sternberg Symbols after Stroop	4721382	0	1	37319	2	0	next	other	0
Fage_P104b	114	Pulse	99	4729146	7764	1
Fage_P104b	114	Pulse	99	4741545	20163	1
Fage_P104b	114	Pulse	99	4753945	32563	1
Fage_P104b	115	Picture	Retrieval Sternberg Symbols	4758701	0	1	24824	2	0	next	incorrect	531
Fage_P104b	115	Pulse	99	4766345	7644	1
Fage_P104b	115	Response	2	4772195	13494	1
Fage_P104b	115	Pulse	99	4778744	20043	1
Fage_P104b	116	Picture	Fixation Cross after Retrieval	4783525	0	1	112291	2	0	next	other	0
Fage_P104b	116	Pulse	99	4791144	7619	1
Fage_P104b	116	Pulse	99	4803544	20019	1
Fage_P104b	116	Pulse	99	4815943	32418	1
Fage_P104b	116	Pulse	99	4828343	44818	1
Fage_P104b	116	Pulse	99	4840743	57218	1
Fage_P104b	116	Pulse	99	4853143	69618	1
Fage_P104b	116	Pulse	99	4865542	82017	1
Fage_P104b	116	Pulse	99	4877942	94417	1
Fage_P104b	116	Pulse	99	4890342	106817	1
Fage_P104b	117	Picture	Encoding Sternberg Symbols	4895816	0	1	24824	2	0	next	other	0
Fage_P104b	117	Pulse	99	4902741	6925	1
Fage_P104b	117	Pulse	99	4915141	19325	1
Fage_P104b	118	Picture	Fixation Cross Sternberg Symbols after Encoding	4920640	0	1	12495	2	0	next	other	0
Fage_P104b	118	Pulse	99	4927541	6901	1
Fage_P104b	119	Picture	Stroop Sternberg	4933135	0	1	24824	2	0	next	incorrect	550
Fage_P104b	119	Pulse	99	4939940	6805	1
Fage_P104b	119	Response	2	4944050	10915	1
Fage_P104b	119	Pulse	99	4952340	19205	1
Fage_P104b	120	Picture	Fixation Cross Sternberg Symbols after Stroop	4957959	0	1	37320	2	0	next	other	0
Fage_P104b	120	Pulse	99	4964740	6781	1
Fage_P104b	120	Pulse	99	4977139	19180	1
Fage_P104b	120	Pulse	99	4989539	31580	1
Fage_P104b	121	Picture	Retrieval Sternberg Symbols	4995279	0	1	24823	3	0	next	hit	559
Fage_P104b	121	Pulse	99	5001939	6660	1
Fage_P104b	121	Pulse	99	5014338	19059	1
Fage_P104b	121	Response	1	5015498	20219	1
Fage_P104b	122	Picture	Fixation Cross after Retrieval	5020102	0	2	149444	3	0	next	other	0
Fage_P104b	122	Pulse	99	5026738	6636	1
Fage_P104b	122	Pulse	99	5039138	19036	1
Fage_P104b	122	Pulse	99	5051538	31436	1
Fage_P104b	122	Pulse	99	5063937	43835	1
Fage_P104b	122	Pulse	99	5076337	56235	1
Fage_P104b	122	Pulse	99	5088737	68635	1
Fage_P104b	122	Pulse	99	5101136	81034	1
Fage_P104b	122	Pulse	99	5113536	93434	1
Fage_P104b	122	Pulse	99	5125936	105834	1
Fage_P104b	122	Pulse	99	5138335	118233	1
Fage_P104b	122	Pulse	99	5150735	130633	1
Fage_P104b	122	Pulse	99	5163135	143033	1
Fage_P104b	123	Picture	Encoding Sternberg Symbols	5169546	0	1	24824	2	0	next	other	0
Fage_P104b	123	Pulse	99	5175535	5989	1
Fage_P104b	123	Pulse	99	5187934	18388	1
Fage_P104b	124	Picture	Fixation Cross Sternberg Symbols after Encoding	5194370	0	1	12495	2	0	next	other	0
Fage_P104b	124	Pulse	99	5200334	5964	1
Fage_P104b	125	Picture	Stroop Sternberg	5206865	0	1	24824	2	0	next	incorrect	580
Fage_P104b	125	Pulse	99	5212734	5869	1
Fage_P104b	125	Response	2	5216473	9608	1
Fage_P104b	125	Pulse	99	5225133	18268	1
Fage_P104b	126	Picture	Fixation Cross Sternberg Symbols after Stroop	5231689	0	1	37320	2	0	next	other	0
Fage_P104b	126	Pulse	99	5237533	5844	1
Fage_P104b	126	Pulse	99	5249933	18244	1
Fage_P104b	126	Pulse	99	5262332	30643	1
Fage_P104b	127	Picture	Retrieval Sternberg Symbols	5269009	0	1	24824	2	0	next	hit	588
Fage_P104b	127	Pulse	99	5274732	5723	1
Fage_P104b	127	Response	1	5278892	9883	1
Fage_P104b	127	Pulse	99	5287132	18123	1
Fage_P104b	128	Picture	Fixation Cross after Retrieval	5293833	0	1	124619	2	0	next	other	0
Fage_P104b	128	Pulse	99	5299531	5698	1
Fage_P104b	128	Pulse	99	5311931	18098	1
Fage_P104b	128	Pulse	99	5324331	30498	1
Fage_P104b	128	Pulse	99	5336730	42897	1
Fage_P104b	128	Pulse	99	5349130	55297	1
Fage_P104b	128	Pulse	99	5361530	67697	1
Fage_P104b	128	Pulse	99	5373930	80097	1
Fage_P104b	128	Pulse	99	5386329	92496	1
Fage_P104b	128	Pulse	99	5398729	104896	1
Fage_P104b	128	Pulse	99	5411129	117296	1
Fage_P104b	129	Picture	Encoding Sternberg Symbols	5418452	0	1	24824	2	0	next	other	0
Fage_P104b	129	Pulse	99	5423528	5076	1
Fage_P104b	129	Pulse	99	5435928	17476	1
Fage_P104b	130	Picture	Fixation Cross Sternberg Symbols after Encoding	5443276	0	1	12496	2	0	next	other	0
Fage_P104b	130	Pulse	99	5448328	5052	1
Fage_P104b	131	Picture	Stroop Sternberg	5455772	0	1	24824	2	0	next	incorrect	608
Fage_P104b	131	Pulse	99	5460727	4955	1
Fage_P104b	131	Response	2	5467187	11415	1
Fage_P104b	131	Pulse	99	5473127	17355	1
Fage_P104b	132	Picture	Fixation Cross Sternberg Symbols after Stroop	5480596	0	1	37319	2	0	next	other	0
Fage_P104b	132	Pulse	99	5485527	4931	1
Fage_P104b	132	Pulse	99	5497926	17330	1
Fage_P104b	132	Pulse	99	5510326	29730	1
Fage_P104b	133	Picture	Retrieval Sternberg Symbols	5517915	0	1	24824	2	0	next	hit	617
Fage_P104b	133	Pulse	99	5522726	4811	1
Fage_P104b	133	Pulse	99	5535126	17211	1
Fage_P104b	133	Response	1	5539745	21830	1
Fage_P104b	134	Picture	Fixation Cross after Retrieval	5542739	0	1	112291	2	0	next	other	0
Fage_P104b	134	Pulse	99	5547525	4786	1
Fage_P104b	134	Pulse	99	5559925	17186	1
Fage_P104b	134	Pulse	99	5572325	29586	1
Fage_P104b	134	Pulse	99	5584724	41985	1
Fage_P104b	134	Pulse	99	5597124	54385	1
Fage_P104b	134	Pulse	99	5609524	66785	1
Fage_P104b	134	Pulse	99	5621923	79184	1
Fage_P104b	134	Pulse	99	5634323	91584	1
Fage_P104b	134	Pulse	99	5646723	103984	1
Fage_P104b	135	Picture	Encoding Sternberg Symbols	5655030	0	1	24824	2	0	next	other	0
Fage_P104b	135	Pulse	99	5659123	4093	1
Fage_P104b	135	Pulse	99	5671522	16492	1
Fage_P104b	136	Picture	Fixation Cross Sternberg Symbols after Encoding	5679854	0	1	12495	2	0	next	other	0
Fage_P104b	136	Pulse	99	5683922	4068	1
Fage_P104b	137	Picture	Stroop Sternberg	5692349	0	1	24824	2	0	next	hit	635
Fage_P104b	137	Pulse	99	5696322	3973	1
Fage_P104b	137	Response	1	5706591	14242	1
Fage_P104b	137	Pulse	99	5708721	16372	1
Fage_P104b	138	Picture	Fixation Cross Sternberg Symbols after Stroop	5717173	0	1	37319	2	0	next	other	0
Fage_P104b	138	Pulse	99	5721121	3948	1
Fage_P104b	138	Pulse	99	5733521	16348	1
Fage_P104b	138	Pulse	99	5745920	28747	1
Fage_P104b	139	Picture	Retrieval Sternberg Symbols	5754492	0	1	24824	2	0	next	hit	643
Fage_P104b	139	Pulse	99	5758320	3828	1
Fage_P104b	139	Response	1	5765740	11248	1
Fage_P104b	139	Pulse	99	5770720	16228	1
Fage_P104b	140	Picture	Fixation Cross after Retrieval	5779316	0	1	136949	2	0	next	other	0
Fage_P104b	140	Pulse	99	5783119	3803	1
Fage_P104b	140	Pulse	99	5795519	16203	1
Fage_P104b	140	Pulse	99	5807919	28603	1
Fage_P104b	140	Pulse	99	5820318	41002	1
Fage_P104b	140	Pulse	99	5832728	53412	1
Fage_P104b	140	Pulse	99	5845128	65812	1
Fage_P104b	140	Pulse	99	5857527	78211	1
Fage_P104b	140	Pulse	99	5869927	90611	1
Fage_P104b	140	Pulse	99	5882327	103011	1
Fage_P104b	140	Pulse	99	5894727	115411	1
Fage_P104b	140	Pulse	99	5907126	127810	1
Fage_P104b	141	Picture	Encoding Sternberg Symbols	5916265	0	1	24824	2	0	next	other	0
Fage_P104b	141	Pulse	99	5919526	3261	1
Fage_P104b	141	Pulse	99	5931926	15661	1
Fage_P104b	142	Picture	Fixation Cross Sternberg Symbols after Encoding	5941089	0	1	12495	2	0	next	other	0
Fage_P104b	142	Pulse	99	5944325	3236	1
Fage_P104b	143	Picture	Stroop Sternberg	5953584	0	1	24824	2	0	next	hit	665
Fage_P104b	143	Pulse	99	5956725	3141	1
Fage_P104b	143	Pulse	99	5969125	15541	1
Fage_P104b	143	Response	1	5969134	15550	1
Fage_P104b	144	Picture	Fixation Cross Sternberg Symbols after Stroop	5978408	0	1	37319	2	0	next	other	0
Fage_P104b	144	Pulse	99	5981524	3116	1
Fage_P104b	144	Pulse	99	5993924	15516	1
Fage_P104b	144	Pulse	99	6006324	27916	1
Fage_P104b	145	Picture	Retrieval Sternberg Symbols	6015727	0	1	24824	2	0	next	incorrect	673
Fage_P104b	145	Pulse	99	6018723	2996	1
Fage_P104b	145	Pulse	99	6031123	15396	1
Fage_P104b	145	Response	2	6034533	18806	1
Fage_P104b	146	Picture	Fixation Cross after Retrieval	6040551	0	1	112291	2	0	next	other	0
Fage_P104b	146	Pulse	99	6043523	2972	1
Fage_P104b	146	Pulse	99	6055923	15372	1
Fage_P104b	146	Pulse	99	6068322	27771	1
Fage_P104b	146	Pulse	99	6080722	40171	1
Fage_P104b	146	Pulse	99	6093122	52571	1
Fage_P104b	146	Pulse	99	6105521	64970	1
Fage_P104b	146	Pulse	99	6117921	77370	1
Fage_P104b	146	Pulse	99	6130321	89770	1
Fage_P104b	146	Pulse	99	6142720	102169	1
Fage_P104b	147	Picture	Instruction Sternberg Letters	6152842	0	1	37319	2	0	next	other	0
Fage_P104b	147	Pulse	99	6155120	2278	1
Fage_P104b	147	Pulse	99	6167520	14678	1
Fage_P104b	147	Pulse	99	6179919	27077	1
Fage_P104b	148	Picture	Encoding Sternberg Letters	6190161	0	1	24824	2	0	next	other	0
Fage_P104b	148	Pulse	99	6192319	2158	1
Fage_P104b	148	Pulse	99	6204719	14558	1
Fage_P104b	149	Picture	Fixation Cross Sternberg Letters after Encoding	6214985	0	1	12496	2	0	next	other	0
Fage_P104b	149	Pulse	99	6217119	2134	1
Fage_P104b	150	Picture	Stroop Sternberg	6227481	0	1	24823	3	0	next	incorrect	695
Fage_P104b	150	Pulse	99	6229518	2037	1
Fage_P104b	150	Response	2	6238568	11087	1
Fage_P104b	150	Pulse	99	6241918	14437	1
Fage_P104b	151	Picture	Fixation Cross Sternberg Letters after Stroop	6252304	0	2	37320	3	0	next	other	0
Fage_P104b	151	Pulse	99	6254318	2014	1
Fage_P104b	151	Pulse	99	6266717	14413	1
Fage_P104b	151	Pulse	99	6279117	26813	1
Fage_P104b	152	Picture	Retrieval Sternberg Letters	6289624	0	1	24824	2	0	next	incorrect	703
Fage_P104b	152	Pulse	99	6291517	1893	1
Fage_P104b	152	Response	2	6302196	12572	1
Fage_P104b	152	Pulse	99	6303916	14292	1
Fage_P104b	153	Picture	Fixation Cross after Retrieval	6314448	0	1	112291	2	0	next	other	0
Fage_P104b	153	Pulse	99	6316316	1868	1
Fage_P104b	153	Pulse	99	6328716	14268	1
Fage_P104b	153	Pulse	99	6341115	26667	1
Fage_P104b	153	Pulse	99	6353515	39067	1
Fage_P104b	153	Pulse	99	6365915	51467	1
Fage_P104b	153	Pulse	99	6378314	63866	1
Fage_P104b	153	Pulse	99	6390714	76266	1
Fage_P104b	153	Pulse	99	6403114	88666	1
Fage_P104b	153	Pulse	99	6415514	101066	1
Fage_P104b	154	Picture	Encoding Sternberg Letters	6426739	0	1	24824	2	0	next	other	0
Fage_P104b	154	Pulse	99	6427913	1174	1
Fage_P104b	154	Pulse	99	6440313	13574	1
Fage_P104b	155	Picture	Fixation Cross Sternberg Letters after Encoding	6451563	0	1	12495	2	0	next	other	0
Fage_P104b	155	Pulse	99	6452713	1150	1
Fage_P104b	156	Picture	Stroop Sternberg	6464058	0	1	24824	2	0	next	incorrect	722
Fage_P104b	156	Pulse	99	6465112	1054	1
Fage_P104b	156	Response	2	6477172	13114	1
Fage_P104b	156	Pulse	99	6477512	13454	1
Fage_P104b	157	Picture	Fixation Cross Sternberg Letters after Stroop	6488882	0	1	37319	2	0	next	other	0
Fage_P104b	157	Pulse	99	6489912	1030	1
Fage_P104b	157	Pulse	99	6502311	13429	1
Fage_P104b	157	Pulse	99	6514711	25829	1
Fage_P104b	158	Picture	Retrieval Sternberg Letters	6526201	0	1	24824	2	0	next	hit	730
Fage_P104b	158	Pulse	99	6527111	910	1
Fage_P104b	158	Response	1	6537421	11220	1
Fage_P104b	158	Pulse	99	6539510	13309	1
Fage_P104b	159	Picture	Fixation Cross after Retrieval	6551025	0	1	149444	2	0	next	other	0
Fage_P104b	159	Pulse	99	6551910	885	1
Fage_P104b	159	Pulse	99	6564310	13285	1
Fage_P104b	159	Pulse	99	6576709	25684	1
Fage_P104b	159	Pulse	99	6589109	38084	1
Fage_P104b	159	Pulse	99	6601509	50484	1
Fage_P104b	159	Pulse	99	6613909	62884	1
Fage_P104b	159	Pulse	99	6626308	75283	1
Fage_P104b	159	Pulse	99	6638708	87683	1
Fage_P104b	159	Pulse	99	6651108	100083	1
Fage_P104b	159	Pulse	99	6663507	112482	1
Fage_P104b	159	Pulse	99	6675907	124882	1
Fage_P104b	159	Pulse	99	6688307	137282	1
Fage_P104b	160	Picture	Encoding Sternberg Letters	6700469	0	1	24824	2	0	next	other	0
Fage_P104b	160	Pulse	99	6700706	237	1
Fage_P104b	160	Pulse	99	6713106	12637	1
Fage_P104b	161	Picture	Fixation Cross Sternberg Letters after Encoding	6725293	0	1	12495	2	0	next	other	0
Fage_P104b	161	Pulse	99	6725506	213	1
Fage_P104b	162	Picture	Stroop Sternberg	6737788	0	1	24824	2	0	next	hit	753
Fage_P104b	162	Pulse	99	6737906	118	1
Fage_P104b	162	Pulse	99	6750305	12517	1
Fage_P104b	162	Response	1	6751845	14057	1
Fage_P104b	163	Picture	Fixation Cross Sternberg Letters after Stroop	6762612	0	1	37319	2	0	next	other	0
Fage_P104b	163	Pulse	99	6762705	93	1
Fage_P104b	163	Pulse	99	6775105	12493	1
Fage_P104b	163	Pulse	99	6787504	24892	1
Fage_P104b	163	Pulse	99	6799904	37292	1
Fage_P104b	164	Picture	Retrieval Sternberg Letters	6799931	0	1	24824	2	0	next	hit	761
Fage_P104b	164	Pulse	99	6812304	12373	1
Fage_P104b	164	Response	1	6813503	13572	1
Fage_P104b	164	Pulse	99	6824703	24772	1
Fage_P104b	165	Picture	Fixation Cross after Retrieval	6824755	0	1	124620	2	0	next	other	0
Fage_P104b	165	Pulse	99	6837103	12348	1
Fage_P104b	165	Pulse	99	6849503	24748	1
Fage_P104b	165	Pulse	99	6861902	37147	1
Fage_P104b	165	Pulse	99	6874302	49547	1
Fage_P104b	165	Pulse	99	6886702	61947	1
Fage_P104b	165	Pulse	99	6899101	74346	1
Fage_P104b	165	Pulse	99	6911501	86746	1
Fage_P104b	165	Pulse	99	6923901	99146	1
Fage_P104b	165	Pulse	99	6936301	111546	1
Fage_P104b	165	Pulse	99	6948700	123945	1
Fage_P104b	166	Picture	Encoding Sternberg Letters	6949375	0	1	24824	2	0	next	other	0
Fage_P104b	166	Pulse	99	6961100	11725	1
Fage_P104b	166	Pulse	99	6973500	24125	1
Fage_P104b	167	Picture	Fixation Cross Sternberg Letters after Encoding	6974199	0	1	12495	2	0	next	other	0
Fage_P104b	167	Pulse	99	6985899	11700	1
Fage_P104b	168	Picture	Stroop Sternberg	6986694	0	1	24824	2	0	next	hit	780
Fage_P104b	168	Response	1	6994579	7885	1
Fage_P104b	168	Pulse	99	6998299	11605	1
Fage_P104b	168	Pulse	99	7010699	24005	1
Fage_P104b	169	Picture	Fixation Cross Sternberg Letters after Stroop	7011518	0	1	37319	3	0	next	other	0
Fage_P104b	169	Pulse	99	7023098	11580	1
Fage_P104b	169	Pulse	99	7035498	23980	1
Fage_P104b	169	Pulse	99	7047898	36380	1
Fage_P104b	170	Picture	Retrieval Sternberg Letters	7048837	0	2	24824	4	0	next	miss	0
Fage_P104b	170	Pulse	99	7060297	11460	1
Fage_P104b	170	Pulse	99	7072697	23860	1
Fage_P104b	171	Picture	Fixation Cross after Retrieval	7073661	0	2	137115	4	0	next	other	0
Fage_P104b	171	Pulse	99	7085097	11436	1
Fage_P104b	171	Pulse	99	7097496	23835	1
Fage_P104b	171	Pulse	99	7109896	36235	1
Fage_P104b	171	Pulse	99	7122296	48635	1
Fage_P104b	171	Pulse	99	7134696	61035	1
Fage_P104b	171	Pulse	99	7147095	73434	1
Fage_P104b	171	Pulse	99	7159495	85834	1
Fage_P104b	171	Pulse	99	7171895	98234	1
Fage_P104b	171	Pulse	99	7184294	110633	1
Fage_P104b	171	Pulse	99	7196694	123033	1
Fage_P104b	171	Pulse	99	7209094	135433	1
Fage_P104b	172	Picture	Encoding Sternberg Letters	7210776	0	2	24824	3	0	next	other	0
Fage_P104b	172	Pulse	99	7221493	10717	1
Fage_P104b	172	Pulse	99	7233893	23117	1
Fage_P104b	173	Picture	Fixation Cross Sternberg Letters after Encoding	7235600	0	1	12496	2	0	next	other	0
Fage_P104b	173	Pulse	99	7246293	10693	1
Fage_P104b	174	Picture	Stroop Sternberg	7248096	0	1	24824	2	0	next	incorrect	808
Fage_P104b	174	Response	2	7258223	10127	1
Fage_P104b	174	Pulse	99	7258692	10596	1
Fage_P104b	174	Pulse	99	7271092	22996	1
Fage_P104b	175	Picture	Fixation Cross Sternberg Letters after Stroop	7272920	0	1	37319	2	0	next	other	0
Fage_P104b	175	Pulse	99	7283492	10572	1
Fage_P104b	175	Pulse	99	7295892	22972	1
Fage_P104b	175	Pulse	99	7308291	35371	1
Fage_P104b	176	Picture	Retrieval Sternberg Letters	7310239	0	1	24824	2	0	next	hit	817
Fage_P104b	176	Pulse	99	7320691	10452	1
Fage_P104b	176	Response	1	7322741	12502	1
Fage_P104b	176	Pulse	99	7333091	22852	1
Fage_P104b	177	Picture	Fixation Cross after Retrieval	7335063	0	1	124619	3	0	next	other	0
Fage_P104b	177	Pulse	99	7345490	10427	1
Fage_P104b	177	Pulse	99	7357890	22827	1
Fage_P104b	177	Pulse	99	7370290	35227	1
Fage_P104b	177	Pulse	99	7382689	47626	1
Fage_P104b	177	Pulse	99	7395089	60026	1
Fage_P104b	177	Pulse	99	7407489	72426	1
Fage_P104b	177	Pulse	99	7419888	84825	1
Fage_P104b	177	Pulse	99	7432288	97225	1
Fage_P104b	177	Pulse	99	7444688	109625	1
Fage_P104b	177	Pulse	99	7457087	122024	1
Fage_P104b	178	Picture	Encoding Sternberg Letters	7459682	0	2	24825	3	0	next	other	0
Fage_P104b	178	Pulse	99	7469487	9805	1
Fage_P104b	178	Pulse	99	7481887	22205	1
Fage_P104b	179	Picture	Fixation Cross Sternberg Letters after Encoding	7484507	0	1	12495	2	0	next	other	0
Fage_P104b	179	Pulse	99	7494287	9780	1
Fage_P104b	180	Picture	Stroop Sternberg	7497002	0	1	24824	2	0	next	incorrect	837
Fage_P104b	180	Pulse	99	7506686	9684	1
Fage_P104b	180	Response	2	7511936	14934	1
Fage_P104b	180	Pulse	99	7519086	22084	1
Fage_P104b	181	Picture	Fixation Cross Sternberg Letters after Stroop	7521826	0	1	37319	2	0	next	other	0
Fage_P104b	181	Pulse	99	7531486	9660	1
Fage_P104b	181	Pulse	99	7543885	22059	1
Fage_P104b	181	Pulse	99	7556285	34459	1
Fage_P104b	182	Picture	Retrieval Sternberg Letters	7559145	0	1	24824	2	0	next	hit	845
Fage_P104b	182	Pulse	99	7568685	9540	1
Fage_P104b	182	Response	1	7573924	14779	1
Fage_P104b	182	Pulse	99	7581084	21939	1
Fage_P104b	183	Picture	Fixation Cross after Retrieval	7583969	0	1	112291	2	0	next	other	0
Fage_P104b	183	Pulse	99	7593484	9515	1
Fage_P104b	183	Pulse	99	7605884	21915	1
Fage_P104b	183	Pulse	99	7618284	34315	1
Fage_P104b	183	Pulse	99	7630683	46714	1
Fage_P104b	183	Pulse	99	7643083	59114	1
Fage_P104b	183	Pulse	99	7655483	71514	1
Fage_P104b	183	Pulse	99	7667882	83913	1
Fage_P104b	183	Pulse	99	7680282	96313	1
Fage_P104b	183	Pulse	99	7692682	108713	1
Fage_P104b	184	Picture	Encoding Sternberg Letters	7696260	0	1	24824	2	0	next	other	0
Fage_P104b	184	Pulse	99	7705081	8821	1
Fage_P104b	184	Pulse	99	7717481	21221	1
Fage_P104b	185	Picture	Fixation Cross Sternberg Letters after Encoding	7721084	0	1	12495	2	0	next	other	0
Fage_P104b	185	Pulse	99	7729891	8807	1
Fage_P104b	186	Picture	Stroop Sternberg	7733579	0	1	24824	2	0	next	hit	864
Fage_P104b	186	Pulse	99	7742290	8711	1
Fage_P104b	186	Response	1	7744760	11181	1
Fage_P104b	186	Pulse	99	7754690	21111	1
Fage_P104b	187	Picture	Fixation Cross Sternberg Letters after Stroop	7758403	0	1	37320	2	0	next	other	0
Fage_P104b	187	Pulse	99	7767090	8687	1
Fage_P104b	187	Pulse	99	7779489	21086	1
Fage_P104b	187	Pulse	99	7791889	33486	1
Fage_P104b	188	Picture	Retrieval Sternberg Letters	7795723	0	1	24823	3	0	next	incorrect	873
Fage_P104b	188	Pulse	99	7804289	8566	1
Fage_P104b	188	Pulse	99	7816689	20966	1
Fage_P104b	188	Response	2	7819958	24235	1
Fage_P104b	189	Picture	Fixation Cross after Retrieval	7820546	0	2	112291	4	0	next	other	0
Fage_P104b	189	Pulse	99	7829088	8542	1
Fage_P104b	189	Pulse	99	7841488	20942	1
Fage_P104b	189	Pulse	99	7853888	33342	1
Fage_P104b	189	Pulse	99	7866287	45741	1
Fage_P104b	189	Pulse	99	7878687	58141	1
Fage_P104b	189	Pulse	99	7891087	70541	1
Fage_P104b	189	Pulse	99	7903486	82940	1
Fage_P104b	189	Pulse	99	7915886	95340	1
Fage_P104b	189	Pulse	99	7928286	107740	1
Fage_P104b	190	Picture	Encoding Sternberg Letters	7932837	0	2	24824	4	0	next	other	0
Fage_P104b	190	Pulse	99	7940685	7848	1
Fage_P104b	190	Pulse	99	7953085	20248	1
Fage_P104b	191	Picture	Fixation Cross Sternberg Letters after Encoding	7957661	0	2	12496	3	0	next	other	0
Fage_P104b	191	Pulse	99	7965485	7824	1
Fage_P104b	192	Picture	Stroop Sternberg	7970157	0	1	24824	2	0	next	incorrect	891
Fage_P104b	192	Pulse	99	7977885	7728	1
Fage_P104b	192	Response	2	7980174	10017	1
Fage_P104b	192	Pulse	99	7990284	20127	1
Fage_P104b	193	Picture	Fixation Cross Sternberg Letters after Stroop	7994981	0	1	37319	2	0	next	other	0
Fage_P104b	193	Pulse	99	8002684	7703	1
Fage_P104b	193	Pulse	99	8015084	20103	1
Fage_P104b	193	Pulse	99	8027483	32502	1
Fage_P104b	194	Picture	Retrieval Sternberg Letters	8032300	0	1	24824	2	0	next	hit	899
Fage_P104b	194	Pulse	99	8039883	7583	1
Fage_P104b	194	Response	1	8042193	9893	1
Fage_P104b	194	Pulse	99	8052283	19983	1
Fage_P104b	195	Picture	Fixation Cross after Retrieval	8057124	0	1	137115	2	0	next	other	0
Fage_P104b	195	Pulse	99	8064682	7558	1
Fage_P104b	195	Pulse	99	8077082	19958	1
Fage_P104b	195	Pulse	99	8089482	32358	1
Fage_P104b	195	Pulse	99	8101881	44757	1
Fage_P104b	195	Pulse	99	8114281	57157	1
Fage_P104b	195	Pulse	99	8126681	69557	1
Fage_P104b	195	Pulse	99	8139081	81957	1
Fage_P104b	195	Pulse	99	8151480	94356	1
Fage_P104b	195	Pulse	99	8163880	106756	1
Fage_P104b	195	Pulse	99	8176280	119156	1
Fage_P104b	195	Pulse	99	8188679	131555	1
Fage_P104b	196	Picture	Encoding Sternberg Letters	8194239	0	1	24824	2	0	next	other	0
Fage_P104b	196	Pulse	99	8201079	6840	1
Fage_P104b	196	Pulse	99	8213479	19240	1
Fage_P104b	197	Picture	Fixation Cross Sternberg Letters after Encoding	8219063	0	1	12495	2	0	next	other	0
Fage_P104b	197	Pulse	99	8225878	6815	1
Fage_P104b	198	Picture	Stroop Sternberg	8231558	0	1	24824	2	0	next	hit	921
Fage_P104b	198	Pulse	99	8238278	6720	1
Fage_P104b	198	Pulse	99	8250678	19120	1
Fage_P104b	198	Response	1	8250907	19349	1
Fage_P104b	199	Picture	Fixation Cross Sternberg Letters after Stroop	8256382	0	1	37319	2	0	next	other	0
Fage_P104b	199	Pulse	99	8263077	6695	1
Fage_P104b	199	Pulse	99	8275477	19095	1
Fage_P104b	199	Pulse	99	8287877	31495	1
Fage_P104b	200	Picture	Retrieval Sternberg Letters	8293701	0	1	24824	2	0	next	miss	0
Fage_P104b	200	Pulse	99	8300276	6575	1
Fage_P104b	200	Pulse	99	8312676	18975	1
Fage_P104b	201	Picture	Fixation Cross after Retrieval	8318525	0	1	124620	2	0	next	false_alarm	930
Fage_P104b	201	Response	2	8318526	1	1
Fage_P104b	201	Pulse	99	8325076	6551	1
Fage_P104b	201	Pulse	99	8337476	18951	1
Fage_P104b	201	Pulse	99	8349875	31350	1
Fage_P104b	201	Pulse	99	8362275	43750	1
Fage_P104b	201	Pulse	99	8374675	56150	1
Fage_P104b	201	Pulse	99	8387074	68549	1
Fage_P104b	201	Pulse	99	8399474	80949	1
Fage_P104b	201	Pulse	99	8411874	93349	1
Fage_P104b	201	Pulse	99	8424273	105748	1
Fage_P104b	201	Pulse	99	8436673	118148	1
Fage_P104b	202	Picture	Encoding Sternberg Letters	8443145	0	1	24824	2	0	next	other	0
Fage_P104b	202	Pulse	99	8449073	5928	1
Fage_P104b	202	Pulse	99	8461472	18327	1
Fage_P104b	203	Picture	Fixation Cross Sternberg Letters after Encoding	8467969	0	1	12495	2	0	next	other	0
Fage_P104b	203	Pulse	99	8473872	5903	1
Fage_P104b	204	Picture	Stroop Sternberg	8480464	0	1	24824	2	0	next	incorrect	948
Fage_P104b	204	Pulse	99	8486272	5808	1
Fage_P104b	204	Response	2	8488672	8208	1
Fage_P104b	204	Pulse	99	8498671	18207	1
Fage_P104b	205	Picture	Fixation Cross Sternberg Letters after Stroop	8505288	0	1	37320	2	0	next	other	0
Fage_P104b	205	Pulse	99	8511071	5783	1
Fage_P104b	205	Pulse	99	8523471	18183	1
Fage_P104b	205	Pulse	99	8535871	30583	1
Fage_P104b	206	Picture	Retrieval Sternberg Letters	8542608	0	1	24824	2	0	next	incorrect	956
Fage_P104b	206	Pulse	99	8548270	5662	1
Fage_P104b	206	Response	2	8556490	13882	1
Fage_P104b	206	Pulse	99	8560670	18062	1
Fage_P104b	207	Picture	Fixation Cross after Retrieval	8567432	0	1	149443	2	0	next	other	0
Fage_P104b	207	Pulse	99	8573070	5638	1
Fage_P104b	207	Pulse	99	8585469	18037	1
Fage_P104b	207	Pulse	99	8597869	30437	1
Fage_P104b	207	Pulse	99	8610269	42837	1
Fage_P104b	207	Pulse	99	8622668	55236	1
Fage_P104b	207	Pulse	99	8635068	67636	1
Fage_P104b	207	Pulse	99	8647468	80036	1
Fage_P104b	207	Pulse	99	8659867	92435	1
Fage_P104b	207	Pulse	99	8672267	104835	1
Fage_P104b	207	Pulse	99	8684667	117235	1
Fage_P104b	207	Pulse	99	8697067	129635	1
Fage_P104b	207	Pulse	99	8709466	142034	1
Fage_P104b	208	Picture	Encoding Sternberg Letters	8716875	0	1	24824	2	0	next	other	0
Fage_P104b	208	Pulse	99	8721866	4991	1
Fage_P104b	208	Pulse	99	8734266	17391	1
Fage_P104b	209	Picture	Fixation Cross Sternberg Letters after Encoding	8741699	0	1	12495	2	0	next	other	0
Fage_P104b	209	Pulse	99	8746665	4966	1
Fage_P104b	210	Picture	Stroop Sternberg	8754194	0	1	24824	3	0	next	incorrect	978
Fage_P104b	210	Pulse	99	8759065	4871	1
Fage_P104b	210	Response	2	8763235	9041	1
Fage_P104b	210	Pulse	99	8771465	17271	1
Fage_P104b	211	Picture	Fixation Cross Sternberg Letters after Stroop	8779018	0	2	37320	3	0	next	other	0
Fage_P104b	211	Pulse	99	8783864	4846	1
Fage_P104b	211	Pulse	99	8796264	17246	1
Fage_P104b	211	Pulse	99	8808664	29646	1
Fage_P104b	212	Picture	Retrieval Sternberg Letters	8816338	0	1	24824	2	0	next	hit	986
Fage_P104b	212	Pulse	99	8821063	4725	1
Fage_P104b	212	Response	1	8828743	12405	1
Fage_P104b	212	Pulse	99	8833463	17125	1
Fage_P104b	213	Picture	Fixation Cross after Retrieval	8841162	0	1	124619	2	0	next	other	0
Fage_P104b	213	Pulse	99	8845863	4701	1
Fage_P104b	213	Pulse	99	8858262	17100	1
Fage_P104b	213	Pulse	99	8870662	29500	1
Fage_P104b	213	Pulse	99	8883062	41900	1
Fage_P104b	213	Pulse	99	8895462	54300	1
Fage_P104b	213	Pulse	99	8907861	66699	1
Fage_P104b	213	Pulse	99	8920261	79099	1
Fage_P104b	213	Pulse	99	8932661	91499	1
Fage_P104b	213	Pulse	99	8945060	103898	1
Fage_P104b	213	Pulse	99	8957460	116298	1
Fage_P104b	214	Picture	Encoding Sternberg Letters	8965781	0	1	24824	2	0	next	other	0
Fage_P104b	214	Pulse	99	8969860	4079	1
Fage_P104b	214	Pulse	99	8982259	16478	1
Fage_P104b	215	Picture	Fixation Cross Sternberg Letters after Encoding	8990605	0	1	12496	2	0	next	other	0
Fage_P104b	215	Pulse	99	8994659	4054	1
Fage_P104b	216	Picture	Stroop Sternberg	9003101	0	1	24824	2	0	next	incorrect	1006
Fage_P104b	216	Pulse	99	9007059	3958	1
Fage_P104b	216	Response	2	9015539	12438	1
Fage_P104b	216	Pulse	99	9019458	16357	1
Fage_P104b	217	Picture	Fixation Cross Sternberg Letters after Stroop	9027925	0	1	37319	2	0	next	other	0
Fage_P104b	217	Pulse	99	9031858	3933	1
Fage_P104b	217	Pulse	99	9044258	16333	1
Fage_P104b	217	Pulse	99	9056658	28733	1
Fage_P104b	218	Picture	Retrieval Sternberg Letters	9065244	0	1	24824	2	0	next	incorrect	1014
Fage_P104b	218	Pulse	99	9069057	3813	1
Fage_P104b	218	Response	2	9078797	13553	1
Fage_P104b	218	Pulse	99	9081457	16213	1
Fage_P104b	219	Picture	Fixation Cross after Retrieval	9090068	0	1	112291	2	0	next	other	0
Fage_P104b	219	Pulse	99	9093857	3789	1
Fage_P104b	219	Pulse	99	9106257	16189	1
Fage_P104b	219	Pulse	99	9118656	28588	1
Fage_P104b	219	Pulse	99	9131056	40988	1
Fage_P104b	219	Pulse	99	9143456	53388	1
Fage_P104b	219	Pulse	99	9155855	65787	1
Fage_P104b	219	Pulse	99	9168255	78187	1
Fage_P104b	219	Pulse	99	9180656	90588	1
Fage_P104b	219	Pulse	99	9193054	102986	1
Fage_P104b	220	Picture	Encoding Sternberg Letters	9202359	0	1	24824	2	0	next	other	0
Fage_P104b	220	Pulse	99	9205454	3095	1
Fage_P104b	220	Pulse	99	9217852	15493	2
Fage_P104b	221	Picture	Fixation Cross Sternberg Letters after Encoding	9227183	0	1	12495	2	0	next	other	0
Fage_P104b	221	Pulse	99	9230253	3070	1
Fage_P104b	222	Picture	Stroop Sternberg	9239678	0	1	24824	2	0	next	hit	1033
Fage_P104b	222	Pulse	99	9242653	2975	1
Fage_P104b	222	Response	1	9248623	8945	1
Fage_P104b	222	Pulse	99	9255052	15374	1
Fage_P104b	223	Picture	Fixation Cross Sternberg Letters after Stroop	9264502	0	1	37319	2	0	next	other	0
Fage_P104b	223	Pulse	99	9267452	2950	1
Fage_P104b	223	Pulse	99	9279852	15350	1
Fage_P104b	223	Pulse	99	9292252	27750	1
Fage_P104b	224	Picture	Retrieval Sternberg Letters	9301821	0	1	24824	2	0	next	incorrect	1042
Fage_P104b	224	Pulse	99	9304651	2830	1
Fage_P104b	224	Pulse	99	9317051	15230	1
Fage_P104b	224	Response	2	9317661	15840	1
Fage_P104b	225	Picture	Fixation Cross after Retrieval	9326645	0	1	124620	2	0	next	other	0
Fage_P104b	225	Pulse	99	9329451	2806	1
Fage_P104b	225	Pulse	99	9341850	15205	1
Fage_P104b	225	Pulse	99	9354250	27605	1
Fage_P104b	225	Pulse	99	9366650	40005	1
Fage_P104b	225	Pulse	99	9379050	52405	1
Fage_P104b	225	Pulse	99	9391449	64804	1
Fage_P104b	225	Pulse	99	9403849	77204	1
Fage_P104b	225	Pulse	99	9416249	89604	1
Fage_P104b	225	Pulse	99	9428648	102003	1
Fage_P104b	225	Pulse	99	9441048	114403	1
Fage_P104b	226	Picture	Encoding Sternberg Letters	9451265	0	1	24824	2	0	next	other	0
Fage_P104b	226	Pulse	99	9453448	2183	1
Fage_P104b	226	Pulse	99	9465847	14582	1
Fage_P104b	227	Picture	Fixation Cross Sternberg Letters after Encoding	9476089	0	1	12495	2	0	next	other	0
Fage_P104b	227	Pulse	99	9478247	2158	1
Fage_P104b	228	Picture	Stroop Sternberg	9488584	0	1	24824	2	0	next	incorrect	1061
Fage_P104b	228	Pulse	99	9490647	2063	1
Fage_P104b	228	Response	2	9497896	9312	1
Fage_P104b	228	Pulse	99	9503046	14462	1
Fage_P104b	229	Picture	Fixation Cross Sternberg Letters after Stroop	9513408	0	1	37319	2	0	next	other	0
Fage_P104b	229	Pulse	99	9515446	2038	1
Fage_P104b	229	Pulse	99	9527846	14438	1
Fage_P104b	229	Pulse	99	9540246	26838	1
Fage_P104b	230	Picture	Retrieval Sternberg Letters	9550727	0	1	24824	2	0	next	incorrect	1070
Fage_P104b	230	Pulse	99	9552645	1918	1
Fage_P104b	230	Pulse	99	9565045	14318	1
Fage_P104b	230	Response	2	9575275	24548	1
Fage_P104b	231	Picture	Fixation Cross after Retrieval	9575551	0	1	124620	2	0	next	other	0
Fage_P104b	231	Pulse	99	9577444	1893	1
Fage_P104b	231	Pulse	99	9589844	14293	1
Fage_P104b	231	Pulse	99	9602244	26693	1
Fage_P104b	231	Pulse	99	9614644	39093	1
Fage_P104b	231	Pulse	99	9627043	51492	1
Fage_P104b	231	Pulse	99	9639453	63902	1
Fage_P104b	231	Pulse	99	9651853	76302	1
Fage_P104b	231	Pulse	99	9664252	88701	1
Fage_P104b	231	Pulse	99	9676652	101101	1
Fage_P104b	231	Pulse	99	9689052	113501	1
Fage_P104b	232	Picture	Encoding Sternberg Letters	9700171	0	1	24824	2	0	next	other	0
Fage_P104b	232	Pulse	99	9701451	1280	1
Fage_P104b	232	Pulse	99	9713851	13680	1
Fage_P104b	233	Picture	Fixation Cross Sternberg Letters after Encoding	9724995	0	1	12495	2	0	next	other	0
Fage_P104b	233	Pulse	99	9726251	1256	1
Fage_P104b	234	Picture	Stroop Sternberg	9737490	0	1	24824	2	0	next	incorrect	1090
Fage_P104b	234	Pulse	99	9738651	1161	1
Fage_P104b	234	Pulse	99	9751050	13560	1
Fage_P104b	234	Response	2	9752240	14750	1
Fage_P104b	235	Picture	Fixation Cross Sternberg Letters after Stroop	9762314	0	1	37319	3	0	next	other	0
Fage_P104b	235	Pulse	99	9763450	1136	1
Fage_P104b	235	Pulse	99	9775850	13536	1
Fage_P104b	235	Pulse	99	9788249	25935	1
Fage_P104b	236	Picture	Retrieval Sternberg Letters	9799633	0	2	24825	3	0	next	incorrect	1098
Fage_P104b	236	Pulse	99	9800649	1016	1
Fage_P104b	236	Pulse	99	9813049	13416	1
Fage_P104b	236	Response	2	9815768	16135	1
Fage_P104b	237	Picture	Fixation Cross after Retrieval	9824458	0	1	112290	3	0	next	other	0
Fage_P104b	237	Pulse	99	9825448	990	1
Fage_P104b	237	Pulse	99	9837848	13390	1
Fage_P104b	237	Pulse	99	9850248	25790	1
Fage_P104b	237	Pulse	99	9862647	38189	1
Fage_P104b	237	Pulse	99	9875047	50589	1
Fage_P104b	237	Pulse	99	9887447	62989	1
Fage_P104b	237	Pulse	99	9899846	75388	1
Fage_P104b	237	Pulse	99	9912246	87788	1
Fage_P104b	237	Pulse	99	9924646	100188	1
Fage_P104b	238	Picture	Encoding Sternberg Letters	9936748	0	2	24824	4	0	next	other	0
Fage_P104b	238	Pulse	99	9937046	298	1
Fage_P104b	238	Pulse	99	9949445	12697	1
Fage_P104b	239	Picture	Fixation Cross Sternberg Letters after Encoding	9961572	0	2	12496	3	0	next	other	0
Fage_P104b	239	Pulse	99	9961845	273	1
Fage_P104b	240	Picture	Stroop Sternberg	9974068	0	1	24824	2	0	next	incorrect	1116
Fage_P104b	240	Pulse	99	9974245	177	1
Fage_P104b	240	Response	2	9983814	9746	1
Fage_P104b	240	Pulse	99	9986644	12576	1
Fage_P104b	241	Picture	Fixation Cross Sternberg Letters after Stroop	9998892	0	1	37319	2	0	next	other	0
Fage_P104b	241	Pulse	99	9999044	152	1
Fage_P104b	241	Pulse	99	10011444	12552	1
Fage_P104b	241	Pulse	99	10023843	24951	1
Fage_P104b	242	Picture	Retrieval Sternberg Letters	10036211	0	1	24824	2	0	next	incorrect	1125
Fage_P104b	242	Pulse	99	10036243	32	1
Fage_P104b	242	Pulse	99	10048643	12432	1
Fage_P104b	242	Response	2	10053433	17222	1
Fage_P104b	243	Picture	Fixation Cross after Retrieval	10061035	0	1	137115	2	0	next	other	0
Fage_P104b	243	Pulse	99	10061042	7	1
Fage_P104b	243	Pulse	99	10073442	12407	1
Fage_P104b	243	Pulse	99	10085842	24807	1
Fage_P104b	243	Pulse	99	10098241	37206	1
Fage_P104b	243	Pulse	99	10110641	49606	1
Fage_P104b	243	Pulse	99	10123041	62006	1
Fage_P104b	243	Pulse	99	10135441	74406	1
Fage_P104b	243	Pulse	99	10147840	86805	1
Fage_P104b	243	Pulse	99	10160240	99205	1
Fage_P104b	243	Pulse	99	10172640	111605	1
Fage_P104b	243	Pulse	99	10185039	124004	1
Fage_P104b	243	Pulse	99	10197439	136404	1
Fage_P104b	244	Picture	Encoding Sternberg Letters	10198150	0	1	24824	2	0	next	other	0
Fage_P104b	244	Pulse	99	10209839	11689	1
Fage_P104b	244	Pulse	99	10222238	24088	1
Fage_P104b	245	Picture	Fixation Cross Sternberg Letters after Encoding	10222974	0	1	12495	2	0	next	other	0
Fage_P104b	245	Pulse	99	10234638	11664	1
Fage_P104b	246	Picture	Stroop Sternberg	10235469	0	1	24824	2	0	next	incorrect	1146
Fage_P104b	246	Pulse	99	10247038	11569	1
Fage_P104b	246	Response	2	10249278	13809	1
Fage_P104b	246	Pulse	99	10259437	23968	1
Fage_P104b	247	Picture	Fixation Cross Sternberg Letters after Stroop	10260293	0	1	37319	2	0	next	other	0
Fage_P104b	247	Pulse	99	10271837	11544	1
Fage_P104b	247	Pulse	99	10284237	23944	1
Fage_P104b	247	Pulse	99	10296637	36344	1
Fage_P104b	248	Picture	Retrieval Sternberg Letters	10297612	0	1	24824	2	0	next	incorrect	1154
Fage_P104b	248	Pulse	99	10309037	11425	1
Fage_P104b	248	Response	2	10310336	12724	1
Fage_P104b	248	Pulse	99	10321436	23824	1
Fage_P104b	249	Picture	Fixation Cross after Retrieval	10322436	0	1	149444	2	0	next	other	0
Fage_P104b	249	Pulse	99	10333836	11400	1
Fage_P104b	249	Pulse	99	10346235	23799	1
Fage_P104b	249	Pulse	99	10358635	36199	1
Fage_P104b	249	Pulse	99	10371035	48599	1
Fage_P104b	249	Pulse	99	10383434	60998	1
Fage_P104b	249	Pulse	99	10395835	73399	1
Fage_P104b	249	Pulse	99	10408233	85797	1
Fage_P104b	249	Pulse	99	10420634	98198	1
Fage_P104b	249	Pulse	99	10433034	110598	1
Fage_P104b	249	Pulse	99	10445433	122997	1
Fage_P104b	249	Pulse	99	10457832	135396	1
Fage_P104b	249	Pulse	99	10470232	147796	1
Fage_P104b	250	Picture	Encoding Sternberg Letters	10471880	0	1	24824	2	0	next	other	0
Fage_P104b	250	Pulse	99	10482632	10752	1
Fage_P104b	250	Pulse	99	10495032	23152	1
Fage_P104b	251	Picture	Fixation Cross Sternberg Letters after Encoding	10496704	0	1	12495	2	0	next	other	0
Fage_P104b	251	Pulse	99	10507431	10727	1
Fage_P104b	252	Picture	Stroop Sternberg	10509199	0	1	24824	2	0	next	hit	1176
Fage_P104b	252	Pulse	99	10519831	10632	1
Fage_P104b	252	Response	1	10522321	13122	1
Fage_P104b	252	Pulse	99	10532231	23032	1
Fage_P104b	253	Picture	Fixation Cross Sternberg Letters after Stroop	10534023	0	1	37319	3	0	next	other	0
Fage_P104b	253	Pulse	99	10544630	10607	1
Fage_P104b	253	Pulse	99	10557030	23007	1
Fage_P104b	253	Pulse	99	10569430	35407	1
Fage_P104b	254	Picture	Retrieval Sternberg Letters	10571342	0	2	24824	4	0	next	hit	1184
Fage_P104b	254	Pulse	99	10581829	10487	1
Fage_P104b	254	Response	1	10583809	12467	1
Fage_P104b	254	Pulse	99	10594229	22887	1
Fage_P104b	255	Picture	Fixation Cross after Retrieval	10596166	0	2	137115	4	0	next	other	0
Fage_P104b	255	Pulse	99	10606629	10463	1
Fage_P104b	255	Pulse	99	10619029	22863	1
Fage_P104b	255	Pulse	99	10631428	35262	1
Fage_P104b	255	Pulse	99	10643828	47662	1
Fage_P104b	255	Pulse	99	10656228	60062	1
Fage_P104b	255	Pulse	99	10668627	72461	1
Fage_P104b	255	Pulse	99	10681027	84861	1
Fage_P104b	255	Pulse	99	10693427	97261	1
Fage_P104b	255	Pulse	99	10705826	109660	1
Fage_P104b	255	Pulse	99	10718226	122060	1
Fage_P104b	255	Pulse	99	10730626	134460	1
Fage_P104b	256	Picture	Encoding Sternberg Letters	10733281	0	2	24824	3	0	next	other	0
Fage_P104b	256	Pulse	99	10743025	9744	1
Fage_P104b	256	Pulse	99	10755425	22144	1
Fage_P104b	257	Picture	Fixation Cross Sternberg Letters after Encoding	10758105	0	1	12496	2	0	next	other	0
Fage_P104b	257	Pulse	99	10767825	9720	1
Fage_P104b	258	Picture	Stroop Sternberg	10770601	0	1	24824	2	0	next	incorrect	1204
Fage_P104b	258	Response	2	10778805	8204	1
Fage_P104b	258	Pulse	99	10780224	9623	1
Fage_P104b	258	Pulse	99	10792624	22023	1
Fage_P104b	259	Picture	Fixation Cross Sternberg Letters after Stroop	10795425	0	1	37319	2	0	next	other	0
Fage_P104b	259	Pulse	99	10805024	9599	1
Fage_P104b	259	Pulse	99	10817424	21999	1
Fage_P104b	259	Pulse	99	10829823	34398	1
Fage_P104b	260	Picture	Retrieval Sternberg Letters	10832744	0	1	24824	2	0	next	incorrect	1213
Fage_P104b	260	Pulse	99	10842223	9479	1
Fage_P104b	260	Response	2	10852363	19619	1
Fage_P104b	260	Pulse	99	10854622	21878	1
Fage_P104b	261	Picture	Fixation Cross after Retrieval	10857568	0	1	112291	2	0	next	other	0
Fage_P104b	261	Pulse	99	10867022	9454	1
Fage_P104b	261	Pulse	99	10879422	21854	1
Fage_P104b	261	Pulse	99	10891822	34254	1
Fage_P104b	261	Pulse	99	10904221	46653	1
Fage_P104b	261	Pulse	99	10916621	59053	1
Fage_P104b	261	Pulse	99	10929021	71453	1
Fage_P104b	261	Pulse	99	10941420	83852	1
Fage_P104b	261	Pulse	99	10953820	96252	1
Fage_P104b	261	Pulse	99	10966220	108652	1
Fage_P104b	262	Picture	Encoding Sternberg Letters	10969859	0	1	24824	2	0	next	other	0
Fage_P104b	262	Pulse	99	10978620	8761	1
Fage_P104b	262	Pulse	99	10991019	21160	1
Fage_P104b	263	Picture	Fixation Cross Sternberg Letters after Encoding	10994683	0	1	12495	2	0	next	other	0
Fage_P104b	263	Pulse	99	11003419	8736	1
Fage_P104b	264	Picture	Stroop Sternberg	11007178	0	1	24824	3	0	next	incorrect	1232
Fage_P104b	264	Pulse	99	11015819	8641	1
Fage_P104b	264	Response	2	11019018	11840	1
Fage_P104b	264	Pulse	99	11028218	21040	1
Fage_P104b	265	Picture	Fixation Cross Sternberg Letters after Stroop	11032002	0	2	37319	3	0	next	other	0
Fage_P104b	265	Pulse	99	11040618	8616	1
Fage_P104b	265	Pulse	99	11053018	21016	1
Fage_P104b	265	Pulse	99	11065417	33415	1
Fage_P104b	266	Picture	Retrieval Sternberg Letters	11069321	0	1	24824	3	0	next	incorrect	1240
Fage_P104b	266	Pulse	99	11077817	8496	1
Fage_P104b	266	Response	2	11087117	17796	1
Fage_P104b	266	Pulse	99	11090217	20896	1
Fage_P104b	267	Picture	Fixation Cross after Retrieval	11094145	0	2	149444	3	0	next	other	0
Fage_P104b	267	Pulse	99	11102616	8471	1
Fage_P104b	267	Pulse	99	11115016	20871	1
Fage_P104b	267	Pulse	99	11127416	33271	1
Fage_P104b	267	Pulse	99	11139816	45671	1
Fage_P104b	267	Pulse	99	11152215	58070	1
Fage_P104b	267	Pulse	99	11164615	70470	1
Fage_P104b	267	Pulse	99	11177015	82870	1
Fage_P104b	267	Pulse	99	11189414	95269	1
Fage_P104b	267	Pulse	99	11201814	107669	1
Fage_P104b	267	Pulse	99	11214214	120069	1
Fage_P104b	267	Pulse	99	11226613	132468	1
Fage_P104b	267	Pulse	99	11239013	144868	1
Fage_P104b	268	Picture	Encoding Sternberg Letters	11243589	0	1	24824	2	0	next	other	0
Fage_P104b	268	Pulse	99	11251413	7824	1
Fage_P104b	268	Pulse	99	11263812	20223	1
Fage_P104b	269	Picture	Fixation Cross Sternberg Letters after Encoding	11268413	0	1	12495	2	0	next	other	0
Fage_P104b	269	Pulse	99	11276212	7799	1
Fage_P104b	270	Picture	Stroop Sternberg	11280908	0	1	24824	2	0	next	incorrect	1262
Fage_P104b	270	Pulse	99	11288612	7704	1
Fage_P104b	270	Response	2	11289032	8124	1
Fage_P104b	270	Pulse	99	11301011	20103	1
Fage_P104b	271	Picture	Fixation Cross Sternberg Letters after Stroop	11305732	0	1	37319	3	0	next	other	0
Fage_P104b	271	Pulse	99	11313411	7679	1
Fage_P104b	271	Pulse	99	11325811	20079	1
Fage_P104b	271	Pulse	99	11338211	32479	1
Fage_P104b	272	Picture	Retrieval Sternberg Letters	11343051	0	2	24824	4	0	next	hit	1271
Fage_P104b	272	Pulse	99	11350610	7559	1
Fage_P104b	272	Pulse	99	11363010	19959	1
Fage_P104b	272	Response	1	11364610	21559	1
Fage_P104b	273	Picture	Fixation Cross after Retrieval	11367875	0	2	124620	3	0	next	other	0
Fage_P104b	273	Pulse	99	11375410	7535	1
Fage_P104b	273	Pulse	99	11387809	19934	1
Fage_P104b	273	Pulse	99	11400209	32334	1
Fage_P104b	273	Pulse	99	11412609	44734	1
Fage_P104b	273	Pulse	99	11425008	57133	1
Fage_P104b	273	Pulse	99	11437408	69533	1
Fage_P104b	273	Pulse	99	11449817	81942	1
Fage_P104b	273	Pulse	99	11462207	94332	1
Fage_P104b	273	Pulse	99	11474617	106742	1
Fage_P104b	273	Pulse	99	11487017	119142	1
Fage_P104b	274	Picture	Encoding Sternberg Letters	11492495	0	1	24824	2	0	next	other	0
Fage_P104b	274	Pulse	99	11499417	6922	1
Fage_P104b	274	Pulse	99	11511816	19321	1
Fage_P104b	275	Picture	Fixation Cross Sternberg Letters after Encoding	11517319	0	1	12495	2	0	next	other	0
Fage_P104b	275	Pulse	99	11524216	6897	1
Fage_P104b	276	Picture	Stroop Sternberg	11529814	0	1	24824	2	0	next	incorrect	1290
Fage_P104b	276	Pulse	99	11536616	6802	1
Fage_P104b	276	Response	2	11540595	10781	1
Fage_P104b	276	Pulse	99	11549015	19201	1
Fage_P104b	277	Picture	Fixation Cross Sternberg Letters after Stroop	11554638	0	1	37320	2	0	next	other	0
Fage_P104b	277	Pulse	99	11561415	6777	1
Fage_P104b	277	Pulse	99	11573815	19177	1
Fage_P104b	277	Pulse	99	11586214	31576	1
Fage_P104b	278	Picture	Retrieval Sternberg Letters	11591958	0	1	24824	2	0	next	hit	1298
Fage_P104b	278	Pulse	99	11598614	6656	1
Fage_P104b	278	Response	1	11602994	11036	1
Fage_P104b	278	Pulse	99	11611014	19056	1
Fage_P104b	279	Picture	Fixation Cross after Retrieval	11616782	0	1	112291	2	0	next	other	0
Fage_P104b	279	Pulse	99	11623413	6631	1
Fage_P104b	279	Pulse	99	11635813	19031	1
Fage_P104b	279	Pulse	99	11648213	31431	1
Fage_P104b	279	Pulse	99	11660613	43831	1
Fage_P104b	279	Pulse	99	11673012	56230	1
Fage_P104b	279	Pulse	99	11685412	68630	1
Fage_P104b	279	Pulse	99	11697811	81029	2
Fage_P104b	279	Pulse	99	11710211	93429	1
Fage_P104b	279	Pulse	99	11722611	105829	1
Fage_P104b	280	Picture	Encoding Sternberg Letters	11729073	0	1	24824	2	0	next	other	0
Fage_P104b	280	Pulse	99	11735011	5938	1
Fage_P104b	280	Pulse	99	11747410	18337	1
Fage_P104b	281	Picture	Fixation Cross Sternberg Letters after Encoding	11753897	0	1	12495	2	0	next	other	0
Fage_P104b	281	Pulse	99	11759810	5913	1
Fage_P104b	282	Picture	Stroop Sternberg	11766392	0	1	24824	2	0	next	hit	1317
Fage_P104b	282	Pulse	99	11772210	5818	1
Fage_P104b	282	Response	1	11779139	12747	1
Fage_P104b	282	Pulse	99	11784609	18217	1
Fage_P104b	283	Picture	Fixation Cross Sternberg Letters after Stroop	11791216	0	1	37319	2	0	next	other	0
Fage_P104b	283	Pulse	99	11797009	5793	1
Fage_P104b	283	Pulse	99	11809409	18193	1
Fage_P104b	283	Pulse	99	11821808	30592	1
Fage_P104b	284	Picture	Retrieval Sternberg Letters	11828535	0	1	24824	2	0	next	hit	1325
Fage_P104b	284	Pulse	99	11834208	5673	1
Fage_P104b	284	Response	1	11840038	11503	1
Fage_P104b	284	Pulse	99	11846608	18073	1
Fage_P104b	285	Picture	Fixation Cross after Retrieval	11853359	0	1	137115	2	0	next	other	0
Fage_P104b	285	Pulse	99	11859008	5649	1
Fage_P104b	285	Pulse	99	11871407	18048	1
Fage_P104b	285	Pulse	99	11883807	30448	1
Fage_P104b	285	Pulse	99	11896207	42848	1
Fage_P104b	285	Pulse	99	11908606	55247	1
Fage_P104b	285	Pulse	99	11921006	67647	1
Fage_P104b	285	Pulse	99	11933406	80047	1
Fage_P104b	285	Pulse	99	11945805	92446	1
Fage_P104b	285	Pulse	99	11958205	104846	1
Fage_P104b	285	Pulse	99	11970605	117246	1
Fage_P104b	285	Pulse	99	11983004	129645	1
Fage_P104b	286	Picture	Encoding Sternberg Letters	11990474	0	1	24824	2	0	next	other	0
Fage_P104b	286	Pulse	99	11995404	4930	1
Fage_P104b	286	Pulse	99	12007804	17330	1
Fage_P104b	287	Picture	Fixation Cross Sternberg Letters after Encoding	12015298	0	1	12495	2	0	next	other	0
Fage_P104b	287	Pulse	99	12020203	4905	1
Fage_P104b	288	Picture	Stroop Sternberg	12027793	0	1	24824	2	0	next	hit	1346
Fage_P104b	288	Pulse	99	12032603	4810	1
Fage_P104b	288	Response	1	12036473	8680	1
Fage_P104b	288	Pulse	99	12045003	17210	1
Fage_P104b	289	Picture	Fixation Cross Sternberg Letters after Stroop	12052617	0	1	37320	2	0	next	other	0
Fage_P104b	289	Pulse	99	12057403	4786	1
Fage_P104b	289	Pulse	99	12069802	17185	1
Fage_P104b	289	Pulse	99	12082202	29585	1
Fage_P104b	290	Picture	Retrieval Sternberg Letters	12089937	0	1	24823	3	0	next	miss	0
Fage_P104b	290	Pulse	99	12094602	4665	1
Fage_P104b	290	Pulse	99	12107001	17064	1
Fage_P104b	291	Picture	Fixation Cross after Retrieval	12114760	0	2	112291	4	0	next	other	0
Fage_P104b	291	Pulse	99	12119401	4641	1
Fage_P104b	291	Pulse	99	12131801	17041	1
Fage_P104b	291	Pulse	99	12144200	29440	1
Fage_P104b	291	Pulse	99	12156600	41840	1
Fage_P104b	291	Pulse	99	12169000	54240	1
Fage_P104b	291	Pulse	99	12181399	66639	1
Fage_P104b	291	Pulse	99	12193799	79039	1
Fage_P104b	291	Pulse	99	12206199	91439	1
Fage_P104b	291	Pulse	99	12218599	103839	1
Fage_P104b	292	Picture	End Sternberg	12227051	0	2	37320	3	0	next	other	0
Fage_P104b	292	Pulse	99	12230998	3947	1
Fage_P104b	292	Pulse	99	12243398	16347	1
Fage_P104b	292	Pulse	99	12255798	28747	1
Fage_P104b	293	Picture	Instruction Stroop	12264371	0	1	37319	2	0	next	other	0
Fage_P104b	293	Pulse	99	12268197	3826	1
Fage_P104b	293	Pulse	99	12280597	16226	1
Fage_P104b	293	Pulse	99	12292997	28626	1
Fage_P104b	294	Picture	stroop neutral close	12301690	0	1	24991	2	0	next	incorrect	1375
Fage_P104b	294	Pulse	99	12305396	3706	1
Fage_P104b	294	Response	2	12311076	9386	1
Fage_P104b	294	Pulse	99	12317796	16106	1
Fage_P104b	295	Picture	stroop neutral close	12326681	0	1	24990	2	0	next	hit	1379
Fage_P104b	295	Pulse	99	12330196	3515	1
Fage_P104b	295	Response	1	12334376	7695	1
Fage_P104b	295	Pulse	99	12342595	15914	1
Fage_P104b	296	Picture	stroop neutral close	12351671	0	1	24824	2	0	next	incorrect	1383
Fage_P104b	296	Pulse	99	12354995	3324	1
Fage_P104b	296	Response	2	12358405	6734	1
Fage_P104b	296	Pulse	99	12367395	15724	1
Fage_P104b	297	Picture	stroop neutral close	12376495	0	1	24824	2	0	next	incorrect	1387
Fage_P104b	297	Pulse	99	12379795	3300	1
Fage_P104b	297	Response	2	12385994	9499	1
Fage_P104b	297	Pulse	99	12392194	15699	1
Fage_P104b	298	Picture	stroop neutral close	12401319	0	1	24824	2	0	next	hit	1391
Fage_P104b	298	Pulse	99	12404594	3275	1
Fage_P104b	298	Response	1	12407944	6625	1
Fage_P104b	298	Pulse	99	12416993	15674	1
Fage_P104b	299	Picture	stroop neutral close	12426143	0	1	24823	3	0	next	incorrect	1395
Fage_P104b	299	Pulse	99	12429393	3250	1
Fage_P104b	299	Response	2	12432723	6580	1
Fage_P104b	299	Pulse	99	12441793	15650	1
Fage_P104b	300	Picture	Fixation Cross Stroop	12450966	0	2	124621	3	0	next	other	0
Fage_P104b	300	Pulse	99	12454193	3227	1
Fage_P104b	300	Pulse	99	12466592	15626	1
Fage_P104b	300	Pulse	99	12478992	28026	1
Fage_P104b	300	Pulse	99	12491392	40426	1
Fage_P104b	300	Pulse	99	12503791	52825	1
Fage_P104b	300	Pulse	99	12516191	65225	1
Fage_P104b	300	Pulse	99	12528591	77625	1
Fage_P104b	300	Pulse	99	12540990	90024	1
Fage_P104b	300	Pulse	99	12553390	102424	1
Fage_P104b	300	Pulse	99	12565790	114824	1
Fage_P104b	301	Picture	stroop neutral close	12575587	0	1	24990	2	0	next	hit	1410
Fage_P104b	301	Pulse	99	12578190	2603	1
Fage_P104b	301	Response	1	12583389	7802	1
Fage_P104b	301	Pulse	99	12590589	15002	1
Fage_P104b	302	Picture	stroop neutral close	12600577	0	1	24824	2	0	next	incorrect	1414
Fage_P104b	302	Pulse	99	12602989	2412	1
Fage_P104b	302	Response	2	12610459	9882	1
Fage_P104b	302	Pulse	99	12615389	14812	1
Fage_P104b	303	Picture	stroop neutral close	12625401	0	1	24824	2	0	next	incorrect	1418
Fage_P104b	303	Pulse	99	12627788	2387	1
Fage_P104b	303	Response	2	12634238	8837	1
Fage_P104b	303	Pulse	99	12640188	14787	1
Fage_P104b	304	Picture	stroop neutral close	12650225	0	1	24824	2	0	next	incorrect	1422
Fage_P104b	304	Pulse	99	12652588	2363	1
Fage_P104b	304	Response	2	12659647	9422	1
Fage_P104b	304	Pulse	99	12664987	14762	1
Fage_P104b	305	Picture	stroop neutral close	12675049	0	1	24824	2	0	next	hit	1426
Fage_P104b	305	Pulse	99	12677387	2338	1
Fage_P104b	305	Response	1	12683677	8628	1
Fage_P104b	305	Pulse	99	12689787	14738	1
Fage_P104b	306	Picture	stroop neutral close	12699873	0	1	24824	2	0	next	incorrect	1430
Fage_P104b	306	Pulse	99	12702186	2313	1
Fage_P104b	306	Response	2	12709516	9643	1
Fage_P104b	306	Pulse	99	12714586	14713	1
Fage_P104b	307	Picture	Fixation Cross Stroop	12724697	0	1	124620	2	0	next	other	0
Fage_P104b	307	Pulse	99	12726986	2289	1
Fage_P104b	307	Pulse	99	12739386	14689	1
Fage_P104b	307	Pulse	99	12751785	27088	1
Fage_P104b	307	Pulse	99	12764185	39488	1
Fage_P104b	307	Pulse	99	12776585	51888	1
Fage_P104b	307	Pulse	99	12788984	64287	1
Fage_P104b	307	Pulse	99	12801384	76687	1
Fage_P104b	307	Pulse	99	12813784	89087	1
Fage_P104b	307	Pulse	99	12826183	101486	1
Fage_P104b	307	Pulse	99	12838583	113886	1
Fage_P104b	308	Picture	stroop neutral close	12849317	0	1	24990	2	0	next	hit	1445
Fage_P104b	308	Pulse	99	12850983	1666	1
Fage_P104b	308	Response	1	12861022	11705	1
Fage_P104b	308	Pulse	99	12863382	14065	1
Fage_P104b	309	Picture	stroop neutral close	12874307	0	1	24824	2	0	next	incorrect	1449
Fage_P104b	309	Pulse	99	12875782	1475	1
Fage_P104b	309	Response	2	12883942	9635	1
Fage_P104b	309	Pulse	99	12888182	13875	1
Fage_P104b	310	Picture	stroop neutral close	12899131	0	1	24824	3	0	next	incorrect	1453
Fage_P104b	310	Pulse	99	12900581	1450	1
Fage_P104b	310	Response	2	12908991	9860	1
Fage_P104b	310	Pulse	99	12912981	13850	1
Fage_P104b	311	Picture	stroop neutral close	12923955	0	2	24824	3	0	next	incorrect	1457
Fage_P104b	311	Pulse	99	12925381	1426	1
Fage_P104b	311	Response	2	12932181	8226	1
Fage_P104b	311	Pulse	99	12937780	13825	1
Fage_P104b	312	Picture	stroop neutral close	12948779	0	1	24824	2	0	next	hit	1462
Fage_P104b	312	Pulse	99	12950180	1401	1
Fage_P104b	312	Pulse	99	12962580	13801	1
Fage_P104b	312	Response	1	12964840	16061	1
Fage_P104b	313	Picture	stroop neutral close	12973603	0	1	24824	2	0	next	hit	1465
Fage_P104b	313	Pulse	99	12974980	1377	1
Fage_P104b	313	Response	1	12985509	11906	1
Fage_P104b	313	Pulse	99	12987379	13776	1
Fage_P104b	314	Picture	Fixation Cross Stroop	12998427	0	1	124620	2	0	next	other	0
Fage_P104b	314	Pulse	99	12999779	1352	1
Fage_P104b	314	Pulse	99	13012179	13752	1
Fage_P104b	314	Pulse	99	13024578	26151	1
Fage_P104b	314	Pulse	99	13036978	38551	1
Fage_P104b	314	Pulse	99	13049378	50951	1
Fage_P104b	314	Pulse	99	13061777	63350	1
Fage_P104b	314	Pulse	99	13074177	75750	1
Fage_P104b	314	Pulse	99	13086577	88150	1
Fage_P104b	314	Pulse	99	13098977	100550	1
Fage_P104b	314	Pulse	99	13111376	112949	1
Fage_P104b	315	Picture	stroop neutral close	13123047	0	1	24991	2	0	next	incorrect	1480
Fage_P104b	315	Pulse	99	13123776	729	1
Fage_P104b	315	Response	2	13134676	11629	1
Fage_P104b	315	Pulse	99	13136175	13128	1
Fage_P104b	316	Picture	stroop neutral close	13148038	0	1	24990	2	0	next	hit	1484
Fage_P104b	316	Pulse	99	13148575	537	1
Fage_P104b	316	Response	1	13157115	9077	1
Fage_P104b	316	Pulse	99	13160975	12937	1
Fage_P104b	317	Picture	stroop neutral close	13173028	0	1	24824	2	0	next	incorrect	1488
Fage_P104b	317	Pulse	99	13173375	347	1
Fage_P104b	317	Response	2	13181584	8556	1
Fage_P104b	317	Pulse	99	13185774	12746	1
Fage_P104b	318	Picture	stroop neutral close	13197852	0	1	24824	2	0	next	incorrect	1492
Fage_P104b	318	Pulse	99	13198174	322	1
Fage_P104b	318	Response	2	13206204	8352	1
Fage_P104b	318	Pulse	99	13210574	12722	1
Fage_P104b	319	Picture	stroop neutral close	13222676	0	1	24824	2	0	next	incorrect	1496
Fage_P104b	319	Pulse	99	13222973	297	1
Fage_P104b	319	Response	2	13234013	11337	1
Fage_P104b	319	Pulse	99	13235373	12697	1
Fage_P104b	320	Picture	stroop neutral close	13247500	0	1	24824	2	0	next	incorrect	1500
Fage_P104b	320	Pulse	99	13247773	273	1
Fage_P104b	320	Response	2	13256063	8563	1
Fage_P104b	320	Pulse	99	13260172	12672	1
Fage_P104b	321	Picture	Fixation Cross Stroop	13272324	0	1	124620	2	0	next	other	0
Fage_P104b	321	Pulse	99	13272572	248	1
Fage_P104b	321	Pulse	99	13284972	12648	1
Fage_P104b	321	Pulse	99	13297372	25048	1
Fage_P104b	321	Pulse	99	13309771	37447	1
Fage_P104b	321	Pulse	99	13322171	49847	1
Fage_P104b	321	Pulse	99	13334571	62247	1
Fage_P104b	321	Pulse	99	13346970	74646	1
Fage_P104b	321	Pulse	99	13359370	87046	1
Fage_P104b	321	Pulse	99	13371770	99446	1
Fage_P104b	321	Pulse	99	13384169	111845	1
Fage_P104b	321	Pulse	99	13396579	124255	1
Fage_P104b	322	Picture	stroop maximum incongruent	13396944	0	1	24824	2	0	next	hit	1515
Fage_P104b	322	Response	1	13408699	11755	1
Fage_P104b	322	Pulse	99	13408979	12035	1
Fage_P104b	322	Pulse	99	13421379	24435	1
Fage_P104b	323	Picture	stroop maximum incongruent	13421768	0	1	24824	2	0	next	hit	1520
Fage_P104b	323	Pulse	99	13433778	12010	1
Fage_P104b	323	Response	1	13435498	13730	1
Fage_P104b	323	Pulse	99	13446178	24410	1
Fage_P104b	324	Picture	stroop maximum incongruent	13446592	0	1	24824	2	0	next	hit	1523
Fage_P104b	324	Response	1	13455738	9146	1
Fage_P104b	324	Pulse	99	13458577	11985	1
Fage_P104b	324	Pulse	99	13470977	24385	1
Fage_P104b	325	Picture	stroop maximum incongruent	13471416	0	1	24824	2	0	next	incorrect	1527
Fage_P104b	325	Response	2	13482137	10721	1
Fage_P104b	325	Pulse	99	13483377	11961	1
Fage_P104b	325	Pulse	99	13495777	24361	1
Fage_P104b	326	Picture	stroop maximum incongruent	13496240	0	1	24990	2	0	next	hit	1531
Fage_P104b	326	Response	1	13508016	11776	1
Fage_P104b	326	Pulse	99	13508176	11936	1
Fage_P104b	326	Pulse	99	13520576	24336	1
Fage_P104b	327	Picture	stroop maximum incongruent	13521230	0	1	24824	2	0	next	incorrect	1535
Fage_P104b	327	Response	2	13532246	11016	1
Fage_P104b	327	Pulse	99	13532975	11745	1
Fage_P104b	327	Pulse	99	13545375	24145	1
Fage_P104b	328	Picture	Fixation Cross Stroop	13546054	0	1	124620	2	0	next	other	0
Fage_P104b	328	Pulse	99	13557775	11721	1
Fage_P104b	328	Pulse	99	13570175	24121	1
Fage_P104b	328	Pulse	99	13582574	36520	1
Fage_P104b	328	Pulse	99	13594974	48920	1
Fage_P104b	328	Pulse	99	13607374	61320	1
Fage_P104b	328	Pulse	99	13619774	73720	1
Fage_P104b	328	Pulse	99	13632173	86119	1
Fage_P104b	328	Pulse	99	13644573	98519	1
Fage_P104b	328	Pulse	99	13656973	110919	1
Fage_P104b	328	Pulse	99	13669372	123318	1
Fage_P104b	329	Picture	stroop maximum incongruent	13670674	0	1	24824	2	0	next	incorrect	1551
Fage_P104b	329	Pulse	99	13681772	11098	1
Fage_P104b	329	Response	2	13682112	11438	1
Fage_P104b	329	Pulse	99	13694172	23498	1
Fage_P104b	330	Picture	stroop maximum incongruent	13695498	0	1	24824	2	0	next	incorrect	1555
Fage_P104b	330	Pulse	99	13706571	11073	1
Fage_P104b	330	Response	2	13707751	12253	1
Fage_P104b	330	Pulse	99	13718971	23473	1
Fage_P104b	331	Picture	stroop maximum incongruent	13720322	0	1	24824	2	0	next	hit	1558
Fage_P104b	331	Response	1	13728691	8369	1
Fage_P104b	331	Pulse	99	13731371	11049	1
Fage_P104b	331	Pulse	99	13743771	23449	1
Fage_P104b	332	Picture	stroop maximum incongruent	13745146	0	1	24824	2	0	next	hit	1562
Fage_P104b	332	Response	1	13754230	9084	1
Fage_P104b	332	Pulse	99	13756170	11024	1
Fage_P104b	332	Pulse	99	13768570	23424	1
Fage_P104b	333	Picture	stroop maximum incongruent	13769970	0	1	24824	2	0	next	hit	1566
Fage_P104b	333	Response	1	13778020	8050	1
Fage_P104b	333	Pulse	99	13780969	10999	1
Fage_P104b	333	Pulse	99	13793369	23399	1
Fage_P104b	334	Picture	stroop maximum incongruent	13794794	0	1	24824	2	0	next	incorrect	1570
Fage_P104b	334	Response	2	13802739	7945	1
Fage_P104b	334	Pulse	99	13805769	10975	1
Fage_P104b	334	Pulse	99	13818169	23375	1
Fage_P104b	335	Picture	Fixation Cross Stroop	13819618	0	1	124619	2	0	next	other	0
Fage_P104b	335	Pulse	99	13830568	10950	1
Fage_P104b	335	Pulse	99	13842968	23350	1
Fage_P104b	335	Pulse	99	13855368	35750	1
Fage_P104b	335	Pulse	99	13867767	48149	1
Fage_P104b	335	Pulse	99	13880167	60549	1
Fage_P104b	335	Pulse	99	13892567	72949	1
Fage_P104b	335	Pulse	99	13904966	85348	1
Fage_P104b	335	Pulse	99	13917366	97748	1
Fage_P104b	335	Pulse	99	13929766	110148	1
Fage_P104b	335	Pulse	99	13942166	122548	1
Fage_P104b	336	Picture	stroop maximum incongruent	13944237	0	1	24824	2	0	next	hit	1585
Fage_P104b	336	Response	1	13954525	10288	1
Fage_P104b	336	Pulse	99	13954565	10328	1
Fage_P104b	336	Pulse	99	13966965	22728	1
Fage_P104b	337	Picture	stroop maximum incongruent	13969061	0	1	24824	2	0	next	hit	1589
Fage_P104b	337	Response	1	13977445	8384	1
Fage_P104b	337	Pulse	99	13979364	10303	1
Fage_P104b	337	Pulse	99	13991764	22703	1
Fage_P104b	338	Picture	stroop maximum incongruent	13993885	0	1	24824	2	0	next	incorrect	1594
Fage_P104b	338	Pulse	99	14004164	10279	1
Fage_P104b	338	Response	2	14005784	11899	1
Fage_P104b	338	Pulse	99	14016564	22679	1
Fage_P104b	339	Picture	stroop maximum incongruent	14018709	0	1	24824	2	0	next	hit	1598
Fage_P104b	339	Pulse	99	14028963	10254	1
Fage_P104b	339	Response	1	14030753	12044	1
Fage_P104b	339	Pulse	99	14041363	22654	1
Fage_P104b	340	Picture	stroop maximum incongruent	14043533	0	1	24824	2	0	next	hit	1601
Fage_P104b	340	Response	1	14052783	9250	1
Fage_P104b	340	Pulse	99	14053762	10229	1
Fage_P104b	340	Pulse	99	14066162	22629	1
Fage_P104b	341	Picture	stroop maximum incongruent	14068357	0	1	24824	2	0	next	incorrect	1605
Fage_P104b	341	Response	2	14077542	9185	1
Fage_P104b	341	Pulse	99	14078562	10205	1
Fage_P104b	341	Pulse	99	14090962	22605	1
Fage_P104b	342	Picture	Fixation Cross Stroop	14093181	0	1	124620	2	0	next	other	0
Fage_P104b	342	Pulse	99	14103361	10180	1
Fage_P104b	342	Pulse	99	14115761	22580	1
Fage_P104b	342	Pulse	99	14128161	34980	1
Fage_P104b	342	Pulse	99	14140561	47380	1
Fage_P104b	342	Pulse	99	14152960	59779	1
Fage_P104b	342	Pulse	99	14165360	72179	1
Fage_P104b	342	Pulse	99	14177760	84579	1
Fage_P104b	342	Pulse	99	14190159	96978	1
Fage_P104b	342	Pulse	99	14202559	109378	1
Fage_P104b	342	Pulse	99	14214959	121778	1
Fage_P104b	343	Picture	stroop maximum incongruent	14217801	0	1	24990	2	0	next	incorrect	1621
Fage_P104b	343	Pulse	99	14227358	9557	1
Fage_P104b	343	Response	2	14233078	15277	1
Fage_P104b	343	Pulse	99	14239758	21957	1
Fage_P104b	344	Picture	stroop maximum incongruent	14242791	0	1	24824	2	0	next	hit	1625
Fage_P104b	344	Pulse	99	14252158	9367	1
Fage_P104b	344	Response	1	14253278	10487	1
Fage_P104b	344	Pulse	99	14264557	21766	1
Fage_P104b	345	Picture	stroop maximum incongruent	14267615	0	1	24824	2	0	next	incorrect	1628
Fage_P104b	345	Response	2	14275697	8082	1
Fage_P104b	345	Pulse	99	14276957	9342	1
Fage_P104b	345	Pulse	99	14289357	21742	1
Fage_P104b	346	Picture	stroop maximum incongruent	14292439	0	1	24824	2	0	next	incorrect	1633
Fage_P104b	346	Pulse	99	14301756	9317	1
Fage_P104b	346	Response	2	14303686	11247	1
Fage_P104b	346	Pulse	99	14314156	21717	1
Fage_P104b	347	Picture	stroop maximum incongruent	14317263	0	1	24824	2	0	next	incorrect	1637
Fage_P104b	347	Pulse	99	14326556	9293	1
Fage_P104b	347	Response	2	14330476	13213	1
Fage_P104b	347	Pulse	99	14338956	21693	1
Fage_P104b	348	Picture	stroop maximum incongruent	14342087	0	1	24824	2	0	next	incorrect	1641
Fage_P104b	348	Pulse	99	14351355	9268	1
Fage_P104b	348	Response	2	14353245	11158	1
Fage_P104b	348	Pulse	99	14363755	21668	1
Fage_P104b	349	Picture	Fixation Cross Stroop	14366911	0	1	124620	2	0	next	other	0
Fage_P104b	349	Pulse	99	14376155	9244	1
Fage_P104b	349	Pulse	99	14388554	21643	1
Fage_P104b	349	Pulse	99	14400954	34043	1
Fage_P104b	349	Pulse	99	14413354	46443	1
Fage_P104b	349	Pulse	99	14425753	58842	1
Fage_P104b	349	Pulse	99	14438153	71242	1
Fage_P104b	349	Pulse	99	14450553	83642	1
Fage_P104b	349	Pulse	99	14462952	96041	1
Fage_P104b	349	Pulse	99	14475352	108441	1
Fage_P104b	349	Pulse	99	14487752	120841	1
Fage_P104b	350	Picture	End Stroop	14491531	0	1	43617	2	0	next	other	0
Fage_P104b	350	Pulse	99	14500152	8621	1
Fage_P104b	350	Pulse	99	14512551	21020	1
Fage_P104b	350	Pulse	99	14524951	33420	1
