# Supplementary material for: Towards clinical applicability of fMRI via systematic filtering
Source: PLoS One. 2025 May 12;20(5):e0321088. doi: 10.1371/journal.pone.0321088 (PMC12068634; doi:10.1371/journal.pone.0321088)
Supplement: S1 Code — (ZIP) [file pone.0321088.s001.zip › PLOS_DATA_CODE/Logfiles/Fage_P105a-fage.log]

Scenario - Fage Final
Logfile written - 08/19/2013 13:53:27

Subject	Trial	Event Type	Code	Time	TTime	Uncertainty	Duration	Uncertainty	ReqTime	ReqDur	Stim Type	Pair Index

Fage_P105a	1	Pulse	99	77722	87718	1
Fage_P105a	2	Picture	Instruction Sternberg Symbols	77966	0	1	37319	3	0	next	other	0
Fage_P105a	2	Pulse	99	90122	12156	1
Fage_P105a	2	Pulse	99	102521	24555	1
Fage_P105a	2	Pulse	99	114921	36955	1
Fage_P105a	3	Picture	Encoding Sternberg Symbols	115285	0	2	24824	3	0	next	other	0
Fage_P105a	3	Pulse	99	127321	12036	1
Fage_P105a	3	Pulse	99	139720	24435	1
Fage_P105a	4	Picture	Fixation Cross Sternberg Symbols after Encoding	140109	0	1	12496	2	0	next	other	0
Fage_P105a	4	Pulse	99	152120	12011	1
Fage_P105a	5	Picture	Stroop Sternberg	152605	0	1	24824	2	0	next	incorrect	12
Fage_P105a	5	Response	2	161760	9155	1
Fage_P105a	5	Pulse	99	164520	11915	1
Fage_P105a	5	Pulse	99	176920	24315	1
Fage_P105a	6	Picture	Fixation Cross Sternberg Symbols after Stroop	177429	0	1	37319	2	0	next	other	0
Fage_P105a	6	Pulse	99	189319	11890	1
Fage_P105a	6	Pulse	99	201719	24290	1
Fage_P105a	6	Pulse	99	214119	36690	1
Fage_P105a	7	Picture	Retrieval Sternberg Symbols	214748	0	1	24824	2	0	next	hit	21
Fage_P105a	7	Pulse	99	226518	11770	1
Fage_P105a	7	Response	1	228628	13880	1
Fage_P105a	7	Pulse	99	238918	24170	1
Fage_P105a	8	Picture	Fixation Cross after Retrieval	239572	0	1	112291	2	0	next	other	0
Fage_P105a	8	Pulse	99	251318	11746	1
Fage_P105a	8	Pulse	99	263717	24145	1
Fage_P105a	8	Pulse	99	276117	36545	1
Fage_P105a	8	Pulse	99	288517	48945	1
Fage_P105a	8	Pulse	99	300916	61344	1
Fage_P105a	8	Pulse	99	313316	73744	1
Fage_P105a	8	Pulse	99	325716	86144	1
Fage_P105a	8	Pulse	99	338115	98543	1
Fage_P105a	8	Pulse	99	350515	110943	1
Fage_P105a	9	Picture	Encoding Sternberg Symbols	351863	0	1	24824	2	0	next	other	0
Fage_P105a	9	Pulse	99	362915	11052	1
Fage_P105a	9	Pulse	99	375315	23452	1
Fage_P105a	10	Picture	Fixation Cross Sternberg Symbols after Encoding	376687	0	1	12495	2	0	next	other	0
Fage_P105a	10	Pulse	99	387714	11027	1
Fage_P105a	11	Picture	Stroop Sternberg	389182	0	1	24824	2	0	next	incorrect	39
Fage_P105a	11	Response	2	398364	9182	1
Fage_P105a	11	Pulse	99	400114	10932	1
Fage_P105a	11	Pulse	99	412514	23332	1
Fage_P105a	12	Picture	Fixation Cross Sternberg Symbols after Stroop	414006	0	1	37319	2	0	next	other	0
Fage_P105a	12	Pulse	99	424913	10907	1
Fage_P105a	12	Pulse	99	437313	23307	1
Fage_P105a	12	Pulse	99	449713	35707	1
Fage_P105a	13	Picture	Retrieval Sternberg Symbols	451325	0	1	24824	2	0	next	incorrect	47
Fage_P105a	13	Response	2	460622	9297	1
Fage_P105a	13	Pulse	99	462112	10787	1
Fage_P105a	13	Pulse	99	474512	23187	1
Fage_P105a	14	Picture	Fixation Cross after Retrieval	476149	0	1	149444	2	0	next	other	0
Fage_P105a	14	Pulse	99	486912	10763	1
Fage_P105a	14	Pulse	99	499311	23162	1
Fage_P105a	14	Pulse	99	511711	35562	1
Fage_P105a	14	Pulse	99	524111	47962	1
Fage_P105a	14	Pulse	99	536510	60361	1
Fage_P105a	14	Pulse	99	548910	72761	1
Fage_P105a	14	Pulse	99	561310	85161	1
Fage_P105a	14	Pulse	99	573709	97560	1
Fage_P105a	14	Pulse	99	586109	109960	1
Fage_P105a	14	Pulse	99	598509	122360	1
Fage_P105a	14	Pulse	99	610909	134760	1
Fage_P105a	14	Pulse	99	623308	147159	1
Fage_P105a	15	Picture	Encoding Sternberg Symbols	625593	0	1	24824	2	0	next	other	0
Fage_P105a	15	Pulse	99	635708	10115	1
Fage_P105a	15	Pulse	99	648108	22515	1
Fage_P105a	16	Picture	Fixation Cross Sternberg Symbols after Encoding	650417	0	1	12495	2	0	next	other	0
Fage_P105a	16	Pulse	99	660508	10091	1
Fage_P105a	17	Picture	Stroop Sternberg	662912	0	1	24824	2	0	next	hit	69
Fage_P105a	17	Response	1	672877	9965	1
Fage_P105a	17	Pulse	99	672907	9995	1
Fage_P105a	17	Pulse	99	685307	22395	1
Fage_P105a	18	Picture	Fixation Cross Sternberg Symbols after Stroop	687736	0	1	37319	3	0	next	other	0
Fage_P105a	18	Pulse	99	697706	9970	1
Fage_P105a	18	Pulse	99	710106	22370	1
Fage_P105a	18	Pulse	99	722506	34770	1
Fage_P105a	19	Picture	Retrieval Sternberg Symbols	725055	0	2	24824	3	0	next	hit	77
Fage_P105a	19	Response	1	734906	9851	1
Fage_P105a	19	Pulse	99	734915	9860	1
Fage_P105a	19	Pulse	99	747305	22250	1
Fage_P105a	20	Picture	Fixation Cross after Retrieval	749879	0	1	124620	2	0	next	other	0
Fage_P105a	20	Pulse	99	759705	9826	1
Fage_P105a	20	Pulse	99	772105	22226	1
Fage_P105a	20	Pulse	99	784504	34625	1
Fage_P105a	20	Pulse	99	796904	47025	1
Fage_P105a	20	Pulse	99	809304	59425	1
Fage_P105a	20	Pulse	99	821703	71824	1
Fage_P105a	20	Pulse	99	834103	84224	1
Fage_P105a	20	Pulse	99	846503	96624	1
Fage_P105a	20	Pulse	99	858902	109023	1
Fage_P105a	20	Pulse	99	871302	121423	1
Fage_P105a	21	Picture	Encoding Sternberg Symbols	874499	0	1	24824	2	0	next	other	0
Fage_P105a	21	Pulse	99	883702	9203	1
Fage_P105a	21	Pulse	99	896101	21602	1
Fage_P105a	22	Picture	Fixation Cross Sternberg Symbols after Encoding	899323	0	1	12495	2	0	next	other	0
Fage_P105a	22	Pulse	99	908501	9178	1
Fage_P105a	23	Picture	Stroop Sternberg	911818	0	1	24824	2	0	next	hit	97
Fage_P105a	23	Response	1	918331	6513	1
Fage_P105a	23	Pulse	99	920901	9083	1
Fage_P105a	23	Pulse	99	933301	21483	1
Fage_P105a	24	Picture	Fixation Cross Sternberg Symbols after Stroop	936642	0	1	37320	2	0	next	other	0
Fage_P105a	24	Pulse	99	945700	9058	1
Fage_P105a	24	Pulse	99	958100	21458	1
Fage_P105a	24	Pulse	99	970500	33858	1
Fage_P105a	25	Picture	Retrieval Sternberg Symbols	973962	0	1	24824	2	0	next	incorrect	106
Fage_P105a	25	Pulse	99	982899	8937	1
Fage_P105a	25	Response	2	984249	10287	1
Fage_P105a	25	Pulse	99	995299	21337	1
Fage_P105a	26	Picture	Fixation Cross after Retrieval	998786	0	1	137114	3	0	next	other	0
Fage_P105a	26	Pulse	99	1007699	8913	1
Fage_P105a	26	Pulse	99	1020098	21312	1
Fage_P105a	26	Pulse	99	1032498	33712	1
Fage_P105a	26	Pulse	99	1044898	46112	1
Fage_P105a	26	Pulse	99	1057298	58512	1
Fage_P105a	26	Pulse	99	1069697	70911	1
Fage_P105a	26	Pulse	99	1082097	83311	1
Fage_P105a	26	Pulse	99	1094496	95710	1
Fage_P105a	26	Pulse	99	1106896	108110	1
Fage_P105a	26	Pulse	99	1119296	120510	1
Fage_P105a	26	Pulse	99	1131696	132910	1
Fage_P105a	27	Picture	Encoding Sternberg Symbols	1135900	0	2	24824	4	0	next	other	0
Fage_P105a	27	Pulse	99	1144095	8195	1
Fage_P105a	27	Pulse	99	1156495	20595	1
Fage_P105a	28	Picture	Fixation Cross Sternberg Symbols after Encoding	1160724	0	2	12496	3	0	next	other	0
Fage_P105a	28	Pulse	99	1168895	8171	1
Fage_P105a	29	Picture	Stroop Sternberg	1173220	0	1	24824	2	0	next	incorrect	126
Fage_P105a	29	Response	2	1179584	6364	1
Fage_P105a	29	Pulse	99	1181294	8074	1
Fage_P105a	29	Pulse	99	1193694	20474	1
Fage_P105a	30	Picture	Fixation Cross Sternberg Symbols after Stroop	1198044	0	1	37319	2	0	next	other	0
Fage_P105a	30	Pulse	99	1206094	8050	1
Fage_P105a	30	Pulse	99	1218493	20449	1
Fage_P105a	30	Pulse	99	1230893	32849	1
Fage_P105a	31	Picture	Retrieval Sternberg Symbols	1235363	0	1	24824	2	0	next	hit	136
Fage_P105a	31	Pulse	99	1243293	7930	1
Fage_P105a	31	Pulse	99	1255693	20330	1
Fage_P105a	31	Response	1	1257402	22039	1
Fage_P105a	32	Picture	Fixation Cross after Retrieval	1260187	0	1	124620	2	0	next	other	0
Fage_P105a	32	Pulse	99	1268092	7905	1
Fage_P105a	32	Pulse	99	1280492	20305	1
Fage_P105a	32	Pulse	99	1292892	32705	1
Fage_P105a	32	Pulse	99	1305291	45104	1
Fage_P105a	32	Pulse	99	1317691	57504	1
Fage_P105a	32	Pulse	99	1330091	69904	1
Fage_P105a	32	Pulse	99	1342490	82303	1
Fage_P105a	32	Pulse	99	1354890	94703	1
Fage_P105a	32	Pulse	99	1367290	107103	1
Fage_P105a	32	Pulse	99	1379689	119502	1
Fage_P105a	33	Picture	Encoding Sternberg Symbols	1384807	0	1	24824	2	0	next	other	0
Fage_P105a	33	Pulse	99	1392089	7282	1
Fage_P105a	33	Pulse	99	1404489	19682	1
Fage_P105a	34	Picture	Fixation Cross Sternberg Symbols after Encoding	1409631	0	1	12495	2	0	next	other	0
Fage_P105a	34	Pulse	99	1416888	7257	1
Fage_P105a	35	Picture	Stroop Sternberg	1422126	0	1	24824	2	0	next	incorrect	154
Fage_P105a	35	Response	2	1428458	6332	1
Fage_P105a	35	Pulse	99	1429288	7162	1
Fage_P105a	35	Pulse	99	1441688	19562	1
Fage_P105a	36	Picture	Fixation Cross Sternberg Symbols after Stroop	1446950	0	1	37319	2	0	next	other	0
Fage_P105a	36	Pulse	99	1454088	7138	1
Fage_P105a	36	Pulse	99	1466487	19537	1
Fage_P105a	36	Pulse	99	1478887	31937	1
Fage_P105a	37	Picture	Retrieval Sternberg Symbols	1484269	0	1	24824	2	0	next	hit	163
Fage_P105a	37	Pulse	99	1491287	7018	1
Fage_P105a	37	Response	1	1496676	12407	1
Fage_P105a	37	Pulse	99	1503686	19417	1
Fage_P105a	38	Picture	Fixation Cross after Retrieval	1509093	0	1	112291	2	0	next	other	0
Fage_P105a	38	Pulse	99	1516086	6993	1
Fage_P105a	38	Pulse	99	1528486	19393	1
Fage_P105a	38	Pulse	99	1540885	31792	1
Fage_P105a	38	Pulse	99	1553285	44192	1
Fage_P105a	38	Pulse	99	1565685	56592	1
Fage_P105a	38	Pulse	99	1578084	68991	1
Fage_P105a	38	Pulse	99	1590484	81391	1
Fage_P105a	38	Pulse	99	1602884	93791	1
Fage_P105a	38	Pulse	99	1615283	106190	1
Fage_P105a	39	Picture	Encoding Sternberg Symbols	1621384	0	1	24824	2	0	next	other	0
Fage_P105a	39	Pulse	99	1627683	6299	1
Fage_P105a	39	Pulse	99	1640083	18699	1
Fage_P105a	40	Picture	Fixation Cross Sternberg Symbols after Encoding	1646208	0	1	12495	2	0	next	other	0
Fage_P105a	40	Pulse	99	1652483	6275	1
Fage_P105a	41	Picture	Stroop Sternberg	1658703	0	1	24824	2	0	next	hit	181
Fage_P105a	41	Response	1	1664432	5729	1
Fage_P105a	41	Pulse	99	1664882	6179	1
Fage_P105a	41	Pulse	99	1677282	18579	1
Fage_P105a	42	Picture	Fixation Cross Sternberg Symbols after Stroop	1683527	0	1	37320	2	0	next	other	0
Fage_P105a	42	Pulse	99	1689682	6155	1
Fage_P105a	42	Pulse	99	1702081	18554	1
Fage_P105a	42	Pulse	99	1714481	30954	1
Fage_P105a	43	Picture	Retrieval Sternberg Symbols	1720847	0	1	24824	2	0	next	hit	190
Fage_P105a	43	Pulse	99	1726891	6044	1
Fage_P105a	43	Response	1	1735801	14954	1
Fage_P105a	43	Pulse	99	1739290	18443	1
Fage_P105a	44	Picture	Fixation Cross after Retrieval	1745671	0	1	112291	2	0	next	other	0
Fage_P105a	44	Pulse	99	1751690	6019	1
Fage_P105a	44	Pulse	99	1764090	18419	1
Fage_P105a	44	Pulse	99	1776489	30818	1
Fage_P105a	44	Pulse	99	1788889	43218	1
Fage_P105a	44	Pulse	99	1801289	55618	1
Fage_P105a	44	Pulse	99	1813689	68018	1
Fage_P105a	44	Pulse	99	1826088	80417	1
Fage_P105a	44	Pulse	99	1838488	92817	1
Fage_P105a	44	Pulse	99	1850888	105217	1
Fage_P105a	45	Picture	Encoding Sternberg Symbols	1857962	0	1	24823	3	0	next	other	0
Fage_P105a	45	Pulse	99	1863287	5325	1
Fage_P105a	45	Pulse	99	1875687	17725	1
Fage_P105a	46	Picture	Fixation Cross Sternberg Symbols after Encoding	1882785	0	2	12496	3	0	next	other	0
Fage_P105a	46	Pulse	99	1888087	5302	1
Fage_P105a	47	Picture	Stroop Sternberg	1895281	0	1	24824	2	0	next	incorrect	209
Fage_P105a	47	Pulse	99	1900486	5205	1
Fage_P105a	47	Response	2	1904136	8855	1
Fage_P105a	47	Pulse	99	1912886	17605	1
Fage_P105a	48	Picture	Fixation Cross Sternberg Symbols after Stroop	1920105	0	1	37319	2	0	next	other	0
Fage_P105a	48	Pulse	99	1925286	5181	1
Fage_P105a	48	Pulse	99	1937686	17581	1
Fage_P105a	48	Pulse	99	1950085	29980	1
Fage_P105a	49	Picture	Retrieval Sternberg Symbols	1957424	0	1	24824	2	0	next	hit	217
Fage_P105a	49	Pulse	99	1962485	5061	1
Fage_P105a	49	Response	1	1971785	14361	1
Fage_P105a	49	Pulse	99	1974884	17460	1
Fage_P105a	50	Picture	Fixation Cross after Retrieval	1982248	0	1	137115	2	0	next	other	0
Fage_P105a	50	Pulse	99	1987284	5036	1
Fage_P105a	50	Pulse	99	1999684	17436	1
Fage_P105a	50	Pulse	99	2012084	29836	1
Fage_P105a	50	Pulse	99	2024483	42235	1
Fage_P105a	50	Pulse	99	2036883	54635	1
Fage_P105a	50	Pulse	99	2049283	67035	1
Fage_P105a	50	Pulse	99	2061683	79435	1
Fage_P105a	50	Pulse	99	2074082	91834	1
Fage_P105a	50	Pulse	99	2086482	104234	1
Fage_P105a	50	Pulse	99	2098881	116633	1
Fage_P105a	50	Pulse	99	2111281	129033	1
Fage_P105a	51	Picture	Encoding Sternberg Symbols	2119363	0	1	24824	2	0	next	other	0
Fage_P105a	51	Pulse	99	2123681	4318	1
Fage_P105a	51	Pulse	99	2136080	16717	1
Fage_P105a	52	Picture	Fixation Cross Sternberg Symbols after Encoding	2144187	0	1	12495	2	0	next	other	0
Fage_P105a	52	Pulse	99	2148480	4293	1
Fage_P105a	53	Picture	Stroop Sternberg	2156682	0	1	24824	2	0	next	hit	238
Fage_P105a	53	Pulse	99	2160880	4198	1
Fage_P105a	53	Response	1	2163800	7118	1
Fage_P105a	53	Pulse	99	2173280	16598	1
Fage_P105a	54	Picture	Fixation Cross Sternberg Symbols after Stroop	2181506	0	1	37319	3	0	next	other	0
Fage_P105a	54	Pulse	99	2185679	4173	1
Fage_P105a	54	Pulse	99	2198079	16573	1
Fage_P105a	54	Pulse	99	2210479	28973	1
Fage_P105a	55	Picture	Retrieval Sternberg Symbols	2218825	0	2	24824	4	0	next	incorrect	246
Fage_P105a	55	Pulse	99	2222878	4053	1
Fage_P105a	55	Response	2	2228638	9813	1
Fage_P105a	55	Pulse	99	2235278	16453	1
Fage_P105a	56	Picture	Fixation Cross after Retrieval	2243649	0	2	124620	3	0	next	other	0
Fage_P105a	56	Pulse	99	2247678	4029	1
Fage_P105a	56	Pulse	99	2260077	16428	1
Fage_P105a	56	Pulse	99	2272477	28828	1
Fage_P105a	56	Pulse	99	2284877	41228	1
Fage_P105a	56	Pulse	99	2297276	53627	1
Fage_P105a	56	Pulse	99	2309676	66027	1
Fage_P105a	56	Pulse	99	2322076	78427	1
Fage_P105a	56	Pulse	99	2334476	90827	1
Fage_P105a	56	Pulse	99	2346875	103226	1
Fage_P105a	56	Pulse	99	2359275	115626	1
Fage_P105a	57	Picture	Encoding Sternberg Symbols	2368269	0	1	24824	2	0	next	other	0
Fage_P105a	57	Pulse	99	2371675	3406	1
Fage_P105a	57	Pulse	99	2384074	15805	1
Fage_P105a	58	Picture	Fixation Cross Sternberg Symbols after Encoding	2393093	0	1	12495	2	0	next	other	0
Fage_P105a	58	Pulse	99	2396474	3381	1
Fage_P105a	59	Picture	Stroop Sternberg	2405588	0	1	24824	2	0	next	incorrect	266
Fage_P105a	59	Pulse	99	2408874	3286	1
Fage_P105a	59	Response	2	2413384	7796	1
Fage_P105a	59	Pulse	99	2421273	15685	1
Fage_P105a	60	Picture	Fixation Cross Sternberg Symbols after Stroop	2430412	0	1	37320	2	0	next	other	0
Fage_P105a	60	Pulse	99	2433673	3261	1
Fage_P105a	60	Pulse	99	2446073	15661	1
Fage_P105a	60	Pulse	99	2458473	28061	1
Fage_P105a	61	Picture	Retrieval Sternberg Symbols	2467732	0	1	24823	3	0	next	incorrect	274
Fage_P105a	61	Pulse	99	2470872	3140	1
Fage_P105a	61	Response	2	2476912	9180	1
Fage_P105a	61	Pulse	99	2483272	15540	1
Fage_P105a	62	Picture	Fixation Cross after Retrieval	2492555	0	2	149444	3	0	next	other	0
Fage_P105a	62	Pulse	99	2495672	3117	1
Fage_P105a	62	Pulse	99	2508071	15516	1
Fage_P105a	62	Pulse	99	2520471	27916	1
Fage_P105a	62	Pulse	99	2532871	40316	1
Fage_P105a	62	Pulse	99	2545270	52715	1
Fage_P105a	62	Pulse	99	2557670	65115	1
Fage_P105a	62	Pulse	99	2570070	77515	1
Fage_P105a	62	Pulse	99	2582469	89914	1
Fage_P105a	62	Pulse	99	2594869	102314	1
Fage_P105a	62	Pulse	99	2607269	114714	1
Fage_P105a	62	Pulse	99	2619668	127113	1
Fage_P105a	62	Pulse	99	2632068	139513	1
Fage_P105a	63	Picture	Encoding Sternberg Symbols	2641999	0	1	24824	2	0	next	other	0
Fage_P105a	63	Pulse	99	2644468	2469	1
Fage_P105a	63	Pulse	99	2656868	14869	1
Fage_P105a	64	Picture	Fixation Cross Sternberg Symbols after Encoding	2666823	0	1	12495	3	0	next	other	0
Fage_P105a	64	Pulse	99	2669267	2444	1
Fage_P105a	65	Picture	Stroop Sternberg	2679318	0	2	24824	3	0	next	incorrect	296
Fage_P105a	65	Pulse	99	2681667	2349	1
Fage_P105a	65	Response	2	2686007	6689	1
Fage_P105a	65	Pulse	99	2694066	14748	1
Fage_P105a	66	Picture	Fixation Cross Sternberg Symbols after Stroop	2704142	0	1	37320	2	0	next	other	0
Fage_P105a	66	Pulse	99	2706466	2324	1
Fage_P105a	66	Pulse	99	2718866	14724	1
Fage_P105a	66	Pulse	99	2731266	27124	1
Fage_P105a	67	Picture	Retrieval Sternberg Symbols	2741462	0	1	24824	2	0	next	hit	304
Fage_P105a	67	Pulse	99	2743665	2203	1
Fage_P105a	67	Response	1	2754445	12983	1
Fage_P105a	67	Pulse	99	2756065	14603	1
Fage_P105a	68	Picture	Fixation Cross after Retrieval	2766286	0	1	124619	2	0	next	other	0
Fage_P105a	68	Pulse	99	2768465	2179	1
Fage_P105a	68	Pulse	99	2780864	14578	1
Fage_P105a	68	Pulse	99	2793264	26978	1
Fage_P105a	68	Pulse	99	2805664	39378	1
Fage_P105a	68	Pulse	99	2818063	51777	1
Fage_P105a	68	Pulse	99	2830463	64177	1
Fage_P105a	68	Pulse	99	2842863	76577	1
Fage_P105a	68	Pulse	99	2855263	88977	1
Fage_P105a	68	Pulse	99	2867662	101376	1
Fage_P105a	68	Pulse	99	2880062	113776	1
Fage_P105a	69	Picture	Encoding Sternberg Symbols	2890905	0	1	24824	2	0	next	other	0
Fage_P105a	69	Pulse	99	2892462	1557	1
Fage_P105a	69	Pulse	99	2904861	13956	1
Fage_P105a	70	Picture	Fixation Cross Sternberg Symbols after Encoding	2915729	0	1	12495	3	0	next	other	0
Fage_P105a	70	Pulse	99	2917261	1532	1
Fage_P105a	71	Picture	Stroop Sternberg	2928224	0	2	24825	3	0	next	incorrect	324
Fage_P105a	71	Pulse	99	2929661	1437	1
Fage_P105a	71	Response	2	2936550	8326	1
Fage_P105a	71	Pulse	99	2942060	13836	1
Fage_P105a	72	Picture	Fixation Cross Sternberg Symbols after Stroop	2953049	0	1	37319	2	0	next	other	0
Fage_P105a	72	Pulse	99	2954460	1411	1
Fage_P105a	72	Pulse	99	2966860	13811	1
Fage_P105a	72	Pulse	99	2979259	26210	1
Fage_P105a	73	Picture	Retrieval Sternberg Symbols	2990368	0	1	24824	2	0	next	incorrect	332
Fage_P105a	73	Pulse	99	2991659	1291	1
Fage_P105a	73	Response	2	3000819	10451	1
Fage_P105a	73	Pulse	99	3004059	13691	1
Fage_P105a	74	Picture	Fixation Cross after Retrieval	3015192	0	1	112291	2	0	next	other	0
Fage_P105a	74	Pulse	99	3016459	1267	1
Fage_P105a	74	Pulse	99	3028858	13666	1
Fage_P105a	74	Pulse	99	3041258	26066	1
Fage_P105a	74	Pulse	99	3053658	38466	1
Fage_P105a	74	Pulse	99	3066057	50865	1
Fage_P105a	74	Pulse	99	3078457	63265	1
Fage_P105a	74	Pulse	99	3090857	75665	1
Fage_P105a	74	Pulse	99	3103256	88064	1
Fage_P105a	74	Pulse	99	3115656	100464	1
Fage_P105a	75	Picture	Encoding Sternberg Symbols	3127483	0	1	24824	2	0	next	other	0
Fage_P105a	75	Pulse	99	3128056	573	1
Fage_P105a	75	Pulse	99	3140455	12972	1
Fage_P105a	76	Picture	Fixation Cross Sternberg Symbols after Encoding	3152307	0	1	12495	2	0	next	other	0
Fage_P105a	76	Pulse	99	3152855	548	1
Fage_P105a	77	Picture	Stroop Sternberg	3164802	0	1	24824	2	0	next	hit	351
Fage_P105a	77	Pulse	99	3165255	453	1
Fage_P105a	77	Response	1	3172005	7203	1
Fage_P105a	77	Pulse	99	3177654	12852	1
Fage_P105a	78	Picture	Fixation Cross Sternberg Symbols after Stroop	3189626	0	1	37319	2	0	next	other	0
Fage_P105a	78	Pulse	99	3190054	428	1
Fage_P105a	78	Pulse	99	3202454	12828	1
Fage_P105a	78	Pulse	99	3214854	25228	1
Fage_P105a	79	Picture	Retrieval Sternberg Symbols	3226945	0	1	24824	2	0	next	hit	360
Fage_P105a	79	Pulse	99	3227253	308	1
Fage_P105a	79	Pulse	99	3239653	12708	1
Fage_P105a	79	Response	1	3243523	16578	1
Fage_P105a	80	Picture	Fixation Cross after Retrieval	3251769	0	1	124620	2	0	next	other	0
Fage_P105a	80	Pulse	99	3252053	284	1
Fage_P105a	80	Pulse	99	3264452	12683	1
Fage_P105a	80	Pulse	99	3276852	25083	1
Fage_P105a	80	Pulse	99	3289252	37483	1
Fage_P105a	80	Pulse	99	3301651	49882	1
Fage_P105a	80	Pulse	99	3314051	62282	1
Fage_P105a	80	Pulse	99	3326451	74682	1
Fage_P105a	80	Pulse	99	3338850	87081	1
Fage_P105a	80	Pulse	99	3351250	99481	1
Fage_P105a	80	Pulse	99	3363650	111881	1
Fage_P105a	80	Pulse	99	3376050	124281	1
Fage_P105a	81	Picture	Encoding Sternberg Symbols	3376389	0	1	24824	2	0	next	other	0
Fage_P105a	81	Pulse	99	3388449	12060	1
Fage_P105a	81	Pulse	99	3400849	24460	1
Fage_P105a	82	Picture	Fixation Cross Sternberg Symbols after Encoding	3401213	0	1	12495	2	0	next	other	0
Fage_P105a	82	Pulse	99	3413249	12036	1
Fage_P105a	83	Picture	Stroop Sternberg	3413708	0	1	24824	2	0	next	incorrect	379
Fage_P105a	83	Response	2	3422448	8740	1
Fage_P105a	83	Pulse	99	3425648	11940	1
Fage_P105a	83	Pulse	99	3438048	24340	1
Fage_P105a	84	Picture	Fixation Cross Sternberg Symbols after Stroop	3438532	0	1	37319	3	0	next	other	0
Fage_P105a	84	Pulse	99	3450448	11916	1
Fage_P105a	84	Pulse	99	3462848	24316	1
Fage_P105a	84	Pulse	99	3475247	36715	1
Fage_P105a	85	Picture	Retrieval Sternberg Symbols	3475851	0	2	24824	3	0	next	incorrect	388
Fage_P105a	85	Pulse	99	3487657	11806	1
Fage_P105a	85	Response	2	3488217	12366	1
Fage_P105a	85	Pulse	99	3500056	24205	1
Fage_P105a	86	Picture	Fixation Cross after Retrieval	3500675	0	1	124620	2	0	next	other	0
Fage_P105a	86	Pulse	99	3512456	11781	1
Fage_P105a	86	Pulse	99	3524856	24181	1
Fage_P105a	86	Pulse	99	3537255	36580	1
Fage_P105a	86	Pulse	99	3549655	48980	1
Fage_P105a	86	Pulse	99	3562055	61380	1
Fage_P105a	86	Pulse	99	3574455	73780	1
Fage_P105a	86	Pulse	99	3586854	86179	1
Fage_P105a	86	Pulse	99	3599254	98579	1
Fage_P105a	86	Pulse	99	3611654	110979	1
Fage_P105a	86	Pulse	99	3624053	123378	1
Fage_P105a	87	Picture	Encoding Sternberg Symbols	3625295	0	1	24824	2	0	next	other	0
Fage_P105a	87	Pulse	99	3636453	11158	1
Fage_P105a	87	Pulse	99	3648853	23558	1
Fage_P105a	88	Picture	Fixation Cross Sternberg Symbols after Encoding	3650119	0	1	12495	2	0	next	other	0
Fage_P105a	88	Pulse	99	3661252	11133	1
Fage_P105a	89	Picture	Stroop Sternberg	3662614	0	1	24824	2	0	next	incorrect	407
Fage_P105a	89	Response	2	3669402	6788	1
Fage_P105a	89	Pulse	99	3673652	11038	1
Fage_P105a	89	Pulse	99	3686052	23438	1
Fage_P105a	90	Picture	Fixation Cross Sternberg Symbols after Stroop	3687438	0	1	37320	2	0	next	other	0
Fage_P105a	90	Pulse	99	3698451	11013	1
Fage_P105a	90	Pulse	99	3710851	23413	1
Fage_P105a	90	Pulse	99	3723251	35813	1
Fage_P105a	91	Picture	Retrieval Sternberg Symbols	3724758	0	1	24823	3	0	next	incorrect	415
Fage_P105a	91	Response	2	3733311	8553	1
Fage_P105a	91	Pulse	99	3735650	10892	1
Fage_P105a	91	Pulse	99	3748050	23292	1
Fage_P105a	92	Picture	Fixation Cross after Retrieval	3749581	0	2	112291	4	0	next	other	0
Fage_P105a	92	Pulse	99	3760450	10869	1
Fage_P105a	92	Pulse	99	3772849	23268	1
Fage_P105a	92	Pulse	99	3785249	35668	1
Fage_P105a	92	Pulse	99	3797649	48068	1
Fage_P105a	92	Pulse	99	3810049	60468	1
Fage_P105a	92	Pulse	99	3822448	72867	1
Fage_P105a	92	Pulse	99	3834848	85267	1
Fage_P105a	92	Pulse	99	3847248	97667	1
Fage_P105a	92	Pulse	99	3859647	110066	1
Fage_P105a	93	Picture	Encoding Sternberg Symbols	3861872	0	2	24824	4	0	next	other	0
Fage_P105a	93	Pulse	99	3872047	10175	1
Fage_P105a	93	Pulse	99	3884447	22575	1
Fage_P105a	94	Picture	Fixation Cross Sternberg Symbols after Encoding	3886696	0	2	12496	3	0	next	other	0
Fage_P105a	94	Pulse	99	3896846	10150	1
Fage_P105a	95	Picture	Stroop Sternberg	3899192	0	1	24824	2	0	next	incorrect	434
Fage_P105a	95	Response	2	3907126	7934	1
Fage_P105a	95	Pulse	99	3909246	10054	1
Fage_P105a	95	Pulse	99	3921646	22454	1
Fage_P105a	96	Picture	Fixation Cross Sternberg Symbols after Stroop	3924016	0	1	37319	2	0	next	other	0
Fage_P105a	96	Pulse	99	3934046	10030	1
Fage_P105a	96	Pulse	99	3946445	22429	1
Fage_P105a	96	Pulse	99	3958845	34829	1
Fage_P105a	97	Picture	Retrieval Sternberg Symbols	3961335	0	1	24824	2	0	next	hit	443
Fage_P105a	97	Pulse	99	3971245	9910	1
Fage_P105a	97	Response	1	3974274	12939	1
Fage_P105a	97	Pulse	99	3983644	22309	1
Fage_P105a	98	Picture	Fixation Cross after Retrieval	3986159	0	1	137115	2	0	next	other	0
Fage_P105a	98	Pulse	99	3996044	9885	1
Fage_P105a	98	Pulse	99	4008444	22285	1
Fage_P105a	98	Pulse	99	4020843	34684	1
Fage_P105a	98	Pulse	99	4033243	47084	1
Fage_P105a	98	Pulse	99	4045643	59484	1
Fage_P105a	98	Pulse	99	4058043	71884	1
Fage_P105a	98	Pulse	99	4070442	84283	1
Fage_P105a	98	Pulse	99	4082842	96683	1
Fage_P105a	98	Pulse	99	4095242	109083	1
Fage_P105a	98	Pulse	99	4107641	121482	1
Fage_P105a	98	Pulse	99	4120041	133882	1
Fage_P105a	99	Picture	Encoding Sternberg Symbols	4123274	0	1	24824	2	0	next	other	0
Fage_P105a	99	Pulse	99	4132441	9167	1
Fage_P105a	99	Pulse	99	4144840	21566	1
Fage_P105a	100	Picture	Fixation Cross Sternberg Symbols after Encoding	4148098	0	1	12495	2	0	next	other	0
Fage_P105a	100	Pulse	99	4157240	9142	1
Fage_P105a	101	Picture	Stroop Sternberg	4160593	0	1	24824	2	0	next	incorrect	463
Fage_P105a	101	Response	2	4166610	6017	1
Fage_P105a	101	Pulse	99	4169640	9047	1
Fage_P105a	101	Pulse	99	4182039	21446	1
Fage_P105a	102	Picture	Fixation Cross Sternberg Symbols after Stroop	4185417	0	1	37319	2	0	next	other	0
Fage_P105a	102	Pulse	99	4194439	9022	1
Fage_P105a	102	Pulse	99	4206839	21422	1
Fage_P105a	102	Pulse	99	4219238	33821	1
Fage_P105a	103	Picture	Retrieval Sternberg Symbols	4222736	0	1	24824	2	0	next	hit	472
Fage_P105a	103	Pulse	99	4231638	8902	1
Fage_P105a	103	Response	1	4234368	11632	1
Fage_P105a	103	Pulse	99	4244038	21302	1
Fage_P105a	104	Picture	Fixation Cross after Retrieval	4247560	0	1	149444	2	0	next	other	0
Fage_P105a	104	Pulse	99	4256438	8878	1
Fage_P105a	104	Pulse	99	4268837	21277	1
Fage_P105a	104	Pulse	99	4281237	33677	1
Fage_P105a	104	Pulse	99	4293637	46077	1
Fage_P105a	104	Pulse	99	4306036	58476	1
Fage_P105a	104	Pulse	99	4318436	70876	1
Fage_P105a	104	Pulse	99	4330836	83276	1
Fage_P105a	104	Pulse	99	4343235	95675	1
Fage_P105a	104	Pulse	99	4355635	108075	1
Fage_P105a	104	Pulse	99	4368035	120475	1
Fage_P105a	104	Pulse	99	4380434	132874	1
Fage_P105a	104	Pulse	99	4392834	145274	1
Fage_P105a	105	Picture	Encoding Sternberg Symbols	4397004	0	1	24823	3	0	next	other	0
Fage_P105a	105	Pulse	99	4405234	8230	1
Fage_P105a	105	Pulse	99	4417634	20630	1
Fage_P105a	106	Picture	Fixation Cross Sternberg Symbols after Encoding	4421827	0	2	12496	3	0	next	other	0
Fage_P105a	106	Pulse	99	4430033	8206	1
Fage_P105a	107	Picture	Stroop Sternberg	4434323	0	1	24824	2	0	next	hit	493
Fage_P105a	107	Response	1	4441353	7030	1
Fage_P105a	107	Pulse	99	4442433	8110	1
Fage_P105a	107	Pulse	99	4454833	20510	1
Fage_P105a	108	Picture	Fixation Cross Sternberg Symbols after Stroop	4459147	0	1	37320	2	0	next	other	0
Fage_P105a	108	Pulse	99	4467232	8085	1
Fage_P105a	108	Pulse	99	4479632	20485	1
Fage_P105a	108	Pulse	99	4492032	32885	1
Fage_P105a	109	Picture	Retrieval Sternberg Symbols	4496467	0	1	24823	3	0	next	incorrect	502
Fage_P105a	109	Pulse	99	4504431	7964	1
Fage_P105a	109	Response	2	4508001	11534	1
Fage_P105a	109	Pulse	99	4516831	20364	1
Fage_P105a	110	Picture	Fixation Cross after Retrieval	4521290	0	2	136949	3	0	next	other	0
Fage_P105a	110	Pulse	99	4529231	7941	1
Fage_P105a	110	Pulse	99	4541630	20340	1
Fage_P105a	110	Pulse	99	4554030	32740	1
Fage_P105a	110	Pulse	99	4566430	45140	1
Fage_P105a	110	Pulse	99	4578829	57539	1
Fage_P105a	110	Pulse	99	4591229	69939	1
Fage_P105a	110	Pulse	99	4603629	82339	1
Fage_P105a	110	Pulse	99	4616028	94738	1
Fage_P105a	110	Pulse	99	4628428	107138	1
Fage_P105a	110	Pulse	99	4640828	119538	1
Fage_P105a	110	Pulse	99	4653228	131938	1
Fage_P105a	111	Picture	Encoding Sternberg Symbols	4658239	0	1	24824	2	0	next	other	0
Fage_P105a	111	Pulse	99	4665627	7388	1
Fage_P105a	111	Pulse	99	4678027	19788	1
Fage_P105a	112	Picture	Fixation Cross Sternberg Symbols after Encoding	4683063	0	1	12495	2	0	next	other	0
Fage_P105a	112	Pulse	99	4690427	7364	1
Fage_P105a	113	Picture	Stroop Sternberg	4695558	0	1	24824	2	0	next	incorrect	523
Fage_P105a	113	Pulse	99	4702826	7268	1
Fage_P105a	113	Response	2	4703636	8078	1
Fage_P105a	113	Pulse	99	4715226	19668	1
Fage_P105a	114	Picture	Fixation Cross Sternberg Symbols after Stroop	4720382	0	1	37319	2	0	next	other	0
Fage_P105a	114	Pulse	99	4727626	7244	1
Fage_P105a	114	Pulse	99	4740025	19643	1
Fage_P105a	114	Pulse	99	4752425	32043	1
Fage_P105a	115	Picture	Retrieval Sternberg Symbols	4757701	0	1	24824	2	0	next	incorrect	531
Fage_P105a	115	Pulse	99	4764825	7124	1
Fage_P105a	115	Response	2	4771995	14294	1
Fage_P105a	115	Pulse	99	4777224	19523	1
Fage_P105a	116	Picture	Fixation Cross after Retrieval	4782525	0	1	112291	2	0	next	other	0
Fage_P105a	116	Pulse	99	4789624	7099	1
Fage_P105a	116	Pulse	99	4802024	19499	1
Fage_P105a	116	Pulse	99	4814424	31899	1
Fage_P105a	116	Pulse	99	4826823	44298	1
Fage_P105a	116	Pulse	99	4839223	56698	1
Fage_P105a	116	Pulse	99	4851623	69098	1
Fage_P105a	116	Pulse	99	4864022	81497	1
Fage_P105a	116	Pulse	99	4876422	93897	1
Fage_P105a	116	Pulse	99	4888822	106297	1
Fage_P105a	117	Picture	Encoding Sternberg Symbols	4894816	0	1	24824	2	0	next	other	0
Fage_P105a	117	Pulse	99	4901221	6405	1
Fage_P105a	117	Pulse	99	4913621	18805	1
Fage_P105a	118	Picture	Fixation Cross Sternberg Symbols after Encoding	4919640	0	1	12496	2	0	next	other	0
Fage_P105a	118	Pulse	99	4926021	6381	1
Fage_P105a	119	Picture	Stroop Sternberg	4932136	0	1	24824	2	0	next	incorrect	550
Fage_P105a	119	Pulse	99	4938421	6285	1
Fage_P105a	119	Response	2	4940270	8134	1
Fage_P105a	119	Pulse	99	4950820	18684	1
Fage_P105a	120	Picture	Fixation Cross Sternberg Symbols after Stroop	4956960	0	1	37319	2	0	next	other	0
Fage_P105a	120	Pulse	99	4963220	6260	1
Fage_P105a	120	Pulse	99	4975620	18660	1
Fage_P105a	120	Pulse	99	4988019	31059	1
Fage_P105a	121	Picture	Retrieval Sternberg Symbols	4994279	0	1	24824	2	0	next	incorrect	558
Fage_P105a	121	Pulse	99	5000419	6140	1
Fage_P105a	121	Response	2	5003319	9040	1
Fage_P105a	121	Pulse	99	5012819	18540	1
Fage_P105a	122	Picture	Fixation Cross after Retrieval	5019103	0	1	149443	2	0	next	other	0
Fage_P105a	122	Pulse	99	5025218	6115	1
Fage_P105a	122	Pulse	99	5037618	18515	1
Fage_P105a	122	Pulse	99	5050018	30915	1
Fage_P105a	122	Pulse	99	5062417	43314	1
Fage_P105a	122	Pulse	99	5074817	55714	1
Fage_P105a	122	Pulse	99	5087217	68114	1
Fage_P105a	122	Pulse	99	5099616	80513	1
Fage_P105a	122	Pulse	99	5112016	92913	1
Fage_P105a	122	Pulse	99	5124416	105313	1
Fage_P105a	122	Pulse	99	5136815	117712	1
Fage_P105a	122	Pulse	99	5149215	130112	1
Fage_P105a	122	Pulse	99	5161615	142512	1
Fage_P105a	123	Picture	Encoding Sternberg Symbols	5168546	0	1	24824	2	0	next	other	0
Fage_P105a	123	Pulse	99	5174015	5469	1
Fage_P105a	123	Pulse	99	5186414	17868	1
Fage_P105a	124	Picture	Fixation Cross Sternberg Symbols after Encoding	5193370	0	1	12496	2	0	next	other	0
Fage_P105a	124	Pulse	99	5198814	5444	1
Fage_P105a	125	Picture	Stroop Sternberg	5205866	0	1	24824	2	0	next	incorrect	580
Fage_P105a	125	Pulse	99	5211224	5358	1
Fage_P105a	125	Response	2	5214693	8827	1
Fage_P105a	125	Pulse	99	5223623	17757	1
Fage_P105a	126	Picture	Fixation Cross Sternberg Symbols after Stroop	5230690	0	1	37319	2	0	next	other	0
Fage_P105a	126	Pulse	99	5236023	5333	1
Fage_P105a	126	Pulse	99	5248423	17733	1
Fage_P105a	126	Pulse	99	5260822	30132	1
Fage_P105a	127	Picture	Retrieval Sternberg Symbols	5268009	0	1	24824	2	0	next	hit	588
Fage_P105a	127	Pulse	99	5273222	5213	1
Fage_P105a	127	Response	1	5279462	11453	1
Fage_P105a	127	Pulse	99	5285622	17613	1
Fage_P105a	128	Picture	Fixation Cross after Retrieval	5292833	0	1	124619	3	0	next	other	0
Fage_P105a	128	Pulse	99	5298022	5189	1
Fage_P105a	128	Pulse	99	5310421	17588	1
Fage_P105a	128	Pulse	99	5322821	29988	1
Fage_P105a	128	Pulse	99	5335220	42387	1
Fage_P105a	128	Pulse	99	5347620	54787	1
Fage_P105a	128	Pulse	99	5360020	67187	1
Fage_P105a	128	Pulse	99	5372420	79587	1
Fage_P105a	128	Pulse	99	5384819	91986	1
Fage_P105a	128	Pulse	99	5397219	104386	1
Fage_P105a	128	Pulse	99	5409619	116786	1
Fage_P105a	129	Picture	Encoding Sternberg Symbols	5417452	0	2	24824	4	0	next	other	0
Fage_P105a	129	Pulse	99	5422019	4567	1
Fage_P105a	129	Pulse	99	5434418	16966	1
Fage_P105a	130	Picture	Fixation Cross Sternberg Symbols after Encoding	5442276	0	2	12496	3	0	next	other	0
Fage_P105a	130	Pulse	99	5446818	4542	1
Fage_P105a	131	Picture	Stroop Sternberg	5454772	0	1	24824	2	0	next	incorrect	608
Fage_P105a	131	Pulse	99	5459218	4446	1
Fage_P105a	131	Response	2	5462477	7705	1
Fage_P105a	131	Pulse	99	5471617	16845	1
Fage_P105a	132	Picture	Fixation Cross Sternberg Symbols after Stroop	5479596	0	1	37319	2	0	next	other	0
Fage_P105a	132	Pulse	99	5484017	4421	1
Fage_P105a	132	Pulse	99	5496417	16821	1
Fage_P105a	132	Pulse	99	5508816	29220	1
Fage_P105a	133	Picture	Retrieval Sternberg Symbols	5516915	0	1	24824	2	0	next	hit	617
Fage_P105a	133	Pulse	99	5521216	4301	1
Fage_P105a	133	Pulse	99	5533616	16701	1
Fage_P105a	133	Response	1	5536735	19820	1
Fage_P105a	134	Picture	Fixation Cross after Retrieval	5541739	0	1	112291	2	0	next	other	0
Fage_P105a	134	Pulse	99	5546015	4276	1
Fage_P105a	134	Pulse	99	5558415	16676	1
Fage_P105a	134	Pulse	99	5570815	29076	1
Fage_P105a	134	Pulse	99	5583214	41475	1
Fage_P105a	134	Pulse	99	5595614	53875	1
Fage_P105a	134	Pulse	99	5608014	66275	1
Fage_P105a	134	Pulse	99	5620413	78674	1
Fage_P105a	134	Pulse	99	5632813	91074	1
Fage_P105a	134	Pulse	99	5645213	103474	1
Fage_P105a	135	Picture	Encoding Sternberg Symbols	5654030	0	1	24824	2	0	next	other	0
Fage_P105a	135	Pulse	99	5657612	3582	1
Fage_P105a	135	Pulse	99	5670012	15982	1
Fage_P105a	136	Picture	Fixation Cross Sternberg Symbols after Encoding	5678854	0	1	12495	2	0	next	other	0
Fage_P105a	136	Pulse	99	5682412	3558	1
Fage_P105a	137	Picture	Stroop Sternberg	5691349	0	1	24824	2	0	next	hit	635
Fage_P105a	137	Pulse	99	5694812	3463	1
Fage_P105a	137	Response	1	5698631	7282	1
Fage_P105a	137	Pulse	99	5707211	15862	1
Fage_P105a	138	Picture	Fixation Cross Sternberg Symbols after Stroop	5716173	0	1	37319	3	0	next	other	0
Fage_P105a	138	Pulse	99	5719611	3438	1
Fage_P105a	138	Pulse	99	5732011	15838	1
Fage_P105a	138	Pulse	99	5744410	28237	1
Fage_P105a	139	Picture	Retrieval Sternberg Symbols	5753492	0	2	24824	4	0	next	hit	643
Fage_P105a	139	Pulse	99	5756810	3318	1
Fage_P105a	139	Response	1	5767890	14398	1
Fage_P105a	139	Pulse	99	5769210	15718	1
Fage_P105a	140	Picture	Fixation Cross after Retrieval	5778316	0	2	136949	3	0	next	other	0
Fage_P105a	140	Pulse	99	5781609	3293	1
Fage_P105a	140	Pulse	99	5794009	15693	1
Fage_P105a	140	Pulse	99	5806409	28093	1
Fage_P105a	140	Pulse	99	5818809	40493	1
Fage_P105a	140	Pulse	99	5831208	52892	1
Fage_P105a	140	Pulse	99	5843608	65292	1
Fage_P105a	140	Pulse	99	5856008	77692	1
Fage_P105a	140	Pulse	99	5868407	90091	1
Fage_P105a	140	Pulse	99	5880807	102491	1
Fage_P105a	140	Pulse	99	5893207	114891	1
Fage_P105a	140	Pulse	99	5905606	127290	1
Fage_P105a	141	Picture	Encoding Sternberg Symbols	5915265	0	1	24824	2	0	next	other	0
Fage_P105a	141	Pulse	99	5918006	2741	1
Fage_P105a	141	Pulse	99	5930406	15141	1
Fage_P105a	142	Picture	Fixation Cross Sternberg Symbols after Encoding	5940089	0	1	12495	2	0	next	other	0
Fage_P105a	142	Pulse	99	5942805	2716	1
Fage_P105a	143	Picture	Stroop Sternberg	5952584	0	1	24824	2	0	next	hit	664
Fage_P105a	143	Pulse	99	5955205	2621	1
Fage_P105a	143	Response	1	5961045	8461	1
Fage_P105a	143	Pulse	99	5967605	15021	1
Fage_P105a	144	Picture	Fixation Cross Sternberg Symbols after Stroop	5977408	0	1	37319	2	0	next	other	0
Fage_P105a	144	Pulse	99	5980005	2597	1
Fage_P105a	144	Pulse	99	5992404	14996	1
Fage_P105a	144	Pulse	99	6004804	27396	1
Fage_P105a	145	Picture	Retrieval Sternberg Symbols	6014727	0	1	24824	2	0	next	incorrect	672
Fage_P105a	145	Pulse	99	6017204	2477	1
Fage_P105a	145	Response	2	6024343	9616	1
Fage_P105a	145	Pulse	99	6029603	14876	1
Fage_P105a	146	Picture	Fixation Cross after Retrieval	6039551	0	1	112291	2	0	next	other	0
Fage_P105a	146	Pulse	99	6042003	2452	1
Fage_P105a	146	Pulse	99	6054403	14852	1
Fage_P105a	146	Pulse	99	6066802	27251	1
Fage_P105a	146	Pulse	99	6079202	39651	1
Fage_P105a	146	Pulse	99	6091602	52051	1
Fage_P105a	146	Pulse	99	6104001	64450	1
Fage_P105a	146	Pulse	99	6116401	76850	1
Fage_P105a	146	Pulse	99	6128801	89250	1
Fage_P105a	146	Pulse	99	6141200	101649	1
Fage_P105a	147	Picture	Instruction Sternberg Letters	6151842	0	1	37320	2	0	next	other	0
Fage_P105a	147	Pulse	99	6153600	1758	1
Fage_P105a	147	Pulse	99	6166000	14158	1
Fage_P105a	147	Pulse	99	6178400	26558	1
Fage_P105a	148	Picture	Encoding Sternberg Letters	6189162	0	1	24823	3	0	next	other	0
Fage_P105a	148	Pulse	99	6190799	1637	1
Fage_P105a	148	Pulse	99	6203199	14037	1
Fage_P105a	149	Picture	Fixation Cross Sternberg Letters after Encoding	6213985	0	2	12496	3	0	next	other	0
Fage_P105a	149	Pulse	99	6215598	1613	1
Fage_P105a	150	Picture	Stroop Sternberg	6226481	0	1	24824	2	0	next	incorrect	695
Fage_P105a	150	Pulse	99	6227998	1517	1
Fage_P105a	150	Response	2	6234968	8487	1
Fage_P105a	150	Pulse	99	6240398	13917	1
Fage_P105a	151	Picture	Fixation Cross Sternberg Letters after Stroop	6251305	0	1	37319	2	0	next	other	0
Fage_P105a	151	Pulse	99	6252798	1493	1
Fage_P105a	151	Pulse	99	6265197	13892	1
Fage_P105a	151	Pulse	99	6277597	26292	1
Fage_P105a	152	Picture	Retrieval Sternberg Letters	6288624	0	1	24824	2	0	next	incorrect	703
Fage_P105a	152	Pulse	99	6289997	1373	1
Fage_P105a	152	Response	2	6300006	11382	1
Fage_P105a	152	Pulse	99	6302396	13772	1
Fage_P105a	153	Picture	Fixation Cross after Retrieval	6313448	0	1	112291	2	0	next	other	0
Fage_P105a	153	Pulse	99	6314796	1348	1
Fage_P105a	153	Pulse	99	6327196	13748	1
Fage_P105a	153	Pulse	99	6339595	26147	1
Fage_P105a	153	Pulse	99	6351995	38547	1
Fage_P105a	153	Pulse	99	6364395	50947	1
Fage_P105a	153	Pulse	99	6376795	63347	1
Fage_P105a	153	Pulse	99	6389194	75746	1
Fage_P105a	153	Pulse	99	6401594	88146	1
Fage_P105a	153	Pulse	99	6413994	100546	1
Fage_P105a	154	Picture	Encoding Sternberg Letters	6425739	0	1	24824	2	0	next	other	0
Fage_P105a	154	Pulse	99	6426393	654	1
Fage_P105a	154	Pulse	99	6438793	13054	1
Fage_P105a	155	Picture	Fixation Cross Sternberg Letters after Encoding	6450563	0	1	12495	2	0	next	other	0
Fage_P105a	155	Pulse	99	6451193	630	1
Fage_P105a	156	Picture	Stroop Sternberg	6463058	0	1	24824	2	0	next	incorrect	722
Fage_P105a	156	Pulse	99	6463592	534	1
Fage_P105a	156	Response	2	6468682	5624	1
Fage_P105a	156	Pulse	99	6475992	12934	1
Fage_P105a	157	Picture	Fixation Cross Sternberg Letters after Stroop	6487882	0	1	37319	3	0	next	other	0
Fage_P105a	157	Pulse	99	6488392	510	1
Fage_P105a	157	Pulse	99	6500791	12909	1
Fage_P105a	157	Pulse	99	6513191	25309	1
Fage_P105a	158	Picture	Retrieval Sternberg Letters	6525201	0	2	24824	3	0	next	hit	730
Fage_P105a	158	Pulse	99	6525591	390	1
Fage_P105a	158	Response	1	6536181	10980	1
Fage_P105a	158	Pulse	99	6537990	12789	1
Fage_P105a	159	Picture	Fixation Cross after Retrieval	6550025	0	1	149444	2	0	next	other	0
Fage_P105a	159	Pulse	99	6550390	365	1
Fage_P105a	159	Pulse	99	6562790	12765	1
Fage_P105a	159	Pulse	99	6575190	25165	1
Fage_P105a	159	Pulse	99	6587589	37564	1
Fage_P105a	159	Pulse	99	6599989	49964	1
Fage_P105a	159	Pulse	99	6612389	62364	1
Fage_P105a	159	Pulse	99	6624788	74763	1
Fage_P105a	159	Pulse	99	6637188	87163	1
Fage_P105a	159	Pulse	99	6649588	99563	1
Fage_P105a	159	Pulse	99	6661987	111962	1
Fage_P105a	159	Pulse	99	6674387	124362	1
Fage_P105a	159	Pulse	99	6686787	136762	1
Fage_P105a	159	Pulse	99	6699187	149162	1
Fage_P105a	160	Picture	Encoding Sternberg Letters	6699469	0	1	24824	2	0	next	other	0
Fage_P105a	160	Pulse	99	6711586	12117	1
Fage_P105a	160	Pulse	99	6723986	24517	1
Fage_P105a	161	Picture	Fixation Cross Sternberg Letters after Encoding	6724293	0	1	12495	2	0	next	other	0
Fage_P105a	161	Pulse	99	6736386	12093	1
Fage_P105a	162	Picture	Stroop Sternberg	6736788	0	1	24824	2	0	next	hit	752
Fage_P105a	162	Response	1	6744485	7697	1
Fage_P105a	162	Pulse	99	6748785	11997	1
Fage_P105a	162	Pulse	99	6761185	24397	1
Fage_P105a	163	Picture	Fixation Cross Sternberg Letters after Stroop	6761612	0	1	37320	2	0	next	other	0
Fage_P105a	163	Pulse	99	6773585	11973	1
Fage_P105a	163	Pulse	99	6785984	24372	1
Fage_P105a	163	Pulse	99	6798384	36772	1
Fage_P105a	164	Picture	Retrieval Sternberg Letters	6798932	0	1	24824	2	0	next	hit	760
Fage_P105a	164	Response	1	6809004	10072	1
Fage_P105a	164	Pulse	99	6810784	11852	1
Fage_P105a	164	Pulse	99	6823183	24251	1
Fage_P105a	165	Picture	Fixation Cross after Retrieval	6823756	0	1	124619	2	0	next	other	0
Fage_P105a	165	Pulse	99	6835583	11827	1
Fage_P105a	165	Pulse	99	6847983	24227	1
Fage_P105a	165	Pulse	99	6860383	36627	1
Fage_P105a	165	Pulse	99	6872782	49026	1
Fage_P105a	165	Pulse	99	6885182	61426	1
Fage_P105a	165	Pulse	99	6897581	73825	1
Fage_P105a	165	Pulse	99	6909981	86225	1
Fage_P105a	165	Pulse	99	6922381	98625	1
Fage_P105a	165	Pulse	99	6934781	111025	1
Fage_P105a	165	Pulse	99	6947180	123424	1
Fage_P105a	166	Picture	Encoding Sternberg Letters	6948375	0	1	24824	2	0	next	other	0
Fage_P105a	166	Pulse	99	6959580	11205	1
Fage_P105a	166	Pulse	99	6971980	23605	1
Fage_P105a	167	Picture	Fixation Cross Sternberg Letters after Encoding	6973199	0	1	12495	3	0	next	other	0
Fage_P105a	167	Pulse	99	6984379	11180	1
Fage_P105a	168	Picture	Stroop Sternberg	6985694	0	2	24824	4	0	next	hit	780
Fage_P105a	168	Response	1	6992619	6925	1
Fage_P105a	168	Pulse	99	6996779	11085	1
Fage_P105a	168	Pulse	99	7009179	23485	1
Fage_P105a	169	Picture	Fixation Cross Sternberg Letters after Stroop	7010518	0	2	37320	3	0	next	other	0
Fage_P105a	169	Pulse	99	7021578	11060	1
Fage_P105a	169	Pulse	99	7033978	23460	1
Fage_P105a	169	Pulse	99	7046378	35860	1
Fage_P105a	170	Picture	Retrieval Sternberg Letters	7047838	0	1	24823	3	0	next	incorrect	789
Fage_P105a	170	Pulse	99	7058778	10940	1
Fage_P105a	170	Response	2	7059417	11579	1
Fage_P105a	170	Pulse	99	7071177	23339	1
Fage_P105a	171	Picture	Fixation Cross after Retrieval	7072661	0	2	137116	3	0	next	other	0
Fage_P105a	171	Pulse	99	7083587	10926	1
Fage_P105a	171	Pulse	99	7095987	23326	1
Fage_P105a	171	Pulse	99	7108386	35725	1
Fage_P105a	171	Pulse	99	7120786	48125	1
Fage_P105a	171	Pulse	99	7133186	60525	1
Fage_P105a	171	Pulse	99	7145585	72924	1
Fage_P105a	171	Pulse	99	7157985	85324	1
Fage_P105a	171	Pulse	99	7170385	97724	1
Fage_P105a	171	Pulse	99	7182784	110123	1
Fage_P105a	171	Pulse	99	7195184	122523	1
Fage_P105a	171	Pulse	99	7207584	134923	1
Fage_P105a	172	Picture	Encoding Sternberg Letters	7209777	0	1	24824	2	0	next	other	0
Fage_P105a	172	Pulse	99	7219984	10207	1
Fage_P105a	172	Pulse	99	7232383	22606	1
Fage_P105a	173	Picture	Fixation Cross Sternberg Letters after Encoding	7234601	0	1	12495	2	0	next	other	0
Fage_P105a	173	Pulse	99	7244783	10182	1
Fage_P105a	174	Picture	Stroop Sternberg	7247096	0	1	24824	2	0	next	incorrect	809
Fage_P105a	174	Response	2	7253853	6757	1
Fage_P105a	174	Pulse	99	7257182	10086	1
Fage_P105a	174	Pulse	99	7269582	22486	1
Fage_P105a	175	Picture	Fixation Cross Sternberg Letters after Stroop	7271920	0	1	37319	2	0	next	other	0
Fage_P105a	175	Pulse	99	7281982	10062	1
Fage_P105a	175	Pulse	99	7294382	22462	1
Fage_P105a	175	Pulse	99	7306781	34861	1
Fage_P105a	176	Picture	Retrieval Sternberg Letters	7309239	0	1	24824	2	0	next	hit	817
Fage_P105a	176	Response	1	7318741	9502	1
Fage_P105a	176	Pulse	99	7319181	9942	1
Fage_P105a	176	Pulse	99	7331581	22342	1
Fage_P105a	177	Picture	Fixation Cross after Retrieval	7334063	0	1	124620	2	0	next	other	0
Fage_P105a	177	Pulse	99	7343980	9917	1
Fage_P105a	177	Pulse	99	7356380	22317	1
Fage_P105a	177	Pulse	99	7368780	34717	1
Fage_P105a	177	Pulse	99	7381180	47117	1
Fage_P105a	177	Pulse	99	7393579	59516	1
Fage_P105a	177	Pulse	99	7405979	71916	1
Fage_P105a	177	Pulse	99	7418378	84315	1
Fage_P105a	177	Pulse	99	7430778	96715	1
Fage_P105a	177	Pulse	99	7443178	109115	1
Fage_P105a	177	Pulse	99	7455578	121515	1
Fage_P105a	178	Picture	Encoding Sternberg Letters	7458683	0	1	24824	2	0	next	other	0
Fage_P105a	178	Pulse	99	7467977	9294	1
Fage_P105a	178	Pulse	99	7480377	21694	1
Fage_P105a	179	Picture	Fixation Cross Sternberg Letters after Encoding	7483507	0	1	12495	2	0	next	other	0
Fage_P105a	179	Pulse	99	7492777	9270	1
Fage_P105a	180	Picture	Stroop Sternberg	7496002	0	1	24824	2	0	next	incorrect	837
Fage_P105a	180	Response	2	7502626	6624	1
Fage_P105a	180	Pulse	99	7505176	9174	1
Fage_P105a	180	Pulse	99	7517576	21574	1
Fage_P105a	181	Picture	Fixation Cross Sternberg Letters after Stroop	7520826	0	1	37319	2	0	next	other	0
Fage_P105a	181	Pulse	99	7529976	9150	1
Fage_P105a	181	Pulse	99	7542375	21549	1
Fage_P105a	181	Pulse	99	7554775	33949	1
Fage_P105a	182	Picture	Retrieval Sternberg Letters	7558145	0	1	24824	2	0	next	incorrect	847
Fage_P105a	182	Pulse	99	7567175	9030	1
Fage_P105a	182	Pulse	99	7579575	21430	1
Fage_P105a	182	Response	2	7581774	23629	1
Fage_P105a	183	Picture	Fixation Cross after Retrieval	7582969	0	1	112291	2	0	next	other	0
Fage_P105a	183	Pulse	99	7591974	9005	1
Fage_P105a	183	Pulse	99	7604374	21405	1
Fage_P105a	183	Pulse	99	7616773	33804	1
Fage_P105a	183	Pulse	99	7629173	46204	1
Fage_P105a	183	Pulse	99	7641573	58604	1
Fage_P105a	183	Pulse	99	7653973	71004	1
Fage_P105a	183	Pulse	99	7666372	83403	1
Fage_P105a	183	Pulse	99	7678772	95803	1
Fage_P105a	183	Pulse	99	7691172	108203	1
Fage_P105a	184	Picture	Encoding Sternberg Letters	7695260	0	1	24824	2	0	next	other	0
Fage_P105a	184	Pulse	99	7703571	8311	1
Fage_P105a	184	Pulse	99	7715971	20711	1
Fage_P105a	185	Picture	Fixation Cross Sternberg Letters after Encoding	7720084	0	1	12495	3	0	next	other	0
Fage_P105a	185	Pulse	99	7728371	8287	1
Fage_P105a	186	Picture	Stroop Sternberg	7732579	0	2	24824	3	0	next	hit	864
Fage_P105a	186	Response	1	7740371	7792	1
Fage_P105a	186	Pulse	99	7740770	8191	1
Fage_P105a	186	Pulse	99	7753170	20591	1
Fage_P105a	187	Picture	Fixation Cross Sternberg Letters after Stroop	7757403	0	1	37320	2	0	next	other	0
Fage_P105a	187	Pulse	99	7765570	8167	1
Fage_P105a	187	Pulse	99	7777970	20567	1
Fage_P105a	187	Pulse	99	7790369	32966	1
Fage_P105a	188	Picture	Retrieval Sternberg Letters	7794723	0	1	24824	2	0	next	incorrect	873
Fage_P105a	188	Pulse	99	7802769	8046	1
Fage_P105a	188	Response	2	7806419	11696	1
Fage_P105a	188	Pulse	99	7815169	20446	1
Fage_P105a	189	Picture	Fixation Cross after Retrieval	7819547	0	1	112291	2	0	next	other	0
Fage_P105a	189	Pulse	99	7827568	8021	1
Fage_P105a	189	Pulse	99	7839968	20421	1
Fage_P105a	189	Pulse	99	7852368	32821	1
Fage_P105a	189	Pulse	99	7864767	45220	1
Fage_P105a	189	Pulse	99	7877167	57620	1
Fage_P105a	189	Pulse	99	7889567	70020	1
Fage_P105a	189	Pulse	99	7901966	82419	1
Fage_P105a	189	Pulse	99	7914366	94819	1
Fage_P105a	189	Pulse	99	7926766	107219	1
Fage_P105a	190	Picture	Encoding Sternberg Letters	7931838	0	1	24824	2	0	next	other	0
Fage_P105a	190	Pulse	99	7939166	7328	1
Fage_P105a	190	Pulse	99	7951565	19727	1
Fage_P105a	191	Picture	Fixation Cross Sternberg Letters after Encoding	7956662	0	1	12495	2	0	next	other	0
Fage_P105a	191	Pulse	99	7963965	7303	1
Fage_P105a	192	Picture	Stroop Sternberg	7969157	0	1	24824	2	0	next	incorrect	891
Fage_P105a	192	Response	2	7975065	5908	1
Fage_P105a	192	Pulse	99	7976364	7207	1
Fage_P105a	192	Pulse	99	7988764	19607	1
Fage_P105a	193	Picture	Fixation Cross Sternberg Letters after Stroop	7993981	0	1	37319	2	0	next	other	0
Fage_P105a	193	Pulse	99	8001164	7183	1
Fage_P105a	193	Pulse	99	8013564	19583	1
Fage_P105a	193	Pulse	99	8025963	31982	1
Fage_P105a	194	Picture	Retrieval Sternberg Letters	8031300	0	1	24824	2	0	next	hit	900
Fage_P105a	194	Pulse	99	8038363	7063	1
Fage_P105a	194	Response	1	8042103	10803	1
Fage_P105a	194	Pulse	99	8050763	19463	1
Fage_P105a	195	Picture	Fixation Cross after Retrieval	8056124	0	1	137115	2	0	next	other	0
Fage_P105a	195	Pulse	99	8063162	7038	1
Fage_P105a	195	Pulse	99	8075562	19438	1
Fage_P105a	195	Pulse	99	8087962	31838	1
Fage_P105a	195	Pulse	99	8100361	44237	1
Fage_P105a	195	Pulse	99	8112761	56637	1
Fage_P105a	195	Pulse	99	8125161	69037	1
Fage_P105a	195	Pulse	99	8137560	81436	1
Fage_P105a	195	Pulse	99	8149960	93836	1
Fage_P105a	195	Pulse	99	8162360	106236	1
Fage_P105a	195	Pulse	99	8174760	118636	1
Fage_P105a	195	Pulse	99	8187159	131035	1
Fage_P105a	196	Picture	Encoding Sternberg Letters	8193239	0	1	24824	2	0	next	other	0
Fage_P105a	196	Pulse	99	8199559	6320	1
Fage_P105a	196	Pulse	99	8211959	18720	1
Fage_P105a	197	Picture	Fixation Cross Sternberg Letters after Encoding	8218063	0	1	12495	2	0	next	other	0
Fage_P105a	197	Pulse	99	8224358	6295	1
Fage_P105a	198	Picture	Stroop Sternberg	8230558	0	1	24824	2	0	next	hit	921
Fage_P105a	198	Pulse	99	8236758	6200	1
Fage_P105a	198	Response	1	8237378	6820	1
Fage_P105a	198	Pulse	99	8249158	18600	1
Fage_P105a	199	Picture	Fixation Cross Sternberg Letters after Stroop	8255382	0	1	37320	2	0	next	other	0
Fage_P105a	199	Pulse	99	8261558	6176	1
Fage_P105a	199	Pulse	99	8273957	18575	1
Fage_P105a	199	Pulse	99	8286357	30975	1
Fage_P105a	200	Picture	Retrieval Sternberg Letters	8292702	0	1	24823	3	0	next	incorrect	929
Fage_P105a	200	Pulse	99	8298757	6055	1
Fage_P105a	200	Response	2	8302336	9634	1
Fage_P105a	200	Pulse	99	8311156	18454	1
Fage_P105a	201	Picture	Fixation Cross after Retrieval	8317525	0	2	124620	3	0	next	other	0
Fage_P105a	201	Pulse	99	8323556	6031	1
Fage_P105a	201	Pulse	99	8335956	18431	1
Fage_P105a	201	Pulse	99	8348355	30830	1
Fage_P105a	201	Pulse	99	8360755	43230	1
Fage_P105a	201	Pulse	99	8373155	55630	1
Fage_P105a	201	Pulse	99	8385554	68029	1
Fage_P105a	201	Pulse	99	8397954	80429	1
Fage_P105a	201	Pulse	99	8410354	92829	1
Fage_P105a	201	Pulse	99	8422753	105228	1
Fage_P105a	201	Pulse	99	8435153	117628	1
Fage_P105a	202	Picture	Encoding Sternberg Letters	8442145	0	1	24824	2	0	next	other	0
Fage_P105a	202	Pulse	99	8447553	5408	1
Fage_P105a	202	Pulse	99	8459953	17808	1
Fage_P105a	203	Picture	Fixation Cross Sternberg Letters after Encoding	8466969	0	1	12495	2	0	next	other	0
Fage_P105a	203	Pulse	99	8472352	5383	1
Fage_P105a	204	Picture	Stroop Sternberg	8479464	0	1	24824	2	0	next	incorrect	949
Fage_P105a	204	Pulse	99	8484752	5288	1
Fage_P105a	204	Response	2	8484852	5388	1
Fage_P105a	204	Pulse	99	8497152	17688	1
Fage_P105a	205	Picture	Fixation Cross Sternberg Letters after Stroop	8504288	0	1	37320	2	0	next	other	0
Fage_P105a	205	Pulse	99	8509551	5263	1
Fage_P105a	205	Pulse	99	8521951	17663	1
Fage_P105a	205	Pulse	99	8534351	30063	1
Fage_P105a	206	Picture	Retrieval Sternberg Letters	8541608	0	1	24824	2	0	next	incorrect	957
Fage_P105a	206	Pulse	99	8546750	5142	1
Fage_P105a	206	Response	2	8558400	16792	1
Fage_P105a	206	Pulse	99	8559150	17542	1
Fage_P105a	207	Picture	Fixation Cross after Retrieval	8566432	0	1	149443	2	0	next	other	0
Fage_P105a	207	Pulse	99	8571550	5118	1
Fage_P105a	207	Pulse	99	8583949	17517	1
Fage_P105a	207	Pulse	99	8596349	29917	1
Fage_P105a	207	Pulse	99	8608749	42317	1
Fage_P105a	207	Pulse	99	8621148	54716	1
Fage_P105a	207	Pulse	99	8633548	67116	1
Fage_P105a	207	Pulse	99	8645948	79516	1
Fage_P105a	207	Pulse	99	8658347	91915	1
Fage_P105a	207	Pulse	99	8670747	104315	1
Fage_P105a	207	Pulse	99	8683147	116715	1
Fage_P105a	207	Pulse	99	8695547	129115	1
Fage_P105a	207	Pulse	99	8707946	141514	1
Fage_P105a	208	Picture	Encoding Sternberg Letters	8715875	0	1	24824	3	0	next	other	0
Fage_P105a	208	Pulse	99	8720346	4471	1
Fage_P105a	208	Pulse	99	8732746	16871	1
Fage_P105a	209	Picture	Fixation Cross Sternberg Letters after Encoding	8740699	0	2	12496	3	0	next	other	0
Fage_P105a	209	Pulse	99	8745145	4446	1
Fage_P105a	210	Picture	Stroop Sternberg	8753195	0	1	24823	3	0	next	incorrect	979
Fage_P105a	210	Pulse	99	8757545	4350	1
Fage_P105a	210	Response	2	8759735	6540	1
Fage_P105a	210	Pulse	99	8769945	16750	1
Fage_P105a	211	Picture	Fixation Cross Sternberg Letters after Stroop	8778018	0	2	37320	3	0	next	other	0
Fage_P105a	211	Pulse	99	8782344	4326	1
Fage_P105a	211	Pulse	99	8794744	16726	1
Fage_P105a	211	Pulse	99	8807144	29126	1
Fage_P105a	212	Picture	Retrieval Sternberg Letters	8815338	0	1	24824	2	0	next	hit	988
Fage_P105a	212	Pulse	99	8819544	4206	1
Fage_P105a	212	Pulse	99	8831943	16605	1
Fage_P105a	212	Response	1	8834623	19285	1
Fage_P105a	213	Picture	Fixation Cross after Retrieval	8840162	0	1	124619	2	0	next	other	0
Fage_P105a	213	Pulse	99	8844343	4181	1
Fage_P105a	213	Pulse	99	8856743	16581	1
Fage_P105a	213	Pulse	99	8869142	28980	1
Fage_P105a	213	Pulse	99	8881542	41380	1
Fage_P105a	213	Pulse	99	8893942	53780	1
Fage_P105a	213	Pulse	99	8906341	66179	1
Fage_P105a	213	Pulse	99	8918741	78579	1
Fage_P105a	213	Pulse	99	8931141	90979	1
Fage_P105a	213	Pulse	99	8943541	103379	1
Fage_P105a	213	Pulse	99	8955940	115778	1
Fage_P105a	214	Picture	Encoding Sternberg Letters	8964781	0	1	24824	2	0	next	other	0
Fage_P105a	214	Pulse	99	8968350	3569	1
Fage_P105a	214	Pulse	99	8980749	15968	1
Fage_P105a	215	Picture	Fixation Cross Sternberg Letters after Encoding	8989605	0	1	12496	2	0	next	other	0
Fage_P105a	215	Pulse	99	8993149	3544	1
Fage_P105a	216	Picture	Stroop Sternberg	9002101	0	1	24824	2	0	next	incorrect	1007
Fage_P105a	216	Pulse	99	9005549	3448	1
Fage_P105a	216	Response	2	9008499	6398	1
Fage_P105a	216	Pulse	99	9017948	15847	1
Fage_P105a	217	Picture	Fixation Cross Sternberg Letters after Stroop	9026925	0	1	37319	2	0	next	other	0
Fage_P105a	217	Pulse	99	9030348	3423	1
Fage_P105a	217	Pulse	99	9042748	15823	1
Fage_P105a	217	Pulse	99	9055148	28223	1
Fage_P105a	218	Picture	Retrieval Sternberg Letters	9064244	0	1	24824	2	0	next	incorrect	1015
Fage_P105a	218	Pulse	99	9067547	3303	1
Fage_P105a	218	Response	2	9073127	8883	1
Fage_P105a	218	Pulse	99	9079947	15703	1
Fage_P105a	219	Picture	Fixation Cross after Retrieval	9089068	0	1	112291	2	0	next	other	0
Fage_P105a	219	Pulse	99	9092347	3279	1
Fage_P105a	219	Pulse	99	9104746	15678	1
Fage_P105a	219	Pulse	99	9117146	28078	1
Fage_P105a	219	Pulse	99	9129546	40478	1
Fage_P105a	219	Pulse	99	9141945	52877	1
Fage_P105a	219	Pulse	99	9154345	65277	1
Fage_P105a	219	Pulse	99	9166745	77677	1
Fage_P105a	219	Pulse	99	9179144	90076	1
Fage_P105a	219	Pulse	99	9191544	102476	1
Fage_P105a	220	Picture	Encoding Sternberg Letters	9201359	0	1	24824	2	0	next	other	0
Fage_P105a	220	Pulse	99	9203944	2585	1
Fage_P105a	220	Pulse	99	9216344	14985	1
Fage_P105a	221	Picture	Fixation Cross Sternberg Letters after Encoding	9226183	0	1	12495	2	0	next	other	0
Fage_P105a	221	Pulse	99	9228743	2560	1
Fage_P105a	222	Picture	Stroop Sternberg	9238678	0	1	24824	2	0	next	hit	1034
Fage_P105a	222	Pulse	99	9241143	2465	1
Fage_P105a	222	Response	1	9246773	8095	1
Fage_P105a	222	Pulse	99	9253543	14865	1
Fage_P105a	223	Picture	Fixation Cross Sternberg Letters after Stroop	9263502	0	1	37319	2	0	next	other	0
Fage_P105a	223	Pulse	99	9265942	2440	1
Fage_P105a	223	Pulse	99	9278342	14840	1
Fage_P105a	223	Pulse	99	9290742	27240	1
Fage_P105a	224	Picture	Retrieval Sternberg Letters	9300821	0	1	24824	2	0	next	incorrect	1042
Fage_P105a	224	Pulse	99	9303141	2320	1
Fage_P105a	224	Response	2	9307691	6870	1
Fage_P105a	224	Pulse	99	9315541	14720	1
Fage_P105a	225	Picture	Fixation Cross after Retrieval	9325645	0	1	124620	2	0	next	other	0
Fage_P105a	225	Pulse	99	9327941	2296	1
Fage_P105a	225	Pulse	99	9340341	14696	1
Fage_P105a	225	Pulse	99	9352740	27095	1
Fage_P105a	225	Pulse	99	9365140	39495	1
Fage_P105a	225	Pulse	99	9377540	51895	1
Fage_P105a	225	Pulse	99	9389939	64294	1
Fage_P105a	225	Pulse	99	9402339	76694	1
Fage_P105a	225	Pulse	99	9414739	89094	1
Fage_P105a	225	Pulse	99	9427138	101493	1
Fage_P105a	225	Pulse	99	9439538	113893	1
Fage_P105a	226	Picture	Encoding Sternberg Letters	9450265	0	1	24824	2	0	next	other	0
Fage_P105a	226	Pulse	99	9451938	1673	1
Fage_P105a	226	Pulse	99	9464337	14072	1
Fage_P105a	227	Picture	Fixation Cross Sternberg Letters after Encoding	9475089	0	1	12495	2	0	next	other	0
Fage_P105a	227	Pulse	99	9476737	1648	1
Fage_P105a	228	Picture	Stroop Sternberg	9487584	0	1	24824	2	0	next	incorrect	1062
Fage_P105a	228	Pulse	99	9489137	1553	1
Fage_P105a	228	Response	2	9493347	5763	1
Fage_P105a	228	Pulse	99	9501536	13952	1
Fage_P105a	229	Picture	Fixation Cross Sternberg Letters after Stroop	9512408	0	1	37319	2	0	next	other	0
Fage_P105a	229	Pulse	99	9513936	1528	1
Fage_P105a	229	Pulse	99	9526336	13928	1
Fage_P105a	229	Pulse	99	9538735	26327	1
Fage_P105a	230	Picture	Retrieval Sternberg Letters	9549727	0	1	24824	2	0	next	incorrect	1070
Fage_P105a	230	Pulse	99	9551135	1408	1
Fage_P105a	230	Response	2	9558285	8558	1
Fage_P105a	230	Pulse	99	9563535	13808	1
Fage_P105a	231	Picture	Fixation Cross after Retrieval	9574551	0	1	124620	2	0	next	other	0
Fage_P105a	231	Pulse	99	9575935	1384	1
Fage_P105a	231	Pulse	99	9588334	13783	1
Fage_P105a	231	Pulse	99	9600734	26183	1
Fage_P105a	231	Pulse	99	9613134	38583	1
Fage_P105a	231	Pulse	99	9625533	50982	1
Fage_P105a	231	Pulse	99	9637933	63382	1
Fage_P105a	231	Pulse	99	9650333	75782	1
Fage_P105a	231	Pulse	99	9662733	88182	1
Fage_P105a	231	Pulse	99	9675132	100581	1
Fage_P105a	231	Pulse	99	9687532	112981	1
Fage_P105a	232	Picture	Encoding Sternberg Letters	9699171	0	1	24824	3	0	next	other	0
Fage_P105a	232	Pulse	99	9699932	761	1
Fage_P105a	232	Pulse	99	9712331	13160	1
Fage_P105a	233	Picture	Fixation Cross Sternberg Letters after Encoding	9723995	0	2	12495	3	0	next	other	0
Fage_P105a	233	Pulse	99	9724731	736	1
Fage_P105a	234	Picture	Stroop Sternberg	9736490	0	1	24824	2	0	next	incorrect	1090
Fage_P105a	234	Pulse	99	9737131	641	1
Fage_P105a	234	Response	2	9743590	7100	1
Fage_P105a	234	Pulse	99	9749530	13040	1
Fage_P105a	235	Picture	Fixation Cross Sternberg Letters after Stroop	9761314	0	1	37320	2	0	next	other	0
Fage_P105a	235	Pulse	99	9761930	616	1
Fage_P105a	235	Pulse	99	9774330	13016	1
Fage_P105a	235	Pulse	99	9786729	25415	1
Fage_P105a	236	Picture	Retrieval Sternberg Letters	9798634	0	1	24823	3	0	next	incorrect	1098
Fage_P105a	236	Pulse	99	9799129	495	1
Fage_P105a	236	Response	2	9807699	9065	1
Fage_P105a	236	Pulse	99	9811529	12895	1
Fage_P105a	237	Picture	Fixation Cross after Retrieval	9823457	0	2	112291	4	0	next	other	0
Fage_P105a	237	Pulse	99	9823928	471	1
Fage_P105a	237	Pulse	99	9836328	12871	1
Fage_P105a	237	Pulse	99	9848728	25271	1
Fage_P105a	237	Pulse	99	9861127	37670	1
Fage_P105a	237	Pulse	99	9873527	50070	1
Fage_P105a	237	Pulse	99	9885927	62470	1
Fage_P105a	237	Pulse	99	9898326	74869	1
Fage_P105a	237	Pulse	99	9910726	87269	1
Fage_P105a	237	Pulse	99	9923126	99669	1
Fage_P105a	237	Pulse	99	9935525	112068	1
Fage_P105a	238	Picture	Encoding Sternberg Letters	9935748	0	2	24824	4	0	next	other	0
Fage_P105a	238	Pulse	99	9947925	12177	1
Fage_P105a	238	Pulse	99	9960325	24577	1
Fage_P105a	239	Picture	Fixation Cross Sternberg Letters after Encoding	9960572	0	2	12496	3	0	next	other	0
Fage_P105a	239	Pulse	99	9972725	12153	1
Fage_P105a	240	Picture	Stroop Sternberg	9973068	0	1	24824	2	0	next	incorrect	1117
Fage_P105a	240	Response	2	9980344	7276	1
Fage_P105a	240	Pulse	99	9985124	12056	1
Fage_P105a	240	Pulse	99	9997524	24456	1
Fage_P105a	241	Picture	Fixation Cross Sternberg Letters after Stroop	9997892	0	1	37319	2	0	next	other	0
Fage_P105a	241	Pulse	99	10009924	12032	1
Fage_P105a	241	Pulse	99	10022323	24431	1
Fage_P105a	241	Pulse	99	10034723	36831	1
Fage_P105a	242	Picture	Retrieval Sternberg Letters	10035211	0	1	24824	2	0	next	incorrect	1125
Fage_P105a	242	Response	2	10044493	9282	1
Fage_P105a	242	Pulse	99	10047123	11912	1
Fage_P105a	242	Pulse	99	10059522	24311	1
Fage_P105a	243	Picture	Fixation Cross after Retrieval	10060035	0	1	137115	2	0	next	other	0
Fage_P105a	243	Pulse	99	10071922	11887	1
Fage_P105a	243	Pulse	99	10084322	24287	1
Fage_P105a	243	Pulse	99	10096722	36687	1
Fage_P105a	243	Pulse	99	10109121	49086	1
Fage_P105a	243	Pulse	99	10121521	61486	1
Fage_P105a	243	Pulse	99	10133921	73886	1
Fage_P105a	243	Pulse	99	10146320	86285	1
Fage_P105a	243	Pulse	99	10158720	98685	1
Fage_P105a	243	Pulse	99	10171120	111085	1
Fage_P105a	243	Pulse	99	10183519	123484	1
Fage_P105a	243	Pulse	99	10195919	135884	1
Fage_P105a	244	Picture	Encoding Sternberg Letters	10197150	0	1	24824	2	0	next	other	0
Fage_P105a	244	Pulse	99	10208319	11169	1
Fage_P105a	244	Pulse	99	10220718	23568	1
Fage_P105a	245	Picture	Fixation Cross Sternberg Letters after Encoding	10221974	0	1	12495	2	0	next	other	0
Fage_P105a	245	Pulse	99	10233118	11144	1
Fage_P105a	246	Picture	Stroop Sternberg	10234469	0	1	24824	2	0	next	incorrect	1146
Fage_P105a	246	Response	2	10241278	6809	1
Fage_P105a	246	Pulse	99	10245518	11049	1
Fage_P105a	246	Pulse	99	10257918	23449	1
Fage_P105a	247	Picture	Fixation Cross Sternberg Letters after Stroop	10259293	0	1	37319	2	0	next	other	0
Fage_P105a	247	Pulse	99	10270317	11024	1
Fage_P105a	247	Pulse	99	10282717	23424	1
Fage_P105a	247	Pulse	99	10295117	35824	1
Fage_P105a	248	Picture	Retrieval Sternberg Letters	10296612	0	1	24824	2	0	next	incorrect	1155
Fage_P105a	248	Pulse	99	10307516	10904	1
Fage_P105a	248	Response	2	10310206	13594	1
Fage_P105a	248	Pulse	99	10319916	23304	1
Fage_P105a	249	Picture	Fixation Cross after Retrieval	10321436	0	1	149444	2	0	next	other	0
Fage_P105a	249	Pulse	99	10332316	10880	1
Fage_P105a	249	Pulse	99	10344715	23279	1
Fage_P105a	249	Pulse	99	10357115	35679	1
Fage_P105a	249	Pulse	99	10369515	48079	1
Fage_P105a	249	Pulse	99	10381914	60478	1
Fage_P105a	249	Pulse	99	10394314	72878	1
Fage_P105a	249	Pulse	99	10406714	85278	1
Fage_P105a	249	Pulse	99	10419114	97678	1
Fage_P105a	249	Pulse	99	10431513	110077	1
Fage_P105a	249	Pulse	99	10443913	122477	1
Fage_P105a	249	Pulse	99	10456313	134877	1
Fage_P105a	249	Pulse	99	10468712	147276	1
Fage_P105a	250	Picture	Encoding Sternberg Letters	10470880	0	1	24824	2	0	next	other	0
Fage_P105a	250	Pulse	99	10481112	10232	1
Fage_P105a	250	Pulse	99	10493512	22632	1
Fage_P105a	251	Picture	Fixation Cross Sternberg Letters after Encoding	10495704	0	1	12495	2	0	next	other	0
Fage_P105a	251	Pulse	99	10505911	10207	1
Fage_P105a	252	Picture	Stroop Sternberg	10508199	0	1	24824	2	0	next	hit	1176
Fage_P105a	252	Response	1	10517111	8912	1
Fage_P105a	252	Pulse	99	10518311	10112	1
Fage_P105a	252	Pulse	99	10530711	22512	1
Fage_P105a	253	Picture	Fixation Cross Sternberg Letters after Stroop	10533023	0	1	37319	2	0	next	other	0
Fage_P105a	253	Pulse	99	10543110	10087	1
Fage_P105a	253	Pulse	99	10555510	22487	1
Fage_P105a	253	Pulse	99	10567910	34887	1
Fage_P105a	254	Picture	Retrieval Sternberg Letters	10570342	0	1	24824	2	0	next	hit	1185
Fage_P105a	254	Pulse	99	10580310	9968	1
Fage_P105a	254	Response	1	10582349	12007	1
Fage_P105a	254	Pulse	99	10592709	22367	1
Fage_P105a	255	Picture	Fixation Cross after Retrieval	10595166	0	1	137115	2	0	next	other	0
Fage_P105a	255	Pulse	99	10605109	9943	1
Fage_P105a	255	Pulse	99	10617509	22343	1
Fage_P105a	255	Pulse	99	10629908	34742	1
Fage_P105a	255	Pulse	99	10642308	47142	1
Fage_P105a	255	Pulse	99	10654708	59542	1
Fage_P105a	255	Pulse	99	10667107	71941	1
Fage_P105a	255	Pulse	99	10679507	84341	1
Fage_P105a	255	Pulse	99	10691907	96741	1
Fage_P105a	255	Pulse	99	10704306	109140	1
Fage_P105a	255	Pulse	99	10716706	121540	1
Fage_P105a	255	Pulse	99	10729106	133940	1
Fage_P105a	256	Picture	Encoding Sternberg Letters	10732281	0	1	24824	2	0	next	other	0
Fage_P105a	256	Pulse	99	10741506	9225	1
Fage_P105a	256	Pulse	99	10753915	21634	1
Fage_P105a	257	Picture	Fixation Cross Sternberg Letters after Encoding	10757105	0	1	12496	2	0	next	other	0
Fage_P105a	257	Pulse	99	10766315	9210	1
Fage_P105a	258	Picture	Stroop Sternberg	10769601	0	1	24824	2	0	next	incorrect	1205
Fage_P105a	258	Response	2	10776975	7374	1
Fage_P105a	258	Pulse	99	10778714	9113	1
Fage_P105a	258	Pulse	99	10791114	21513	1
Fage_P105a	259	Picture	Fixation Cross Sternberg Letters after Stroop	10794425	0	1	37319	2	0	next	other	0
Fage_P105a	259	Pulse	99	10803514	9089	1
Fage_P105a	259	Pulse	99	10815914	21489	1
Fage_P105a	259	Pulse	99	10828313	33888	1
Fage_P105a	260	Picture	Retrieval Sternberg Letters	10831744	0	1	24824	2	0	next	incorrect	1214
Fage_P105a	260	Pulse	99	10840713	8969	1
Fage_P105a	260	Response	2	10841833	10089	1
Fage_P105a	260	Pulse	99	10853113	21369	1
Fage_P105a	261	Picture	Fixation Cross after Retrieval	10856568	0	1	112291	2	0	next	other	0
Fage_P105a	261	Pulse	99	10865512	8944	1
Fage_P105a	261	Pulse	99	10877912	21344	1
Fage_P105a	261	Pulse	99	10890312	33744	1
Fage_P105a	261	Pulse	99	10902711	46143	1
Fage_P105a	261	Pulse	99	10915111	58543	1
Fage_P105a	261	Pulse	99	10927511	70943	1
Fage_P105a	261	Pulse	99	10939911	83343	1
Fage_P105a	261	Pulse	99	10952310	95742	1
Fage_P105a	261	Pulse	99	10964710	108142	1
Fage_P105a	262	Picture	Encoding Sternberg Letters	10968859	0	1	24824	2	0	next	other	0
Fage_P105a	262	Pulse	99	10977110	8251	1
Fage_P105a	262	Pulse	99	10989509	20650	1
Fage_P105a	263	Picture	Fixation Cross Sternberg Letters after Encoding	10993683	0	1	12495	2	0	next	other	0
Fage_P105a	263	Pulse	99	11001909	8226	1
Fage_P105a	264	Picture	Stroop Sternberg	11006178	0	1	24824	2	0	next	incorrect	1232
Fage_P105a	264	Response	2	11011709	5531	1
Fage_P105a	264	Pulse	99	11014309	8131	1
Fage_P105a	264	Pulse	99	11026708	20530	1
Fage_P105a	265	Picture	Fixation Cross Sternberg Letters after Stroop	11031002	0	1	37319	2	0	next	other	0
Fage_P105a	265	Pulse	99	11039108	8106	1
Fage_P105a	265	Pulse	99	11051508	20506	1
Fage_P105a	265	Pulse	99	11063907	32905	1
Fage_P105a	266	Picture	Retrieval Sternberg Letters	11068321	0	1	24824	2	0	next	incorrect	1241
Fage_P105a	266	Pulse	99	11076307	7986	1
Fage_P105a	266	Response	2	11077447	9126	1
Fage_P105a	266	Pulse	99	11088707	20386	1
Fage_P105a	267	Picture	Fixation Cross after Retrieval	11093145	0	1	149444	2	0	next	other	0
Fage_P105a	267	Pulse	99	11101107	7962	1
Fage_P105a	267	Pulse	99	11113506	20361	1
Fage_P105a	267	Pulse	99	11125906	32761	1
Fage_P105a	267	Pulse	99	11138305	45160	1
Fage_P105a	267	Pulse	99	11150705	57560	1
Fage_P105a	267	Pulse	99	11163105	69960	1
Fage_P105a	267	Pulse	99	11175505	82360	1
Fage_P105a	267	Pulse	99	11187904	94759	1
Fage_P105a	267	Pulse	99	11200304	107159	1
Fage_P105a	267	Pulse	99	11212704	119559	1
Fage_P105a	267	Pulse	99	11225103	131958	1
Fage_P105a	267	Pulse	99	11237503	144358	1
Fage_P105a	268	Picture	Encoding Sternberg Letters	11242589	0	1	24824	2	0	next	other	0
Fage_P105a	268	Pulse	99	11249903	7314	1
Fage_P105a	268	Pulse	99	11262302	19713	1
Fage_P105a	269	Picture	Fixation Cross Sternberg Letters after Encoding	11267413	0	1	12495	2	0	next	other	0
Fage_P105a	269	Pulse	99	11274702	7289	1
Fage_P105a	270	Picture	Stroop Sternberg	11279908	0	1	24824	2	0	next	incorrect	1262
Fage_P105a	270	Response	2	11286602	6694	1
Fage_P105a	270	Pulse	99	11287102	7194	1
Fage_P105a	270	Pulse	99	11299502	19594	1
Fage_P105a	271	Picture	Fixation Cross Sternberg Letters after Stroop	11304732	0	1	37319	2	0	next	other	0
Fage_P105a	271	Pulse	99	11311901	7169	1
Fage_P105a	271	Pulse	99	11324301	19569	1
Fage_P105a	271	Pulse	99	11336701	31969	1
Fage_P105a	272	Picture	Retrieval Sternberg Letters	11342051	0	1	24824	2	0	next	hit	1271
Fage_P105a	272	Pulse	99	11349100	7049	1
Fage_P105a	272	Response	1	11356830	14779	1
Fage_P105a	272	Pulse	99	11361500	19449	1
Fage_P105a	273	Picture	Fixation Cross after Retrieval	11366875	0	1	124620	2	0	next	other	0
Fage_P105a	273	Pulse	99	11373900	7025	1
Fage_P105a	273	Pulse	99	11386299	19424	1
Fage_P105a	273	Pulse	99	11398699	31824	1
Fage_P105a	273	Pulse	99	11411099	44224	1
Fage_P105a	273	Pulse	99	11423498	56623	1
Fage_P105a	273	Pulse	99	11435898	69023	1
Fage_P105a	273	Pulse	99	11448298	81423	1
Fage_P105a	273	Pulse	99	11460698	93823	1
Fage_P105a	273	Pulse	99	11473097	106222	1
Fage_P105a	273	Pulse	99	11485497	118622	1
Fage_P105a	274	Picture	Encoding Sternberg Letters	11491495	0	1	24824	2	0	next	other	0
Fage_P105a	274	Pulse	99	11497897	6402	1
Fage_P105a	274	Pulse	99	11510296	18801	1
Fage_P105a	275	Picture	Fixation Cross Sternberg Letters after Encoding	11516319	0	1	12495	2	0	next	other	0
Fage_P105a	275	Pulse	99	11522696	6377	1
Fage_P105a	276	Picture	Stroop Sternberg	11528814	0	1	24824	2	0	next	incorrect	1291
Fage_P105a	276	Pulse	99	11535096	6282	1
Fage_P105a	276	Response	2	11539235	10421	1
Fage_P105a	276	Pulse	99	11547495	18681	1
Fage_P105a	277	Picture	Fixation Cross Sternberg Letters after Stroop	11553638	0	1	37319	2	0	next	other	0
Fage_P105a	277	Pulse	99	11559895	6257	1
Fage_P105a	277	Pulse	99	11572295	18657	1
Fage_P105a	277	Pulse	99	11584694	31056	1
Fage_P105a	278	Picture	Retrieval Sternberg Letters	11590957	0	1	24824	2	0	next	hit	1299
Fage_P105a	278	Pulse	99	11597094	6137	1
Fage_P105a	278	Response	1	11597104	6147	1
Fage_P105a	278	Pulse	99	11609494	18537	1
Fage_P105a	279	Picture	Fixation Cross after Retrieval	11615781	0	1	112291	2	0	next	other	0
Fage_P105a	279	Pulse	99	11621894	6113	1
Fage_P105a	279	Pulse	99	11634293	18512	1
Fage_P105a	279	Pulse	99	11646693	30912	1
Fage_P105a	279	Pulse	99	11659092	43311	1
Fage_P105a	279	Pulse	99	11671492	55711	1
Fage_P105a	279	Pulse	99	11683892	68111	1
Fage_P105a	279	Pulse	99	11696292	80511	1
Fage_P105a	279	Pulse	99	11708691	92910	1
Fage_P105a	279	Pulse	99	11721091	105310	1
Fage_P105a	280	Picture	Encoding Sternberg Letters	11728072	0	1	24824	2	0	next	other	0
Fage_P105a	280	Pulse	99	11733491	5419	1
Fage_P105a	280	Pulse	99	11745890	17818	1
Fage_P105a	281	Picture	Fixation Cross Sternberg Letters after Encoding	11752896	0	1	12496	2	0	next	other	0
Fage_P105a	281	Pulse	99	11758290	5394	1
Fage_P105a	282	Picture	Stroop Sternberg	11765392	0	1	24823	3	0	next	hit	1318
Fage_P105a	282	Pulse	99	11770690	5298	1
Fage_P105a	282	Response	1	11772890	7498	1
Fage_P105a	282	Pulse	99	11783089	17697	1
Fage_P105a	283	Picture	Fixation Cross Sternberg Letters after Stroop	11790215	0	2	37320	3	0	next	other	0
Fage_P105a	283	Pulse	99	11795489	5274	1
Fage_P105a	283	Pulse	99	11807889	17674	1
Fage_P105a	283	Pulse	99	11820288	30073	1
Fage_P105a	284	Picture	Retrieval Sternberg Letters	11827535	0	1	24824	2	0	next	hit	1326
Fage_P105a	284	Pulse	99	11832688	5153	1
Fage_P105a	284	Response	1	11835908	8373	1
Fage_P105a	284	Pulse	99	11845088	17553	1
Fage_P105a	285	Picture	Fixation Cross after Retrieval	11852359	0	1	137115	2	0	next	other	0
Fage_P105a	285	Pulse	99	11857488	5129	1
Fage_P105a	285	Pulse	99	11869887	17528	1
Fage_P105a	285	Pulse	99	11882287	29928	1
Fage_P105a	285	Pulse	99	11894687	42328	1
Fage_P105a	285	Pulse	99	11907086	54727	1
Fage_P105a	285	Pulse	99	11919486	67127	1
Fage_P105a	285	Pulse	99	11931886	79527	1
Fage_P105a	285	Pulse	99	11944285	91926	1
Fage_P105a	285	Pulse	99	11956685	104326	1
Fage_P105a	285	Pulse	99	11969085	116726	1
Fage_P105a	285	Pulse	99	11981484	129125	1
Fage_P105a	286	Picture	Encoding Sternberg Letters	11989474	0	1	24823	3	0	next	other	0
Fage_P105a	286	Pulse	99	11993884	4410	1
Fage_P105a	286	Pulse	99	12006284	16810	1
Fage_P105a	287	Picture	Fixation Cross Sternberg Letters after Encoding	12014297	0	2	12496	3	0	next	other	0
Fage_P105a	287	Pulse	99	12018684	4387	1
Fage_P105a	288	Picture	Stroop Sternberg	12026793	0	1	24824	2	0	next	hit	1347
Fage_P105a	288	Pulse	99	12031083	4290	1
Fage_P105a	288	Response	1	12034803	8010	1
Fage_P105a	288	Pulse	99	12043483	16690	1
Fage_P105a	289	Picture	Fixation Cross Sternberg Letters after Stroop	12051617	0	1	37319	2	0	next	other	0
Fage_P105a	289	Pulse	99	12055883	4266	1
Fage_P105a	289	Pulse	99	12068282	16665	1
Fage_P105a	289	Pulse	99	12080682	29065	1
Fage_P105a	290	Picture	Retrieval Sternberg Letters	12088936	0	1	24824	2	0	next	incorrect	1355
Fage_P105a	290	Pulse	99	12093082	4146	1
Fage_P105a	290	Response	2	12099021	10085	1
Fage_P105a	290	Pulse	99	12105481	16545	1
Fage_P105a	291	Picture	Fixation Cross after Retrieval	12113760	0	1	112291	2	0	next	other	0
Fage_P105a	291	Pulse	99	12117881	4121	1
Fage_P105a	291	Pulse	99	12130281	16521	1
Fage_P105a	291	Pulse	99	12142680	28920	1
Fage_P105a	291	Pulse	99	12155080	41320	1
Fage_P105a	291	Pulse	99	12167480	53720	1
Fage_P105a	291	Pulse	99	12179879	66119	1
Fage_P105a	291	Pulse	99	12192279	78519	1
Fage_P105a	291	Pulse	99	12204679	90919	1
Fage_P105a	291	Pulse	99	12217079	103319	1
Fage_P105a	292	Picture	End Sternberg	12226051	0	1	37319	2	0	next	other	0
Fage_P105a	292	Pulse	99	12229478	3427	1
Fage_P105a	292	Pulse	99	12241878	15827	1
Fage_P105a	292	Pulse	99	12254278	28227	1
Fage_P105a	293	Picture	Instruction Stroop	12263370	0	1	37320	2	0	next	other	0
Fage_P105a	293	Pulse	99	12266677	3307	1
Fage_P105a	293	Pulse	99	12279077	15707	1
Fage_P105a	293	Pulse	99	12291477	28107	1
Fage_P105a	294	Picture	stroop neutral close	12300690	0	1	24990	2	0	next	incorrect	1377
Fage_P105a	294	Pulse	99	12303876	3186	1
Fage_P105a	294	Response	2	12310266	9576	1
Fage_P105a	294	Pulse	99	12316276	15586	1
Fage_P105a	295	Picture	stroop neutral close	12325680	0	1	24991	2	0	next	hit	1381
Fage_P105a	295	Pulse	99	12328676	2996	1
Fage_P105a	295	Response	1	12334436	8756	1
Fage_P105a	295	Pulse	99	12341075	15395	1
Fage_P105a	296	Picture	stroop neutral close	12350671	0	1	24824	2	0	next	incorrect	1385
Fage_P105a	296	Pulse	99	12353475	2804	1
Fage_P105a	296	Response	2	12356625	5954	1
Fage_P105a	296	Pulse	99	12365875	15204	1
Fage_P105a	297	Picture	stroop neutral close	12375495	0	1	24990	2	0	next	incorrect	1389
Fage_P105a	297	Pulse	99	12378275	2780	1
Fage_P105a	297	Response	2	12382584	7089	1
Fage_P105a	297	Pulse	99	12390674	15179	1
Fage_P105a	298	Picture	stroop neutral close	12400485	0	1	24991	2	0	next	hit	1393
Fage_P105a	298	Pulse	99	12403074	2589	1
Fage_P105a	298	Response	1	12405534	5049	1
Fage_P105a	298	Pulse	99	12415474	14989	1
Fage_P105a	299	Picture	stroop neutral close	12425476	0	1	24824	2	0	next	incorrect	1397
Fage_P105a	299	Pulse	99	12427873	2397	1
Fage_P105a	299	Response	2	12430633	5157	1
Fage_P105a	299	Pulse	99	12440273	14797	1
Fage_P105a	300	Picture	Fixation Cross Stroop	12450300	0	1	124619	2	0	next	other	0
Fage_P105a	300	Pulse	99	12452673	2373	1
Fage_P105a	300	Pulse	99	12465072	14772	1
Fage_P105a	300	Pulse	99	12477472	27172	1
Fage_P105a	300	Pulse	99	12489872	39572	1
Fage_P105a	300	Pulse	99	12502271	51971	1
Fage_P105a	300	Pulse	99	12514671	64371	1
Fage_P105a	300	Pulse	99	12527071	76771	1
Fage_P105a	300	Pulse	99	12539471	89171	1
Fage_P105a	300	Pulse	99	12551870	101570	1
Fage_P105a	300	Pulse	99	12564270	113970	1
Fage_P105a	301	Picture	stroop neutral close	12574919	0	1	24991	2	0	next	hit	1412
Fage_P105a	301	Pulse	99	12576670	1751	1
Fage_P105a	301	Response	1	12581549	6630	1
Fage_P105a	301	Pulse	99	12589069	14150	1
Fage_P105a	302	Picture	stroop neutral close	12599910	0	1	24991	2	0	next	incorrect	1416
Fage_P105a	302	Pulse	99	12601469	1559	1
Fage_P105a	302	Response	2	12605619	5709	1
Fage_P105a	302	Pulse	99	12613869	13959	1
Fage_P105a	303	Picture	stroop neutral close	12624901	0	1	24990	2	0	next	incorrect	1420
Fage_P105a	303	Pulse	99	12626268	1367	1
Fage_P105a	303	Response	2	12631848	6947	1
Fage_P105a	303	Pulse	99	12638678	13777	1
Fage_P105a	304	Picture	stroop neutral close	12649891	0	1	24824	2	0	next	incorrect	1424
Fage_P105a	304	Pulse	99	12651078	1187	1
Fage_P105a	304	Response	2	12656477	6586	1
Fage_P105a	304	Pulse	99	12663477	13586	1
Fage_P105a	305	Picture	stroop neutral close	12674715	0	1	24991	2	0	next	hit	1428
Fage_P105a	305	Pulse	99	12675877	1162	1
Fage_P105a	305	Response	1	12680027	5312	1
Fage_P105a	305	Pulse	99	12688277	13562	1
Fage_P105a	306	Picture	stroop neutral close	12699706	0	1	24824	2	0	next	incorrect	1432
Fage_P105a	306	Pulse	99	12700677	971	1
Fage_P105a	306	Response	2	12704476	4770	1
Fage_P105a	306	Pulse	99	12713076	13370	1
Fage_P105a	307	Picture	Fixation Cross Stroop	12724530	0	1	124619	2	0	next	other	0
Fage_P105a	307	Pulse	99	12725476	946	1
Fage_P105a	307	Pulse	99	12737876	13346	1
Fage_P105a	307	Pulse	99	12750275	25745	1
Fage_P105a	307	Pulse	99	12762675	38145	1
Fage_P105a	307	Pulse	99	12775075	50545	1
Fage_P105a	307	Pulse	99	12787474	62944	1
Fage_P105a	307	Pulse	99	12799874	75344	1
Fage_P105a	307	Pulse	99	12812274	87744	1
Fage_P105a	307	Pulse	99	12824673	100143	1
Fage_P105a	307	Pulse	99	12837073	112543	1
Fage_P105a	308	Picture	stroop neutral close	12849149	0	1	24824	2	0	next	hit	1447
Fage_P105a	308	Pulse	99	12849473	324	1
Fage_P105a	308	Response	1	12855343	6194	1
Fage_P105a	308	Pulse	99	12861872	12723	1
Fage_P105a	309	Picture	stroop neutral close	12873973	0	1	24991	2	0	next	incorrect	1451
Fage_P105a	309	Pulse	99	12874272	299	1
Fage_P105a	309	Response	2	12879742	5769	1
Fage_P105a	309	Pulse	99	12886672	12699	1
Fage_P105a	310	Picture	stroop neutral close	12898964	0	1	24990	2	0	next	incorrect	1455
Fage_P105a	310	Pulse	99	12899072	108	1
Fage_P105a	310	Response	2	12907511	8547	1
Fage_P105a	310	Pulse	99	12911471	12507	1
Fage_P105a	310	Pulse	99	12923871	24907	1
Fage_P105a	311	Picture	stroop neutral close	12923954	0	1	24991	2	0	next	incorrect	1459
Fage_P105a	311	Response	2	12930771	6817	1
Fage_P105a	311	Pulse	99	12936271	12317	1
Fage_P105a	311	Pulse	99	12948670	24716	1
Fage_P105a	312	Picture	stroop neutral close	12948945	0	1	24990	3	0	next	hit	1463
Fage_P105a	312	Response	1	12953730	4785	1
Fage_P105a	312	Pulse	99	12961070	12125	1
Fage_P105a	312	Pulse	99	12973470	24525	1
Fage_P105a	313	Picture	stroop neutral close	12973935	0	2	24824	4	0	next	hit	1467
Fage_P105a	313	Response	1	12979820	5885	1
Fage_P105a	313	Pulse	99	12985869	11934	1
Fage_P105a	313	Pulse	99	12998269	24334	1
Fage_P105a	314	Picture	Fixation Cross Stroop	12998759	0	2	124620	3	0	next	other	0
Fage_P105a	314	Pulse	99	13010669	11910	1
Fage_P105a	314	Pulse	99	13023068	24309	1
Fage_P105a	314	Pulse	99	13035468	36709	1
Fage_P105a	314	Pulse	99	13047868	49109	1
Fage_P105a	314	Pulse	99	13060268	61509	1
Fage_P105a	314	Pulse	99	13072667	73908	1
Fage_P105a	314	Pulse	99	13085067	86308	1
Fage_P105a	314	Pulse	99	13097467	98708	1
Fage_P105a	314	Pulse	99	13109866	111107	1
Fage_P105a	314	Pulse	99	13122266	123507	1
Fage_P105a	315	Picture	stroop neutral close	13123379	0	1	24991	2	0	next	incorrect	1482
Fage_P105a	315	Response	2	13129336	5957	1
Fage_P105a	315	Pulse	99	13134666	11287	1
Fage_P105a	315	Pulse	99	13147065	23686	1
Fage_P105a	316	Picture	stroop neutral close	13148370	0	1	24990	2	0	next	hit	1486
Fage_P105a	316	Response	1	13154675	6305	1
Fage_P105a	316	Pulse	99	13159465	11095	1
Fage_P105a	316	Pulse	99	13171865	23495	1
Fage_P105a	317	Picture	stroop neutral close	13173360	0	1	24824	2	0	next	incorrect	1490
Fage_P105a	317	Response	2	13180105	6745	1
Fage_P105a	317	Pulse	99	13184264	10904	1
Fage_P105a	317	Pulse	99	13196664	23304	1
Fage_P105a	318	Picture	stroop neutral close	13198184	0	1	24824	2	0	next	incorrect	1494
Fage_P105a	318	Response	2	13205034	6850	1
Fage_P105a	318	Pulse	99	13209064	10880	1
Fage_P105a	318	Pulse	99	13221463	23279	1
Fage_P105a	319	Picture	stroop neutral close	13223008	0	1	24824	2	0	next	incorrect	1498
Fage_P105a	319	Response	2	13229733	6725	1
Fage_P105a	319	Pulse	99	13233863	10855	1
Fage_P105a	319	Pulse	99	13246263	23255	1
Fage_P105a	320	Picture	stroop neutral close	13247832	0	1	24824	3	0	next	incorrect	1502
Fage_P105a	320	Response	2	13253283	5451	1
Fage_P105a	320	Pulse	99	13258662	10830	1
Fage_P105a	320	Pulse	99	13271062	23230	1
Fage_P105a	321	Picture	Fixation Cross Stroop	13272656	0	2	124620	3	0	next	other	0
Fage_P105a	321	Pulse	99	13283462	10806	1
Fage_P105a	321	Pulse	99	13295862	23206	1
Fage_P105a	321	Pulse	99	13308261	35605	1
Fage_P105a	321	Pulse	99	13320661	48005	1
Fage_P105a	321	Pulse	99	13333061	60405	1
Fage_P105a	321	Pulse	99	13345460	72804	1
Fage_P105a	321	Pulse	99	13357860	85204	1
Fage_P105a	321	Pulse	99	13370260	97604	1
Fage_P105a	321	Pulse	99	13382659	110003	1
Fage_P105a	321	Pulse	99	13395059	122403	1
Fage_P105a	322	Picture	stroop maximum incongruent	13397276	0	1	24824	2	0	next	hit	1517
Fage_P105a	322	Response	1	13404059	6783	1
Fage_P105a	322	Pulse	99	13407459	10183	1
Fage_P105a	322	Pulse	99	13419859	22583	1
Fage_P105a	323	Picture	stroop maximum incongruent	13422100	0	1	24824	2	0	next	hit	1521
Fage_P105a	323	Response	1	13430968	8868	1
Fage_P105a	323	Pulse	99	13432258	10158	1
Fage_P105a	323	Pulse	99	13444658	22558	1
Fage_P105a	324	Picture	stroop maximum incongruent	13446924	0	1	24824	2	0	next	hit	1525
Fage_P105a	324	Response	1	13456998	10074	1
Fage_P105a	324	Pulse	99	13457057	10133	1
Fage_P105a	324	Pulse	99	13469457	22533	1
Fage_P105a	325	Picture	stroop maximum incongruent	13471748	0	1	24990	2	0	next	incorrect	1529
Fage_P105a	325	Response	2	13478927	7179	1
Fage_P105a	325	Pulse	99	13481857	10109	1
Fage_P105a	325	Pulse	99	13494257	22509	1
Fage_P105a	326	Picture	stroop maximum incongruent	13496738	0	1	24824	2	0	next	hit	1533
Fage_P105a	326	Response	1	13503266	6528	1
Fage_P105a	326	Pulse	99	13506656	9918	1
Fage_P105a	326	Pulse	99	13519056	22318	1
Fage_P105a	327	Picture	stroop maximum incongruent	13521562	0	1	24824	2	0	next	incorrect	1537
Fage_P105a	327	Response	2	13529046	7484	1
Fage_P105a	327	Pulse	99	13531456	9894	1
Fage_P105a	327	Pulse	99	13543855	22293	1
Fage_P105a	328	Picture	Fixation Cross Stroop	13546386	0	1	124620	2	0	next	other	0
Fage_P105a	328	Pulse	99	13556255	9869	1
Fage_P105a	328	Pulse	99	13568655	22269	1
Fage_P105a	328	Pulse	99	13581055	34669	1
Fage_P105a	328	Pulse	99	13593454	47068	1
Fage_P105a	328	Pulse	99	13605854	59468	1
Fage_P105a	328	Pulse	99	13618254	71868	1
Fage_P105a	328	Pulse	99	13630653	84267	1
Fage_P105a	328	Pulse	99	13643053	96667	1
Fage_P105a	328	Pulse	99	13655453	109067	1
Fage_P105a	328	Pulse	99	13667852	121466	1
Fage_P105a	329	Picture	stroop maximum incongruent	13671006	0	1	24824	2	0	next	incorrect	1552
Fage_P105a	329	Response	2	13677552	6546	1
Fage_P105a	329	Pulse	99	13680252	9246	1
Fage_P105a	329	Pulse	99	13692652	21646	1
Fage_P105a	330	Picture	stroop maximum incongruent	13695830	0	1	24990	2	0	next	incorrect	1556
Fage_P105a	330	Response	2	13704531	8701	1
Fage_P105a	330	Pulse	99	13705051	9221	1
Fage_P105a	330	Pulse	99	13717451	21621	1
Fage_P105a	331	Picture	stroop maximum incongruent	13720820	0	1	24824	3	0	next	hit	1560
Fage_P105a	331	Response	1	13726681	5861	1
Fage_P105a	331	Pulse	99	13729851	9031	1
Fage_P105a	331	Pulse	99	13742251	21431	1
Fage_P105a	332	Picture	stroop maximum incongruent	13745644	0	2	24824	3	0	next	hit	1564
Fage_P105a	332	Response	1	13751930	6286	1
Fage_P105a	332	Pulse	99	13754650	9006	1
Fage_P105a	332	Pulse	99	13767050	21406	1
Fage_P105a	333	Picture	stroop maximum incongruent	13770468	0	1	24824	2	0	next	hit	1569
Fage_P105a	333	Pulse	99	13779449	8981	1
Fage_P105a	333	Response	1	13780659	10191	1
Fage_P105a	333	Pulse	99	13791849	21381	1
Fage_P105a	334	Picture	stroop maximum incongruent	13795292	0	1	24824	2	0	next	incorrect	1572
Fage_P105a	334	Response	2	13802379	7087	1
Fage_P105a	334	Pulse	99	13804249	8957	1
Fage_P105a	334	Pulse	99	13816649	21357	1
Fage_P105a	335	Picture	Fixation Cross Stroop	13820116	0	1	124620	2	0	next	other	0
Fage_P105a	335	Pulse	99	13829048	8932	1
Fage_P105a	335	Pulse	99	13841448	21332	1
Fage_P105a	335	Pulse	99	13853848	33732	1
Fage_P105a	335	Pulse	99	13866247	46131	1
Fage_P105a	335	Pulse	99	13878647	58531	1
Fage_P105a	335	Pulse	99	13891047	70931	1
Fage_P105a	335	Pulse	99	13903447	83331	1
Fage_P105a	335	Pulse	99	13915846	95730	1
Fage_P105a	335	Pulse	99	13928246	108130	1
Fage_P105a	335	Pulse	99	13940645	120529	1
Fage_P105a	336	Picture	stroop maximum incongruent	13944736	0	1	24824	2	0	next	hit	1587
Fage_P105a	336	Response	1	13951095	6359	1
Fage_P105a	336	Pulse	99	13953045	8309	1
Fage_P105a	336	Pulse	99	13965445	20709	1
Fage_P105a	337	Picture	stroop maximum incongruent	13969560	0	1	24824	2	0	next	hit	1591
Fage_P105a	337	Response	1	13977105	7545	1
Fage_P105a	337	Pulse	99	13977844	8284	1
Fage_P105a	337	Pulse	99	13990244	20684	1
Fage_P105a	338	Picture	stroop maximum incongruent	13994384	0	1	24990	2	0	next	incorrect	1596
Fage_P105a	338	Pulse	99	14002644	8260	1
Fage_P105a	338	Response	2	14003694	9310	1
Fage_P105a	338	Pulse	99	14015044	20660	1
Fage_P105a	339	Picture	stroop maximum incongruent	14019374	0	1	24824	2	0	next	hit	1599
Fage_P105a	339	Response	1	14026533	7159	1
Fage_P105a	339	Pulse	99	14027443	8069	1
Fage_P105a	339	Pulse	99	14039843	20469	1
Fage_P105a	340	Picture	stroop maximum incongruent	14044198	0	1	24991	2	0	next	hit	1603
Fage_P105a	340	Response	1	14049743	5545	1
Fage_P105a	340	Pulse	99	14052243	8045	1
Fage_P105a	340	Pulse	99	14064642	20444	1
Fage_P105a	341	Picture	stroop maximum incongruent	14069189	0	1	24824	2	0	next	incorrect	1607
Fage_P105a	341	Response	2	14075812	6623	1
Fage_P105a	341	Pulse	99	14077042	7853	1
Fage_P105a	341	Pulse	99	14089442	20253	1
Fage_P105a	342	Picture	Fixation Cross Stroop	14094013	0	1	124619	3	0	next	other	0
Fage_P105a	342	Pulse	99	14101841	7828	1
Fage_P105a	342	Pulse	99	14114241	20228	1
Fage_P105a	342	Pulse	99	14126641	32628	1
Fage_P105a	342	Pulse	99	14139041	45028	1
Fage_P105a	342	Pulse	99	14151440	57427	1
Fage_P105a	342	Pulse	99	14163840	69827	1
Fage_P105a	342	Pulse	99	14176240	82227	1
Fage_P105a	342	Pulse	99	14188639	94626	1
Fage_P105a	342	Pulse	99	14201039	107026	1
Fage_P105a	342	Pulse	99	14213439	119426	1
Fage_P105a	343	Picture	stroop maximum incongruent	14218632	0	2	24991	3	0	next	incorrect	1622
Fage_P105a	343	Response	2	14225178	6546	1
Fage_P105a	343	Pulse	99	14225838	7206	1
Fage_P105a	343	Pulse	99	14238238	19606	1
Fage_P105a	344	Picture	stroop maximum incongruent	14243623	0	1	24991	2	0	next	hit	1627
Fage_P105a	344	Pulse	99	14250638	7015	1
Fage_P105a	344	Response	1	14250818	7195	1
Fage_P105a	344	Pulse	99	14263037	19414	1
Fage_P105a	345	Picture	stroop maximum incongruent	14268614	0	1	24824	2	0	next	incorrect	1630
Fage_P105a	345	Response	2	14275137	6523	1
Fage_P105a	345	Pulse	99	14275437	6823	1
Fage_P105a	345	Pulse	99	14287837	19223	1
Fage_P105a	346	Picture	stroop maximum incongruent	14293438	0	1	24990	2	0	next	incorrect	1635
Fage_P105a	346	Pulse	99	14300237	6799	1
Fage_P105a	346	Response	2	14300806	7368	1
Fage_P105a	346	Pulse	99	14312636	19198	1
Fage_P105a	347	Picture	stroop maximum incongruent	14318428	0	1	24824	2	0	next	incorrect	1639
Fage_P105a	347	Pulse	99	14325036	6608	1
Fage_P105a	347	Response	2	14325776	7348	1
Fage_P105a	347	Pulse	99	14337436	19008	1
Fage_P105a	348	Picture	stroop maximum incongruent	14343252	0	1	24824	2	0	next	incorrect	1642
Fage_P105a	348	Response	2	14349495	6243	1
Fage_P105a	348	Pulse	99	14349835	6583	1
Fage_P105a	348	Pulse	99	14362235	18983	1
Fage_P105a	349	Picture	Fixation Cross Stroop	14368076	0	1	124620	2	0	next	other	0
Fage_P105a	349	Pulse	99	14374635	6559	1
Fage_P105a	349	Pulse	99	14387034	18958	1
Fage_P105a	349	Pulse	99	14399434	31358	1
Fage_P105a	349	Pulse	99	14411834	43758	1
Fage_P105a	349	Pulse	99	14424233	56157	1
Fage_P105a	349	Pulse	99	14436633	68557	1
Fage_P105a	349	Pulse	99	14449043	80967	1
Fage_P105a	349	Pulse	99	14461443	93367	1
Fage_P105a	349	Pulse	99	14473842	105766	1
Fage_P105a	349	Pulse	99	14486242	118166	1
Fage_P105a	350	Picture	End Stroop	14492696	0	1	43739	2	0	next	other	0
Fage_P105a	350	Pulse	99	14498642	5946	1
Fage_P105a	350	Pulse	99	14511041	18345	1
Fage_P105a	350	Pulse	99	14523441	30745	1
