# Supplementary material for: Towards clinical applicability of fMRI via systematic filtering
Source: PLoS One. 2025 May 12;20(5):e0321088. doi: 10.1371/journal.pone.0321088 (PMC12068634; doi:10.1371/journal.pone.0321088)
Supplement: S1 Code — (ZIP) [file pone.0321088.s001.zip › PLOS_DATA_CODE/Logfiles/Fage_P105b-fage.log]

Scenario - Fage Final
Logfile written - 08/19/2013 15:05:53

Subject	Trial	Event Type	Code	Time	TTime	Uncertainty	Duration	Uncertainty	ReqTime	ReqDur	Stim Type	Pair Index

Fage_P105b	1	Pulse	99	109030	119026	1
Fage_P105b	2	Picture	Instruction Sternberg Symbols	109288	0	1	37319	2	0	next	other	0
Fage_P105b	2	Pulse	99	121430	12142	1
Fage_P105b	2	Pulse	99	133830	24542	1
Fage_P105b	2	Pulse	99	146229	36941	1
Fage_P105b	3	Picture	Encoding Sternberg Symbols	146607	0	1	24824	2	0	next	other	0
Fage_P105b	3	Pulse	99	158629	12022	1
Fage_P105b	3	Pulse	99	171029	24422	1
Fage_P105b	4	Picture	Fixation Cross Sternberg Symbols after Encoding	171431	0	1	12495	2	0	next	other	0
Fage_P105b	4	Pulse	99	183428	11997	1
Fage_P105b	5	Picture	Stroop Sternberg	183926	0	1	24824	2	0	next	incorrect	12
Fage_P105b	5	Response	2	190628	6702	1
Fage_P105b	5	Pulse	99	195828	11902	1
Fage_P105b	5	Pulse	99	208228	24302	1
Fage_P105b	6	Picture	Fixation Cross Sternberg Symbols after Stroop	208750	0	1	37319	2	0	next	other	0
Fage_P105b	6	Pulse	99	220627	11877	1
Fage_P105b	6	Pulse	99	233027	24277	1
Fage_P105b	6	Pulse	99	245437	36687	1
Fage_P105b	7	Picture	Retrieval Sternberg Symbols	246069	0	1	24824	2	0	next	hit	20
Fage_P105b	7	Response	1	255797	9728	1
Fage_P105b	7	Pulse	99	257836	11767	1
Fage_P105b	7	Pulse	99	270236	24167	1
Fage_P105b	8	Picture	Fixation Cross after Retrieval	270893	0	1	112291	2	0	next	other	0
Fage_P105b	8	Pulse	99	282636	11743	1
Fage_P105b	8	Pulse	99	295036	24143	1
Fage_P105b	8	Pulse	99	307435	36542	1
Fage_P105b	8	Pulse	99	319835	48942	1
Fage_P105b	8	Pulse	99	332235	61342	1
Fage_P105b	8	Pulse	99	344634	73741	1
Fage_P105b	8	Pulse	99	357034	86141	1
Fage_P105b	8	Pulse	99	369434	98541	1
Fage_P105b	8	Pulse	99	381833	110940	1
Fage_P105b	9	Picture	Encoding Sternberg Symbols	383184	0	1	24824	2	0	next	other	0
Fage_P105b	9	Pulse	99	394233	11049	1
Fage_P105b	9	Pulse	99	406633	23449	1
Fage_P105b	10	Picture	Fixation Cross Sternberg Symbols after Encoding	408008	0	1	12496	2	0	next	other	0
Fage_P105b	10	Pulse	99	419032	11024	1
Fage_P105b	11	Picture	Stroop Sternberg	420504	0	1	24824	2	0	next	incorrect	39
Fage_P105b	11	Response	2	425602	5098	1
Fage_P105b	11	Pulse	99	431432	10928	1
Fage_P105b	11	Pulse	99	443832	23328	1
Fage_P105b	12	Picture	Fixation Cross Sternberg Symbols after Stroop	445328	0	1	37319	2	0	next	other	0
Fage_P105b	12	Pulse	99	456232	10904	1
Fage_P105b	12	Pulse	99	468631	23303	1
Fage_P105b	12	Pulse	99	481031	35703	1
Fage_P105b	13	Picture	Retrieval Sternberg Symbols	482647	0	1	24824	2	0	next	hit	47
Fage_P105b	13	Response	1	491071	8424	1
Fage_P105b	13	Pulse	99	493430	10783	1
Fage_P105b	13	Pulse	99	505830	23183	1
Fage_P105b	14	Picture	Fixation Cross after Retrieval	507471	0	1	149443	2	0	next	other	0
Fage_P105b	14	Pulse	99	518230	10759	1
Fage_P105b	14	Pulse	99	530630	23159	1
Fage_P105b	14	Pulse	99	543029	35558	1
Fage_P105b	14	Pulse	99	555429	47958	1
Fage_P105b	14	Pulse	99	567829	60358	1
Fage_P105b	14	Pulse	99	580228	72757	1
Fage_P105b	14	Pulse	99	592628	85157	1
Fage_P105b	14	Pulse	99	605028	97557	1
Fage_P105b	14	Pulse	99	617427	109956	1
Fage_P105b	14	Pulse	99	629827	122356	1
Fage_P105b	14	Pulse	99	642227	134756	1
Fage_P105b	14	Pulse	99	654627	147156	1
Fage_P105b	15	Picture	Encoding Sternberg Symbols	656914	0	1	24824	2	0	next	other	0
Fage_P105b	15	Pulse	99	667026	10112	1
Fage_P105b	15	Pulse	99	679426	22512	1
Fage_P105b	16	Picture	Fixation Cross Sternberg Symbols after Encoding	681738	0	1	12496	2	0	next	other	0
Fage_P105b	16	Pulse	99	691826	10088	1
Fage_P105b	17	Picture	Stroop Sternberg	694234	0	1	24824	2	0	next	hit	69
Fage_P105b	17	Response	1	702845	8611	1
Fage_P105b	17	Pulse	99	704225	9991	1
Fage_P105b	17	Pulse	99	716625	22391	1
Fage_P105b	18	Picture	Fixation Cross Sternberg Symbols after Stroop	719058	0	1	37319	2	0	next	other	0
Fage_P105b	18	Pulse	99	729025	9967	1
Fage_P105b	18	Pulse	99	741424	22366	1
Fage_P105b	18	Pulse	99	753824	34766	1
Fage_P105b	19	Picture	Retrieval Sternberg Symbols	756377	0	1	24824	2	0	next	hit	77
Fage_P105b	19	Response	1	761754	5377	1
Fage_P105b	19	Pulse	99	766224	9847	1
Fage_P105b	19	Pulse	99	778623	22246	1
Fage_P105b	20	Picture	Fixation Cross after Retrieval	781201	0	1	124619	3	0	next	other	0
Fage_P105b	20	Pulse	99	791023	9822	1
Fage_P105b	20	Pulse	99	803423	22222	1
Fage_P105b	20	Pulse	99	815823	34622	1
Fage_P105b	20	Pulse	99	828222	47021	1
Fage_P105b	20	Pulse	99	840622	59421	1
Fage_P105b	20	Pulse	99	853022	71821	1
Fage_P105b	20	Pulse	99	865421	84220	1
Fage_P105b	20	Pulse	99	877821	96620	1
Fage_P105b	20	Pulse	99	890221	109020	1
Fage_P105b	20	Pulse	99	902620	121419	1
Fage_P105b	21	Picture	Encoding Sternberg Symbols	905820	0	2	24824	4	0	next	other	0
Fage_P105b	21	Pulse	99	915020	9200	1
Fage_P105b	21	Pulse	99	927420	21600	1
Fage_P105b	22	Picture	Fixation Cross Sternberg Symbols after Encoding	930644	0	2	12496	3	0	next	other	0
Fage_P105b	22	Pulse	99	939819	9175	1
Fage_P105b	23	Picture	Stroop Sternberg	943140	0	1	24824	2	0	next	hit	97
Fage_P105b	23	Response	1	949689	6549	1
Fage_P105b	23	Pulse	99	952219	9079	1
Fage_P105b	23	Pulse	99	964619	21479	1
Fage_P105b	24	Picture	Fixation Cross Sternberg Symbols after Stroop	967964	0	1	37319	2	0	next	other	0
Fage_P105b	24	Pulse	99	977019	9055	1
Fage_P105b	24	Pulse	99	989418	21454	1
Fage_P105b	24	Pulse	99	1001818	33854	1
Fage_P105b	25	Picture	Retrieval Sternberg Symbols	1005283	0	1	24824	2	0	next	incorrect	106
Fage_P105b	25	Pulse	99	1014218	8935	1
Fage_P105b	25	Response	2	1015957	10674	1
Fage_P105b	25	Pulse	99	1026617	21334	1
Fage_P105b	26	Picture	Fixation Cross after Retrieval	1030107	0	1	137115	2	0	next	other	0
Fage_P105b	26	Pulse	99	1039017	8910	1
Fage_P105b	26	Pulse	99	1051417	21310	1
Fage_P105b	26	Pulse	99	1063816	33709	1
Fage_P105b	26	Pulse	99	1076216	46109	1
Fage_P105b	26	Pulse	99	1088616	58509	1
Fage_P105b	26	Pulse	99	1101015	70908	1
Fage_P105b	26	Pulse	99	1113415	83308	1
Fage_P105b	26	Pulse	99	1125815	95708	1
Fage_P105b	26	Pulse	99	1138214	108107	1
Fage_P105b	26	Pulse	99	1150614	120507	1
Fage_P105b	26	Pulse	99	1163014	132907	1
Fage_P105b	27	Picture	Encoding Sternberg Symbols	1167222	0	1	24824	2	0	next	other	0
Fage_P105b	27	Pulse	99	1175414	8192	1
Fage_P105b	27	Pulse	99	1187813	20591	1
Fage_P105b	28	Picture	Fixation Cross Sternberg Symbols after Encoding	1192046	0	1	12495	2	0	next	other	0
Fage_P105b	28	Pulse	99	1200213	8167	1
Fage_P105b	29	Picture	Stroop Sternberg	1204541	0	1	24824	2	0	next	incorrect	127
Fage_P105b	29	Pulse	99	1212613	8072	1
Fage_P105b	29	Response	2	1212752	8211	1
Fage_P105b	29	Pulse	99	1225012	20471	1
Fage_P105b	30	Picture	Fixation Cross Sternberg Symbols after Stroop	1229365	0	1	37319	2	0	next	other	0
Fage_P105b	30	Pulse	99	1237412	8047	1
Fage_P105b	30	Pulse	99	1249812	20447	1
Fage_P105b	30	Pulse	99	1262211	32846	1
Fage_P105b	31	Picture	Retrieval Sternberg Symbols	1266684	0	1	24824	2	0	next	hit	135
Fage_P105b	31	Pulse	99	1274611	7927	1
Fage_P105b	31	Response	1	1278351	11667	1
Fage_P105b	31	Pulse	99	1287011	20327	1
Fage_P105b	32	Picture	Fixation Cross after Retrieval	1291508	0	1	124620	2	0	next	other	0
Fage_P105b	32	Pulse	99	1299410	7902	1
Fage_P105b	32	Pulse	99	1311810	20302	1
Fage_P105b	32	Pulse	99	1324210	32702	1
Fage_P105b	32	Pulse	99	1336609	45101	1
Fage_P105b	32	Pulse	99	1349009	57501	1
Fage_P105b	32	Pulse	99	1361409	69901	1
Fage_P105b	32	Pulse	99	1373809	82301	1
Fage_P105b	32	Pulse	99	1386208	94700	1
Fage_P105b	32	Pulse	99	1398608	107100	1
Fage_P105b	32	Pulse	99	1411008	119500	1
Fage_P105b	33	Picture	Encoding Sternberg Symbols	1416128	0	1	24824	2	0	next	other	0
Fage_P105b	33	Pulse	99	1423407	7279	1
Fage_P105b	33	Pulse	99	1435807	19679	1
Fage_P105b	34	Picture	Fixation Cross Sternberg Symbols after Encoding	1440952	0	1	12495	2	0	next	other	0
Fage_P105b	34	Pulse	99	1448207	7255	1
Fage_P105b	35	Picture	Stroop Sternberg	1453447	0	1	24824	2	0	next	incorrect	154
Fage_P105b	35	Response	2	1460516	7069	1
Fage_P105b	35	Pulse	99	1460606	7159	1
Fage_P105b	35	Pulse	99	1473006	19559	1
Fage_P105b	36	Picture	Fixation Cross Sternberg Symbols after Stroop	1478271	0	1	37319	3	0	next	other	0
Fage_P105b	36	Pulse	99	1485406	7135	1
Fage_P105b	36	Pulse	99	1497805	19534	1
Fage_P105b	36	Pulse	99	1510205	31934	1
Fage_P105b	37	Picture	Retrieval Sternberg Symbols	1515590	0	2	24824	3	0	next	hit	163
Fage_P105b	37	Pulse	99	1522605	7015	1
Fage_P105b	37	Response	1	1530105	14515	1
Fage_P105b	37	Pulse	99	1535005	19415	1
Fage_P105b	38	Picture	Fixation Cross after Retrieval	1540414	0	1	112291	3	0	next	other	0
Fage_P105b	38	Pulse	99	1547404	6990	1
Fage_P105b	38	Pulse	99	1559804	19390	1
Fage_P105b	38	Pulse	99	1572204	31790	1
Fage_P105b	38	Pulse	99	1584603	44189	1
Fage_P105b	38	Pulse	99	1597003	56589	1
Fage_P105b	38	Pulse	99	1609403	68989	1
Fage_P105b	38	Pulse	99	1621802	81388	1
Fage_P105b	38	Pulse	99	1634202	93788	1
Fage_P105b	38	Pulse	99	1646602	106188	1
Fage_P105b	39	Picture	Encoding Sternberg Symbols	1652705	0	2	24824	3	0	next	other	0
Fage_P105b	39	Pulse	99	1659001	6296	1
Fage_P105b	39	Pulse	99	1671401	18696	1
Fage_P105b	40	Picture	Fixation Cross Sternberg Symbols after Encoding	1677529	0	1	12495	3	0	next	other	0
Fage_P105b	40	Pulse	99	1683801	6272	1
Fage_P105b	41	Picture	Stroop Sternberg	1690024	0	2	24825	3	0	next	hit	182
Fage_P105b	41	Pulse	99	1696201	6177	1
Fage_P105b	41	Response	1	1699810	9786	1
Fage_P105b	41	Pulse	99	1708600	18576	1
Fage_P105b	42	Picture	Fixation Cross Sternberg Symbols after Stroop	1714849	0	1	37319	2	0	next	other	0
Fage_P105b	42	Pulse	99	1721000	6151	1
Fage_P105b	42	Pulse	99	1733400	18551	1
Fage_P105b	42	Pulse	99	1745799	30950	1
Fage_P105b	43	Picture	Retrieval Sternberg Symbols	1752168	0	1	24824	2	0	next	hit	190
Fage_P105b	43	Pulse	99	1758199	6031	1
Fage_P105b	43	Response	1	1765909	13741	1
Fage_P105b	43	Pulse	99	1770599	18431	1
Fage_P105b	44	Picture	Fixation Cross after Retrieval	1776992	0	1	112291	2	0	next	other	0
Fage_P105b	44	Pulse	99	1782998	6006	1
Fage_P105b	44	Pulse	99	1795398	18406	1
Fage_P105b	44	Pulse	99	1807798	30806	1
Fage_P105b	44	Pulse	99	1820197	43205	1
Fage_P105b	44	Pulse	99	1832597	55605	1
Fage_P105b	44	Pulse	99	1844997	68005	1
Fage_P105b	44	Pulse	99	1857396	80404	1
Fage_P105b	44	Pulse	99	1869796	92804	1
Fage_P105b	44	Pulse	99	1882196	105204	1
Fage_P105b	45	Picture	Encoding Sternberg Symbols	1889283	0	1	24824	2	0	next	other	0
Fage_P105b	45	Pulse	99	1894606	5323	1
Fage_P105b	45	Pulse	99	1907005	17722	1
Fage_P105b	46	Picture	Fixation Cross Sternberg Symbols after Encoding	1914107	0	1	12495	2	0	next	other	0
Fage_P105b	46	Pulse	99	1919405	5298	1
Fage_P105b	47	Picture	Stroop Sternberg	1926602	0	1	24824	2	0	next	incorrect	209
Fage_P105b	47	Pulse	99	1931805	5203	1
Fage_P105b	47	Response	2	1933444	6842	1
Fage_P105b	47	Pulse	99	1944204	17602	1
Fage_P105b	48	Picture	Fixation Cross Sternberg Symbols after Stroop	1951426	0	1	37319	2	0	next	other	0
Fage_P105b	48	Pulse	99	1956604	5178	1
Fage_P105b	48	Pulse	99	1969004	17578	1
Fage_P105b	48	Pulse	99	1981403	29977	1
Fage_P105b	49	Picture	Retrieval Sternberg Symbols	1988745	0	1	24824	2	0	next	hit	218
Fage_P105b	49	Pulse	99	1993803	5058	1
Fage_P105b	49	Pulse	99	2006203	17458	1
Fage_P105b	49	Response	1	2007713	18968	1
Fage_P105b	50	Picture	Fixation Cross after Retrieval	2013569	0	1	136949	2	0	next	other	0
Fage_P105b	50	Pulse	99	2018602	5033	1
Fage_P105b	50	Pulse	99	2031002	17433	1
Fage_P105b	50	Pulse	99	2043402	29833	1
Fage_P105b	50	Pulse	99	2055802	42233	1
Fage_P105b	50	Pulse	99	2068201	54632	1
Fage_P105b	50	Pulse	99	2080601	67032	1
Fage_P105b	50	Pulse	99	2093001	79432	1
Fage_P105b	50	Pulse	99	2105400	91831	1
Fage_P105b	50	Pulse	99	2117800	104231	1
Fage_P105b	50	Pulse	99	2130200	116631	1
Fage_P105b	50	Pulse	99	2142599	129030	1
Fage_P105b	51	Picture	Encoding Sternberg Symbols	2150518	0	1	24824	2	0	next	other	0
Fage_P105b	51	Pulse	99	2154999	4481	1
Fage_P105b	51	Pulse	99	2167399	16881	1
Fage_P105b	52	Picture	Fixation Cross Sternberg Symbols after Encoding	2175342	0	1	12495	2	0	next	other	0
Fage_P105b	52	Pulse	99	2179798	4456	1
Fage_P105b	53	Picture	Stroop Sternberg	2187837	0	1	24824	2	0	next	hit	238
Fage_P105b	53	Pulse	99	2192198	4361	1
Fage_P105b	53	Response	1	2194478	6641	1
Fage_P105b	53	Pulse	99	2204598	16761	1
Fage_P105b	54	Picture	Fixation Cross Sternberg Symbols after Stroop	2212661	0	1	37319	2	0	next	other	0
Fage_P105b	54	Pulse	99	2216998	4337	1
Fage_P105b	54	Pulse	99	2229397	16736	1
Fage_P105b	54	Pulse	99	2241797	29136	1
Fage_P105b	55	Picture	Retrieval Sternberg Symbols	2249980	0	1	24824	2	0	next	incorrect	246
Fage_P105b	55	Pulse	99	2254197	4217	1
Fage_P105b	55	Response	2	2264646	14666	1
Fage_P105b	55	Pulse	99	2266596	16616	1
Fage_P105b	56	Picture	Fixation Cross after Retrieval	2274804	0	1	124620	2	0	next	other	0
Fage_P105b	56	Pulse	99	2278996	4192	1
Fage_P105b	56	Pulse	99	2291396	16592	1
Fage_P105b	56	Pulse	99	2303795	28991	1
Fage_P105b	56	Pulse	99	2316195	41391	1
Fage_P105b	56	Pulse	99	2328595	53791	1
Fage_P105b	56	Pulse	99	2340994	66190	1
Fage_P105b	56	Pulse	99	2353394	78590	1
Fage_P105b	56	Pulse	99	2365794	90990	1
Fage_P105b	56	Pulse	99	2378193	103389	1
Fage_P105b	56	Pulse	99	2390593	115789	1
Fage_P105b	57	Picture	Encoding Sternberg Symbols	2399424	0	1	24824	2	0	next	other	0
Fage_P105b	57	Pulse	99	2402993	3569	1
Fage_P105b	57	Pulse	99	2415393	15969	1
Fage_P105b	58	Picture	Fixation Cross Sternberg Symbols after Encoding	2424248	0	1	12495	2	0	next	other	0
Fage_P105b	58	Pulse	99	2427792	3544	1
Fage_P105b	59	Picture	Stroop Sternberg	2436743	0	1	24824	2	0	next	incorrect	266
Fage_P105b	59	Pulse	99	2440192	3449	1
Fage_P105b	59	Response	2	2445622	8879	1
Fage_P105b	59	Pulse	99	2452591	15848	1
Fage_P105b	60	Picture	Fixation Cross Sternberg Symbols after Stroop	2461567	0	1	37319	2	0	next	other	0
Fage_P105b	60	Pulse	99	2464991	3424	1
Fage_P105b	60	Pulse	99	2477391	15824	1
Fage_P105b	60	Pulse	99	2489791	28224	1
Fage_P105b	61	Picture	Retrieval Sternberg Symbols	2498886	0	1	24824	2	0	next	incorrect	274
Fage_P105b	61	Pulse	99	2502190	3304	1
Fage_P105b	61	Response	2	2511710	12824	1
Fage_P105b	61	Pulse	99	2514590	15704	1
Fage_P105b	62	Picture	Fixation Cross after Retrieval	2523710	0	1	149444	2	0	next	other	0
Fage_P105b	62	Pulse	99	2526990	3280	1
Fage_P105b	62	Pulse	99	2539389	15679	1
Fage_P105b	62	Pulse	99	2551789	28079	1
Fage_P105b	62	Pulse	99	2564189	40479	1
Fage_P105b	62	Pulse	99	2576589	52879	1
Fage_P105b	62	Pulse	99	2588988	65278	1
Fage_P105b	62	Pulse	99	2601388	77678	1
Fage_P105b	62	Pulse	99	2613788	90078	1
Fage_P105b	62	Pulse	99	2626187	102477	1
Fage_P105b	62	Pulse	99	2638587	114877	1
Fage_P105b	62	Pulse	99	2650987	127277	1
Fage_P105b	62	Pulse	99	2663386	139676	1
Fage_P105b	63	Picture	Encoding Sternberg Symbols	2673154	0	1	24824	2	0	next	other	0
Fage_P105b	63	Pulse	99	2675786	2632	1
Fage_P105b	63	Pulse	99	2688186	15032	1
Fage_P105b	64	Picture	Fixation Cross Sternberg Symbols after Encoding	2697978	0	1	12495	2	0	next	other	0
Fage_P105b	64	Pulse	99	2700585	2607	1
Fage_P105b	65	Picture	Stroop Sternberg	2710473	0	1	24824	2	0	next	incorrect	296
Fage_P105b	65	Pulse	99	2712985	2512	1
Fage_P105b	65	Response	2	2716305	5832	1
Fage_P105b	65	Pulse	99	2725385	14912	1
Fage_P105b	66	Picture	Fixation Cross Sternberg Symbols after Stroop	2735297	0	1	37319	2	0	next	other	0
Fage_P105b	66	Pulse	99	2737785	2488	1
Fage_P105b	66	Pulse	99	2750184	14887	1
Fage_P105b	66	Pulse	99	2762584	27287	1
Fage_P105b	67	Picture	Retrieval Sternberg Symbols	2772616	0	1	24824	2	0	next	incorrect	304
Fage_P105b	67	Pulse	99	2774984	2368	1
Fage_P105b	67	Response	2	2781063	8447	1
Fage_P105b	67	Pulse	99	2787383	14767	1
Fage_P105b	67	Response	1	2787633	15017	1
Fage_P105b	67	Response	1	2790893	18277	1
Fage_P105b	68	Picture	Fixation Cross after Retrieval	2797440	0	1	124620	2	0	next	other	0
Fage_P105b	68	Pulse	99	2799783	2343	1
Fage_P105b	68	Pulse	99	2812183	14743	1
Fage_P105b	68	Pulse	99	2824582	27142	1
Fage_P105b	68	Pulse	99	2836982	39542	1
Fage_P105b	68	Pulse	99	2849382	51942	1
Fage_P105b	68	Pulse	99	2861781	64341	1
Fage_P105b	68	Pulse	99	2874181	76741	1
Fage_P105b	68	Pulse	99	2886581	89141	1
Fage_P105b	68	Pulse	99	2898980	101540	1
Fage_P105b	68	Pulse	99	2911380	113940	1
Fage_P105b	69	Picture	Encoding Sternberg Symbols	2922060	0	1	24824	2	0	next	other	0
Fage_P105b	69	Pulse	99	2923780	1720	1
Fage_P105b	69	Pulse	99	2936180	14120	1
Fage_P105b	70	Picture	Fixation Cross Sternberg Symbols after Encoding	2946884	0	1	12495	2	0	next	other	0
Fage_P105b	70	Pulse	99	2948579	1695	1
Fage_P105b	71	Picture	Stroop Sternberg	2959379	0	1	24824	2	0	next	incorrect	326
Fage_P105b	71	Pulse	99	2960979	1600	1
Fage_P105b	71	Response	2	2967769	8390	1
Fage_P105b	71	Pulse	99	2973378	13999	1
Fage_P105b	72	Picture	Fixation Cross Sternberg Symbols after Stroop	2984203	0	1	37319	3	0	next	other	0
Fage_P105b	72	Pulse	99	2985778	1575	1
Fage_P105b	72	Pulse	99	2998178	13975	1
Fage_P105b	72	Pulse	99	3010578	26375	1
Fage_P105b	73	Picture	Retrieval Sternberg Symbols	3021522	0	2	24824	4	0	next	incorrect	334
Fage_P105b	73	Pulse	99	3022977	1455	1
Fage_P105b	73	Response	2	3031017	9495	1
Fage_P105b	73	Pulse	99	3035377	13855	1
Fage_P105b	74	Picture	Fixation Cross after Retrieval	3046346	0	2	112291	3	0	next	other	0
Fage_P105b	74	Pulse	99	3047777	1431	1
Fage_P105b	74	Pulse	99	3060176	13830	1
Fage_P105b	74	Pulse	99	3072576	26230	1
Fage_P105b	74	Pulse	99	3084976	38630	1
Fage_P105b	74	Pulse	99	3097375	51029	1
Fage_P105b	74	Pulse	99	3109775	63429	1
Fage_P105b	74	Pulse	99	3122175	75829	1
Fage_P105b	74	Pulse	99	3134575	88229	1
Fage_P105b	74	Pulse	99	3146974	100628	1
Fage_P105b	75	Picture	Encoding Sternberg Symbols	3158637	0	1	24824	2	0	next	other	0
Fage_P105b	75	Pulse	99	3159374	737	1
Fage_P105b	75	Pulse	99	3171774	13137	1
Fage_P105b	76	Picture	Fixation Cross Sternberg Symbols after Encoding	3183461	0	1	12496	2	0	next	other	0
Fage_P105b	76	Pulse	99	3184173	712	1
Fage_P105b	77	Picture	Stroop Sternberg	3195957	0	1	24824	2	0	next	hit	353
Fage_P105b	77	Pulse	99	3196573	616	1
Fage_P105b	77	Response	1	3203203	7246	1
Fage_P105b	77	Pulse	99	3208973	13016	1
Fage_P105b	78	Picture	Fixation Cross Sternberg Symbols after Stroop	3220781	0	1	37319	2	0	next	other	0
Fage_P105b	78	Pulse	99	3221372	591	1
Fage_P105b	78	Pulse	99	3233772	12991	1
Fage_P105b	78	Pulse	99	3246172	25391	1
Fage_P105b	79	Picture	Retrieval Sternberg Symbols	3258100	0	1	24824	2	0	next	hit	362
Fage_P105b	79	Pulse	99	3258571	471	1
Fage_P105b	79	Pulse	99	3270971	12871	1
Fage_P105b	79	Response	1	3271521	13421	1
Fage_P105b	80	Picture	Fixation Cross after Retrieval	3282924	0	1	124620	2	0	next	other	0
Fage_P105b	80	Pulse	99	3283371	447	1
Fage_P105b	80	Pulse	99	3295771	12847	1
Fage_P105b	80	Pulse	99	3308170	25246	1
Fage_P105b	80	Pulse	99	3320570	37646	1
Fage_P105b	80	Pulse	99	3332970	50046	1
Fage_P105b	80	Pulse	99	3345369	62445	1
Fage_P105b	80	Pulse	99	3357769	74845	1
Fage_P105b	80	Pulse	99	3370169	87245	1
Fage_P105b	80	Pulse	99	3382568	99644	1
Fage_P105b	80	Pulse	99	3394968	112044	1
Fage_P105b	80	Pulse	99	3407368	124444	1
Fage_P105b	81	Picture	Encoding Sternberg Symbols	3407544	0	1	24824	2	0	next	other	0
Fage_P105b	81	Pulse	99	3419767	12223	1
Fage_P105b	81	Pulse	99	3432167	24623	1
Fage_P105b	82	Picture	Fixation Cross Sternberg Symbols after Encoding	3432368	0	1	12495	2	0	next	other	0
Fage_P105b	82	Pulse	99	3444567	12199	1
Fage_P105b	83	Picture	Stroop Sternberg	3444863	0	1	24824	2	0	next	incorrect	381
Fage_P105b	83	Response	2	3452727	7864	1
Fage_P105b	83	Pulse	99	3456966	12103	1
Fage_P105b	83	Pulse	99	3469366	24503	1
Fage_P105b	84	Picture	Fixation Cross Sternberg Symbols after Stroop	3469687	0	1	37319	2	0	next	other	0
Fage_P105b	84	Pulse	99	3481766	12079	1
Fage_P105b	84	Pulse	99	3494166	24479	1
Fage_P105b	84	Pulse	99	3506565	36878	1
Fage_P105b	85	Picture	Retrieval Sternberg Symbols	3507006	0	1	24824	2	0	next	incorrect	390
Fage_P105b	85	Pulse	99	3518965	11959	1
Fage_P105b	85	Response	2	3525685	18679	1
Fage_P105b	85	Pulse	99	3531365	24359	1
Fage_P105b	86	Picture	Fixation Cross after Retrieval	3531830	0	1	124620	2	0	next	other	0
Fage_P105b	86	Pulse	99	3543764	11934	1
Fage_P105b	86	Pulse	99	3556164	24334	1
Fage_P105b	86	Pulse	99	3568564	36734	1
Fage_P105b	86	Pulse	99	3580963	49133	1
Fage_P105b	86	Pulse	99	3593363	61533	1
Fage_P105b	86	Pulse	99	3605763	73933	1
Fage_P105b	86	Pulse	99	3618162	86332	1
Fage_P105b	86	Pulse	99	3630562	98732	1
Fage_P105b	86	Pulse	99	3642962	111132	1
Fage_P105b	86	Pulse	99	3655362	123532	1
Fage_P105b	87	Picture	Encoding Sternberg Symbols	3656450	0	1	24824	2	0	next	other	0
Fage_P105b	87	Pulse	99	3667761	11311	1
Fage_P105b	87	Pulse	99	3680161	23711	1
Fage_P105b	88	Picture	Fixation Cross Sternberg Symbols after Encoding	3681274	0	1	12495	2	0	next	other	0
Fage_P105b	88	Pulse	99	3692561	11287	1
Fage_P105b	89	Picture	Stroop Sternberg	3693769	0	1	24824	2	0	next	incorrect	409
Fage_P105b	89	Response	2	3698950	5181	1
Fage_P105b	89	Pulse	99	3704970	11201	1
Fage_P105b	89	Pulse	99	3717370	23601	1
Fage_P105b	90	Picture	Fixation Cross Sternberg Symbols after Stroop	3718593	0	1	37319	2	0	next	other	0
Fage_P105b	90	Pulse	99	3729770	11177	1
Fage_P105b	90	Pulse	99	3742169	23576	1
Fage_P105b	90	Pulse	99	3754569	35976	1
Fage_P105b	91	Picture	Retrieval Sternberg Symbols	3755912	0	1	24824	2	0	next	incorrect	417
Fage_P105b	91	Response	2	3764099	8187	1
Fage_P105b	91	Pulse	99	3766969	11057	1
Fage_P105b	91	Pulse	99	3779368	23456	1
Fage_P105b	92	Picture	Fixation Cross after Retrieval	3780736	0	1	112291	2	0	next	other	0
Fage_P105b	92	Pulse	99	3791768	11032	1
Fage_P105b	92	Pulse	99	3804168	23432	1
Fage_P105b	92	Pulse	99	3816568	35832	1
Fage_P105b	92	Pulse	99	3828967	48231	1
Fage_P105b	92	Pulse	99	3841367	60631	1
Fage_P105b	92	Pulse	99	3853767	73031	1
Fage_P105b	92	Pulse	99	3866166	85430	1
Fage_P105b	92	Pulse	99	3878566	97830	1
Fage_P105b	92	Pulse	99	3890965	110229	1
Fage_P105b	93	Picture	Encoding Sternberg Symbols	3893027	0	1	24824	2	0	next	other	0
Fage_P105b	93	Pulse	99	3903365	10338	1
Fage_P105b	93	Pulse	99	3915765	22738	1
Fage_P105b	94	Picture	Fixation Cross Sternberg Symbols after Encoding	3917851	0	1	12495	2	0	next	other	0
Fage_P105b	94	Pulse	99	3928165	10314	1
Fage_P105b	95	Picture	Stroop Sternberg	3930346	0	1	24824	2	0	next	incorrect	436
Fage_P105b	95	Response	2	3937055	6709	1
Fage_P105b	95	Pulse	99	3940564	10218	1
Fage_P105b	95	Pulse	99	3952964	22618	1
Fage_P105b	96	Picture	Fixation Cross Sternberg Symbols after Stroop	3955170	0	1	37320	2	0	next	other	0
Fage_P105b	96	Pulse	99	3965364	10194	1
Fage_P105b	96	Pulse	99	3977763	22593	1
Fage_P105b	96	Pulse	99	3990163	34993	1
Fage_P105b	97	Picture	Retrieval Sternberg Symbols	3992490	0	1	24824	2	0	next	hit	445
Fage_P105b	97	Pulse	99	4002563	10073	1
Fage_P105b	97	Response	1	4003213	10723	1
Fage_P105b	97	Pulse	99	4014963	22473	1
Fage_P105b	98	Picture	Fixation Cross after Retrieval	4017314	0	1	137115	2	0	next	other	0
Fage_P105b	98	Pulse	99	4027362	10048	1
Fage_P105b	98	Pulse	99	4039762	22448	1
Fage_P105b	98	Pulse	99	4052162	34848	1
Fage_P105b	98	Pulse	99	4064561	47247	1
Fage_P105b	98	Pulse	99	4076961	59647	1
Fage_P105b	98	Pulse	99	4089361	72047	1
Fage_P105b	98	Pulse	99	4101760	84446	1
Fage_P105b	98	Pulse	99	4114160	96846	1
Fage_P105b	98	Pulse	99	4126560	109246	1
Fage_P105b	98	Pulse	99	4138959	121645	1
Fage_P105b	98	Pulse	99	4151359	134045	1
Fage_P105b	99	Picture	Encoding Sternberg Symbols	4154429	0	1	24824	2	0	next	other	0
Fage_P105b	99	Pulse	99	4163759	9330	1
Fage_P105b	99	Pulse	99	4176159	21730	1
Fage_P105b	100	Picture	Fixation Cross Sternberg Symbols after Encoding	4179253	0	1	12495	2	0	next	other	0
Fage_P105b	100	Pulse	99	4188558	9305	1
Fage_P105b	101	Picture	Stroop Sternberg	4191748	0	1	24824	2	0	next	incorrect	465
Fage_P105b	101	Response	2	4199348	7600	1
Fage_P105b	101	Pulse	99	4200958	9210	1
Fage_P105b	101	Pulse	99	4213358	21610	1
Fage_P105b	102	Picture	Fixation Cross Sternberg Symbols after Stroop	4216572	0	1	37319	2	0	next	other	0
Fage_P105b	102	Pulse	99	4225757	9185	1
Fage_P105b	102	Pulse	99	4238157	21585	1
Fage_P105b	102	Pulse	99	4250557	33985	1
Fage_P105b	103	Picture	Retrieval Sternberg Symbols	4253891	0	1	24824	2	0	next	hit	474
Fage_P105b	103	Pulse	99	4262956	9065	1
Fage_P105b	103	Response	1	4266346	12455	1
Fage_P105b	103	Pulse	99	4275356	21465	1
Fage_P105b	104	Picture	Fixation Cross after Retrieval	4278715	0	1	149444	2	0	next	other	0
Fage_P105b	104	Pulse	99	4287756	9041	1
Fage_P105b	104	Pulse	99	4300155	21440	1
Fage_P105b	104	Pulse	99	4312555	33840	1
Fage_P105b	104	Pulse	99	4324955	46240	1
Fage_P105b	104	Pulse	99	4337354	58639	1
Fage_P105b	104	Pulse	99	4349754	71039	1
Fage_P105b	104	Pulse	99	4362154	83439	1
Fage_P105b	104	Pulse	99	4374554	95839	1
Fage_P105b	104	Pulse	99	4386953	108238	1
Fage_P105b	104	Pulse	99	4399353	120638	1
Fage_P105b	104	Pulse	99	4411753	133038	1
Fage_P105b	104	Pulse	99	4424152	145437	1
Fage_P105b	105	Picture	Encoding Sternberg Symbols	4428159	0	1	24824	2	0	next	other	0
Fage_P105b	105	Pulse	99	4436552	8393	1
Fage_P105b	105	Pulse	99	4448952	20793	1
Fage_P105b	106	Picture	Fixation Cross Sternberg Symbols after Encoding	4452983	0	1	12495	2	0	next	other	0
Fage_P105b	106	Pulse	99	4461351	8368	1
Fage_P105b	107	Picture	Stroop Sternberg	4465478	0	1	24824	2	0	next	hit	496
Fage_P105b	107	Pulse	99	4473751	8273	1
Fage_P105b	107	Response	1	4474761	9283	1
Fage_P105b	107	Pulse	99	4486151	20673	1
Fage_P105b	108	Picture	Fixation Cross Sternberg Symbols after Stroop	4490302	0	1	37319	2	0	next	other	0
Fage_P105b	108	Pulse	99	4498550	8248	1
Fage_P105b	108	Pulse	99	4510950	20648	1
Fage_P105b	108	Pulse	99	4523350	33048	1
Fage_P105b	109	Picture	Retrieval Sternberg Symbols	4527621	0	1	24824	2	0	next	hit	504
Fage_P105b	109	Pulse	99	4535749	8128	1
Fage_P105b	109	Response	1	4547459	19838	1
Fage_P105b	109	Pulse	99	4548149	20528	1
Fage_P105b	110	Picture	Fixation Cross after Retrieval	4552445	0	1	136948	3	0	next	other	0
Fage_P105b	110	Pulse	99	4560549	8104	1
Fage_P105b	110	Pulse	99	4572949	20504	1
Fage_P105b	110	Pulse	99	4585348	32903	1
Fage_P105b	110	Pulse	99	4597748	45303	1
Fage_P105b	110	Pulse	99	4610148	57703	1
Fage_P105b	110	Pulse	99	4622547	70102	1
Fage_P105b	110	Pulse	99	4634947	82502	1
Fage_P105b	110	Pulse	99	4647347	94902	1
Fage_P105b	110	Pulse	99	4659746	107301	1
Fage_P105b	110	Pulse	99	4672146	119701	1
Fage_P105b	110	Pulse	99	4684546	132101	1
Fage_P105b	111	Picture	Encoding Sternberg Symbols	4689393	0	2	24824	4	0	next	other	0
Fage_P105b	111	Pulse	99	4696946	7553	1
Fage_P105b	111	Pulse	99	4709345	19952	1
Fage_P105b	112	Picture	Fixation Cross Sternberg Symbols after Encoding	4714217	0	2	12496	3	0	next	other	0
Fage_P105b	112	Pulse	99	4721745	7528	1
Fage_P105b	113	Picture	Stroop Sternberg	4726713	0	1	24824	2	0	next	incorrect	525
Fage_P105b	113	Pulse	99	4734145	7432	1
Fage_P105b	113	Response	2	4734214	7501	1
Fage_P105b	113	Pulse	99	4746544	19831	1
Fage_P105b	114	Picture	Fixation Cross Sternberg Symbols after Stroop	4751537	0	1	37319	2	0	next	other	0
Fage_P105b	114	Pulse	99	4758944	7407	1
Fage_P105b	114	Pulse	99	4771344	19807	1
Fage_P105b	114	Pulse	99	4783743	32206	1
Fage_P105b	115	Picture	Retrieval Sternberg Symbols	4788856	0	1	24824	2	0	next	miss	0
Fage_P105b	115	Pulse	99	4796143	7287	1
Fage_P105b	115	Pulse	99	4808543	19687	1
Fage_P105b	115	Response	2	4813672	24816	1
Fage_P105b	116	Picture	Fixation Cross after Retrieval	4813680	0	1	112291	2	0	next	other	0
Fage_P105b	116	Pulse	99	4820942	7262	1
Fage_P105b	116	Pulse	99	4833342	19662	1
Fage_P105b	116	Pulse	99	4845742	32062	1
Fage_P105b	116	Pulse	99	4858141	44461	1
Fage_P105b	116	Pulse	99	4870541	56861	1
Fage_P105b	116	Pulse	99	4882941	69261	1
Fage_P105b	116	Pulse	99	4895341	81661	1
Fage_P105b	116	Pulse	99	4907740	94060	1
Fage_P105b	116	Pulse	99	4920140	106460	1
Fage_P105b	117	Picture	Encoding Sternberg Symbols	4925971	0	1	24824	2	0	next	other	0
Fage_P105b	117	Pulse	99	4932540	6569	1
Fage_P105b	117	Pulse	99	4944939	18968	1
Fage_P105b	118	Picture	Fixation Cross Sternberg Symbols after Encoding	4950795	0	1	12495	2	0	next	other	0
Fage_P105b	118	Pulse	99	4957339	6544	1
Fage_P105b	119	Picture	Stroop Sternberg	4963290	0	1	24824	2	0	next	incorrect	552
Fage_P105b	119	Pulse	99	4969739	6449	1
Fage_P105b	119	Response	2	4971059	7769	1
Fage_P105b	119	Pulse	99	4982138	18848	1
Fage_P105b	120	Picture	Fixation Cross Sternberg Symbols after Stroop	4988114	0	1	37319	2	0	next	other	0
Fage_P105b	120	Pulse	99	4994538	6424	1
Fage_P105b	120	Pulse	99	5006938	18824	1
Fage_P105b	120	Pulse	99	5019337	31223	1
Fage_P105b	121	Picture	Retrieval Sternberg Symbols	5025433	0	1	24824	2	0	next	hit	561
Fage_P105b	121	Pulse	99	5031737	6304	1
Fage_P105b	121	Pulse	99	5044137	18704	1
Fage_P105b	121	Response	1	5046077	20644	1
Fage_P105b	122	Picture	Fixation Cross after Retrieval	5050257	0	1	149444	2	0	next	other	0
Fage_P105b	122	Pulse	99	5056537	6280	1
Fage_P105b	122	Pulse	99	5068936	18679	1
Fage_P105b	122	Pulse	99	5081336	31079	1
Fage_P105b	122	Pulse	99	5093736	43479	1
Fage_P105b	122	Pulse	99	5106135	55878	1
Fage_P105b	122	Pulse	99	5118535	68278	1
Fage_P105b	122	Pulse	99	5130935	80678	1
Fage_P105b	122	Pulse	99	5143334	93077	1
Fage_P105b	122	Pulse	99	5155734	105477	1
Fage_P105b	122	Pulse	99	5168134	117877	1
Fage_P105b	122	Pulse	99	5180533	130276	1
Fage_P105b	122	Pulse	99	5192933	142676	1
Fage_P105b	123	Picture	Encoding Sternberg Symbols	5199701	0	1	24824	2	0	next	other	0
Fage_P105b	123	Pulse	99	5205333	5632	1
Fage_P105b	123	Pulse	99	5217733	18032	1
Fage_P105b	124	Picture	Fixation Cross Sternberg Symbols after Encoding	5224525	0	1	12495	2	0	next	other	0
Fage_P105b	124	Pulse	99	5230132	5607	1
Fage_P105b	125	Picture	Stroop Sternberg	5237020	0	1	24824	2	0	next	incorrect	582
Fage_P105b	125	Pulse	99	5242532	5512	1
Fage_P105b	125	Response	2	5244982	7962	1
Fage_P105b	125	Pulse	99	5254932	17912	1
Fage_P105b	126	Picture	Fixation Cross Sternberg Symbols after Stroop	5261844	0	1	37320	2	0	next	other	0
Fage_P105b	126	Pulse	99	5267331	5487	1
Fage_P105b	126	Pulse	99	5279731	17887	1
Fage_P105b	126	Pulse	99	5292131	30287	1
Fage_P105b	127	Picture	Retrieval Sternberg Symbols	5299164	0	1	24823	3	0	next	hit	590
Fage_P105b	127	Pulse	99	5304530	5366	1
Fage_P105b	127	Response	1	5306830	7666	1
Fage_P105b	127	Pulse	99	5316930	17766	1
Fage_P105b	128	Picture	Fixation Cross after Retrieval	5323987	0	2	124620	3	0	next	other	0
Fage_P105b	128	Pulse	99	5329330	5343	1
Fage_P105b	128	Pulse	99	5341729	17742	1
Fage_P105b	128	Pulse	99	5354129	30142	1
Fage_P105b	128	Pulse	99	5366529	42542	1
Fage_P105b	128	Pulse	99	5378929	54942	1
Fage_P105b	128	Pulse	99	5391328	67341	1
Fage_P105b	128	Pulse	99	5403728	79741	1
Fage_P105b	128	Pulse	99	5416128	92141	1
Fage_P105b	128	Pulse	99	5428527	104540	1
Fage_P105b	128	Pulse	99	5440927	116940	1
Fage_P105b	129	Picture	Encoding Sternberg Symbols	5448607	0	1	24824	2	0	next	other	0
Fage_P105b	129	Pulse	99	5453327	4720	1
Fage_P105b	129	Pulse	99	5465726	17119	1
Fage_P105b	130	Picture	Fixation Cross Sternberg Symbols after Encoding	5473431	0	1	12495	2	0	next	other	0
Fage_P105b	130	Pulse	99	5478126	4695	1
Fage_P105b	131	Picture	Stroop Sternberg	5485926	0	1	24824	2	0	next	incorrect	610
Fage_P105b	131	Pulse	99	5490526	4600	1
Fage_P105b	131	Response	2	5494995	9069	1
Fage_P105b	131	Pulse	99	5502925	16999	1
Fage_P105b	132	Picture	Fixation Cross Sternberg Symbols after Stroop	5510750	0	1	37320	2	0	next	other	0
Fage_P105b	132	Pulse	99	5515335	4585	1
Fage_P105b	132	Pulse	99	5527735	16985	1
Fage_P105b	132	Pulse	99	5540134	29384	1
Fage_P105b	133	Picture	Retrieval Sternberg Symbols	5548070	0	1	24824	2	0	next	hit	618
Fage_P105b	133	Pulse	99	5552534	4464	1
Fage_P105b	133	Response	1	5555824	7754	1
Fage_P105b	133	Pulse	99	5564934	16864	1
Fage_P105b	134	Picture	Fixation Cross after Retrieval	5572894	0	1	112291	2	0	next	other	0
Fage_P105b	134	Pulse	99	5577334	4440	1
Fage_P105b	134	Pulse	99	5589733	16839	1
Fage_P105b	134	Pulse	99	5602133	29239	1
Fage_P105b	134	Pulse	99	5614533	41639	1
Fage_P105b	134	Pulse	99	5626932	54038	1
Fage_P105b	134	Pulse	99	5639332	66438	1
Fage_P105b	134	Pulse	99	5651732	78838	1
Fage_P105b	134	Pulse	99	5664131	91237	1
Fage_P105b	134	Pulse	99	5676531	103637	1
Fage_P105b	135	Picture	Encoding Sternberg Symbols	5685185	0	1	24824	2	0	next	other	0
Fage_P105b	135	Pulse	99	5688931	3746	1
Fage_P105b	135	Pulse	99	5701330	16145	1
Fage_P105b	136	Picture	Fixation Cross Sternberg Symbols after Encoding	5710009	0	1	12495	2	0	next	other	0
Fage_P105b	136	Pulse	99	5713730	3721	1
Fage_P105b	137	Picture	Stroop Sternberg	5722504	0	1	24824	2	0	next	hit	637
Fage_P105b	137	Pulse	99	5726130	3626	1
Fage_P105b	137	Response	1	5729840	7336	1
Fage_P105b	137	Pulse	99	5738530	16026	1
Fage_P105b	138	Picture	Fixation Cross Sternberg Symbols after Stroop	5747328	0	1	37319	2	0	next	other	0
Fage_P105b	138	Pulse	99	5750929	3601	1
Fage_P105b	138	Pulse	99	5763329	16001	1
Fage_P105b	138	Pulse	99	5775729	28401	1
Fage_P105b	139	Picture	Retrieval Sternberg Symbols	5784647	0	1	24824	2	0	next	hit	645
Fage_P105b	139	Pulse	99	5788128	3481	1
Fage_P105b	139	Response	1	5792398	7751	1
Fage_P105b	139	Pulse	99	5800528	15881	1
Fage_P105b	140	Picture	Fixation Cross after Retrieval	5809471	0	1	137115	2	0	next	other	0
Fage_P105b	140	Pulse	99	5812928	3457	1
Fage_P105b	140	Pulse	99	5825327	15856	1
Fage_P105b	140	Pulse	99	5837727	28256	1
Fage_P105b	140	Pulse	99	5850127	40656	1
Fage_P105b	140	Pulse	99	5862526	53055	1
Fage_P105b	140	Pulse	99	5874926	65455	1
Fage_P105b	140	Pulse	99	5887326	77855	1
Fage_P105b	140	Pulse	99	5899725	90254	1
Fage_P105b	140	Pulse	99	5912125	102654	1
Fage_P105b	140	Pulse	99	5924525	115054	1
Fage_P105b	140	Pulse	99	5936925	127454	1
Fage_P105b	141	Picture	Encoding Sternberg Symbols	5946586	0	1	24824	2	0	next	other	0
Fage_P105b	141	Pulse	99	5949324	2738	1
Fage_P105b	141	Pulse	99	5961724	15138	1
Fage_P105b	142	Picture	Fixation Cross Sternberg Symbols after Encoding	5971410	0	1	12495	2	0	next	other	0
Fage_P105b	142	Pulse	99	5974123	2713	1
Fage_P105b	143	Picture	Stroop Sternberg	5983905	0	1	24824	2	0	next	hit	666
Fage_P105b	143	Pulse	99	5986523	2618	1
Fage_P105b	143	Response	1	5992023	8118	1
Fage_P105b	143	Pulse	99	5998923	15018	1
Fage_P105b	144	Picture	Fixation Cross Sternberg Symbols after Stroop	6008729	0	1	37319	3	0	next	other	0
Fage_P105b	144	Pulse	99	6011323	2594	1
Fage_P105b	144	Pulse	99	6023722	14993	1
Fage_P105b	144	Pulse	99	6036122	27393	1
Fage_P105b	145	Picture	Retrieval Sternberg Symbols	6046048	0	2	24824	4	0	next	incorrect	674
Fage_P105b	145	Pulse	99	6048522	2474	1
Fage_P105b	145	Response	2	6055102	9054	1
Fage_P105b	145	Pulse	99	6060921	14873	1
Fage_P105b	146	Picture	Fixation Cross after Retrieval	6070872	0	2	112291	4	0	next	other	0
Fage_P105b	146	Pulse	99	6073321	2449	1
Fage_P105b	146	Pulse	99	6085721	14849	1
Fage_P105b	146	Pulse	99	6098120	27248	1
Fage_P105b	146	Pulse	99	6110520	39648	1
Fage_P105b	146	Pulse	99	6122920	52048	1
Fage_P105b	146	Pulse	99	6135320	64448	1
Fage_P105b	146	Pulse	99	6147719	76847	1
Fage_P105b	146	Pulse	99	6160119	89247	1
Fage_P105b	146	Pulse	99	6172519	101647	1
Fage_P105b	147	Picture	Instruction Sternberg Letters	6183163	0	2	37320	3	0	next	other	0
Fage_P105b	147	Pulse	99	6184918	1755	1
Fage_P105b	147	Pulse	99	6197318	14155	1
Fage_P105b	147	Pulse	99	6209718	26555	1
Fage_P105b	148	Picture	Encoding Sternberg Letters	6220483	0	1	24824	2	0	next	other	0
Fage_P105b	148	Pulse	99	6222117	1634	1
Fage_P105b	148	Pulse	99	6234517	14034	1
Fage_P105b	149	Picture	Fixation Cross Sternberg Letters after Encoding	6245307	0	1	12495	2	0	next	other	0
Fage_P105b	149	Pulse	99	6246917	1610	1
Fage_P105b	150	Picture	Stroop Sternberg	6257802	0	1	24824	2	0	next	incorrect	697
Fage_P105b	150	Pulse	99	6259317	1515	1
Fage_P105b	150	Response	2	6263586	5784	1
Fage_P105b	150	Pulse	99	6271716	13914	1
Fage_P105b	151	Picture	Fixation Cross Sternberg Letters after Stroop	6282626	0	1	37319	2	0	next	other	0
Fage_P105b	151	Pulse	99	6284116	1490	1
Fage_P105b	151	Pulse	99	6296516	13890	1
Fage_P105b	151	Pulse	99	6308915	26289	1
Fage_P105b	152	Picture	Retrieval Sternberg Letters	6319945	0	1	24824	2	0	next	incorrect	705
Fage_P105b	152	Pulse	99	6321315	1370	1
Fage_P105b	152	Response	2	6331405	11460	1
Fage_P105b	152	Pulse	99	6333714	13769	1
Fage_P105b	153	Picture	Fixation Cross after Retrieval	6344769	0	1	112291	2	0	next	other	0
Fage_P105b	153	Pulse	99	6346114	1345	1
Fage_P105b	153	Pulse	99	6358514	13745	1
Fage_P105b	153	Pulse	99	6370914	26145	1
Fage_P105b	153	Pulse	99	6383313	38544	1
Fage_P105b	153	Pulse	99	6395713	50944	1
Fage_P105b	153	Pulse	99	6408113	63344	1
Fage_P105b	153	Pulse	99	6420512	75743	1
Fage_P105b	153	Pulse	99	6432912	88143	1
Fage_P105b	153	Pulse	99	6445312	100543	1
Fage_P105b	154	Picture	Encoding Sternberg Letters	6457060	0	1	24824	2	0	next	other	0
Fage_P105b	154	Pulse	99	6457712	652	1
Fage_P105b	154	Pulse	99	6470111	13051	1
Fage_P105b	155	Picture	Fixation Cross Sternberg Letters after Encoding	6481884	0	1	12495	3	0	next	other	0
Fage_P105b	155	Pulse	99	6482511	627	1
Fage_P105b	156	Picture	Stroop Sternberg	6494379	0	2	24824	3	0	next	incorrect	724
Fage_P105b	156	Pulse	99	6494911	532	1
Fage_P105b	156	Response	2	6502560	8181	1
Fage_P105b	156	Pulse	99	6507310	12931	1
Fage_P105b	157	Picture	Fixation Cross Sternberg Letters after Stroop	6519203	0	1	37320	2	0	next	other	0
Fage_P105b	157	Pulse	99	6519710	507	1
Fage_P105b	157	Pulse	99	6532110	12907	1
Fage_P105b	157	Pulse	99	6544509	25306	1
Fage_P105b	158	Picture	Retrieval Sternberg Letters	6556523	0	1	24824	2	0	next	hit	732
Fage_P105b	158	Pulse	99	6556909	386	1
Fage_P105b	158	Response	1	6561109	4586	1
Fage_P105b	158	Pulse	99	6569309	12786	1
Fage_P105b	159	Picture	Fixation Cross after Retrieval	6581347	0	1	149443	2	0	next	other	0
Fage_P105b	159	Pulse	99	6581708	361	1
Fage_P105b	159	Pulse	99	6594108	12761	1
Fage_P105b	159	Pulse	99	6606508	25161	1
Fage_P105b	159	Pulse	99	6618907	37560	1
Fage_P105b	159	Pulse	99	6631307	49960	1
Fage_P105b	159	Pulse	99	6643707	62360	1
Fage_P105b	159	Pulse	99	6656107	74760	1
Fage_P105b	159	Pulse	99	6668506	87159	1
Fage_P105b	159	Pulse	99	6680906	99559	1
Fage_P105b	159	Pulse	99	6693306	111959	1
Fage_P105b	159	Pulse	99	6705705	124358	1
Fage_P105b	159	Pulse	99	6718105	136758	1
Fage_P105b	159	Pulse	99	6730505	149158	1
Fage_P105b	160	Picture	Encoding Sternberg Letters	6730790	0	1	24824	2	0	next	other	0
Fage_P105b	160	Pulse	99	6742904	12114	1
Fage_P105b	160	Pulse	99	6755304	24514	1
Fage_P105b	161	Picture	Fixation Cross Sternberg Letters after Encoding	6755614	0	1	12495	3	0	next	other	0
Fage_P105b	161	Pulse	99	6767704	12090	1
Fage_P105b	162	Picture	Stroop Sternberg	6768109	0	2	24824	4	0	next	hit	754
Fage_P105b	162	Response	1	6775464	7355	1
Fage_P105b	162	Pulse	99	6780103	11994	1
Fage_P105b	162	Pulse	99	6792503	24394	1
Fage_P105b	163	Picture	Fixation Cross Sternberg Letters after Stroop	6792933	0	2	37320	3	0	next	other	0
Fage_P105b	163	Pulse	99	6804903	11970	1
Fage_P105b	163	Pulse	99	6817303	24370	1
Fage_P105b	163	Pulse	99	6829702	36769	1
Fage_P105b	164	Picture	Retrieval Sternberg Letters	6830253	0	1	24824	2	0	next	hit	762
Fage_P105b	164	Response	1	6835572	5319	1
Fage_P105b	164	Pulse	99	6842102	11849	1
Fage_P105b	164	Pulse	99	6854502	24249	1
Fage_P105b	165	Picture	Fixation Cross after Retrieval	6855077	0	1	124619	2	0	next	other	0
Fage_P105b	165	Pulse	99	6866901	11824	1
Fage_P105b	165	Pulse	99	6879301	24224	1
Fage_P105b	165	Pulse	99	6891701	36624	1
Fage_P105b	165	Pulse	99	6904100	49023	1
Fage_P105b	165	Pulse	99	6916500	61423	1
Fage_P105b	165	Pulse	99	6928900	73823	1
Fage_P105b	165	Pulse	99	6941299	86222	1
Fage_P105b	165	Pulse	99	6953699	98622	1
Fage_P105b	165	Pulse	99	6966099	111022	1
Fage_P105b	165	Pulse	99	6978499	123422	1
Fage_P105b	166	Picture	Encoding Sternberg Letters	6979696	0	1	24824	2	0	next	other	0
Fage_P105b	166	Pulse	99	6990898	11202	1
Fage_P105b	166	Pulse	99	7003298	23602	1
Fage_P105b	167	Picture	Fixation Cross Sternberg Letters after Encoding	7004520	0	1	12496	2	0	next	other	0
Fage_P105b	167	Pulse	99	7015698	11178	1
Fage_P105b	168	Picture	Stroop Sternberg	7017016	0	1	24824	2	0	next	hit	782
Fage_P105b	168	Response	1	7021657	4641	1
Fage_P105b	168	Pulse	99	7028097	11081	1
Fage_P105b	168	Pulse	99	7040497	23481	1
Fage_P105b	169	Picture	Fixation Cross Sternberg Letters after Stroop	7041840	0	1	37319	2	0	next	other	0
Fage_P105b	169	Pulse	99	7052897	11057	1
Fage_P105b	169	Pulse	99	7065296	23456	1
Fage_P105b	169	Pulse	99	7077696	35856	1
Fage_P105b	170	Picture	Retrieval Sternberg Letters	7079159	0	1	24824	2	0	next	incorrect	790
Fage_P105b	170	Response	2	7088306	9147	1
Fage_P105b	170	Pulse	99	7090095	10936	1
Fage_P105b	170	Pulse	99	7102495	23336	1
Fage_P105b	171	Picture	Fixation Cross after Retrieval	7103983	0	1	137115	2	0	next	other	0
Fage_P105b	171	Pulse	99	7114895	10912	1
Fage_P105b	171	Pulse	99	7127295	23312	1
Fage_P105b	171	Pulse	99	7139694	35711	1
Fage_P105b	171	Pulse	99	7152094	48111	1
Fage_P105b	171	Pulse	99	7164494	60511	1
Fage_P105b	171	Pulse	99	7176894	72911	1
Fage_P105b	171	Pulse	99	7189293	85310	1
Fage_P105b	171	Pulse	99	7201693	97710	1
Fage_P105b	171	Pulse	99	7214093	110110	1
Fage_P105b	171	Pulse	99	7226492	122509	1
Fage_P105b	171	Pulse	99	7238892	134909	1
Fage_P105b	172	Picture	Encoding Sternberg Letters	7241098	0	1	24824	2	0	next	other	0
Fage_P105b	172	Pulse	99	7251292	10194	1
Fage_P105b	172	Pulse	99	7263691	22593	1
Fage_P105b	173	Picture	Fixation Cross Sternberg Letters after Encoding	7265922	0	1	12495	2	0	next	other	0
Fage_P105b	173	Pulse	99	7276091	10169	1
Fage_P105b	174	Picture	Stroop Sternberg	7278417	0	1	24824	2	0	next	incorrect	811
Fage_P105b	174	Response	2	7285921	7504	1
Fage_P105b	174	Pulse	99	7288491	10074	1
Fage_P105b	174	Pulse	99	7300890	22473	1
Fage_P105b	175	Picture	Fixation Cross Sternberg Letters after Stroop	7303241	0	1	37319	2	0	next	other	0
Fage_P105b	175	Pulse	99	7313290	10049	1
Fage_P105b	175	Pulse	99	7325690	22449	1
Fage_P105b	175	Pulse	99	7338100	34859	1
Fage_P105b	176	Picture	Retrieval Sternberg Letters	7340560	0	1	24824	2	0	next	hit	819
Fage_P105b	176	Response	1	7345709	5149	1
Fage_P105b	176	Pulse	99	7350489	9929	1
Fage_P105b	176	Pulse	99	7362899	22339	1
Fage_P105b	177	Picture	Fixation Cross after Retrieval	7365384	0	1	124620	2	0	next	other	0
Fage_P105b	177	Pulse	99	7375299	9915	1
Fage_P105b	177	Pulse	99	7387698	22314	1
Fage_P105b	177	Pulse	99	7400098	34714	1
Fage_P105b	177	Pulse	99	7412498	47114	1
Fage_P105b	177	Pulse	99	7424897	59513	1
Fage_P105b	177	Pulse	99	7437297	71913	1
Fage_P105b	177	Pulse	99	7449697	84313	1
Fage_P105b	177	Pulse	99	7462096	96712	1
Fage_P105b	177	Pulse	99	7474496	109112	1
Fage_P105b	177	Pulse	99	7486896	121512	1
Fage_P105b	178	Picture	Encoding Sternberg Letters	7490004	0	1	24824	2	0	next	other	0
Fage_P105b	178	Pulse	99	7499296	9292	1
Fage_P105b	178	Pulse	99	7511695	21691	1
Fage_P105b	179	Picture	Fixation Cross Sternberg Letters after Encoding	7514828	0	1	12495	2	0	next	other	0
Fage_P105b	179	Pulse	99	7524095	9267	1
Fage_P105b	180	Picture	Stroop Sternberg	7527323	0	1	24824	2	0	next	incorrect	839
Fage_P105b	180	Response	2	7532835	5512	1
Fage_P105b	180	Pulse	99	7536494	9171	1
Fage_P105b	180	Pulse	99	7548894	21571	1
Fage_P105b	181	Picture	Fixation Cross Sternberg Letters after Stroop	7552147	0	1	37319	2	0	next	other	0
Fage_P105b	181	Pulse	99	7561294	9147	1
Fage_P105b	181	Pulse	99	7573694	21547	1
Fage_P105b	181	Pulse	99	7586093	33946	1
Fage_P105b	182	Picture	Retrieval Sternberg Letters	7589466	0	1	24824	2	0	next	hit	847
Fage_P105b	182	Response	1	7595673	6207	1
Fage_P105b	182	Pulse	99	7598493	9027	1
Fage_P105b	182	Pulse	99	7610893	21427	1
Fage_P105b	183	Picture	Fixation Cross after Retrieval	7614290	0	1	112291	2	0	next	other	0
Fage_P105b	183	Pulse	99	7623292	9002	1
Fage_P105b	183	Pulse	99	7635692	21402	1
Fage_P105b	183	Pulse	99	7648092	33802	1
Fage_P105b	183	Pulse	99	7660491	46201	1
Fage_P105b	183	Pulse	99	7672891	58601	1
Fage_P105b	183	Pulse	99	7685291	71001	1
Fage_P105b	183	Pulse	99	7697690	83400	1
Fage_P105b	183	Pulse	99	7710090	95800	1
Fage_P105b	183	Pulse	99	7722490	108200	1
Fage_P105b	184	Picture	Encoding Sternberg Letters	7726581	0	1	24824	2	0	next	other	0
Fage_P105b	184	Pulse	99	7734890	8309	1
Fage_P105b	184	Pulse	99	7747289	20708	1
Fage_P105b	185	Picture	Fixation Cross Sternberg Letters after Encoding	7751405	0	1	12496	2	0	next	other	0
Fage_P105b	185	Pulse	99	7759689	8284	1
Fage_P105b	186	Picture	Stroop Sternberg	7763901	0	1	24824	2	0	next	hit	866
Fage_P105b	186	Response	1	7770169	6268	1
Fage_P105b	186	Pulse	99	7772088	8187	1
Fage_P105b	186	Pulse	99	7784488	20587	1
Fage_P105b	187	Picture	Fixation Cross Sternberg Letters after Stroop	7788725	0	1	37319	2	0	next	other	0
Fage_P105b	187	Pulse	99	7796888	8163	1
Fage_P105b	187	Pulse	99	7809288	20563	1
Fage_P105b	187	Pulse	99	7821687	32962	1
Fage_P105b	188	Picture	Retrieval Sternberg Letters	7826044	0	1	24824	2	0	next	incorrect	875
Fage_P105b	188	Pulse	99	7834087	8043	1
Fage_P105b	188	Response	2	7835707	9663	1
Fage_P105b	188	Pulse	99	7846487	20443	1
Fage_P105b	189	Picture	Fixation Cross after Retrieval	7850868	0	1	112291	2	0	next	other	0
Fage_P105b	189	Pulse	99	7858886	8018	1
Fage_P105b	189	Pulse	99	7871286	20418	1
Fage_P105b	189	Pulse	99	7883686	32818	1
Fage_P105b	189	Pulse	99	7896086	45218	1
Fage_P105b	189	Pulse	99	7908485	57617	1
Fage_P105b	189	Pulse	99	7920885	70017	1
Fage_P105b	189	Pulse	99	7933285	82417	1
Fage_P105b	189	Pulse	99	7945684	94816	1
Fage_P105b	189	Pulse	99	7958084	107216	1
Fage_P105b	190	Picture	Encoding Sternberg Letters	7963159	0	1	24824	2	0	next	other	0
Fage_P105b	190	Pulse	99	7970484	7325	1
Fage_P105b	190	Pulse	99	7982883	19724	1
Fage_P105b	191	Picture	Fixation Cross Sternberg Letters after Encoding	7987983	0	1	12495	2	0	next	other	0
Fage_P105b	191	Pulse	99	7995283	7300	1
Fage_P105b	192	Picture	Stroop Sternberg	8000478	0	1	24824	2	0	next	incorrect	893
Fage_P105b	192	Response	2	8007213	6735	1
Fage_P105b	192	Pulse	99	8007683	7205	1
Fage_P105b	192	Pulse	99	8020082	19604	1
Fage_P105b	193	Picture	Fixation Cross Sternberg Letters after Stroop	8025302	0	1	37319	2	0	next	other	0
Fage_P105b	193	Pulse	99	8032482	7180	1
Fage_P105b	193	Pulse	99	8044882	19580	1
Fage_P105b	193	Pulse	99	8057282	31980	1
Fage_P105b	194	Picture	Retrieval Sternberg Letters	8062621	0	1	24824	2	0	next	hit	902
Fage_P105b	194	Pulse	99	8069681	7060	1
Fage_P105b	194	Response	1	8071661	9040	1
Fage_P105b	194	Pulse	99	8082081	19460	1
Fage_P105b	195	Picture	Fixation Cross after Retrieval	8087445	0	1	137115	2	0	next	other	0
Fage_P105b	195	Pulse	99	8094481	7036	1
Fage_P105b	195	Pulse	99	8106880	19435	1
Fage_P105b	195	Pulse	99	8119280	31835	1
Fage_P105b	195	Pulse	99	8131680	44235	1
Fage_P105b	195	Pulse	99	8144079	56634	1
Fage_P105b	195	Pulse	99	8156479	69034	1
Fage_P105b	195	Pulse	99	8168879	81434	1
Fage_P105b	195	Pulse	99	8181278	93833	1
Fage_P105b	195	Pulse	99	8193678	106233	1
Fage_P105b	195	Pulse	99	8206078	118633	1
Fage_P105b	195	Pulse	99	8218478	131033	1
Fage_P105b	196	Picture	Encoding Sternberg Letters	8224560	0	1	24824	2	0	next	other	0
Fage_P105b	196	Pulse	99	8230877	6317	1
Fage_P105b	196	Pulse	99	8243277	18717	1
Fage_P105b	197	Picture	Fixation Cross Sternberg Letters after Encoding	8249384	0	1	12495	3	0	next	other	0
Fage_P105b	197	Pulse	99	8255677	6293	1
Fage_P105b	198	Picture	Stroop Sternberg	8261879	0	2	24824	3	0	next	hit	922
Fage_P105b	198	Response	1	8267366	5487	1
Fage_P105b	198	Pulse	99	8268076	6197	1
Fage_P105b	198	Pulse	99	8280476	18597	1
Fage_P105b	199	Picture	Fixation Cross Sternberg Letters after Stroop	8286703	0	1	37320	2	0	next	other	0
Fage_P105b	199	Pulse	99	8292876	6173	1
Fage_P105b	199	Pulse	99	8305275	18572	1
Fage_P105b	199	Pulse	99	8317675	30972	1
Fage_P105b	200	Picture	Retrieval Sternberg Letters	8324023	0	1	24824	2	0	next	incorrect	931
Fage_P105b	200	Pulse	99	8330075	6052	1
Fage_P105b	200	Response	2	8332694	8671	1
Fage_P105b	200	Pulse	99	8342474	18451	1
Fage_P105b	201	Picture	Fixation Cross after Retrieval	8348847	0	1	124619	2	0	next	other	0
Fage_P105b	201	Pulse	99	8354874	6027	1
Fage_P105b	201	Pulse	99	8367274	18427	1
Fage_P105b	201	Pulse	99	8379674	30827	1
Fage_P105b	201	Pulse	99	8392073	43226	1
Fage_P105b	201	Pulse	99	8404473	55626	1
Fage_P105b	201	Pulse	99	8416873	68026	1
Fage_P105b	201	Pulse	99	8429272	80425	1
Fage_P105b	201	Pulse	99	8441672	92825	1
Fage_P105b	201	Pulse	99	8454072	105225	1
Fage_P105b	201	Pulse	99	8466471	117624	1
Fage_P105b	202	Picture	Encoding Sternberg Letters	8473466	0	1	24824	2	0	next	other	0
Fage_P105b	202	Pulse	99	8478871	5405	1
Fage_P105b	202	Pulse	99	8491271	17805	1
Fage_P105b	203	Picture	Fixation Cross Sternberg Letters after Encoding	8498290	0	1	12496	2	0	next	other	0
Fage_P105b	203	Pulse	99	8503670	5380	1
Fage_P105b	204	Picture	Stroop Sternberg	8510786	0	1	24824	2	0	next	incorrect	951
Fage_P105b	204	Pulse	99	8516070	5284	1
Fage_P105b	204	Response	2	8518970	8184	1
Fage_P105b	204	Pulse	99	8528470	17684	1
Fage_P105b	205	Picture	Fixation Cross Sternberg Letters after Stroop	8535610	0	1	37319	2	0	next	other	0
Fage_P105b	205	Pulse	99	8540869	5259	1
Fage_P105b	205	Pulse	99	8553269	17659	1
Fage_P105b	205	Pulse	99	8565669	30059	1
Fage_P105b	206	Picture	Retrieval Sternberg Letters	8572929	0	1	24824	2	0	next	incorrect	959
Fage_P105b	206	Pulse	99	8578069	5140	1
Fage_P105b	206	Response	2	8586908	13979	1
Fage_P105b	206	Pulse	99	8590468	17539	1
Fage_P105b	207	Picture	Fixation Cross after Retrieval	8597753	0	1	149443	2	0	next	other	0
Fage_P105b	207	Pulse	99	8602868	5115	1
Fage_P105b	207	Pulse	99	8615268	17515	1
Fage_P105b	207	Pulse	99	8627667	29914	1
Fage_P105b	207	Pulse	99	8640067	42314	1
Fage_P105b	207	Pulse	99	8652467	54714	1
Fage_P105b	207	Pulse	99	8664866	67113	1
Fage_P105b	207	Pulse	99	8677266	79513	1
Fage_P105b	207	Pulse	99	8689666	91913	1
Fage_P105b	207	Pulse	99	8702065	104312	1
Fage_P105b	207	Pulse	99	8714465	116712	1
Fage_P105b	207	Pulse	99	8726865	129112	1
Fage_P105b	207	Pulse	99	8739265	141512	1
Fage_P105b	208	Picture	Encoding Sternberg Letters	8747196	0	1	24824	2	0	next	other	0
Fage_P105b	208	Pulse	99	8751664	4468	1
Fage_P105b	208	Pulse	99	8764064	16868	1
Fage_P105b	209	Picture	Fixation Cross Sternberg Letters after Encoding	8772020	0	1	12496	2	0	next	other	0
Fage_P105b	209	Pulse	99	8776464	4444	1
Fage_P105b	210	Picture	Stroop Sternberg	8784516	0	1	24824	2	0	next	incorrect	981
Fage_P105b	210	Pulse	99	8788863	4347	1
Fage_P105b	210	Response	2	8790053	5537	1
Fage_P105b	210	Pulse	99	8801263	16747	1
Fage_P105b	211	Picture	Fixation Cross Sternberg Letters after Stroop	8809340	0	1	37319	2	0	next	other	0
Fage_P105b	211	Pulse	99	8813663	4323	1
Fage_P105b	211	Pulse	99	8826062	16722	1
Fage_P105b	211	Pulse	99	8838462	29122	1
Fage_P105b	212	Picture	Retrieval Sternberg Letters	8846659	0	1	24824	2	0	next	hit	989
Fage_P105b	212	Pulse	99	8850862	4203	1
Fage_P105b	212	Response	1	8859141	12482	1
Fage_P105b	212	Pulse	99	8863261	16602	1
Fage_P105b	213	Picture	Fixation Cross after Retrieval	8871483	0	1	124619	3	0	next	other	0
Fage_P105b	213	Pulse	99	8875661	4178	1
Fage_P105b	213	Pulse	99	8888061	16578	1
Fage_P105b	213	Pulse	99	8900460	28977	1
Fage_P105b	213	Pulse	99	8912860	41377	1
Fage_P105b	213	Pulse	99	8925260	53777	1
Fage_P105b	213	Pulse	99	8937660	66177	1
Fage_P105b	213	Pulse	99	8950059	78576	1
Fage_P105b	213	Pulse	99	8962459	90976	1
Fage_P105b	213	Pulse	99	8974859	103376	1
Fage_P105b	213	Pulse	99	8987258	115775	1
Fage_P105b	214	Picture	Encoding Sternberg Letters	8996102	0	2	24824	4	0	next	other	0
Fage_P105b	214	Pulse	99	8999658	3556	1
Fage_P105b	214	Pulse	99	9012058	15956	1
Fage_P105b	215	Picture	Fixation Cross Sternberg Letters after Encoding	9020926	0	2	12496	3	0	next	other	0
Fage_P105b	215	Pulse	99	9024457	3531	1
Fage_P105b	216	Picture	Stroop Sternberg	9033422	0	1	24823	3	0	next	incorrect	1009
Fage_P105b	216	Pulse	99	9036857	3435	1
Fage_P105b	216	Response	2	9041677	8255	1
Fage_P105b	216	Pulse	99	9049257	15835	1
Fage_P105b	217	Picture	Fixation Cross Sternberg Letters after Stroop	9058245	0	2	37320	3	0	next	other	0
Fage_P105b	217	Pulse	99	9061656	3411	1
Fage_P105b	217	Pulse	99	9074056	15811	1
Fage_P105b	217	Pulse	99	9086456	28211	1
Fage_P105b	218	Picture	Retrieval Sternberg Letters	9095565	0	1	24824	3	0	next	incorrect	1017
Fage_P105b	218	Pulse	99	9098856	3291	1
Fage_P105b	218	Response	2	9103775	8210	1
Fage_P105b	218	Pulse	99	9111255	15690	1
Fage_P105b	219	Picture	Fixation Cross after Retrieval	9120389	0	2	112291	3	0	next	other	0
Fage_P105b	219	Pulse	99	9123655	3266	1
Fage_P105b	219	Pulse	99	9136055	15666	1
Fage_P105b	219	Pulse	99	9148454	28065	1
Fage_P105b	219	Pulse	99	9160864	40475	1
Fage_P105b	219	Pulse	99	9173264	52875	1
Fage_P105b	219	Pulse	99	9185663	65274	1
Fage_P105b	219	Pulse	99	9198063	77674	1
Fage_P105b	219	Pulse	99	9210463	90074	1
Fage_P105b	219	Pulse	99	9222862	102473	1
Fage_P105b	220	Picture	Encoding Sternberg Letters	9232680	0	1	24824	2	0	next	other	0
Fage_P105b	220	Pulse	99	9235262	2582	1
Fage_P105b	220	Pulse	99	9247662	14982	1
Fage_P105b	221	Picture	Fixation Cross Sternberg Letters after Encoding	9257504	0	1	12495	2	0	next	other	0
Fage_P105b	221	Pulse	99	9260061	2557	1
Fage_P105b	222	Picture	Stroop Sternberg	9269999	0	1	24824	2	0	next	hit	1036
Fage_P105b	222	Pulse	99	9272461	2462	1
Fage_P105b	222	Response	1	9276981	6982	1
Fage_P105b	222	Pulse	99	9284861	14862	1
Fage_P105b	223	Picture	Fixation Cross Sternberg Letters after Stroop	9294823	0	1	37319	2	0	next	other	0
Fage_P105b	223	Pulse	99	9297261	2438	1
Fage_P105b	223	Pulse	99	9309660	14837	1
Fage_P105b	223	Pulse	99	9322060	27237	1
Fage_P105b	224	Picture	Retrieval Sternberg Letters	9332142	0	1	24824	2	0	next	incorrect	1044
Fage_P105b	224	Pulse	99	9334460	2318	1
Fage_P105b	224	Response	2	9342979	10837	1
Fage_P105b	224	Pulse	99	9346859	14717	1
Fage_P105b	225	Picture	Fixation Cross after Retrieval	9356966	0	1	124620	2	0	next	other	0
Fage_P105b	225	Pulse	99	9359259	2293	1
Fage_P105b	225	Pulse	99	9371659	14693	1
Fage_P105b	225	Pulse	99	9384058	27092	1
Fage_P105b	225	Pulse	99	9396458	39492	1
Fage_P105b	225	Pulse	99	9408858	51892	1
Fage_P105b	225	Pulse	99	9421257	64291	1
Fage_P105b	225	Pulse	99	9433657	76691	1
Fage_P105b	225	Pulse	99	9446057	89091	1
Fage_P105b	225	Pulse	99	9458457	101491	1
Fage_P105b	225	Pulse	99	9470856	113890	1
Fage_P105b	226	Picture	Encoding Sternberg Letters	9481586	0	1	24824	2	0	next	other	0
Fage_P105b	226	Pulse	99	9483256	1670	1
Fage_P105b	226	Pulse	99	9495656	14070	1
Fage_P105b	227	Picture	Fixation Cross Sternberg Letters after Encoding	9506410	0	1	12495	2	0	next	other	0
Fage_P105b	227	Pulse	99	9508055	1645	1
Fage_P105b	228	Picture	Stroop Sternberg	9518905	0	1	24824	2	0	next	incorrect	1064
Fage_P105b	228	Pulse	99	9520455	1550	1
Fage_P105b	228	Response	2	9526005	7100	1
Fage_P105b	228	Pulse	99	9532855	13950	1
Fage_P105b	229	Picture	Fixation Cross Sternberg Letters after Stroop	9543729	0	1	37320	2	0	next	other	0
Fage_P105b	229	Pulse	99	9545254	1525	1
Fage_P105b	229	Pulse	99	9557654	13925	1
Fage_P105b	229	Pulse	99	9570054	26325	1
Fage_P105b	230	Picture	Retrieval Sternberg Letters	9581049	0	1	24824	2	0	next	incorrect	1072
Fage_P105b	230	Pulse	99	9582453	1404	1
Fage_P105b	230	Response	2	9588863	7814	1
Fage_P105b	230	Pulse	99	9594853	13804	1
Fage_P105b	231	Picture	Fixation Cross after Retrieval	9605873	0	1	124619	2	0	next	other	0
Fage_P105b	231	Pulse	99	9607253	1380	1
Fage_P105b	231	Pulse	99	9619653	13780	1
Fage_P105b	231	Pulse	99	9632052	26179	1
Fage_P105b	231	Pulse	99	9644452	38579	1
Fage_P105b	231	Pulse	99	9656852	50979	1
Fage_P105b	231	Pulse	99	9669251	63378	1
Fage_P105b	231	Pulse	99	9681651	75778	1
Fage_P105b	231	Pulse	99	9694051	88178	1
Fage_P105b	231	Pulse	99	9706450	100577	1
Fage_P105b	231	Pulse	99	9718850	112977	1
Fage_P105b	232	Picture	Encoding Sternberg Letters	9730492	0	1	24824	2	0	next	other	0
Fage_P105b	232	Pulse	99	9731250	758	1
Fage_P105b	232	Pulse	99	9743649	13157	1
Fage_P105b	233	Picture	Fixation Cross Sternberg Letters after Encoding	9755316	0	1	12495	3	0	next	other	0
Fage_P105b	233	Pulse	99	9756049	733	1
Fage_P105b	234	Picture	Stroop Sternberg	9767811	0	2	24824	3	0	next	incorrect	1092
Fage_P105b	234	Pulse	99	9768449	638	1
Fage_P105b	234	Response	2	9776339	8528	1
Fage_P105b	234	Pulse	99	9780848	13037	1
Fage_P105b	235	Picture	Fixation Cross Sternberg Letters after Stroop	9792635	0	1	37320	2	0	next	other	0
Fage_P105b	235	Pulse	99	9793248	613	1
Fage_P105b	235	Pulse	99	9805648	13013	1
Fage_P105b	235	Pulse	99	9818048	25413	1
Fage_P105b	236	Picture	Retrieval Sternberg Letters	9829955	0	1	24824	2	0	next	incorrect	1101
Fage_P105b	236	Pulse	99	9830447	492	1
Fage_P105b	236	Pulse	99	9842847	12892	1
Fage_P105b	236	Response	2	9843767	13812	1
Fage_P105b	237	Picture	Fixation Cross after Retrieval	9854779	0	1	112291	2	0	next	other	0
Fage_P105b	237	Pulse	99	9855247	468	1
Fage_P105b	237	Pulse	99	9867646	12867	1
Fage_P105b	237	Pulse	99	9880046	25267	1
Fage_P105b	237	Pulse	99	9892446	37667	1
Fage_P105b	237	Pulse	99	9904845	50066	1
Fage_P105b	237	Pulse	99	9917245	62466	1
Fage_P105b	237	Pulse	99	9929645	74866	1
Fage_P105b	237	Pulse	99	9942044	87265	1
Fage_P105b	237	Pulse	99	9954444	99665	1
Fage_P105b	237	Pulse	99	9966844	112065	1
Fage_P105b	238	Picture	Encoding Sternberg Letters	9967070	0	1	24824	2	0	next	other	0
Fage_P105b	238	Pulse	99	9979244	12174	1
Fage_P105b	238	Pulse	99	9991643	24573	1
Fage_P105b	239	Picture	Fixation Cross Sternberg Letters after Encoding	9991894	0	1	12495	2	0	next	other	0
Fage_P105b	239	Pulse	99	10004043	12149	1
Fage_P105b	240	Picture	Stroop Sternberg	10004389	0	1	24824	2	0	next	incorrect	1119
Fage_P105b	240	Response	2	10011293	6904	1
Fage_P105b	240	Pulse	99	10016443	12054	1
Fage_P105b	240	Pulse	99	10028842	24453	1
Fage_P105b	241	Picture	Fixation Cross Sternberg Letters after Stroop	10029213	0	1	37319	2	0	next	other	0
Fage_P105b	241	Pulse	99	10041242	12029	1
Fage_P105b	241	Pulse	99	10053642	24429	1
Fage_P105b	241	Pulse	99	10066041	36828	1
Fage_P105b	242	Picture	Retrieval Sternberg Letters	10066532	0	1	24824	2	0	next	incorrect	1128
Fage_P105b	242	Pulse	99	10078441	11909	1
Fage_P105b	242	Response	2	10079091	12559	1
Fage_P105b	242	Pulse	99	10090841	24309	1
Fage_P105b	243	Picture	Fixation Cross after Retrieval	10091356	0	1	137115	2	0	next	other	0
Fage_P105b	243	Pulse	99	10103240	11884	1
Fage_P105b	243	Pulse	99	10115640	24284	1
Fage_P105b	243	Pulse	99	10128040	36684	1
Fage_P105b	243	Pulse	99	10140440	49084	1
Fage_P105b	243	Pulse	99	10152839	61483	1
Fage_P105b	243	Pulse	99	10165239	73883	1
Fage_P105b	243	Pulse	99	10177639	86283	1
Fage_P105b	243	Pulse	99	10190038	98682	1
Fage_P105b	243	Pulse	99	10202438	111082	1
Fage_P105b	243	Pulse	99	10214838	123482	1
Fage_P105b	243	Pulse	99	10227237	135881	1
Fage_P105b	244	Picture	Encoding Sternberg Letters	10228471	0	1	24824	2	0	next	other	0
Fage_P105b	244	Pulse	99	10239637	11166	1
Fage_P105b	244	Pulse	99	10252037	23566	1
Fage_P105b	245	Picture	Fixation Cross Sternberg Letters after Encoding	10253295	0	1	12495	2	0	next	other	0
Fage_P105b	245	Pulse	99	10264436	11141	1
Fage_P105b	246	Picture	Stroop Sternberg	10265790	0	1	24824	2	0	next	incorrect	1148
Fage_P105b	246	Response	2	10272406	6616	1
Fage_P105b	246	Pulse	99	10276836	11046	1
Fage_P105b	246	Pulse	99	10289236	23446	1
Fage_P105b	247	Picture	Fixation Cross Sternberg Letters after Stroop	10290614	0	1	37320	2	0	next	other	0
Fage_P105b	247	Pulse	99	10301635	11021	1
Fage_P105b	247	Pulse	99	10314035	23421	1
Fage_P105b	247	Pulse	99	10326435	35821	1
Fage_P105b	248	Picture	Retrieval Sternberg Letters	10327934	0	1	24823	3	0	next	incorrect	1156
Fage_P105b	248	Response	2	10336945	9011	1
Fage_P105b	248	Pulse	99	10338834	10900	1
Fage_P105b	248	Pulse	99	10351234	23300	1
Fage_P105b	249	Picture	Fixation Cross after Retrieval	10352757	0	2	149444	3	0	next	other	0
Fage_P105b	249	Pulse	99	10363634	10877	1
Fage_P105b	249	Pulse	99	10376034	23277	1
Fage_P105b	249	Pulse	99	10388433	35676	1
Fage_P105b	249	Pulse	99	10400833	48076	1
Fage_P105b	249	Pulse	99	10413233	60476	1
Fage_P105b	249	Pulse	99	10425632	72875	1
Fage_P105b	249	Pulse	99	10438032	85275	1
Fage_P105b	249	Pulse	99	10450432	97675	1
Fage_P105b	249	Pulse	99	10462831	110074	1
Fage_P105b	249	Pulse	99	10475231	122474	1
Fage_P105b	249	Pulse	99	10487631	134874	1
Fage_P105b	249	Pulse	99	10500030	147273	1
Fage_P105b	250	Picture	Encoding Sternberg Letters	10502201	0	1	24824	2	0	next	other	0
Fage_P105b	250	Pulse	99	10512430	10229	1
Fage_P105b	250	Pulse	99	10524830	22629	1
Fage_P105b	251	Picture	Fixation Cross Sternberg Letters after Encoding	10527025	0	1	12495	2	0	next	other	0
Fage_P105b	251	Pulse	99	10537230	10205	1
Fage_P105b	252	Picture	Stroop Sternberg	10539520	0	1	24824	2	0	next	hit	1178
Fage_P105b	252	Response	1	10545849	6329	1
Fage_P105b	252	Pulse	99	10549629	10109	1
Fage_P105b	252	Pulse	99	10562029	22509	1
Fage_P105b	253	Picture	Fixation Cross Sternberg Letters after Stroop	10564344	0	1	37320	2	0	next	other	0
Fage_P105b	253	Pulse	99	10574429	10085	1
Fage_P105b	253	Pulse	99	10586828	22484	1
Fage_P105b	253	Pulse	99	10599228	34884	1
Fage_P105b	254	Picture	Retrieval Sternberg Letters	10601664	0	1	24824	2	0	next	hit	1186
Fage_P105b	254	Response	1	10609648	7984	1
Fage_P105b	254	Pulse	99	10611628	9964	1
Fage_P105b	254	Pulse	99	10624027	22363	1
Fage_P105b	255	Picture	Fixation Cross after Retrieval	10626488	0	1	137115	2	0	next	other	0
Fage_P105b	255	Pulse	99	10636427	9939	1
Fage_P105b	255	Pulse	99	10648827	22339	1
Fage_P105b	255	Pulse	99	10661226	34738	1
Fage_P105b	255	Pulse	99	10673626	47138	1
Fage_P105b	255	Pulse	99	10686026	59538	1
Fage_P105b	255	Pulse	99	10698426	71938	1
Fage_P105b	255	Pulse	99	10710825	84337	1
Fage_P105b	255	Pulse	99	10723225	96737	1
Fage_P105b	255	Pulse	99	10735625	109137	1
Fage_P105b	255	Pulse	99	10748024	121536	1
Fage_P105b	255	Pulse	99	10760424	133936	1
Fage_P105b	256	Picture	Encoding Sternberg Letters	10763603	0	1	24824	2	0	next	other	0
Fage_P105b	256	Pulse	99	10772824	9221	1
Fage_P105b	256	Pulse	99	10785223	21620	1
Fage_P105b	257	Picture	Fixation Cross Sternberg Letters after Encoding	10788427	0	1	12495	2	0	next	other	0
Fage_P105b	257	Pulse	99	10797623	9196	1
Fage_P105b	258	Picture	Stroop Sternberg	10800922	0	1	24824	2	0	next	incorrect	1207
Fage_P105b	258	Response	2	10806503	5581	1
Fage_P105b	258	Pulse	99	10810023	9101	1
Fage_P105b	258	Pulse	99	10822422	21500	1
Fage_P105b	259	Picture	Fixation Cross Sternberg Letters after Stroop	10825746	0	1	37319	2	0	next	other	0
Fage_P105b	259	Pulse	99	10834822	9076	1
Fage_P105b	259	Pulse	99	10847222	21476	1
Fage_P105b	259	Pulse	99	10859622	33876	1
Fage_P105b	260	Picture	Retrieval Sternberg Letters	10863065	0	1	24824	2	0	next	incorrect	1216
Fage_P105b	260	Pulse	99	10872021	8956	1
Fage_P105b	260	Response	2	10879591	16526	1
Fage_P105b	260	Pulse	99	10884421	21356	1
Fage_P105b	261	Picture	Fixation Cross after Retrieval	10887889	0	1	112291	2	0	next	other	0
Fage_P105b	261	Pulse	99	10896821	8932	1
Fage_P105b	261	Pulse	99	10909220	21331	1
Fage_P105b	261	Pulse	99	10921620	33731	1
Fage_P105b	261	Pulse	99	10934020	46131	1
Fage_P105b	261	Pulse	99	10946419	58530	1
Fage_P105b	261	Pulse	99	10958819	70930	1
Fage_P105b	261	Pulse	99	10971219	83330	1
Fage_P105b	261	Pulse	99	10983618	95729	1
Fage_P105b	261	Pulse	99	10996018	108129	1
Fage_P105b	262	Picture	Encoding Sternberg Letters	11000180	0	1	24824	2	0	next	other	0
Fage_P105b	262	Pulse	99	11008418	8238	1
Fage_P105b	262	Pulse	99	11020817	20637	1
Fage_P105b	263	Picture	Fixation Cross Sternberg Letters after Encoding	11025004	0	1	12495	2	0	next	other	0
Fage_P105b	263	Pulse	99	11033217	8213	1
Fage_P105b	264	Picture	Stroop Sternberg	11037499	0	1	24824	2	0	next	incorrect	1235
Fage_P105b	264	Pulse	99	11045617	8118	1
Fage_P105b	264	Response	2	11046537	9038	1
Fage_P105b	264	Pulse	99	11058017	20518	1
Fage_P105b	265	Picture	Fixation Cross Sternberg Letters after Stroop	11062323	0	1	37319	3	0	next	other	0
Fage_P105b	265	Pulse	99	11070416	8093	1
Fage_P105b	265	Pulse	99	11082816	20493	1
Fage_P105b	265	Pulse	99	11095216	32893	1
Fage_P105b	266	Picture	Retrieval Sternberg Letters	11099642	0	2	24824	4	0	next	incorrect	1244
Fage_P105b	266	Pulse	99	11107625	7983	1
Fage_P105b	266	Pulse	99	11120025	20383	1
Fage_P105b	266	Response	2	11121045	21403	1
Fage_P105b	267	Picture	Fixation Cross after Retrieval	11124466	0	2	149444	3	0	next	other	0
Fage_P105b	267	Pulse	99	11132425	7959	1
Fage_P105b	267	Pulse	99	11144824	20358	1
Fage_P105b	267	Pulse	99	11157224	32758	1
Fage_P105b	267	Pulse	99	11169624	45158	1
Fage_P105b	267	Pulse	99	11182023	57557	1
Fage_P105b	267	Pulse	99	11194423	69957	1
Fage_P105b	267	Pulse	99	11206823	82357	1
Fage_P105b	267	Pulse	99	11219223	94757	1
Fage_P105b	267	Pulse	99	11231622	107156	1
Fage_P105b	267	Pulse	99	11244022	119556	1
Fage_P105b	267	Pulse	99	11256422	131956	1
Fage_P105b	267	Pulse	99	11268821	144355	1
Fage_P105b	268	Picture	Encoding Sternberg Letters	11273910	0	1	24824	2	0	next	other	0
Fage_P105b	268	Pulse	99	11281221	7311	1
Fage_P105b	268	Pulse	99	11293621	19711	1
Fage_P105b	269	Picture	Fixation Cross Sternberg Letters after Encoding	11298734	0	1	12495	2	0	next	other	0
Fage_P105b	269	Pulse	99	11306020	7286	1
Fage_P105b	270	Picture	Stroop Sternberg	11311229	0	1	24824	3	0	next	incorrect	1265
Fage_P105b	270	Pulse	99	11318420	7191	1
Fage_P105b	270	Response	2	11318560	7331	1
Fage_P105b	270	Pulse	99	11330820	19591	1
Fage_P105b	271	Picture	Fixation Cross Sternberg Letters after Stroop	11336053	0	2	37319	4	0	next	other	0
Fage_P105b	271	Pulse	99	11343219	7166	1
Fage_P105b	271	Pulse	99	11355619	19566	1
Fage_P105b	271	Pulse	99	11368019	31966	1
Fage_P105b	272	Picture	Retrieval Sternberg Letters	11373372	0	2	24825	3	0	next	hit	1273
Fage_P105b	272	Pulse	99	11380419	7047	1
Fage_P105b	272	Response	1	11388878	15506	1
Fage_P105b	272	Pulse	99	11392818	19446	1
Fage_P105b	273	Picture	Fixation Cross after Retrieval	11398197	0	1	124619	2	0	next	other	0
Fage_P105b	273	Pulse	99	11405218	7021	1
Fage_P105b	273	Pulse	99	11417618	19421	1
Fage_P105b	273	Pulse	99	11430017	31820	1
Fage_P105b	273	Pulse	99	11442417	44220	1
Fage_P105b	273	Pulse	99	11454817	56620	1
Fage_P105b	273	Pulse	99	11467216	69019	1
Fage_P105b	273	Pulse	99	11479616	81419	1
Fage_P105b	273	Pulse	99	11492016	93819	1
Fage_P105b	273	Pulse	99	11504415	106218	1
Fage_P105b	273	Pulse	99	11516815	118618	1
Fage_P105b	274	Picture	Encoding Sternberg Letters	11522816	0	1	24824	2	0	next	other	0
Fage_P105b	274	Pulse	99	11529215	6399	1
Fage_P105b	274	Pulse	99	11541614	18798	1
Fage_P105b	275	Picture	Fixation Cross Sternberg Letters after Encoding	11547640	0	1	12495	3	0	next	other	0
Fage_P105b	275	Pulse	99	11554014	6374	1
Fage_P105b	276	Picture	Stroop Sternberg	11560135	0	2	24824	4	0	next	incorrect	1293
Fage_P105b	276	Pulse	99	11566414	6279	1
Fage_P105b	276	Response	2	11568754	8619	1
Fage_P105b	276	Pulse	99	11578814	18679	1
Fage_P105b	277	Picture	Fixation Cross Sternberg Letters after Stroop	11584959	0	2	37320	3	0	next	other	0
Fage_P105b	277	Pulse	99	11591213	6254	1
Fage_P105b	277	Pulse	99	11603613	18654	1
Fage_P105b	277	Pulse	99	11616013	31054	1
Fage_P105b	278	Picture	Retrieval Sternberg Letters	11622279	0	1	24824	2	0	next	hit	1301
Fage_P105b	278	Pulse	99	11628412	6133	1
Fage_P105b	278	Response	1	11628622	6343	1
Fage_P105b	278	Pulse	99	11640812	18533	1
Fage_P105b	279	Picture	Fixation Cross after Retrieval	11647103	0	1	112291	2	0	next	other	0
Fage_P105b	279	Pulse	99	11653212	6109	1
Fage_P105b	279	Pulse	99	11665611	18508	1
Fage_P105b	279	Pulse	99	11678011	30908	1
Fage_P105b	279	Pulse	99	11690411	43308	1
Fage_P105b	279	Pulse	99	11702810	55707	1
Fage_P105b	279	Pulse	99	11715210	68107	1
Fage_P105b	279	Pulse	99	11727610	80507	1
Fage_P105b	279	Pulse	99	11740010	92907	1
Fage_P105b	279	Pulse	99	11752409	105306	1
Fage_P105b	280	Picture	Encoding Sternberg Letters	11759394	0	1	24824	2	0	next	other	0
Fage_P105b	280	Pulse	99	11764809	5415	1
Fage_P105b	280	Pulse	99	11777209	17815	1
Fage_P105b	281	Picture	Fixation Cross Sternberg Letters after Encoding	11784218	0	1	12495	2	0	next	other	0
Fage_P105b	281	Pulse	99	11789608	5390	1
Fage_P105b	282	Picture	Stroop Sternberg	11796713	0	1	24824	2	0	next	hit	1320
Fage_P105b	282	Pulse	99	11802008	5295	1
Fage_P105b	282	Response	1	11804188	7475	1
Fage_P105b	282	Pulse	99	11814408	17695	1
Fage_P105b	283	Picture	Fixation Cross Sternberg Letters after Stroop	11821537	0	1	37319	2	0	next	other	0
Fage_P105b	283	Pulse	99	11826807	5270	1
Fage_P105b	283	Pulse	99	11839207	17670	1
Fage_P105b	283	Pulse	99	11851607	30070	1
Fage_P105b	284	Picture	Retrieval Sternberg Letters	11858856	0	1	24824	2	0	next	hit	1328
Fage_P105b	284	Pulse	99	11864007	5151	1
Fage_P105b	284	Response	1	11868136	9280	1
Fage_P105b	284	Pulse	99	11876406	17550	1
Fage_P105b	285	Picture	Fixation Cross after Retrieval	11883680	0	1	137115	2	0	next	other	0
Fage_P105b	285	Pulse	99	11888806	5126	1
Fage_P105b	285	Pulse	99	11901205	17525	1
Fage_P105b	285	Pulse	99	11913605	29925	1
Fage_P105b	285	Pulse	99	11926005	42325	1
Fage_P105b	285	Pulse	99	11938405	54725	1
Fage_P105b	285	Pulse	99	11950804	67124	1
Fage_P105b	285	Pulse	99	11963204	79524	1
Fage_P105b	285	Pulse	99	11975604	91924	1
Fage_P105b	285	Pulse	99	11988003	104323	1
Fage_P105b	285	Pulse	99	12000403	116723	1
Fage_P105b	285	Pulse	99	12012803	129123	1
Fage_P105b	286	Picture	Encoding Sternberg Letters	12020795	0	1	24824	2	0	next	other	0
Fage_P105b	286	Pulse	99	12025202	4407	1
Fage_P105b	286	Pulse	99	12037602	16807	1
Fage_P105b	287	Picture	Fixation Cross Sternberg Letters after Encoding	12045619	0	1	12495	2	0	next	other	0
Fage_P105b	287	Pulse	99	12050002	4383	1
Fage_P105b	288	Picture	Stroop Sternberg	12058114	0	1	24824	2	0	next	hit	1349
Fage_P105b	288	Pulse	99	12062401	4287	1
Fage_P105b	288	Response	1	12065571	7457	1
Fage_P105b	288	Pulse	99	12074801	16687	1
Fage_P105b	289	Picture	Fixation Cross Sternberg Letters after Stroop	12082938	0	1	37320	2	0	next	other	0
Fage_P105b	289	Pulse	99	12087201	4263	1
Fage_P105b	289	Pulse	99	12099601	16663	1
Fage_P105b	289	Pulse	99	12112000	29062	1
Fage_P105b	290	Picture	Retrieval Sternberg Letters	12120258	0	1	24824	2	0	next	incorrect	1357
Fage_P105b	290	Pulse	99	12124400	4142	1
Fage_P105b	290	Response	2	12129060	8802	1
Fage_P105b	290	Pulse	99	12136800	16542	1
Fage_P105b	291	Picture	Fixation Cross after Retrieval	12145082	0	1	112291	2	0	next	other	0
Fage_P105b	291	Pulse	99	12149199	4117	1
Fage_P105b	291	Pulse	99	12161599	16517	1
Fage_P105b	291	Pulse	99	12173999	28917	1
Fage_P105b	291	Pulse	99	12186398	41316	1
Fage_P105b	291	Pulse	99	12198798	53716	1
Fage_P105b	291	Pulse	99	12211198	66116	1
Fage_P105b	291	Pulse	99	12223597	78515	1
Fage_P105b	291	Pulse	99	12235997	90915	1
Fage_P105b	291	Pulse	99	12248397	103315	1
Fage_P105b	292	Picture	End Sternberg	12257373	0	1	37319	2	0	next	other	0
Fage_P105b	292	Pulse	99	12260797	3424	1
Fage_P105b	292	Pulse	99	12273196	15823	1
Fage_P105b	292	Pulse	99	12285596	28223	1
Fage_P105b	293	Picture	Instruction Stroop	12294692	0	1	37319	2	0	next	other	0
Fage_P105b	293	Pulse	99	12297996	3304	1
Fage_P105b	293	Pulse	99	12310395	15703	1
Fage_P105b	293	Pulse	99	12322795	28103	1
Fage_P105b	294	Picture	stroop neutral close	12332011	0	1	24991	2	0	next	incorrect	1379
Fage_P105b	294	Pulse	99	12335195	3184	1
Fage_P105b	294	Response	2	12342744	10733	1
Fage_P105b	294	Pulse	99	12347594	15583	1
Fage_P105b	295	Picture	stroop neutral close	12357002	0	1	24990	2	0	next	hit	1383
Fage_P105b	295	Pulse	99	12359994	2992	1
Fage_P105b	295	Response	1	12364164	7162	1
Fage_P105b	295	Pulse	99	12372394	15392	1
Fage_P105b	296	Picture	stroop neutral close	12381992	0	1	24824	2	0	next	incorrect	1387
Fage_P105b	296	Pulse	99	12384793	2801	1
Fage_P105b	296	Response	2	12388803	6811	1
Fage_P105b	296	Pulse	99	12397193	15201	1
Fage_P105b	297	Picture	stroop neutral close	12406816	0	1	24990	3	0	next	incorrect	1391
Fage_P105b	297	Pulse	99	12409593	2777	1
Fage_P105b	297	Response	2	12413182	6366	1
Fage_P105b	297	Pulse	99	12421992	15176	1
Fage_P105b	298	Picture	stroop neutral close	12431806	0	2	24991	3	0	next	hit	1395
Fage_P105b	298	Pulse	99	12434392	2586	1
Fage_P105b	298	Response	1	12436932	5126	1
Fage_P105b	298	Pulse	99	12446792	14986	1
Fage_P105b	299	Picture	stroop neutral close	12456797	0	1	24824	2	0	next	incorrect	1399
Fage_P105b	299	Pulse	99	12459192	2395	1
Fage_P105b	299	Response	2	12463571	6774	1
Fage_P105b	299	Pulse	99	12471591	14794	1
Fage_P105b	300	Picture	Fixation Cross Stroop	12481621	0	1	124620	2	0	next	other	0
Fage_P105b	300	Pulse	99	12483991	2370	1
Fage_P105b	300	Pulse	99	12496391	14770	1
Fage_P105b	300	Pulse	99	12508790	27169	1
Fage_P105b	300	Pulse	99	12521190	39569	1
Fage_P105b	300	Pulse	99	12533590	51969	1
Fage_P105b	300	Pulse	99	12545989	64368	1
Fage_P105b	300	Pulse	99	12558389	76768	1
Fage_P105b	300	Pulse	99	12570789	89168	1
Fage_P105b	300	Pulse	99	12583189	101568	1
Fage_P105b	300	Pulse	99	12595588	113967	1
Fage_P105b	301	Picture	stroop neutral close	12606241	0	1	24991	2	0	next	hit	1414
Fage_P105b	301	Pulse	99	12607988	1747	1
Fage_P105b	301	Response	1	12613068	6827	1
Fage_P105b	301	Pulse	99	12620388	14147	1
Fage_P105b	302	Picture	stroop neutral close	12631232	0	1	24990	2	0	next	incorrect	1418
Fage_P105b	302	Pulse	99	12632787	1555	1
Fage_P105b	302	Response	2	12636747	5515	1
Fage_P105b	302	Pulse	99	12645187	13955	1
Fage_P105b	303	Picture	stroop neutral close	12656222	0	1	24824	2	0	next	incorrect	1422
Fage_P105b	303	Pulse	99	12657587	1365	1
Fage_P105b	303	Response	2	12664016	7794	1
Fage_P105b	303	Pulse	99	12669986	13764	1
Fage_P105b	304	Picture	stroop neutral close	12681046	0	1	24991	2	0	next	incorrect	1426
Fage_P105b	304	Pulse	99	12682386	1340	1
Fage_P105b	304	Response	2	12687906	6860	1
Fage_P105b	304	Pulse	99	12694786	13740	1
Fage_P105b	305	Picture	stroop neutral close	12706037	0	1	24990	2	0	next	hit	1430
Fage_P105b	305	Pulse	99	12707186	1149	1
Fage_P105b	305	Response	1	12711355	5318	1
Fage_P105b	305	Pulse	99	12719585	13548	1
Fage_P105b	306	Picture	stroop neutral close	12731027	0	1	24824	2	0	next	incorrect	1434
Fage_P105b	306	Pulse	99	12731985	958	1
Fage_P105b	306	Response	2	12736955	5928	1
Fage_P105b	306	Pulse	99	12744384	13357	1
Fage_P105b	307	Picture	Fixation Cross Stroop	12755851	0	1	124620	2	0	next	other	0
Fage_P105b	307	Pulse	99	12756784	933	1
Fage_P105b	307	Pulse	99	12769184	13333	1
Fage_P105b	307	Pulse	99	12781584	25733	1
Fage_P105b	307	Pulse	99	12793983	38132	1
Fage_P105b	307	Pulse	99	12806383	50532	1
Fage_P105b	307	Pulse	99	12818783	62932	1
Fage_P105b	307	Pulse	99	12831182	75331	1
Fage_P105b	307	Pulse	99	12843582	87731	1
Fage_P105b	307	Pulse	99	12855982	100131	1
Fage_P105b	307	Pulse	99	12868381	112530	1
Fage_P105b	308	Picture	stroop neutral close	12880471	0	1	24990	2	0	next	hit	1449
Fage_P105b	308	Pulse	99	12880781	310	1
Fage_P105b	308	Response	1	12886791	6320	1
Fage_P105b	308	Pulse	99	12893181	12710	1
Fage_P105b	309	Picture	stroop neutral close	12905461	0	1	24991	2	0	next	incorrect	1453
Fage_P105b	309	Pulse	99	12905580	119	1
Fage_P105b	309	Response	2	12912340	6879	1
Fage_P105b	309	Pulse	99	12917980	12519	1
Fage_P105b	309	Pulse	99	12930380	24919	1
Fage_P105b	310	Picture	stroop neutral close	12930452	0	1	24824	2	0	next	incorrect	1457
Fage_P105b	310	Response	2	12937880	7428	1
Fage_P105b	310	Pulse	99	12942779	12327	1
Fage_P105b	310	Pulse	99	12955179	24727	1
Fage_P105b	311	Picture	stroop neutral close	12955276	0	1	24991	2	0	next	incorrect	1461
Fage_P105b	311	Response	2	12961609	6333	1
Fage_P105b	311	Pulse	99	12967589	12313	1
Fage_P105b	311	Pulse	99	12979989	24713	1
Fage_P105b	312	Picture	stroop neutral close	12980267	0	1	24990	2	0	next	hit	1465
Fage_P105b	312	Response	1	12985378	5111	1
Fage_P105b	312	Pulse	99	12992388	12121	1
Fage_P105b	312	Pulse	99	13004788	24521	1
Fage_P105b	313	Picture	stroop neutral close	13005257	0	1	24824	2	0	next	hit	1469
Fage_P105b	313	Response	1	13011458	6201	1
Fage_P105b	313	Pulse	99	13017188	11931	1
Fage_P105b	313	Pulse	99	13029587	24330	1
Fage_P105b	314	Picture	Fixation Cross Stroop	13030081	0	1	124620	2	0	next	other	0
Fage_P105b	314	Pulse	99	13041987	11906	1
Fage_P105b	314	Pulse	99	13054387	24306	1
Fage_P105b	314	Pulse	99	13066786	36705	1
Fage_P105b	314	Pulse	99	13079186	49105	1
Fage_P105b	314	Pulse	99	13091586	61505	1
Fage_P105b	314	Pulse	99	13103985	73904	1
Fage_P105b	314	Pulse	99	13116385	86304	1
Fage_P105b	314	Pulse	99	13128785	98704	1
Fage_P105b	314	Pulse	99	13141184	111103	1
Fage_P105b	314	Pulse	99	13153584	123503	1
Fage_P105b	315	Picture	stroop neutral close	13154701	0	1	24990	2	0	next	incorrect	1484
Fage_P105b	315	Response	2	13161774	7073	1
Fage_P105b	315	Pulse	99	13165984	11283	1
Fage_P105b	315	Pulse	99	13178384	23683	1
Fage_P105b	316	Picture	stroop neutral close	13179691	0	1	24991	2	0	next	hit	1488
Fage_P105b	316	Response	1	13186123	6432	1
Fage_P105b	316	Pulse	99	13190783	11092	1
Fage_P105b	316	Pulse	99	13203183	23492	1
Fage_P105b	317	Picture	stroop neutral close	13204682	0	1	24990	3	0	next	incorrect	1492
Fage_P105b	317	Response	2	13211143	6461	1
Fage_P105b	317	Pulse	99	13215582	10900	1
Fage_P105b	317	Pulse	99	13227982	23300	1
Fage_P105b	318	Picture	stroop neutral close	13229672	0	2	24824	3	0	next	incorrect	1496
Fage_P105b	318	Response	2	13237302	7630	1
Fage_P105b	318	Pulse	99	13240382	10710	1
Fage_P105b	318	Pulse	99	13252782	23110	1
Fage_P105b	319	Picture	stroop neutral close	13254496	0	1	24824	2	0	next	incorrect	1500
Fage_P105b	319	Response	2	13260742	6246	1
Fage_P105b	319	Pulse	99	13265181	10685	1
Fage_P105b	319	Pulse	99	13277581	23085	1
Fage_P105b	320	Picture	stroop neutral close	13279320	0	1	24824	2	0	next	incorrect	1504
Fage_P105b	320	Response	2	13285231	5911	1
Fage_P105b	320	Pulse	99	13289981	10661	1
Fage_P105b	320	Pulse	99	13302380	23060	1
Fage_P105b	321	Picture	Fixation Cross Stroop	13304144	0	1	124620	2	0	next	other	0
Fage_P105b	321	Pulse	99	13314780	10636	1
Fage_P105b	321	Pulse	99	13327180	23036	1
Fage_P105b	321	Pulse	99	13339580	35436	1
Fage_P105b	321	Pulse	99	13351979	47835	1
Fage_P105b	321	Pulse	99	13364379	60235	1
Fage_P105b	321	Pulse	99	13376779	72635	1
Fage_P105b	321	Pulse	99	13389178	85034	1
Fage_P105b	321	Pulse	99	13401578	97434	1
Fage_P105b	321	Pulse	99	13413978	109834	1
Fage_P105b	321	Pulse	99	13426377	122233	1
Fage_P105b	322	Picture	stroop maximum incongruent	13428764	0	1	24824	2	0	next	hit	1519
Fage_P105b	322	Response	1	13436077	7313	1
Fage_P105b	322	Pulse	99	13438777	10013	1
Fage_P105b	322	Pulse	99	13451177	22413	1
Fage_P105b	323	Picture	stroop maximum incongruent	13453588	0	1	24824	2	0	next	hit	1523
Fage_P105b	323	Response	1	13461737	8149	1
Fage_P105b	323	Pulse	99	13463576	9988	1
Fage_P105b	323	Pulse	99	13475976	22388	1
Fage_P105b	324	Picture	stroop maximum incongruent	13478412	0	1	24991	2	0	next	hit	1527
Fage_P105b	324	Response	1	13487096	8684	1
Fage_P105b	324	Pulse	99	13488376	9964	1
Fage_P105b	324	Pulse	99	13500775	22363	1
Fage_P105b	325	Picture	stroop maximum incongruent	13503403	0	1	24990	2	0	next	incorrect	1532
Fage_P105b	325	Pulse	99	13513175	9772	1
Fage_P105b	325	Response	2	13513195	9792	1
Fage_P105b	325	Pulse	99	13525575	22172	1
Fage_P105b	326	Picture	stroop maximum incongruent	13528393	0	1	24991	2	0	next	hit	1535
Fage_P105b	326	Response	1	13535805	7412	1
Fage_P105b	326	Pulse	99	13537974	9581	1
Fage_P105b	326	Pulse	99	13550374	21981	1
Fage_P105b	327	Picture	stroop maximum incongruent	13553384	0	1	24824	2	0	next	incorrect	1539
Fage_P105b	327	Response	2	13559154	5770	1
Fage_P105b	327	Pulse	99	13562774	9390	1
Fage_P105b	327	Pulse	99	13575174	21790	1
Fage_P105b	328	Picture	Fixation Cross Stroop	13578208	0	1	124619	2	0	next	other	0
Fage_P105b	328	Pulse	99	13587573	9365	1
Fage_P105b	328	Pulse	99	13599973	21765	1
Fage_P105b	328	Pulse	99	13612373	34165	1
Fage_P105b	328	Pulse	99	13624772	46564	1
Fage_P105b	328	Pulse	99	13637172	58964	1
Fage_P105b	328	Pulse	99	13649572	71364	1
Fage_P105b	328	Pulse	99	13661971	83763	1
Fage_P105b	328	Pulse	99	13674371	96163	1
Fage_P105b	328	Pulse	99	13686771	108563	1
Fage_P105b	328	Pulse	99	13699171	120963	1
Fage_P105b	329	Picture	stroop maximum incongruent	13702827	0	1	24824	2	0	next	incorrect	1554
Fage_P105b	329	Response	2	13709490	6663	1
Fage_P105b	329	Pulse	99	13711570	8743	1
Fage_P105b	329	Pulse	99	13723970	21143	1
Fage_P105b	330	Picture	stroop maximum incongruent	13727651	0	1	24824	2	0	next	incorrect	1559
Fage_P105b	330	Pulse	99	13736370	8719	1
Fage_P105b	330	Response	2	13738719	11068	1
Fage_P105b	330	Pulse	99	13748769	21118	1
Fage_P105b	331	Picture	stroop maximum incongruent	13752475	0	1	24824	2	0	next	hit	1562
Fage_P105b	331	Response	1	13759809	7334	1
Fage_P105b	331	Pulse	99	13761169	8694	1
Fage_P105b	331	Pulse	99	13773569	21094	1
Fage_P105b	332	Picture	stroop maximum incongruent	13777299	0	1	24824	2	0	next	hit	1566
Fage_P105b	332	Response	1	13784248	6949	1
Fage_P105b	332	Pulse	99	13785968	8669	1
Fage_P105b	332	Pulse	99	13798368	21069	1
Fage_P105b	333	Picture	stroop maximum incongruent	13802123	0	1	24824	2	0	next	hit	1570
Fage_P105b	333	Response	1	13808938	6815	1
Fage_P105b	333	Pulse	99	13810768	8645	1
Fage_P105b	333	Pulse	99	13823167	21044	1
Fage_P105b	334	Picture	stroop maximum incongruent	13826947	0	1	24823	3	0	next	incorrect	1574
Fage_P105b	334	Response	2	13833637	6690	1
Fage_P105b	334	Pulse	99	13835567	8620	1
Fage_P105b	334	Pulse	99	13847967	21020	1
Fage_P105b	335	Picture	Fixation Cross Stroop	13851770	0	2	124621	3	0	next	other	0
Fage_P105b	335	Pulse	99	13860367	8597	1
Fage_P105b	335	Pulse	99	13872766	20996	1
Fage_P105b	335	Pulse	99	13885166	33396	1
Fage_P105b	335	Pulse	99	13897566	45796	1
Fage_P105b	335	Pulse	99	13909965	58195	1
Fage_P105b	335	Pulse	99	13922365	70595	1
Fage_P105b	335	Pulse	99	13934765	82995	1
Fage_P105b	335	Pulse	99	13947165	95395	1
Fage_P105b	335	Pulse	99	13959564	107794	1
Fage_P105b	335	Pulse	99	13971964	120194	1
Fage_P105b	336	Picture	stroop maximum incongruent	13976391	0	1	24824	2	0	next	hit	1589
Fage_P105b	336	Response	1	13982613	6222	1
Fage_P105b	336	Pulse	99	13984363	7972	1
Fage_P105b	336	Pulse	99	13996763	20372	1
Fage_P105b	337	Picture	stroop maximum incongruent	14001215	0	1	24990	2	0	next	hit	1593
Fage_P105b	337	Response	1	14007703	6488	1
Fage_P105b	337	Pulse	99	14009163	7948	1
Fage_P105b	337	Pulse	99	14021563	20348	1
Fage_P105b	338	Picture	stroop maximum incongruent	14026205	0	1	24824	2	0	next	incorrect	1597
Fage_P105b	338	Response	2	14032852	6647	1
Fage_P105b	338	Pulse	99	14033962	7757	1
Fage_P105b	338	Pulse	99	14046362	20157	1
Fage_P105b	339	Picture	stroop maximum incongruent	14051029	0	1	24824	2	0	next	hit	1602
Fage_P105b	339	Pulse	99	14058762	7733	1
Fage_P105b	339	Response	1	14059201	8172	1
Fage_P105b	339	Pulse	99	14071161	20132	1
Fage_P105b	340	Picture	stroop maximum incongruent	14075853	0	1	24824	2	0	next	hit	1606
Fage_P105b	340	Pulse	99	14083561	7708	1
Fage_P105b	340	Response	1	14086951	11098	1
Fage_P105b	340	Pulse	99	14095961	20108	1
Fage_P105b	341	Picture	stroop maximum incongruent	14100677	0	1	24824	2	0	next	incorrect	1609
Fage_P105b	341	Response	2	14107250	6573	1
Fage_P105b	341	Pulse	99	14108360	7683	1
Fage_P105b	341	Pulse	99	14120760	20083	1
Fage_P105b	342	Picture	Fixation Cross Stroop	14125501	0	1	124620	2	0	next	other	0
Fage_P105b	342	Pulse	99	14133160	7659	1
Fage_P105b	342	Pulse	99	14145559	20058	1
Fage_P105b	342	Pulse	99	14157959	32458	1
Fage_P105b	342	Pulse	99	14170359	44858	1
Fage_P105b	342	Pulse	99	14182758	57257	1
Fage_P105b	342	Pulse	99	14195158	69657	1
Fage_P105b	342	Pulse	99	14207558	82057	1
Fage_P105b	342	Pulse	99	14219958	94457	1
Fage_P105b	342	Pulse	99	14232357	106856	1
Fage_P105b	342	Pulse	99	14244757	119256	1
Fage_P105b	343	Picture	stroop maximum incongruent	14250121	0	1	24824	2	0	next	incorrect	1625
Fage_P105b	343	Pulse	99	14257157	7036	1
Fage_P105b	343	Response	2	14258006	7885	1
Fage_P105b	343	Pulse	99	14269556	19435	1
Fage_P105b	344	Picture	stroop maximum incongruent	14274945	0	1	24990	3	0	next	hit	1628
Fage_P105b	344	Response	1	14280866	5921	1
Fage_P105b	344	Pulse	99	14281956	7011	1
Fage_P105b	344	Pulse	99	14294356	19411	1
Fage_P105b	345	Picture	stroop maximum incongruent	14299935	0	2	24824	4	0	next	incorrect	1632
Fage_P105b	345	Response	2	14305905	5970	1
Fage_P105b	345	Pulse	99	14306755	6820	1
Fage_P105b	345	Pulse	99	14319155	19220	1
Fage_P105b	346	Picture	stroop maximum incongruent	14324759	0	2	24991	3	0	next	incorrect	1637
Fage_P105b	346	Pulse	99	14331555	6796	1
Fage_P105b	346	Response	2	14333084	8325	1
Fage_P105b	346	Pulse	99	14343954	19195	1
Fage_P105b	347	Picture	stroop maximum incongruent	14349750	0	1	24824	2	0	next	incorrect	1641
Fage_P105b	347	Pulse	99	14356354	6604	1
Fage_P105b	347	Response	2	14356374	6624	1
Fage_P105b	347	Pulse	99	14368754	19004	1
Fage_P105b	348	Picture	stroop maximum incongruent	14374574	0	1	24824	2	0	next	incorrect	1645
Fage_P105b	348	Pulse	99	14381154	6580	1
Fage_P105b	348	Response	2	14381433	6859	1
Fage_P105b	348	Pulse	99	14393553	18979	1
Fage_P105b	349	Picture	Fixation Cross Stroop	14399398	0	1	124620	2	0	next	other	0
Fage_P105b	349	Pulse	99	14405953	6555	1
Fage_P105b	349	Pulse	99	14418353	18955	1
Fage_P105b	349	Pulse	99	14430752	31354	1
Fage_P105b	349	Pulse	99	14443152	43754	1
Fage_P105b	349	Pulse	99	14455552	56154	1
Fage_P105b	349	Pulse	99	14467951	68553	1
Fage_P105b	349	Pulse	99	14480351	80953	1
Fage_P105b	349	Pulse	99	14492751	93353	1
Fage_P105b	349	Pulse	99	14505150	105752	1
Fage_P105b	349	Pulse	99	14517550	118152	1
Fage_P105b	350	Picture	End Stroop	14524018	0	1	43806	2	0	next	other	0
Fage_P105b	350	Pulse	99	14529950	5932	1
Fage_P105b	350	Pulse	99	14542349	18331	1
Fage_P105b	350	Pulse	99	14554749	30731	1
