# Supplementary material for: Towards clinical applicability of fMRI via systematic filtering
Source: PLoS One. 2025 May 12;20(5):e0321088. doi: 10.1371/journal.pone.0321088 (PMC12068634; doi:10.1371/journal.pone.0321088)
Supplement: S1 Code — (ZIP) [file pone.0321088.s001.zip › PLOS_DATA_CODE/Logfiles/Fage_P106a-fage.log]

Scenario - Fage Final
Logfile written - 08/23/2013 13:52:04

Subject	Trial	Event Type	Code	Time	TTime	Uncertainty	Duration	Uncertainty	ReqTime	ReqDur	Stim Type	Pair Index

Fage_P106a	1	Pulse	99	88364	98360	1
Fage_P106a	2	Picture	Instruction Sternberg Symbols	88628	0	2	37320	3	0	next	other	0
Fage_P106a	2	Pulse	99	100763	12135	1
Fage_P106a	2	Pulse	99	113163	24535	1
Fage_P106a	2	Pulse	99	125563	36935	1
Fage_P106a	3	Picture	Encoding Sternberg Symbols	125948	0	1	24823	3	0	next	other	0
Fage_P106a	3	Pulse	99	137962	12014	1
Fage_P106a	3	Pulse	99	150362	24414	1
Fage_P106a	4	Picture	Fixation Cross Sternberg Symbols after Encoding	150771	0	2	12496	3	0	next	other	0
Fage_P106a	4	Pulse	99	162762	11991	1
Fage_P106a	5	Picture	Stroop Sternberg	163267	0	1	24824	2	0	next	incorrect	12
Fage_P106a	5	Response	2	172131	8864	1
Fage_P106a	5	Pulse	99	175161	11894	1
Fage_P106a	5	Pulse	99	187561	24294	1
Fage_P106a	6	Picture	Fixation Cross Sternberg Symbols after Stroop	188091	0	1	37319	2	0	next	other	0
Fage_P106a	6	Pulse	99	199961	11870	1
Fage_P106a	6	Pulse	99	212360	24269	1
Fage_P106a	6	Pulse	99	224760	36669	1
Fage_P106a	7	Picture	Retrieval Sternberg Symbols	225410	0	1	24824	2	0	next	hit	21
Fage_P106a	7	Pulse	99	237160	11750	1
Fage_P106a	7	Response	1	241979	16569	1
Fage_P106a	7	Pulse	99	249559	24149	1
Fage_P106a	8	Picture	Fixation Cross after Retrieval	250234	0	1	112290	2	0	next	other	0
Fage_P106a	8	Pulse	99	261959	11725	1
Fage_P106a	8	Pulse	99	274359	24125	1
Fage_P106a	8	Pulse	99	286758	36524	1
Fage_P106a	8	Pulse	99	299158	48924	1
Fage_P106a	8	Pulse	99	311558	61324	1
Fage_P106a	8	Pulse	99	323957	73723	1
Fage_P106a	8	Pulse	99	336357	86123	1
Fage_P106a	8	Pulse	99	348757	98523	1
Fage_P106a	8	Pulse	99	361156	110922	1
Fage_P106a	9	Picture	Encoding Sternberg Symbols	362524	0	1	24824	2	0	next	other	0
Fage_P106a	9	Pulse	99	373556	11032	1
Fage_P106a	9	Pulse	99	385955	23431	1
Fage_P106a	10	Picture	Fixation Cross Sternberg Symbols after Encoding	387348	0	1	12495	3	0	next	other	0
Fage_P106a	10	Pulse	99	398355	11007	1
Fage_P106a	11	Picture	Stroop Sternberg	399843	0	2	24824	3	0	next	incorrect	39
Fage_P106a	11	Response	2	408285	8442	1
Fage_P106a	11	Pulse	99	410755	10912	1
Fage_P106a	11	Pulse	99	423155	23312	1
Fage_P106a	12	Picture	Fixation Cross Sternberg Symbols after Stroop	424667	0	1	37319	3	0	next	other	0
Fage_P106a	12	Pulse	99	435554	10887	1
Fage_P106a	12	Pulse	99	447954	23287	1
Fage_P106a	12	Pulse	99	460353	35686	1
Fage_P106a	13	Picture	Retrieval Sternberg Symbols	461986	0	2	24824	3	0	next	hit	48
Fage_P106a	13	Pulse	99	472753	10767	1
Fage_P106a	13	Response	1	482653	20667	1
Fage_P106a	13	Pulse	99	485152	23166	1
Fage_P106a	14	Picture	Fixation Cross after Retrieval	486810	0	1	149444	2	0	next	other	0
Fage_P106a	14	Pulse	99	497552	10742	1
Fage_P106a	14	Pulse	99	509952	23142	1
Fage_P106a	14	Pulse	99	522352	35542	1
Fage_P106a	14	Pulse	99	534751	47941	1
Fage_P106a	14	Pulse	99	547151	60341	1
Fage_P106a	14	Pulse	99	559551	72741	1
Fage_P106a	14	Pulse	99	571950	85140	1
Fage_P106a	14	Pulse	99	584350	97540	1
Fage_P106a	14	Pulse	99	596750	109940	1
Fage_P106a	14	Pulse	99	609149	122339	1
Fage_P106a	14	Pulse	99	621549	134739	1
Fage_P106a	14	Pulse	99	633949	147139	1
Fage_P106a	15	Picture	Encoding Sternberg Symbols	636254	0	1	24823	3	0	next	other	0
Fage_P106a	15	Pulse	99	646348	10094	1
Fage_P106a	15	Pulse	99	658748	22494	1
Fage_P106a	16	Picture	Fixation Cross Sternberg Symbols after Encoding	661077	0	2	12496	3	0	next	other	0
Fage_P106a	16	Pulse	99	671148	10071	1
Fage_P106a	17	Picture	Stroop Sternberg	673573	0	1	24824	2	0	next	hit	70
Fage_P106a	17	Pulse	99	683547	9974	1
Fage_P106a	17	Response	1	686987	13414	1
Fage_P106a	17	Pulse	99	695947	22374	1
Fage_P106a	18	Picture	Fixation Cross Sternberg Symbols after Stroop	698397	0	1	37319	2	0	next	other	0
Fage_P106a	18	Pulse	99	708347	9950	1
Fage_P106a	18	Pulse	99	720746	22349	1
Fage_P106a	18	Pulse	99	733146	34749	1
Fage_P106a	19	Picture	Retrieval Sternberg Symbols	735716	0	1	24824	2	0	next	hit	78
Fage_P106a	19	Pulse	99	745546	9830	1
Fage_P106a	19	Response	1	751275	15559	1
Fage_P106a	19	Pulse	99	757945	22229	1
Fage_P106a	20	Picture	Fixation Cross after Retrieval	760540	0	1	124619	2	0	next	other	0
Fage_P106a	20	Pulse	99	770345	9805	1
Fage_P106a	20	Pulse	99	782744	22204	1
Fage_P106a	20	Pulse	99	795144	34604	1
Fage_P106a	20	Pulse	99	807544	47004	1
Fage_P106a	20	Pulse	99	819943	59403	1
Fage_P106a	20	Pulse	99	832343	71803	1
Fage_P106a	20	Pulse	99	844743	84203	1
Fage_P106a	20	Pulse	99	857142	96602	1
Fage_P106a	20	Pulse	99	869542	109002	1
Fage_P106a	20	Pulse	99	881942	121402	1
Fage_P106a	21	Picture	Encoding Sternberg Symbols	885159	0	1	24824	2	0	next	other	0
Fage_P106a	21	Pulse	99	894341	9182	1
Fage_P106a	21	Pulse	99	906741	21582	1
Fage_P106a	22	Picture	Fixation Cross Sternberg Symbols after Encoding	909983	0	1	12495	2	0	next	other	0
Fage_P106a	22	Pulse	99	919141	9158	1
Fage_P106a	23	Picture	Stroop Sternberg	922478	0	1	24824	2	0	next	hit	97
Fage_P106a	23	Response	1	930860	8382	1
Fage_P106a	23	Pulse	99	931540	9062	1
Fage_P106a	23	Pulse	99	943940	21462	1
Fage_P106a	24	Picture	Fixation Cross Sternberg Symbols after Stroop	947302	0	1	37319	2	0	next	other	0
Fage_P106a	24	Pulse	99	956340	9038	1
Fage_P106a	24	Pulse	99	968739	21437	1
Fage_P106a	24	Pulse	99	981139	33837	1
Fage_P106a	25	Picture	Retrieval Sternberg Symbols	984621	0	1	24824	2	0	next	incorrect	106
Fage_P106a	25	Pulse	99	993539	8918	1
Fage_P106a	25	Response	2	996178	11557	1
Fage_P106a	25	Pulse	99	1005938	21317	1
Fage_P106a	26	Picture	Fixation Cross after Retrieval	1009445	0	1	136948	2	0	next	other	0
Fage_P106a	26	Pulse	99	1018338	8893	1
Fage_P106a	26	Pulse	99	1030738	21293	1
Fage_P106a	26	Pulse	99	1043137	33692	1
Fage_P106a	26	Pulse	99	1055537	46092	1
Fage_P106a	26	Pulse	99	1067937	58492	1
Fage_P106a	26	Pulse	99	1080336	70891	1
Fage_P106a	26	Pulse	99	1092736	83291	1
Fage_P106a	26	Pulse	99	1105136	95691	1
Fage_P106a	26	Pulse	99	1117535	108090	1
Fage_P106a	26	Pulse	99	1129935	120490	1
Fage_P106a	26	Pulse	99	1142334	132889	1
Fage_P106a	27	Picture	Encoding Sternberg Symbols	1146393	0	1	24824	2	0	next	other	0
Fage_P106a	27	Pulse	99	1154734	8341	1
Fage_P106a	27	Pulse	99	1167134	20741	1
Fage_P106a	28	Picture	Fixation Cross Sternberg Symbols after Encoding	1171217	0	1	12495	2	0	next	other	0
Fage_P106a	28	Pulse	99	1179533	8316	1
Fage_P106a	29	Picture	Stroop Sternberg	1183712	0	1	24824	2	0	next	incorrect	127
Fage_P106a	29	Pulse	99	1191933	8221	1
Fage_P106a	29	Response	2	1194033	10321	1
Fage_P106a	29	Pulse	99	1204333	20621	1
Fage_P106a	30	Picture	Fixation Cross Sternberg Symbols after Stroop	1208536	0	1	37319	2	0	next	other	0
Fage_P106a	30	Pulse	99	1216732	8196	1
Fage_P106a	30	Pulse	99	1229132	20596	1
Fage_P106a	30	Pulse	99	1241532	32996	1
Fage_P106a	31	Picture	Retrieval Sternberg Symbols	1245855	0	1	24824	2	0	next	hit	135
Fage_P106a	31	Pulse	99	1253931	8076	1
Fage_P106a	31	Response	1	1262461	16606	1
Fage_P106a	31	Pulse	99	1266331	20476	1
Fage_P106a	32	Picture	Fixation Cross after Retrieval	1270679	0	1	124619	2	0	next	other	0
Fage_P106a	32	Pulse	99	1278731	8052	1
Fage_P106a	32	Pulse	99	1291130	20451	1
Fage_P106a	32	Pulse	99	1303530	32851	1
Fage_P106a	32	Pulse	99	1315930	45251	1
Fage_P106a	32	Pulse	99	1328329	57650	1
Fage_P106a	32	Pulse	99	1340729	70050	1
Fage_P106a	32	Pulse	99	1353129	82450	1
Fage_P106a	32	Pulse	99	1365528	94849	1
Fage_P106a	32	Pulse	99	1377928	107249	1
Fage_P106a	32	Pulse	99	1390328	119649	1
Fage_P106a	33	Picture	Encoding Sternberg Symbols	1395298	0	1	24824	2	0	next	other	0
Fage_P106a	33	Pulse	99	1402727	7429	1
Fage_P106a	33	Pulse	99	1415137	19839	1
Fage_P106a	34	Picture	Fixation Cross Sternberg Symbols after Encoding	1420122	0	1	12495	3	0	next	other	0
Fage_P106a	34	Pulse	99	1427537	7415	1
Fage_P106a	35	Picture	Stroop Sternberg	1432617	0	2	24824	3	0	next	incorrect	155
Fage_P106a	35	Pulse	99	1439936	7319	1
Fage_P106a	35	Response	2	1441986	9369	1
Fage_P106a	35	Pulse	99	1452336	19719	1
Fage_P106a	36	Picture	Fixation Cross Sternberg Symbols after Stroop	1457441	0	1	37320	2	0	next	other	0
Fage_P106a	36	Pulse	99	1464735	7294	1
Fage_P106a	36	Pulse	99	1477135	19694	1
Fage_P106a	36	Pulse	99	1489535	32094	1
Fage_P106a	37	Picture	Retrieval Sternberg Symbols	1494761	0	1	24823	3	0	next	hit	163
Fage_P106a	37	Pulse	99	1501935	7174	1
Fage_P106a	37	Response	1	1508824	14063	1
Fage_P106a	37	Pulse	99	1514334	19573	1
Fage_P106a	38	Picture	Fixation Cross after Retrieval	1519584	0	2	112291	3	0	next	other	0
Fage_P106a	38	Pulse	99	1526734	7150	1
Fage_P106a	38	Pulse	99	1539133	19549	1
Fage_P106a	38	Pulse	99	1551533	31949	1
Fage_P106a	38	Pulse	99	1563933	44349	1
Fage_P106a	38	Pulse	99	1576332	56748	1
Fage_P106a	38	Pulse	99	1588732	69148	1
Fage_P106a	38	Pulse	99	1601132	81548	1
Fage_P106a	38	Pulse	99	1613531	93947	1
Fage_P106a	38	Pulse	99	1625931	106347	1
Fage_P106a	39	Picture	Encoding Sternberg Symbols	1631875	0	1	24824	2	0	next	other	0
Fage_P106a	39	Pulse	99	1638331	6456	1
Fage_P106a	39	Pulse	99	1650730	18855	1
Fage_P106a	40	Picture	Fixation Cross Sternberg Symbols after Encoding	1656699	0	1	12495	2	0	next	other	0
Fage_P106a	40	Pulse	99	1663130	6431	1
Fage_P106a	41	Picture	Stroop Sternberg	1669194	0	1	24824	2	0	next	hit	182
Fage_P106a	41	Pulse	99	1675530	6336	1
Fage_P106a	41	Response	1	1677899	8705	1
Fage_P106a	41	Pulse	99	1687929	18735	1
Fage_P106a	42	Picture	Fixation Cross Sternberg Symbols after Stroop	1694018	0	1	37319	2	0	next	other	0
Fage_P106a	42	Pulse	99	1700329	6311	1
Fage_P106a	42	Pulse	99	1712729	18711	1
Fage_P106a	42	Pulse	99	1725128	31110	1
Fage_P106a	43	Picture	Retrieval Sternberg Symbols	1731337	0	1	24824	2	0	next	hit	190
Fage_P106a	43	Pulse	99	1737528	6191	1
Fage_P106a	43	Response	1	1749178	17841	1
Fage_P106a	43	Pulse	99	1749927	18590	1
Fage_P106a	44	Picture	Fixation Cross after Retrieval	1756161	0	1	112291	2	0	next	other	0
Fage_P106a	44	Pulse	99	1762327	6166	1
Fage_P106a	44	Pulse	99	1774727	18566	1
Fage_P106a	44	Pulse	99	1787127	30966	1
Fage_P106a	44	Pulse	99	1799526	43365	1
Fage_P106a	44	Pulse	99	1811926	55765	1
Fage_P106a	44	Pulse	99	1824326	68165	1
Fage_P106a	44	Pulse	99	1836725	80564	1
Fage_P106a	44	Pulse	99	1849125	92964	1
Fage_P106a	44	Pulse	99	1861524	105363	1
Fage_P106a	45	Picture	Encoding Sternberg Symbols	1868452	0	1	24824	2	0	next	other	0
Fage_P106a	45	Pulse	99	1873924	5472	1
Fage_P106a	45	Pulse	99	1886324	17872	1
Fage_P106a	46	Picture	Fixation Cross Sternberg Symbols after Encoding	1893276	0	1	12495	2	0	next	other	0
Fage_P106a	46	Pulse	99	1898724	5448	1
Fage_P106a	47	Picture	Stroop Sternberg	1905771	0	1	24824	2	0	next	incorrect	209
Fage_P106a	47	Pulse	99	1911123	5352	1
Fage_P106a	47	Response	2	1914903	9132	1
Fage_P106a	47	Pulse	99	1923523	17752	1
Fage_P106a	48	Picture	Fixation Cross Sternberg Symbols after Stroop	1930595	0	1	37319	2	0	next	other	0
Fage_P106a	48	Pulse	99	1935922	5327	1
Fage_P106a	48	Pulse	99	1948322	17727	1
Fage_P106a	48	Pulse	99	1960722	30127	1
Fage_P106a	49	Picture	Retrieval Sternberg Symbols	1967914	0	1	24824	2	0	next	incorrect	217
Fage_P106a	49	Pulse	99	1973121	5207	1
Fage_P106a	49	Response	2	1982951	15037	1
Fage_P106a	49	Pulse	99	1985521	17607	1
Fage_P106a	50	Picture	Fixation Cross after Retrieval	1992738	0	1	137114	3	0	next	other	0
Fage_P106a	50	Pulse	99	1997921	5183	1
Fage_P106a	50	Pulse	99	2010320	17582	1
Fage_P106a	50	Pulse	99	2022720	29982	1
Fage_P106a	50	Pulse	99	2035120	42382	1
Fage_P106a	50	Pulse	99	2047519	54781	1
Fage_P106a	50	Pulse	99	2059919	67181	1
Fage_P106a	50	Pulse	99	2072319	79581	1
Fage_P106a	50	Pulse	99	2084718	91980	1
Fage_P106a	50	Pulse	99	2097118	104380	1
Fage_P106a	50	Pulse	99	2109518	116780	1
Fage_P106a	50	Pulse	99	2121917	129179	1
Fage_P106a	51	Picture	Encoding Sternberg Symbols	2129852	0	2	24824	3	0	next	other	0
Fage_P106a	51	Pulse	99	2134317	4465	1
Fage_P106a	51	Pulse	99	2146716	16864	1
Fage_P106a	52	Picture	Fixation Cross Sternberg Symbols after Encoding	2154676	0	1	12496	2	0	next	other	0
Fage_P106a	52	Pulse	99	2159116	4440	1
Fage_P106a	53	Picture	Stroop Sternberg	2167172	0	1	24823	3	0	next	hit	238
Fage_P106a	53	Pulse	99	2171516	4344	1
Fage_P106a	53	Response	1	2175996	8824	1
Fage_P106a	53	Pulse	99	2183915	16743	1
Fage_P106a	54	Picture	Fixation Cross Sternberg Symbols after Stroop	2191995	0	2	37320	3	0	next	other	0
Fage_P106a	54	Pulse	99	2196315	4320	1
Fage_P106a	54	Pulse	99	2208715	16720	1
Fage_P106a	54	Pulse	99	2221114	29119	1
Fage_P106a	55	Picture	Retrieval Sternberg Symbols	2229315	0	1	24823	3	0	next	incorrect	246
Fage_P106a	55	Pulse	99	2233514	4199	1
Fage_P106a	55	Response	2	2242864	13549	1
Fage_P106a	55	Pulse	99	2245914	16599	1
Fage_P106a	56	Picture	Fixation Cross after Retrieval	2254138	0	2	124620	3	0	next	other	0
Fage_P106a	56	Pulse	99	2258314	4176	1
Fage_P106a	56	Pulse	99	2270713	16575	1
Fage_P106a	56	Pulse	99	2283113	28975	1
Fage_P106a	56	Pulse	99	2295513	41375	1
Fage_P106a	56	Pulse	99	2307912	53774	1
Fage_P106a	56	Pulse	99	2320312	66174	1
Fage_P106a	56	Pulse	99	2332711	78573	1
Fage_P106a	56	Pulse	99	2345111	90973	1
Fage_P106a	56	Pulse	99	2357511	103373	1
Fage_P106a	56	Pulse	99	2369910	115772	1
Fage_P106a	57	Picture	Encoding Sternberg Symbols	2378758	0	1	24824	2	0	next	other	0
Fage_P106a	57	Pulse	99	2382310	3552	1
Fage_P106a	57	Pulse	99	2394710	15952	1
Fage_P106a	58	Picture	Fixation Cross Sternberg Symbols after Encoding	2403582	0	1	12495	2	0	next	other	0
Fage_P106a	58	Pulse	99	2407109	3527	1
Fage_P106a	59	Picture	Stroop Sternberg	2416077	0	1	24824	2	0	next	incorrect	266
Fage_P106a	59	Pulse	99	2419509	3432	1
Fage_P106a	59	Response	2	2425529	9452	1
Fage_P106a	59	Pulse	99	2431909	15832	1
Fage_P106a	60	Picture	Fixation Cross Sternberg Symbols after Stroop	2440901	0	1	37319	2	0	next	other	0
Fage_P106a	60	Pulse	99	2444308	3407	1
Fage_P106a	60	Pulse	99	2456708	15807	1
Fage_P106a	60	Pulse	99	2469108	28207	1
Fage_P106a	61	Picture	Retrieval Sternberg Symbols	2478220	0	1	24824	2	0	next	incorrect	275
Fage_P106a	61	Pulse	99	2481507	3287	1
Fage_P106a	61	Pulse	99	2493907	15687	1
Fage_P106a	61	Response	2	2495297	17077	1
Fage_P106a	62	Picture	Fixation Cross after Retrieval	2503044	0	1	149443	2	0	next	other	0
Fage_P106a	62	Pulse	99	2506307	3263	1
Fage_P106a	62	Pulse	99	2518706	15662	1
Fage_P106a	62	Pulse	99	2531106	28062	1
Fage_P106a	62	Pulse	99	2543506	40462	1
Fage_P106a	62	Pulse	99	2555905	52861	1
Fage_P106a	62	Pulse	99	2568305	65261	1
Fage_P106a	62	Pulse	99	2580704	77660	1
Fage_P106a	62	Pulse	99	2593104	90060	1
Fage_P106a	62	Pulse	99	2605504	102460	1
Fage_P106a	62	Pulse	99	2617903	114859	1
Fage_P106a	62	Pulse	99	2630303	127259	1
Fage_P106a	62	Pulse	99	2642703	139659	1
Fage_P106a	63	Picture	Encoding Sternberg Symbols	2652487	0	1	24824	2	0	next	other	0
Fage_P106a	63	Pulse	99	2655103	2616	1
Fage_P106a	63	Pulse	99	2667502	15015	1
Fage_P106a	64	Picture	Fixation Cross Sternberg Symbols after Encoding	2677311	0	1	12495	2	0	next	other	0
Fage_P106a	64	Pulse	99	2679902	2591	1
Fage_P106a	65	Picture	Stroop Sternberg	2689806	0	1	24824	2	0	next	incorrect	296
Fage_P106a	65	Pulse	99	2692301	2495	1
Fage_P106a	65	Response	2	2700581	10775	1
Fage_P106a	65	Pulse	99	2704701	14895	1
Fage_P106a	66	Picture	Fixation Cross Sternberg Symbols after Stroop	2714630	0	1	37319	2	0	next	other	0
Fage_P106a	66	Pulse	99	2717101	2471	1
Fage_P106a	66	Pulse	99	2729500	14870	1
Fage_P106a	66	Pulse	99	2741900	27270	1
Fage_P106a	67	Picture	Retrieval Sternberg Symbols	2751949	0	1	24824	2	0	next	hit	305
Fage_P106a	67	Pulse	99	2754300	2351	1
Fage_P106a	67	Pulse	99	2766699	14750	1
Fage_P106a	67	Response	1	2770469	18520	1
Fage_P106a	68	Picture	Fixation Cross after Retrieval	2776773	0	1	124619	3	0	next	other	0
Fage_P106a	68	Pulse	99	2779099	2326	1
Fage_P106a	68	Pulse	99	2791499	14726	1
Fage_P106a	68	Pulse	99	2803898	27125	1
Fage_P106a	68	Pulse	99	2816298	39525	1
Fage_P106a	68	Pulse	99	2828698	51925	1
Fage_P106a	68	Pulse	99	2841097	64324	1
Fage_P106a	68	Pulse	99	2853497	76724	1
Fage_P106a	68	Pulse	99	2865897	89124	1
Fage_P106a	68	Pulse	99	2878296	101523	1
Fage_P106a	68	Pulse	99	2890696	113923	1
Fage_P106a	69	Picture	Encoding Sternberg Symbols	2901392	0	2	24824	3	0	next	other	0
Fage_P106a	69	Pulse	99	2903096	1704	1
Fage_P106a	69	Pulse	99	2915495	14103	1
Fage_P106a	70	Picture	Fixation Cross Sternberg Symbols after Encoding	2926216	0	1	12496	2	0	next	other	0
Fage_P106a	70	Pulse	99	2927895	1679	1
Fage_P106a	71	Picture	Stroop Sternberg	2938712	0	1	24824	2	0	next	incorrect	324
Fage_P106a	71	Pulse	99	2940295	1583	1
Fage_P106a	71	Response	2	2946834	8122	1
Fage_P106a	71	Pulse	99	2952694	13982	1
Fage_P106a	72	Picture	Fixation Cross Sternberg Symbols after Stroop	2963536	0	1	37319	2	0	next	other	0
Fage_P106a	72	Pulse	99	2965094	1558	1
Fage_P106a	72	Pulse	99	2977493	13957	1
Fage_P106a	72	Pulse	99	2989893	26357	1
Fage_P106a	73	Picture	Retrieval Sternberg Symbols	3000855	0	1	24824	2	0	next	incorrect	332
Fage_P106a	73	Pulse	99	3002293	1438	1
Fage_P106a	73	Response	2	3008993	8138	1
Fage_P106a	73	Pulse	99	3014692	13837	1
Fage_P106a	74	Picture	Fixation Cross after Retrieval	3025679	0	1	112290	2	0	next	other	0
Fage_P106a	74	Pulse	99	3027092	1413	1
Fage_P106a	74	Pulse	99	3039492	13813	1
Fage_P106a	74	Pulse	99	3051891	26212	1
Fage_P106a	74	Pulse	99	3064291	38612	1
Fage_P106a	74	Pulse	99	3076691	51012	1
Fage_P106a	74	Pulse	99	3089090	63411	1
Fage_P106a	74	Pulse	99	3101500	75821	1
Fage_P106a	74	Pulse	99	3113900	88221	1
Fage_P106a	74	Pulse	99	3126299	100620	1
Fage_P106a	75	Picture	Encoding Sternberg Symbols	3137969	0	1	24824	2	0	next	other	0
Fage_P106a	75	Pulse	99	3138699	730	1
Fage_P106a	75	Pulse	99	3151099	13130	1
Fage_P106a	76	Picture	Fixation Cross Sternberg Symbols after Encoding	3162793	0	1	12495	2	0	next	other	0
Fage_P106a	76	Pulse	99	3163498	705	1
Fage_P106a	77	Picture	Stroop Sternberg	3175288	0	1	24824	2	0	next	hit	351
Fage_P106a	77	Pulse	99	3175898	610	1
Fage_P106a	77	Response	1	3182958	7670	1
Fage_P106a	77	Pulse	99	3188298	13010	1
Fage_P106a	78	Picture	Fixation Cross Sternberg Symbols after Stroop	3200112	0	1	37319	2	0	next	other	0
Fage_P106a	78	Pulse	99	3200697	585	1
Fage_P106a	78	Pulse	99	3213097	12985	1
Fage_P106a	78	Pulse	99	3225497	25385	1
Fage_P106a	79	Picture	Retrieval Sternberg Symbols	3237431	0	1	24824	2	0	next	hit	360
Fage_P106a	79	Pulse	99	3237897	466	1
Fage_P106a	79	Pulse	99	3250296	12865	1
Fage_P106a	79	Response	1	3254196	16765	1
Fage_P106a	80	Picture	Fixation Cross after Retrieval	3262255	0	1	124620	2	0	next	other	0
Fage_P106a	80	Pulse	99	3262696	441	1
Fage_P106a	80	Pulse	99	3275095	12840	1
Fage_P106a	80	Pulse	99	3287495	25240	1
Fage_P106a	80	Pulse	99	3299895	37640	1
Fage_P106a	80	Pulse	99	3312294	50039	1
Fage_P106a	80	Pulse	99	3324694	62439	1
Fage_P106a	80	Pulse	99	3337093	74838	1
Fage_P106a	80	Pulse	99	3349493	87238	1
Fage_P106a	80	Pulse	99	3361893	99638	1
Fage_P106a	80	Pulse	99	3374292	112037	1
Fage_P106a	80	Pulse	99	3386692	124437	1
Fage_P106a	81	Picture	Encoding Sternberg Symbols	3386875	0	1	24823	3	0	next	other	0
Fage_P106a	81	Pulse	99	3399092	12217	1
Fage_P106a	81	Pulse	99	3411491	24616	1
Fage_P106a	82	Picture	Fixation Cross Sternberg Symbols after Encoding	3411698	0	2	12496	3	0	next	other	0
Fage_P106a	82	Pulse	99	3423891	12193	1
Fage_P106a	83	Picture	Stroop Sternberg	3424194	0	1	24824	2	0	next	incorrect	379
Fage_P106a	83	Response	2	3432761	8567	1
Fage_P106a	83	Pulse	99	3436291	12097	1
Fage_P106a	83	Pulse	99	3448690	24496	1
Fage_P106a	84	Picture	Fixation Cross Sternberg Symbols after Stroop	3449018	0	1	37319	2	0	next	other	0
Fage_P106a	84	Pulse	99	3461090	12072	1
Fage_P106a	84	Pulse	99	3473490	24472	1
Fage_P106a	84	Pulse	99	3485889	36871	1
Fage_P106a	85	Picture	Retrieval Sternberg Symbols	3486337	0	1	24824	2	0	next	incorrect	388
Fage_P106a	85	Pulse	99	3498289	11952	1
Fage_P106a	85	Response	2	3499259	12922	1
Fage_P106a	85	Pulse	99	3510689	24352	1
Fage_P106a	86	Picture	Fixation Cross after Retrieval	3511161	0	1	124619	2	0	next	other	0
Fage_P106a	86	Pulse	99	3523088	11927	1
Fage_P106a	86	Pulse	99	3535488	24327	1
Fage_P106a	86	Pulse	99	3547888	36727	1
Fage_P106a	86	Pulse	99	3560287	49126	1
Fage_P106a	86	Pulse	99	3572687	61526	1
Fage_P106a	86	Pulse	99	3585087	73926	1
Fage_P106a	86	Pulse	99	3597486	86325	1
Fage_P106a	86	Pulse	99	3609886	98725	1
Fage_P106a	86	Pulse	99	3622286	111125	1
Fage_P106a	86	Pulse	99	3634685	123524	1
Fage_P106a	87	Picture	Encoding Sternberg Symbols	3635780	0	1	24824	2	0	next	other	0
Fage_P106a	87	Pulse	99	3647085	11305	1
Fage_P106a	87	Pulse	99	3659485	23705	1
Fage_P106a	88	Picture	Fixation Cross Sternberg Symbols after Encoding	3660604	0	1	12495	2	0	next	other	0
Fage_P106a	88	Pulse	99	3671884	11280	1
Fage_P106a	89	Picture	Stroop Sternberg	3673099	0	1	24824	2	0	next	incorrect	408
Fage_P106a	89	Pulse	99	3684284	11185	1
Fage_P106a	89	Response	2	3687974	14875	1
Fage_P106a	89	Pulse	99	3696684	23585	1
Fage_P106a	90	Picture	Fixation Cross Sternberg Symbols after Stroop	3697923	0	1	37319	2	0	next	other	0
Fage_P106a	90	Pulse	99	3709083	11160	1
Fage_P106a	90	Pulse	99	3721483	23560	1
Fage_P106a	90	Pulse	99	3733882	35959	1
Fage_P106a	91	Picture	Retrieval Sternberg Symbols	3735242	0	1	24824	2	0	next	incorrect	416
Fage_P106a	91	Pulse	99	3746282	11040	1
Fage_P106a	91	Response	2	3747282	12040	1
Fage_P106a	91	Pulse	99	3758682	23440	1
Fage_P106a	92	Picture	Fixation Cross after Retrieval	3760066	0	1	112291	2	0	next	other	0
Fage_P106a	92	Pulse	99	3771082	11016	1
Fage_P106a	92	Pulse	99	3783481	23415	1
Fage_P106a	92	Pulse	99	3795881	35815	1
Fage_P106a	92	Pulse	99	3808280	48214	1
Fage_P106a	92	Pulse	99	3820680	60614	1
Fage_P106a	92	Pulse	99	3833080	73014	1
Fage_P106a	92	Pulse	99	3845479	85413	1
Fage_P106a	92	Pulse	99	3857879	97813	1
Fage_P106a	92	Pulse	99	3870279	110213	1
Fage_P106a	93	Picture	Encoding Sternberg Symbols	3872357	0	1	24824	2	0	next	other	0
Fage_P106a	93	Pulse	99	3882678	10321	1
Fage_P106a	93	Pulse	99	3895078	22721	1
Fage_P106a	94	Picture	Fixation Cross Sternberg Symbols after Encoding	3897181	0	1	12495	2	0	next	other	0
Fage_P106a	94	Pulse	99	3907478	10297	1
Fage_P106a	95	Picture	Stroop Sternberg	3909676	0	1	24824	2	0	next	incorrect	434
Fage_P106a	95	Response	2	3916087	6411	1
Fage_P106a	95	Pulse	99	3919877	10201	1
Fage_P106a	95	Pulse	99	3932277	22601	1
Fage_P106a	96	Picture	Fixation Cross Sternberg Symbols after Stroop	3934500	0	1	37319	2	0	next	other	0
Fage_P106a	96	Pulse	99	3944677	10177	1
Fage_P106a	96	Pulse	99	3957076	22576	1
Fage_P106a	96	Pulse	99	3969476	34976	1
Fage_P106a	97	Picture	Retrieval Sternberg Symbols	3971819	0	1	24824	2	0	next	hit	443
Fage_P106a	97	Pulse	99	3981876	10057	1
Fage_P106a	97	Response	1	3986365	14546	1
Fage_P106a	97	Pulse	99	3994275	22456	1
Fage_P106a	98	Picture	Fixation Cross after Retrieval	3996643	0	1	136948	2	0	next	other	0
Fage_P106a	98	Pulse	99	4006675	10032	1
Fage_P106a	98	Pulse	99	4019075	22432	1
Fage_P106a	98	Pulse	99	4031474	34831	1
Fage_P106a	98	Pulse	99	4043874	47231	1
Fage_P106a	98	Pulse	99	4056273	59630	1
Fage_P106a	98	Pulse	99	4068673	72030	1
Fage_P106a	98	Pulse	99	4081073	84430	1
Fage_P106a	98	Pulse	99	4093472	96829	1
Fage_P106a	98	Pulse	99	4105872	109229	1
Fage_P106a	98	Pulse	99	4118272	121629	1
Fage_P106a	98	Pulse	99	4130671	134028	1
Fage_P106a	99	Picture	Encoding Sternberg Symbols	4133591	0	1	24824	2	0	next	other	0
Fage_P106a	99	Pulse	99	4143071	9480	1
Fage_P106a	99	Pulse	99	4155471	21880	1
Fage_P106a	100	Picture	Fixation Cross Sternberg Symbols after Encoding	4158415	0	1	12495	2	0	next	other	0
Fage_P106a	100	Pulse	99	4167870	9455	1
Fage_P106a	101	Picture	Stroop Sternberg	4170910	0	1	24824	2	0	next	incorrect	463
Fage_P106a	101	Response	2	4178150	7240	1
Fage_P106a	101	Pulse	99	4180270	9360	1
Fage_P106a	101	Pulse	99	4192670	21760	1
Fage_P106a	102	Picture	Fixation Cross Sternberg Symbols after Stroop	4195734	0	1	37318	3	0	next	other	0
Fage_P106a	102	Pulse	99	4205069	9335	1
Fage_P106a	102	Pulse	99	4217469	21735	1
Fage_P106a	102	Pulse	99	4229869	34135	1
Fage_P106a	103	Picture	Retrieval Sternberg Symbols	4233052	0	2	24825	3	0	next	hit	472
Fage_P106a	103	Pulse	99	4242268	9216	1
Fage_P106a	103	Response	1	4248528	15476	1
Fage_P106a	103	Pulse	99	4254668	21616	1
Fage_P106a	104	Picture	Fixation Cross after Retrieval	4257877	0	1	149443	2	0	next	other	0
Fage_P106a	104	Pulse	99	4267068	9191	1
Fage_P106a	104	Pulse	99	4279467	21590	1
Fage_P106a	104	Pulse	99	4291867	33990	1
Fage_P106a	104	Pulse	99	4304267	46390	1
Fage_P106a	104	Pulse	99	4316666	58789	1
Fage_P106a	104	Pulse	99	4329066	71189	1
Fage_P106a	104	Pulse	99	4341466	83589	1
Fage_P106a	104	Pulse	99	4353865	95988	1
Fage_P106a	104	Pulse	99	4366265	108388	1
Fage_P106a	104	Pulse	99	4378665	120788	1
Fage_P106a	104	Pulse	99	4391064	133187	1
Fage_P106a	104	Pulse	99	4403464	145587	1
Fage_P106a	105	Picture	Encoding Sternberg Symbols	4407320	0	1	24824	2	0	next	other	0
Fage_P106a	105	Pulse	99	4415864	8544	1
Fage_P106a	105	Pulse	99	4428263	20943	1
Fage_P106a	106	Picture	Fixation Cross Sternberg Symbols after Encoding	4432144	0	1	12495	2	0	next	other	0
Fage_P106a	106	Pulse	99	4440663	8519	1
Fage_P106a	107	Picture	Stroop Sternberg	4444639	0	1	24824	2	0	next	hit	494
Fage_P106a	107	Pulse	99	4453063	8424	1
Fage_P106a	107	Response	1	4454822	10183	1
Fage_P106a	107	Pulse	99	4465462	20823	1
Fage_P106a	108	Picture	Fixation Cross Sternberg Symbols after Stroop	4469463	0	1	37319	2	0	next	other	0
Fage_P106a	108	Pulse	99	4477862	8399	1
Fage_P106a	108	Pulse	99	4490261	20798	1
Fage_P106a	108	Pulse	99	4502661	33198	1
Fage_P106a	109	Picture	Retrieval Sternberg Symbols	4506782	0	1	24824	2	0	next	incorrect	502
Fage_P106a	109	Pulse	99	4515061	8279	1
Fage_P106a	109	Response	2	4518651	11869	1
Fage_P106a	109	Pulse	99	4527460	20678	1
Fage_P106a	110	Picture	Fixation Cross after Retrieval	4531606	0	1	136948	2	0	next	other	0
Fage_P106a	110	Pulse	99	4539860	8254	1
Fage_P106a	110	Pulse	99	4552260	20654	1
Fage_P106a	110	Pulse	99	4564659	33053	1
Fage_P106a	110	Pulse	99	4577059	45453	1
Fage_P106a	110	Pulse	99	4589459	57853	1
Fage_P106a	110	Pulse	99	4601858	70252	1
Fage_P106a	110	Pulse	99	4614258	82652	1
Fage_P106a	110	Pulse	99	4626658	95052	1
Fage_P106a	110	Pulse	99	4639057	107451	1
Fage_P106a	110	Pulse	99	4651457	119851	1
Fage_P106a	110	Pulse	99	4663857	132251	1
Fage_P106a	111	Picture	Encoding Sternberg Symbols	4668554	0	1	24824	2	0	next	other	0
Fage_P106a	111	Pulse	99	4676256	7702	1
Fage_P106a	111	Pulse	99	4688656	20102	1
Fage_P106a	112	Picture	Fixation Cross Sternberg Symbols after Encoding	4693378	0	1	12495	2	0	next	other	0
Fage_P106a	112	Pulse	99	4701056	7678	1
Fage_P106a	113	Picture	Stroop Sternberg	4705873	0	1	24824	2	0	next	incorrect	523
Fage_P106a	113	Pulse	99	4713455	7582	1
Fage_P106a	113	Response	2	4715045	9172	1
Fage_P106a	113	Pulse	99	4725855	19982	1
Fage_P106a	114	Picture	Fixation Cross Sternberg Symbols after Stroop	4730697	0	1	37319	2	0	next	other	0
Fage_P106a	114	Pulse	99	4738255	7558	1
Fage_P106a	114	Pulse	99	4750654	19957	1
Fage_P106a	114	Pulse	99	4763054	32357	1
Fage_P106a	115	Picture	Retrieval Sternberg Symbols	4768016	0	1	24824	2	0	next	incorrect	531
Fage_P106a	115	Pulse	99	4775454	7438	1
Fage_P106a	115	Response	2	4782163	14147	1
Fage_P106a	115	Pulse	99	4787853	19837	1
Fage_P106a	116	Picture	Fixation Cross after Retrieval	4792840	0	1	112291	2	0	next	other	0
Fage_P106a	116	Pulse	99	4800253	7413	1
Fage_P106a	116	Pulse	99	4812653	19813	1
Fage_P106a	116	Pulse	99	4825052	32212	1
Fage_P106a	116	Pulse	99	4837452	44612	1
Fage_P106a	116	Pulse	99	4849851	57011	1
Fage_P106a	116	Pulse	99	4862251	69411	1
Fage_P106a	116	Pulse	99	4874651	81811	1
Fage_P106a	116	Pulse	99	4887060	94220	1
Fage_P106a	116	Pulse	99	4899460	106620	1
Fage_P106a	117	Picture	Encoding Sternberg Symbols	4905131	0	1	24824	2	0	next	other	0
Fage_P106a	117	Pulse	99	4911860	6729	1
Fage_P106a	117	Pulse	99	4924259	19128	1
Fage_P106a	118	Picture	Fixation Cross Sternberg Symbols after Encoding	4929955	0	1	12495	2	0	next	other	0
Fage_P106a	118	Pulse	99	4936659	6704	1
Fage_P106a	119	Picture	Stroop Sternberg	4942450	0	1	24824	2	0	next	incorrect	550
Fage_P106a	119	Pulse	99	4949059	6609	1
Fage_P106a	119	Response	2	4949439	6989	1
Fage_P106a	119	Pulse	99	4961458	19008	1
Fage_P106a	120	Picture	Fixation Cross Sternberg Symbols after Stroop	4967274	0	1	37319	2	0	next	other	0
Fage_P106a	120	Pulse	99	4973858	6584	1
Fage_P106a	120	Pulse	99	4986258	18984	1
Fage_P106a	120	Pulse	99	4998657	31383	1
Fage_P106a	121	Picture	Retrieval Sternberg Symbols	5004593	0	1	24824	2	0	next	hit	559
Fage_P106a	121	Pulse	99	5011057	6464	1
Fage_P106a	121	Pulse	99	5023457	18864	1
Fage_P106a	121	Response	1	5027026	22433	1
Fage_P106a	122	Picture	Fixation Cross after Retrieval	5029417	0	1	149443	2	0	next	other	0
Fage_P106a	122	Pulse	99	5035856	6439	1
Fage_P106a	122	Pulse	99	5048256	18839	1
Fage_P106a	122	Pulse	99	5060656	31239	1
Fage_P106a	122	Pulse	99	5073055	43638	1
Fage_P106a	122	Pulse	99	5085455	56038	1
Fage_P106a	122	Pulse	99	5097855	68438	1
Fage_P106a	122	Pulse	99	5110254	80837	1
Fage_P106a	122	Pulse	99	5122654	93237	1
Fage_P106a	122	Pulse	99	5135054	105637	1
Fage_P106a	122	Pulse	99	5147453	118036	1
Fage_P106a	122	Pulse	99	5159853	130436	1
Fage_P106a	122	Pulse	99	5172252	142835	1
Fage_P106a	123	Picture	Encoding Sternberg Symbols	5178860	0	1	24824	2	0	next	other	0
Fage_P106a	123	Pulse	99	5184652	5792	1
Fage_P106a	123	Pulse	99	5197052	18192	1
Fage_P106a	124	Picture	Fixation Cross Sternberg Symbols after Encoding	5203684	0	1	12495	2	0	next	other	0
Fage_P106a	124	Pulse	99	5209452	5768	1
Fage_P106a	125	Picture	Stroop Sternberg	5216179	0	1	24824	2	0	next	incorrect	580
Fage_P106a	125	Pulse	99	5221851	5672	1
Fage_P106a	125	Response	2	5225121	8942	1
Fage_P106a	125	Pulse	99	5234251	18072	1
Fage_P106a	126	Picture	Fixation Cross Sternberg Symbols after Stroop	5241003	0	1	37319	2	0	next	other	0
Fage_P106a	126	Pulse	99	5246650	5647	1
Fage_P106a	126	Pulse	99	5259050	18047	1
Fage_P106a	126	Pulse	99	5271450	30447	1
Fage_P106a	127	Picture	Retrieval Sternberg Symbols	5278322	0	1	24824	2	0	next	hit	588
Fage_P106a	127	Pulse	99	5283849	5527	1
Fage_P106a	127	Response	1	5290759	12437	1
Fage_P106a	127	Pulse	99	5296249	17927	1
Fage_P106a	128	Picture	Fixation Cross after Retrieval	5303146	0	1	124620	2	0	next	other	0
Fage_P106a	128	Pulse	99	5308649	5503	1
Fage_P106a	128	Pulse	99	5321048	17902	1
Fage_P106a	128	Pulse	99	5333448	30302	1
Fage_P106a	128	Pulse	99	5345848	42702	1
Fage_P106a	128	Pulse	99	5358247	55101	1
Fage_P106a	128	Pulse	99	5370647	67501	1
Fage_P106a	128	Pulse	99	5383047	79901	1
Fage_P106a	128	Pulse	99	5395446	92300	1
Fage_P106a	128	Pulse	99	5407846	104700	1
Fage_P106a	128	Pulse	99	5420246	117100	1
Fage_P106a	129	Picture	Encoding Sternberg Symbols	5427766	0	1	24823	2	0	next	other	0
Fage_P106a	129	Pulse	99	5432645	4879	1
Fage_P106a	129	Pulse	99	5445045	17279	1
Fage_P106a	130	Picture	Fixation Cross Sternberg Symbols after Encoding	5452589	0	1	12496	2	0	next	other	0
Fage_P106a	130	Pulse	99	5457445	4856	1
Fage_P106a	131	Picture	Stroop Sternberg	5465085	0	1	24824	2	0	next	incorrect	608
Fage_P106a	131	Pulse	99	5469844	4759	1
Fage_P106a	131	Response	2	5471084	5999	1
Fage_P106a	131	Pulse	99	5482244	17159	1
Fage_P106a	132	Picture	Fixation Cross Sternberg Symbols after Stroop	5489909	0	1	37319	2	0	next	other	0
Fage_P106a	132	Pulse	99	5494644	4735	1
Fage_P106a	132	Pulse	99	5507043	17134	1
Fage_P106a	132	Pulse	99	5519443	29534	1
Fage_P106a	133	Picture	Retrieval Sternberg Symbols	5527228	0	1	24824	2	0	next	hit	616
Fage_P106a	133	Pulse	99	5531843	4615	1
Fage_P106a	133	Response	1	5540642	13414	1
Fage_P106a	133	Pulse	99	5544242	17014	1
Fage_P106a	134	Picture	Fixation Cross after Retrieval	5552052	0	1	112290	2	0	next	other	0
Fage_P106a	134	Pulse	99	5556642	4590	1
Fage_P106a	134	Pulse	99	5569041	16989	1
Fage_P106a	134	Pulse	99	5581441	29389	1
Fage_P106a	134	Pulse	99	5593841	41789	1
Fage_P106a	134	Pulse	99	5606240	54188	1
Fage_P106a	134	Pulse	99	5618640	66588	1
Fage_P106a	134	Pulse	99	5631040	78988	1
Fage_P106a	134	Pulse	99	5643439	91387	1
Fage_P106a	134	Pulse	99	5655839	103787	1
Fage_P106a	135	Picture	Encoding Sternberg Symbols	5664342	0	1	24824	2	0	next	other	0
Fage_P106a	135	Pulse	99	5668239	3897	1
Fage_P106a	135	Pulse	99	5680638	16296	1
Fage_P106a	136	Picture	Fixation Cross Sternberg Symbols after Encoding	5689166	0	1	12495	2	0	next	other	0
Fage_P106a	136	Pulse	99	5693038	3872	1
Fage_P106a	137	Picture	Stroop Sternberg	5701661	0	1	24824	2	0	next	hit	635
Fage_P106a	137	Pulse	99	5705438	3777	1
Fage_P106a	137	Response	1	5712918	11257	1
Fage_P106a	137	Pulse	99	5717837	16176	1
Fage_P106a	138	Picture	Fixation Cross Sternberg Symbols after Stroop	5726485	0	1	37319	3	0	next	other	0
Fage_P106a	138	Pulse	99	5730237	3752	1
Fage_P106a	138	Pulse	99	5742636	16151	1
Fage_P106a	138	Pulse	99	5755036	28551	1
Fage_P106a	139	Picture	Retrieval Sternberg Symbols	5763804	0	2	24824	3	0	next	hit	643
Fage_P106a	139	Pulse	99	5767436	3632	1
Fage_P106a	139	Response	1	5777236	13432	1
Fage_P106a	139	Pulse	99	5779835	16031	1
Fage_P106a	140	Picture	Fixation Cross after Retrieval	5788628	0	1	136948	2	0	next	other	0
Fage_P106a	140	Pulse	99	5792235	3607	1
Fage_P106a	140	Pulse	99	5804635	16007	1
Fage_P106a	140	Pulse	99	5817035	28407	1
Fage_P106a	140	Pulse	99	5829434	40806	1
Fage_P106a	140	Pulse	99	5841834	53206	1
Fage_P106a	140	Pulse	99	5854234	65606	1
Fage_P106a	140	Pulse	99	5866633	78005	1
Fage_P106a	140	Pulse	99	5879033	90405	1
Fage_P106a	140	Pulse	99	5891432	102804	1
Fage_P106a	140	Pulse	99	5903832	115204	1
Fage_P106a	140	Pulse	99	5916232	127604	1
Fage_P106a	141	Picture	Encoding Sternberg Symbols	5925576	0	1	24824	2	0	next	other	0
Fage_P106a	141	Pulse	99	5928632	3056	1
Fage_P106a	141	Pulse	99	5941031	15455	1
Fage_P106a	142	Picture	Fixation Cross Sternberg Symbols after Encoding	5950400	0	1	12495	3	0	next	other	0
Fage_P106a	142	Pulse	99	5953431	3031	1
Fage_P106a	143	Picture	Stroop Sternberg	5962895	0	2	24824	3	0	next	hit	664
Fage_P106a	143	Pulse	99	5965830	2935	1
Fage_P106a	143	Response	1	5972160	9265	1
Fage_P106a	143	Pulse	99	5978230	15335	1
Fage_P106a	144	Picture	Fixation Cross Sternberg Symbols after Stroop	5987719	0	1	37319	3	0	next	other	0
Fage_P106a	144	Pulse	99	5990630	2911	1
Fage_P106a	144	Pulse	99	6003029	15310	1
Fage_P106a	144	Pulse	99	6015429	27710	1
Fage_P106a	145	Picture	Retrieval Sternberg Symbols	6025038	0	2	24824	3	0	next	incorrect	672
Fage_P106a	145	Pulse	99	6027829	2791	1
Fage_P106a	145	Response	2	6038898	13860	1
Fage_P106a	145	Pulse	99	6040228	15190	1
Fage_P106a	146	Picture	Fixation Cross after Retrieval	6049862	0	1	112291	2	0	next	other	0
Fage_P106a	146	Pulse	99	6052628	2766	1
Fage_P106a	146	Pulse	99	6065028	15166	1
Fage_P106a	146	Pulse	99	6077427	27565	1
Fage_P106a	146	Pulse	99	6089827	39965	1
Fage_P106a	146	Pulse	99	6102227	52365	1
Fage_P106a	146	Pulse	99	6114626	64764	1
Fage_P106a	146	Pulse	99	6127026	77164	1
Fage_P106a	146	Pulse	99	6139426	89564	1
Fage_P106a	146	Pulse	99	6151825	101963	1
Fage_P106a	147	Picture	Instruction Sternberg Letters	6162153	0	1	37319	2	0	next	other	0
Fage_P106a	147	Pulse	99	6164225	2072	1
Fage_P106a	147	Pulse	99	6176625	14472	1
Fage_P106a	147	Pulse	99	6189024	26871	1
Fage_P106a	148	Picture	Encoding Sternberg Letters	6199472	0	1	24824	2	0	next	other	0
Fage_P106a	148	Pulse	99	6201424	1952	1
Fage_P106a	148	Pulse	99	6213824	14352	1
Fage_P106a	149	Picture	Fixation Cross Sternberg Letters after Encoding	6224296	0	1	12495	2	0	next	other	0
Fage_P106a	149	Pulse	99	6226223	1927	1
Fage_P106a	150	Picture	Stroop Sternberg	6236791	0	1	24824	2	0	next	incorrect	695
Fage_P106a	150	Pulse	99	6238623	1832	1
Fage_P106a	150	Response	2	6247623	10832	1
Fage_P106a	150	Pulse	99	6251022	14231	1
Fage_P106a	151	Picture	Fixation Cross Sternberg Letters after Stroop	6261615	0	1	37319	2	0	next	other	0
Fage_P106a	151	Pulse	99	6263422	1807	1
Fage_P106a	151	Pulse	99	6275822	14207	1
Fage_P106a	151	Pulse	99	6288221	26606	1
Fage_P106a	152	Picture	Retrieval Sternberg Letters	6298934	0	1	24824	2	0	next	incorrect	703
Fage_P106a	152	Pulse	99	6300621	1687	1
Fage_P106a	152	Response	2	6312741	13807	1
Fage_P106a	152	Pulse	99	6313021	14087	1
Fage_P106a	153	Picture	Fixation Cross after Retrieval	6323758	0	1	112291	2	0	next	other	0
Fage_P106a	153	Pulse	99	6325420	1662	1
Fage_P106a	153	Pulse	99	6337820	14062	1
Fage_P106a	153	Pulse	99	6350220	26462	1
Fage_P106a	153	Pulse	99	6362619	38861	1
Fage_P106a	153	Pulse	99	6375019	51261	1
Fage_P106a	153	Pulse	99	6387419	63661	1
Fage_P106a	153	Pulse	99	6399818	76060	1
Fage_P106a	153	Pulse	99	6412218	88460	1
Fage_P106a	153	Pulse	99	6424618	100860	1
Fage_P106a	154	Picture	Encoding Sternberg Letters	6436049	0	1	24824	2	0	next	other	0
Fage_P106a	154	Pulse	99	6437017	968	1
Fage_P106a	154	Pulse	99	6449417	13368	1
Fage_P106a	155	Picture	Fixation Cross Sternberg Letters after Encoding	6460873	0	1	12495	2	0	next	other	0
Fage_P106a	155	Pulse	99	6461817	944	1
Fage_P106a	156	Picture	Stroop Sternberg	6473368	0	1	24824	2	0	next	incorrect	722
Fage_P106a	156	Pulse	99	6474216	848	1
Fage_P106a	156	Response	2	6481396	8028	1
Fage_P106a	156	Pulse	99	6486616	13248	1
Fage_P106a	157	Picture	Fixation Cross Sternberg Letters after Stroop	6498192	0	1	37319	2	0	next	other	0
Fage_P106a	157	Pulse	99	6499016	824	1
Fage_P106a	157	Pulse	99	6511415	13223	1
Fage_P106a	157	Pulse	99	6523815	25623	1
Fage_P106a	158	Picture	Retrieval Sternberg Letters	6535511	0	1	24824	2	0	next	hit	731
Fage_P106a	158	Pulse	99	6536215	704	1
Fage_P106a	158	Pulse	99	6548614	13103	1
Fage_P106a	158	Response	1	6549664	14153	1
Fage_P106a	159	Picture	Fixation Cross after Retrieval	6560335	0	1	149443	2	0	next	other	0
Fage_P106a	159	Pulse	99	6561014	679	1
Fage_P106a	159	Pulse	99	6573414	13079	1
Fage_P106a	159	Pulse	99	6585813	25478	1
Fage_P106a	159	Pulse	99	6598213	37878	1
Fage_P106a	159	Pulse	99	6610613	50278	1
Fage_P106a	159	Pulse	99	6623012	62677	1
Fage_P106a	159	Pulse	99	6635412	75077	1
Fage_P106a	159	Pulse	99	6647812	87477	1
Fage_P106a	159	Pulse	99	6660211	99876	1
Fage_P106a	159	Pulse	99	6672611	112276	1
Fage_P106a	159	Pulse	99	6685020	124685	1
Fage_P106a	159	Pulse	99	6697420	137085	1
Fage_P106a	160	Picture	Encoding Sternberg Letters	6709778	0	1	24824	2	0	next	other	0
Fage_P106a	160	Pulse	99	6709820	42	1
Fage_P106a	160	Pulse	99	6722219	12441	1
Fage_P106a	161	Picture	Fixation Cross Sternberg Letters after Encoding	6734602	0	1	12495	2	0	next	other	0
Fage_P106a	161	Pulse	99	6734619	17	1
Fage_P106a	161	Pulse	99	6747019	12417	1
Fage_P106a	162	Picture	Stroop Sternberg	6747097	0	1	24824	2	0	next	hit	752
Fage_P106a	162	Response	1	6756768	9671	1
Fage_P106a	162	Pulse	99	6759418	12321	1
Fage_P106a	162	Pulse	99	6771818	24721	1
Fage_P106a	163	Picture	Fixation Cross Sternberg Letters after Stroop	6771921	0	1	37319	2	0	next	other	0
Fage_P106a	163	Pulse	99	6784218	12297	1
Fage_P106a	163	Pulse	99	6796617	24696	1
Fage_P106a	163	Pulse	99	6809017	37096	1
Fage_P106a	164	Picture	Retrieval Sternberg Letters	6809240	0	1	24824	2	0	next	hit	761
Fage_P106a	164	Pulse	99	6821417	12177	1
Fage_P106a	164	Response	1	6822686	13446	1
Fage_P106a	164	Pulse	99	6833816	24576	1
Fage_P106a	165	Picture	Fixation Cross after Retrieval	6834064	0	1	124620	2	0	next	other	0
Fage_P106a	165	Pulse	99	6846216	12152	1
Fage_P106a	165	Pulse	99	6858616	24552	1
Fage_P106a	165	Pulse	99	6871015	36951	1
Fage_P106a	165	Pulse	99	6883415	49351	1
Fage_P106a	165	Pulse	99	6895815	61751	1
Fage_P106a	165	Pulse	99	6908214	74150	1
Fage_P106a	165	Pulse	99	6920614	86550	1
Fage_P106a	165	Pulse	99	6933014	98950	1
Fage_P106a	165	Pulse	99	6945413	111349	1
Fage_P106a	165	Pulse	99	6957813	123749	1
Fage_P106a	166	Picture	Encoding Sternberg Letters	6958684	0	1	24823	3	0	next	other	0
Fage_P106a	166	Pulse	99	6970213	11529	1
Fage_P106a	166	Pulse	99	6982612	23928	1
Fage_P106a	167	Picture	Fixation Cross Sternberg Letters after Encoding	6983507	0	2	12496	3	0	next	other	0
Fage_P106a	167	Pulse	99	6995012	11505	1
Fage_P106a	168	Picture	Stroop Sternberg	6996003	0	1	24824	2	0	next	hit	780
Fage_P106a	168	Response	1	7004492	8489	1
Fage_P106a	168	Pulse	99	7007411	11408	1
Fage_P106a	168	Pulse	99	7019811	23808	1
Fage_P106a	169	Picture	Fixation Cross Sternberg Letters after Stroop	7020827	0	1	37319	2	0	next	other	0
Fage_P106a	169	Pulse	99	7032211	11384	1
Fage_P106a	169	Pulse	99	7044610	23783	1
Fage_P106a	169	Pulse	99	7057010	36183	1
Fage_P106a	170	Picture	Retrieval Sternberg Letters	7058146	0	1	24824	2	0	next	incorrect	788
Fage_P106a	170	Response	2	7067020	8874	1
Fage_P106a	170	Pulse	99	7069410	11264	1
Fage_P106a	170	Pulse	99	7081809	23663	1
Fage_P106a	171	Picture	Fixation Cross after Retrieval	7082970	0	1	137114	2	0	next	other	0
Fage_P106a	171	Pulse	99	7094209	11239	1
Fage_P106a	171	Pulse	99	7106609	23639	1
Fage_P106a	171	Pulse	99	7119008	36038	1
Fage_P106a	171	Pulse	99	7131408	48438	1
Fage_P106a	171	Pulse	99	7143808	60838	1
Fage_P106a	171	Pulse	99	7156207	73237	1
Fage_P106a	171	Pulse	99	7168607	85637	1
Fage_P106a	171	Pulse	99	7181007	98037	1
Fage_P106a	171	Pulse	99	7193406	110436	1
Fage_P106a	171	Pulse	99	7205806	122836	1
Fage_P106a	171	Pulse	99	7218206	135236	1
Fage_P106a	172	Picture	Encoding Sternberg Letters	7220084	0	1	24824	2	0	next	other	0
Fage_P106a	172	Pulse	99	7230605	10521	1
Fage_P106a	172	Pulse	99	7243005	22921	1
Fage_P106a	173	Picture	Fixation Cross Sternberg Letters after Encoding	7244908	0	1	12495	3	0	next	other	0
Fage_P106a	173	Pulse	99	7255405	10497	1
Fage_P106a	174	Picture	Stroop Sternberg	7257403	0	2	24824	3	0	next	incorrect	809
Fage_P106a	174	Response	2	7267094	9691	1
Fage_P106a	174	Pulse	99	7267804	10401	1
Fage_P106a	174	Pulse	99	7280204	22801	1
Fage_P106a	175	Picture	Fixation Cross Sternberg Letters after Stroop	7282227	0	1	37319	2	0	next	other	0
Fage_P106a	175	Pulse	99	7292604	10377	1
Fage_P106a	175	Pulse	99	7305003	22776	1
Fage_P106a	175	Pulse	99	7317403	35176	1
Fage_P106a	176	Picture	Retrieval Sternberg Letters	7319546	0	1	24824	2	0	next	hit	818
Fage_P106a	176	Pulse	99	7329803	10257	1
Fage_P106a	176	Response	1	7334302	14756	1
Fage_P106a	176	Pulse	99	7342202	22656	1
Fage_P106a	177	Picture	Fixation Cross after Retrieval	7344370	0	1	124620	2	0	next	other	0
Fage_P106a	177	Pulse	99	7354602	10232	1
Fage_P106a	177	Pulse	99	7367002	22632	1
Fage_P106a	177	Pulse	99	7379401	35031	1
Fage_P106a	177	Pulse	99	7391801	47431	1
Fage_P106a	177	Pulse	99	7404201	59831	1
Fage_P106a	177	Pulse	99	7416600	72230	1
Fage_P106a	177	Pulse	99	7429000	84630	1
Fage_P106a	177	Pulse	99	7441399	97029	1
Fage_P106a	177	Pulse	99	7453799	109429	1
Fage_P106a	177	Pulse	99	7466199	121829	1
Fage_P106a	178	Picture	Encoding Sternberg Letters	7468990	0	1	24824	2	0	next	other	0
Fage_P106a	178	Pulse	99	7478598	9608	1
Fage_P106a	178	Pulse	99	7490998	22008	1
Fage_P106a	179	Picture	Fixation Cross Sternberg Letters after Encoding	7493814	0	1	12495	2	0	next	other	0
Fage_P106a	179	Pulse	99	7503398	9584	1
Fage_P106a	180	Picture	Stroop Sternberg	7506309	0	1	24824	2	0	next	incorrect	837
Fage_P106a	180	Response	2	7514708	8399	1
Fage_P106a	180	Pulse	99	7515797	9488	1
Fage_P106a	180	Pulse	99	7528197	21888	1
Fage_P106a	181	Picture	Fixation Cross Sternberg Letters after Stroop	7531133	0	1	37319	2	0	next	other	0
Fage_P106a	181	Pulse	99	7540597	9464	1
Fage_P106a	181	Pulse	99	7552996	21863	1
Fage_P106a	181	Pulse	99	7565396	34263	1
Fage_P106a	182	Picture	Retrieval Sternberg Letters	7568452	0	1	24824	2	0	next	hit	846
Fage_P106a	182	Pulse	99	7577796	9344	1
Fage_P106a	182	Response	1	7582235	13783	1
Fage_P106a	182	Pulse	99	7590195	21743	1
Fage_P106a	183	Picture	Fixation Cross after Retrieval	7593276	0	1	112290	2	0	next	other	0
Fage_P106a	183	Pulse	99	7602595	9319	1
Fage_P106a	183	Pulse	99	7614995	21719	1
Fage_P106a	183	Pulse	99	7627394	34118	1
Fage_P106a	183	Pulse	99	7639794	46518	1
Fage_P106a	183	Pulse	99	7652194	58918	1
Fage_P106a	183	Pulse	99	7664593	71317	1
Fage_P106a	183	Pulse	99	7676993	83717	1
Fage_P106a	183	Pulse	99	7689392	96116	1
Fage_P106a	183	Pulse	99	7701792	108516	1
Fage_P106a	184	Picture	Encoding Sternberg Letters	7705566	0	1	24824	2	0	next	other	0
Fage_P106a	184	Pulse	99	7714192	8626	1
Fage_P106a	184	Pulse	99	7726591	21025	1
Fage_P106a	185	Picture	Fixation Cross Sternberg Letters after Encoding	7730390	0	1	12496	2	0	next	other	0
Fage_P106a	185	Pulse	99	7738991	8601	1
Fage_P106a	186	Picture	Stroop Sternberg	7742886	0	1	24823	3	0	next	hit	864
Fage_P106a	186	Response	1	7750191	7305	1
Fage_P106a	186	Pulse	99	7751391	8505	1
Fage_P106a	186	Pulse	99	7763790	20904	1
Fage_P106a	187	Picture	Fixation Cross Sternberg Letters after Stroop	7767709	0	2	37320	3	0	next	other	0
Fage_P106a	187	Pulse	99	7776190	8481	1
Fage_P106a	187	Pulse	99	7788590	20881	1
Fage_P106a	187	Pulse	99	7800989	33280	1
Fage_P106a	188	Picture	Retrieval Sternberg Letters	7805029	0	1	24823	3	0	next	incorrect	873
Fage_P106a	188	Pulse	99	7813389	8360	1
Fage_P106a	188	Response	2	7819299	14270	1
Fage_P106a	188	Pulse	99	7825789	20760	1
Fage_P106a	189	Picture	Fixation Cross after Retrieval	7829852	0	2	112291	3	0	next	other	0
Fage_P106a	189	Pulse	99	7838188	8336	1
Fage_P106a	189	Pulse	99	7850588	20736	1
Fage_P106a	189	Pulse	99	7862988	33136	1
Fage_P106a	189	Pulse	99	7875387	45535	1
Fage_P106a	189	Pulse	99	7887787	57935	1
Fage_P106a	189	Pulse	99	7900187	70335	1
Fage_P106a	189	Pulse	99	7912586	82734	1
Fage_P106a	189	Pulse	99	7924986	95134	1
Fage_P106a	189	Pulse	99	7937386	107534	1
Fage_P106a	190	Picture	Encoding Sternberg Letters	7942143	0	1	24824	2	0	next	other	0
Fage_P106a	190	Pulse	99	7949785	7642	1
Fage_P106a	190	Pulse	99	7962185	20042	1
Fage_P106a	191	Picture	Fixation Cross Sternberg Letters after Encoding	7966967	0	1	12495	2	0	next	other	0
Fage_P106a	191	Pulse	99	7974585	7618	1
Fage_P106a	192	Picture	Stroop Sternberg	7979462	0	1	24824	2	0	next	incorrect	892
Fage_P106a	192	Pulse	99	7986984	7522	1
Fage_P106a	192	Response	2	7987934	8472	1
Fage_P106a	192	Pulse	99	7999384	19922	1
Fage_P106a	193	Picture	Fixation Cross Sternberg Letters after Stroop	8004286	0	1	37319	2	0	next	other	0
Fage_P106a	193	Pulse	99	8011784	7498	1
Fage_P106a	193	Pulse	99	8024183	19897	1
Fage_P106a	193	Pulse	99	8036583	32297	1
Fage_P106a	194	Picture	Retrieval Sternberg Letters	8041605	0	1	24824	2	0	next	hit	900
Fage_P106a	194	Pulse	99	8048983	7378	1
Fage_P106a	194	Response	1	8053522	11917	1
Fage_P106a	194	Pulse	99	8061382	19777	1
Fage_P106a	195	Picture	Fixation Cross after Retrieval	8066429	0	1	137115	2	0	next	other	0
Fage_P106a	195	Pulse	99	8073782	7353	1
Fage_P106a	195	Pulse	99	8086181	19752	1
Fage_P106a	195	Pulse	99	8098581	32152	1
Fage_P106a	195	Pulse	99	8110981	44552	1
Fage_P106a	195	Pulse	99	8123381	56952	1
Fage_P106a	195	Pulse	99	8135780	69351	1
Fage_P106a	195	Pulse	99	8148180	81751	1
Fage_P106a	195	Pulse	99	8160579	94150	1
Fage_P106a	195	Pulse	99	8172979	106550	1
Fage_P106a	195	Pulse	99	8185379	118950	1
Fage_P106a	195	Pulse	99	8197778	131349	1
Fage_P106a	196	Picture	Encoding Sternberg Letters	8203544	0	1	24824	2	0	next	other	0
Fage_P106a	196	Pulse	99	8210178	6634	1
Fage_P106a	196	Pulse	99	8222578	19034	1
Fage_P106a	197	Picture	Fixation Cross Sternberg Letters after Encoding	8228368	0	1	12495	2	0	next	other	0
Fage_P106a	197	Pulse	99	8234977	6609	1
Fage_P106a	198	Picture	Stroop Sternberg	8240863	0	1	24824	2	0	next	hit	921
Fage_P106a	198	Pulse	99	8247377	6514	1
Fage_P106a	198	Response	1	8249847	8984	1
Fage_P106a	198	Pulse	99	8259777	18914	1
Fage_P106a	199	Picture	Fixation Cross Sternberg Letters after Stroop	8265687	0	1	37319	2	0	next	other	0
Fage_P106a	199	Pulse	99	8272176	6489	1
Fage_P106a	199	Pulse	99	8284576	18889	1
Fage_P106a	199	Pulse	99	8296976	31289	1
Fage_P106a	200	Picture	Retrieval Sternberg Letters	8303006	0	1	24824	2	0	next	incorrect	929
Fage_P106a	200	Pulse	99	8309375	6369	1
Fage_P106a	200	Response	2	8313565	10559	1
Fage_P106a	200	Pulse	99	8321775	18769	1
Fage_P106a	201	Picture	Fixation Cross after Retrieval	8327830	0	1	124619	2	0	next	other	0
Fage_P106a	201	Pulse	99	8334175	6345	1
Fage_P106a	201	Pulse	99	8346574	18744	1
Fage_P106a	201	Pulse	99	8358974	31144	1
Fage_P106a	201	Pulse	99	8371374	43544	1
Fage_P106a	201	Pulse	99	8383773	55943	1
Fage_P106a	201	Pulse	99	8396173	68343	1
Fage_P106a	201	Pulse	99	8408573	80743	1
Fage_P106a	201	Pulse	99	8420972	93142	1
Fage_P106a	201	Pulse	99	8433372	105542	1
Fage_P106a	201	Pulse	99	8445772	117942	1
Fage_P106a	202	Picture	Encoding Sternberg Letters	8452449	0	1	24824	2	0	next	other	0
Fage_P106a	202	Pulse	99	8458171	5722	1
Fage_P106a	202	Pulse	99	8470571	18122	1
Fage_P106a	203	Picture	Fixation Cross Sternberg Letters after Encoding	8477273	0	1	12495	2	0	next	other	0
Fage_P106a	203	Pulse	99	8482970	5697	1
Fage_P106a	204	Picture	Stroop Sternberg	8489768	0	1	24824	2	0	next	incorrect	949
Fage_P106a	204	Pulse	99	8495370	5602	1
Fage_P106a	204	Response	2	8496440	6672	1
Fage_P106a	204	Pulse	99	8507770	18002	1
Fage_P106a	205	Picture	Fixation Cross Sternberg Letters after Stroop	8514592	0	1	37319	2	0	next	other	0
Fage_P106a	205	Pulse	99	8520179	5587	1
Fage_P106a	205	Pulse	99	8532579	17987	1
Fage_P106a	205	Pulse	99	8544979	30387	1
Fage_P106a	206	Picture	Retrieval Sternberg Letters	8551911	0	1	24824	2	0	next	incorrect	957
Fage_P106a	206	Pulse	99	8557378	5467	1
Fage_P106a	206	Response	2	8561708	9797	1
Fage_P106a	206	Pulse	99	8569778	17867	1
Fage_P106a	207	Picture	Fixation Cross after Retrieval	8576735	0	1	149443	3	0	next	other	0
Fage_P106a	207	Pulse	99	8582178	5443	1
Fage_P106a	207	Pulse	99	8594577	17842	1
Fage_P106a	207	Pulse	99	8606977	30242	1
Fage_P106a	207	Pulse	99	8619377	42642	1
Fage_P106a	207	Pulse	99	8631776	55041	1
Fage_P106a	207	Pulse	99	8644176	67441	1
Fage_P106a	207	Pulse	99	8656576	79841	1
Fage_P106a	207	Pulse	99	8668975	92240	1
Fage_P106a	207	Pulse	99	8681375	104640	1
Fage_P106a	207	Pulse	99	8693775	117040	1
Fage_P106a	207	Pulse	99	8706174	129439	1
Fage_P106a	207	Pulse	99	8718574	141839	1
Fage_P106a	208	Picture	Encoding Sternberg Letters	8726178	0	2	24824	3	0	next	other	0
Fage_P106a	208	Pulse	99	8730974	4796	1
Fage_P106a	208	Pulse	99	8743373	17195	1
Fage_P106a	209	Picture	Fixation Cross Sternberg Letters after Encoding	8751002	0	1	12496	2	0	next	other	0
Fage_P106a	209	Pulse	99	8755773	4771	1
Fage_P106a	210	Picture	Stroop Sternberg	8763498	0	1	24823	3	0	next	incorrect	979
Fage_P106a	210	Pulse	99	8768172	4674	1
Fage_P106a	210	Response	2	8773442	9944	1
Fage_P106a	210	Pulse	99	8780572	17074	1
Fage_P106a	211	Picture	Fixation Cross Sternberg Letters after Stroop	8788321	0	2	37320	3	0	next	other	0
Fage_P106a	211	Pulse	99	8792972	4651	1
Fage_P106a	211	Pulse	99	8805372	17051	1
Fage_P106a	211	Pulse	99	8817771	29450	1
Fage_P106a	212	Picture	Retrieval Sternberg Letters	8825641	0	1	24824	2	0	next	hit	987
Fage_P106a	212	Pulse	99	8830171	4530	1
Fage_P106a	212	Response	1	8834051	8410	1
Fage_P106a	212	Pulse	99	8842570	16929	1
Fage_P106a	213	Picture	Fixation Cross after Retrieval	8850465	0	1	124619	2	0	next	other	0
Fage_P106a	213	Pulse	99	8854970	4505	1
Fage_P106a	213	Pulse	99	8867370	16905	1
Fage_P106a	213	Pulse	99	8879769	29304	1
Fage_P106a	213	Pulse	99	8892169	41704	1
Fage_P106a	213	Pulse	99	8904569	54104	1
Fage_P106a	213	Pulse	99	8916969	66504	1
Fage_P106a	213	Pulse	99	8929368	78903	1
Fage_P106a	213	Pulse	99	8941768	91303	1
Fage_P106a	213	Pulse	99	8954167	103702	1
Fage_P106a	213	Pulse	99	8966567	116102	1
Fage_P106a	214	Picture	Encoding Sternberg Letters	8975084	0	1	24824	2	0	next	other	0
Fage_P106a	214	Pulse	99	8978967	3883	1
Fage_P106a	214	Pulse	99	8991366	16282	1
Fage_P106a	215	Picture	Fixation Cross Sternberg Letters after Encoding	8999908	0	1	12495	2	0	next	other	0
Fage_P106a	215	Pulse	99	9003766	3858	1
Fage_P106a	216	Picture	Stroop Sternberg	9012403	0	1	24824	2	0	next	incorrect	1007
Fage_P106a	216	Pulse	99	9016166	3763	1
Fage_P106a	216	Response	2	9021695	9292	1
Fage_P106a	216	Pulse	99	9028565	16162	1
Fage_P106a	217	Picture	Fixation Cross Sternberg Letters after Stroop	9037227	0	1	37319	2	0	next	other	0
Fage_P106a	217	Pulse	99	9040965	3738	1
Fage_P106a	217	Pulse	99	9053365	16138	1
Fage_P106a	217	Pulse	99	9065764	28537	1
Fage_P106a	218	Picture	Retrieval Sternberg Letters	9074546	0	1	24824	2	0	next	incorrect	1015
Fage_P106a	218	Pulse	99	9078164	3618	1
Fage_P106a	218	Response	2	9086064	11518	1
Fage_P106a	218	Pulse	99	9090563	16017	1
Fage_P106a	219	Picture	Fixation Cross after Retrieval	9099370	0	1	112291	2	0	next	other	0
Fage_P106a	219	Pulse	99	9102963	3593	1
Fage_P106a	219	Pulse	99	9115363	15993	1
Fage_P106a	219	Pulse	99	9127763	28393	1
Fage_P106a	219	Pulse	99	9140162	40792	1
Fage_P106a	219	Pulse	99	9152562	53192	1
Fage_P106a	219	Pulse	99	9164962	65592	1
Fage_P106a	219	Pulse	99	9177361	77991	1
Fage_P106a	219	Pulse	99	9189761	90391	1
Fage_P106a	219	Pulse	99	9202160	102790	1
Fage_P106a	220	Picture	Encoding Sternberg Letters	9211661	0	1	24823	2	0	next	other	0
Fage_P106a	220	Pulse	99	9214560	2899	1
Fage_P106a	220	Pulse	99	9226960	15299	1
Fage_P106a	221	Picture	Fixation Cross Sternberg Letters after Encoding	9236484	0	1	12496	2	0	next	other	0
Fage_P106a	221	Pulse	99	9239359	2875	1
Fage_P106a	222	Picture	Stroop Sternberg	9248980	0	1	24824	2	0	next	hit	1034
Fage_P106a	222	Pulse	99	9251759	2779	1
Fage_P106a	222	Response	1	9255859	6879	1
Fage_P106a	222	Pulse	99	9264159	15179	1
Fage_P106a	223	Picture	Fixation Cross Sternberg Letters after Stroop	9273804	0	1	37319	2	0	next	other	0
Fage_P106a	223	Pulse	99	9276559	2755	1
Fage_P106a	223	Pulse	99	9288958	15154	1
Fage_P106a	223	Pulse	99	9301358	27554	1
Fage_P106a	224	Picture	Retrieval Sternberg Letters	9311123	0	1	24824	2	0	next	incorrect	1042
Fage_P106a	224	Pulse	99	9313757	2634	1
Fage_P106a	224	Response	2	9323027	11904	1
Fage_P106a	224	Pulse	99	9326157	15034	1
Fage_P106a	225	Picture	Fixation Cross after Retrieval	9335947	0	1	124619	2	0	next	other	0
Fage_P106a	225	Pulse	99	9338557	2610	1
Fage_P106a	225	Pulse	99	9350956	15009	1
Fage_P106a	225	Pulse	99	9363356	27409	1
Fage_P106a	225	Pulse	99	9375756	39809	1
Fage_P106a	225	Pulse	99	9388155	52208	1
Fage_P106a	225	Pulse	99	9400555	64608	1
Fage_P106a	225	Pulse	99	9412955	77008	1
Fage_P106a	225	Pulse	99	9425354	89407	1
Fage_P106a	225	Pulse	99	9437754	101807	1
Fage_P106a	225	Pulse	99	9450154	114207	1
Fage_P106a	226	Picture	Encoding Sternberg Letters	9460566	0	1	24824	2	0	next	other	0
Fage_P106a	226	Pulse	99	9462553	1987	1
Fage_P106a	226	Pulse	99	9474953	14387	1
Fage_P106a	227	Picture	Fixation Cross Sternberg Letters after Encoding	9485390	0	1	12495	2	0	next	other	0
Fage_P106a	227	Pulse	99	9487353	1963	1
Fage_P106a	228	Picture	Stroop Sternberg	9497885	0	1	24824	2	0	next	incorrect	1062
Fage_P106a	228	Pulse	99	9499752	1867	1
Fage_P106a	228	Response	2	9505022	7137	1
Fage_P106a	228	Pulse	99	9512152	14267	1
Fage_P106a	229	Picture	Fixation Cross Sternberg Letters after Stroop	9522709	0	1	37319	2	0	next	other	0
Fage_P106a	229	Pulse	99	9524552	1843	1
Fage_P106a	229	Pulse	99	9536951	14242	1
Fage_P106a	229	Pulse	99	9549351	26642	1
Fage_P106a	230	Picture	Retrieval Sternberg Letters	9560028	0	1	24824	2	0	next	incorrect	1070
Fage_P106a	230	Pulse	99	9561751	1723	1
Fage_P106a	230	Response	2	9569770	9742	1
Fage_P106a	230	Pulse	99	9574150	14122	1
Fage_P106a	231	Picture	Fixation Cross after Retrieval	9584852	0	1	124619	2	0	next	other	0
Fage_P106a	231	Pulse	99	9586550	1698	1
Fage_P106a	231	Pulse	99	9598949	14097	1
Fage_P106a	231	Pulse	99	9611349	26497	1
Fage_P106a	231	Pulse	99	9623749	38897	1
Fage_P106a	231	Pulse	99	9636148	51296	1
Fage_P106a	231	Pulse	99	9648548	63696	1
Fage_P106a	231	Pulse	99	9660948	76096	1
Fage_P106a	231	Pulse	99	9673347	88495	1
Fage_P106a	231	Pulse	99	9685747	100895	1
Fage_P106a	231	Pulse	99	9698147	113295	1
Fage_P106a	232	Picture	Encoding Sternberg Letters	9709471	0	1	24824	2	0	next	other	0
Fage_P106a	232	Pulse	99	9710546	1075	1
Fage_P106a	232	Pulse	99	9722946	13475	1
Fage_P106a	233	Picture	Fixation Cross Sternberg Letters after Encoding	9734295	0	1	12495	3	0	next	other	0
Fage_P106a	233	Pulse	99	9735346	1051	1
Fage_P106a	234	Picture	Stroop Sternberg	9746790	0	2	24824	3	0	next	incorrect	1090
Fage_P106a	234	Pulse	99	9747745	955	1
Fage_P106a	234	Response	2	9754415	7625	1
Fage_P106a	234	Pulse	99	9760145	13355	1
Fage_P106a	235	Picture	Fixation Cross Sternberg Letters after Stroop	9771614	0	1	37320	2	0	next	other	0
Fage_P106a	235	Pulse	99	9772545	931	1
Fage_P106a	235	Pulse	99	9784944	13330	1
Fage_P106a	235	Pulse	99	9797344	25730	1
Fage_P106a	236	Picture	Retrieval Sternberg Letters	9808934	0	1	24823	3	0	next	incorrect	1098
Fage_P106a	236	Pulse	99	9809744	810	1
Fage_P106a	236	Response	2	9818303	9369	1
Fage_P106a	236	Pulse	99	9822143	13209	1
Fage_P106a	237	Picture	Fixation Cross after Retrieval	9833757	0	2	112291	3	0	next	other	0
Fage_P106a	237	Pulse	99	9834543	786	1
Fage_P106a	237	Pulse	99	9846943	13186	1
Fage_P106a	237	Pulse	99	9859342	25585	1
Fage_P106a	237	Pulse	99	9871742	37985	1
Fage_P106a	237	Pulse	99	9884141	50384	1
Fage_P106a	237	Pulse	99	9896541	62784	1
Fage_P106a	237	Pulse	99	9908941	75184	1
Fage_P106a	237	Pulse	99	9921340	87583	1
Fage_P106a	237	Pulse	99	9933740	99983	1
Fage_P106a	238	Picture	Encoding Sternberg Letters	9946048	0	1	24824	2	0	next	other	0
Fage_P106a	238	Pulse	99	9946140	92	1
Fage_P106a	238	Pulse	99	9958540	12492	1
Fage_P106a	239	Picture	Fixation Cross Sternberg Letters after Encoding	9970872	0	1	12495	2	0	next	other	0
Fage_P106a	239	Pulse	99	9970939	67	1
Fage_P106a	239	Pulse	99	9983339	12467	1
Fage_P106a	240	Picture	Stroop Sternberg	9983367	0	1	24824	2	0	next	incorrect	1117
Fage_P106a	240	Response	2	9989638	6271	1
Fage_P106a	240	Pulse	99	9995738	12371	1
Fage_P106a	240	Pulse	99	10008138	24771	1
Fage_P106a	241	Picture	Fixation Cross Sternberg Letters after Stroop	10008191	0	1	37319	2	0	next	other	0
Fage_P106a	241	Pulse	99	10020538	12347	1
Fage_P106a	241	Pulse	99	10032937	24746	1
Fage_P106a	241	Pulse	99	10045337	37146	1
Fage_P106a	242	Picture	Retrieval Sternberg Letters	10045510	0	1	24824	2	0	next	incorrect	1125
Fage_P106a	242	Response	2	10056667	11157	1
Fage_P106a	242	Pulse	99	10057737	12227	1
Fage_P106a	242	Pulse	99	10070137	24627	1
Fage_P106a	243	Picture	Fixation Cross after Retrieval	10070334	0	1	137115	2	0	next	other	0
Fage_P106a	243	Pulse	99	10082536	12202	1
Fage_P106a	243	Pulse	99	10094936	24602	1
Fage_P106a	243	Pulse	99	10107335	37001	1
Fage_P106a	243	Pulse	99	10119735	49401	1
Fage_P106a	243	Pulse	99	10132135	61801	1
Fage_P106a	243	Pulse	99	10144534	74200	1
Fage_P106a	243	Pulse	99	10156934	86600	1
Fage_P106a	243	Pulse	99	10169334	99000	1
Fage_P106a	243	Pulse	99	10181733	111399	1
Fage_P106a	243	Pulse	99	10194133	123799	1
Fage_P106a	243	Pulse	99	10206533	136199	1
Fage_P106a	244	Picture	Encoding Sternberg Letters	10207449	0	1	24824	2	0	next	other	0
Fage_P106a	244	Pulse	99	10218932	11483	1
Fage_P106a	244	Pulse	99	10231332	23883	1
Fage_P106a	245	Picture	Fixation Cross Sternberg Letters after Encoding	10232273	0	1	12495	2	0	next	other	0
Fage_P106a	245	Pulse	99	10243732	11459	1
Fage_P106a	246	Picture	Stroop Sternberg	10244768	0	1	24824	2	0	next	incorrect	1146
Fage_P106a	246	Response	2	10251911	7143	1
Fage_P106a	246	Pulse	99	10256131	11363	1
Fage_P106a	246	Pulse	99	10268531	23763	1
Fage_P106a	247	Picture	Fixation Cross Sternberg Letters after Stroop	10269592	0	1	37319	2	0	next	other	0
Fage_P106a	247	Pulse	99	10280931	11339	1
Fage_P106a	247	Pulse	99	10293330	23738	1
Fage_P106a	247	Pulse	99	10305730	36138	1
Fage_P106a	248	Picture	Retrieval Sternberg Letters	10306911	0	1	24824	2	0	next	incorrect	1155
Fage_P106a	248	Pulse	99	10318130	11219	1
Fage_P106a	248	Response	2	10319489	12578	1
Fage_P106a	248	Pulse	99	10330529	23618	1
Fage_P106a	249	Picture	Fixation Cross after Retrieval	10331735	0	1	149443	2	0	next	other	0
Fage_P106a	249	Pulse	99	10342929	11194	1
Fage_P106a	249	Pulse	99	10355328	23593	1
Fage_P106a	249	Pulse	99	10367728	35993	1
Fage_P106a	249	Pulse	99	10380128	48393	1
Fage_P106a	249	Pulse	99	10392537	60802	1
Fage_P106a	249	Pulse	99	10404937	73202	1
Fage_P106a	249	Pulse	99	10417337	85602	1
Fage_P106a	249	Pulse	99	10429736	98001	1
Fage_P106a	249	Pulse	99	10442136	110401	1
Fage_P106a	249	Pulse	99	10454536	122801	1
Fage_P106a	249	Pulse	99	10466935	135200	1
Fage_P106a	249	Pulse	99	10479335	147600	1
Fage_P106a	250	Picture	Encoding Sternberg Letters	10481178	0	1	24824	2	0	next	other	0
Fage_P106a	250	Pulse	99	10491735	10557	1
Fage_P106a	250	Pulse	99	10504134	22956	1
Fage_P106a	251	Picture	Fixation Cross Sternberg Letters after Encoding	10506002	0	1	12495	2	0	next	other	0
Fage_P106a	251	Pulse	99	10516534	10532	1
Fage_P106a	252	Picture	Stroop Sternberg	10518497	0	1	24824	2	0	next	hit	1177
Fage_P106a	252	Pulse	99	10528934	10437	1
Fage_P106a	252	Response	1	10529013	10516	1
Fage_P106a	252	Pulse	99	10541333	22836	1
Fage_P106a	253	Picture	Fixation Cross Sternberg Letters after Stroop	10543321	0	1	37319	2	0	next	other	0
Fage_P106a	253	Pulse	99	10553733	10412	1
Fage_P106a	253	Pulse	99	10566133	22812	1
Fage_P106a	253	Pulse	99	10578532	35211	1
Fage_P106a	254	Picture	Retrieval Sternberg Letters	10580640	0	1	24824	2	0	next	hit	1185
Fage_P106a	254	Pulse	99	10590932	10292	1
Fage_P106a	254	Response	1	10596082	15442	1
Fage_P106a	254	Pulse	99	10603331	22691	1
Fage_P106a	255	Picture	Fixation Cross after Retrieval	10605464	0	1	137115	2	0	next	other	0
Fage_P106a	255	Pulse	99	10615731	10267	1
Fage_P106a	255	Pulse	99	10628131	22667	1
Fage_P106a	255	Pulse	99	10640531	35067	1
Fage_P106a	255	Pulse	99	10652930	47466	1
Fage_P106a	255	Pulse	99	10665330	59866	1
Fage_P106a	255	Pulse	99	10677729	72265	1
Fage_P106a	255	Pulse	99	10690129	84665	1
Fage_P106a	255	Pulse	99	10702529	97065	1
Fage_P106a	255	Pulse	99	10714928	109464	1
Fage_P106a	255	Pulse	99	10727328	121864	1
Fage_P106a	255	Pulse	99	10739728	134264	1
Fage_P106a	256	Picture	Encoding Sternberg Letters	10742579	0	1	24824	2	0	next	other	0
Fage_P106a	256	Pulse	99	10752128	9549	1
Fage_P106a	256	Pulse	99	10764527	21948	1
Fage_P106a	257	Picture	Fixation Cross Sternberg Letters after Encoding	10767403	0	1	12495	2	0	next	other	0
Fage_P106a	257	Pulse	99	10776927	9524	1
Fage_P106a	258	Picture	Stroop Sternberg	10779898	0	1	24824	2	0	next	incorrect	1205
Fage_P106a	258	Response	2	10789266	9368	1
Fage_P106a	258	Pulse	99	10789326	9428	1
Fage_P106a	258	Pulse	99	10801726	21828	1
Fage_P106a	259	Picture	Fixation Cross Sternberg Letters after Stroop	10804722	0	1	37319	2	0	next	other	0
Fage_P106a	259	Pulse	99	10814126	9404	1
Fage_P106a	259	Pulse	99	10826525	21803	1
Fage_P106a	259	Pulse	99	10838925	34203	1
Fage_P106a	260	Picture	Retrieval Sternberg Letters	10842041	0	1	24824	2	0	next	incorrect	1214
Fage_P106a	260	Pulse	99	10851325	9284	1
Fage_P106a	260	Response	2	10852175	10134	1
Fage_P106a	260	Pulse	99	10863724	21683	1
Fage_P106a	261	Picture	Fixation Cross after Retrieval	10866865	0	1	112290	2	0	next	other	0
Fage_P106a	261	Pulse	99	10876124	9259	1
Fage_P106a	261	Pulse	99	10888524	21659	1
Fage_P106a	261	Pulse	99	10900923	34058	1
Fage_P106a	261	Pulse	99	10913323	46458	1
Fage_P106a	261	Pulse	99	10925723	58858	1
Fage_P106a	261	Pulse	99	10938122	71257	1
Fage_P106a	261	Pulse	99	10950522	83657	1
Fage_P106a	261	Pulse	99	10962922	96057	1
Fage_P106a	261	Pulse	99	10975321	108456	1
Fage_P106a	262	Picture	Encoding Sternberg Letters	10979155	0	1	24824	2	0	next	other	0
Fage_P106a	262	Pulse	99	10987721	8566	1
Fage_P106a	262	Pulse	99	11000121	20966	1
Fage_P106a	263	Picture	Fixation Cross Sternberg Letters after Encoding	11003979	0	1	12495	3	0	next	other	0
Fage_P106a	263	Pulse	99	11012520	8541	1
Fage_P106a	264	Picture	Stroop Sternberg	11016474	0	2	24824	3	0	next	incorrect	1233
Fage_P106a	264	Pulse	99	11024920	8446	1
Fage_P106a	264	Response	2	11025560	9086	1
Fage_P106a	264	Pulse	99	11037319	20845	1
Fage_P106a	265	Picture	Fixation Cross Sternberg Letters after Stroop	11041298	0	1	37319	3	0	next	other	0
Fage_P106a	265	Pulse	99	11049719	8421	1
Fage_P106a	265	Pulse	99	11062119	20821	1
Fage_P106a	265	Pulse	99	11074518	33220	1
Fage_P106a	266	Picture	Retrieval Sternberg Letters	11078617	0	2	24824	4	0	next	incorrect	1241
Fage_P106a	266	Pulse	99	11086918	8301	1
Fage_P106a	266	Response	2	11091598	12981	1
Fage_P106a	266	Pulse	99	11099318	20701	1
Fage_P106a	267	Picture	Fixation Cross after Retrieval	11103441	0	2	149444	3	0	next	other	0
Fage_P106a	267	Pulse	99	11111718	8277	1
Fage_P106a	267	Pulse	99	11124117	20676	1
Fage_P106a	267	Pulse	99	11136517	33076	1
Fage_P106a	267	Pulse	99	11148916	45475	1
Fage_P106a	267	Pulse	99	11161316	57875	1
Fage_P106a	267	Pulse	99	11173716	70275	1
Fage_P106a	267	Pulse	99	11186115	82674	1
Fage_P106a	267	Pulse	99	11198515	95074	1
Fage_P106a	267	Pulse	99	11210915	107474	1
Fage_P106a	267	Pulse	99	11223314	119873	1
Fage_P106a	267	Pulse	99	11235714	132273	1
Fage_P106a	267	Pulse	99	11248114	144673	1
Fage_P106a	268	Picture	Encoding Sternberg Letters	11252885	0	1	24824	2	0	next	other	0
Fage_P106a	268	Pulse	99	11260513	7628	1
Fage_P106a	268	Pulse	99	11272913	20028	1
Fage_P106a	269	Picture	Fixation Cross Sternberg Letters after Encoding	11277709	0	1	12495	2	0	next	other	0
Fage_P106a	269	Pulse	99	11285313	7604	1
Fage_P106a	270	Picture	Stroop Sternberg	11290204	0	1	24824	2	0	next	incorrect	1263
Fage_P106a	270	Pulse	99	11297712	7508	1
Fage_P106a	270	Response	2	11300522	10318	1
Fage_P106a	270	Pulse	99	11310112	19908	1
Fage_P106a	271	Picture	Fixation Cross Sternberg Letters after Stroop	11315028	0	1	37319	2	0	next	other	0
Fage_P106a	271	Pulse	99	11322512	7484	1
Fage_P106a	271	Pulse	99	11334911	19883	1
Fage_P106a	271	Pulse	99	11347311	32283	1
Fage_P106a	272	Picture	Retrieval Sternberg Letters	11352347	0	1	24824	2	0	next	hit	1271
Fage_P106a	272	Pulse	99	11359711	7364	1
Fage_P106a	272	Response	1	11365190	12843	1
Fage_P106a	272	Pulse	99	11372110	19763	1
Fage_P106a	273	Picture	Fixation Cross after Retrieval	11377171	0	1	124619	2	0	next	other	0
Fage_P106a	273	Pulse	99	11384510	7339	1
Fage_P106a	273	Pulse	99	11396909	19738	1
Fage_P106a	273	Pulse	99	11409309	32138	1
Fage_P106a	273	Pulse	99	11421709	44538	1
Fage_P106a	273	Pulse	99	11434108	56937	1
Fage_P106a	273	Pulse	99	11446508	69337	1
Fage_P106a	273	Pulse	99	11458908	81737	1
Fage_P106a	273	Pulse	99	11471307	94136	1
Fage_P106a	273	Pulse	99	11483707	106536	1
Fage_P106a	273	Pulse	99	11496107	118936	1
Fage_P106a	274	Picture	Encoding Sternberg Letters	11501790	0	1	24824	2	0	next	other	0
Fage_P106a	274	Pulse	99	11508507	6717	1
Fage_P106a	274	Pulse	99	11520906	19116	1
Fage_P106a	275	Picture	Fixation Cross Sternberg Letters after Encoding	11526614	0	1	12495	2	0	next	other	0
Fage_P106a	275	Pulse	99	11533306	6692	1
Fage_P106a	276	Picture	Stroop Sternberg	11539109	0	1	24824	2	0	next	incorrect	1291
Fage_P106a	276	Pulse	99	11545705	6596	1
Fage_P106a	276	Response	2	11546355	7246	1
Fage_P106a	276	Pulse	99	11558105	18996	1
Fage_P106a	277	Picture	Fixation Cross Sternberg Letters after Stroop	11563933	0	1	37319	2	0	next	other	0
Fage_P106a	277	Pulse	99	11570505	6572	1
Fage_P106a	277	Pulse	99	11582904	18971	1
Fage_P106a	277	Pulse	99	11595304	31371	1
Fage_P106a	278	Picture	Retrieval Sternberg Letters	11601252	0	1	24824	2	0	next	hit	1299
Fage_P106a	278	Pulse	99	11607704	6452	1
Fage_P106a	278	Response	1	11608123	6871	1
Fage_P106a	278	Pulse	99	11620103	18851	1
Fage_P106a	279	Picture	Fixation Cross after Retrieval	11626076	0	1	112291	2	0	next	other	0
Fage_P106a	279	Pulse	99	11632503	6427	1
Fage_P106a	279	Pulse	99	11644903	18827	1
Fage_P106a	279	Pulse	99	11657302	31226	1
Fage_P106a	279	Pulse	99	11669702	43626	1
Fage_P106a	279	Pulse	99	11682102	56026	1
Fage_P106a	279	Pulse	99	11694501	68425	1
Fage_P106a	279	Pulse	99	11706901	80825	1
Fage_P106a	279	Pulse	99	11719301	93225	1
Fage_P106a	279	Pulse	99	11731700	105624	1
Fage_P106a	280	Picture	Encoding Sternberg Letters	11738367	0	1	24824	2	0	next	other	0
Fage_P106a	280	Pulse	99	11744100	5733	1
Fage_P106a	280	Pulse	99	11756500	18133	1
Fage_P106a	281	Picture	Fixation Cross Sternberg Letters after Encoding	11763191	0	1	12495	2	0	next	other	0
Fage_P106a	281	Pulse	99	11768899	5708	1
Fage_P106a	282	Picture	Stroop Sternberg	11775686	0	1	24824	2	0	next	hit	1318
Fage_P106a	282	Pulse	99	11781299	5613	1
Fage_P106a	282	Response	1	11783599	7913	1
Fage_P106a	282	Pulse	99	11793698	18012	1
Fage_P106a	283	Picture	Fixation Cross Sternberg Letters after Stroop	11800510	0	1	37319	2	0	next	other	0
Fage_P106a	283	Pulse	99	11806098	5588	1
Fage_P106a	283	Pulse	99	11818498	17988	1
Fage_P106a	283	Pulse	99	11830897	30387	1
Fage_P106a	284	Picture	Retrieval Sternberg Letters	11837829	0	1	24824	2	0	next	hit	1326
Fage_P106a	284	Pulse	99	11843297	5468	1
Fage_P106a	284	Response	1	11850517	12688	1
Fage_P106a	284	Pulse	99	11855697	17868	1
Fage_P106a	285	Picture	Fixation Cross after Retrieval	11862653	0	1	137114	2	0	next	other	0
Fage_P106a	285	Pulse	99	11868096	5443	1
Fage_P106a	285	Pulse	99	11880496	17843	1
Fage_P106a	285	Pulse	99	11892896	30243	1
Fage_P106a	285	Pulse	99	11905295	42642	1
Fage_P106a	285	Pulse	99	11917695	55042	1
Fage_P106a	285	Pulse	99	11930095	67442	1
Fage_P106a	285	Pulse	99	11942494	79841	1
Fage_P106a	285	Pulse	99	11954894	92241	1
Fage_P106a	285	Pulse	99	11967294	104641	1
Fage_P106a	285	Pulse	99	11979693	117040	1
Fage_P106a	285	Pulse	99	11992093	129440	1
Fage_P106a	286	Picture	Encoding Sternberg Letters	11999767	0	1	24824	2	0	next	other	0
Fage_P106a	286	Pulse	99	12004493	4726	1
Fage_P106a	286	Pulse	99	12016892	17125	1
Fage_P106a	287	Picture	Fixation Cross Sternberg Letters after Encoding	12024591	0	1	12496	2	0	next	other	0
Fage_P106a	287	Pulse	99	12029292	4701	1
Fage_P106a	288	Picture	Stroop Sternberg	12037087	0	1	24823	2	0	next	hit	1347
Fage_P106a	288	Pulse	99	12041692	4605	1
Fage_P106a	288	Response	1	12045111	8024	1
Fage_P106a	288	Pulse	99	12054091	17004	1
Fage_P106a	289	Picture	Fixation Cross Sternberg Letters after Stroop	12061910	0	1	37320	2	0	next	other	0
Fage_P106a	289	Pulse	99	12066491	4581	1
Fage_P106a	289	Pulse	99	12078891	16981	1
Fage_P106a	289	Pulse	99	12091290	29380	1
Fage_P106a	290	Picture	Retrieval Sternberg Letters	12099230	0	1	24823	3	0	next	incorrect	1355
Fage_P106a	290	Pulse	99	12103690	4460	1
Fage_P106a	290	Response	2	12110580	11350	1
Fage_P106a	290	Pulse	99	12116089	16859	1
Fage_P106a	291	Picture	Fixation Cross after Retrieval	12124053	0	2	112291	3	0	next	other	0
Fage_P106a	291	Pulse	99	12128489	4436	1
Fage_P106a	291	Pulse	99	12140889	16836	1
Fage_P106a	291	Pulse	99	12153289	29236	1
Fage_P106a	291	Pulse	99	12165688	41635	1
Fage_P106a	291	Pulse	99	12178088	54035	1
Fage_P106a	291	Pulse	99	12190487	66434	1
Fage_P106a	291	Pulse	99	12202887	78834	1
Fage_P106a	291	Pulse	99	12215297	91244	1
Fage_P106a	291	Pulse	99	12227686	103633	1
Fage_P106a	292	Picture	End Sternberg	12236344	0	1	37319	2	0	next	other	0
Fage_P106a	292	Pulse	99	12240096	3752	1
Fage_P106a	292	Pulse	99	12252496	16152	1
Fage_P106a	292	Pulse	99	12264895	28551	1
Fage_P106a	293	Picture	Instruction Stroop	12273663	0	1	37319	3	0	next	other	0
Fage_P106a	293	Pulse	99	12277295	3632	1
Fage_P106a	293	Pulse	99	12289695	16032	1
Fage_P106a	293	Pulse	99	12302094	28431	1
Fage_P106a	294	Picture	stroop neutral close	12310982	0	2	24824	3	0	next	incorrect	1377
Fage_P106a	294	Pulse	99	12314494	3512	1
Fage_P106a	294	Response	2	12320894	9912	1
Fage_P106a	294	Pulse	99	12326894	15912	1
Fage_P106a	295	Picture	stroop neutral close	12335806	0	1	24824	2	0	next	hit	1381
Fage_P106a	295	Pulse	99	12339293	3487	1
Fage_P106a	295	Response	1	12344033	8227	1
Fage_P106a	295	Pulse	99	12351693	15887	1
Fage_P106a	296	Picture	stroop neutral close	12360630	0	1	24824	2	0	next	incorrect	1385
Fage_P106a	296	Pulse	99	12364093	3463	1
Fage_P106a	296	Response	2	12369852	9222	1
Fage_P106a	296	Pulse	99	12376492	15862	1
Fage_P106a	297	Picture	stroop neutral close	12385454	0	1	24824	2	0	next	incorrect	1389
Fage_P106a	297	Pulse	99	12388892	3438	1
Fage_P106a	297	Response	2	12394652	9198	1
Fage_P106a	297	Pulse	99	12401292	15838	1
Fage_P106a	298	Picture	stroop neutral close	12410278	0	1	24991	2	0	next	hit	1393
Fage_P106a	298	Pulse	99	12413691	3413	1
Fage_P106a	298	Response	1	12425031	14753	1
Fage_P106a	298	Pulse	99	12426091	15813	1
Fage_P106a	299	Picture	stroop neutral close	12435269	0	1	24823	2	0	next	incorrect	1397
Fage_P106a	299	Pulse	99	12438491	3222	1
Fage_P106a	299	Response	2	12444270	9001	1
Fage_P106a	299	Pulse	99	12450890	15621	1
Fage_P106a	300	Picture	Fixation Cross Stroop	12460092	0	1	124620	2	0	next	other	0
Fage_P106a	300	Pulse	99	12463290	3198	1
Fage_P106a	300	Pulse	99	12475690	15598	1
Fage_P106a	300	Pulse	99	12488089	27997	1
Fage_P106a	300	Pulse	99	12500489	40397	1
Fage_P106a	300	Pulse	99	12512889	52797	1
Fage_P106a	300	Pulse	99	12525288	65196	1
Fage_P106a	300	Pulse	99	12537688	77596	1
Fage_P106a	300	Pulse	99	12550087	89995	1
Fage_P106a	300	Pulse	99	12562487	102395	1
Fage_P106a	300	Pulse	99	12574887	114795	1
Fage_P106a	301	Picture	stroop neutral close	12584712	0	1	24824	2	0	next	hit	1412
Fage_P106a	301	Pulse	99	12587286	2574	1
Fage_P106a	301	Response	1	12592726	8014	1
Fage_P106a	301	Pulse	99	12599686	14974	1
Fage_P106a	302	Picture	stroop neutral close	12609536	0	1	24990	2	0	next	incorrect	1416
Fage_P106a	302	Pulse	99	12612086	2550	1
Fage_P106a	302	Response	2	12618966	9430	1
Fage_P106a	302	Pulse	99	12624485	14949	1
Fage_P106a	303	Picture	stroop neutral close	12634526	0	1	24824	2	0	next	incorrect	1420
Fage_P106a	303	Pulse	99	12636885	2359	1
Fage_P106a	303	Response	2	12644705	10179	1
Fage_P106a	303	Pulse	99	12649285	14759	1
Fage_P106a	304	Picture	stroop neutral close	12659350	0	1	24990	3	0	next	incorrect	1424
Fage_P106a	304	Pulse	99	12661684	2334	1
Fage_P106a	304	Response	2	12668024	8674	1
Fage_P106a	304	Pulse	99	12674084	14734	1
Fage_P106a	305	Picture	stroop neutral close	12684340	0	2	24824	3	0	next	hit	1428
Fage_P106a	305	Pulse	99	12686484	2144	1
Fage_P106a	305	Response	1	12694423	10083	1
Fage_P106a	305	Pulse	99	12698883	14543	1
Fage_P106a	306	Picture	stroop neutral close	12709164	0	1	24824	2	0	next	incorrect	1432
Fage_P106a	306	Pulse	99	12711283	2119	1
Fage_P106a	306	Response	2	12720253	11089	1
Fage_P106a	306	Pulse	99	12723683	14519	1
Fage_P106a	307	Picture	Fixation Cross Stroop	12733988	0	1	124620	2	0	next	other	0
Fage_P106a	307	Pulse	99	12736082	2094	1
Fage_P106a	307	Pulse	99	12748482	14494	1
Fage_P106a	307	Pulse	99	12760882	26894	1
Fage_P106a	307	Pulse	99	12773281	39293	1
Fage_P106a	307	Pulse	99	12785681	51693	1
Fage_P106a	307	Pulse	99	12798081	64093	1
Fage_P106a	307	Pulse	99	12810480	76492	1
Fage_P106a	307	Pulse	99	12822880	88892	1
Fage_P106a	307	Pulse	99	12835280	101292	1
Fage_P106a	307	Pulse	99	12847679	113691	1
Fage_P106a	308	Picture	stroop neutral close	12858608	0	1	24990	2	0	next	hit	1447
Fage_P106a	308	Pulse	99	12860079	1471	1
Fage_P106a	308	Response	1	12868309	9701	1
Fage_P106a	308	Pulse	99	12872478	13870	1
Fage_P106a	309	Picture	stroop neutral close	12883598	0	1	24991	2	0	next	incorrect	1451
Fage_P106a	309	Pulse	99	12884878	1280	1
Fage_P106a	309	Response	2	12892558	8960	1
Fage_P106a	309	Pulse	99	12897278	13680	1
Fage_P106a	310	Picture	stroop neutral close	12908589	0	1	24823	3	0	next	incorrect	1455
Fage_P106a	310	Pulse	99	12909678	1089	1
Fage_P106a	310	Response	2	12917107	8518	1
Fage_P106a	310	Pulse	99	12922077	13488	1
Fage_P106a	311	Picture	stroop neutral close	12933412	0	2	24824	3	0	next	incorrect	1459
Fage_P106a	311	Pulse	99	12934477	1065	1
Fage_P106a	311	Response	2	12941276	7864	1
Fage_P106a	311	Pulse	99	12946876	13464	1
Fage_P106a	312	Picture	stroop neutral close	12958236	0	1	24824	2	0	next	hit	1463
Fage_P106a	312	Pulse	99	12959276	1040	1
Fage_P106a	312	Response	1	12968596	10360	1
Fage_P106a	312	Pulse	99	12971676	13440	1
Fage_P106a	313	Picture	stroop neutral close	12983060	0	1	24824	2	0	next	hit	1467
Fage_P106a	313	Pulse	99	12984075	1015	1
Fage_P106a	313	Response	1	12991225	8165	1
Fage_P106a	313	Pulse	99	12996475	13415	1
Fage_P106a	314	Picture	Fixation Cross Stroop	13007884	0	1	124619	3	0	next	other	0
Fage_P106a	314	Pulse	99	13008875	991	1
Fage_P106a	314	Pulse	99	13021274	13390	1
Fage_P106a	314	Pulse	99	13033674	25790	1
Fage_P106a	314	Pulse	99	13046074	38190	1
Fage_P106a	314	Pulse	99	13058473	50589	1
Fage_P106a	314	Pulse	99	13070873	62989	1
Fage_P106a	314	Pulse	99	13083273	75389	1
Fage_P106a	314	Pulse	99	13095672	87788	1
Fage_P106a	314	Pulse	99	13108072	100188	1
Fage_P106a	314	Pulse	99	13120472	112588	1
Fage_P106a	315	Picture	stroop neutral close	13132503	0	2	24991	3	0	next	incorrect	1482
Fage_P106a	315	Pulse	99	13132871	368	1
Fage_P106a	315	Response	2	13141271	8768	1
Fage_P106a	315	Pulse	99	13145271	12768	1
Fage_P106a	316	Picture	stroop neutral close	13157494	0	1	24824	2	0	next	hit	1486
Fage_P106a	316	Pulse	99	13157671	177	1
Fage_P106a	316	Response	1	13166500	9006	1
Fage_P106a	316	Pulse	99	13170070	12576	1
Fage_P106a	317	Picture	stroop neutral close	13182318	0	1	24824	2	0	next	incorrect	1490
Fage_P106a	317	Pulse	99	13182470	152	1
Fage_P106a	317	Response	2	13192670	10352	1
Fage_P106a	317	Pulse	99	13194869	12551	1
Fage_P106a	318	Picture	stroop neutral close	13207142	0	1	24990	3	0	next	incorrect	1494
Fage_P106a	318	Pulse	99	13207269	127	1
Fage_P106a	318	Response	2	13216949	9807	1
Fage_P106a	318	Pulse	99	13219669	12527	1
Fage_P106a	318	Pulse	99	13232069	24927	1
Fage_P106a	319	Picture	stroop neutral close	13232132	0	2	24991	3	0	next	incorrect	1498
Fage_P106a	319	Response	2	13241718	9586	1
Fage_P106a	319	Pulse	99	13244468	12336	1
Fage_P106a	319	Pulse	99	13256868	24736	1
Fage_P106a	320	Picture	stroop neutral close	13257123	0	1	24824	2	0	next	incorrect	1502
Fage_P106a	320	Response	2	13266088	8965	1
Fage_P106a	320	Pulse	99	13269267	12144	1
Fage_P106a	320	Pulse	99	13281667	24544	1
Fage_P106a	321	Picture	Fixation Cross Stroop	13281947	0	1	124619	2	0	next	other	0
Fage_P106a	321	Pulse	99	13294067	12120	1
Fage_P106a	321	Pulse	99	13306466	24519	1
Fage_P106a	321	Pulse	99	13318866	36919	1
Fage_P106a	321	Pulse	99	13331266	49319	1
Fage_P106a	321	Pulse	99	13343665	61718	1
Fage_P106a	321	Pulse	99	13356065	74118	1
Fage_P106a	321	Pulse	99	13368465	86518	1
Fage_P106a	321	Pulse	99	13380864	98917	1
Fage_P106a	321	Pulse	99	13393264	111317	1
Fage_P106a	321	Pulse	99	13405664	123717	1
Fage_P106a	322	Picture	stroop maximum incongruent	13406566	0	1	24824	2	0	next	hit	1517
Fage_P106a	322	Response	1	13416024	9458	1
Fage_P106a	322	Pulse	99	13418063	11497	1
Fage_P106a	322	Pulse	99	13430463	23897	1
Fage_P106a	323	Picture	stroop maximum incongruent	13431390	0	1	24824	2	0	next	hit	1522
Fage_P106a	323	Pulse	99	13442863	11473	1
Fage_P106a	323	Response	1	13444842	13452	1
Fage_P106a	323	Pulse	99	13455262	23872	1
Fage_P106a	324	Picture	stroop maximum incongruent	13456214	0	1	24824	2	0	next	hit	1526
Fage_P106a	324	Pulse	99	13467662	11448	1
Fage_P106a	324	Response	1	13468052	11838	1
Fage_P106a	324	Pulse	99	13480062	23848	1
Fage_P106a	325	Picture	stroop maximum incongruent	13481038	0	1	24824	2	0	next	incorrect	1529
Fage_P106a	325	Response	2	13490831	9793	1
Fage_P106a	325	Pulse	99	13492461	11423	1
Fage_P106a	325	Pulse	99	13504861	23823	1
Fage_P106a	326	Picture	stroop maximum incongruent	13505862	0	1	24990	2	0	next	hit	1533
Fage_P106a	326	Response	1	13515231	9369	1
Fage_P106a	326	Pulse	99	13517260	11398	1
Fage_P106a	326	Pulse	99	13529660	23798	1
Fage_P106a	327	Picture	stroop maximum incongruent	13530852	0	1	24824	2	0	next	incorrect	1538
Fage_P106a	327	Pulse	99	13542060	11208	1
Fage_P106a	327	Response	2	13543110	12258	1
Fage_P106a	327	Pulse	99	13554460	23608	1
Fage_P106a	328	Picture	Fixation Cross Stroop	13555676	0	1	124619	2	0	next	other	0
Fage_P106a	328	Pulse	99	13566859	11183	1
Fage_P106a	328	Pulse	99	13579259	23583	1
Fage_P106a	328	Pulse	99	13591658	35982	1
Fage_P106a	328	Pulse	99	13604058	48382	1
Fage_P106a	328	Pulse	99	13616458	60782	1
Fage_P106a	328	Pulse	99	13628857	73181	1
Fage_P106a	328	Pulse	99	13641257	85581	1
Fage_P106a	328	Pulse	99	13653657	97981	1
Fage_P106a	328	Pulse	99	13666056	110380	1
Fage_P106a	328	Pulse	99	13678456	122780	1
Fage_P106a	329	Picture	stroop maximum incongruent	13680295	0	1	24824	2	0	next	incorrect	1552
Fage_P106a	329	Response	2	13688156	7861	1
Fage_P106a	329	Pulse	99	13690856	10561	1
Fage_P106a	329	Pulse	99	13703255	22960	1
Fage_P106a	330	Picture	stroop maximum incongruent	13705119	0	1	24991	2	0	next	hit	1556
Fage_P106a	330	Response	1	13715145	10026	1
Fage_P106a	330	Pulse	99	13715655	10536	1
Fage_P106a	330	Pulse	99	13728055	22936	1
Fage_P106a	331	Picture	stroop maximum incongruent	13730110	0	1	24824	2	0	next	hit	1561
Fage_P106a	331	Pulse	99	13740454	10344	1
Fage_P106a	331	Response	1	13742234	12124	1
Fage_P106a	331	Pulse	99	13752854	22744	1
Fage_P106a	332	Picture	stroop maximum incongruent	13754934	0	1	24823	3	0	next	hit	1565
Fage_P106a	332	Pulse	99	13765254	10320	1
Fage_P106a	332	Response	1	13768743	13809	1
Fage_P106a	332	Pulse	99	13777653	22719	1
Fage_P106a	333	Picture	stroop maximum incongruent	13779757	0	2	24824	3	0	next	hit	1569
Fage_P106a	333	Pulse	99	13790053	10296	1
Fage_P106a	333	Response	1	13792353	12596	1
Fage_P106a	333	Pulse	99	13802453	22696	1
Fage_P106a	334	Picture	stroop maximum incongruent	13804581	0	1	24824	2	0	next	incorrect	1572
Fage_P106a	334	Response	2	13814062	9481	1
Fage_P106a	334	Pulse	99	13814852	10271	1
Fage_P106a	334	Pulse	99	13827252	22671	1
Fage_P106a	335	Picture	Fixation Cross Stroop	13829405	0	1	124620	2	0	next	other	0
Fage_P106a	335	Pulse	99	13839652	10247	1
Fage_P106a	335	Pulse	99	13852051	22646	1
Fage_P106a	335	Pulse	99	13864451	35046	1
Fage_P106a	335	Pulse	99	13876851	47446	1
Fage_P106a	335	Pulse	99	13889250	59845	1
Fage_P106a	335	Pulse	99	13901650	72245	1
Fage_P106a	335	Pulse	99	13914050	84645	1
Fage_P106a	335	Pulse	99	13926449	97044	1
Fage_P106a	335	Pulse	99	13938849	109444	1
Fage_P106a	335	Pulse	99	13951249	121844	1
Fage_P106a	336	Picture	stroop maximum incongruent	13954025	0	1	24823	3	0	next	hit	1588
Fage_P106a	336	Pulse	99	13963648	9623	1
Fage_P106a	336	Response	1	13964598	10573	1
Fage_P106a	336	Pulse	99	13976048	22023	1
Fage_P106a	337	Picture	stroop maximum incongruent	13978848	0	2	24824	3	0	next	hit	1592
Fage_P106a	337	Pulse	99	13988448	9600	1
Fage_P106a	337	Response	1	13991077	12229	1
Fage_P106a	337	Pulse	99	14000847	21999	1
Fage_P106a	338	Picture	stroop maximum incongruent	14003672	0	1	24824	2	0	next	incorrect	1596
Fage_P106a	338	Pulse	99	14013247	9575	1
Fage_P106a	338	Response	2	14016396	12724	1
Fage_P106a	338	Pulse	99	14025646	21974	1
Fage_P106a	339	Picture	stroop maximum incongruent	14028496	0	1	24824	2	0	next	hit	1600
Fage_P106a	339	Pulse	99	14038046	9550	1
Fage_P106a	339	Response	1	14038146	9650	1
Fage_P106a	339	Pulse	99	14050446	21950	1
Fage_P106a	340	Picture	stroop maximum incongruent	14053320	0	1	24824	2	0	next	hit	1604
Fage_P106a	340	Pulse	99	14062846	9526	1
Fage_P106a	340	Response	1	14062875	9555	1
Fage_P106a	340	Pulse	99	14075245	21925	1
Fage_P106a	341	Picture	stroop maximum incongruent	14078144	0	1	24824	2	0	next	incorrect	1608
Fage_P106a	341	Pulse	99	14087645	9501	1
Fage_P106a	341	Response	2	14088385	10241	1
Fage_P106a	341	Pulse	99	14100044	21900	1
Fage_P106a	342	Picture	Fixation Cross Stroop	14102968	0	1	124619	2	0	next	other	0
Fage_P106a	342	Pulse	99	14112454	9486	1
Fage_P106a	342	Pulse	99	14124854	21886	1
Fage_P106a	342	Pulse	99	14137253	34285	1
Fage_P106a	342	Pulse	99	14149653	46685	1
Fage_P106a	342	Pulse	99	14162053	59085	1
Fage_P106a	342	Pulse	99	14174453	71485	1
Fage_P106a	342	Pulse	99	14186852	83884	1
Fage_P106a	342	Pulse	99	14199252	96284	1
Fage_P106a	342	Pulse	99	14211651	108683	1
Fage_P106a	342	Pulse	99	14224051	121083	1
Fage_P106a	343	Picture	stroop maximum incongruent	14227587	0	1	24991	2	0	next	incorrect	1622
Fage_P106a	343	Response	2	14235431	7844	1
Fage_P106a	343	Pulse	99	14236450	8863	1
Fage_P106a	343	Pulse	99	14248850	21263	1
Fage_P106a	344	Picture	stroop maximum incongruent	14252578	0	1	24824	2	0	next	hit	1627
Fage_P106a	344	Pulse	99	14261250	8672	1
Fage_P106a	344	Response	1	14262810	10232	1
Fage_P106a	344	Pulse	99	14273650	21072	1
Fage_P106a	345	Picture	stroop maximum incongruent	14277402	0	1	24824	2	0	next	incorrect	1631
Fage_P106a	345	Pulse	99	14286049	8647	1
Fage_P106a	345	Response	2	14287059	9657	1
Fage_P106a	345	Pulse	99	14298449	21047	1
Fage_P106a	346	Picture	stroop maximum incongruent	14302226	0	1	24990	2	0	next	incorrect	1635
Fage_P106a	346	Pulse	99	14310849	8623	1
Fage_P106a	346	Response	2	14313108	10882	1
Fage_P106a	346	Pulse	99	14323248	21022	1
Fage_P106a	347	Picture	stroop maximum incongruent	14327216	0	1	24824	2	0	next	incorrect	1639
Fage_P106a	347	Pulse	99	14335648	8432	1
Fage_P106a	347	Response	2	14336628	9412	1
Fage_P106a	347	Pulse	99	14348047	20831	1
Fage_P106a	348	Picture	stroop maximum incongruent	14352040	0	1	24824	2	0	next	incorrect	1643
Fage_P106a	348	Pulse	99	14360447	8407	1
Fage_P106a	348	Response	2	14362557	10517	1
Fage_P106a	348	Pulse	99	14372847	20807	1
Fage_P106a	349	Picture	Fixation Cross Stroop	14376864	0	1	124619	2	0	next	other	0
Fage_P106a	349	Pulse	99	14385246	8382	1
Fage_P106a	349	Pulse	99	14397646	20782	1
Fage_P106a	349	Pulse	99	14410046	33182	1
Fage_P106a	349	Pulse	99	14422445	45581	1
Fage_P106a	349	Pulse	99	14434845	57981	1
Fage_P106a	349	Pulse	99	14447245	70381	1
Fage_P106a	349	Pulse	99	14459644	82780	1
Fage_P106a	349	Pulse	99	14472044	95180	1
Fage_P106a	349	Pulse	99	14484444	107580	1
Fage_P106a	349	Pulse	99	14496843	119979	1
Fage_P106a	350	Picture	End Stroop	14501483	0	1	43634	2	0	next	other	0
Fage_P106a	350	Pulse	99	14509243	7760	1
Fage_P106a	350	Pulse	99	14521643	20160	1
Fage_P106a	350	Pulse	99	14534042	32559	1
