# Supplementary material for: Towards clinical applicability of fMRI via systematic filtering
Source: PLoS One. 2025 May 12;20(5):e0321088. doi: 10.1371/journal.pone.0321088 (PMC12068634; doi:10.1371/journal.pone.0321088)
Supplement: S1 Code — (ZIP) [file pone.0321088.s001.zip › PLOS_DATA_CODE/Logfiles/Fage_P107a-fage.log]

Scenario - Fage Final
Logfile written - 08/23/2013 14:39:44

Subject	Trial	Event Type	Code	Time	TTime	Uncertainty	Duration	Uncertainty	ReqTime	ReqDur	Stim Type	Pair Index

Fage_P107a	1	Pulse	99	91373	101369	1
Fage_P107a	2	Picture	Instruction Sternberg Symbols	91627	0	1	37319	3	0	next	other	0
Fage_P107a	2	Pulse	99	103773	12146	1
Fage_P107a	2	Pulse	99	116173	24546	1
Fage_P107a	2	Pulse	99	128572	36945	1
Fage_P107a	3	Picture	Encoding Sternberg Symbols	128946	0	2	24824	3	0	next	other	0
Fage_P107a	3	Pulse	99	140972	12026	1
Fage_P107a	3	Pulse	99	153372	24426	1
Fage_P107a	4	Picture	Fixation Cross Sternberg Symbols after Encoding	153770	0	1	12496	2	0	next	other	0
Fage_P107a	4	Pulse	99	165771	12001	1
Fage_P107a	5	Picture	Stroop Sternberg	166266	0	1	24823	3	0	next	incorrect	12
Fage_P107a	5	Response	2	174681	8415	1
Fage_P107a	5	Pulse	99	178171	11905	1
Fage_P107a	5	Pulse	99	190571	24305	1
Fage_P107a	6	Picture	Fixation Cross Sternberg Symbols after Stroop	191089	0	2	37320	3	0	next	other	0
Fage_P107a	6	Pulse	99	202970	11881	1
Fage_P107a	6	Pulse	99	215370	24281	1
Fage_P107a	6	Pulse	99	227770	36681	1
Fage_P107a	7	Picture	Retrieval Sternberg Symbols	228409	0	1	24823	3	0	next	incorrect	21
Fage_P107a	7	Pulse	99	240169	11760	1
Fage_P107a	7	Response	2	248309	19900	1
Fage_P107a	7	Pulse	99	252569	24160	1
Fage_P107a	8	Picture	Fixation Cross after Retrieval	253232	0	2	112291	3	0	next	other	0
Fage_P107a	8	Pulse	99	264968	11736	1
Fage_P107a	8	Pulse	99	277368	24136	1
Fage_P107a	8	Pulse	99	289768	36536	1
Fage_P107a	8	Pulse	99	302167	48935	1
Fage_P107a	8	Pulse	99	314567	61335	1
Fage_P107a	8	Pulse	99	326967	73735	1
Fage_P107a	8	Pulse	99	339366	86134	1
Fage_P107a	8	Pulse	99	351766	98534	1
Fage_P107a	8	Pulse	99	364166	110934	1
Fage_P107a	9	Picture	Encoding Sternberg Symbols	365523	0	1	24824	2	0	next	other	0
Fage_P107a	9	Pulse	99	376565	11042	1
Fage_P107a	9	Pulse	99	388965	23442	1
Fage_P107a	10	Picture	Fixation Cross Sternberg Symbols after Encoding	390347	0	1	12495	2	0	next	other	0
Fage_P107a	10	Pulse	99	401365	11018	1
Fage_P107a	11	Picture	Stroop Sternberg	402842	0	1	24824	2	0	next	incorrect	39
Fage_P107a	11	Response	2	411584	8742	1
Fage_P107a	11	Pulse	99	413764	10922	1
Fage_P107a	11	Pulse	99	426164	23322	1
Fage_P107a	12	Picture	Fixation Cross Sternberg Symbols after Stroop	427666	0	1	37319	2	0	next	other	0
Fage_P107a	12	Pulse	99	438564	10898	1
Fage_P107a	12	Pulse	99	450963	23297	1
Fage_P107a	12	Pulse	99	463363	35697	1
Fage_P107a	13	Picture	Retrieval Sternberg Symbols	464985	0	1	24824	2	0	next	hit	48
Fage_P107a	13	Pulse	99	475763	10778	1
Fage_P107a	13	Response	1	478572	13587	1
Fage_P107a	13	Pulse	99	488168	23183	1
Fage_P107a	14	Picture	Fixation Cross after Retrieval	489809	0	1	149443	2	0	next	other	0
Fage_P107a	14	Pulse	99	500562	10753	1
Fage_P107a	14	Pulse	99	512962	23153	1
Fage_P107a	14	Pulse	99	525361	35552	1
Fage_P107a	14	Pulse	99	537761	47952	1
Fage_P107a	14	Pulse	99	550160	60351	1
Fage_P107a	14	Pulse	99	562560	72751	1
Fage_P107a	14	Pulse	99	574960	85151	1
Fage_P107a	14	Pulse	99	587360	97551	1
Fage_P107a	14	Pulse	99	599759	109950	1
Fage_P107a	14	Pulse	99	612159	122350	1
Fage_P107a	14	Pulse	99	624558	134749	1
Fage_P107a	14	Pulse	99	636958	147149	1
Fage_P107a	15	Picture	Encoding Sternberg Symbols	639252	0	1	24824	2	0	next	other	0
Fage_P107a	15	Pulse	99	649358	10106	1
Fage_P107a	15	Pulse	99	661757	22505	1
Fage_P107a	16	Picture	Fixation Cross Sternberg Symbols after Encoding	664076	0	1	12495	3	0	next	other	0
Fage_P107a	16	Pulse	99	674157	10081	1
Fage_P107a	17	Picture	Stroop Sternberg	676571	0	2	24824	3	0	next	hit	70
Fage_P107a	17	Pulse	99	686557	9986	1
Fage_P107a	17	Response	1	687646	11075	1
Fage_P107a	17	Pulse	99	698956	22385	1
Fage_P107a	18	Picture	Fixation Cross Sternberg Symbols after Stroop	701395	0	1	37319	3	0	next	other	0
Fage_P107a	18	Pulse	99	711356	9961	1
Fage_P107a	18	Pulse	99	723756	22361	1
Fage_P107a	18	Pulse	99	736155	34760	1
Fage_P107a	19	Picture	Retrieval Sternberg Symbols	738714	0	2	24824	4	0	next	incorrect	79
Fage_P107a	19	Pulse	99	748555	9841	1
Fage_P107a	19	Pulse	99	760955	22241	1
Fage_P107a	19	Response	2	761194	22480	1
Fage_P107a	20	Picture	Fixation Cross after Retrieval	763538	0	2	124620	3	0	next	other	0
Fage_P107a	20	Pulse	99	773354	9816	1
Fage_P107a	20	Pulse	99	785754	22216	1
Fage_P107a	20	Pulse	99	798154	34616	1
Fage_P107a	20	Pulse	99	810553	47015	1
Fage_P107a	20	Pulse	99	822953	59415	1
Fage_P107a	20	Pulse	99	835353	71815	1
Fage_P107a	20	Pulse	99	847752	84214	1
Fage_P107a	20	Pulse	99	860152	96614	1
Fage_P107a	20	Pulse	99	872552	109014	1
Fage_P107a	20	Pulse	99	884951	121413	1
Fage_P107a	21	Picture	Encoding Sternberg Symbols	888158	0	1	24824	2	0	next	other	0
Fage_P107a	21	Pulse	99	897351	9193	1
Fage_P107a	21	Pulse	99	909750	21592	1
Fage_P107a	22	Picture	Fixation Cross Sternberg Symbols after Encoding	912982	0	1	12495	2	0	next	other	0
Fage_P107a	22	Pulse	99	922150	9168	1
Fage_P107a	23	Picture	Stroop Sternberg	925477	0	1	24824	2	0	next	hit	97
Fage_P107a	23	Response	1	933590	8113	1
Fage_P107a	23	Pulse	99	934550	9073	1
Fage_P107a	23	Pulse	99	946949	21472	1
Fage_P107a	24	Picture	Fixation Cross Sternberg Symbols after Stroop	950301	0	1	37319	2	0	next	other	0
Fage_P107a	24	Pulse	99	959349	9048	1
Fage_P107a	24	Pulse	99	971749	21448	1
Fage_P107a	24	Pulse	99	984148	33847	1
Fage_P107a	25	Picture	Retrieval Sternberg Symbols	987620	0	1	24824	2	0	next	incorrect	106
Fage_P107a	25	Pulse	99	996548	8928	1
Fage_P107a	25	Response	2	999658	12038	1
Fage_P107a	25	Pulse	99	1008948	21328	1
Fage_P107a	26	Picture	Fixation Cross after Retrieval	1012444	0	1	136948	2	0	next	other	0
Fage_P107a	26	Pulse	99	1021347	8903	1
Fage_P107a	26	Pulse	99	1033747	21303	1
Fage_P107a	26	Pulse	99	1046147	33703	1
Fage_P107a	26	Pulse	99	1058546	46102	1
Fage_P107a	26	Pulse	99	1070946	58502	1
Fage_P107a	26	Pulse	99	1083346	70902	1
Fage_P107a	26	Pulse	99	1095745	83301	1
Fage_P107a	26	Pulse	99	1108145	95701	1
Fage_P107a	26	Pulse	99	1120545	108101	1
Fage_P107a	26	Pulse	99	1132944	120500	1
Fage_P107a	26	Pulse	99	1145344	132900	1
Fage_P107a	27	Picture	Encoding Sternberg Symbols	1149392	0	1	24823	3	0	next	other	0
Fage_P107a	27	Pulse	99	1157744	8352	1
Fage_P107a	27	Pulse	99	1170143	20751	1
Fage_P107a	28	Picture	Fixation Cross Sternberg Symbols after Encoding	1174215	0	2	12496	3	0	next	other	0
Fage_P107a	28	Pulse	99	1182543	8328	1
Fage_P107a	29	Picture	Stroop Sternberg	1186711	0	1	24824	2	0	next	incorrect	127
Fage_P107a	29	Pulse	99	1194943	8232	1
Fage_P107a	29	Response	2	1196642	9931	1
Fage_P107a	29	Pulse	99	1207342	20631	1
Fage_P107a	30	Picture	Fixation Cross Sternberg Symbols after Stroop	1211535	0	1	37319	2	0	next	other	0
Fage_P107a	30	Pulse	99	1219742	8207	1
Fage_P107a	30	Pulse	99	1232142	20607	1
Fage_P107a	30	Pulse	99	1244541	33006	1
Fage_P107a	31	Picture	Retrieval Sternberg Symbols	1248854	0	1	24824	2	0	next	hit	135
Fage_P107a	31	Pulse	99	1256941	8087	1
Fage_P107a	31	Response	1	1263271	14417	1
Fage_P107a	31	Pulse	99	1269340	20486	1
Fage_P107a	32	Picture	Fixation Cross after Retrieval	1273678	0	1	124619	2	0	next	other	0
Fage_P107a	32	Pulse	99	1281740	8062	1
Fage_P107a	32	Pulse	99	1294140	20462	1
Fage_P107a	32	Pulse	99	1306539	32861	1
Fage_P107a	32	Pulse	99	1318939	45261	1
Fage_P107a	32	Pulse	99	1331339	57661	1
Fage_P107a	32	Pulse	99	1343738	70060	1
Fage_P107a	32	Pulse	99	1356148	82470	1
Fage_P107a	32	Pulse	99	1368548	94870	1
Fage_P107a	32	Pulse	99	1380947	107269	1
Fage_P107a	32	Pulse	99	1393347	119669	1
Fage_P107a	33	Picture	Encoding Sternberg Symbols	1398297	0	1	24823	3	0	next	other	0
Fage_P107a	33	Pulse	99	1405747	7450	1
Fage_P107a	33	Pulse	99	1418146	19849	1
Fage_P107a	34	Picture	Fixation Cross Sternberg Symbols after Encoding	1423120	0	2	12496	3	0	next	other	0
Fage_P107a	34	Pulse	99	1430546	7426	1
Fage_P107a	35	Picture	Stroop Sternberg	1435616	0	1	24824	2	0	next	incorrect	155
Fage_P107a	35	Pulse	99	1442946	7330	1
Fage_P107a	35	Response	2	1444445	8829	1
Fage_P107a	35	Pulse	99	1455345	19729	1
Fage_P107a	36	Picture	Fixation Cross Sternberg Symbols after Stroop	1460440	0	1	37319	2	0	next	other	0
Fage_P107a	36	Pulse	99	1467745	7305	1
Fage_P107a	36	Pulse	99	1480145	19705	1
Fage_P107a	36	Pulse	99	1492544	32104	1
Fage_P107a	37	Picture	Retrieval Sternberg Symbols	1497759	0	1	24824	2	0	next	hit	163
Fage_P107a	37	Pulse	99	1504944	7185	1
Fage_P107a	37	Response	1	1516534	18775	1
Fage_P107a	37	Pulse	99	1517343	19584	1
Fage_P107a	38	Picture	Fixation Cross after Retrieval	1522583	0	1	112291	2	0	next	other	0
Fage_P107a	38	Pulse	99	1529743	7160	1
Fage_P107a	38	Pulse	99	1542143	19560	1
Fage_P107a	38	Pulse	99	1554543	31960	1
Fage_P107a	38	Pulse	99	1566942	44359	1
Fage_P107a	38	Pulse	99	1579342	56759	1
Fage_P107a	38	Pulse	99	1591741	69158	1
Fage_P107a	38	Pulse	99	1604141	81558	1
Fage_P107a	38	Pulse	99	1616541	93958	1
Fage_P107a	38	Pulse	99	1628941	106358	1
Fage_P107a	39	Picture	Encoding Sternberg Symbols	1634874	0	1	24824	2	0	next	other	0
Fage_P107a	39	Pulse	99	1641340	6466	1
Fage_P107a	39	Pulse	99	1653740	18866	1
Fage_P107a	40	Picture	Fixation Cross Sternberg Symbols after Encoding	1659698	0	1	12495	2	0	next	other	0
Fage_P107a	40	Pulse	99	1666139	6441	1
Fage_P107a	41	Picture	Stroop Sternberg	1672193	0	1	24824	2	0	next	hit	182
Fage_P107a	41	Pulse	99	1678539	6346	1
Fage_P107a	41	Response	1	1679219	7026	1
Fage_P107a	41	Pulse	99	1690939	18746	1
Fage_P107a	42	Picture	Fixation Cross Sternberg Symbols after Stroop	1697017	0	1	37319	2	0	next	other	0
Fage_P107a	42	Pulse	99	1703338	6321	1
Fage_P107a	42	Pulse	99	1715738	18721	1
Fage_P107a	42	Pulse	99	1728138	31121	1
Fage_P107a	43	Picture	Retrieval Sternberg Symbols	1734336	0	1	24824	2	0	next	incorrect	190
Fage_P107a	43	Pulse	99	1740537	6201	1
Fage_P107a	43	Response	2	1745437	11101	1
Fage_P107a	43	Pulse	99	1752937	18601	1
Fage_P107a	44	Picture	Fixation Cross after Retrieval	1759160	0	1	112290	2	0	next	other	0
Fage_P107a	44	Pulse	99	1765337	6177	1
Fage_P107a	44	Pulse	99	1777736	18576	1
Fage_P107a	44	Pulse	99	1790136	30976	1
Fage_P107a	44	Pulse	99	1802536	43376	1
Fage_P107a	44	Pulse	99	1814935	55775	1
Fage_P107a	44	Pulse	99	1827335	68175	1
Fage_P107a	44	Pulse	99	1839735	80575	1
Fage_P107a	44	Pulse	99	1852134	92974	1
Fage_P107a	44	Pulse	99	1864534	105374	1
Fage_P107a	45	Picture	Encoding Sternberg Symbols	1871450	0	1	24824	2	0	next	other	0
Fage_P107a	45	Pulse	99	1876934	5484	1
Fage_P107a	45	Pulse	99	1889333	17883	1
Fage_P107a	46	Picture	Fixation Cross Sternberg Symbols after Encoding	1896274	0	1	12495	3	0	next	other	0
Fage_P107a	46	Pulse	99	1901733	5459	1
Fage_P107a	47	Picture	Stroop Sternberg	1908769	0	2	24824	3	0	next	incorrect	209
Fage_P107a	47	Pulse	99	1914132	5363	1
Fage_P107a	47	Response	2	1918152	9383	1
Fage_P107a	47	Pulse	99	1926532	17763	1
Fage_P107a	48	Picture	Fixation Cross Sternberg Symbols after Stroop	1933593	0	1	37319	3	0	next	other	0
Fage_P107a	48	Pulse	99	1938932	5339	1
Fage_P107a	48	Pulse	99	1951331	17738	1
Fage_P107a	48	Pulse	99	1963731	30138	1
Fage_P107a	49	Picture	Retrieval Sternberg Symbols	1970912	0	2	24824	3	0	next	incorrect	218
Fage_P107a	49	Pulse	99	1976131	5219	1
Fage_P107a	49	Pulse	99	1988530	17618	1
Fage_P107a	49	Response	2	1988660	17748	1
Fage_P107a	50	Picture	Fixation Cross after Retrieval	1995736	0	1	136948	2	0	next	other	0
Fage_P107a	50	Pulse	99	2000930	5194	1
Fage_P107a	50	Pulse	99	2013330	17594	1
Fage_P107a	50	Pulse	99	2025729	29993	1
Fage_P107a	50	Pulse	99	2038129	42393	1
Fage_P107a	50	Pulse	99	2050529	54793	1
Fage_P107a	50	Pulse	99	2062928	67192	1
Fage_P107a	50	Pulse	99	2075328	79592	1
Fage_P107a	50	Pulse	99	2087728	91992	1
Fage_P107a	50	Pulse	99	2100127	104391	1
Fage_P107a	50	Pulse	99	2112527	116791	1
Fage_P107a	50	Pulse	99	2124927	129191	1
Fage_P107a	51	Picture	Encoding Sternberg Symbols	2132684	0	1	24824	2	0	next	other	0
Fage_P107a	51	Pulse	99	2137326	4642	1
Fage_P107a	51	Pulse	99	2149726	17042	1
Fage_P107a	52	Picture	Fixation Cross Sternberg Symbols after Encoding	2157508	0	1	12495	2	0	next	other	0
Fage_P107a	52	Pulse	99	2162126	4618	1
Fage_P107a	53	Picture	Stroop Sternberg	2170003	0	1	24824	2	0	next	hit	238
Fage_P107a	53	Pulse	99	2174525	4522	1
Fage_P107a	53	Response	1	2178535	8532	1
Fage_P107a	53	Pulse	99	2186925	16922	1
Fage_P107a	54	Picture	Fixation Cross Sternberg Symbols after Stroop	2194827	0	1	37319	3	0	next	other	0
Fage_P107a	54	Pulse	99	2199325	4498	1
Fage_P107a	54	Pulse	99	2211724	16897	1
Fage_P107a	54	Pulse	99	2224124	29297	1
Fage_P107a	55	Picture	Retrieval Sternberg Symbols	2232146	0	2	24824	3	0	next	incorrect	246
Fage_P107a	55	Pulse	99	2236524	4378	1
Fage_P107a	55	Response	2	2242733	10587	1
Fage_P107a	55	Pulse	99	2248923	16777	1
Fage_P107a	56	Picture	Fixation Cross after Retrieval	2256970	0	1	124620	2	0	next	other	0
Fage_P107a	56	Pulse	99	2261323	4353	1
Fage_P107a	56	Pulse	99	2273723	16753	1
Fage_P107a	56	Pulse	99	2286122	29152	1
Fage_P107a	56	Pulse	99	2298522	41552	1
Fage_P107a	56	Pulse	99	2310921	53951	1
Fage_P107a	56	Pulse	99	2323321	66351	1
Fage_P107a	56	Pulse	99	2335721	78751	1
Fage_P107a	56	Pulse	99	2348120	91150	1
Fage_P107a	56	Pulse	99	2360520	103550	1
Fage_P107a	56	Pulse	99	2372920	115950	1
Fage_P107a	57	Picture	Encoding Sternberg Symbols	2381590	0	1	24823	3	0	next	other	0
Fage_P107a	57	Pulse	99	2385320	3730	1
Fage_P107a	57	Pulse	99	2397719	16129	1
Fage_P107a	58	Picture	Fixation Cross Sternberg Symbols after Encoding	2406413	0	2	12496	3	0	next	other	0
Fage_P107a	58	Pulse	99	2410119	3706	1
Fage_P107a	59	Picture	Stroop Sternberg	2418909	0	1	24824	2	0	next	incorrect	266
Fage_P107a	59	Pulse	99	2422518	3609	1
Fage_P107a	59	Response	2	2427698	8789	1
Fage_P107a	59	Pulse	99	2434918	16009	1
Fage_P107a	60	Picture	Fixation Cross Sternberg Symbols after Stroop	2443733	0	1	37319	2	0	next	other	0
Fage_P107a	60	Pulse	99	2447318	3585	1
Fage_P107a	60	Pulse	99	2459717	15984	1
Fage_P107a	60	Pulse	99	2472117	28384	1
Fage_P107a	61	Picture	Retrieval Sternberg Symbols	2481052	0	1	24824	2	0	next	incorrect	274
Fage_P107a	61	Pulse	99	2484517	3465	1
Fage_P107a	61	Response	2	2494386	13334	1
Fage_P107a	61	Pulse	99	2496916	15864	1
Fage_P107a	62	Picture	Fixation Cross after Retrieval	2505876	0	1	149443	2	0	next	other	0
Fage_P107a	62	Pulse	99	2509316	3440	1
Fage_P107a	62	Pulse	99	2521716	15840	1
Fage_P107a	62	Pulse	99	2534115	28239	1
Fage_P107a	62	Pulse	99	2546515	40639	1
Fage_P107a	62	Pulse	99	2558915	53039	1
Fage_P107a	62	Pulse	99	2571314	65438	1
Fage_P107a	62	Pulse	99	2583714	77838	1
Fage_P107a	62	Pulse	99	2596114	90238	1
Fage_P107a	62	Pulse	99	2608513	102637	1
Fage_P107a	62	Pulse	99	2620913	115037	1
Fage_P107a	62	Pulse	99	2633313	127437	1
Fage_P107a	62	Pulse	99	2645712	139836	1
Fage_P107a	63	Picture	Encoding Sternberg Symbols	2655319	0	1	24824	2	0	next	other	0
Fage_P107a	63	Pulse	99	2658112	2793	1
Fage_P107a	63	Pulse	99	2670511	15192	1
Fage_P107a	64	Picture	Fixation Cross Sternberg Symbols after Encoding	2680143	0	1	12495	2	0	next	other	0
Fage_P107a	64	Pulse	99	2682911	2768	1
Fage_P107a	65	Picture	Stroop Sternberg	2692638	0	1	24824	2	0	next	incorrect	296
Fage_P107a	65	Pulse	99	2695311	2673	1
Fage_P107a	65	Response	2	2701951	9313	1
Fage_P107a	65	Pulse	99	2707710	15072	1
Fage_P107a	66	Picture	Fixation Cross Sternberg Symbols after Stroop	2717462	0	1	37319	2	0	next	other	0
Fage_P107a	66	Pulse	99	2720110	2648	1
Fage_P107a	66	Pulse	99	2732510	15048	1
Fage_P107a	66	Pulse	99	2744909	27447	1
Fage_P107a	67	Picture	Retrieval Sternberg Symbols	2754781	0	1	24824	2	0	next	miss	0
Fage_P107a	67	Pulse	99	2757309	2528	1
Fage_P107a	67	Pulse	99	2769709	14928	1
Fage_P107a	68	Picture	Fixation Cross after Retrieval	2779605	0	1	124619	2	0	next	other	0
Fage_P107a	68	Pulse	99	2782109	2504	1
Fage_P107a	68	Pulse	99	2794508	14903	1
Fage_P107a	68	Pulse	99	2806908	27303	1
Fage_P107a	68	Pulse	99	2819307	39702	1
Fage_P107a	68	Pulse	99	2831707	52102	1
Fage_P107a	68	Pulse	99	2844107	64502	1
Fage_P107a	68	Pulse	99	2856506	76901	1
Fage_P107a	68	Pulse	99	2868906	89301	1
Fage_P107a	68	Pulse	99	2881306	101701	1
Fage_P107a	68	Pulse	99	2893705	114100	1
Fage_P107a	69	Picture	Encoding Sternberg Symbols	2904224	0	1	24824	2	0	next	other	0
Fage_P107a	69	Pulse	99	2906105	1881	1
Fage_P107a	69	Pulse	99	2918505	14281	1
Fage_P107a	70	Picture	Fixation Cross Sternberg Symbols after Encoding	2929048	0	1	12495	2	0	next	other	0
Fage_P107a	70	Pulse	99	2930904	1856	1
Fage_P107a	71	Picture	Stroop Sternberg	2941543	0	1	24824	2	0	next	incorrect	323
Fage_P107a	71	Pulse	99	2943304	1761	1
Fage_P107a	71	Response	2	2948964	7421	1
Fage_P107a	71	Pulse	99	2955703	14160	1
Fage_P107a	72	Picture	Fixation Cross Sternberg Symbols after Stroop	2966367	0	1	37319	2	0	next	other	0
Fage_P107a	72	Pulse	99	2968103	1736	1
Fage_P107a	72	Pulse	99	2980503	14136	1
Fage_P107a	72	Pulse	99	2992903	26536	1
Fage_P107a	73	Picture	Retrieval Sternberg Symbols	3003686	0	1	24824	2	0	next	incorrect	331
Fage_P107a	73	Pulse	99	3005302	1616	1
Fage_P107a	73	Response	2	3015142	11456	1
Fage_P107a	73	Pulse	99	3017712	14026	1
Fage_P107a	74	Picture	Fixation Cross after Retrieval	3028510	0	1	112291	2	0	next	other	0
Fage_P107a	74	Pulse	99	3030102	1592	1
Fage_P107a	74	Pulse	99	3042511	14001	1
Fage_P107a	74	Pulse	99	3054911	26401	1
Fage_P107a	74	Pulse	99	3067310	38800	1
Fage_P107a	74	Pulse	99	3079710	51200	1
Fage_P107a	74	Pulse	99	3092110	63600	1
Fage_P107a	74	Pulse	99	3104509	75999	1
Fage_P107a	74	Pulse	99	3116909	88399	1
Fage_P107a	74	Pulse	99	3129309	100799	1
Fage_P107a	75	Picture	Encoding Sternberg Symbols	3140801	0	1	24824	2	0	next	other	0
Fage_P107a	75	Pulse	99	3141708	907	1
Fage_P107a	75	Pulse	99	3154108	13307	1
Fage_P107a	76	Picture	Fixation Cross Sternberg Symbols after Encoding	3165625	0	1	12495	2	0	next	other	0
Fage_P107a	76	Pulse	99	3166508	883	1
Fage_P107a	77	Picture	Stroop Sternberg	3178120	0	1	24824	2	0	next	hit	350
Fage_P107a	77	Pulse	99	3178907	787	1
Fage_P107a	77	Response	1	3186587	8467	1
Fage_P107a	77	Pulse	99	3191307	13187	1
Fage_P107a	78	Picture	Fixation Cross Sternberg Symbols after Stroop	3202944	0	1	37319	2	0	next	other	0
Fage_P107a	78	Pulse	99	3203707	763	1
Fage_P107a	78	Pulse	99	3216106	13162	1
Fage_P107a	78	Pulse	99	3228506	25562	1
Fage_P107a	79	Picture	Retrieval Sternberg Symbols	3240263	0	1	24824	2	0	next	hit	358
Fage_P107a	79	Pulse	99	3240906	643	1
Fage_P107a	79	Response	1	3252275	12012	1
Fage_P107a	79	Pulse	99	3253305	13042	1
Fage_P107a	80	Picture	Fixation Cross after Retrieval	3265087	0	1	124619	2	0	next	other	0
Fage_P107a	80	Pulse	99	3265705	618	1
Fage_P107a	80	Pulse	99	3278105	13018	1
Fage_P107a	80	Pulse	99	3290504	25417	1
Fage_P107a	80	Pulse	99	3302904	37817	1
Fage_P107a	80	Pulse	99	3315304	50217	1
Fage_P107a	80	Pulse	99	3327703	62616	1
Fage_P107a	80	Pulse	99	3340103	75016	1
Fage_P107a	80	Pulse	99	3352503	87416	1
Fage_P107a	80	Pulse	99	3364902	99815	1
Fage_P107a	80	Pulse	99	3377302	112215	1
Fage_P107a	80	Pulse	99	3389702	124615	1
Fage_P107a	81	Picture	Encoding Sternberg Symbols	3389706	0	1	24824	2	0	next	other	0
Fage_P107a	81	Pulse	99	3402101	12395	1
Fage_P107a	81	Pulse	99	3414501	24795	1
Fage_P107a	82	Picture	Fixation Cross Sternberg Symbols after Encoding	3414530	0	1	12495	2	0	next	other	0
Fage_P107a	82	Pulse	99	3426900	12370	1
Fage_P107a	83	Picture	Stroop Sternberg	3427025	0	1	24824	2	0	next	incorrect	378
Fage_P107a	83	Response	2	3435700	8675	1
Fage_P107a	83	Pulse	99	3439300	12275	1
Fage_P107a	83	Pulse	99	3451700	24675	1
Fage_P107a	84	Picture	Fixation Cross Sternberg Symbols after Stroop	3451849	0	1	37319	3	0	next	other	0
Fage_P107a	84	Pulse	99	3464099	12250	1
Fage_P107a	84	Pulse	99	3476499	24650	1
Fage_P107a	84	Pulse	99	3488899	37050	1
Fage_P107a	85	Picture	Retrieval Sternberg Symbols	3489168	0	2	24824	3	0	next	incorrect	387
Fage_P107a	85	Pulse	99	3501298	12130	1
Fage_P107a	85	Response	2	3510998	21830	1
Fage_P107a	85	Pulse	99	3513698	24530	1
Fage_P107a	86	Picture	Fixation Cross after Retrieval	3513992	0	1	124620	2	0	next	other	0
Fage_P107a	86	Pulse	99	3526098	12106	1
Fage_P107a	86	Pulse	99	3538497	24505	1
Fage_P107a	86	Pulse	99	3550897	36905	1
Fage_P107a	86	Pulse	99	3563297	49305	1
Fage_P107a	86	Pulse	99	3575696	61704	1
Fage_P107a	86	Pulse	99	3588096	74104	1
Fage_P107a	86	Pulse	99	3600496	86504	1
Fage_P107a	86	Pulse	99	3612895	98903	1
Fage_P107a	86	Pulse	99	3625295	111303	1
Fage_P107a	86	Pulse	99	3637695	123703	1
Fage_P107a	87	Picture	Encoding Sternberg Symbols	3638612	0	1	24824	2	0	next	other	0
Fage_P107a	87	Pulse	99	3650094	11482	1
Fage_P107a	87	Pulse	99	3662494	23882	1
Fage_P107a	88	Picture	Fixation Cross Sternberg Symbols after Encoding	3663436	0	1	12495	2	0	next	other	0
Fage_P107a	88	Pulse	99	3674894	11458	1
Fage_P107a	89	Picture	Stroop Sternberg	3675931	0	1	24824	2	0	next	incorrect	406
Fage_P107a	89	Response	2	3682813	6882	1
Fage_P107a	89	Pulse	99	3687293	11362	1
Fage_P107a	89	Pulse	99	3699693	23762	1
Fage_P107a	90	Picture	Fixation Cross Sternberg Symbols after Stroop	3700755	0	1	37319	2	0	next	other	0
Fage_P107a	90	Pulse	99	3712093	11338	1
Fage_P107a	90	Pulse	99	3724492	23737	1
Fage_P107a	90	Pulse	99	3736892	36137	1
Fage_P107a	91	Picture	Retrieval Sternberg Symbols	3738074	0	1	24824	2	0	next	incorrect	414
Fage_P107a	91	Response	2	3747142	9068	1
Fage_P107a	91	Pulse	99	3749291	11217	1
Fage_P107a	91	Pulse	99	3761691	23617	1
Fage_P107a	92	Picture	Fixation Cross after Retrieval	3762898	0	1	112290	2	0	next	other	0
Fage_P107a	92	Pulse	99	3774091	11193	1
Fage_P107a	92	Pulse	99	3786491	23593	1
Fage_P107a	92	Pulse	99	3798890	35992	1
Fage_P107a	92	Pulse	99	3811290	48392	1
Fage_P107a	92	Pulse	99	3823689	60791	1
Fage_P107a	92	Pulse	99	3836089	73191	1
Fage_P107a	92	Pulse	99	3848489	85591	1
Fage_P107a	92	Pulse	99	3860888	97990	1
Fage_P107a	92	Pulse	99	3873288	110390	1
Fage_P107a	93	Picture	Encoding Sternberg Symbols	3875188	0	1	24824	2	0	next	other	0
Fage_P107a	93	Pulse	99	3885688	10500	1
Fage_P107a	93	Pulse	99	3898087	22899	1
Fage_P107a	94	Picture	Fixation Cross Sternberg Symbols after Encoding	3900012	0	1	12496	2	0	next	other	0
Fage_P107a	94	Pulse	99	3910487	10475	1
Fage_P107a	95	Picture	Stroop Sternberg	3912508	0	1	24823	2	0	next	incorrect	433
Fage_P107a	95	Response	2	3920657	8149	1
Fage_P107a	95	Pulse	99	3922887	10379	1
Fage_P107a	95	Pulse	99	3935286	22778	1
Fage_P107a	96	Picture	Fixation Cross Sternberg Symbols after Stroop	3937331	0	1	37320	2	0	next	other	0
Fage_P107a	96	Pulse	99	3947686	10355	1
Fage_P107a	96	Pulse	99	3960086	22755	1
Fage_P107a	96	Pulse	99	3972485	35154	1
Fage_P107a	97	Picture	Retrieval Sternberg Symbols	3974651	0	1	24823	3	0	next	hit	442
Fage_P107a	97	Pulse	99	3984885	10234	1
Fage_P107a	97	Response	1	3989265	14614	1
Fage_P107a	97	Pulse	99	3997285	22634	1
Fage_P107a	98	Picture	Fixation Cross after Retrieval	3999474	0	2	136948	3	0	next	other	0
Fage_P107a	98	Pulse	99	4009684	10210	1
Fage_P107a	98	Pulse	99	4022084	22610	1
Fage_P107a	98	Pulse	99	4034484	35010	1
Fage_P107a	98	Pulse	99	4046883	47409	1
Fage_P107a	98	Pulse	99	4059283	59809	1
Fage_P107a	98	Pulse	99	4071683	72209	1
Fage_P107a	98	Pulse	99	4084082	84608	1
Fage_P107a	98	Pulse	99	4096482	97008	1
Fage_P107a	98	Pulse	99	4108881	109407	1
Fage_P107a	98	Pulse	99	4121281	121807	1
Fage_P107a	98	Pulse	99	4133681	134207	1
Fage_P107a	99	Picture	Encoding Sternberg Symbols	4136422	0	1	24824	2	0	next	other	0
Fage_P107a	99	Pulse	99	4146081	9659	1
Fage_P107a	99	Pulse	99	4158480	22058	1
Fage_P107a	100	Picture	Fixation Cross Sternberg Symbols after Encoding	4161246	0	1	12496	2	0	next	other	0
Fage_P107a	100	Pulse	99	4170880	9634	1
Fage_P107a	101	Picture	Stroop Sternberg	4173742	0	1	24823	2	0	next	incorrect	462
Fage_P107a	101	Response	2	4182450	8708	1
Fage_P107a	101	Pulse	99	4183279	9537	1
Fage_P107a	101	Pulse	99	4195679	21937	1
Fage_P107a	102	Picture	Fixation Cross Sternberg Symbols after Stroop	4198565	0	1	37320	2	0	next	other	0
Fage_P107a	102	Pulse	99	4208079	9514	1
Fage_P107a	102	Pulse	99	4220478	21913	1
Fage_P107a	102	Pulse	99	4232878	34313	1
Fage_P107a	103	Picture	Retrieval Sternberg Symbols	4235885	0	1	24823	3	0	next	hit	471
Fage_P107a	103	Pulse	99	4245278	9393	1
Fage_P107a	103	Response	1	4252087	16202	1
Fage_P107a	103	Pulse	99	4257677	21792	1
Fage_P107a	104	Picture	Fixation Cross after Retrieval	4260708	0	2	149444	3	0	next	other	0
Fage_P107a	104	Pulse	99	4270077	9369	1
Fage_P107a	104	Pulse	99	4282477	21769	1
Fage_P107a	104	Pulse	99	4294876	34168	1
Fage_P107a	104	Pulse	99	4307276	46568	1
Fage_P107a	104	Pulse	99	4319676	58968	1
Fage_P107a	104	Pulse	99	4332075	71367	1
Fage_P107a	104	Pulse	99	4344475	83767	1
Fage_P107a	104	Pulse	99	4356875	96167	1
Fage_P107a	104	Pulse	99	4369274	108566	1
Fage_P107a	104	Pulse	99	4381674	120966	1
Fage_P107a	104	Pulse	99	4394074	133366	1
Fage_P107a	104	Pulse	99	4406473	145765	1
Fage_P107a	105	Picture	Encoding Sternberg Symbols	4410152	0	1	24824	2	0	next	other	0
Fage_P107a	105	Pulse	99	4418873	8721	1
Fage_P107a	105	Pulse	99	4431273	21121	1
Fage_P107a	106	Picture	Fixation Cross Sternberg Symbols after Encoding	4434976	0	1	12495	2	0	next	other	0
Fage_P107a	106	Pulse	99	4443672	8696	1
Fage_P107a	107	Picture	Stroop Sternberg	4447471	0	1	24824	2	0	next	hit	492
Fage_P107a	107	Response	1	4455422	7951	1
Fage_P107a	107	Pulse	99	4456072	8601	1
Fage_P107a	107	Pulse	99	4468472	21001	1
Fage_P107a	108	Picture	Fixation Cross Sternberg Symbols after Stroop	4472295	0	1	37319	2	0	next	other	0
Fage_P107a	108	Pulse	99	4480871	8576	1
Fage_P107a	108	Pulse	99	4493271	20976	1
Fage_P107a	108	Pulse	99	4505671	33376	1
Fage_P107a	109	Picture	Retrieval Sternberg Symbols	4509614	0	1	24824	2	0	next	incorrect	501
Fage_P107a	109	Pulse	99	4518070	8456	1
Fage_P107a	109	Response	2	4518700	9086	1
Fage_P107a	109	Pulse	99	4530470	20856	1
Fage_P107a	110	Picture	Fixation Cross after Retrieval	4534438	0	1	137114	2	0	next	other	0
Fage_P107a	110	Pulse	99	4542870	8432	1
Fage_P107a	110	Pulse	99	4555269	20831	1
Fage_P107a	110	Pulse	99	4567669	33231	1
Fage_P107a	110	Pulse	99	4580068	45630	1
Fage_P107a	110	Pulse	99	4592468	58030	1
Fage_P107a	110	Pulse	99	4604868	70430	1
Fage_P107a	110	Pulse	99	4617267	82829	1
Fage_P107a	110	Pulse	99	4629667	95229	1
Fage_P107a	110	Pulse	99	4642067	107629	1
Fage_P107a	110	Pulse	99	4654466	120028	1
Fage_P107a	110	Pulse	99	4666866	132428	1
Fage_P107a	111	Picture	Encoding Sternberg Symbols	4671552	0	1	24824	2	0	next	other	0
Fage_P107a	111	Pulse	99	4679266	7714	1
Fage_P107a	111	Pulse	99	4691665	20113	1
Fage_P107a	112	Picture	Fixation Cross Sternberg Symbols after Encoding	4696376	0	1	12495	2	0	next	other	0
Fage_P107a	112	Pulse	99	4704065	7689	1
Fage_P107a	113	Picture	Stroop Sternberg	4708871	0	1	24824	2	0	next	incorrect	521
Fage_P107a	113	Response	2	4716165	7294	1
Fage_P107a	113	Pulse	99	4716475	7604	1
Fage_P107a	113	Pulse	99	4728874	20003	1
Fage_P107a	114	Picture	Fixation Cross Sternberg Symbols after Stroop	4733695	0	1	37319	3	0	next	other	0
Fage_P107a	114	Pulse	99	4741274	7579	1
Fage_P107a	114	Pulse	99	4753674	19979	1
Fage_P107a	114	Pulse	99	4766073	32378	1
Fage_P107a	115	Picture	Retrieval Sternberg Symbols	4771014	0	2	24824	3	0	next	incorrect	530
Fage_P107a	115	Pulse	99	4778473	7459	1
Fage_P107a	115	Response	2	4781003	9989	1
Fage_P107a	115	Pulse	99	4790873	19859	1
Fage_P107a	116	Picture	Fixation Cross after Retrieval	4795838	0	1	112291	2	0	next	other	0
Fage_P107a	116	Pulse	99	4803272	7434	1
Fage_P107a	116	Pulse	99	4815672	19834	1
Fage_P107a	116	Pulse	99	4828072	32234	1
Fage_P107a	116	Pulse	99	4840471	44633	1
Fage_P107a	116	Pulse	99	4852871	57033	1
Fage_P107a	116	Pulse	99	4865271	69433	1
Fage_P107a	116	Pulse	99	4877670	81832	1
Fage_P107a	116	Pulse	99	4890070	94232	1
Fage_P107a	116	Pulse	99	4902470	106632	1
Fage_P107a	117	Picture	Encoding Sternberg Symbols	4908129	0	1	24824	2	0	next	other	0
Fage_P107a	117	Pulse	99	4914869	6740	1
Fage_P107a	117	Pulse	99	4927269	19140	1
Fage_P107a	118	Picture	Fixation Cross Sternberg Symbols after Encoding	4932953	0	1	12495	2	0	next	other	0
Fage_P107a	118	Pulse	99	4939669	6716	1
Fage_P107a	119	Picture	Stroop Sternberg	4945448	0	1	24823	3	0	next	incorrect	548
Fage_P107a	119	Response	2	4951648	6200	1
Fage_P107a	119	Pulse	99	4952068	6620	1
Fage_P107a	119	Pulse	99	4964468	19020	1
Fage_P107a	120	Picture	Fixation Cross Sternberg Symbols after Stroop	4970271	0	2	37320	3	0	next	other	0
Fage_P107a	120	Pulse	99	4976868	6597	1
Fage_P107a	120	Pulse	99	4989267	18996	1
Fage_P107a	120	Pulse	99	5001667	31396	1
Fage_P107a	121	Picture	Retrieval Sternberg Symbols	5007591	0	1	24824	2	0	next	hit	557
Fage_P107a	121	Pulse	99	5014066	6475	1
Fage_P107a	121	Response	1	5019166	11575	1
Fage_P107a	121	Pulse	99	5026466	18875	1
Fage_P107a	122	Picture	Fixation Cross after Retrieval	5032415	0	1	149443	2	0	next	other	0
Fage_P107a	122	Pulse	99	5038866	6451	1
Fage_P107a	122	Pulse	99	5051265	18850	1
Fage_P107a	122	Pulse	99	5063665	31250	1
Fage_P107a	122	Pulse	99	5076065	43650	1
Fage_P107a	122	Pulse	99	5088464	56049	1
Fage_P107a	122	Pulse	99	5100864	68449	1
Fage_P107a	122	Pulse	99	5113264	80849	1
Fage_P107a	122	Pulse	99	5125663	93248	1
Fage_P107a	122	Pulse	99	5138063	105648	1
Fage_P107a	122	Pulse	99	5150463	118048	1
Fage_P107a	122	Pulse	99	5162862	130447	1
Fage_P107a	122	Pulse	99	5175262	142847	1
Fage_P107a	123	Picture	Encoding Sternberg Symbols	5181858	0	1	24824	2	0	next	other	0
Fage_P107a	123	Pulse	99	5187662	5804	1
Fage_P107a	123	Pulse	99	5200061	18203	1
Fage_P107a	124	Picture	Fixation Cross Sternberg Symbols after Encoding	5206682	0	1	12495	2	0	next	other	0
Fage_P107a	124	Pulse	99	5212461	5779	1
Fage_P107a	125	Picture	Stroop Sternberg	5219177	0	1	24824	2	0	next	incorrect	579
Fage_P107a	125	Pulse	99	5224861	5684	1
Fage_P107a	125	Response	2	5227030	7853	1
Fage_P107a	125	Pulse	99	5237260	18083	1
Fage_P107a	126	Picture	Fixation Cross Sternberg Symbols after Stroop	5244001	0	1	37319	3	0	next	other	0
Fage_P107a	126	Pulse	99	5249660	5659	1
Fage_P107a	126	Pulse	99	5262059	18058	1
Fage_P107a	126	Pulse	99	5274459	30458	1
Fage_P107a	127	Picture	Retrieval Sternberg Symbols	5281320	0	2	24824	3	0	next	hit	588
Fage_P107a	127	Pulse	99	5286859	5539	1
Fage_P107a	127	Pulse	99	5299259	17939	1
Fage_P107a	127	Response	1	5304898	23578	1
Fage_P107a	128	Picture	Fixation Cross after Retrieval	5306144	0	1	124620	2	0	next	other	0
Fage_P107a	128	Pulse	99	5311658	5514	1
Fage_P107a	128	Pulse	99	5324058	17914	1
Fage_P107a	128	Pulse	99	5336458	30314	1
Fage_P107a	128	Pulse	99	5348857	42713	1
Fage_P107a	128	Pulse	99	5361257	55113	1
Fage_P107a	128	Pulse	99	5373657	67513	1
Fage_P107a	128	Pulse	99	5386056	79912	1
Fage_P107a	128	Pulse	99	5398456	92312	1
Fage_P107a	128	Pulse	99	5410855	104711	1
Fage_P107a	128	Pulse	99	5423255	117111	1
Fage_P107a	129	Picture	Encoding Sternberg Symbols	5430764	0	1	24824	2	0	next	other	0
Fage_P107a	129	Pulse	99	5435655	4891	1
Fage_P107a	129	Pulse	99	5448054	17290	1
Fage_P107a	130	Picture	Fixation Cross Sternberg Symbols after Encoding	5455588	0	1	12495	2	0	next	other	0
Fage_P107a	130	Pulse	99	5460454	4866	1
Fage_P107a	131	Picture	Stroop Sternberg	5468083	0	1	24824	2	0	next	incorrect	607
Fage_P107a	131	Pulse	99	5472854	4771	1
Fage_P107a	131	Response	2	5476413	8330	1
Fage_P107a	131	Pulse	99	5485253	17170	1
Fage_P107a	132	Picture	Fixation Cross Sternberg Symbols after Stroop	5492907	0	1	37319	2	0	next	other	0
Fage_P107a	132	Pulse	99	5497653	4746	1
Fage_P107a	132	Pulse	99	5510053	17146	1
Fage_P107a	132	Pulse	99	5522452	29545	1
Fage_P107a	133	Picture	Retrieval Sternberg Symbols	5530226	0	1	24824	2	0	next	hit	615
Fage_P107a	133	Pulse	99	5534852	4626	1
Fage_P107a	133	Response	1	5541652	11426	1
Fage_P107a	133	Pulse	99	5547251	17025	1
Fage_P107a	134	Picture	Fixation Cross after Retrieval	5555050	0	1	112290	2	0	next	other	0
Fage_P107a	134	Pulse	99	5559651	4601	1
Fage_P107a	134	Pulse	99	5572051	17001	1
Fage_P107a	134	Pulse	99	5584451	29401	1
Fage_P107a	134	Pulse	99	5596850	41800	1
Fage_P107a	134	Pulse	99	5609250	54200	1
Fage_P107a	134	Pulse	99	5621649	66599	1
Fage_P107a	134	Pulse	99	5634049	78999	1
Fage_P107a	134	Pulse	99	5646449	91399	1
Fage_P107a	134	Pulse	99	5658848	103798	1
Fage_P107a	135	Picture	Encoding Sternberg Symbols	5667340	0	1	24824	2	0	next	other	0
Fage_P107a	135	Pulse	99	5671248	3908	1
Fage_P107a	135	Pulse	99	5683648	16308	1
Fage_P107a	136	Picture	Fixation Cross Sternberg Symbols after Encoding	5692164	0	1	12496	2	0	next	other	0
Fage_P107a	136	Pulse	99	5696047	3883	1
Fage_P107a	137	Picture	Stroop Sternberg	5704660	0	1	24823	2	0	next	hit	634
Fage_P107a	137	Pulse	99	5708447	3787	1
Fage_P107a	137	Response	1	5715277	10617	1
Fage_P107a	137	Pulse	99	5720847	16187	1
Fage_P107a	138	Picture	Fixation Cross Sternberg Symbols after Stroop	5729483	0	1	37320	2	0	next	other	0
Fage_P107a	138	Pulse	99	5733246	3763	1
Fage_P107a	138	Pulse	99	5745646	16163	1
Fage_P107a	138	Pulse	99	5758046	28563	1
Fage_P107a	139	Picture	Retrieval Sternberg Symbols	5766803	0	1	24823	3	0	next	hit	642
Fage_P107a	139	Pulse	99	5770445	3642	1
Fage_P107a	139	Response	1	5776655	9852	1
Fage_P107a	139	Pulse	99	5782845	16042	1
Fage_P107a	140	Picture	Fixation Cross after Retrieval	5791626	0	2	136948	3	0	next	other	0
Fage_P107a	140	Pulse	99	5795245	3619	1
Fage_P107a	140	Pulse	99	5807644	16018	1
Fage_P107a	140	Pulse	99	5820044	28418	1
Fage_P107a	140	Pulse	99	5832444	40818	1
Fage_P107a	140	Pulse	99	5844843	53217	1
Fage_P107a	140	Pulse	99	5857243	65617	1
Fage_P107a	140	Pulse	99	5869643	78017	1
Fage_P107a	140	Pulse	99	5882042	90416	1
Fage_P107a	140	Pulse	99	5894442	102816	1
Fage_P107a	140	Pulse	99	5906842	115216	1
Fage_P107a	140	Pulse	99	5919241	127615	1
Fage_P107a	141	Picture	Encoding Sternberg Symbols	5928574	0	1	24824	2	0	next	other	0
Fage_P107a	141	Pulse	99	5931641	3067	1
Fage_P107a	141	Pulse	99	5944041	15467	1
Fage_P107a	142	Picture	Fixation Cross Sternberg Symbols after Encoding	5953398	0	1	12496	2	0	next	other	0
Fage_P107a	142	Pulse	99	5956440	3042	1
Fage_P107a	143	Picture	Stroop Sternberg	5965894	0	1	24823	3	0	next	hit	663
Fage_P107a	143	Pulse	99	5968840	2946	1
Fage_P107a	143	Response	1	5974010	8116	1
Fage_P107a	143	Pulse	99	5981239	15345	1
Fage_P107a	144	Picture	Fixation Cross Sternberg Symbols after Stroop	5990717	0	2	37320	3	0	next	other	0
Fage_P107a	144	Pulse	99	5993639	2922	1
Fage_P107a	144	Pulse	99	6006039	15322	1
Fage_P107a	144	Pulse	99	6018438	27721	1
Fage_P107a	145	Picture	Retrieval Sternberg Symbols	6028037	0	1	24823	3	0	next	incorrect	671
Fage_P107a	145	Pulse	99	6030838	2801	1
Fage_P107a	145	Response	2	6042798	14761	1
Fage_P107a	145	Pulse	99	6043238	15201	1
Fage_P107a	146	Picture	Fixation Cross after Retrieval	6052860	0	2	112291	3	0	next	other	0
Fage_P107a	146	Pulse	99	6055637	2777	1
Fage_P107a	146	Pulse	99	6068037	15177	1
Fage_P107a	146	Pulse	99	6080437	27577	1
Fage_P107a	146	Pulse	99	6092836	39976	1
Fage_P107a	146	Pulse	99	6105236	52376	1
Fage_P107a	146	Pulse	99	6117636	64776	1
Fage_P107a	146	Pulse	99	6130035	77175	1
Fage_P107a	146	Pulse	99	6142435	89575	1
Fage_P107a	146	Pulse	99	6154835	101975	1
Fage_P107a	147	Picture	Instruction Sternberg Letters	6165151	0	1	37319	2	0	next	other	0
Fage_P107a	147	Pulse	99	6167234	2083	1
Fage_P107a	147	Pulse	99	6179634	14483	1
Fage_P107a	147	Pulse	99	6192034	26883	1
Fage_P107a	148	Picture	Encoding Sternberg Letters	6202470	0	1	24824	2	0	next	other	0
Fage_P107a	148	Pulse	99	6204433	1963	1
Fage_P107a	148	Pulse	99	6216833	14363	1
Fage_P107a	149	Picture	Fixation Cross Sternberg Letters after Encoding	6227294	0	1	12495	2	0	next	other	0
Fage_P107a	149	Pulse	99	6229233	1939	1
Fage_P107a	150	Picture	Stroop Sternberg	6239789	0	1	24824	2	0	next	incorrect	694
Fage_P107a	150	Pulse	99	6241632	1843	1
Fage_P107a	150	Response	2	6247732	7943	1
Fage_P107a	150	Pulse	99	6254032	14243	1
Fage_P107a	151	Picture	Fixation Cross Sternberg Letters after Stroop	6264613	0	1	37319	3	0	next	other	0
Fage_P107a	151	Pulse	99	6266432	1819	1
Fage_P107a	151	Pulse	99	6278831	14218	1
Fage_P107a	151	Pulse	99	6291231	26618	1
Fage_P107a	152	Picture	Retrieval Sternberg Letters	6301932	0	2	24824	3	0	next	incorrect	703
Fage_P107a	152	Pulse	99	6303631	1699	1
Fage_P107a	152	Pulse	99	6316030	14098	1
Fage_P107a	152	Response	2	6318230	16298	1
Fage_P107a	153	Picture	Fixation Cross after Retrieval	6326756	0	1	112291	2	0	next	other	0
Fage_P107a	153	Pulse	99	6328430	1674	1
Fage_P107a	153	Pulse	99	6340830	14074	1
Fage_P107a	153	Pulse	99	6353229	26473	1
Fage_P107a	153	Pulse	99	6365629	38873	1
Fage_P107a	153	Pulse	99	6378028	51272	1
Fage_P107a	153	Pulse	99	6390428	63672	1
Fage_P107a	153	Pulse	99	6402828	76072	1
Fage_P107a	153	Pulse	99	6415227	88471	1
Fage_P107a	153	Pulse	99	6427627	100871	1
Fage_P107a	154	Picture	Encoding Sternberg Letters	6439047	0	1	24824	2	0	next	other	0
Fage_P107a	154	Pulse	99	6440027	980	1
Fage_P107a	154	Pulse	99	6452426	13379	1
Fage_P107a	155	Picture	Fixation Cross Sternberg Letters after Encoding	6463871	0	1	12495	2	0	next	other	0
Fage_P107a	155	Pulse	99	6464826	955	1
Fage_P107a	156	Picture	Stroop Sternberg	6476366	0	1	24824	2	0	next	incorrect	721
Fage_P107a	156	Pulse	99	6477236	870	1
Fage_P107a	156	Response	2	6485515	9149	1
Fage_P107a	156	Pulse	99	6489625	13259	1
Fage_P107a	157	Picture	Fixation Cross Sternberg Letters after Stroop	6501190	0	1	37319	2	0	next	other	0
Fage_P107a	157	Pulse	99	6502035	845	1
Fage_P107a	157	Pulse	99	6514435	13245	1
Fage_P107a	157	Pulse	99	6526834	25644	1
Fage_P107a	158	Picture	Retrieval Sternberg Letters	6538509	0	1	24824	2	0	next	hit	729
Fage_P107a	158	Pulse	99	6539234	725	1
Fage_P107a	158	Response	1	6548274	9765	1
Fage_P107a	158	Pulse	99	6551634	13125	1
Fage_P107a	159	Picture	Fixation Cross after Retrieval	6563333	0	1	149443	2	0	next	other	0
Fage_P107a	159	Pulse	99	6564033	700	1
Fage_P107a	159	Pulse	99	6576433	13100	1
Fage_P107a	159	Pulse	99	6588833	25500	1
Fage_P107a	159	Pulse	99	6601232	37899	1
Fage_P107a	159	Pulse	99	6613632	50299	1
Fage_P107a	159	Pulse	99	6626032	62699	1
Fage_P107a	159	Pulse	99	6638431	75098	1
Fage_P107a	159	Pulse	99	6650831	87498	1
Fage_P107a	159	Pulse	99	6663231	99898	1
Fage_P107a	159	Pulse	99	6675630	112297	1
Fage_P107a	159	Pulse	99	6688030	124697	1
Fage_P107a	159	Pulse	99	6700429	137096	1
Fage_P107a	160	Picture	Encoding Sternberg Letters	6712776	0	1	24824	2	0	next	other	0
Fage_P107a	160	Pulse	99	6712829	53	1
Fage_P107a	160	Pulse	99	6725229	12453	1
Fage_P107a	161	Picture	Fixation Cross Sternberg Letters after Encoding	6737600	0	1	12495	2	0	next	other	0
Fage_P107a	161	Pulse	99	6737629	29	1
Fage_P107a	161	Pulse	99	6750028	12428	1
Fage_P107a	162	Picture	Stroop Sternberg	6750095	0	1	24824	2	0	next	hit	751
Fage_P107a	162	Response	1	6757068	6973	1
Fage_P107a	162	Pulse	99	6762428	12333	1
Fage_P107a	162	Pulse	99	6774827	24732	1
Fage_P107a	163	Picture	Fixation Cross Sternberg Letters after Stroop	6774919	0	1	37319	3	0	next	other	0
Fage_P107a	163	Pulse	99	6787227	12308	1
Fage_P107a	163	Pulse	99	6799627	24708	1
Fage_P107a	163	Pulse	99	6812026	37107	1
Fage_P107a	164	Picture	Retrieval Sternberg Letters	6812238	0	2	24824	3	0	next	hit	759
Fage_P107a	164	Response	1	6823506	11268	1
Fage_P107a	164	Pulse	99	6824426	12188	1
Fage_P107a	164	Pulse	99	6836826	24588	1
Fage_P107a	165	Picture	Fixation Cross after Retrieval	6837062	0	1	124620	2	0	next	other	0
Fage_P107a	165	Pulse	99	6849225	12163	1
Fage_P107a	165	Pulse	99	6861625	24563	1
Fage_P107a	165	Pulse	99	6874025	36963	1
Fage_P107a	165	Pulse	99	6886424	49362	1
Fage_P107a	165	Pulse	99	6898824	61762	1
Fage_P107a	165	Pulse	99	6911224	74162	1
Fage_P107a	165	Pulse	99	6923623	86561	1
Fage_P107a	165	Pulse	99	6936023	98961	1
Fage_P107a	165	Pulse	99	6948423	111361	1
Fage_P107a	165	Pulse	99	6960822	123760	1
Fage_P107a	166	Picture	Encoding Sternberg Letters	6961682	0	1	24823	3	0	next	other	0
Fage_P107a	166	Pulse	99	6973222	11540	1
Fage_P107a	166	Pulse	99	6985622	23940	1
Fage_P107a	167	Picture	Fixation Cross Sternberg Letters after Encoding	6986505	0	2	12496	3	0	next	other	0
Fage_P107a	167	Pulse	99	6998021	11516	1
Fage_P107a	168	Picture	Stroop Sternberg	6999001	0	1	24824	2	0	next	hit	779
Fage_P107a	168	Response	1	7008871	9870	1
Fage_P107a	168	Pulse	99	7010421	11420	1
Fage_P107a	168	Pulse	99	7022821	23820	1
Fage_P107a	169	Picture	Fixation Cross Sternberg Letters after Stroop	7023825	0	1	37319	2	0	next	other	0
Fage_P107a	169	Pulse	99	7035220	11395	1
Fage_P107a	169	Pulse	99	7047620	23795	1
Fage_P107a	169	Pulse	99	7060020	36195	1
Fage_P107a	170	Picture	Retrieval Sternberg Letters	7061144	0	1	24824	2	0	next	incorrect	788
Fage_P107a	170	Pulse	99	7072419	11275	1
Fage_P107a	170	Response	2	7074019	12875	1
Fage_P107a	170	Pulse	99	7084819	23675	1
Fage_P107a	171	Picture	Fixation Cross after Retrieval	7085968	0	1	137114	2	0	next	other	0
Fage_P107a	171	Pulse	99	7097219	11251	1
Fage_P107a	171	Pulse	99	7109618	23650	1
Fage_P107a	171	Pulse	99	7122018	36050	1
Fage_P107a	171	Pulse	99	7134417	48449	1
Fage_P107a	171	Pulse	99	7146817	60849	1
Fage_P107a	171	Pulse	99	7159217	73249	1
Fage_P107a	171	Pulse	99	7171616	85648	1
Fage_P107a	171	Pulse	99	7184016	98048	1
Fage_P107a	171	Pulse	99	7196416	110448	1
Fage_P107a	171	Pulse	99	7208815	122847	1
Fage_P107a	171	Pulse	99	7221215	135247	1
Fage_P107a	172	Picture	Encoding Sternberg Letters	7223082	0	1	24824	2	0	next	other	0
Fage_P107a	172	Pulse	99	7233615	10533	1
Fage_P107a	172	Pulse	99	7246014	22932	1
Fage_P107a	173	Picture	Fixation Cross Sternberg Letters after Encoding	7247906	0	1	12495	2	0	next	other	0
Fage_P107a	173	Pulse	99	7258414	10508	1
Fage_P107a	174	Picture	Stroop Sternberg	7260401	0	1	24824	2	0	next	incorrect	808
Fage_P107a	174	Response	2	7266844	6443	1
Fage_P107a	174	Pulse	99	7270814	10413	1
Fage_P107a	174	Pulse	99	7283213	22812	1
Fage_P107a	175	Picture	Fixation Cross Sternberg Letters after Stroop	7285225	0	1	37319	3	0	next	other	0
Fage_P107a	175	Pulse	99	7295613	10388	1
Fage_P107a	175	Pulse	99	7308013	22788	1
Fage_P107a	175	Pulse	99	7320412	35187	1
Fage_P107a	176	Picture	Retrieval Sternberg Letters	7322544	0	2	24824	3	0	next	hit	817
Fage_P107a	176	Pulse	99	7332812	10268	1
Fage_P107a	176	Response	1	7333622	11078	1
Fage_P107a	176	Pulse	99	7345212	22668	1
Fage_P107a	177	Picture	Fixation Cross after Retrieval	7347368	0	1	124620	2	0	next	other	0
Fage_P107a	177	Pulse	99	7357611	10243	1
Fage_P107a	177	Pulse	99	7370011	22643	1
Fage_P107a	177	Pulse	99	7382411	35043	1
Fage_P107a	177	Pulse	99	7394810	47442	1
Fage_P107a	177	Pulse	99	7407210	59842	1
Fage_P107a	177	Pulse	99	7419610	72242	1
Fage_P107a	177	Pulse	99	7432009	84641	1
Fage_P107a	177	Pulse	99	7444409	97041	1
Fage_P107a	177	Pulse	99	7456809	109441	1
Fage_P107a	177	Pulse	99	7469208	121840	1
Fage_P107a	178	Picture	Encoding Sternberg Letters	7471988	0	1	24824	2	0	next	other	0
Fage_P107a	178	Pulse	99	7481608	9620	1
Fage_P107a	178	Pulse	99	7494007	22019	1
Fage_P107a	179	Picture	Fixation Cross Sternberg Letters after Encoding	7496812	0	1	12495	2	0	next	other	0
Fage_P107a	179	Pulse	99	7506407	9595	1
Fage_P107a	180	Picture	Stroop Sternberg	7509307	0	1	24824	2	0	next	incorrect	837
Fage_P107a	180	Pulse	99	7518807	9500	1
Fage_P107a	180	Response	2	7518987	9680	1
Fage_P107a	180	Pulse	99	7531206	21899	1
Fage_P107a	181	Picture	Fixation Cross Sternberg Letters after Stroop	7534131	0	1	37318	3	0	next	other	0
Fage_P107a	181	Pulse	99	7543606	9475	1
Fage_P107a	181	Pulse	99	7556006	21875	1
Fage_P107a	181	Pulse	99	7568405	34274	1
Fage_P107a	182	Picture	Retrieval Sternberg Letters	7571449	0	2	24825	3	0	next	hit	845
Fage_P107a	182	Pulse	99	7580805	9356	1
Fage_P107a	182	Response	1	7584655	13206	1
Fage_P107a	182	Pulse	99	7593205	21756	1
Fage_P107a	183	Picture	Fixation Cross after Retrieval	7596274	0	1	112290	2	0	next	other	0
Fage_P107a	183	Pulse	99	7605604	9330	1
Fage_P107a	183	Pulse	99	7618004	21730	1
Fage_P107a	183	Pulse	99	7630404	34130	1
Fage_P107a	183	Pulse	99	7642803	46529	1
Fage_P107a	183	Pulse	99	7655203	58929	1
Fage_P107a	183	Pulse	99	7667603	71329	1
Fage_P107a	183	Pulse	99	7680002	83728	1
Fage_P107a	183	Pulse	99	7692402	96128	1
Fage_P107a	183	Pulse	99	7704802	108528	1
Fage_P107a	184	Picture	Encoding Sternberg Letters	7708564	0	1	24824	2	0	next	other	0
Fage_P107a	184	Pulse	99	7717201	8637	1
Fage_P107a	184	Pulse	99	7729601	21037	1
Fage_P107a	185	Picture	Fixation Cross Sternberg Letters after Encoding	7733388	0	1	12496	2	0	next	other	0
Fage_P107a	185	Pulse	99	7742001	8613	1
Fage_P107a	186	Picture	Stroop Sternberg	7745884	0	1	24823	3	0	next	hit	864
Fage_P107a	186	Pulse	99	7754400	8516	1
Fage_P107a	186	Response	1	7757800	11916	1
Fage_P107a	186	Pulse	99	7766800	20916	1
Fage_P107a	187	Picture	Fixation Cross Sternberg Letters after Stroop	7770707	0	2	37320	3	0	next	other	0
Fage_P107a	187	Pulse	99	7779200	8493	1
Fage_P107a	187	Pulse	99	7791599	20892	1
Fage_P107a	187	Pulse	99	7803999	33292	1
Fage_P107a	188	Picture	Retrieval Sternberg Letters	7808027	0	1	24823	3	0	next	incorrect	872
Fage_P107a	188	Pulse	99	7816399	8372	1
Fage_P107a	188	Response	2	7818128	10101	1
Fage_P107a	188	Pulse	99	7828798	20771	1
Fage_P107a	189	Picture	Fixation Cross after Retrieval	7832850	0	2	112291	3	0	next	other	0
Fage_P107a	189	Pulse	99	7841198	8348	1
Fage_P107a	189	Pulse	99	7853597	20747	1
Fage_P107a	189	Pulse	99	7865997	33147	1
Fage_P107a	189	Pulse	99	7878397	45547	1
Fage_P107a	189	Pulse	99	7890796	57946	1
Fage_P107a	189	Pulse	99	7903196	70346	1
Fage_P107a	189	Pulse	99	7915596	82746	1
Fage_P107a	189	Pulse	99	7927995	95145	1
Fage_P107a	189	Pulse	99	7940395	107545	1
Fage_P107a	190	Picture	Encoding Sternberg Letters	7945141	0	1	24824	2	0	next	other	0
Fage_P107a	190	Pulse	99	7952795	7654	1
Fage_P107a	190	Pulse	99	7965194	20053	1
Fage_P107a	191	Picture	Fixation Cross Sternberg Letters after Encoding	7969965	0	1	12495	2	0	next	other	0
Fage_P107a	191	Pulse	99	7977594	7629	1
Fage_P107a	192	Picture	Stroop Sternberg	7982460	0	1	24824	2	0	next	incorrect	890
Fage_P107a	192	Response	2	7989994	7534	1
Fage_P107a	192	Pulse	99	7990004	7544	1
Fage_P107a	192	Pulse	99	8002393	19933	1
Fage_P107a	193	Picture	Fixation Cross Sternberg Letters after Stroop	8007284	0	1	37319	2	0	next	other	0
Fage_P107a	193	Pulse	99	8014793	7509	1
Fage_P107a	193	Pulse	99	8027193	19909	1
Fage_P107a	193	Pulse	99	8039592	32308	1
Fage_P107a	194	Picture	Retrieval Sternberg Letters	8044603	0	1	24824	2	0	next	hit	899
Fage_P107a	194	Pulse	99	8051992	7389	1
Fage_P107a	194	Response	1	8059552	14949	1
Fage_P107a	194	Pulse	99	8064391	19788	1
Fage_P107a	195	Picture	Fixation Cross after Retrieval	8069427	0	1	137115	2	0	next	other	0
Fage_P107a	195	Pulse	99	8076791	7364	1
Fage_P107a	195	Pulse	99	8089191	19764	1
Fage_P107a	195	Pulse	99	8101591	32164	1
Fage_P107a	195	Pulse	99	8113990	44563	1
Fage_P107a	195	Pulse	99	8126390	56963	1
Fage_P107a	195	Pulse	99	8138790	69363	1
Fage_P107a	195	Pulse	99	8151189	81762	1
Fage_P107a	195	Pulse	99	8163589	94162	1
Fage_P107a	195	Pulse	99	8175989	106562	1
Fage_P107a	195	Pulse	99	8188388	118961	1
Fage_P107a	195	Pulse	99	8200788	131361	1
Fage_P107a	196	Picture	Encoding Sternberg Letters	8206542	0	1	24824	2	0	next	other	0
Fage_P107a	196	Pulse	99	8213188	6646	1
Fage_P107a	196	Pulse	99	8225587	19045	1
Fage_P107a	197	Picture	Fixation Cross Sternberg Letters after Encoding	8231366	0	1	12495	2	0	next	other	0
Fage_P107a	197	Pulse	99	8237987	6621	1
Fage_P107a	198	Picture	Stroop Sternberg	8243861	0	1	24824	2	0	next	hit	920
Fage_P107a	198	Pulse	99	8250397	6536	1
Fage_P107a	198	Response	1	8251416	7555	1
Fage_P107a	198	Pulse	99	8262796	18935	1
Fage_P107a	199	Picture	Fixation Cross Sternberg Letters after Stroop	8268685	0	1	37319	2	0	next	other	0
Fage_P107a	199	Pulse	99	8275196	6511	1
Fage_P107a	199	Pulse	99	8287595	18910	1
Fage_P107a	199	Pulse	99	8299995	31310	1
Fage_P107a	200	Picture	Retrieval Sternberg Letters	8306004	0	1	24824	2	0	next	incorrect	928
Fage_P107a	200	Pulse	99	8312395	6391	1
Fage_P107a	200	Response	2	8317984	11980	1
Fage_P107a	200	Pulse	99	8324794	18790	1
Fage_P107a	201	Picture	Fixation Cross after Retrieval	8330828	0	1	124619	2	0	next	other	0
Fage_P107a	201	Pulse	99	8337194	6366	1
Fage_P107a	201	Pulse	99	8349594	18766	1
Fage_P107a	201	Pulse	99	8361993	31165	1
Fage_P107a	201	Pulse	99	8374393	43565	1
Fage_P107a	201	Pulse	99	8386793	55965	1
Fage_P107a	201	Pulse	99	8399192	68364	1
Fage_P107a	201	Pulse	99	8411592	80764	1
Fage_P107a	201	Pulse	99	8423992	93164	1
Fage_P107a	201	Pulse	99	8436391	105563	1
Fage_P107a	201	Pulse	99	8448791	117963	1
Fage_P107a	202	Picture	Encoding Sternberg Letters	8455447	0	1	24824	2	0	next	other	0
Fage_P107a	202	Pulse	99	8461191	5744	1
Fage_P107a	202	Pulse	99	8473590	18143	1
Fage_P107a	203	Picture	Fixation Cross Sternberg Letters after Encoding	8480271	0	1	12495	2	0	next	other	0
Fage_P107a	203	Pulse	99	8485990	5719	1
Fage_P107a	204	Picture	Stroop Sternberg	8492766	0	1	24824	2	0	next	incorrect	948
Fage_P107a	204	Pulse	99	8498390	5624	1
Fage_P107a	204	Response	2	8500479	7713	1
Fage_P107a	204	Pulse	99	8510789	18023	1
Fage_P107a	205	Picture	Fixation Cross Sternberg Letters after Stroop	8517590	0	1	37319	2	0	next	other	0
Fage_P107a	205	Pulse	99	8523189	5599	1
Fage_P107a	205	Pulse	99	8535589	17999	1
Fage_P107a	205	Pulse	99	8547988	30398	1
Fage_P107a	206	Picture	Retrieval Sternberg Letters	8554909	0	1	24824	2	0	next	incorrect	956
Fage_P107a	206	Pulse	99	8560388	5479	1
Fage_P107a	206	Response	2	8565048	10139	1
Fage_P107a	206	Pulse	99	8572787	17878	1
Fage_P107a	207	Picture	Fixation Cross after Retrieval	8579733	0	1	149443	2	0	next	other	0
Fage_P107a	207	Pulse	99	8585187	5454	1
Fage_P107a	207	Pulse	99	8597587	17854	1
Fage_P107a	207	Pulse	99	8609986	30253	1
Fage_P107a	207	Pulse	99	8622386	42653	1
Fage_P107a	207	Pulse	99	8634786	55053	1
Fage_P107a	207	Pulse	99	8647185	67452	1
Fage_P107a	207	Pulse	99	8659585	79852	1
Fage_P107a	207	Pulse	99	8671985	92252	1
Fage_P107a	207	Pulse	99	8684384	104651	1
Fage_P107a	207	Pulse	99	8696784	117051	1
Fage_P107a	207	Pulse	99	8709184	129451	1
Fage_P107a	207	Pulse	99	8721583	141850	1
Fage_P107a	208	Picture	Encoding Sternberg Letters	8729176	0	1	24824	2	0	next	other	0
Fage_P107a	208	Pulse	99	8733983	4807	1
Fage_P107a	208	Pulse	99	8746383	17207	1
Fage_P107a	209	Picture	Fixation Cross Sternberg Letters after Encoding	8754000	0	1	12496	2	0	next	other	0
Fage_P107a	209	Pulse	99	8758782	4782	1
Fage_P107a	210	Picture	Stroop Sternberg	8766496	0	1	24823	3	0	next	incorrect	978
Fage_P107a	210	Pulse	99	8771182	4686	1
Fage_P107a	210	Response	2	8773402	6906	1
Fage_P107a	210	Pulse	99	8783582	17086	1
Fage_P107a	211	Picture	Fixation Cross Sternberg Letters after Stroop	8791319	0	2	37320	3	0	next	other	0
Fage_P107a	211	Pulse	99	8795981	4662	1
Fage_P107a	211	Pulse	99	8808381	17062	1
Fage_P107a	211	Pulse	99	8820781	29462	1
Fage_P107a	212	Picture	Retrieval Sternberg Letters	8828639	0	1	24824	2	0	next	hit	986
Fage_P107a	212	Pulse	99	8833180	4541	1
Fage_P107a	212	Response	1	8840720	12081	1
Fage_P107a	212	Pulse	99	8845580	16941	1
Fage_P107a	213	Picture	Fixation Cross after Retrieval	8853463	0	1	124619	2	0	next	other	0
Fage_P107a	213	Pulse	99	8857980	4517	1
Fage_P107a	213	Pulse	99	8870379	16916	1
Fage_P107a	213	Pulse	99	8882779	29316	1
Fage_P107a	213	Pulse	99	8895179	41716	1
Fage_P107a	213	Pulse	99	8907578	54115	1
Fage_P107a	213	Pulse	99	8919978	66515	1
Fage_P107a	213	Pulse	99	8932378	78915	1
Fage_P107a	213	Pulse	99	8944777	91314	1
Fage_P107a	213	Pulse	99	8957177	103714	1
Fage_P107a	213	Pulse	99	8969576	116113	1
Fage_P107a	214	Picture	Encoding Sternberg Letters	8978082	0	1	24824	2	0	next	other	0
Fage_P107a	214	Pulse	99	8981976	3894	1
Fage_P107a	214	Pulse	99	8994376	16294	1
Fage_P107a	215	Picture	Fixation Cross Sternberg Letters after Encoding	9002906	0	1	12495	2	0	next	other	0
Fage_P107a	215	Pulse	99	9006775	3869	1
Fage_P107a	216	Picture	Stroop Sternberg	9015401	0	1	24824	2	0	next	incorrect	1006
Fage_P107a	216	Pulse	99	9019175	3774	1
Fage_P107a	216	Response	2	9023665	8264	1
Fage_P107a	216	Pulse	99	9031575	16174	1
Fage_P107a	217	Picture	Fixation Cross Sternberg Letters after Stroop	9040225	0	1	37319	2	0	next	other	0
Fage_P107a	217	Pulse	99	9043974	3749	1
Fage_P107a	217	Pulse	99	9056374	16149	1
Fage_P107a	217	Pulse	99	9068774	28549	1
Fage_P107a	218	Picture	Retrieval Sternberg Letters	9077544	0	1	24824	2	0	next	incorrect	1014
Fage_P107a	218	Pulse	99	9081173	3629	1
Fage_P107a	218	Response	2	9087293	9749	1
Fage_P107a	218	Pulse	99	9093573	16029	1
Fage_P107a	219	Picture	Fixation Cross after Retrieval	9102368	0	1	112290	3	0	next	other	0
Fage_P107a	219	Pulse	99	9105973	3605	1
Fage_P107a	219	Pulse	99	9118372	16004	1
Fage_P107a	219	Pulse	99	9130772	28404	1
Fage_P107a	219	Pulse	99	9143172	40804	1
Fage_P107a	219	Pulse	99	9155571	53203	1
Fage_P107a	219	Pulse	99	9167971	65603	1
Fage_P107a	219	Pulse	99	9180371	78003	1
Fage_P107a	219	Pulse	99	9192770	90402	1
Fage_P107a	219	Pulse	99	9205170	102802	1
Fage_P107a	220	Picture	Encoding Sternberg Letters	9214658	0	2	24824	4	0	next	other	0
Fage_P107a	220	Pulse	99	9217570	2912	1
Fage_P107a	220	Pulse	99	9229969	15311	1
Fage_P107a	221	Picture	Fixation Cross Sternberg Letters after Encoding	9239482	0	2	12496	3	0	next	other	0
Fage_P107a	221	Pulse	99	9242369	2887	1
Fage_P107a	222	Picture	Stroop Sternberg	9251978	0	1	24824	2	0	next	hit	1033
Fage_P107a	222	Pulse	99	9254768	2790	1
Fage_P107a	222	Response	1	9259698	7720	1
Fage_P107a	222	Pulse	99	9267168	15190	1
Fage_P107a	223	Picture	Fixation Cross Sternberg Letters after Stroop	9276802	0	1	37319	2	0	next	other	0
Fage_P107a	223	Pulse	99	9279568	2766	1
Fage_P107a	223	Pulse	99	9291967	15165	1
Fage_P107a	223	Pulse	99	9304367	27565	1
Fage_P107a	224	Picture	Retrieval Sternberg Letters	9314121	0	1	24824	2	0	next	incorrect	1042
Fage_P107a	224	Pulse	99	9316767	2646	1
Fage_P107a	224	Pulse	99	9329166	15045	1
Fage_P107a	224	Response	2	9331166	17045	1
Fage_P107a	225	Picture	Fixation Cross after Retrieval	9338945	0	1	124619	2	0	next	other	0
Fage_P107a	225	Pulse	99	9341566	2621	1
Fage_P107a	225	Pulse	99	9353966	15021	1
Fage_P107a	225	Pulse	99	9366365	27420	1
Fage_P107a	225	Pulse	99	9378765	39820	1
Fage_P107a	225	Pulse	99	9391165	52220	1
Fage_P107a	225	Pulse	99	9403564	64619	1
Fage_P107a	225	Pulse	99	9415964	77019	1
Fage_P107a	225	Pulse	99	9428364	89419	1
Fage_P107a	225	Pulse	99	9440763	101818	1
Fage_P107a	225	Pulse	99	9453163	114218	1
Fage_P107a	226	Picture	Encoding Sternberg Letters	9463564	0	1	24824	2	0	next	other	0
Fage_P107a	226	Pulse	99	9465563	1999	1
Fage_P107a	226	Pulse	99	9477962	14398	1
Fage_P107a	227	Picture	Fixation Cross Sternberg Letters after Encoding	9488388	0	1	12495	2	0	next	other	0
Fage_P107a	227	Pulse	99	9490362	1974	1
Fage_P107a	228	Picture	Stroop Sternberg	9500883	0	1	24824	2	0	next	incorrect	1061
Fage_P107a	228	Pulse	99	9502762	1879	1
Fage_P107a	228	Response	2	9507421	6538	1
Fage_P107a	228	Pulse	99	9515161	14278	1
Fage_P107a	229	Picture	Fixation Cross Sternberg Letters after Stroop	9525707	0	1	37319	2	0	next	other	0
Fage_P107a	229	Pulse	99	9527561	1854	1
Fage_P107a	229	Pulse	99	9539961	14254	1
Fage_P107a	229	Pulse	99	9552360	26653	1
Fage_P107a	230	Picture	Retrieval Sternberg Letters	9563026	0	1	24824	2	0	next	incorrect	1069
Fage_P107a	230	Pulse	99	9564760	1734	1
Fage_P107a	230	Response	2	9573750	10724	1
Fage_P107a	230	Pulse	99	9577160	14134	1
Fage_P107a	231	Picture	Fixation Cross after Retrieval	9587850	0	1	124619	2	0	next	other	0
Fage_P107a	231	Pulse	99	9589559	1709	1
Fage_P107a	231	Pulse	99	9601959	14109	1
Fage_P107a	231	Pulse	99	9614359	26509	1
Fage_P107a	231	Pulse	99	9626758	38908	1
Fage_P107a	231	Pulse	99	9639158	51308	1
Fage_P107a	231	Pulse	99	9651557	63707	1
Fage_P107a	231	Pulse	99	9663957	76107	1
Fage_P107a	231	Pulse	99	9676357	88507	1
Fage_P107a	231	Pulse	99	9688756	100906	1
Fage_P107a	231	Pulse	99	9701156	113306	1
Fage_P107a	232	Picture	Encoding Sternberg Letters	9712469	0	1	24824	2	0	next	other	0
Fage_P107a	232	Pulse	99	9713556	1087	1
Fage_P107a	232	Pulse	99	9725955	13486	1
Fage_P107a	233	Picture	Fixation Cross Sternberg Letters after Encoding	9737293	0	1	12495	3	0	next	other	0
Fage_P107a	233	Pulse	99	9738355	1062	1
Fage_P107a	234	Picture	Stroop Sternberg	9749788	0	2	24824	3	0	next	incorrect	1089
Fage_P107a	234	Pulse	99	9750755	967	1
Fage_P107a	234	Response	2	9756295	6507	1
Fage_P107a	234	Pulse	99	9763154	13366	1
Fage_P107a	235	Picture	Fixation Cross Sternberg Letters after Stroop	9774612	0	1	37319	3	0	next	other	0
Fage_P107a	235	Pulse	99	9775554	942	1
Fage_P107a	235	Pulse	99	9787954	13342	1
Fage_P107a	235	Pulse	99	9800353	25741	1
Fage_P107a	236	Picture	Retrieval Sternberg Letters	9811931	0	2	24824	3	0	next	incorrect	1097
Fage_P107a	236	Pulse	99	9812753	822	1
Fage_P107a	236	Response	2	9822343	10412	1
Fage_P107a	236	Pulse	99	9825153	13222	1
Fage_P107a	237	Picture	Fixation Cross after Retrieval	9836755	0	1	112291	2	0	next	other	0
Fage_P107a	237	Pulse	99	9837552	797	1
Fage_P107a	237	Pulse	99	9849952	13197	1
Fage_P107a	237	Pulse	99	9862352	25597	1
Fage_P107a	237	Pulse	99	9874751	37996	1
Fage_P107a	237	Pulse	99	9887151	50396	1
Fage_P107a	237	Pulse	99	9899551	62796	1
Fage_P107a	237	Pulse	99	9911950	75195	1
Fage_P107a	237	Pulse	99	9924350	87595	1
Fage_P107a	237	Pulse	99	9936750	99995	1
Fage_P107a	238	Picture	Encoding Sternberg Letters	9949046	0	1	24824	2	0	next	other	0
Fage_P107a	238	Pulse	99	9949149	103	1
Fage_P107a	238	Pulse	99	9961549	12503	1
Fage_P107a	239	Picture	Fixation Cross Sternberg Letters after Encoding	9973870	0	1	12495	2	0	next	other	0
Fage_P107a	239	Pulse	99	9973949	79	1
Fage_P107a	239	Pulse	99	9986348	12478	1
Fage_P107a	240	Picture	Stroop Sternberg	9986365	0	1	24824	2	0	next	incorrect	1116
Fage_P107a	240	Response	2	9994718	8353	1
Fage_P107a	240	Pulse	99	9998748	12383	1
Fage_P107a	240	Pulse	99	10011148	24783	1
Fage_P107a	241	Picture	Fixation Cross Sternberg Letters after Stroop	10011189	0	1	37319	2	0	next	other	0
Fage_P107a	241	Pulse	99	10023547	12358	1
Fage_P107a	241	Pulse	99	10035947	24758	1
Fage_P107a	241	Pulse	99	10048346	37157	1
Fage_P107a	242	Picture	Retrieval Sternberg Letters	10048508	0	1	24824	2	0	next	incorrect	1125
Fage_P107a	242	Pulse	99	10060746	12238	1
Fage_P107a	242	Response	2	10063986	15478	1
Fage_P107a	242	Pulse	99	10073146	24638	1
Fage_P107a	243	Picture	Fixation Cross after Retrieval	10073332	0	1	137115	2	0	next	other	0
Fage_P107a	243	Pulse	99	10085545	12213	1
Fage_P107a	243	Pulse	99	10097945	24613	1
Fage_P107a	243	Pulse	99	10110345	37013	1
Fage_P107a	243	Pulse	99	10122744	49412	1
Fage_P107a	243	Pulse	99	10135144	61812	1
Fage_P107a	243	Pulse	99	10147554	74222	1
Fage_P107a	243	Pulse	99	10159953	86621	1
Fage_P107a	243	Pulse	99	10172353	99021	1
Fage_P107a	243	Pulse	99	10184753	111421	1
Fage_P107a	243	Pulse	99	10197152	123820	1
Fage_P107a	243	Pulse	99	10209552	136220	1
Fage_P107a	244	Picture	Encoding Sternberg Letters	10210447	0	1	24824	2	0	next	other	0
Fage_P107a	244	Pulse	99	10221952	11505	1
Fage_P107a	244	Pulse	99	10234351	23904	1
Fage_P107a	245	Picture	Fixation Cross Sternberg Letters after Encoding	10235271	0	1	12495	2	0	next	other	0
Fage_P107a	245	Pulse	99	10246751	11480	1
Fage_P107a	246	Picture	Stroop Sternberg	10247766	0	1	24824	2	0	next	incorrect	1145
Fage_P107a	246	Response	2	10254691	6925	1
Fage_P107a	246	Pulse	99	10259151	11385	1
Fage_P107a	246	Pulse	99	10271550	23784	1
Fage_P107a	247	Picture	Fixation Cross Sternberg Letters after Stroop	10272590	0	1	37319	2	0	next	other	0
Fage_P107a	247	Pulse	99	10283950	11360	1
Fage_P107a	247	Pulse	99	10296350	23760	1
Fage_P107a	247	Pulse	99	10308749	36159	1
Fage_P107a	248	Picture	Retrieval Sternberg Letters	10309909	0	1	24824	2	0	next	incorrect	1153
Fage_P107a	248	Response	2	10319339	9430	1
Fage_P107a	248	Pulse	99	10321149	11240	1
Fage_P107a	248	Pulse	99	10333549	23640	1
Fage_P107a	249	Picture	Fixation Cross after Retrieval	10334733	0	1	149443	2	0	next	other	0
Fage_P107a	249	Pulse	99	10345948	11215	1
Fage_P107a	249	Pulse	99	10358348	23615	1
Fage_P107a	249	Pulse	99	10370748	36015	1
Fage_P107a	249	Pulse	99	10383147	48414	1
Fage_P107a	249	Pulse	99	10395547	60814	1
Fage_P107a	249	Pulse	99	10407947	73214	1
Fage_P107a	249	Pulse	99	10420346	85613	1
Fage_P107a	249	Pulse	99	10432746	98013	1
Fage_P107a	249	Pulse	99	10445146	110413	1
Fage_P107a	249	Pulse	99	10457545	122812	1
Fage_P107a	249	Pulse	99	10469945	135212	1
Fage_P107a	249	Pulse	99	10482344	147611	1
Fage_P107a	250	Picture	Encoding Sternberg Letters	10484176	0	1	24824	2	0	next	other	0
Fage_P107a	250	Pulse	99	10494744	10568	1
Fage_P107a	250	Pulse	99	10507144	22968	1
Fage_P107a	251	Picture	Fixation Cross Sternberg Letters after Encoding	10509000	0	1	12495	2	0	next	other	0
Fage_P107a	251	Pulse	99	10519544	10544	1
Fage_P107a	252	Picture	Stroop Sternberg	10521495	0	1	24824	2	0	next	hit	1175
Fage_P107a	252	Response	1	10529823	8328	1
Fage_P107a	252	Pulse	99	10531943	10448	1
Fage_P107a	252	Pulse	99	10544343	22848	1
Fage_P107a	253	Picture	Fixation Cross Sternberg Letters after Stroop	10546319	0	1	37319	2	0	next	other	0
Fage_P107a	253	Pulse	99	10556742	10423	1
Fage_P107a	253	Pulse	99	10569142	22823	1
Fage_P107a	253	Pulse	99	10581542	35223	1
Fage_P107a	254	Picture	Retrieval Sternberg Letters	10583638	0	1	24824	2	0	next	hit	1184
Fage_P107a	254	Pulse	99	10593941	10303	1
Fage_P107a	254	Response	1	10594091	10453	1
Fage_P107a	254	Pulse	99	10606341	22703	1
Fage_P107a	255	Picture	Fixation Cross after Retrieval	10608462	0	1	137115	2	0	next	other	0
Fage_P107a	255	Pulse	99	10618741	10279	1
Fage_P107a	255	Pulse	99	10631140	22678	1
Fage_P107a	255	Pulse	99	10643540	35078	1
Fage_P107a	255	Pulse	99	10655940	47478	1
Fage_P107a	255	Pulse	99	10668339	59877	1
Fage_P107a	255	Pulse	99	10680739	72277	1
Fage_P107a	255	Pulse	99	10693139	84677	1
Fage_P107a	255	Pulse	99	10705538	97076	1
Fage_P107a	255	Pulse	99	10717938	109476	1
Fage_P107a	255	Pulse	99	10730337	121875	1
Fage_P107a	255	Pulse	99	10742737	134275	1
Fage_P107a	256	Picture	Encoding Sternberg Letters	10745577	0	1	24823	3	0	next	other	0
Fage_P107a	256	Pulse	99	10755137	9560	1
Fage_P107a	256	Pulse	99	10767536	21959	1
Fage_P107a	257	Picture	Fixation Cross Sternberg Letters after Encoding	10770400	0	2	12496	3	0	next	other	0
Fage_P107a	257	Pulse	99	10779936	9536	1
Fage_P107a	258	Picture	Stroop Sternberg	10782896	0	1	24824	2	0	next	incorrect	1204
Fage_P107a	258	Response	2	10790866	7970	1
Fage_P107a	258	Pulse	99	10792336	9440	1
Fage_P107a	258	Pulse	99	10804735	21839	1
Fage_P107a	259	Picture	Fixation Cross Sternberg Letters after Stroop	10807720	0	1	37319	2	0	next	other	0
Fage_P107a	259	Pulse	99	10817135	9415	1
Fage_P107a	259	Pulse	99	10829535	21815	1
Fage_P107a	259	Pulse	99	10841934	34214	1
Fage_P107a	260	Picture	Retrieval Sternberg Letters	10845039	0	1	24824	2	0	next	incorrect	1213
Fage_P107a	260	Pulse	99	10854334	9295	1
Fage_P107a	260	Response	2	10854814	9775	1
Fage_P107a	260	Pulse	99	10866734	21695	1
Fage_P107a	261	Picture	Fixation Cross after Retrieval	10869863	0	1	112290	2	0	next	other	0
Fage_P107a	261	Pulse	99	10879133	9270	1
Fage_P107a	261	Pulse	99	10891533	21670	1
Fage_P107a	261	Pulse	99	10903933	34070	1
Fage_P107a	261	Pulse	99	10916332	46469	1
Fage_P107a	261	Pulse	99	10928732	58869	1
Fage_P107a	261	Pulse	99	10941132	71269	1
Fage_P107a	261	Pulse	99	10953531	83668	1
Fage_P107a	261	Pulse	99	10965931	96068	1
Fage_P107a	261	Pulse	99	10978331	108468	1
Fage_P107a	262	Picture	Encoding Sternberg Letters	10982153	0	1	24824	2	0	next	other	0
Fage_P107a	262	Pulse	99	10990730	8577	1
Fage_P107a	262	Pulse	99	11003130	20977	1
Fage_P107a	263	Picture	Fixation Cross Sternberg Letters after Encoding	11006977	0	1	12495	3	0	next	other	0
Fage_P107a	263	Pulse	99	11015530	8553	1
Fage_P107a	264	Picture	Stroop Sternberg	11019472	0	2	24824	3	0	next	incorrect	1231
Fage_P107a	264	Response	2	11027579	8107	1
Fage_P107a	264	Pulse	99	11027929	8457	1
Fage_P107a	264	Pulse	99	11040329	20857	1
Fage_P107a	265	Picture	Fixation Cross Sternberg Letters after Stroop	11044296	0	1	37320	2	0	next	other	0
Fage_P107a	265	Pulse	99	11052729	8433	1
Fage_P107a	265	Pulse	99	11065128	20832	1
Fage_P107a	265	Pulse	99	11077528	33232	1
Fage_P107a	266	Picture	Retrieval Sternberg Letters	11081616	0	1	24823	3	0	next	incorrect	1240
Fage_P107a	266	Pulse	99	11089928	8312	1
Fage_P107a	266	Response	2	11093867	12251	1
Fage_P107a	266	Pulse	99	11102327	20711	1
Fage_P107a	267	Picture	Fixation Cross after Retrieval	11106439	0	2	149444	3	0	next	other	0
Fage_P107a	267	Pulse	99	11114727	8288	1
Fage_P107a	267	Pulse	99	11127126	20687	1
Fage_P107a	267	Pulse	99	11139526	33087	1
Fage_P107a	267	Pulse	99	11151926	45487	1
Fage_P107a	267	Pulse	99	11164325	57886	1
Fage_P107a	267	Pulse	99	11176725	70286	1
Fage_P107a	267	Pulse	99	11189125	82686	1
Fage_P107a	267	Pulse	99	11201524	95085	1
Fage_P107a	267	Pulse	99	11213924	107485	1
Fage_P107a	267	Pulse	99	11226324	119885	1
Fage_P107a	267	Pulse	99	11238723	132284	1
Fage_P107a	267	Pulse	99	11251123	144684	1
Fage_P107a	268	Picture	Encoding Sternberg Letters	11255883	0	1	24824	2	0	next	other	0
Fage_P107a	268	Pulse	99	11263523	7640	1
Fage_P107a	268	Pulse	99	11275922	20039	1
Fage_P107a	269	Picture	Fixation Cross Sternberg Letters after Encoding	11280707	0	1	12495	2	0	next	other	0
Fage_P107a	269	Pulse	99	11288322	7615	1
Fage_P107a	270	Picture	Stroop Sternberg	11293202	0	1	24824	2	0	next	incorrect	1262
Fage_P107a	270	Pulse	99	11300722	7520	1
Fage_P107a	270	Response	2	11303251	10049	1
Fage_P107a	270	Pulse	99	11313121	19919	1
Fage_P107a	271	Picture	Fixation Cross Sternberg Letters after Stroop	11318026	0	1	37319	2	0	next	other	0
Fage_P107a	271	Pulse	99	11325521	7495	1
Fage_P107a	271	Pulse	99	11337921	19895	1
Fage_P107a	271	Pulse	99	11350320	32294	1
Fage_P107a	272	Picture	Retrieval Sternberg Letters	11355345	0	1	24824	2	0	next	hit	1270
Fage_P107a	272	Pulse	99	11362720	7375	1
Fage_P107a	272	Response	1	11372830	17485	1
Fage_P107a	272	Pulse	99	11375120	19775	1
Fage_P107a	273	Picture	Fixation Cross after Retrieval	11380169	0	1	124619	2	0	next	other	0
Fage_P107a	273	Pulse	99	11387519	7350	1
Fage_P107a	273	Pulse	99	11399919	19750	1
Fage_P107a	273	Pulse	99	11412319	32150	1
Fage_P107a	273	Pulse	99	11424718	44549	1
Fage_P107a	273	Pulse	99	11437118	56949	1
Fage_P107a	273	Pulse	99	11449518	69349	1
Fage_P107a	273	Pulse	99	11461917	81748	1
Fage_P107a	273	Pulse	99	11474317	94148	1
Fage_P107a	273	Pulse	99	11486717	106548	1
Fage_P107a	273	Pulse	99	11499116	118947	1
Fage_P107a	274	Picture	Encoding Sternberg Letters	11504788	0	1	24824	2	0	next	other	0
Fage_P107a	274	Pulse	99	11511516	6728	1
Fage_P107a	274	Pulse	99	11523915	19127	1
Fage_P107a	275	Picture	Fixation Cross Sternberg Letters after Encoding	11529612	0	1	12495	2	0	next	other	0
Fage_P107a	275	Pulse	99	11536315	6703	1
Fage_P107a	276	Picture	Stroop Sternberg	11542107	0	1	24824	2	0	next	incorrect	1289
Fage_P107a	276	Response	2	11548425	6318	1
Fage_P107a	276	Pulse	99	11548715	6608	1
Fage_P107a	276	Pulse	99	11561114	19007	1
Fage_P107a	277	Picture	Fixation Cross Sternberg Letters after Stroop	11566931	0	1	37319	2	0	next	other	0
Fage_P107a	277	Pulse	99	11573514	6583	1
Fage_P107a	277	Pulse	99	11585914	18983	1
Fage_P107a	277	Pulse	99	11598313	31382	1
Fage_P107a	278	Picture	Retrieval Sternberg Letters	11604250	0	1	24824	2	0	next	hit	1298
Fage_P107a	278	Pulse	99	11610713	6463	1
Fage_P107a	278	Response	1	11613043	8793	1
Fage_P107a	278	Pulse	99	11623113	18863	1
Fage_P107a	279	Picture	Fixation Cross after Retrieval	11629074	0	1	112291	2	0	next	other	0
Fage_P107a	279	Pulse	99	11635512	6438	1
Fage_P107a	279	Pulse	99	11647912	18838	1
Fage_P107a	279	Pulse	99	11660312	31238	1
Fage_P107a	279	Pulse	99	11672711	43637	1
Fage_P107a	279	Pulse	99	11685111	56037	1
Fage_P107a	279	Pulse	99	11697511	68437	1
Fage_P107a	279	Pulse	99	11709910	80836	1
Fage_P107a	279	Pulse	99	11722310	93236	1
Fage_P107a	279	Pulse	99	11734710	105636	1
Fage_P107a	280	Picture	Encoding Sternberg Letters	11741365	0	1	24824	2	0	next	other	0
Fage_P107a	280	Pulse	99	11747109	5744	1
Fage_P107a	280	Pulse	99	11759509	18144	1
Fage_P107a	281	Picture	Fixation Cross Sternberg Letters after Encoding	11766189	0	1	12495	2	0	next	other	0
Fage_P107a	281	Pulse	99	11771909	5720	1
Fage_P107a	282	Picture	Stroop Sternberg	11778684	0	1	24824	2	0	next	hit	1317
Fage_P107a	282	Pulse	99	11784308	5624	1
Fage_P107a	282	Response	1	11788878	10194	1
Fage_P107a	282	Pulse	99	11796708	18024	1
Fage_P107a	283	Picture	Fixation Cross Sternberg Letters after Stroop	11803508	0	1	37319	2	0	next	other	0
Fage_P107a	283	Pulse	99	11809108	5600	1
Fage_P107a	283	Pulse	99	11821507	17999	1
Fage_P107a	283	Pulse	99	11833907	30399	1
Fage_P107a	284	Picture	Retrieval Sternberg Letters	11840827	0	1	24824	2	0	next	hit	1325
Fage_P107a	284	Pulse	99	11846307	5480	1
Fage_P107a	284	Response	1	11850566	9739	1
Fage_P107a	284	Pulse	99	11858706	17879	1
Fage_P107a	285	Picture	Fixation Cross after Retrieval	11865651	0	1	137114	2	0	next	other	0
Fage_P107a	285	Pulse	99	11871106	5455	1
Fage_P107a	285	Pulse	99	11883505	17854	1
Fage_P107a	285	Pulse	99	11895905	30254	1
Fage_P107a	285	Pulse	99	11908305	42654	1
Fage_P107a	285	Pulse	99	11920704	55053	1
Fage_P107a	285	Pulse	99	11933104	67453	1
Fage_P107a	285	Pulse	99	11945514	79863	1
Fage_P107a	285	Pulse	99	11957903	92252	1
Fage_P107a	285	Pulse	99	11970303	104652	1
Fage_P107a	285	Pulse	99	11982713	117062	1
Fage_P107a	285	Pulse	99	11995113	129462	1
Fage_P107a	286	Picture	Encoding Sternberg Letters	12002765	0	1	24824	2	0	next	other	0
Fage_P107a	286	Pulse	99	12007512	4747	1
Fage_P107a	286	Pulse	99	12019912	17147	1
Fage_P107a	287	Picture	Fixation Cross Sternberg Letters after Encoding	12027589	0	1	12496	2	0	next	other	0
Fage_P107a	287	Pulse	99	12032311	4722	1
Fage_P107a	288	Picture	Stroop Sternberg	12040085	0	1	24823	3	0	next	hit	1346
Fage_P107a	288	Pulse	99	12044711	4626	1
Fage_P107a	288	Response	1	12048691	8606	1
Fage_P107a	288	Pulse	99	12057111	17026	1
Fage_P107a	289	Picture	Fixation Cross Sternberg Letters after Stroop	12064908	0	2	37320	3	0	next	other	0
Fage_P107a	289	Pulse	99	12069510	4602	1
Fage_P107a	289	Pulse	99	12081910	17002	1
Fage_P107a	289	Pulse	99	12094310	29402	1
Fage_P107a	290	Picture	Retrieval Sternberg Letters	12102228	0	1	24824	2	0	next	incorrect	1354
Fage_P107a	290	Pulse	99	12106709	4481	1
Fage_P107a	290	Response	2	12111679	9451	1
Fage_P107a	290	Pulse	99	12119109	16881	1
Fage_P107a	291	Picture	Fixation Cross after Retrieval	12127052	0	1	112290	2	0	next	other	0
Fage_P107a	291	Pulse	99	12131509	4457	1
Fage_P107a	291	Pulse	99	12143908	16856	1
Fage_P107a	291	Pulse	99	12156308	29256	1
Fage_P107a	291	Pulse	99	12168708	41656	1
Fage_P107a	291	Pulse	99	12181107	54055	1
Fage_P107a	291	Pulse	99	12193507	66455	1
Fage_P107a	291	Pulse	99	12205907	78855	1
Fage_P107a	291	Pulse	99	12218306	91254	1
Fage_P107a	291	Pulse	99	12230706	103654	1
Fage_P107a	292	Picture	End Sternberg	12239342	0	1	37319	2	0	next	other	0
Fage_P107a	292	Pulse	99	12243106	3764	1
Fage_P107a	292	Pulse	99	12255505	16163	1
Fage_P107a	292	Pulse	99	12267905	28563	1
Fage_P107a	293	Picture	Instruction Stroop	12276661	0	1	37319	3	0	next	other	0
Fage_P107a	293	Pulse	99	12280305	3644	1
Fage_P107a	293	Pulse	99	12292704	16043	1
Fage_P107a	293	Pulse	99	12305104	28443	1
Fage_P107a	294	Picture	stroop neutral close	12313980	0	2	24824	3	0	next	incorrect	1377
Fage_P107a	294	Pulse	99	12317504	3524	1
Fage_P107a	294	Pulse	99	12329903	15923	1
Fage_P107a	294	Response	2	12329953	15973	1
Fage_P107a	295	Picture	stroop neutral close	12338804	0	1	24824	2	0	next	hit	1380
Fage_P107a	295	Pulse	99	12342303	3499	1
Fage_P107a	295	Response	1	12351183	12379	1
Fage_P107a	295	Pulse	99	12354702	15898	1
Fage_P107a	296	Picture	stroop neutral close	12363628	0	1	24824	2	0	next	incorrect	1384
Fage_P107a	296	Pulse	99	12367102	3474	1
Fage_P107a	296	Response	2	12372002	8374	1
Fage_P107a	296	Pulse	99	12379502	15874	1
Fage_P107a	297	Picture	stroop neutral close	12388452	0	1	24824	2	0	next	incorrect	1388
Fage_P107a	297	Pulse	99	12391901	3449	1
Fage_P107a	297	Response	2	12396811	8359	1
Fage_P107a	297	Pulse	99	12404301	15849	1
Fage_P107a	298	Picture	stroop neutral close	12413276	0	1	24824	2	0	next	hit	1392
Fage_P107a	298	Pulse	99	12416701	3425	1
Fage_P107a	298	Response	1	12421340	8064	1
Fage_P107a	298	Pulse	99	12429100	15824	1
Fage_P107a	299	Picture	stroop neutral close	12438100	0	1	24824	2	0	next	incorrect	1396
Fage_P107a	299	Pulse	99	12441500	3400	1
Fage_P107a	299	Response	2	12445930	7830	1
Fage_P107a	299	Pulse	99	12453900	15800	1
Fage_P107a	300	Picture	Fixation Cross Stroop	12462924	0	1	124619	2	0	next	other	0
Fage_P107a	300	Pulse	99	12466299	3375	1
Fage_P107a	300	Pulse	99	12478699	15775	1
Fage_P107a	300	Pulse	99	12491099	28175	1
Fage_P107a	300	Pulse	99	12503498	40574	1
Fage_P107a	300	Pulse	99	12515898	52974	1
Fage_P107a	300	Pulse	99	12528298	65374	1
Fage_P107a	300	Pulse	99	12540697	77773	1
Fage_P107a	300	Pulse	99	12553097	90173	1
Fage_P107a	300	Pulse	99	12565497	102573	1
Fage_P107a	300	Pulse	99	12577896	114972	1
Fage_P107a	301	Picture	stroop neutral close	12587543	0	1	24824	2	0	next	hit	1411
Fage_P107a	301	Pulse	99	12590296	2753	1
Fage_P107a	301	Response	1	12594426	6883	1
Fage_P107a	301	Pulse	99	12602695	15152	1
Fage_P107a	302	Picture	stroop neutral close	12612367	0	1	24991	2	0	next	incorrect	1415
Fage_P107a	302	Pulse	99	12615095	2728	1
Fage_P107a	302	Response	2	12619105	6738	1
Fage_P107a	302	Pulse	99	12627495	15128	1
Fage_P107a	303	Picture	stroop neutral close	12637358	0	1	24990	2	0	next	incorrect	1419
Fage_P107a	303	Pulse	99	12639895	2537	1
Fage_P107a	303	Response	2	12644904	7546	1
Fage_P107a	303	Pulse	99	12652294	14936	1
Fage_P107a	304	Picture	stroop neutral close	12662348	0	1	24824	2	0	next	incorrect	1423
Fage_P107a	304	Pulse	99	12664694	2346	1
Fage_P107a	304	Response	2	12670994	8646	1
Fage_P107a	304	Pulse	99	12677093	14745	1
Fage_P107a	305	Picture	stroop neutral close	12687172	0	1	24990	3	0	next	hit	1427
Fage_P107a	305	Pulse	99	12689493	2321	1
Fage_P107a	305	Response	1	12694333	7161	1
Fage_P107a	305	Pulse	99	12701893	14721	1
Fage_P107a	306	Picture	stroop neutral close	12712162	0	2	24824	3	0	next	incorrect	1431
Fage_P107a	306	Pulse	99	12714292	2130	1
Fage_P107a	306	Response	2	12719142	6980	1
Fage_P107a	306	Pulse	99	12726692	14530	1
Fage_P107a	307	Picture	Fixation Cross Stroop	12736986	0	1	124620	2	0	next	other	0
Fage_P107a	307	Pulse	99	12739092	2106	1
Fage_P107a	307	Pulse	99	12751491	14505	1
Fage_P107a	307	Pulse	99	12763891	26905	1
Fage_P107a	307	Pulse	99	12776291	39305	1
Fage_P107a	307	Pulse	99	12788690	51704	1
Fage_P107a	307	Pulse	99	12801090	64104	1
Fage_P107a	307	Pulse	99	12813490	76504	1
Fage_P107a	307	Pulse	99	12825889	88903	1
Fage_P107a	307	Pulse	99	12838289	101303	1
Fage_P107a	307	Pulse	99	12850689	113703	1
Fage_P107a	308	Picture	stroop neutral close	12861606	0	1	24990	2	0	next	hit	1446
Fage_P107a	308	Pulse	99	12863088	1482	1
Fage_P107a	308	Response	1	12869358	7752	1
Fage_P107a	308	Pulse	99	12875488	13882	1
Fage_P107a	309	Picture	stroop neutral close	12886596	0	1	24991	2	0	next	incorrect	1450
Fage_P107a	309	Pulse	99	12887888	1292	1
Fage_P107a	309	Response	2	12892927	6331	1
Fage_P107a	309	Pulse	99	12900287	13691	1
Fage_P107a	310	Picture	stroop neutral close	12911587	0	1	24824	2	0	next	incorrect	1454
Fage_P107a	310	Pulse	99	12912687	1100	1
Fage_P107a	310	Response	2	12918487	6900	1
Fage_P107a	310	Pulse	99	12925086	13499	1
Fage_P107a	311	Picture	stroop neutral close	12936411	0	1	24990	2	0	next	incorrect	1458
Fage_P107a	311	Pulse	99	12937486	1075	1
Fage_P107a	311	Response	2	12944876	8465	1
Fage_P107a	311	Pulse	99	12949886	13475	1
Fage_P107a	312	Picture	stroop neutral close	12961401	0	1	24824	2	0	next	hit	1462
Fage_P107a	312	Pulse	99	12962286	885	1
Fage_P107a	312	Response	1	12967305	5904	1
Fage_P107a	312	Pulse	99	12974685	13284	1
Fage_P107a	313	Picture	stroop neutral close	12986225	0	1	24824	2	0	next	hit	1466
Fage_P107a	313	Pulse	99	12987085	860	1
Fage_P107a	313	Response	1	12992345	6120	1
Fage_P107a	313	Pulse	99	12999484	13259	1
Fage_P107a	314	Picture	Fixation Cross Stroop	13011049	0	1	124619	2	0	next	other	0
Fage_P107a	314	Pulse	99	13011884	835	1
Fage_P107a	314	Pulse	99	13024284	13235	1
Fage_P107a	314	Pulse	99	13036683	25634	1
Fage_P107a	314	Pulse	99	13049083	38034	1
Fage_P107a	314	Pulse	99	13061483	50434	1
Fage_P107a	314	Pulse	99	13073882	62833	1
Fage_P107a	314	Pulse	99	13086282	75233	1
Fage_P107a	314	Pulse	99	13098682	87633	1
Fage_P107a	314	Pulse	99	13111081	100032	1
Fage_P107a	314	Pulse	99	13123481	112432	1
Fage_P107a	315	Picture	stroop neutral close	13135668	0	1	24991	2	0	next	incorrect	1481
Fage_P107a	315	Pulse	99	13135881	213	1
Fage_P107a	315	Response	2	13142440	6772	1
Fage_P107a	315	Pulse	99	13148280	12612	1
Fage_P107a	316	Picture	stroop neutral close	13160659	0	1	24990	2	0	next	hit	1485
Fage_P107a	316	Pulse	99	13160680	21	1
Fage_P107a	316	Response	1	13167370	6711	1
Fage_P107a	316	Pulse	99	13173080	12421	1
Fage_P107a	316	Pulse	99	13185479	24820	1
Fage_P107a	317	Picture	stroop neutral close	13185649	0	1	24824	2	0	next	incorrect	1489
Fage_P107a	317	Response	2	13191929	6280	1
Fage_P107a	317	Pulse	99	13197879	12230	1
Fage_P107a	317	Pulse	99	13210279	24630	1
Fage_P107a	318	Picture	stroop neutral close	13210473	0	1	24991	2	0	next	incorrect	1493
Fage_P107a	318	Response	2	13216958	6485	1
Fage_P107a	318	Pulse	99	13222678	12205	1
Fage_P107a	318	Pulse	99	13235078	24605	1
Fage_P107a	319	Picture	stroop neutral close	13235464	0	1	24990	2	0	next	incorrect	1497
Fage_P107a	319	Response	2	13242228	6764	1
Fage_P107a	319	Pulse	99	13247478	12014	1
Fage_P107a	319	Pulse	99	13259877	24413	1
Fage_P107a	320	Picture	stroop neutral close	13260454	0	1	24824	2	0	next	incorrect	1501
Fage_P107a	320	Response	2	13267037	6583	1
Fage_P107a	320	Pulse	99	13272277	11823	1
Fage_P107a	320	Pulse	99	13284677	24223	1
Fage_P107a	321	Picture	Fixation Cross Stroop	13285278	0	1	124619	2	0	next	other	0
Fage_P107a	321	Pulse	99	13297076	11798	1
Fage_P107a	321	Pulse	99	13309476	24198	1
Fage_P107a	321	Pulse	99	13321876	36598	1
Fage_P107a	321	Pulse	99	13334275	48997	1
Fage_P107a	321	Pulse	99	13346675	61397	1
Fage_P107a	321	Pulse	99	13359074	73796	1
Fage_P107a	321	Pulse	99	13371474	86196	1
Fage_P107a	321	Pulse	99	13383874	98596	1
Fage_P107a	321	Pulse	99	13396273	110995	1
Fage_P107a	321	Pulse	99	13408673	123395	1
Fage_P107a	322	Picture	stroop maximum incongruent	13409897	0	1	24824	2	0	next	hit	1516
Fage_P107a	322	Response	1	13418833	8936	1
Fage_P107a	322	Pulse	99	13421073	11176	1
Fage_P107a	322	Pulse	99	13433472	23575	1
Fage_P107a	323	Picture	stroop maximum incongruent	13434721	0	1	24824	2	0	next	hit	1520
Fage_P107a	323	Response	1	13443992	9271	1
Fage_P107a	323	Pulse	99	13445872	11151	1
Fage_P107a	323	Pulse	99	13458272	23551	1
Fage_P107a	324	Picture	stroop maximum incongruent	13459545	0	1	24824	2	0	next	hit	1524
Fage_P107a	324	Response	1	13466512	6967	1
Fage_P107a	324	Pulse	99	13470671	11126	1
Fage_P107a	324	Pulse	99	13483071	23526	1
Fage_P107a	325	Picture	stroop maximum incongruent	13484369	0	1	24990	2	0	next	incorrect	1528
Fage_P107a	325	Response	2	13491641	7272	1
Fage_P107a	325	Pulse	99	13495471	11102	1
Fage_P107a	325	Pulse	99	13507870	23501	1
Fage_P107a	326	Picture	stroop maximum incongruent	13509359	0	1	24824	2	0	next	hit	1532
Fage_P107a	326	Response	1	13516630	7271	1
Fage_P107a	326	Pulse	99	13520270	10911	1
Fage_P107a	326	Pulse	99	13532669	23310	1
Fage_P107a	327	Picture	stroop maximum incongruent	13534183	0	1	24824	2	0	next	incorrect	1536
Fage_P107a	327	Response	2	13540789	6606	1
Fage_P107a	327	Pulse	99	13545069	10886	1
Fage_P107a	327	Pulse	99	13557469	23286	1
Fage_P107a	328	Picture	Fixation Cross Stroop	13559007	0	1	124620	2	0	next	other	0
Fage_P107a	328	Pulse	99	13569869	10862	1
Fage_P107a	328	Pulse	99	13582268	23261	1
Fage_P107a	328	Pulse	99	13594668	35661	1
Fage_P107a	328	Pulse	99	13607068	48061	1
Fage_P107a	328	Pulse	99	13619467	60460	1
Fage_P107a	328	Pulse	99	13631867	72860	1
Fage_P107a	328	Pulse	99	13644267	85260	1
Fage_P107a	328	Pulse	99	13656666	97659	1
Fage_P107a	328	Pulse	99	13669066	110059	1
Fage_P107a	328	Pulse	99	13681465	122458	1
Fage_P107a	329	Picture	stroop maximum incongruent	13683627	0	1	24823	2	0	next	incorrect	1551
Fage_P107a	329	Response	2	13692955	9328	1
Fage_P107a	329	Pulse	99	13693865	10238	1
Fage_P107a	329	Pulse	99	13706265	22638	1
Fage_P107a	330	Picture	stroop maximum incongruent	13708450	0	1	24824	2	0	next	incorrect	1555
Fage_P107a	330	Response	2	13718005	9555	1
Fage_P107a	330	Pulse	99	13718664	10214	1
Fage_P107a	330	Pulse	99	13731064	22614	1
Fage_P107a	331	Picture	stroop maximum incongruent	13733274	0	1	24824	2	0	next	hit	1559
Fage_P107a	331	Response	1	13740694	7420	1
Fage_P107a	331	Pulse	99	13743464	10190	1
Fage_P107a	331	Pulse	99	13755863	22589	1
Fage_P107a	332	Picture	stroop maximum incongruent	13758098	0	1	24824	2	0	next	hit	1563
Fage_P107a	332	Response	1	13765393	7295	1
Fage_P107a	332	Pulse	99	13768263	10165	1
Fage_P107a	332	Pulse	99	13780663	22565	1
Fage_P107a	333	Picture	stroop maximum incongruent	13782922	0	1	24824	2	0	next	hit	1567
Fage_P107a	333	Response	1	13791982	9060	1
Fage_P107a	333	Pulse	99	13793062	10140	1
Fage_P107a	333	Pulse	99	13805462	22540	1
Fage_P107a	334	Picture	stroop maximum incongruent	13807746	0	1	24824	2	0	next	incorrect	1571
Fage_P107a	334	Response	2	13814962	7216	1
Fage_P107a	334	Pulse	99	13817872	10126	1
Fage_P107a	334	Pulse	99	13830271	22525	1
Fage_P107a	335	Picture	Fixation Cross Stroop	13832570	0	1	124619	2	0	next	other	0
Fage_P107a	335	Pulse	99	13842671	10101	1
Fage_P107a	335	Pulse	99	13855070	22500	1
Fage_P107a	335	Pulse	99	13867470	34900	1
Fage_P107a	335	Pulse	99	13879870	47300	1
Fage_P107a	335	Pulse	99	13892270	59700	1
Fage_P107a	335	Pulse	99	13904669	72099	1
Fage_P107a	335	Pulse	99	13917069	84499	1
Fage_P107a	335	Pulse	99	13929469	96899	1
Fage_P107a	335	Pulse	99	13941868	109298	1
Fage_P107a	335	Pulse	99	13954268	121698	1
Fage_P107a	336	Picture	stroop maximum incongruent	13957189	0	1	24824	2	0	next	hit	1586
Fage_P107a	336	Response	1	13965818	8629	1
Fage_P107a	336	Pulse	99	13966667	9478	1
Fage_P107a	336	Pulse	99	13979067	21878	1
Fage_P107a	337	Picture	stroop maximum incongruent	13982013	0	1	24824	2	0	next	hit	1590
Fage_P107a	337	Response	1	13989907	7894	1
Fage_P107a	337	Pulse	99	13991467	9454	1
Fage_P107a	337	Pulse	99	14003867	21854	1
Fage_P107a	338	Picture	stroop maximum incongruent	14006837	0	1	24824	2	0	next	incorrect	1594
Fage_P107a	338	Response	2	14013936	7099	1
Fage_P107a	338	Pulse	99	14016266	9429	1
Fage_P107a	338	Pulse	99	14028666	21829	1
Fage_P107a	339	Picture	stroop maximum incongruent	14031661	0	1	24824	2	0	next	hit	1598
Fage_P107a	339	Response	1	14038406	6745	1
Fage_P107a	339	Pulse	99	14041065	9404	1
Fage_P107a	339	Pulse	99	14053465	21804	1
Fage_P107a	340	Picture	stroop maximum incongruent	14056485	0	1	24990	2	0	next	hit	1602
Fage_P107a	340	Response	1	14063335	6850	1
Fage_P107a	340	Pulse	99	14065865	9380	1
Fage_P107a	340	Pulse	99	14078265	21780	1
Fage_P107a	341	Picture	stroop maximum incongruent	14081475	0	1	24824	2	0	next	incorrect	1606
Fage_P107a	341	Response	2	14087904	6429	1
Fage_P107a	341	Pulse	99	14090664	9189	1
Fage_P107a	341	Pulse	99	14103064	21589	1
Fage_P107a	342	Picture	Fixation Cross Stroop	14106299	0	1	124619	3	0	next	other	0
Fage_P107a	342	Pulse	99	14115464	9165	1
Fage_P107a	342	Pulse	99	14127863	21564	1
Fage_P107a	342	Pulse	99	14140263	33964	1
Fage_P107a	342	Pulse	99	14152662	46363	1
Fage_P107a	342	Pulse	99	14165062	58763	1
Fage_P107a	342	Pulse	99	14177462	71163	1
Fage_P107a	342	Pulse	99	14189861	83562	1
Fage_P107a	342	Pulse	99	14202261	95962	1
Fage_P107a	342	Pulse	99	14214661	108362	1
Fage_P107a	342	Pulse	99	14227060	120761	1
Fage_P107a	343	Picture	stroop maximum incongruent	14230918	0	2	24824	3	0	next	incorrect	1622
Fage_P107a	343	Pulse	99	14239460	8542	1
Fage_P107a	343	Response	2	14241050	10132	1
Fage_P107a	343	Pulse	99	14251860	20942	1
Fage_P107a	344	Picture	stroop maximum incongruent	14255742	0	1	24824	2	0	next	hit	1625
Fage_P107a	344	Response	1	14262459	6717	1
Fage_P107a	344	Pulse	99	14264259	8517	1
Fage_P107a	344	Pulse	99	14276659	20917	1
Fage_P107a	345	Picture	stroop maximum incongruent	14280566	0	1	24824	2	0	next	incorrect	1629
Fage_P107a	345	Response	2	14288439	7873	1
Fage_P107a	345	Pulse	99	14289058	8492	1
Fage_P107a	345	Pulse	99	14301458	20892	1
Fage_P107a	346	Picture	stroop maximum incongruent	14305390	0	1	24824	2	0	next	incorrect	1633
Fage_P107a	346	Response	2	14313608	8218	1
Fage_P107a	346	Pulse	99	14313858	8468	1
Fage_P107a	346	Pulse	99	14326258	20868	1
Fage_P107a	347	Picture	stroop maximum incongruent	14330214	0	1	24824	2	0	next	incorrect	1638
Fage_P107a	347	Pulse	99	14338657	8443	1
Fage_P107a	347	Response	2	14339277	9063	1
Fage_P107a	347	Pulse	99	14351057	20843	1
Fage_P107a	348	Picture	stroop maximum incongruent	14355038	0	1	24824	2	0	next	incorrect	1642
Fage_P107a	348	Pulse	99	14363457	8419	1
Fage_P107a	348	Response	2	14363716	8678	1
Fage_P107a	348	Pulse	99	14375856	20818	1
Fage_P107a	349	Picture	Fixation Cross Stroop	14379862	0	1	124619	2	0	next	other	0
Fage_P107a	349	Pulse	99	14388256	8394	1
Fage_P107a	349	Pulse	99	14400656	20794	1
Fage_P107a	349	Pulse	99	14413055	33193	1
Fage_P107a	349	Pulse	99	14425455	45593	1
Fage_P107a	349	Pulse	99	14437854	57992	1
Fage_P107a	349	Pulse	99	14450254	70392	1
Fage_P107a	349	Pulse	99	14462654	82792	1
Fage_P107a	349	Pulse	99	14475053	95191	1
Fage_P107a	349	Pulse	99	14487453	107591	1
Fage_P107a	349	Pulse	99	14499853	119991	1
Fage_P107a	350	Picture	End Stroop	14504481	0	1	43841	2	0	next	other	0
Fage_P107a	350	Pulse	99	14512253	7772	1
Fage_P107a	350	Pulse	99	14524652	20171	1
Fage_P107a	350	Pulse	99	14537052	32571	1
