# Supplementary material for: Towards clinical applicability of fMRI via systematic filtering
Source: PLoS One. 2025 May 12;20(5):e0321088. doi: 10.1371/journal.pone.0321088 (PMC12068634; doi:10.1371/journal.pone.0321088)
Supplement: S1 Code — (ZIP) [file pone.0321088.s001.zip › PLOS_DATA_CODE/Logfiles/Fage_P108a-fage.log]

Scenario - Fage Final
Logfile written - 09/06/2013 14:10:49

Subject	Trial	Event Type	Code	Time	TTime	Uncertainty	Duration	Uncertainty	ReqTime	ReqDur	Stim Type	Pair Index

Fage_P108a	1	Pulse	99	41335	51331	1
Fage_P108a	2	Picture	Instruction Sternberg Symbols	41646	0	2	37320	3	0	next	other	0
Fage_P108a	2	Pulse	99	53734	12088	1
Fage_P108a	2	Pulse	99	66134	24488	1
Fage_P108a	2	Pulse	99	78534	36888	1
Fage_P108a	3	Picture	Encoding Sternberg Symbols	78966	0	1	24824	2	0	next	other	0
Fage_P108a	3	Pulse	99	90933	11967	1
Fage_P108a	3	Pulse	99	103333	24367	1
Fage_P108a	4	Picture	Fixation Cross Sternberg Symbols after Encoding	103790	0	1	12495	2	0	next	other	0
Fage_P108a	4	Pulse	99	115733	11943	1
Fage_P108a	5	Picture	Stroop Sternberg	116285	0	1	24824	2	0	next	incorrect	13
Fage_P108a	5	Pulse	99	128133	11848	1
Fage_P108a	5	Response	2	130522	14237	1
Fage_P108a	5	Pulse	99	140532	24247	1
Fage_P108a	6	Picture	Fixation Cross Sternberg Symbols after Stroop	141109	0	1	37319	2	0	next	other	0
Fage_P108a	6	Pulse	99	152932	11823	1
Fage_P108a	6	Pulse	99	165332	24223	1
Fage_P108a	6	Pulse	99	177731	36622	1
Fage_P108a	7	Picture	Retrieval Sternberg Symbols	178428	0	1	24824	2	0	next	incorrect	21
Fage_P108a	7	Pulse	99	190131	11703	1
Fage_P108a	7	Response	2	191741	13313	1
Fage_P108a	7	Pulse	99	202531	24103	1
Fage_P108a	8	Picture	Fixation Cross after Retrieval	203252	0	1	112291	2	0	next	other	0
Fage_P108a	8	Pulse	99	214930	11678	1
Fage_P108a	8	Pulse	99	227330	24078	1
Fage_P108a	8	Pulse	99	239733	36481	1
Fage_P108a	8	Pulse	99	252129	48877	1
Fage_P108a	8	Pulse	99	264529	61277	1
Fage_P108a	8	Pulse	99	276929	73677	1
Fage_P108a	8	Pulse	99	289328	86076	1
Fage_P108a	8	Pulse	99	301728	98476	1
Fage_P108a	8	Pulse	99	314128	110876	1
Fage_P108a	9	Picture	Encoding Sternberg Symbols	315543	0	1	24824	2	0	next	other	0
Fage_P108a	9	Pulse	99	326528	10985	1
Fage_P108a	9	Pulse	99	338927	23384	1
Fage_P108a	10	Picture	Fixation Cross Sternberg Symbols after Encoding	340367	0	1	12495	2	0	next	other	0
Fage_P108a	10	Pulse	99	351327	10960	1
Fage_P108a	11	Picture	Stroop Sternberg	352862	0	1	24824	2	0	next	incorrect	40
Fage_P108a	11	Pulse	99	363727	10865	1
Fage_P108a	11	Response	2	366306	13444	1
Fage_P108a	11	Pulse	99	376126	23264	1
Fage_P108a	12	Picture	Fixation Cross Sternberg Symbols after Stroop	377686	0	1	37320	2	0	next	other	0
Fage_P108a	12	Pulse	99	388526	10840	1
Fage_P108a	12	Pulse	99	400926	23240	1
Fage_P108a	12	Pulse	99	413325	35639	1
Fage_P108a	13	Picture	Retrieval Sternberg Symbols	415006	0	1	24824	2	0	next	miss	0
Fage_P108a	13	Pulse	99	425725	10719	1
Fage_P108a	13	Pulse	99	438125	23119	1
Fage_P108a	14	Picture	Fixation Cross after Retrieval	439830	0	1	149443	2	0	next	false_alarm	50
Fage_P108a	14	Response	1	442695	2865	1
Fage_P108a	14	Pulse	99	450525	10695	1
Fage_P108a	14	Pulse	99	462924	23094	1
Fage_P108a	14	Pulse	99	475324	35494	1
Fage_P108a	14	Pulse	99	487724	47894	1
Fage_P108a	14	Pulse	99	500123	60293	1
Fage_P108a	14	Pulse	99	512523	72693	1
Fage_P108a	14	Pulse	99	524923	85093	1
Fage_P108a	14	Pulse	99	537322	97492	1
Fage_P108a	14	Pulse	99	549722	109892	1
Fage_P108a	14	Pulse	99	562122	122292	1
Fage_P108a	14	Pulse	99	574521	134691	1
Fage_P108a	14	Pulse	99	586921	147091	1
Fage_P108a	15	Picture	Encoding Sternberg Symbols	589273	0	1	24824	2	0	next	other	0
Fage_P108a	15	Pulse	99	599321	10048	1
Fage_P108a	15	Pulse	99	611720	22447	1
Fage_P108a	16	Picture	Fixation Cross Sternberg Symbols after Encoding	614097	0	1	12495	2	0	next	other	0
Fage_P108a	16	Pulse	99	624120	10023	1
Fage_P108a	17	Picture	Stroop Sternberg	626592	0	1	24824	2	0	next	hit	70
Fage_P108a	17	Pulse	99	636520	9928	1
Fage_P108a	17	Response	1	636880	10288	1
Fage_P108a	17	Pulse	99	648920	22328	1
Fage_P108a	18	Picture	Fixation Cross Sternberg Symbols after Stroop	651416	0	1	37319	3	0	next	other	0
Fage_P108a	18	Pulse	99	661319	9903	1
Fage_P108a	18	Pulse	99	673719	22303	1
Fage_P108a	18	Pulse	99	686118	34702	1
Fage_P108a	19	Picture	Retrieval Sternberg Symbols	688735	0	2	24824	4	0	next	hit	78
Fage_P108a	19	Pulse	99	698518	9783	1
Fage_P108a	19	Response	1	700708	11973	1
Fage_P108a	19	Pulse	99	710918	22183	1
Fage_P108a	20	Picture	Fixation Cross after Retrieval	713559	0	2	124619	4	0	next	other	0
Fage_P108a	20	Pulse	99	723318	9759	1
Fage_P108a	20	Pulse	99	735717	22158	1
Fage_P108a	20	Pulse	99	748117	34558	1
Fage_P108a	20	Pulse	99	760517	46958	1
Fage_P108a	20	Pulse	99	772916	59357	1
Fage_P108a	20	Pulse	99	785316	71757	1
Fage_P108a	20	Pulse	99	797716	84157	1
Fage_P108a	20	Pulse	99	810115	96556	1
Fage_P108a	20	Pulse	99	822515	108956	1
Fage_P108a	20	Pulse	99	834915	121356	1
Fage_P108a	21	Picture	Encoding Sternberg Symbols	838178	0	2	24825	3	0	next	other	0
Fage_P108a	21	Pulse	99	847315	9137	1
Fage_P108a	21	Pulse	99	859714	21536	1
Fage_P108a	22	Picture	Fixation Cross Sternberg Symbols after Encoding	863003	0	1	12495	2	0	next	other	0
Fage_P108a	22	Pulse	99	872114	9111	1
Fage_P108a	23	Picture	Stroop Sternberg	875498	0	1	24824	2	0	next	hit	98
Fage_P108a	23	Pulse	99	884514	9016	1
Fage_P108a	23	Response	1	885943	10445	1
Fage_P108a	23	Pulse	99	896913	21415	1
Fage_P108a	24	Picture	Fixation Cross Sternberg Symbols after Stroop	900322	0	1	37320	2	0	next	other	0
Fage_P108a	24	Pulse	99	909313	8991	1
Fage_P108a	24	Pulse	99	921713	21391	1
Fage_P108a	24	Pulse	99	934112	33790	1
Fage_P108a	25	Picture	Retrieval Sternberg Symbols	937642	0	1	24823	3	0	next	incorrect	105
Fage_P108a	25	Response	2	945572	7930	1
Fage_P108a	25	Pulse	99	946512	8870	1
Fage_P108a	25	Pulse	99	958912	21270	1
Fage_P108a	26	Picture	Fixation Cross after Retrieval	962465	0	2	136949	3	0	next	other	0
Fage_P108a	26	Pulse	99	971311	8846	1
Fage_P108a	26	Pulse	99	983711	21246	1
Fage_P108a	26	Pulse	99	996111	33646	1
Fage_P108a	26	Pulse	99	1008511	46046	1
Fage_P108a	26	Pulse	99	1020910	58445	1
Fage_P108a	26	Pulse	99	1033310	70845	1
Fage_P108a	26	Pulse	99	1045709	83244	1
Fage_P108a	26	Pulse	99	1058109	95644	1
Fage_P108a	26	Pulse	99	1070509	108044	1
Fage_P108a	26	Pulse	99	1082909	120444	1
Fage_P108a	26	Pulse	99	1095308	132843	1
Fage_P108a	27	Picture	Encoding Sternberg Symbols	1099414	0	1	24824	2	0	next	other	0
Fage_P108a	27	Pulse	99	1107708	8294	1
Fage_P108a	27	Pulse	99	1120108	20694	1
Fage_P108a	28	Picture	Fixation Cross Sternberg Symbols after Encoding	1124238	0	1	12495	2	0	next	other	0
Fage_P108a	28	Pulse	99	1132507	8269	1
Fage_P108a	29	Picture	Stroop Sternberg	1136733	0	1	24824	2	0	next	incorrect	127
Fage_P108a	29	Pulse	99	1144907	8174	1
Fage_P108a	29	Response	2	1148067	11334	1
Fage_P108a	29	Pulse	99	1157307	20574	1
Fage_P108a	30	Picture	Fixation Cross Sternberg Symbols after Stroop	1161557	0	1	37319	2	0	next	other	0
Fage_P108a	30	Pulse	99	1169707	8150	1
Fage_P108a	30	Pulse	99	1182106	20549	1
Fage_P108a	30	Pulse	99	1194506	32949	1
Fage_P108a	31	Picture	Retrieval Sternberg Symbols	1198876	0	1	24824	2	0	next	hit	135
Fage_P108a	31	Pulse	99	1206906	8030	1
Fage_P108a	31	Response	1	1213825	14949	1
Fage_P108a	31	Pulse	99	1219305	20429	1
Fage_P108a	32	Picture	Fixation Cross after Retrieval	1223700	0	1	124620	2	0	next	other	0
Fage_P108a	32	Pulse	99	1231705	8005	1
Fage_P108a	32	Pulse	99	1244105	20405	1
Fage_P108a	32	Pulse	99	1256504	32804	1
Fage_P108a	32	Pulse	99	1268904	45204	1
Fage_P108a	32	Pulse	99	1281304	57604	1
Fage_P108a	32	Pulse	99	1293713	70013	1
Fage_P108a	32	Pulse	99	1306113	82413	1
Fage_P108a	32	Pulse	99	1318513	94813	1
Fage_P108a	32	Pulse	99	1330912	107212	1
Fage_P108a	32	Pulse	99	1343312	119612	1
Fage_P108a	33	Picture	Encoding Sternberg Symbols	1348320	0	1	24824	2	0	next	other	0
Fage_P108a	33	Pulse	99	1355712	7392	1
Fage_P108a	33	Pulse	99	1368112	19792	1
Fage_P108a	34	Picture	Fixation Cross Sternberg Symbols after Encoding	1373144	0	1	12495	2	0	next	other	0
Fage_P108a	34	Pulse	99	1380511	7367	1
Fage_P108a	35	Picture	Stroop Sternberg	1385639	0	1	24824	2	0	next	incorrect	155
Fage_P108a	35	Pulse	99	1392911	7272	1
Fage_P108a	35	Response	2	1395690	10051	1
Fage_P108a	35	Pulse	99	1405311	19672	1
Fage_P108a	36	Picture	Fixation Cross Sternberg Symbols after Stroop	1410463	0	1	37319	2	0	next	other	0
Fage_P108a	36	Pulse	99	1417710	7247	1
Fage_P108a	36	Pulse	99	1430110	19647	1
Fage_P108a	36	Pulse	99	1442510	32047	1
Fage_P108a	37	Picture	Retrieval Sternberg Symbols	1447782	0	1	24824	2	0	next	hit	162
Fage_P108a	37	Response	1	1454529	6747	1
Fage_P108a	37	Pulse	99	1454909	7127	1
Fage_P108a	37	Pulse	99	1467309	19527	1
Fage_P108a	38	Picture	Fixation Cross after Retrieval	1472606	0	1	112291	2	0	next	other	0
Fage_P108a	38	Pulse	99	1479709	7103	1
Fage_P108a	38	Pulse	99	1492108	19502	1
Fage_P108a	38	Pulse	99	1504508	31902	1
Fage_P108a	38	Pulse	99	1516908	44302	1
Fage_P108a	38	Pulse	99	1529307	56701	1
Fage_P108a	38	Pulse	99	1541707	69101	1
Fage_P108a	38	Pulse	99	1554107	81501	1
Fage_P108a	38	Pulse	99	1566507	93901	1
Fage_P108a	38	Pulse	99	1578906	106300	1
Fage_P108a	39	Picture	Encoding Sternberg Symbols	1584897	0	1	24824	2	0	next	other	0
Fage_P108a	39	Pulse	99	1591306	6409	1
Fage_P108a	39	Pulse	99	1603706	18809	1
Fage_P108a	40	Picture	Fixation Cross Sternberg Symbols after Encoding	1609721	0	1	12495	2	0	next	other	0
Fage_P108a	40	Pulse	99	1616105	6384	1
Fage_P108a	41	Picture	Stroop Sternberg	1622216	0	1	24824	2	0	next	hit	182
Fage_P108a	41	Pulse	99	1628505	6289	1
Fage_P108a	41	Response	1	1630755	8539	1
Fage_P108a	41	Pulse	99	1640905	18689	1
Fage_P108a	42	Picture	Fixation Cross Sternberg Symbols after Stroop	1647040	0	1	37320	2	0	next	other	0
Fage_P108a	42	Pulse	99	1653304	6264	1
Fage_P108a	42	Pulse	99	1665704	18664	1
Fage_P108a	42	Pulse	99	1678104	31064	1
Fage_P108a	43	Picture	Retrieval Sternberg Symbols	1684360	0	1	24824	2	0	next	hit	189
Fage_P108a	43	Response	1	1690193	5833	1
Fage_P108a	43	Pulse	99	1690503	6143	1
Fage_P108a	43	Pulse	99	1702903	18543	1
Fage_P108a	44	Picture	Fixation Cross after Retrieval	1709184	0	1	112290	3	0	next	other	0
Fage_P108a	44	Pulse	99	1715303	6119	1
Fage_P108a	44	Pulse	99	1727702	18518	1
Fage_P108a	44	Pulse	99	1740102	30918	1
Fage_P108a	44	Pulse	99	1752502	43318	1
Fage_P108a	44	Pulse	99	1764902	55718	1
Fage_P108a	44	Pulse	99	1777301	68117	1
Fage_P108a	44	Pulse	99	1789701	80517	1
Fage_P108a	44	Pulse	99	1802101	92917	1
Fage_P108a	44	Pulse	99	1814500	105316	1
Fage_P108a	45	Picture	Encoding Sternberg Symbols	1821474	0	2	24824	4	0	next	other	0
Fage_P108a	45	Pulse	99	1826900	5426	1
Fage_P108a	45	Pulse	99	1839299	17825	1
Fage_P108a	46	Picture	Fixation Cross Sternberg Symbols after Encoding	1846298	0	2	12496	3	0	next	other	0
Fage_P108a	46	Pulse	99	1851700	5402	1
Fage_P108a	47	Picture	Stroop Sternberg	1858794	0	1	24824	2	0	next	incorrect	209
Fage_P108a	47	Pulse	99	1864099	5305	1
Fage_P108a	47	Response	2	1869559	10765	1
Fage_P108a	47	Pulse	99	1876499	17705	1
Fage_P108a	48	Picture	Fixation Cross Sternberg Symbols after Stroop	1883618	0	1	37319	2	0	next	other	0
Fage_P108a	48	Pulse	99	1888899	5281	1
Fage_P108a	48	Pulse	99	1901298	17680	1
Fage_P108a	48	Pulse	99	1913698	30080	1
Fage_P108a	49	Picture	Retrieval Sternberg Symbols	1920937	0	1	24824	2	0	next	incorrect	217
Fage_P108a	49	Pulse	99	1926098	5161	1
Fage_P108a	49	Response	2	1932277	11340	1
Fage_P108a	49	Pulse	99	1938497	17560	1
Fage_P108a	50	Picture	Fixation Cross after Retrieval	1945761	0	1	136948	2	0	next	other	0
Fage_P108a	50	Pulse	99	1950897	5136	1
Fage_P108a	50	Pulse	99	1963297	17536	1
Fage_P108a	50	Pulse	99	1975696	29935	1
Fage_P108a	50	Pulse	99	1988096	42335	1
Fage_P108a	50	Pulse	99	2000496	54735	1
Fage_P108a	50	Pulse	99	2012895	67134	1
Fage_P108a	50	Pulse	99	2025295	79534	1
Fage_P108a	50	Pulse	99	2037695	91934	1
Fage_P108a	50	Pulse	99	2050094	104333	1
Fage_P108a	50	Pulse	99	2062494	116733	1
Fage_P108a	50	Pulse	99	2074894	129133	1
Fage_P108a	51	Picture	Encoding Sternberg Symbols	2082709	0	1	24824	2	0	next	other	0
Fage_P108a	51	Pulse	99	2087294	4585	1
Fage_P108a	51	Pulse	99	2099693	16984	1
Fage_P108a	52	Picture	Fixation Cross Sternberg Symbols after Encoding	2107533	0	1	12495	3	0	next	other	0
Fage_P108a	52	Pulse	99	2112093	4560	1
Fage_P108a	53	Picture	Stroop Sternberg	2120028	0	2	24824	3	0	next	hit	238
Fage_P108a	53	Pulse	99	2124493	4465	1
Fage_P108a	53	Response	1	2130982	10954	1
Fage_P108a	53	Pulse	99	2136892	16864	1
Fage_P108a	54	Picture	Fixation Cross Sternberg Symbols after Stroop	2144852	0	1	37320	2	0	next	other	0
Fage_P108a	54	Pulse	99	2149292	4440	1
Fage_P108a	54	Pulse	99	2161692	16840	1
Fage_P108a	54	Pulse	99	2174091	29239	1
Fage_P108a	55	Picture	Retrieval Sternberg Symbols	2182172	0	1	24824	2	0	next	incorrect	246
Fage_P108a	55	Pulse	99	2186491	4319	1
Fage_P108a	55	Response	2	2190521	8349	1
Fage_P108a	55	Pulse	99	2198891	16719	1
Fage_P108a	56	Picture	Fixation Cross after Retrieval	2206996	0	1	124619	2	0	next	other	0
Fage_P108a	56	Pulse	99	2211290	4294	1
Fage_P108a	56	Pulse	99	2223690	16694	1
Fage_P108a	56	Pulse	99	2236090	29094	1
Fage_P108a	56	Pulse	99	2248489	41493	1
Fage_P108a	56	Pulse	99	2260889	53893	1
Fage_P108a	56	Pulse	99	2273289	66293	1
Fage_P108a	56	Pulse	99	2285689	78693	1
Fage_P108a	56	Pulse	99	2298088	91092	1
Fage_P108a	56	Pulse	99	2310488	103492	1
Fage_P108a	56	Pulse	99	2322888	115892	1
Fage_P108a	57	Picture	Encoding Sternberg Symbols	2331615	0	1	24824	2	0	next	other	0
Fage_P108a	57	Pulse	99	2335287	3672	1
Fage_P108a	57	Pulse	99	2347687	16072	1
Fage_P108a	58	Picture	Fixation Cross Sternberg Symbols after Encoding	2356439	0	1	12495	3	0	next	other	0
Fage_P108a	58	Pulse	99	2360087	3648	1
Fage_P108a	59	Picture	Stroop Sternberg	2368934	0	2	24824	4	0	next	incorrect	266
Fage_P108a	59	Pulse	99	2372486	3552	1
Fage_P108a	59	Response	2	2377106	8172	1
Fage_P108a	59	Pulse	99	2384886	15952	1
Fage_P108a	60	Picture	Fixation Cross Sternberg Symbols after Stroop	2393758	0	2	37320	3	0	next	other	0
Fage_P108a	60	Pulse	99	2397286	3528	1
Fage_P108a	60	Pulse	99	2409685	15927	1
Fage_P108a	60	Pulse	99	2422085	28327	1
Fage_P108a	61	Picture	Retrieval Sternberg Symbols	2431078	0	1	24824	2	0	next	incorrect	274
Fage_P108a	61	Pulse	99	2434485	3407	1
Fage_P108a	61	Response	2	2442025	10947	1
Fage_P108a	61	Pulse	99	2446884	15806	1
Fage_P108a	62	Picture	Fixation Cross after Retrieval	2455902	0	1	149443	2	0	next	other	0
Fage_P108a	62	Pulse	99	2459284	3382	1
Fage_P108a	62	Pulse	99	2471684	15782	1
Fage_P108a	62	Pulse	99	2484084	28182	1
Fage_P108a	62	Pulse	99	2496483	40581	1
Fage_P108a	62	Pulse	99	2508883	52981	1
Fage_P108a	62	Pulse	99	2521283	65381	1
Fage_P108a	62	Pulse	99	2533682	77780	1
Fage_P108a	62	Pulse	99	2546082	90180	1
Fage_P108a	62	Pulse	99	2558482	102580	1
Fage_P108a	62	Pulse	99	2570881	114979	1
Fage_P108a	62	Pulse	99	2583281	127379	1
Fage_P108a	62	Pulse	99	2595681	139779	1
Fage_P108a	63	Picture	Encoding Sternberg Symbols	2605345	0	1	24824	2	0	next	other	0
Fage_P108a	63	Pulse	99	2608081	2736	1
Fage_P108a	63	Pulse	99	2620480	15135	1
Fage_P108a	64	Picture	Fixation Cross Sternberg Symbols after Encoding	2630169	0	1	12495	3	0	next	other	0
Fage_P108a	64	Pulse	99	2632880	2711	1
Fage_P108a	65	Picture	Stroop Sternberg	2642664	0	2	24824	4	0	next	incorrect	296
Fage_P108a	65	Pulse	99	2645280	2616	1
Fage_P108a	65	Response	2	2652349	9685	1
Fage_P108a	65	Pulse	99	2657679	15015	1
Fage_P108a	66	Picture	Fixation Cross Sternberg Symbols after Stroop	2667488	0	2	37320	3	0	next	other	0
Fage_P108a	66	Pulse	99	2670079	2591	1
Fage_P108a	66	Pulse	99	2682479	14991	1
Fage_P108a	66	Pulse	99	2694878	27390	1
Fage_P108a	67	Picture	Retrieval Sternberg Symbols	2704808	0	1	24823	3	0	next	incorrect	304
Fage_P108a	67	Pulse	99	2707278	2470	1
Fage_P108a	67	Response	2	2718548	13740	1
Fage_P108a	67	Pulse	99	2719678	14870	1
Fage_P108a	68	Picture	Fixation Cross after Retrieval	2729631	0	2	124620	3	0	next	other	0
Fage_P108a	68	Pulse	99	2732077	2446	1
Fage_P108a	68	Pulse	99	2744477	14846	1
Fage_P108a	68	Pulse	99	2756877	27246	1
Fage_P108a	68	Pulse	99	2769276	39645	1
Fage_P108a	68	Pulse	99	2781676	52045	1
Fage_P108a	68	Pulse	99	2794076	64445	1
Fage_P108a	68	Pulse	99	2806476	76845	1
Fage_P108a	68	Pulse	99	2818875	89244	1
Fage_P108a	68	Pulse	99	2831275	101644	1
Fage_P108a	68	Pulse	99	2843675	114044	1
Fage_P108a	69	Picture	Encoding Sternberg Symbols	2854251	0	1	24824	2	0	next	other	0
Fage_P108a	69	Pulse	99	2856074	1823	1
Fage_P108a	69	Pulse	99	2868474	14223	1
Fage_P108a	70	Picture	Fixation Cross Sternberg Symbols after Encoding	2879075	0	1	12496	2	0	next	other	0
Fage_P108a	70	Pulse	99	2880874	1799	1
Fage_P108a	71	Picture	Stroop Sternberg	2891571	0	1	24823	3	0	next	incorrect	324
Fage_P108a	71	Pulse	99	2893273	1702	1
Fage_P108a	71	Response	2	2900533	8962	1
Fage_P108a	71	Pulse	99	2905673	14102	1
Fage_P108a	72	Picture	Fixation Cross Sternberg Symbols after Stroop	2916394	0	2	37320	3	0	next	other	0
Fage_P108a	72	Pulse	99	2918073	1679	1
Fage_P108a	72	Pulse	99	2930473	14079	1
Fage_P108a	72	Pulse	99	2942872	26478	1
Fage_P108a	73	Picture	Retrieval Sternberg Symbols	2953714	0	1	24824	2	0	next	incorrect	332
Fage_P108a	73	Pulse	99	2955272	1558	1
Fage_P108a	73	Response	2	2965002	11288	1
Fage_P108a	73	Pulse	99	2967682	13968	1
Fage_P108a	74	Picture	Fixation Cross after Retrieval	2978538	0	1	112291	2	0	next	other	0
Fage_P108a	74	Pulse	99	2980081	1543	1
Fage_P108a	74	Pulse	99	2992481	13943	1
Fage_P108a	74	Pulse	99	3004880	26342	1
Fage_P108a	74	Pulse	99	3017280	38742	1
Fage_P108a	74	Pulse	99	3029680	51142	1
Fage_P108a	74	Pulse	99	3042080	63542	1
Fage_P108a	74	Pulse	99	3054479	75941	1
Fage_P108a	74	Pulse	99	3066879	88341	1
Fage_P108a	74	Pulse	99	3079279	100741	1
Fage_P108a	75	Picture	Encoding Sternberg Symbols	3090829	0	1	24824	2	0	next	other	0
Fage_P108a	75	Pulse	99	3091679	850	1
Fage_P108a	75	Pulse	99	3104078	13249	1
Fage_P108a	76	Picture	Fixation Cross Sternberg Symbols after Encoding	3115653	0	1	12495	2	0	next	other	0
Fage_P108a	76	Pulse	99	3116478	825	1
Fage_P108a	77	Picture	Stroop Sternberg	3128148	0	1	24824	2	0	next	hit	351
Fage_P108a	77	Pulse	99	3128878	730	1
Fage_P108a	77	Response	1	3138307	10159	1
Fage_P108a	77	Pulse	99	3141277	13129	1
Fage_P108a	78	Picture	Fixation Cross Sternberg Symbols after Stroop	3152972	0	1	37319	2	0	next	other	0
Fage_P108a	78	Pulse	99	3153677	705	1
Fage_P108a	78	Pulse	99	3166077	13105	1
Fage_P108a	78	Pulse	99	3178476	25504	1
Fage_P108a	79	Picture	Retrieval Sternberg Symbols	3190291	0	1	24824	2	0	next	hit	359
Fage_P108a	79	Pulse	99	3190876	585	1
Fage_P108a	79	Response	1	3200606	10315	1
Fage_P108a	79	Pulse	99	3203275	12984	1
Fage_P108a	80	Picture	Fixation Cross after Retrieval	3215115	0	1	124620	2	0	next	other	0
Fage_P108a	80	Pulse	99	3215675	560	1
Fage_P108a	80	Pulse	99	3228075	12960	1
Fage_P108a	80	Pulse	99	3240475	25360	1
Fage_P108a	80	Pulse	99	3252874	37759	1
Fage_P108a	80	Pulse	99	3265274	50159	1
Fage_P108a	80	Pulse	99	3277674	62559	1
Fage_P108a	80	Pulse	99	3290073	74958	1
Fage_P108a	80	Pulse	99	3302473	87358	1
Fage_P108a	80	Pulse	99	3314873	99758	1
Fage_P108a	80	Pulse	99	3327273	112158	1
Fage_P108a	80	Pulse	99	3339672	124557	1
Fage_P108a	81	Picture	Encoding Sternberg Symbols	3339735	0	1	24824	2	0	next	other	0
Fage_P108a	81	Pulse	99	3352072	12337	1
Fage_P108a	81	Pulse	99	3364472	24737	1
Fage_P108a	82	Picture	Fixation Cross Sternberg Symbols after Encoding	3364559	0	1	12495	2	0	next	other	0
Fage_P108a	82	Pulse	99	3376871	12312	1
Fage_P108a	83	Picture	Stroop Sternberg	3377054	0	1	24824	2	0	next	incorrect	379
Fage_P108a	83	Response	2	3386531	9477	1
Fage_P108a	83	Pulse	99	3389271	12217	1
Fage_P108a	83	Pulse	99	3401671	24617	1
Fage_P108a	84	Picture	Fixation Cross Sternberg Symbols after Stroop	3401878	0	1	37319	2	0	next	other	0
Fage_P108a	84	Pulse	99	3414070	12192	1
Fage_P108a	84	Pulse	99	3426470	24592	1
Fage_P108a	84	Pulse	99	3438870	36992	1
Fage_P108a	85	Picture	Retrieval Sternberg Symbols	3439197	0	1	24824	2	0	next	incorrect	387
Fage_P108a	85	Response	2	3450199	11002	1
Fage_P108a	85	Pulse	99	3451269	12072	1
Fage_P108a	85	Pulse	99	3463669	24472	1
Fage_P108a	86	Picture	Fixation Cross after Retrieval	3464021	0	1	124620	2	0	next	other	0
Fage_P108a	86	Pulse	99	3476069	12048	1
Fage_P108a	86	Pulse	99	3488468	24447	1
Fage_P108a	86	Pulse	99	3500868	36847	1
Fage_P108a	86	Pulse	99	3513268	49247	1
Fage_P108a	86	Pulse	99	3525667	61646	1
Fage_P108a	86	Pulse	99	3538067	74046	1
Fage_P108a	86	Pulse	99	3550467	86446	1
Fage_P108a	86	Pulse	99	3562867	98846	1
Fage_P108a	86	Pulse	99	3575266	111245	1
Fage_P108a	86	Pulse	99	3587666	123645	1
Fage_P108a	87	Picture	Encoding Sternberg Symbols	3588641	0	1	24824	2	0	next	other	0
Fage_P108a	87	Pulse	99	3600066	11425	1
Fage_P108a	87	Pulse	99	3612465	23824	1
Fage_P108a	88	Picture	Fixation Cross Sternberg Symbols after Encoding	3613465	0	1	12495	2	0	next	other	0
Fage_P108a	88	Pulse	99	3624865	11400	1
Fage_P108a	89	Picture	Stroop Sternberg	3625960	0	1	24824	2	0	next	incorrect	407
Fage_P108a	89	Response	2	3635725	9765	1
Fage_P108a	89	Pulse	99	3637265	11305	1
Fage_P108a	89	Pulse	99	3649664	23704	1
Fage_P108a	90	Picture	Fixation Cross Sternberg Symbols after Stroop	3650784	0	1	37319	2	0	next	other	0
Fage_P108a	90	Pulse	99	3662064	11280	1
Fage_P108a	90	Pulse	99	3674464	23680	1
Fage_P108a	90	Pulse	99	3686863	36079	1
Fage_P108a	91	Picture	Retrieval Sternberg Symbols	3688103	0	1	24824	2	0	next	incorrect	415
Fage_P108a	91	Response	2	3697713	9610	1
Fage_P108a	91	Pulse	99	3699263	11160	1
Fage_P108a	91	Pulse	99	3711663	23560	1
Fage_P108a	92	Picture	Fixation Cross after Retrieval	3712927	0	1	112291	2	0	next	other	0
Fage_P108a	92	Pulse	99	3724063	11136	1
Fage_P108a	92	Pulse	99	3736462	23535	1
Fage_P108a	92	Pulse	99	3748862	35935	1
Fage_P108a	92	Pulse	99	3761262	48335	1
Fage_P108a	92	Pulse	99	3773661	60734	1
Fage_P108a	92	Pulse	99	3786061	73134	1
Fage_P108a	92	Pulse	99	3798461	85534	1
Fage_P108a	92	Pulse	99	3810860	97933	1
Fage_P108a	92	Pulse	99	3823260	110333	1
Fage_P108a	93	Picture	Encoding Sternberg Symbols	3825218	0	1	24824	2	0	next	other	0
Fage_P108a	93	Pulse	99	3835660	10442	1
Fage_P108a	93	Pulse	99	3848059	22841	1
Fage_P108a	94	Picture	Fixation Cross Sternberg Symbols after Encoding	3850042	0	1	12495	2	0	next	other	0
Fage_P108a	94	Pulse	99	3860459	10417	1
Fage_P108a	95	Picture	Stroop Sternberg	3862537	0	1	24824	2	0	next	incorrect	434
Fage_P108a	95	Response	2	3871259	8722	1
Fage_P108a	95	Pulse	99	3872859	10322	1
Fage_P108a	95	Pulse	99	3885259	22722	1
Fage_P108a	96	Picture	Fixation Cross Sternberg Symbols after Stroop	3887361	0	1	37320	2	0	next	other	0
Fage_P108a	96	Pulse	99	3897658	10297	1
Fage_P108a	96	Pulse	99	3910058	22697	1
Fage_P108a	96	Pulse	99	3922458	35097	1
Fage_P108a	97	Picture	Retrieval Sternberg Symbols	3924681	0	1	24824	2	0	next	hit	442
Fage_P108a	97	Response	1	3932167	7486	1
Fage_P108a	97	Pulse	99	3934857	10176	1
Fage_P108a	97	Pulse	99	3947257	22576	1
Fage_P108a	98	Picture	Fixation Cross after Retrieval	3949505	0	1	136948	2	0	next	other	0
Fage_P108a	98	Pulse	99	3959657	10152	1
Fage_P108a	98	Pulse	99	3972056	22551	1
Fage_P108a	98	Pulse	99	3984456	34951	1
Fage_P108a	98	Pulse	99	3996856	47351	1
Fage_P108a	98	Pulse	99	4009255	59750	1
Fage_P108a	98	Pulse	99	4021655	72150	1
Fage_P108a	98	Pulse	99	4034055	84550	1
Fage_P108a	98	Pulse	99	4046455	96950	1
Fage_P108a	98	Pulse	99	4058854	109349	1
Fage_P108a	98	Pulse	99	4071254	121749	1
Fage_P108a	98	Pulse	99	4083654	134149	1
Fage_P108a	99	Picture	Encoding Sternberg Symbols	4086453	0	1	24824	2	0	next	other	0
Fage_P108a	99	Pulse	99	4096053	9600	1
Fage_P108a	99	Pulse	99	4108453	22000	1
Fage_P108a	100	Picture	Fixation Cross Sternberg Symbols after Encoding	4111277	0	1	12495	2	0	next	other	0
Fage_P108a	100	Pulse	99	4120853	9576	1
Fage_P108a	101	Picture	Stroop Sternberg	4123772	0	1	24824	3	0	next	incorrect	464
Fage_P108a	101	Pulse	99	4133252	9480	1
Fage_P108a	101	Response	2	4133602	9830	1
Fage_P108a	101	Pulse	99	4145652	21880	1
Fage_P108a	102	Picture	Fixation Cross Sternberg Symbols after Stroop	4148596	0	2	37319	3	0	next	other	0
Fage_P108a	102	Pulse	99	4158052	9456	1
Fage_P108a	102	Pulse	99	4170451	21855	1
Fage_P108a	102	Pulse	99	4182851	34255	1
Fage_P108a	103	Picture	Retrieval Sternberg Symbols	4185915	0	1	24824	2	0	next	hit	472
Fage_P108a	103	Pulse	99	4195251	9336	1
Fage_P108a	103	Response	1	4203721	17806	1
Fage_P108a	103	Pulse	99	4207650	21735	1
Fage_P108a	104	Picture	Fixation Cross after Retrieval	4210739	0	1	149444	2	0	next	other	0
Fage_P108a	104	Pulse	99	4220050	9311	1
Fage_P108a	104	Pulse	99	4232450	21711	1
Fage_P108a	104	Pulse	99	4244850	34111	1
Fage_P108a	104	Pulse	99	4257249	46510	1
Fage_P108a	104	Pulse	99	4269649	58910	1
Fage_P108a	104	Pulse	99	4282049	71310	1
Fage_P108a	104	Pulse	99	4294448	83709	1
Fage_P108a	104	Pulse	99	4306848	96109	1
Fage_P108a	104	Pulse	99	4319248	108509	1
Fage_P108a	104	Pulse	99	4331647	120908	1
Fage_P108a	104	Pulse	99	4344047	133308	1
Fage_P108a	104	Pulse	99	4356447	145708	1
Fage_P108a	105	Picture	Encoding Sternberg Symbols	4360183	0	1	24824	2	0	next	other	0
Fage_P108a	105	Pulse	99	4368847	8664	1
Fage_P108a	105	Pulse	99	4381246	21063	1
Fage_P108a	106	Picture	Fixation Cross Sternberg Symbols after Encoding	4385007	0	1	12495	2	0	next	other	0
Fage_P108a	106	Pulse	99	4393646	8639	1
Fage_P108a	107	Picture	Stroop Sternberg	4397502	0	1	24824	2	0	next	hit	494
Fage_P108a	107	Pulse	99	4406046	8544	1
Fage_P108a	107	Response	1	4409755	12253	1
Fage_P108a	107	Pulse	99	4418445	20943	1
Fage_P108a	108	Picture	Fixation Cross Sternberg Symbols after Stroop	4422326	0	1	37319	2	0	next	other	0
Fage_P108a	108	Pulse	99	4430845	8519	1
Fage_P108a	108	Pulse	99	4443245	20919	1
Fage_P108a	108	Pulse	99	4455644	33318	1
Fage_P108a	109	Picture	Retrieval Sternberg Symbols	4459645	0	1	24824	2	0	next	incorrect	502
Fage_P108a	109	Pulse	99	4468044	8399	1
Fage_P108a	109	Response	2	4469914	10269	1
Fage_P108a	109	Pulse	99	4480444	20799	1
Fage_P108a	110	Picture	Fixation Cross after Retrieval	4484469	0	1	136949	2	0	next	other	0
Fage_P108a	110	Pulse	99	4492843	8374	1
Fage_P108a	110	Pulse	99	4505243	20774	1
Fage_P108a	110	Pulse	99	4517643	33174	1
Fage_P108a	110	Pulse	99	4530042	45573	1
Fage_P108a	110	Pulse	99	4542442	57973	1
Fage_P108a	110	Pulse	99	4554842	70373	1
Fage_P108a	110	Pulse	99	4567242	82773	1
Fage_P108a	110	Pulse	99	4579641	95172	1
Fage_P108a	110	Pulse	99	4592041	107572	1
Fage_P108a	110	Pulse	99	4604441	119972	1
Fage_P108a	110	Pulse	99	4616840	132371	1
Fage_P108a	111	Picture	Encoding Sternberg Symbols	4621418	0	1	24824	2	0	next	other	0
Fage_P108a	111	Pulse	99	4629240	7822	1
Fage_P108a	111	Pulse	99	4641640	20222	1
Fage_P108a	112	Picture	Fixation Cross Sternberg Symbols after Encoding	4646242	0	1	12495	2	0	next	other	0
Fage_P108a	112	Pulse	99	4654049	7807	1
Fage_P108a	113	Picture	Stroop Sternberg	4658737	0	1	24824	2	0	next	incorrect	523
Fage_P108a	113	Pulse	99	4666449	7712	1
Fage_P108a	113	Response	2	4667409	8672	1
Fage_P108a	113	Pulse	99	4678839	20102	1
Fage_P108a	114	Picture	Fixation Cross Sternberg Symbols after Stroop	4683561	0	1	37319	2	0	next	other	0
Fage_P108a	114	Pulse	99	4691238	7677	1
Fage_P108a	114	Pulse	99	4703638	20077	1
Fage_P108a	114	Pulse	99	4716038	32477	1
Fage_P108a	115	Picture	Retrieval Sternberg Symbols	4720880	0	1	24824	2	0	next	incorrect	531
Fage_P108a	115	Pulse	99	4728448	7568	1
Fage_P108a	115	Response	2	4734497	13617	1
Fage_P108a	115	Pulse	99	4740847	19967	1
Fage_P108a	116	Picture	Fixation Cross after Retrieval	4745704	0	1	112291	2	0	next	other	0
Fage_P108a	116	Pulse	99	4753247	7543	1
Fage_P108a	116	Pulse	99	4765647	19943	1
Fage_P108a	116	Pulse	99	4778046	32342	1
Fage_P108a	116	Pulse	99	4790446	44742	1
Fage_P108a	116	Pulse	99	4802846	57142	1
Fage_P108a	116	Pulse	99	4815245	69541	1
Fage_P108a	116	Pulse	99	4827645	81941	1
Fage_P108a	116	Pulse	99	4840045	94341	1
Fage_P108a	116	Pulse	99	4852444	106740	1
Fage_P108a	117	Picture	Encoding Sternberg Symbols	4857995	0	1	24824	2	0	next	other	0
Fage_P108a	117	Pulse	99	4864844	6849	1
Fage_P108a	117	Pulse	99	4877244	19249	1
Fage_P108a	118	Picture	Fixation Cross Sternberg Symbols after Encoding	4882819	0	1	12495	2	0	next	other	0
Fage_P108a	118	Pulse	99	4889643	6824	1
Fage_P108a	119	Picture	Stroop Sternberg	4895314	0	1	24824	2	0	next	incorrect	550
Fage_P108a	119	Pulse	99	4902043	6729	1
Fage_P108a	119	Response	2	4904143	8829	1
Fage_P108a	119	Pulse	99	4914443	19129	1
Fage_P108a	120	Picture	Fixation Cross Sternberg Symbols after Stroop	4920138	0	1	37319	3	0	next	other	0
Fage_P108a	120	Pulse	99	4926843	6705	1
Fage_P108a	120	Pulse	99	4939242	19104	1
Fage_P108a	120	Pulse	99	4951642	31504	1
Fage_P108a	121	Picture	Retrieval Sternberg Symbols	4957457	0	2	24824	3	0	next	incorrect	558
Fage_P108a	121	Pulse	99	4964042	6585	1
Fage_P108a	121	Response	2	4968181	10724	1
Fage_P108a	121	Pulse	99	4976441	18984	1
Fage_P108a	122	Picture	Fixation Cross after Retrieval	4982281	0	1	149444	2	0	next	other	0
Fage_P108a	122	Pulse	99	4988841	6560	1
Fage_P108a	122	Pulse	99	5001241	18960	1
Fage_P108a	122	Pulse	99	5013640	31359	1
Fage_P108a	122	Pulse	99	5026040	43759	1
Fage_P108a	122	Pulse	99	5038440	56159	1
Fage_P108a	122	Pulse	99	5050839	68558	1
Fage_P108a	122	Pulse	99	5063239	80958	1
Fage_P108a	122	Pulse	99	5075639	93358	1
Fage_P108a	122	Pulse	99	5088038	105757	1
Fage_P108a	122	Pulse	99	5100438	118157	1
Fage_P108a	122	Pulse	99	5112838	130557	1
Fage_P108a	122	Pulse	99	5125238	142957	1
Fage_P108a	123	Picture	Encoding Sternberg Symbols	5131725	0	1	24824	2	0	next	other	0
Fage_P108a	123	Pulse	99	5137637	5912	1
Fage_P108a	123	Pulse	99	5150037	18312	1
Fage_P108a	124	Picture	Fixation Cross Sternberg Symbols after Encoding	5156549	0	1	12495	2	0	next	other	0
Fage_P108a	124	Pulse	99	5162437	5888	1
Fage_P108a	125	Picture	Stroop Sternberg	5169044	0	1	24824	2	0	next	incorrect	580
Fage_P108a	125	Pulse	99	5174836	5792	1
Fage_P108a	125	Response	2	5178456	9412	1
Fage_P108a	125	Pulse	99	5187236	18192	1
Fage_P108a	126	Picture	Fixation Cross Sternberg Symbols after Stroop	5193868	0	1	37319	2	0	next	other	0
Fage_P108a	126	Pulse	99	5199636	5768	1
Fage_P108a	126	Pulse	99	5212035	18167	1
Fage_P108a	126	Pulse	99	5224435	30567	1
Fage_P108a	127	Picture	Retrieval Sternberg Symbols	5231187	0	1	24824	2	0	next	hit	588
Fage_P108a	127	Pulse	99	5236835	5648	1
Fage_P108a	127	Response	1	5242855	11668	1
Fage_P108a	127	Pulse	99	5249234	18047	1
Fage_P108a	128	Picture	Fixation Cross after Retrieval	5256011	0	1	124620	2	0	next	other	0
Fage_P108a	128	Pulse	99	5261634	5623	1
Fage_P108a	128	Pulse	99	5274034	18023	1
Fage_P108a	128	Pulse	99	5286434	30423	1
Fage_P108a	128	Pulse	99	5298833	42822	1
Fage_P108a	128	Pulse	99	5311233	55222	1
Fage_P108a	128	Pulse	99	5323633	67622	1
Fage_P108a	128	Pulse	99	5336032	80021	1
Fage_P108a	128	Pulse	99	5348432	92421	1
Fage_P108a	128	Pulse	99	5360832	104821	1
Fage_P108a	128	Pulse	99	5373231	117220	1
Fage_P108a	129	Picture	Encoding Sternberg Symbols	5380631	0	1	24824	2	0	next	other	0
Fage_P108a	129	Pulse	99	5385631	5000	1
Fage_P108a	129	Pulse	99	5398031	17400	1
Fage_P108a	130	Picture	Fixation Cross Sternberg Symbols after Encoding	5405455	0	1	12495	2	0	next	other	0
Fage_P108a	130	Pulse	99	5410431	4976	1
Fage_P108a	131	Picture	Stroop Sternberg	5417950	0	1	24824	2	0	next	incorrect	608
Fage_P108a	131	Pulse	99	5422830	4880	1
Fage_P108a	131	Response	2	5426480	8530	1
Fage_P108a	131	Pulse	99	5435230	17280	1
Fage_P108a	132	Picture	Fixation Cross Sternberg Symbols after Stroop	5442774	0	1	37319	3	0	next	other	0
Fage_P108a	132	Pulse	99	5447630	4856	1
Fage_P108a	132	Pulse	99	5460029	17255	1
Fage_P108a	132	Pulse	99	5472429	29655	1
Fage_P108a	133	Picture	Retrieval Sternberg Symbols	5480093	0	2	24824	4	0	next	hit	616
Fage_P108a	133	Pulse	99	5484829	4736	1
Fage_P108a	133	Response	1	5491298	11205	1
Fage_P108a	133	Pulse	99	5497228	17135	1
Fage_P108a	134	Picture	Fixation Cross after Retrieval	5504917	0	2	112291	3	0	next	other	0
Fage_P108a	134	Pulse	99	5509628	4711	1
Fage_P108a	134	Pulse	99	5522028	17111	1
Fage_P108a	134	Pulse	99	5534427	29510	1
Fage_P108a	134	Pulse	99	5546827	41910	1
Fage_P108a	134	Pulse	99	5559227	54310	1
Fage_P108a	134	Pulse	99	5571626	66709	1
Fage_P108a	134	Pulse	99	5584026	79109	1
Fage_P108a	134	Pulse	99	5596426	91509	1
Fage_P108a	134	Pulse	99	5608826	103909	1
Fage_P108a	135	Picture	Encoding Sternberg Symbols	5617208	0	1	24824	2	0	next	other	0
Fage_P108a	135	Pulse	99	5621225	4017	1
Fage_P108a	135	Pulse	99	5633625	16417	1
Fage_P108a	136	Picture	Fixation Cross Sternberg Symbols after Encoding	5642032	0	1	12496	2	0	next	other	0
Fage_P108a	136	Pulse	99	5646025	3993	1
Fage_P108a	137	Picture	Stroop Sternberg	5654528	0	1	24824	2	0	next	hit	635
Fage_P108a	137	Pulse	99	5658424	3896	1
Fage_P108a	137	Response	1	5664444	9916	1
Fage_P108a	137	Pulse	99	5670824	16296	1
Fage_P108a	138	Picture	Fixation Cross Sternberg Symbols after Stroop	5679352	0	1	37319	2	0	next	other	0
Fage_P108a	138	Pulse	99	5683224	3872	1
Fage_P108a	138	Pulse	99	5695623	16271	1
Fage_P108a	138	Pulse	99	5708023	28671	1
Fage_P108a	139	Picture	Retrieval Sternberg Symbols	5716671	0	1	24824	2	0	next	hit	643
Fage_P108a	139	Pulse	99	5720423	3752	1
Fage_P108a	139	Response	1	5724912	8241	1
Fage_P108a	139	Pulse	99	5732822	16151	1
Fage_P108a	140	Picture	Fixation Cross after Retrieval	5741495	0	1	136948	2	0	next	other	0
Fage_P108a	140	Pulse	99	5745222	3727	1
Fage_P108a	140	Pulse	99	5757622	16127	1
Fage_P108a	140	Pulse	99	5770021	28526	1
Fage_P108a	140	Pulse	99	5782421	40926	1
Fage_P108a	140	Pulse	99	5794821	53326	1
Fage_P108a	140	Pulse	99	5807221	65726	1
Fage_P108a	140	Pulse	99	5819620	78125	1
Fage_P108a	140	Pulse	99	5832020	90525	1
Fage_P108a	140	Pulse	99	5844420	102925	1
Fage_P108a	140	Pulse	99	5856819	115324	1
Fage_P108a	140	Pulse	99	5869219	127724	1
Fage_P108a	141	Picture	Encoding Sternberg Symbols	5878443	0	1	24824	2	0	next	other	0
Fage_P108a	141	Pulse	99	5881619	3176	1
Fage_P108a	141	Pulse	99	5894018	15575	1
Fage_P108a	142	Picture	Fixation Cross Sternberg Symbols after Encoding	5903267	0	1	12495	2	0	next	other	0
Fage_P108a	142	Pulse	99	5906418	3151	1
Fage_P108a	143	Picture	Stroop Sternberg	5915762	0	1	24824	2	0	next	hit	664
Fage_P108a	143	Pulse	99	5918818	3056	1
Fage_P108a	143	Response	1	5924198	8436	1
Fage_P108a	143	Pulse	99	5931217	15455	1
Fage_P108a	144	Picture	Fixation Cross Sternberg Symbols after Stroop	5940586	0	1	37320	2	0	next	other	0
Fage_P108a	144	Pulse	99	5943617	3031	1
Fage_P108a	144	Pulse	99	5956017	15431	1
Fage_P108a	144	Pulse	99	5968417	27831	1
Fage_P108a	145	Picture	Retrieval Sternberg Symbols	5977906	0	1	24823	3	0	next	incorrect	672
Fage_P108a	145	Pulse	99	5980816	2910	1
Fage_P108a	145	Response	2	5986456	8550	1
Fage_P108a	145	Pulse	99	5993216	15310	1
Fage_P108a	146	Picture	Fixation Cross after Retrieval	6002729	0	2	112292	3	0	next	other	0
Fage_P108a	146	Pulse	99	6005616	2887	1
Fage_P108a	146	Pulse	99	6018015	15286	1
Fage_P108a	146	Pulse	99	6030415	27686	1
Fage_P108a	146	Pulse	99	6042815	40086	1
Fage_P108a	146	Pulse	99	6055214	52485	1
Fage_P108a	146	Pulse	99	6067614	64885	1
Fage_P108a	146	Pulse	99	6080014	77285	1
Fage_P108a	146	Pulse	99	6092413	89684	1
Fage_P108a	146	Pulse	99	6104813	102084	1
Fage_P108a	147	Picture	Instruction Sternberg Letters	6115021	0	1	37319	2	0	next	other	0
Fage_P108a	147	Pulse	99	6117213	2192	1
Fage_P108a	147	Pulse	99	6129612	14591	1
Fage_P108a	147	Pulse	99	6142012	26991	1
Fage_P108a	148	Picture	Encoding Sternberg Letters	6152340	0	1	24824	2	0	next	other	0
Fage_P108a	148	Pulse	99	6154412	2072	1
Fage_P108a	148	Pulse	99	6166812	14472	1
Fage_P108a	149	Picture	Fixation Cross Sternberg Letters after Encoding	6177164	0	1	12495	2	0	next	other	0
Fage_P108a	149	Pulse	99	6179211	2047	1
Fage_P108a	150	Picture	Stroop Sternberg	6189659	0	1	24824	2	0	next	incorrect	695
Fage_P108a	150	Pulse	99	6191611	1952	1
Fage_P108a	150	Response	2	6200350	10691	1
Fage_P108a	150	Pulse	99	6204011	14352	1
Fage_P108a	151	Picture	Fixation Cross Sternberg Letters after Stroop	6214483	0	1	37319	2	0	next	other	0
Fage_P108a	151	Pulse	99	6216410	1927	1
Fage_P108a	151	Pulse	99	6228810	14327	1
Fage_P108a	151	Pulse	99	6241210	26727	1
Fage_P108a	152	Picture	Retrieval Sternberg Letters	6251802	0	1	24823	5	0	next	incorrect	703
Fage_P108a	152	Pulse	99	6253609	1807	1
Fage_P108a	152	Response	2	6260609	8807	1
Fage_P108a	152	Pulse	99	6266009	14207	1
Fage_P108a	153	Picture	Fixation Cross after Retrieval	6276625	0	4	112292	5	0	next	other	0
Fage_P108a	153	Pulse	99	6278409	1784	1
Fage_P108a	153	Pulse	99	6290808	14183	1
Fage_P108a	153	Pulse	99	6303208	26583	1
Fage_P108a	153	Pulse	99	6315608	38983	1
Fage_P108a	153	Pulse	99	6328008	51383	1
Fage_P108a	153	Pulse	99	6340407	63782	1
Fage_P108a	153	Pulse	99	6352807	76182	1
Fage_P108a	153	Pulse	99	6365207	88582	1
Fage_P108a	153	Pulse	99	6377606	100981	1
Fage_P108a	154	Picture	Encoding Sternberg Letters	6388917	0	1	24824	2	0	next	other	0
Fage_P108a	154	Pulse	99	6390006	1089	1
Fage_P108a	154	Pulse	99	6402406	13489	1
Fage_P108a	155	Picture	Fixation Cross Sternberg Letters after Encoding	6413741	0	1	12495	2	0	next	other	0
Fage_P108a	155	Pulse	99	6414805	1064	1
Fage_P108a	156	Picture	Stroop Sternberg	6426236	0	1	24824	2	0	next	incorrect	722
Fage_P108a	156	Pulse	99	6427205	969	1
Fage_P108a	156	Response	2	6435765	9529	1
Fage_P108a	156	Pulse	99	6439605	13369	1
Fage_P108a	157	Picture	Fixation Cross Sternberg Letters after Stroop	6451060	0	1	37320	2	0	next	other	0
Fage_P108a	157	Pulse	99	6452004	944	1
Fage_P108a	157	Pulse	99	6464404	13344	1
Fage_P108a	157	Pulse	99	6476804	25744	1
Fage_P108a	158	Picture	Retrieval Sternberg Letters	6488380	0	1	24824	2	0	next	hit	730
Fage_P108a	158	Pulse	99	6489204	824	1
Fage_P108a	158	Response	1	6495343	6963	1
Fage_P108a	158	Pulse	99	6501603	13223	1
Fage_P108a	159	Picture	Fixation Cross after Retrieval	6513204	0	1	149443	2	0	next	other	0
Fage_P108a	159	Pulse	99	6514013	809	1
Fage_P108a	159	Pulse	99	6526413	13209	1
Fage_P108a	159	Pulse	99	6538812	25608	1
Fage_P108a	159	Pulse	99	6551212	38008	1
Fage_P108a	159	Pulse	99	6563612	50408	1
Fage_P108a	159	Pulse	99	6576011	62807	1
Fage_P108a	159	Pulse	99	6588411	75207	1
Fage_P108a	159	Pulse	99	6600811	87607	1
Fage_P108a	159	Pulse	99	6613210	100006	1
Fage_P108a	159	Pulse	99	6625610	112406	1
Fage_P108a	159	Pulse	99	6638010	124806	1
Fage_P108a	159	Pulse	99	6650409	137205	1
Fage_P108a	160	Picture	Encoding Sternberg Letters	6662647	0	1	24824	2	0	next	other	0
Fage_P108a	160	Pulse	99	6662809	162	1
Fage_P108a	160	Pulse	99	6675209	12562	1
Fage_P108a	161	Picture	Fixation Cross Sternberg Letters after Encoding	6687471	0	1	12495	2	0	next	other	0
Fage_P108a	161	Pulse	99	6687609	138	1
Fage_P108a	162	Picture	Stroop Sternberg	6699966	0	1	24824	2	0	next	hit	752
Fage_P108a	162	Pulse	99	6700008	42	1
Fage_P108a	162	Response	1	6710798	10832	1
Fage_P108a	162	Pulse	99	6712408	12442	1
Fage_P108a	163	Picture	Fixation Cross Sternberg Letters after Stroop	6724790	0	1	37320	2	0	next	other	0
Fage_P108a	163	Pulse	99	6724808	18	1
Fage_P108a	163	Pulse	99	6737207	12417	1
Fage_P108a	163	Pulse	99	6749607	24817	1
Fage_P108a	163	Pulse	99	6762007	37217	1
Fage_P108a	164	Picture	Retrieval Sternberg Letters	6762110	0	1	24824	2	0	next	hit	761
Fage_P108a	164	Pulse	99	6774406	12296	1
Fage_P108a	164	Response	1	6775746	13636	1
Fage_P108a	164	Pulse	99	6786806	24696	1
Fage_P108a	165	Picture	Fixation Cross after Retrieval	6786934	0	1	124619	2	0	next	other	0
Fage_P108a	165	Pulse	99	6799206	12272	1
Fage_P108a	165	Pulse	99	6811605	24671	1
Fage_P108a	165	Pulse	99	6824005	37071	1
Fage_P108a	165	Pulse	99	6836405	49471	1
Fage_P108a	165	Pulse	99	6848804	61870	1
Fage_P108a	165	Pulse	99	6861204	74270	1
Fage_P108a	165	Pulse	99	6873604	86670	1
Fage_P108a	165	Pulse	99	6886003	99069	1
Fage_P108a	165	Pulse	99	6898403	111469	1
Fage_P108a	165	Pulse	99	6910803	123869	1
Fage_P108a	166	Picture	Encoding Sternberg Letters	6911553	0	1	24824	2	0	next	other	0
Fage_P108a	166	Pulse	99	6923203	11650	1
Fage_P108a	166	Pulse	99	6935602	24049	1
Fage_P108a	167	Picture	Fixation Cross Sternberg Letters after Encoding	6936377	0	1	12495	3	0	next	other	0
Fage_P108a	167	Pulse	99	6948002	11625	1
Fage_P108a	168	Picture	Stroop Sternberg	6948872	0	2	24824	3	0	next	hit	780
Fage_P108a	168	Response	1	6958132	9260	1
Fage_P108a	168	Pulse	99	6960402	11530	1
Fage_P108a	168	Pulse	99	6972801	23929	1
Fage_P108a	169	Picture	Fixation Cross Sternberg Letters after Stroop	6973696	0	1	37320	2	0	next	other	0
Fage_P108a	169	Pulse	99	6985201	11505	1
Fage_P108a	169	Pulse	99	6997601	23905	1
Fage_P108a	169	Pulse	99	7010000	36304	1
Fage_P108a	170	Picture	Retrieval Sternberg Letters	7011016	0	1	24824	2	0	next	incorrect	788
Fage_P108a	170	Response	2	7020710	9694	1
Fage_P108a	170	Pulse	99	7022400	11384	1
Fage_P108a	170	Pulse	99	7034800	23784	1
Fage_P108a	171	Picture	Fixation Cross after Retrieval	7035840	0	1	137115	2	0	next	other	0
Fage_P108a	171	Pulse	99	7047200	11360	1
Fage_P108a	171	Pulse	99	7059599	23759	1
Fage_P108a	171	Pulse	99	7071999	36159	1
Fage_P108a	171	Pulse	99	7084399	48559	1
Fage_P108a	171	Pulse	99	7096798	60958	1
Fage_P108a	171	Pulse	99	7109198	73358	1
Fage_P108a	171	Pulse	99	7121598	85758	1
Fage_P108a	171	Pulse	99	7133997	98157	1
Fage_P108a	171	Pulse	99	7146397	110557	1
Fage_P108a	171	Pulse	99	7158797	122957	1
Fage_P108a	171	Pulse	99	7171197	135357	1
Fage_P108a	172	Picture	Encoding Sternberg Letters	7172955	0	1	24824	2	0	next	other	0
Fage_P108a	172	Pulse	99	7183596	10641	1
Fage_P108a	172	Pulse	99	7195996	23041	1
Fage_P108a	173	Picture	Fixation Cross Sternberg Letters after Encoding	7197779	0	1	12495	2	0	next	other	0
Fage_P108a	173	Pulse	99	7208396	10617	1
Fage_P108a	174	Picture	Stroop Sternberg	7210274	0	1	24824	2	0	next	incorrect	810
Fage_P108a	174	Pulse	99	7220795	10521	1
Fage_P108a	174	Response	2	7223055	12781	1
Fage_P108a	174	Pulse	99	7233195	22921	1
Fage_P108a	175	Picture	Fixation Cross Sternberg Letters after Stroop	7235098	0	1	37319	2	0	next	other	0
Fage_P108a	175	Pulse	99	7245595	10497	1
Fage_P108a	175	Pulse	99	7257994	22896	1
Fage_P108a	175	Pulse	99	7270394	35296	1
Fage_P108a	176	Picture	Retrieval Sternberg Letters	7272417	0	1	24824	2	0	next	hit	817
Fage_P108a	176	Response	1	7279144	6727	1
Fage_P108a	176	Pulse	99	7282794	10377	1
Fage_P108a	176	Pulse	99	7295193	22776	1
Fage_P108a	177	Picture	Fixation Cross after Retrieval	7297241	0	1	124620	2	0	next	other	0
Fage_P108a	177	Pulse	99	7307593	10352	1
Fage_P108a	177	Pulse	99	7319993	22752	1
Fage_P108a	177	Pulse	99	7332392	35151	1
Fage_P108a	177	Pulse	99	7344792	47551	1
Fage_P108a	177	Pulse	99	7357192	59951	1
Fage_P108a	177	Pulse	99	7369592	72351	1
Fage_P108a	177	Pulse	99	7381991	84750	1
Fage_P108a	177	Pulse	99	7394391	97150	1
Fage_P108a	177	Pulse	99	7406791	109550	1
Fage_P108a	177	Pulse	99	7419190	121949	1
Fage_P108a	178	Picture	Encoding Sternberg Letters	7421861	0	1	24824	2	0	next	other	0
Fage_P108a	178	Pulse	99	7431590	9729	1
Fage_P108a	178	Pulse	99	7443990	22129	1
Fage_P108a	179	Picture	Fixation Cross Sternberg Letters after Encoding	7446685	0	1	12495	2	0	next	other	0
Fage_P108a	179	Pulse	99	7456389	9704	1
Fage_P108a	180	Picture	Stroop Sternberg	7459180	0	1	24824	2	0	next	incorrect	837
Fage_P108a	180	Response	2	7468289	9109	1
Fage_P108a	180	Pulse	99	7468789	9609	1
Fage_P108a	180	Pulse	99	7481189	22009	1
Fage_P108a	181	Picture	Fixation Cross Sternberg Letters after Stroop	7484004	0	1	37319	2	0	next	other	0
Fage_P108a	181	Pulse	99	7493588	9584	1
Fage_P108a	181	Pulse	99	7505988	21984	1
Fage_P108a	181	Pulse	99	7518388	34384	1
Fage_P108a	182	Picture	Retrieval Sternberg Letters	7521323	0	1	24824	2	0	next	hit	845
Fage_P108a	182	Response	1	7529878	8555	1
Fage_P108a	182	Pulse	99	7530787	9464	1
Fage_P108a	182	Pulse	99	7543187	21864	1
Fage_P108a	183	Picture	Fixation Cross after Retrieval	7546147	0	1	112291	2	0	next	other	0
Fage_P108a	183	Pulse	99	7555587	9440	1
Fage_P108a	183	Pulse	99	7567987	21840	1
Fage_P108a	183	Pulse	99	7580386	34239	1
Fage_P108a	183	Pulse	99	7592786	46639	1
Fage_P108a	183	Pulse	99	7605186	59039	1
Fage_P108a	183	Pulse	99	7617585	71438	1
Fage_P108a	183	Pulse	99	7629985	83838	1
Fage_P108a	183	Pulse	99	7642385	96238	1
Fage_P108a	183	Pulse	99	7654784	108637	1
Fage_P108a	184	Picture	Encoding Sternberg Letters	7658438	0	1	24824	2	0	next	other	0
Fage_P108a	184	Pulse	99	7667184	8746	1
Fage_P108a	184	Pulse	99	7679584	21146	1
Fage_P108a	185	Picture	Fixation Cross Sternberg Letters after Encoding	7683262	0	1	12495	3	0	next	other	0
Fage_P108a	185	Pulse	99	7691983	8721	1
Fage_P108a	186	Picture	Stroop Sternberg	7695757	0	2	24824	3	0	next	hit	865
Fage_P108a	186	Pulse	99	7704383	8626	1
Fage_P108a	186	Response	1	7704773	9016	1
Fage_P108a	186	Pulse	99	7716783	21026	1
Fage_P108a	187	Picture	Fixation Cross Sternberg Letters after Stroop	7720581	0	1	37319	3	0	next	other	0
Fage_P108a	187	Pulse	99	7729183	8602	1
Fage_P108a	187	Pulse	99	7741582	21001	1
Fage_P108a	187	Pulse	99	7753982	33401	1
Fage_P108a	188	Picture	Retrieval Sternberg Letters	7757900	0	2	24824	3	0	next	incorrect	872
Fage_P108a	188	Response	2	7765952	8052	1
Fage_P108a	188	Pulse	99	7766381	8481	1
Fage_P108a	188	Pulse	99	7778781	20881	1
Fage_P108a	189	Picture	Fixation Cross after Retrieval	7782724	0	1	112291	2	0	next	other	0
Fage_P108a	189	Pulse	99	7791181	8457	1
Fage_P108a	189	Pulse	99	7803581	20857	1
Fage_P108a	189	Pulse	99	7815980	33256	1
Fage_P108a	189	Pulse	99	7828380	45656	1
Fage_P108a	189	Pulse	99	7840780	58056	1
Fage_P108a	189	Pulse	99	7853179	70455	1
Fage_P108a	189	Pulse	99	7865579	82855	1
Fage_P108a	189	Pulse	99	7877979	95255	1
Fage_P108a	189	Pulse	99	7890378	107654	1
Fage_P108a	190	Picture	Encoding Sternberg Letters	7895015	0	1	24824	2	0	next	other	0
Fage_P108a	190	Pulse	99	7902778	7763	1
Fage_P108a	190	Pulse	99	7915178	20163	1
Fage_P108a	191	Picture	Fixation Cross Sternberg Letters after Encoding	7919839	0	1	12496	2	0	next	other	0
Fage_P108a	191	Pulse	99	7927578	7739	1
Fage_P108a	192	Picture	Stroop Sternberg	7932335	0	1	24824	2	0	next	incorrect	892
Fage_P108a	192	Pulse	99	7939977	7642	1
Fage_P108a	192	Response	2	7941417	9082	1
Fage_P108a	192	Pulse	99	7952377	20042	1
Fage_P108a	193	Picture	Fixation Cross Sternberg Letters after Stroop	7957159	0	1	37319	2	0	next	other	0
Fage_P108a	193	Pulse	99	7964777	7618	1
Fage_P108a	193	Pulse	99	7977176	20017	1
Fage_P108a	193	Pulse	99	7989576	32417	1
Fage_P108a	194	Picture	Retrieval Sternberg Letters	7994478	0	1	24824	2	0	next	hit	900
Fage_P108a	194	Pulse	99	8001976	7498	1
Fage_P108a	194	Response	1	8009285	14807	1
Fage_P108a	194	Pulse	99	8014375	19897	1
Fage_P108a	195	Picture	Fixation Cross after Retrieval	8019302	0	1	137115	2	0	next	other	0
Fage_P108a	195	Pulse	99	8026775	7473	1
Fage_P108a	195	Pulse	99	8039175	19873	1
Fage_P108a	195	Pulse	99	8051574	32272	1
Fage_P108a	195	Pulse	99	8063974	44672	1
Fage_P108a	195	Pulse	99	8076374	57072	1
Fage_P108a	195	Pulse	99	8088773	69471	1
Fage_P108a	195	Pulse	99	8101173	81871	1
Fage_P108a	195	Pulse	99	8113573	94271	1
Fage_P108a	195	Pulse	99	8125973	106671	1
Fage_P108a	195	Pulse	99	8138372	119070	1
Fage_P108a	195	Pulse	99	8150772	131470	1
Fage_P108a	196	Picture	Encoding Sternberg Letters	8156417	0	1	24824	2	0	next	other	0
Fage_P108a	196	Pulse	99	8163172	6755	1
Fage_P108a	196	Pulse	99	8175571	19154	1
Fage_P108a	197	Picture	Fixation Cross Sternberg Letters after Encoding	8181241	0	1	12495	2	0	next	other	0
Fage_P108a	197	Pulse	99	8187971	6730	1
Fage_P108a	198	Picture	Stroop Sternberg	8193736	0	1	24824	2	0	next	hit	921
Fage_P108a	198	Pulse	99	8200371	6635	1
Fage_P108a	198	Response	1	8202691	8955	1
Fage_P108a	198	Pulse	99	8212770	19034	1
Fage_P108a	199	Picture	Fixation Cross Sternberg Letters after Stroop	8218560	0	1	37319	2	0	next	other	0
Fage_P108a	199	Pulse	99	8225170	6610	1
Fage_P108a	199	Pulse	99	8237570	19010	1
Fage_P108a	199	Pulse	99	8249969	31409	1
Fage_P108a	200	Picture	Retrieval Sternberg Letters	8255879	0	1	24824	2	0	next	incorrect	928
Fage_P108a	200	Response	2	8261759	5880	1
Fage_P108a	200	Pulse	99	8262369	6490	1
Fage_P108a	200	Pulse	99	8274769	18890	1
Fage_P108a	201	Picture	Fixation Cross after Retrieval	8280703	0	1	124620	2	0	next	other	0
Fage_P108a	201	Pulse	99	8287179	6476	1
Fage_P108a	201	Pulse	99	8299578	18875	1
Fage_P108a	201	Pulse	99	8311978	31275	1
Fage_P108a	201	Pulse	99	8324378	43675	1
Fage_P108a	201	Pulse	99	8336777	56074	1
Fage_P108a	201	Pulse	99	8349177	68474	1
Fage_P108a	201	Pulse	99	8361577	80874	1
Fage_P108a	201	Pulse	99	8373976	93273	1
Fage_P108a	201	Pulse	99	8386376	105673	1
Fage_P108a	201	Pulse	99	8398776	118073	1
Fage_P108a	202	Picture	Encoding Sternberg Letters	8405323	0	1	24824	2	0	next	other	0
Fage_P108a	202	Pulse	99	8411176	5853	1
Fage_P108a	202	Pulse	99	8423575	18252	1
Fage_P108a	203	Picture	Fixation Cross Sternberg Letters after Encoding	8430147	0	1	12495	2	0	next	other	0
Fage_P108a	203	Pulse	99	8435975	5828	1
Fage_P108a	204	Picture	Stroop Sternberg	8442642	0	1	24824	2	0	next	incorrect	949
Fage_P108a	204	Pulse	99	8448375	5733	1
Fage_P108a	204	Response	2	8453074	10432	1
Fage_P108a	204	Pulse	99	8460774	18132	1
Fage_P108a	205	Picture	Fixation Cross Sternberg Letters after Stroop	8467466	0	1	37319	2	0	next	other	0
Fage_P108a	205	Pulse	99	8473174	5708	1
Fage_P108a	205	Pulse	99	8485574	18108	1
Fage_P108a	205	Pulse	99	8497973	30507	1
Fage_P108a	206	Picture	Retrieval Sternberg Letters	8504785	0	1	24824	2	0	next	hit	957
Fage_P108a	206	Pulse	99	8510373	5588	1
Fage_P108a	206	Response	1	8515903	11118	1
Fage_P108a	206	Response	2	8521253	16468	1
Fage_P108a	206	Pulse	99	8522773	17988	1
Fage_P108a	207	Picture	Fixation Cross after Retrieval	8529609	0	1	149444	2	0	next	other	0
Fage_P108a	207	Pulse	99	8535172	5563	1
Fage_P108a	207	Pulse	99	8547572	17963	1
Fage_P108a	207	Pulse	99	8559972	30363	1
Fage_P108a	207	Pulse	99	8572371	42762	1
Fage_P108a	207	Pulse	99	8584771	55162	1
Fage_P108a	207	Pulse	99	8597171	67562	1
Fage_P108a	207	Pulse	99	8609571	79962	1
Fage_P108a	207	Pulse	99	8621970	92361	1
Fage_P108a	207	Pulse	99	8634370	104761	1
Fage_P108a	207	Pulse	99	8646770	117161	1
Fage_P108a	207	Pulse	99	8659169	129560	1
Fage_P108a	207	Pulse	99	8671569	141960	1
Fage_P108a	208	Picture	Encoding Sternberg Letters	8679053	0	1	24824	2	0	next	other	0
Fage_P108a	208	Pulse	99	8683969	4916	1
Fage_P108a	208	Pulse	99	8696368	17315	1
Fage_P108a	209	Picture	Fixation Cross Sternberg Letters after Encoding	8703877	0	1	12495	2	0	next	other	0
Fage_P108a	209	Pulse	99	8708768	4891	1
Fage_P108a	210	Picture	Stroop Sternberg	8716372	0	1	24824	2	0	next	incorrect	980
Fage_P108a	210	Pulse	99	8721168	4796	1
Fage_P108a	210	Response	2	8726987	10615	1
Fage_P108a	210	Pulse	99	8733567	17195	1
Fage_P108a	211	Picture	Fixation Cross Sternberg Letters after Stroop	8741196	0	1	37319	2	0	next	other	0
Fage_P108a	211	Pulse	99	8745967	4771	1
Fage_P108a	211	Pulse	99	8758367	17171	1
Fage_P108a	211	Pulse	99	8770767	29571	1
Fage_P108a	212	Picture	Retrieval Sternberg Letters	8778515	0	1	24824	2	0	next	hit	988
Fage_P108a	212	Pulse	99	8783166	4651	1
Fage_P108a	212	Response	1	8786146	7631	1
Fage_P108a	212	Pulse	99	8795566	17051	1
Fage_P108a	213	Picture	Fixation Cross after Retrieval	8803339	0	1	124620	2	0	next	other	0
Fage_P108a	213	Pulse	99	8807966	4627	1
Fage_P108a	213	Pulse	99	8820365	17026	1
Fage_P108a	213	Pulse	99	8832765	29426	1
Fage_P108a	213	Pulse	99	8845165	41826	1
Fage_P108a	213	Pulse	99	8857564	54225	1
Fage_P108a	213	Pulse	99	8869964	66625	1
Fage_P108a	213	Pulse	99	8882364	79025	1
Fage_P108a	213	Pulse	99	8894763	91424	1
Fage_P108a	213	Pulse	99	8907163	103824	1
Fage_P108a	213	Pulse	99	8919563	116224	1
Fage_P108a	214	Picture	Encoding Sternberg Letters	8927959	0	1	24824	2	0	next	other	0
Fage_P108a	214	Pulse	99	8931963	4004	1
Fage_P108a	214	Pulse	99	8944362	16403	1
Fage_P108a	215	Picture	Fixation Cross Sternberg Letters after Encoding	8952783	0	1	12495	2	0	next	other	0
Fage_P108a	215	Pulse	99	8956762	3979	1
Fage_P108a	216	Picture	Stroop Sternberg	8965278	0	1	24824	2	0	next	incorrect	1008
Fage_P108a	216	Pulse	99	8969162	3884	1
Fage_P108a	216	Response	2	8974251	8973	1
Fage_P108a	216	Pulse	99	8981561	16283	1
Fage_P108a	217	Picture	Fixation Cross Sternberg Letters after Stroop	8990102	0	1	37319	2	0	next	other	0
Fage_P108a	217	Pulse	99	8993961	3859	1
Fage_P108a	217	Pulse	99	9006361	16259	1
Fage_P108a	217	Pulse	99	9018760	28658	1
Fage_P108a	218	Picture	Retrieval Sternberg Letters	9027421	0	1	24824	2	0	next	incorrect	1016
Fage_P108a	218	Pulse	99	9031160	3739	1
Fage_P108a	218	Response	2	9040290	12869	1
Fage_P108a	218	Pulse	99	9043560	16139	1
Fage_P108a	219	Picture	Fixation Cross after Retrieval	9052245	0	1	112291	2	0	next	other	0
Fage_P108a	219	Pulse	99	9055959	3714	1
Fage_P108a	219	Pulse	99	9068359	16114	1
Fage_P108a	219	Pulse	99	9080759	28514	1
Fage_P108a	219	Pulse	99	9093158	40913	1
Fage_P108a	219	Pulse	99	9105558	53313	1
Fage_P108a	219	Pulse	99	9117958	65713	1
Fage_P108a	219	Pulse	99	9130357	78112	1
Fage_P108a	219	Pulse	99	9142757	90512	1
Fage_P108a	219	Pulse	99	9155157	102912	1
Fage_P108a	220	Picture	Encoding Sternberg Letters	9164536	0	1	24824	2	0	next	other	0
Fage_P108a	220	Pulse	99	9167557	3021	1
Fage_P108a	220	Pulse	99	9179956	15420	1
Fage_P108a	221	Picture	Fixation Cross Sternberg Letters after Encoding	9189360	0	1	12495	3	0	next	other	0
Fage_P108a	221	Pulse	99	9192356	2996	1
Fage_P108a	222	Picture	Stroop Sternberg	9201855	0	2	24824	3	0	next	hit	1035
Fage_P108a	222	Pulse	99	9204756	2901	1
Fage_P108a	222	Response	1	9211005	9150	1
Fage_P108a	222	Pulse	99	9217155	15300	1
Fage_P108a	223	Picture	Fixation Cross Sternberg Letters after Stroop	9226679	0	1	37320	2	0	next	other	0
Fage_P108a	223	Pulse	99	9229555	2876	1
Fage_P108a	223	Pulse	99	9241955	15276	1
Fage_P108a	223	Pulse	99	9254354	27675	1
Fage_P108a	224	Picture	Retrieval Sternberg Letters	9263999	0	1	24824	2	0	next	incorrect	1043
Fage_P108a	224	Pulse	99	9266754	2755	1
Fage_P108a	224	Response	2	9274584	10585	1
Fage_P108a	224	Pulse	99	9279154	15155	1
Fage_P108a	225	Picture	Fixation Cross after Retrieval	9288823	0	1	124619	2	0	next	other	0
Fage_P108a	225	Pulse	99	9291553	2730	1
Fage_P108a	225	Pulse	99	9303953	15130	1
Fage_P108a	225	Pulse	99	9316353	27530	1
Fage_P108a	225	Pulse	99	9328753	39930	1
Fage_P108a	225	Pulse	99	9341152	52329	1
Fage_P108a	225	Pulse	99	9353552	64729	1
Fage_P108a	225	Pulse	99	9365952	77129	1
Fage_P108a	225	Pulse	99	9378351	89528	1
Fage_P108a	225	Pulse	99	9390751	101928	1
Fage_P108a	225	Pulse	99	9403151	114328	1
Fage_P108a	226	Picture	Encoding Sternberg Letters	9413442	0	1	24824	2	0	next	other	0
Fage_P108a	226	Pulse	99	9415550	2108	1
Fage_P108a	226	Pulse	99	9427950	14508	1
Fage_P108a	227	Picture	Fixation Cross Sternberg Letters after Encoding	9438266	0	1	12495	3	0	next	other	0
Fage_P108a	227	Pulse	99	9440350	2084	1
Fage_P108a	228	Picture	Stroop Sternberg	9450761	0	2	24824	4	0	next	incorrect	1063
Fage_P108a	228	Pulse	99	9452749	1988	1
Fage_P108a	228	Response	2	9459769	9008	1
Fage_P108a	228	Pulse	99	9465149	14388	1
Fage_P108a	229	Picture	Fixation Cross Sternberg Letters after Stroop	9475585	0	2	37320	3	0	next	other	0
Fage_P108a	229	Pulse	99	9477549	1964	1
Fage_P108a	229	Pulse	99	9489949	14364	1
Fage_P108a	229	Pulse	99	9502348	26763	1
Fage_P108a	230	Picture	Retrieval Sternberg Letters	9512905	0	1	24824	2	0	next	incorrect	1071
Fage_P108a	230	Pulse	99	9514748	1843	1
Fage_P108a	230	Response	2	9526008	13103	1
Fage_P108a	230	Pulse	99	9527147	14242	1
Fage_P108a	231	Picture	Fixation Cross after Retrieval	9537729	0	1	124619	2	0	next	other	0
Fage_P108a	231	Pulse	99	9539547	1818	1
Fage_P108a	231	Pulse	99	9551947	14218	1
Fage_P108a	231	Pulse	99	9564347	26618	1
Fage_P108a	231	Pulse	99	9576746	39017	1
Fage_P108a	231	Pulse	99	9589146	51417	1
Fage_P108a	231	Pulse	99	9601546	63817	1
Fage_P108a	231	Pulse	99	9613945	76216	1
Fage_P108a	231	Pulse	99	9626345	88616	1
Fage_P108a	231	Pulse	99	9638745	101016	1
Fage_P108a	231	Pulse	99	9651144	113415	1
Fage_P108a	232	Picture	Encoding Sternberg Letters	9662348	0	1	24824	2	0	next	other	0
Fage_P108a	232	Pulse	99	9663544	1196	1
Fage_P108a	232	Pulse	99	9675944	13596	1
Fage_P108a	233	Picture	Fixation Cross Sternberg Letters after Encoding	9687172	0	1	12496	2	0	next	other	0
Fage_P108a	233	Pulse	99	9688344	1172	1
Fage_P108a	234	Picture	Stroop Sternberg	9699668	0	1	24823	3	0	next	incorrect	1091
Fage_P108a	234	Pulse	99	9700743	1075	1
Fage_P108a	234	Response	2	9711063	11395	1
Fage_P108a	234	Pulse	99	9713143	13475	1
Fage_P108a	235	Picture	Fixation Cross Sternberg Letters after Stroop	9724491	0	2	37320	3	0	next	other	0
Fage_P108a	235	Pulse	99	9725543	1052	1
Fage_P108a	235	Pulse	99	9737942	13451	1
Fage_P108a	235	Pulse	99	9750342	25851	1
Fage_P108a	236	Picture	Retrieval Sternberg Letters	9761811	0	1	24824	2	0	next	incorrect	1099
Fage_P108a	236	Pulse	99	9762742	931	1
Fage_P108a	236	Response	2	9773641	11830	1
Fage_P108a	236	Pulse	99	9775141	13330	1
Fage_P108a	237	Picture	Fixation Cross after Retrieval	9786635	0	1	112291	2	0	next	other	0
Fage_P108a	237	Pulse	99	9787541	906	1
Fage_P108a	237	Pulse	99	9799941	13306	1
Fage_P108a	237	Pulse	99	9812340	25705	1
Fage_P108a	237	Pulse	99	9824740	38105	1
Fage_P108a	237	Pulse	99	9837140	50505	1
Fage_P108a	237	Pulse	99	9849539	62904	1
Fage_P108a	237	Pulse	99	9861939	75304	1
Fage_P108a	237	Pulse	99	9874339	87704	1
Fage_P108a	237	Pulse	99	9886739	100104	1
Fage_P108a	238	Picture	Encoding Sternberg Letters	9898926	0	1	24824	2	0	next	other	0
Fage_P108a	238	Pulse	99	9899138	212	1
Fage_P108a	238	Pulse	99	9911538	12612	1
Fage_P108a	239	Picture	Fixation Cross Sternberg Letters after Encoding	9923750	0	1	12495	2	0	next	other	0
Fage_P108a	239	Pulse	99	9923938	188	1
Fage_P108a	240	Picture	Stroop Sternberg	9936245	0	1	24824	2	0	next	incorrect	1118
Fage_P108a	240	Pulse	99	9936337	92	1
Fage_P108a	240	Response	2	9947277	11032	1
Fage_P108a	240	Pulse	99	9948737	12492	1
Fage_P108a	241	Picture	Fixation Cross Sternberg Letters after Stroop	9961069	0	1	37319	2	0	next	other	0
Fage_P108a	241	Pulse	99	9961137	68	1
Fage_P108a	241	Pulse	99	9973536	12467	1
Fage_P108a	241	Pulse	99	9985936	24867	1
Fage_P108a	241	Pulse	99	9998336	37267	1
Fage_P108a	242	Picture	Retrieval Sternberg Letters	9998388	0	1	24824	2	0	next	incorrect	1127
Fage_P108a	242	Pulse	99	10010736	12348	1
Fage_P108a	242	Response	2	10013235	14847	1
Fage_P108a	242	Pulse	99	10023135	24747	1
Fage_P108a	243	Picture	Fixation Cross after Retrieval	10023212	0	1	137115	2	0	next	other	0
Fage_P108a	243	Pulse	99	10035535	12323	1
Fage_P108a	243	Pulse	99	10047935	24723	1
Fage_P108a	243	Pulse	99	10060334	37122	1
Fage_P108a	243	Pulse	99	10072734	49522	1
Fage_P108a	243	Pulse	99	10085134	61922	1
Fage_P108a	243	Pulse	99	10097533	74321	1
Fage_P108a	243	Pulse	99	10109943	86731	1
Fage_P108a	243	Pulse	99	10122343	99131	1
Fage_P108a	243	Pulse	99	10134742	111530	1
Fage_P108a	243	Pulse	99	10147142	123930	1
Fage_P108a	243	Pulse	99	10159542	136330	1
Fage_P108a	244	Picture	Encoding Sternberg Letters	10160327	0	1	24824	2	0	next	other	0
Fage_P108a	244	Pulse	99	10171942	11615	1
Fage_P108a	244	Pulse	99	10184341	24014	1
Fage_P108a	245	Picture	Fixation Cross Sternberg Letters after Encoding	10185151	0	1	12495	2	0	next	other	0
Fage_P108a	245	Pulse	99	10196741	11590	1
Fage_P108a	246	Picture	Stroop Sternberg	10197646	0	1	24824	2	0	next	incorrect	1147
Fage_P108a	246	Response	2	10208191	10545	1
Fage_P108a	246	Pulse	99	10209140	11494	1
Fage_P108a	246	Pulse	99	10221540	23894	1
Fage_P108a	247	Picture	Fixation Cross Sternberg Letters after Stroop	10222470	0	1	37319	3	0	next	other	0
Fage_P108a	247	Pulse	99	10233940	11470	1
Fage_P108a	247	Pulse	99	10246340	23870	1
Fage_P108a	247	Pulse	99	10258739	36269	1
Fage_P108a	248	Picture	Retrieval Sternberg Letters	10259789	0	2	24824	4	0	next	incorrect	1155
Fage_P108a	248	Response	2	10270989	11200	1
Fage_P108a	248	Pulse	99	10271139	11350	1
Fage_P108a	248	Pulse	99	10283539	23750	1
Fage_P108a	249	Picture	Fixation Cross after Retrieval	10284613	0	2	149444	3	0	next	other	0
Fage_P108a	249	Pulse	99	10295938	11325	1
Fage_P108a	249	Pulse	99	10308338	23725	1
Fage_P108a	249	Pulse	99	10320738	36125	1
Fage_P108a	249	Pulse	99	10333137	48524	1
Fage_P108a	249	Pulse	99	10345537	60924	1
Fage_P108a	249	Pulse	99	10357937	73324	1
Fage_P108a	249	Pulse	99	10370337	85724	1
Fage_P108a	249	Pulse	99	10382736	98123	1
Fage_P108a	249	Pulse	99	10395136	110523	1
Fage_P108a	249	Pulse	99	10407536	122923	1
Fage_P108a	249	Pulse	99	10419935	135322	1
Fage_P108a	249	Pulse	99	10432335	147722	1
Fage_P108a	250	Picture	Encoding Sternberg Letters	10434057	0	1	24824	2	0	next	other	0
Fage_P108a	250	Pulse	99	10444735	10678	1
Fage_P108a	250	Pulse	99	10457134	23077	1
Fage_P108a	251	Picture	Fixation Cross Sternberg Letters after Encoding	10458881	0	1	12495	2	0	next	other	0
Fage_P108a	251	Pulse	99	10469534	10653	1
Fage_P108a	252	Picture	Stroop Sternberg	10471376	0	1	24824	2	0	next	hit	1178
Fage_P108a	252	Pulse	99	10481934	10558	1
Fage_P108a	252	Response	1	10485573	14197	1
Fage_P108a	252	Pulse	99	10494333	22957	1
Fage_P108a	253	Picture	Fixation Cross Sternberg Letters after Stroop	10496200	0	1	37319	3	0	next	other	0
Fage_P108a	253	Pulse	99	10506733	10533	1
Fage_P108a	253	Pulse	99	10519133	22933	1
Fage_P108a	253	Pulse	99	10531533	35333	1
Fage_P108a	254	Picture	Retrieval Sternberg Letters	10533519	0	2	24824	4	0	next	hit	1185
Fage_P108a	254	Response	1	10543772	10253	1
Fage_P108a	254	Pulse	99	10543932	10413	1
Fage_P108a	254	Pulse	99	10556332	22813	1
Fage_P108a	255	Picture	Fixation Cross after Retrieval	10558343	0	2	137115	3	0	next	other	0
Fage_P108a	255	Pulse	99	10568732	10389	1
Fage_P108a	255	Pulse	99	10581131	22788	1
Fage_P108a	255	Pulse	99	10593531	35188	1
Fage_P108a	255	Pulse	99	10605931	47588	1
Fage_P108a	255	Pulse	99	10618330	59987	1
Fage_P108a	255	Pulse	99	10630730	72387	1
Fage_P108a	255	Pulse	99	10643130	84787	1
Fage_P108a	255	Pulse	99	10655529	97186	1
Fage_P108a	255	Pulse	99	10667929	109586	1
Fage_P108a	255	Pulse	99	10680329	121986	1
Fage_P108a	255	Pulse	99	10692728	134385	1
Fage_P108a	256	Picture	Encoding Sternberg Letters	10695458	0	1	24824	2	0	next	other	0
Fage_P108a	256	Pulse	99	10705128	9670	1
Fage_P108a	256	Pulse	99	10717528	22070	1
Fage_P108a	257	Picture	Fixation Cross Sternberg Letters after Encoding	10720282	0	1	12496	2	0	next	other	0
Fage_P108a	257	Pulse	99	10729928	9646	1
Fage_P108a	258	Picture	Stroop Sternberg	10732778	0	1	24824	2	0	next	incorrect	1207
Fage_P108a	258	Pulse	99	10742327	9549	1
Fage_P108a	258	Response	2	10742367	9589	1
Fage_P108a	258	Pulse	99	10754727	21949	1
Fage_P108a	259	Picture	Fixation Cross Sternberg Letters after Stroop	10757602	0	1	37319	2	0	next	other	0
Fage_P108a	259	Pulse	99	10767127	9525	1
Fage_P108a	259	Pulse	99	10779526	21924	1
Fage_P108a	259	Pulse	99	10791926	34324	1
Fage_P108a	260	Picture	Retrieval Sternberg Letters	10794921	0	1	24824	2	0	next	incorrect	1215
Fage_P108a	260	Pulse	99	10804326	9405	1
Fage_P108a	260	Response	2	10807795	12874	1
Fage_P108a	260	Pulse	99	10816725	21804	1
Fage_P108a	261	Picture	Fixation Cross after Retrieval	10819745	0	1	112291	2	0	next	other	0
Fage_P108a	261	Pulse	99	10829125	9380	1
Fage_P108a	261	Pulse	99	10841525	21780	1
Fage_P108a	261	Pulse	99	10853924	34179	1
Fage_P108a	261	Pulse	99	10866324	46579	1
Fage_P108a	261	Pulse	99	10878724	58979	1
Fage_P108a	261	Pulse	99	10891123	71378	1
Fage_P108a	261	Pulse	99	10903523	83778	1
Fage_P108a	261	Pulse	99	10915923	96178	1
Fage_P108a	261	Pulse	99	10928323	108578	1
Fage_P108a	262	Picture	Encoding Sternberg Letters	10932036	0	1	24824	2	0	next	other	0
Fage_P108a	262	Pulse	99	10940722	8686	1
Fage_P108a	262	Pulse	99	10953122	21086	1
Fage_P108a	263	Picture	Fixation Cross Sternberg Letters after Encoding	10956860	0	1	12495	2	0	next	other	0
Fage_P108a	263	Pulse	99	10965522	8662	1
Fage_P108a	264	Picture	Stroop Sternberg	10969355	0	1	24824	2	0	next	incorrect	1234
Fage_P108a	264	Pulse	99	10977921	8566	1
Fage_P108a	264	Response	2	10979241	9886	1
Fage_P108a	264	Pulse	99	10990321	20966	1
Fage_P108a	265	Picture	Fixation Cross Sternberg Letters after Stroop	10994179	0	1	37319	2	0	next	other	0
Fage_P108a	265	Pulse	99	11002721	8542	1
Fage_P108a	265	Pulse	99	11015120	20941	1
Fage_P108a	265	Pulse	99	11027520	33341	1
Fage_P108a	266	Picture	Retrieval Sternberg Letters	11031498	0	1	24824	2	0	next	incorrect	1242
Fage_P108a	266	Pulse	99	11039920	8422	1
Fage_P108a	266	Response	2	11042800	11302	1
Fage_P108a	266	Pulse	99	11052319	20821	1
Fage_P108a	267	Picture	Fixation Cross after Retrieval	11056322	0	1	149444	2	0	next	other	0
Fage_P108a	267	Pulse	99	11064719	8397	1
Fage_P108a	267	Pulse	99	11077119	20797	1
Fage_P108a	267	Pulse	99	11089518	33196	1
Fage_P108a	267	Pulse	99	11101918	45596	1
Fage_P108a	267	Pulse	99	11114318	57996	1
Fage_P108a	267	Pulse	99	11126718	70396	1
Fage_P108a	267	Pulse	99	11139117	82795	1
Fage_P108a	267	Pulse	99	11151517	95195	1
Fage_P108a	267	Pulse	99	11163917	107595	1
Fage_P108a	267	Pulse	99	11176316	119994	1
Fage_P108a	267	Pulse	99	11188716	132394	1
Fage_P108a	267	Pulse	99	11201116	144794	1
Fage_P108a	268	Picture	Encoding Sternberg Letters	11205766	0	1	24824	2	0	next	other	0
Fage_P108a	268	Pulse	99	11213515	7749	1
Fage_P108a	268	Pulse	99	11225915	20149	1
Fage_P108a	269	Picture	Fixation Cross Sternberg Letters after Encoding	11230590	0	1	12495	2	0	next	other	0
Fage_P108a	269	Pulse	99	11238315	7725	1
Fage_P108a	270	Picture	Stroop Sternberg	11243085	0	1	24824	2	0	next	incorrect	1264
Fage_P108a	270	Pulse	99	11250715	7630	1
Fage_P108a	270	Response	2	11253404	10319	1
Fage_P108a	270	Pulse	99	11263114	20029	1
Fage_P108a	271	Picture	Fixation Cross Sternberg Letters after Stroop	11267909	0	1	37319	2	0	next	other	0
Fage_P108a	271	Pulse	99	11275514	7605	1
Fage_P108a	271	Pulse	99	11287914	20005	1
Fage_P108a	271	Pulse	99	11300313	32404	1
Fage_P108a	272	Picture	Retrieval Sternberg Letters	11305228	0	1	24824	2	0	next	hit	1272
Fage_P108a	272	Pulse	99	11312713	7485	1
Fage_P108a	272	Response	1	11315973	10745	1
Fage_P108a	272	Pulse	99	11325113	19885	1
Fage_P108a	273	Picture	Fixation Cross after Retrieval	11330052	0	1	124620	2	0	next	other	0
Fage_P108a	273	Pulse	99	11337512	7460	1
Fage_P108a	273	Pulse	99	11349912	19860	1
Fage_P108a	273	Pulse	99	11362312	32260	1
Fage_P108a	273	Pulse	99	11374711	44659	1
Fage_P108a	273	Pulse	99	11387111	57059	1
Fage_P108a	273	Pulse	99	11399511	69459	1
Fage_P108a	273	Pulse	99	11411911	81859	1
Fage_P108a	273	Pulse	99	11424310	94258	1
Fage_P108a	273	Pulse	99	11436710	106658	1
Fage_P108a	273	Pulse	99	11449110	119058	1
Fage_P108a	274	Picture	Encoding Sternberg Letters	11454672	0	1	24824	2	0	next	other	0
Fage_P108a	274	Pulse	99	11461509	6837	1
Fage_P108a	274	Pulse	99	11473909	19237	1
Fage_P108a	275	Picture	Fixation Cross Sternberg Letters after Encoding	11479496	0	1	12495	2	0	next	other	0
Fage_P108a	275	Pulse	99	11486309	6813	1
Fage_P108a	276	Picture	Stroop Sternberg	11491991	0	1	24824	2	0	next	incorrect	1292
Fage_P108a	276	Pulse	99	11498708	6717	1
Fage_P108a	276	Response	2	11502908	10917	1
Fage_P108a	276	Pulse	99	11511108	19117	1
Fage_P108a	277	Picture	Fixation Cross Sternberg Letters after Stroop	11516815	0	1	37319	2	0	next	other	0
Fage_P108a	277	Pulse	99	11523508	6693	1
Fage_P108a	277	Pulse	99	11535907	19092	1
Fage_P108a	277	Pulse	99	11548307	31492	1
Fage_P108a	278	Picture	Retrieval Sternberg Letters	11554134	0	1	24824	2	0	next	hit	1300
Fage_P108a	278	Pulse	99	11560707	6573	1
Fage_P108a	278	Response	1	11563287	9153	1
Fage_P108a	278	Pulse	99	11573107	18973	1
Fage_P108a	279	Picture	Fixation Cross after Retrieval	11578958	0	1	112291	2	0	next	other	0
Fage_P108a	279	Pulse	99	11585506	6548	1
Fage_P108a	279	Pulse	99	11597906	18948	1
Fage_P108a	279	Pulse	99	11610306	31348	1
Fage_P108a	279	Pulse	99	11622705	43747	1
Fage_P108a	279	Pulse	99	11635105	56147	1
Fage_P108a	279	Pulse	99	11647505	68547	1
Fage_P108a	279	Pulse	99	11659904	80946	1
Fage_P108a	279	Pulse	99	11672304	93346	1
Fage_P108a	279	Pulse	99	11684704	105746	1
Fage_P108a	280	Picture	Encoding Sternberg Letters	11691249	0	1	24824	2	0	next	other	0
Fage_P108a	280	Pulse	99	11697103	5854	1
Fage_P108a	280	Pulse	99	11709503	18254	1
Fage_P108a	281	Picture	Fixation Cross Sternberg Letters after Encoding	11716073	0	1	12495	3	0	next	other	0
Fage_P108a	281	Pulse	99	11721903	5830	1
Fage_P108a	282	Picture	Stroop Sternberg	11728568	0	2	24824	4	0	next	hit	1319
Fage_P108a	282	Pulse	99	11734302	5734	1
Fage_P108a	282	Response	1	11740852	12284	1
Fage_P108a	282	Pulse	99	11746702	18134	1
Fage_P108a	283	Picture	Fixation Cross Sternberg Letters after Stroop	11753392	0	2	37320	3	0	next	other	0
Fage_P108a	283	Pulse	99	11759102	5710	1
Fage_P108a	283	Pulse	99	11771502	18110	1
Fage_P108a	283	Pulse	99	11783901	30509	1
Fage_P108a	284	Picture	Retrieval Sternberg Letters	11790712	0	1	24824	2	0	next	hit	1327
Fage_P108a	284	Pulse	99	11796301	5589	1
Fage_P108a	284	Response	1	11803001	12289	1
Fage_P108a	284	Pulse	99	11808700	17988	1
Fage_P108a	285	Picture	Fixation Cross after Retrieval	11815536	0	1	137115	2	0	next	other	0
Fage_P108a	285	Pulse	99	11821100	5564	1
Fage_P108a	285	Pulse	99	11833500	17964	1
Fage_P108a	285	Pulse	99	11845900	30364	1
Fage_P108a	285	Pulse	99	11858299	42763	1
Fage_P108a	285	Pulse	99	11870709	55173	1
Fage_P108a	285	Pulse	99	11883109	67573	1
Fage_P108a	285	Pulse	99	11895508	79972	1
Fage_P108a	285	Pulse	99	11907908	92372	1
Fage_P108a	285	Pulse	99	11920308	104772	1
Fage_P108a	285	Pulse	99	11932707	117171	1
Fage_P108a	285	Pulse	99	11945107	129571	1
Fage_P108a	286	Picture	Encoding Sternberg Letters	11952651	0	1	24824	2	0	next	other	0
Fage_P108a	286	Pulse	99	11957507	4856	1
Fage_P108a	286	Pulse	99	11969907	17256	1
Fage_P108a	287	Picture	Fixation Cross Sternberg Letters after Encoding	11977475	0	1	12495	2	0	next	other	0
Fage_P108a	287	Pulse	99	11982306	4831	1
Fage_P108a	288	Picture	Stroop Sternberg	11989970	0	1	24824	2	0	next	hit	1348
Fage_P108a	288	Pulse	99	11994706	4736	1
Fage_P108a	288	Response	1	12004836	14866	1
Fage_P108a	288	Pulse	99	12007105	17135	1
Fage_P108a	289	Picture	Fixation Cross Sternberg Letters after Stroop	12014794	0	1	37319	2	0	next	other	0
Fage_P108a	289	Pulse	99	12019505	4711	1
Fage_P108a	289	Pulse	99	12031905	17111	1
Fage_P108a	289	Pulse	99	12044305	29511	1
Fage_P108a	290	Picture	Retrieval Sternberg Letters	12052113	0	1	24824	2	0	next	incorrect	1356
Fage_P108a	290	Pulse	99	12056704	4591	1
Fage_P108a	290	Response	2	12062844	10731	1
Fage_P108a	290	Pulse	99	12069104	16991	1
Fage_P108a	291	Picture	Fixation Cross after Retrieval	12076937	0	1	112291	2	0	next	other	0
Fage_P108a	291	Pulse	99	12081504	4567	1
Fage_P108a	291	Pulse	99	12093903	16966	1
Fage_P108a	291	Pulse	99	12106303	29366	1
Fage_P108a	291	Pulse	99	12118703	41766	1
Fage_P108a	291	Pulse	99	12131103	54166	1
Fage_P108a	291	Pulse	99	12143502	66565	1
Fage_P108a	291	Pulse	99	12155902	78965	1
Fage_P108a	291	Pulse	99	12168302	91365	1
Fage_P108a	291	Pulse	99	12180701	103764	1
Fage_P108a	292	Picture	End Sternberg	12189228	0	1	37319	2	0	next	other	0
Fage_P108a	292	Pulse	99	12193101	3873	1
Fage_P108a	292	Pulse	99	12205501	16273	1
Fage_P108a	292	Pulse	99	12217900	28672	1
Fage_P108a	293	Picture	Instruction Stroop	12226547	0	1	37319	3	0	next	other	0
Fage_P108a	293	Pulse	99	12230300	3753	1
Fage_P108a	293	Pulse	99	12242700	16153	1
Fage_P108a	293	Pulse	99	12255099	28552	1
Fage_P108a	294	Picture	stroop neutral close	12263866	0	2	24824	4	0	next	incorrect	1378
Fage_P108a	294	Pulse	99	12267499	3633	1
Fage_P108a	294	Response	2	12278449	14583	1
Fage_P108a	294	Pulse	99	12279899	16033	1
Fage_P108a	295	Picture	stroop neutral close	12288690	0	2	24991	3	0	next	hit	1382
Fage_P108a	295	Pulse	99	12292299	3609	1
Fage_P108a	295	Response	1	12300208	11518	1
Fage_P108a	295	Pulse	99	12304698	16008	1
Fage_P108a	296	Picture	stroop neutral close	12313681	0	1	24824	2	0	next	incorrect	1386
Fage_P108a	296	Pulse	99	12317098	3417	1
Fage_P108a	296	Response	2	12327178	13497	1
Fage_P108a	296	Pulse	99	12329497	15816	1
Fage_P108a	297	Picture	stroop neutral close	12338505	0	1	24990	3	0	next	incorrect	1390
Fage_P108a	297	Pulse	99	12341897	3392	1
Fage_P108a	297	Response	2	12349557	11052	1
Fage_P108a	297	Pulse	99	12354297	15792	1
Fage_P108a	298	Picture	stroop neutral close	12363495	0	2	24824	4	0	next	hit	1394
Fage_P108a	298	Pulse	99	12366697	3202	1
Fage_P108a	298	Response	1	12371236	7741	1
Fage_P108a	298	Pulse	99	12379096	15601	1
Fage_P108a	299	Picture	stroop neutral close	12388319	0	2	24824	4	0	next	incorrect	1398
Fage_P108a	299	Pulse	99	12391496	3177	1
Fage_P108a	299	Response	2	12398586	10267	1
Fage_P108a	299	Pulse	99	12403896	15577	1
Fage_P108a	300	Picture	Fixation Cross Stroop	12413143	0	2	124620	3	0	next	other	0
Fage_P108a	300	Pulse	99	12416295	3152	1
Fage_P108a	300	Pulse	99	12428695	15552	1
Fage_P108a	300	Pulse	99	12441095	27952	1
Fage_P108a	300	Pulse	99	12453494	40351	1
Fage_P108a	300	Pulse	99	12465894	52751	1
Fage_P108a	300	Pulse	99	12478294	65151	1
Fage_P108a	300	Pulse	99	12490694	77551	1
Fage_P108a	300	Pulse	99	12503093	89950	1
Fage_P108a	300	Pulse	99	12515493	102350	1
Fage_P108a	300	Pulse	99	12527893	114750	1
Fage_P108a	301	Picture	stroop neutral close	12537763	0	1	24824	2	0	next	hit	1413
Fage_P108a	301	Pulse	99	12540292	2529	1
Fage_P108a	301	Response	1	12548482	10719	1
Fage_P108a	301	Pulse	99	12552692	14929	1
Fage_P108a	302	Picture	stroop neutral close	12562587	0	1	24824	2	0	next	incorrect	1417
Fage_P108a	302	Pulse	99	12565092	2505	1
Fage_P108a	302	Response	2	12571531	8944	1
Fage_P108a	302	Pulse	99	12577491	14904	1
Fage_P108a	303	Picture	stroop neutral close	12587411	0	1	24823	3	0	next	incorrect	1421
Fage_P108a	303	Pulse	99	12589891	2480	1
Fage_P108a	303	Response	2	12597821	10410	1
Fage_P108a	303	Pulse	99	12602291	14880	1
Fage_P108a	304	Picture	stroop neutral close	12612234	0	2	24825	3	0	next	incorrect	1425
Fage_P108a	304	Pulse	99	12614690	2456	1
Fage_P108a	304	Response	2	12622020	9786	1
Fage_P108a	304	Pulse	99	12627090	14856	1
Fage_P108a	305	Picture	stroop neutral close	12637059	0	1	24990	3	0	next	hit	1429
Fage_P108a	305	Pulse	99	12639490	2431	1
Fage_P108a	305	Response	1	12645660	8601	1
Fage_P108a	305	Pulse	99	12651890	14831	1
Fage_P108a	306	Picture	stroop neutral close	12662049	0	2	24824	4	0	next	incorrect	1433
Fage_P108a	306	Pulse	99	12664289	2240	1
Fage_P108a	306	Response	2	12673799	11750	1
Fage_P108a	306	Pulse	99	12676689	14640	1
Fage_P108a	307	Picture	Fixation Cross Stroop	12686873	0	2	124620	3	0	next	other	0
Fage_P108a	307	Pulse	99	12689089	2216	1
Fage_P108a	307	Pulse	99	12701488	14615	1
Fage_P108a	307	Pulse	99	12713888	27015	1
Fage_P108a	307	Pulse	99	12726288	39415	1
Fage_P108a	307	Pulse	99	12738687	51814	1
Fage_P108a	307	Pulse	99	12751087	64214	1
Fage_P108a	307	Pulse	99	12763487	76614	1
Fage_P108a	307	Pulse	99	12775886	89013	1
Fage_P108a	307	Pulse	99	12788286	101413	1
Fage_P108a	307	Pulse	99	12800686	113813	1
Fage_P108a	308	Picture	stroop neutral close	12811493	0	1	24824	2	0	next	hit	1448
Fage_P108a	308	Pulse	99	12813086	1593	1
Fage_P108a	308	Response	1	12819685	8192	1
Fage_P108a	308	Pulse	99	12825485	13992	1
Fage_P108a	309	Picture	stroop neutral close	12836317	0	1	24991	2	0	next	incorrect	1452
Fage_P108a	309	Pulse	99	12837885	1568	1
Fage_P108a	309	Response	2	12845955	9638	1
Fage_P108a	309	Pulse	99	12850284	13967	1
Fage_P108a	310	Picture	stroop neutral close	12861308	0	1	24990	2	0	next	incorrect	1456
Fage_P108a	310	Pulse	99	12862684	1376	1
Fage_P108a	310	Response	2	12873834	12526	1
Fage_P108a	310	Pulse	99	12875084	13776	1
Fage_P108a	311	Picture	stroop neutral close	12886298	0	1	24824	2	0	next	incorrect	1460
Fage_P108a	311	Pulse	99	12887484	1186	1
Fage_P108a	311	Response	2	12895323	9025	1
Fage_P108a	311	Pulse	99	12899883	13585	1
Fage_P108a	312	Picture	stroop neutral close	12911122	0	1	24991	2	0	next	hit	1464
Fage_P108a	312	Pulse	99	12912283	1161	1
Fage_P108a	312	Response	1	12919473	8351	1
Fage_P108a	312	Pulse	99	12924683	13561	1
Fage_P108a	313	Picture	stroop neutral close	12936113	0	1	24824	2	0	next	hit	1468
Fage_P108a	313	Pulse	99	12937082	969	1
Fage_P108a	313	Response	1	12946352	10239	1
Fage_P108a	313	Pulse	99	12949482	13369	1
Fage_P108a	314	Picture	Fixation Cross Stroop	12960937	0	1	124619	2	0	next	other	0
Fage_P108a	314	Pulse	99	12961882	945	1
Fage_P108a	314	Pulse	99	12974281	13344	1
Fage_P108a	314	Pulse	99	12986681	25744	1
Fage_P108a	314	Pulse	99	12999081	38144	1
Fage_P108a	314	Pulse	99	13011481	50544	1
Fage_P108a	314	Pulse	99	13023880	62943	1
Fage_P108a	314	Pulse	99	13036280	75343	1
Fage_P108a	314	Pulse	99	13048680	87743	1
Fage_P108a	314	Pulse	99	13061079	100142	1
Fage_P108a	314	Pulse	99	13073479	112542	1
Fage_P108a	315	Picture	stroop neutral close	13085556	0	1	24824	2	0	next	incorrect	1483
Fage_P108a	315	Pulse	99	13085879	323	1
Fage_P108a	315	Response	2	13093298	7742	1
Fage_P108a	315	Pulse	99	13098278	12722	1
Fage_P108a	316	Picture	stroop neutral close	13110380	0	1	24824	2	0	next	hit	1487
Fage_P108a	316	Pulse	99	13110678	298	1
Fage_P108a	316	Response	1	13120118	9738	1
Fage_P108a	316	Pulse	99	13123078	12698	1
Fage_P108a	317	Picture	stroop neutral close	13135204	0	1	24824	2	0	next	incorrect	1491
Fage_P108a	317	Pulse	99	13135477	273	1
Fage_P108a	317	Response	2	13146257	11053	1
Fage_P108a	317	Pulse	99	13147877	12673	1
Fage_P108a	318	Picture	stroop neutral close	13160028	0	1	24824	2	0	next	incorrect	1495
Fage_P108a	318	Pulse	99	13160277	249	1
Fage_P108a	318	Response	2	13171056	11028	1
Fage_P108a	318	Pulse	99	13172676	12648	1
Fage_P108a	319	Picture	stroop neutral close	13184852	0	1	24824	2	0	next	incorrect	1499
Fage_P108a	319	Pulse	99	13185076	224	1
Fage_P108a	319	Response	2	13192316	7464	1
Fage_P108a	319	Pulse	99	13197476	12624	1
Fage_P108a	320	Picture	stroop neutral close	13209676	0	1	24824	2	0	next	incorrect	1503
Fage_P108a	320	Pulse	99	13209876	200	1
Fage_P108a	320	Response	2	13217235	7559	1
Fage_P108a	320	Pulse	99	13222275	12599	1
Fage_P108a	321	Picture	Fixation Cross Stroop	13234500	0	1	124620	2	0	next	other	0
Fage_P108a	321	Pulse	99	13234675	175	1
Fage_P108a	321	Pulse	99	13247075	12575	1
Fage_P108a	321	Pulse	99	13259474	24974	1
Fage_P108a	321	Pulse	99	13271874	37374	1
Fage_P108a	321	Pulse	99	13284274	49774	1
Fage_P108a	321	Pulse	99	13296673	62173	1
Fage_P108a	321	Pulse	99	13309073	74573	1
Fage_P108a	321	Pulse	99	13321473	86973	1
Fage_P108a	321	Pulse	99	13333872	99372	1
Fage_P108a	321	Pulse	99	13346272	111772	1
Fage_P108a	321	Pulse	99	13358672	124172	1
Fage_P108a	322	Picture	stroop maximum incongruent	13359120	0	1	24824	2	0	next	incorrect	1518
Fage_P108a	322	Response	2	13367252	8132	1
Fage_P108a	322	Pulse	99	13371071	11951	1
Fage_P108a	322	Pulse	99	13383471	24351	1
Fage_P108a	323	Picture	stroop maximum incongruent	13383944	0	1	24824	2	0	next	hit	1523
Fage_P108a	323	Pulse	99	13395871	11927	1
Fage_P108a	323	Response	1	13399061	15117	1
Fage_P108a	323	Pulse	99	13408271	24327	1
Fage_P108a	324	Picture	stroop maximum incongruent	13408768	0	1	24824	2	0	next	hit	1527
Fage_P108a	324	Pulse	99	13420670	11902	1
Fage_P108a	324	Response	1	13421630	12862	1
Fage_P108a	324	Pulse	99	13433070	24302	1
Fage_P108a	325	Picture	stroop maximum incongruent	13433592	0	1	24824	2	0	next	incorrect	1531
Fage_P108a	325	Pulse	99	13445470	11878	1
Fage_P108a	325	Response	2	13445699	12107	1
Fage_P108a	325	Pulse	99	13457869	24277	1
Fage_P108a	326	Picture	stroop maximum incongruent	13458416	0	1	24990	2	0	next	hit	1534
Fage_P108a	326	Response	1	13469299	10883	1
Fage_P108a	326	Pulse	99	13470269	11853	1
Fage_P108a	326	Pulse	99	13482669	24253	1
Fage_P108a	327	Picture	stroop maximum incongruent	13483406	0	1	24824	2	0	next	incorrect	1538
Fage_P108a	327	Response	2	13494368	10962	1
Fage_P108a	327	Pulse	99	13495068	11662	1
Fage_P108a	327	Pulse	99	13507468	24062	1
Fage_P108a	328	Picture	Fixation Cross Stroop	13508230	0	1	124620	2	0	next	other	0
Fage_P108a	328	Pulse	99	13519868	11638	1
Fage_P108a	328	Pulse	99	13532268	24038	1
Fage_P108a	328	Pulse	99	13544667	36437	1
Fage_P108a	328	Pulse	99	13557067	48837	1
Fage_P108a	328	Pulse	99	13569467	61237	1
Fage_P108a	328	Pulse	99	13581866	73636	1
Fage_P108a	328	Pulse	99	13594266	86036	1
Fage_P108a	328	Pulse	99	13606666	98436	1
Fage_P108a	328	Pulse	99	13619065	110835	1
Fage_P108a	328	Pulse	99	13631465	123235	1
Fage_P108a	329	Picture	stroop maximum incongruent	13632850	0	1	24824	2	0	next	incorrect	1554
Fage_P108a	329	Pulse	99	13643865	11015	1
Fage_P108a	329	Response	2	13646114	13264	1
Fage_P108a	329	Pulse	99	13656264	23414	1
Fage_P108a	330	Picture	stroop maximum incongruent	13657674	0	1	24824	2	0	next	incorrect	1558
Fage_P108a	330	Pulse	99	13668664	10990	1
Fage_P108a	330	Response	2	13672414	14740	1
Fage_P108a	330	Pulse	99	13681064	23390	1
Fage_P108a	331	Picture	stroop maximum incongruent	13682498	0	1	24824	2	0	next	hit	1562
Fage_P108a	331	Pulse	99	13693464	10966	1
Fage_P108a	331	Response	1	13695093	12595	1
Fage_P108a	331	Pulse	99	13705863	23365	1
Fage_P108a	332	Picture	stroop maximum incongruent	13707322	0	1	24824	2	0	next	hit	1566
Fage_P108a	332	Pulse	99	13718263	10941	1
Fage_P108a	332	Response	1	13718353	11031	1
Fage_P108a	332	Pulse	99	13730663	23341	1
Fage_P108a	333	Picture	stroop maximum incongruent	13732146	0	1	24824	2	0	next	hit	1570
Fage_P108a	333	Pulse	99	13743062	10916	1
Fage_P108a	333	Response	1	13743202	11056	1
Fage_P108a	333	Pulse	99	13755462	23316	1
Fage_P108a	334	Picture	stroop maximum incongruent	13756970	0	1	24824	2	0	next	incorrect	1573
Fage_P108a	334	Response	2	13767162	10192	1
Fage_P108a	334	Pulse	99	13767861	10891	1
Fage_P108a	334	Pulse	99	13780261	23291	1
Fage_P108a	335	Picture	Fixation Cross Stroop	13781794	0	1	124619	2	0	next	other	0
Fage_P108a	335	Pulse	99	13792661	10867	1
Fage_P108a	335	Pulse	99	13805071	23277	1
Fage_P108a	335	Pulse	99	13817470	35676	1
Fage_P108a	335	Pulse	99	13829870	48076	1
Fage_P108a	335	Pulse	99	13842270	60476	1
Fage_P108a	335	Pulse	99	13854669	72875	1
Fage_P108a	335	Pulse	99	13867069	85275	1
Fage_P108a	335	Pulse	99	13879469	97675	1
Fage_P108a	335	Pulse	99	13891868	110074	1
Fage_P108a	335	Pulse	99	13904268	122474	1
Fage_P108a	336	Picture	stroop maximum incongruent	13906413	0	1	24824	2	0	next	hit	1589
Fage_P108a	336	Pulse	99	13916668	10255	1
Fage_P108a	336	Response	1	13918518	12105	1
Fage_P108a	336	Pulse	99	13929068	22655	1
Fage_P108a	337	Picture	stroop maximum incongruent	13931237	0	1	24824	2	0	next	hit	1593
Fage_P108a	337	Pulse	99	13941467	10230	1
Fage_P108a	337	Response	1	13947037	15800	1
Fage_P108a	337	Pulse	99	13953867	22630	1
Fage_P108a	338	Picture	stroop maximum incongruent	13956061	0	1	24824	2	0	next	incorrect	1596
Fage_P108a	338	Response	2	13966237	10176	1
Fage_P108a	338	Pulse	99	13966266	10205	1
Fage_P108a	338	Pulse	99	13978666	22605	1
Fage_P108a	339	Picture	stroop maximum incongruent	13980885	0	1	24824	2	0	next	hit	1601
Fage_P108a	339	Pulse	99	13991066	10181	1
Fage_P108a	339	Response	1	13991516	10631	1
Fage_P108a	339	Pulse	99	14003466	22581	1
Fage_P108a	340	Picture	stroop maximum incongruent	14005709	0	1	24824	2	0	next	hit	1605
Fage_P108a	340	Pulse	99	14015865	10156	1
Fage_P108a	340	Response	1	14016265	10556	1
Fage_P108a	340	Pulse	99	14028265	22556	1
Fage_P108a	341	Picture	stroop maximum incongruent	14030533	0	1	24824	2	0	next	incorrect	1608
Fage_P108a	341	Response	2	14039815	9282	1
Fage_P108a	341	Pulse	99	14040665	10132	1
Fage_P108a	341	Pulse	99	14053065	22532	1
Fage_P108a	342	Picture	Fixation Cross Stroop	14055357	0	1	124620	2	0	next	other	0
Fage_P108a	342	Pulse	99	14065464	10107	1
Fage_P108a	342	Pulse	99	14077864	22507	1
Fage_P108a	342	Pulse	99	14090264	34907	1
Fage_P108a	342	Pulse	99	14102663	47306	1
Fage_P108a	342	Pulse	99	14115063	59706	1
Fage_P108a	342	Pulse	99	14127463	72106	1
Fage_P108a	342	Pulse	99	14139862	84505	1
Fage_P108a	342	Pulse	99	14152262	96905	1
Fage_P108a	342	Pulse	99	14164662	109305	1
Fage_P108a	342	Pulse	99	14177061	121704	1
Fage_P108a	343	Picture	stroop maximum incongruent	14179977	0	1	24824	2	0	next	incorrect	1624
Fage_P108a	343	Pulse	99	14189461	9484	1
Fage_P108a	343	Response	2	14196961	16984	1
Fage_P108a	343	Pulse	99	14201861	21884	1
Fage_P108a	344	Picture	stroop maximum incongruent	14204801	0	1	24823	3	0	next	hit	1627
Fage_P108a	344	Response	1	14213201	8400	1
Fage_P108a	344	Pulse	99	14214260	9459	1
Fage_P108a	344	Pulse	99	14226660	21859	1
Fage_P108a	345	Picture	stroop maximum incongruent	14229624	0	2	24824	4	0	next	incorrect	1632
Fage_P108a	345	Pulse	99	14239060	9436	1
Fage_P108a	345	Response	2	14239480	9856	1
Fage_P108a	345	Pulse	99	14251460	21836	1
Fage_P108a	346	Picture	stroop maximum incongruent	14254448	0	2	24991	3	0	next	incorrect	1636
Fage_P108a	346	Pulse	99	14263859	9411	1
Fage_P108a	346	Response	2	14266379	11931	1
Fage_P108a	346	Pulse	99	14276259	21811	1
Fage_P108a	347	Picture	stroop maximum incongruent	14279439	0	1	24824	2	0	next	incorrect	1640
Fage_P108a	347	Pulse	99	14288659	9220	1
Fage_P108a	347	Response	2	14291928	12489	1
Fage_P108a	347	Pulse	99	14301058	21619	1
Fage_P108a	348	Picture	stroop maximum incongruent	14304263	0	1	24824	2	0	next	incorrect	1644
Fage_P108a	348	Pulse	99	14313458	9195	1
Fage_P108a	348	Response	2	14317378	13115	1
Fage_P108a	348	Pulse	99	14325858	21595	1
Fage_P108a	349	Picture	Fixation Cross Stroop	14329087	0	1	124620	2	0	next	other	0
Fage_P108a	349	Pulse	99	14338257	9170	1
Fage_P108a	349	Pulse	99	14350657	21570	1
Fage_P108a	349	Pulse	99	14363057	33970	1
Fage_P108a	349	Pulse	99	14375456	46369	1
Fage_P108a	349	Pulse	99	14387856	58769	1
Fage_P108a	349	Pulse	99	14400256	71169	1
Fage_P108a	349	Pulse	99	14412656	83569	1
Fage_P108a	349	Pulse	99	14425055	95968	1
Fage_P108a	349	Pulse	99	14437455	108368	1
Fage_P108a	349	Pulse	99	14449855	120768	1
Fage_P108a	350	Picture	End Stroop	14453707	0	1	46010	2	0	next	other	0
Fage_P108a	350	Pulse	99	14462254	8547	1
Fage_P108a	350	Pulse	99	14474654	20947	1
Fage_P108a	350	Pulse	99	14487054	33347	1
