# Supplementary material for: Towards clinical applicability of fMRI via systematic filtering
Source: PLoS One. 2025 May 12;20(5):e0321088. doi: 10.1371/journal.pone.0321088 (PMC12068634; doi:10.1371/journal.pone.0321088)
Supplement: S1 Code — (ZIP) [file pone.0321088.s001.zip › PLOS_DATA_CODE/Logfiles/Fage_P108b-fage.log]

Scenario - Fage Final
Logfile written - 09/06/2013 15:15:24

Subject	Trial	Event Type	Code	Time	TTime	Uncertainty	Duration	Uncertainty	ReqTime	ReqDur	Stim Type	Pair Index

Fage_P108b	1	Pulse	99	57739	67735	1
Fage_P108b	2	Picture	Instruction Sternberg Symbols	57974	0	1	37319	2	0	next	other	0
Fage_P108b	2	Pulse	99	70139	12165	1
Fage_P108b	2	Pulse	99	82539	24565	1
Fage_P108b	2	Pulse	99	94938	36964	1
Fage_P108b	3	Picture	Encoding Sternberg Symbols	95293	0	1	24824	2	0	next	other	0
Fage_P108b	3	Pulse	99	107338	12045	1
Fage_P108b	3	Pulse	99	119738	24445	1
Fage_P108b	4	Picture	Fixation Cross Sternberg Symbols after Encoding	120117	0	1	12495	2	0	next	other	0
Fage_P108b	4	Pulse	99	132137	12020	1
Fage_P108b	5	Picture	Stroop Sternberg	132612	0	1	24824	2	0	next	incorrect	12
Fage_P108b	5	Response	2	141847	9235	1
Fage_P108b	5	Pulse	99	144537	11925	1
Fage_P108b	5	Pulse	99	156937	24325	1
Fage_P108b	6	Picture	Fixation Cross Sternberg Symbols after Stroop	157436	0	1	37319	2	0	next	other	0
Fage_P108b	6	Pulse	99	169336	11900	1
Fage_P108b	6	Pulse	99	181736	24300	1
Fage_P108b	6	Pulse	99	194136	36700	1
Fage_P108b	7	Picture	Retrieval Sternberg Symbols	194755	0	1	24824	2	0	next	hit	20
Fage_P108b	7	Response	1	205525	10770	1
Fage_P108b	7	Pulse	99	206535	11780	1
Fage_P108b	7	Pulse	99	218935	24180	1
Fage_P108b	8	Picture	Fixation Cross after Retrieval	219579	0	1	112291	2	0	next	other	0
Fage_P108b	8	Pulse	99	231335	11756	1
Fage_P108b	8	Pulse	99	243734	24155	1
Fage_P108b	8	Pulse	99	256134	36555	1
Fage_P108b	8	Pulse	99	268534	48955	1
Fage_P108b	8	Pulse	99	280934	61355	1
Fage_P108b	8	Pulse	99	293333	73754	1
Fage_P108b	8	Pulse	99	305733	86154	1
Fage_P108b	8	Pulse	99	318133	98554	1
Fage_P108b	8	Pulse	99	330532	110953	1
Fage_P108b	9	Picture	Encoding Sternberg Symbols	331870	0	1	24824	2	0	next	other	0
Fage_P108b	9	Pulse	99	342932	11062	1
Fage_P108b	9	Pulse	99	355332	23462	1
Fage_P108b	10	Picture	Fixation Cross Sternberg Symbols after Encoding	356694	0	1	12495	3	0	next	other	0
Fage_P108b	10	Pulse	99	367731	11037	1
Fage_P108b	11	Picture	Stroop Sternberg	369189	0	2	24824	3	0	next	incorrect	39
Fage_P108b	11	Response	2	379521	10332	1
Fage_P108b	11	Pulse	99	380131	10942	1
Fage_P108b	11	Pulse	99	392531	23342	1
Fage_P108b	12	Picture	Fixation Cross Sternberg Symbols after Stroop	394013	0	1	37320	2	0	next	other	0
Fage_P108b	12	Pulse	99	404930	10917	1
Fage_P108b	12	Pulse	99	417330	23317	1
Fage_P108b	12	Pulse	99	429730	35717	1
Fage_P108b	13	Picture	Retrieval Sternberg Symbols	431333	0	1	24824	2	0	next	hit	48
Fage_P108b	13	Pulse	99	442129	10796	1
Fage_P108b	13	Response	1	443929	12596	1
Fage_P108b	13	Pulse	99	454529	23196	1
Fage_P108b	14	Picture	Fixation Cross after Retrieval	456157	0	1	149443	2	0	next	other	0
Fage_P108b	14	Pulse	99	466929	10772	1
Fage_P108b	14	Pulse	99	479329	23172	1
Fage_P108b	14	Pulse	99	491728	35571	1
Fage_P108b	14	Pulse	99	504128	47971	1
Fage_P108b	14	Pulse	99	516528	60371	1
Fage_P108b	14	Pulse	99	528927	72770	1
Fage_P108b	14	Pulse	99	541327	85170	1
Fage_P108b	14	Pulse	99	553727	97570	1
Fage_P108b	14	Pulse	99	566126	109969	1
Fage_P108b	14	Pulse	99	578526	122369	1
Fage_P108b	14	Pulse	99	590926	134769	1
Fage_P108b	14	Pulse	99	603325	147168	1
Fage_P108b	15	Picture	Encoding Sternberg Symbols	605600	0	1	24824	2	0	next	other	0
Fage_P108b	15	Pulse	99	615725	10125	1
Fage_P108b	15	Pulse	99	628125	22525	1
Fage_P108b	16	Picture	Fixation Cross Sternberg Symbols after Encoding	630424	0	1	12495	3	0	next	other	0
Fage_P108b	16	Pulse	99	640524	10100	1
Fage_P108b	17	Picture	Stroop Sternberg	642919	0	2	24824	3	0	next	hit	69
Fage_P108b	17	Response	1	651794	8875	1
Fage_P108b	17	Pulse	99	652924	10005	1
Fage_P108b	17	Pulse	99	665324	22405	1
Fage_P108b	18	Picture	Fixation Cross Sternberg Symbols after Stroop	667743	0	1	37320	2	0	next	other	0
Fage_P108b	18	Pulse	99	677724	9981	1
Fage_P108b	18	Pulse	99	690123	22380	1
Fage_P108b	18	Pulse	99	702523	34780	1
Fage_P108b	19	Picture	Retrieval Sternberg Symbols	705063	0	1	24823	3	0	next	hit	77
Fage_P108b	19	Response	1	711973	6910	1
Fage_P108b	19	Pulse	99	714922	9859	1
Fage_P108b	19	Pulse	99	727322	22259	1
Fage_P108b	20	Picture	Fixation Cross after Retrieval	729886	0	2	124620	3	0	next	other	0
Fage_P108b	20	Pulse	99	739722	9836	1
Fage_P108b	20	Pulse	99	752122	22236	1
Fage_P108b	20	Pulse	99	764521	34635	1
Fage_P108b	20	Pulse	99	776921	47035	1
Fage_P108b	20	Pulse	99	789321	59435	1
Fage_P108b	20	Pulse	99	801720	71834	1
Fage_P108b	20	Pulse	99	814120	84234	1
Fage_P108b	20	Pulse	99	826520	96634	1
Fage_P108b	20	Pulse	99	838919	109033	1
Fage_P108b	20	Pulse	99	851319	121433	1
Fage_P108b	21	Picture	Encoding Sternberg Symbols	854506	0	1	24824	2	0	next	other	0
Fage_P108b	21	Pulse	99	863719	9213	1
Fage_P108b	21	Pulse	99	876119	21613	1
Fage_P108b	22	Picture	Fixation Cross Sternberg Symbols after Encoding	879330	0	1	12495	3	0	next	other	0
Fage_P108b	22	Pulse	99	888518	9188	1
Fage_P108b	23	Picture	Stroop Sternberg	891825	0	2	24824	3	0	next	hit	98
Fage_P108b	23	Pulse	99	900918	9093	1
Fage_P108b	23	Response	1	901748	9923	1
Fage_P108b	23	Pulse	99	913318	21493	1
Fage_P108b	24	Picture	Fixation Cross Sternberg Symbols after Stroop	916649	0	1	37320	2	0	next	other	0
Fage_P108b	24	Pulse	99	925717	9068	1
Fage_P108b	24	Pulse	99	938117	21468	1
Fage_P108b	24	Pulse	99	950517	33868	1
Fage_P108b	25	Picture	Retrieval Sternberg Symbols	953969	0	1	24824	2	0	next	incorrect	105
Fage_P108b	25	Response	2	962547	8578	1
Fage_P108b	25	Pulse	99	962916	8947	1
Fage_P108b	25	Pulse	99	975316	21347	1
Fage_P108b	26	Picture	Fixation Cross after Retrieval	978793	0	1	136948	2	0	next	other	0
Fage_P108b	26	Pulse	99	987716	8923	1
Fage_P108b	26	Pulse	99	1000116	21323	1
Fage_P108b	26	Pulse	99	1012515	33722	1
Fage_P108b	26	Pulse	99	1024915	46122	1
Fage_P108b	26	Pulse	99	1037315	58522	1
Fage_P108b	26	Pulse	99	1049714	70921	1
Fage_P108b	26	Pulse	99	1062124	83331	1
Fage_P108b	26	Pulse	99	1074524	95731	1
Fage_P108b	26	Pulse	99	1086923	108130	1
Fage_P108b	26	Pulse	99	1099323	120530	1
Fage_P108b	26	Pulse	99	1111723	132930	1
Fage_P108b	27	Picture	Encoding Sternberg Symbols	1115741	0	1	24824	2	0	next	other	0
Fage_P108b	27	Pulse	99	1124122	8381	1
Fage_P108b	27	Pulse	99	1136522	20781	1
Fage_P108b	28	Picture	Fixation Cross Sternberg Symbols after Encoding	1140565	0	1	12495	2	0	next	other	0
Fage_P108b	28	Pulse	99	1148922	8357	1
Fage_P108b	29	Picture	Stroop Sternberg	1153060	0	1	24824	2	0	next	incorrect	127
Fage_P108b	29	Pulse	99	1161322	8262	1
Fage_P108b	29	Response	2	1166541	13481	1
Fage_P108b	29	Pulse	99	1173721	20661	1
Fage_P108b	30	Picture	Fixation Cross Sternberg Symbols after Stroop	1177884	0	1	37319	2	0	next	other	0
Fage_P108b	30	Pulse	99	1186121	8237	1
Fage_P108b	30	Pulse	99	1198521	20637	1
Fage_P108b	30	Pulse	99	1210920	33036	1
Fage_P108b	31	Picture	Retrieval Sternberg Symbols	1215203	0	1	24824	2	0	next	hit	135
Fage_P108b	31	Pulse	99	1223320	8117	1
Fage_P108b	31	Response	1	1225510	10307	1
Fage_P108b	31	Pulse	99	1235720	20517	1
Fage_P108b	32	Picture	Fixation Cross after Retrieval	1240027	0	1	124620	2	0	next	other	0
Fage_P108b	32	Pulse	99	1248119	8092	1
Fage_P108b	32	Pulse	99	1260519	20492	1
Fage_P108b	32	Pulse	99	1272919	32892	1
Fage_P108b	32	Pulse	99	1285318	45291	1
Fage_P108b	32	Pulse	99	1297718	57691	1
Fage_P108b	32	Pulse	99	1310118	70091	1
Fage_P108b	32	Pulse	99	1322517	82490	1
Fage_P108b	32	Pulse	99	1334917	94890	1
Fage_P108b	32	Pulse	99	1347317	107290	1
Fage_P108b	32	Pulse	99	1359717	119690	1
Fage_P108b	33	Picture	Encoding Sternberg Symbols	1364647	0	1	24824	2	0	next	other	0
Fage_P108b	33	Pulse	99	1372116	7469	1
Fage_P108b	33	Pulse	99	1384516	19869	1
Fage_P108b	34	Picture	Fixation Cross Sternberg Symbols after Encoding	1389471	0	1	12495	2	0	next	other	0
Fage_P108b	34	Pulse	99	1396916	7445	1
Fage_P108b	35	Picture	Stroop Sternberg	1401966	0	1	24824	2	0	next	incorrect	155
Fage_P108b	35	Pulse	99	1409315	7349	1
Fage_P108b	35	Response	2	1416225	14259	1
Fage_P108b	35	Pulse	99	1421715	19749	1
Fage_P108b	36	Picture	Fixation Cross Sternberg Symbols after Stroop	1426790	0	1	37319	2	0	next	other	0
Fage_P108b	36	Pulse	99	1434115	7325	1
Fage_P108b	36	Pulse	99	1446514	19724	1
Fage_P108b	36	Pulse	99	1458914	32124	1
Fage_P108b	37	Picture	Retrieval Sternberg Symbols	1464109	0	1	24824	2	0	next	hit	163
Fage_P108b	37	Pulse	99	1471314	7205	1
Fage_P108b	37	Response	1	1476533	12424	1
Fage_P108b	37	Pulse	99	1483713	19604	1
Fage_P108b	38	Picture	Fixation Cross after Retrieval	1488933	0	1	112291	3	0	next	other	0
Fage_P108b	38	Pulse	99	1496113	7180	1
Fage_P108b	38	Pulse	99	1508513	19580	1
Fage_P108b	38	Pulse	99	1520912	31979	1
Fage_P108b	38	Pulse	99	1533312	44379	1
Fage_P108b	38	Pulse	99	1545712	56779	1
Fage_P108b	38	Pulse	99	1558112	69179	1
Fage_P108b	38	Pulse	99	1570511	81578	1
Fage_P108b	38	Pulse	99	1582911	93978	1
Fage_P108b	38	Pulse	99	1595311	106378	1
Fage_P108b	39	Picture	Encoding Sternberg Symbols	1601224	0	2	24824	3	0	next	other	0
Fage_P108b	39	Pulse	99	1607710	6486	1
Fage_P108b	39	Pulse	99	1620110	18886	1
Fage_P108b	40	Picture	Fixation Cross Sternberg Symbols after Encoding	1626048	0	1	12495	3	0	next	other	0
Fage_P108b	40	Pulse	99	1632510	6462	1
Fage_P108b	41	Picture	Stroop Sternberg	1638543	0	2	24824	4	0	next	hit	182
Fage_P108b	41	Pulse	99	1644909	6366	1
Fage_P108b	41	Response	1	1650279	11736	1
Fage_P108b	41	Pulse	99	1657309	18766	1
Fage_P108b	42	Picture	Fixation Cross Sternberg Symbols after Stroop	1663367	0	2	37320	3	0	next	other	0
Fage_P108b	42	Pulse	99	1669709	6342	1
Fage_P108b	42	Pulse	99	1682108	18741	1
Fage_P108b	42	Pulse	99	1694508	31141	1
Fage_P108b	43	Picture	Retrieval Sternberg Symbols	1700687	0	1	24824	2	0	next	incorrect	190
Fage_P108b	43	Pulse	99	1706908	6221	1
Fage_P108b	43	Response	2	1717568	16881	1
Fage_P108b	43	Pulse	99	1719307	18620	1
Fage_P108b	44	Picture	Fixation Cross after Retrieval	1725511	0	1	112291	2	0	next	other	0
Fage_P108b	44	Pulse	99	1731707	6196	1
Fage_P108b	44	Pulse	99	1744107	18596	1
Fage_P108b	44	Pulse	99	1756507	30996	1
Fage_P108b	44	Pulse	99	1768906	43395	1
Fage_P108b	44	Pulse	99	1781306	55795	1
Fage_P108b	44	Pulse	99	1793706	68195	1
Fage_P108b	44	Pulse	99	1806105	80594	1
Fage_P108b	44	Pulse	99	1818505	92994	1
Fage_P108b	44	Pulse	99	1830905	105394	1
Fage_P108b	45	Picture	Encoding Sternberg Symbols	1837802	0	1	24824	2	0	next	other	0
Fage_P108b	45	Pulse	99	1843304	5502	1
Fage_P108b	45	Pulse	99	1855704	17902	1
Fage_P108b	46	Picture	Fixation Cross Sternberg Symbols after Encoding	1862626	0	1	12495	2	0	next	other	0
Fage_P108b	46	Pulse	99	1868104	5478	1
Fage_P108b	47	Picture	Stroop Sternberg	1875121	0	1	24824	2	0	next	incorrect	209
Fage_P108b	47	Pulse	99	1880504	5383	1
Fage_P108b	47	Response	2	1886223	11102	1
Fage_P108b	47	Pulse	99	1892903	17782	1
Fage_P108b	48	Picture	Fixation Cross Sternberg Symbols after Stroop	1899945	0	1	37319	2	0	next	other	0
Fage_P108b	48	Pulse	99	1905303	5358	1
Fage_P108b	48	Pulse	99	1917703	17758	1
Fage_P108b	48	Pulse	99	1930102	30157	1
Fage_P108b	49	Picture	Retrieval Sternberg Symbols	1937264	0	1	24824	2	0	next	incorrect	218
Fage_P108b	49	Pulse	99	1942502	5238	1
Fage_P108b	49	Pulse	99	1954902	17638	1
Fage_P108b	49	Response	2	1960482	23218	1
Fage_P108b	50	Picture	Fixation Cross after Retrieval	1962088	0	1	136948	2	0	next	other	0
Fage_P108b	50	Pulse	99	1967301	5213	1
Fage_P108b	50	Pulse	99	1979701	17613	1
Fage_P108b	50	Pulse	99	1992101	30013	1
Fage_P108b	50	Pulse	99	2004500	42412	1
Fage_P108b	50	Pulse	99	2016900	54812	1
Fage_P108b	50	Pulse	99	2029300	67212	1
Fage_P108b	50	Pulse	99	2041699	79611	1
Fage_P108b	50	Pulse	99	2054099	92011	1
Fage_P108b	50	Pulse	99	2066499	104411	1
Fage_P108b	50	Pulse	99	2078899	116811	1
Fage_P108b	50	Pulse	99	2091298	129210	1
Fage_P108b	51	Picture	Encoding Sternberg Symbols	2099036	0	1	24824	2	0	next	other	0
Fage_P108b	51	Pulse	99	2103698	4662	1
Fage_P108b	51	Pulse	99	2116098	17062	1
Fage_P108b	52	Picture	Fixation Cross Sternberg Symbols after Encoding	2123860	0	1	12496	2	0	next	other	0
Fage_P108b	52	Pulse	99	2128497	4637	1
Fage_P108b	53	Picture	Stroop Sternberg	2136356	0	1	24824	2	0	next	hit	238
Fage_P108b	53	Pulse	99	2140897	4541	1
Fage_P108b	53	Response	1	2151417	15061	1
Fage_P108b	53	Pulse	99	2153297	16941	1
Fage_P108b	54	Picture	Fixation Cross Sternberg Symbols after Stroop	2161180	0	1	37319	2	0	next	other	0
Fage_P108b	54	Pulse	99	2165696	4516	1
Fage_P108b	54	Pulse	99	2178096	16916	1
Fage_P108b	54	Pulse	99	2190496	29316	1
Fage_P108b	55	Picture	Retrieval Sternberg Symbols	2198499	0	1	24824	2	0	next	incorrect	246
Fage_P108b	55	Pulse	99	2202896	4397	1
Fage_P108b	55	Response	2	2214845	16346	1
Fage_P108b	55	Pulse	99	2215295	16796	1
Fage_P108b	56	Picture	Fixation Cross after Retrieval	2223323	0	1	124619	2	0	next	other	0
Fage_P108b	56	Pulse	99	2227695	4372	1
Fage_P108b	56	Pulse	99	2240094	16771	1
Fage_P108b	56	Pulse	99	2252494	29171	1
Fage_P108b	56	Pulse	99	2264894	41571	1
Fage_P108b	56	Pulse	99	2277294	53971	1
Fage_P108b	56	Pulse	99	2289693	66370	1
Fage_P108b	56	Pulse	99	2302093	78770	1
Fage_P108b	56	Pulse	99	2314493	91170	1
Fage_P108b	56	Pulse	99	2326892	103569	1
Fage_P108b	56	Pulse	99	2339292	115969	1
Fage_P108b	57	Picture	Encoding Sternberg Symbols	2347942	0	1	24824	2	0	next	other	0
Fage_P108b	57	Pulse	99	2351692	3750	1
Fage_P108b	57	Pulse	99	2364092	16150	1
Fage_P108b	58	Picture	Fixation Cross Sternberg Symbols after Encoding	2372766	0	1	12496	2	0	next	other	0
Fage_P108b	58	Pulse	99	2376491	3725	1
Fage_P108b	59	Picture	Stroop Sternberg	2385262	0	1	24824	2	0	next	incorrect	266
Fage_P108b	59	Pulse	99	2388891	3629	1
Fage_P108b	59	Response	2	2394101	8839	1
Fage_P108b	59	Pulse	99	2401291	16029	1
Fage_P108b	60	Picture	Fixation Cross Sternberg Symbols after Stroop	2410086	0	1	37319	2	0	next	other	0
Fage_P108b	60	Pulse	99	2413690	3604	1
Fage_P108b	60	Pulse	99	2426090	16004	1
Fage_P108b	60	Pulse	99	2438490	28404	1
Fage_P108b	61	Picture	Retrieval Sternberg Symbols	2447405	0	1	24824	2	0	next	incorrect	274
Fage_P108b	61	Pulse	99	2450889	3484	1
Fage_P108b	61	Response	2	2463179	15774	1
Fage_P108b	61	Pulse	99	2463289	15884	1
Fage_P108b	62	Picture	Fixation Cross after Retrieval	2472229	0	1	149443	2	0	next	other	0
Fage_P108b	62	Pulse	99	2475689	3460	1
Fage_P108b	62	Pulse	99	2488088	15859	1
Fage_P108b	62	Pulse	99	2500488	28259	1
Fage_P108b	62	Pulse	99	2512888	40659	1
Fage_P108b	62	Pulse	99	2525287	53058	1
Fage_P108b	62	Pulse	99	2537687	65458	1
Fage_P108b	62	Pulse	99	2550087	77858	1
Fage_P108b	62	Pulse	99	2562487	90258	1
Fage_P108b	62	Pulse	99	2574886	102657	1
Fage_P108b	62	Pulse	99	2587286	115057	1
Fage_P108b	62	Pulse	99	2599686	127457	1
Fage_P108b	62	Pulse	99	2612085	139856	1
Fage_P108b	63	Picture	Encoding Sternberg Symbols	2621672	0	1	24824	2	0	next	other	0
Fage_P108b	63	Pulse	99	2624485	2813	1
Fage_P108b	63	Pulse	99	2636885	15213	1
Fage_P108b	64	Picture	Fixation Cross Sternberg Symbols after Encoding	2646496	0	1	12496	2	0	next	other	0
Fage_P108b	64	Pulse	99	2649284	2788	1
Fage_P108b	65	Picture	Stroop Sternberg	2658992	0	1	24824	2	0	next	incorrect	296
Fage_P108b	65	Pulse	99	2661684	2692	1
Fage_P108b	65	Response	2	2671664	12672	1
Fage_P108b	65	Pulse	99	2674084	15092	1
Fage_P108b	66	Picture	Fixation Cross Sternberg Symbols after Stroop	2683816	0	1	37319	2	0	next	other	0
Fage_P108b	66	Pulse	99	2686483	2667	1
Fage_P108b	66	Pulse	99	2698883	15067	1
Fage_P108b	66	Pulse	99	2711293	27477	1
Fage_P108b	67	Picture	Retrieval Sternberg Symbols	2721135	0	1	24824	2	0	next	incorrect	305
Fage_P108b	67	Pulse	99	2723692	2557	1
Fage_P108b	67	Pulse	99	2736092	14957	1
Fage_P108b	67	Response	2	2736952	15817	1
Fage_P108b	68	Picture	Fixation Cross after Retrieval	2745959	0	1	124619	2	0	next	other	0
Fage_P108b	68	Pulse	99	2748482	2523	1
Fage_P108b	68	Pulse	99	2760882	14923	1
Fage_P108b	68	Pulse	99	2773291	27332	1
Fage_P108b	68	Pulse	99	2785691	39732	1
Fage_P108b	68	Pulse	99	2798091	52132	1
Fage_P108b	68	Pulse	99	2810490	64531	1
Fage_P108b	68	Pulse	99	2822890	76931	1
Fage_P108b	68	Pulse	99	2835290	89331	1
Fage_P108b	68	Pulse	99	2847689	101730	1
Fage_P108b	68	Pulse	99	2860089	114130	1
Fage_P108b	69	Picture	Encoding Sternberg Symbols	2870578	0	1	24824	2	0	next	other	0
Fage_P108b	69	Pulse	99	2872489	1911	1
Fage_P108b	69	Pulse	99	2884888	14310	1
Fage_P108b	70	Picture	Fixation Cross Sternberg Symbols after Encoding	2895402	0	1	12496	2	0	next	other	0
Fage_P108b	70	Pulse	99	2897288	1886	1
Fage_P108b	71	Picture	Stroop Sternberg	2907898	0	1	24824	2	0	next	incorrect	324
Fage_P108b	71	Pulse	99	2909688	1790	1
Fage_P108b	71	Response	2	2918628	10730	1
Fage_P108b	71	Pulse	99	2922087	14189	1
Fage_P108b	72	Picture	Fixation Cross Sternberg Symbols after Stroop	2932722	0	1	37319	2	0	next	other	0
Fage_P108b	72	Pulse	99	2934487	1765	1
Fage_P108b	72	Pulse	99	2946887	14165	1
Fage_P108b	72	Pulse	99	2959287	26565	1
Fage_P108b	73	Picture	Retrieval Sternberg Symbols	2970041	0	1	24824	2	0	next	incorrect	333
Fage_P108b	73	Pulse	99	2971686	1645	1
Fage_P108b	73	Pulse	99	2984086	14045	1
Fage_P108b	73	Response	2	2985906	15865	1
Fage_P108b	74	Picture	Fixation Cross after Retrieval	2994865	0	1	112291	2	0	next	other	0
Fage_P108b	74	Pulse	99	2996486	1621	1
Fage_P108b	74	Pulse	99	3008885	14020	1
Fage_P108b	74	Pulse	99	3021285	26420	1
Fage_P108b	74	Pulse	99	3033685	38820	1
Fage_P108b	74	Pulse	99	3046084	51219	1
Fage_P108b	74	Pulse	99	3058484	63619	1
Fage_P108b	74	Pulse	99	3070884	76019	1
Fage_P108b	74	Pulse	99	3083283	88418	1
Fage_P108b	74	Pulse	99	3095683	100818	1
Fage_P108b	75	Picture	Encoding Sternberg Symbols	3107156	0	1	24824	2	0	next	other	0
Fage_P108b	75	Pulse	99	3108083	927	1
Fage_P108b	75	Pulse	99	3120483	13327	1
Fage_P108b	76	Picture	Fixation Cross Sternberg Symbols after Encoding	3131980	0	1	12495	2	0	next	other	0
Fage_P108b	76	Pulse	99	3132882	902	1
Fage_P108b	77	Picture	Stroop Sternberg	3144475	0	1	24824	2	0	next	hit	351
Fage_P108b	77	Pulse	99	3145282	807	1
Fage_P108b	77	Response	1	3156512	12037	1
Fage_P108b	77	Pulse	99	3157682	13207	1
Fage_P108b	78	Picture	Fixation Cross Sternberg Symbols after Stroop	3169299	0	1	37319	2	0	next	other	0
Fage_P108b	78	Pulse	99	3170081	782	1
Fage_P108b	78	Pulse	99	3182481	13182	1
Fage_P108b	78	Pulse	99	3194881	25582	1
Fage_P108b	79	Picture	Retrieval Sternberg Symbols	3206618	0	1	24824	2	0	next	hit	360
Fage_P108b	79	Pulse	99	3207280	662	1
Fage_P108b	79	Pulse	99	3219680	13062	1
Fage_P108b	79	Response	1	3225900	19282	1
Fage_P108b	80	Picture	Fixation Cross after Retrieval	3231442	0	1	124620	2	0	next	other	0
Fage_P108b	80	Pulse	99	3232080	638	1
Fage_P108b	80	Pulse	99	3244479	13037	1
Fage_P108b	80	Pulse	99	3256879	25437	1
Fage_P108b	80	Pulse	99	3269279	37837	1
Fage_P108b	80	Pulse	99	3281678	50236	1
Fage_P108b	80	Pulse	99	3294078	62636	1
Fage_P108b	80	Pulse	99	3306478	75036	1
Fage_P108b	80	Pulse	99	3318878	87436	1
Fage_P108b	80	Pulse	99	3331277	99835	1
Fage_P108b	80	Pulse	99	3343677	112235	1
Fage_P108b	81	Picture	Encoding Sternberg Symbols	3356062	0	1	24824	2	0	next	false_alarm	375
Fage_P108b	81	Pulse	99	3356077	15	1
Fage_P108b	81	Pulse	99	3368476	12414	1
Fage_P108b	81	Response	2	3375346	19284	1
Fage_P108b	81	Pulse	99	3380876	24814	1
Fage_P108b	82	Picture	Fixation Cross Sternberg Symbols after Encoding	3380886	0	1	12495	2	0	next	other	0
Fage_P108b	82	Pulse	99	3393276	12390	1
Fage_P108b	83	Picture	Stroop Sternberg	3393381	0	1	24824	2	0	next	incorrect	380
Fage_P108b	83	Response	2	3402255	8874	1
Fage_P108b	83	Pulse	99	3405675	12294	1
Fage_P108b	83	Pulse	99	3418075	24694	1
Fage_P108b	84	Picture	Fixation Cross Sternberg Symbols after Stroop	3418205	0	1	37319	2	0	next	other	0
Fage_P108b	84	Pulse	99	3430475	12270	1
Fage_P108b	84	Pulse	99	3442874	24669	1
Fage_P108b	84	Pulse	99	3455274	37069	1
Fage_P108b	85	Picture	Retrieval Sternberg Symbols	3455524	0	1	24824	2	0	next	incorrect	389
Fage_P108b	85	Pulse	99	3467674	12150	1
Fage_P108b	85	Response	2	3472284	16760	1
Fage_P108b	85	Pulse	99	3480073	24549	1
Fage_P108b	86	Picture	Fixation Cross after Retrieval	3480348	0	1	124620	2	0	next	other	0
Fage_P108b	86	Pulse	99	3492473	12125	1
Fage_P108b	86	Pulse	99	3504873	24525	1
Fage_P108b	86	Pulse	99	3517273	36925	1
Fage_P108b	86	Pulse	99	3529672	49324	1
Fage_P108b	86	Pulse	99	3542072	61724	1
Fage_P108b	86	Pulse	99	3554472	74124	1
Fage_P108b	86	Pulse	99	3566871	86523	1
Fage_P108b	86	Pulse	99	3579271	98923	1
Fage_P108b	86	Pulse	99	3591671	111323	1
Fage_P108b	86	Pulse	99	3604070	123722	1
Fage_P108b	87	Picture	Encoding Sternberg Symbols	3604968	0	1	24824	2	0	next	other	0
Fage_P108b	87	Pulse	99	3616470	11502	1
Fage_P108b	87	Pulse	99	3628870	23902	1
Fage_P108b	88	Picture	Fixation Cross Sternberg Symbols after Encoding	3629792	0	1	12495	2	0	next	other	0
Fage_P108b	88	Pulse	99	3641270	11478	1
Fage_P108b	89	Picture	Stroop Sternberg	3642287	0	1	24824	2	0	next	incorrect	408
Fage_P108b	89	Response	2	3651949	9662	1
Fage_P108b	89	Pulse	99	3653669	11382	1
Fage_P108b	89	Pulse	99	3666069	23782	1
Fage_P108b	90	Picture	Fixation Cross Sternberg Symbols after Stroop	3667111	0	1	37319	2	0	next	other	0
Fage_P108b	90	Pulse	99	3678469	11358	1
Fage_P108b	90	Pulse	99	3690868	23757	1
Fage_P108b	90	Pulse	99	3703268	36157	1
Fage_P108b	91	Picture	Retrieval Sternberg Symbols	3704430	0	1	24824	2	0	next	incorrect	417
Fage_P108b	91	Pulse	99	3715668	11238	1
Fage_P108b	91	Response	2	3722488	18058	1
Fage_P108b	91	Pulse	99	3728067	23637	1
Fage_P108b	92	Picture	Fixation Cross after Retrieval	3729254	0	1	112291	2	0	next	other	0
Fage_P108b	92	Pulse	99	3740467	11213	1
Fage_P108b	92	Pulse	99	3752867	23613	1
Fage_P108b	92	Pulse	99	3765266	36012	1
Fage_P108b	92	Pulse	99	3777666	48412	1
Fage_P108b	92	Pulse	99	3790066	60812	1
Fage_P108b	92	Pulse	99	3802466	73212	1
Fage_P108b	92	Pulse	99	3814865	85611	1
Fage_P108b	92	Pulse	99	3827265	98011	1
Fage_P108b	92	Pulse	99	3839665	110411	1
Fage_P108b	93	Picture	Encoding Sternberg Symbols	3841545	0	1	24824	2	0	next	other	0
Fage_P108b	93	Pulse	99	3852064	10519	1
Fage_P108b	93	Pulse	99	3864464	22919	1
Fage_P108b	94	Picture	Fixation Cross Sternberg Symbols after Encoding	3866369	0	1	12495	3	0	next	other	0
Fage_P108b	94	Pulse	99	3876864	10495	1
Fage_P108b	95	Picture	Stroop Sternberg	3878864	0	2	24824	3	0	next	incorrect	435
Fage_P108b	95	Response	2	3888813	9949	1
Fage_P108b	95	Pulse	99	3889263	10399	1
Fage_P108b	95	Pulse	99	3901663	22799	1
Fage_P108b	96	Picture	Fixation Cross Sternberg Symbols after Stroop	3903688	0	1	37320	2	0	next	other	0
Fage_P108b	96	Pulse	99	3914063	10375	1
Fage_P108b	96	Pulse	99	3926462	22774	1
Fage_P108b	96	Pulse	99	3938862	35174	1
Fage_P108b	97	Picture	Retrieval Sternberg Symbols	3941008	0	1	24824	2	0	next	hit	444
Fage_P108b	97	Pulse	99	3951262	10254	1
Fage_P108b	97	Response	1	3951372	10364	1
Fage_P108b	97	Pulse	99	3963662	22654	1
Fage_P108b	98	Picture	Fixation Cross after Retrieval	3965832	0	1	136948	2	0	next	other	0
Fage_P108b	98	Pulse	99	3976061	10229	1
Fage_P108b	98	Pulse	99	3988461	22629	1
Fage_P108b	98	Pulse	99	4000861	35029	1
Fage_P108b	98	Pulse	99	4013260	47428	1
Fage_P108b	98	Pulse	99	4025660	59828	1
Fage_P108b	98	Pulse	99	4038060	72228	1
Fage_P108b	98	Pulse	99	4050459	84627	1
Fage_P108b	98	Pulse	99	4062859	97027	1
Fage_P108b	98	Pulse	99	4075259	109427	1
Fage_P108b	98	Pulse	99	4087658	121826	1
Fage_P108b	98	Pulse	99	4100058	134226	1
Fage_P108b	99	Picture	Encoding Sternberg Symbols	4102780	0	1	24824	2	0	next	other	0
Fage_P108b	99	Pulse	99	4112458	9678	1
Fage_P108b	99	Pulse	99	4124857	22077	1
Fage_P108b	100	Picture	Fixation Cross Sternberg Symbols after Encoding	4127604	0	1	12495	2	0	next	other	0
Fage_P108b	100	Pulse	99	4137257	9653	1
Fage_P108b	101	Picture	Stroop Sternberg	4140099	0	1	24824	2	0	next	incorrect	465
Fage_P108b	101	Pulse	99	4149657	9558	1
Fage_P108b	101	Response	2	4150647	10548	1
Fage_P108b	101	Pulse	99	4162057	21958	1
Fage_P108b	102	Picture	Fixation Cross Sternberg Symbols after Stroop	4164923	0	1	37319	2	0	next	other	0
Fage_P108b	102	Pulse	99	4174456	9533	1
Fage_P108b	102	Pulse	99	4186856	21933	1
Fage_P108b	102	Pulse	99	4199256	34333	1
Fage_P108b	103	Picture	Retrieval Sternberg Symbols	4202242	0	1	24824	2	0	next	hit	473
Fage_P108b	103	Pulse	99	4211655	9413	1
Fage_P108b	103	Response	1	4219245	17003	1
Fage_P108b	103	Pulse	99	4224055	21813	1
Fage_P108b	104	Picture	Fixation Cross after Retrieval	4227066	0	1	149444	2	0	next	other	0
Fage_P108b	104	Pulse	99	4236455	9389	1
Fage_P108b	104	Pulse	99	4248854	21788	1
Fage_P108b	104	Pulse	99	4261254	34188	1
Fage_P108b	104	Pulse	99	4273654	46588	1
Fage_P108b	104	Pulse	99	4286053	58987	1
Fage_P108b	104	Pulse	99	4298453	71387	1
Fage_P108b	104	Pulse	99	4310853	83787	1
Fage_P108b	104	Pulse	99	4323252	96186	1
Fage_P108b	104	Pulse	99	4335652	108586	1
Fage_P108b	104	Pulse	99	4348052	120986	1
Fage_P108b	104	Pulse	99	4360452	133386	1
Fage_P108b	104	Pulse	99	4372851	145785	1
Fage_P108b	105	Picture	Encoding Sternberg Symbols	4376510	0	1	24824	2	0	next	other	0
Fage_P108b	105	Pulse	99	4385251	8741	1
Fage_P108b	105	Pulse	99	4397651	21141	1
Fage_P108b	106	Picture	Fixation Cross Sternberg Symbols after Encoding	4401334	0	1	12495	2	0	next	other	0
Fage_P108b	106	Pulse	99	4410050	8716	1
Fage_P108b	107	Picture	Stroop Sternberg	4413829	0	1	24824	2	0	next	hit	495
Fage_P108b	107	Pulse	99	4422450	8621	1
Fage_P108b	107	Response	1	4424520	10691	1
Fage_P108b	107	Pulse	99	4434850	21021	1
Fage_P108b	108	Picture	Fixation Cross Sternberg Symbols after Stroop	4438653	0	1	37319	3	0	next	other	0
Fage_P108b	108	Pulse	99	4447249	8596	1
Fage_P108b	108	Pulse	99	4459659	21006	1
Fage_P108b	108	Pulse	99	4472059	33406	1
Fage_P108b	109	Picture	Retrieval Sternberg Symbols	4475972	0	2	24824	3	0	next	incorrect	503
Fage_P108b	109	Pulse	99	4484458	8486	1
Fage_P108b	109	Response	2	4490308	14336	1
Fage_P108b	109	Pulse	99	4496858	20886	1
Fage_P108b	110	Picture	Fixation Cross after Retrieval	4500796	0	1	137115	2	0	next	other	0
Fage_P108b	110	Pulse	99	4509258	8462	1
Fage_P108b	110	Pulse	99	4521658	20862	1
Fage_P108b	110	Pulse	99	4534057	33261	1
Fage_P108b	110	Pulse	99	4546457	45661	1
Fage_P108b	110	Pulse	99	4558857	58061	1
Fage_P108b	110	Pulse	99	4571256	70460	1
Fage_P108b	110	Pulse	99	4583656	82860	1
Fage_P108b	110	Pulse	99	4596056	95260	1
Fage_P108b	110	Pulse	99	4608455	107659	1
Fage_P108b	110	Pulse	99	4620855	120059	1
Fage_P108b	110	Pulse	99	4633255	132459	1
Fage_P108b	111	Picture	Encoding Sternberg Symbols	4637911	0	1	24824	2	0	next	other	0
Fage_P108b	111	Pulse	99	4645654	7743	1
Fage_P108b	111	Pulse	99	4658054	20143	1
Fage_P108b	112	Picture	Fixation Cross Sternberg Symbols after Encoding	4662735	0	1	12496	2	0	next	other	0
Fage_P108b	112	Pulse	99	4670454	7719	1
Fage_P108b	113	Picture	Stroop Sternberg	4675231	0	1	24824	2	0	next	incorrect	524
Fage_P108b	113	Pulse	99	4682854	7623	1
Fage_P108b	113	Response	2	4685893	10662	1
Fage_P108b	113	Pulse	99	4695253	20022	1
Fage_P108b	114	Picture	Fixation Cross Sternberg Symbols after Stroop	4700055	0	1	37319	2	0	next	other	0
Fage_P108b	114	Pulse	99	4707653	7598	1
Fage_P108b	114	Pulse	99	4720053	19998	1
Fage_P108b	114	Pulse	99	4732452	32397	1
Fage_P108b	115	Picture	Retrieval Sternberg Symbols	4737374	0	1	24824	2	0	next	incorrect	532
Fage_P108b	115	Pulse	99	4744852	7478	1
Fage_P108b	115	Response	2	4751742	14368	1
Fage_P108b	115	Pulse	99	4757251	19877	1
Fage_P108b	116	Picture	Fixation Cross after Retrieval	4762198	0	1	112291	2	0	next	other	0
Fage_P108b	116	Pulse	99	4769651	7453	1
Fage_P108b	116	Pulse	99	4782051	19853	1
Fage_P108b	116	Pulse	99	4794451	32253	1
Fage_P108b	116	Pulse	99	4806850	44652	1
Fage_P108b	116	Pulse	99	4819250	57052	1
Fage_P108b	116	Pulse	99	4831650	69452	1
Fage_P108b	116	Pulse	99	4844049	81851	1
Fage_P108b	116	Pulse	99	4856449	94251	1
Fage_P108b	116	Pulse	99	4868849	106651	1
Fage_P108b	117	Picture	Encoding Sternberg Symbols	4874489	0	1	24824	2	0	next	other	0
Fage_P108b	117	Pulse	99	4881249	6760	1
Fage_P108b	117	Pulse	99	4893648	19159	1
Fage_P108b	118	Picture	Fixation Cross Sternberg Symbols after Encoding	4899313	0	1	12495	2	0	next	other	0
Fage_P108b	118	Pulse	99	4906048	6735	1
Fage_P108b	119	Picture	Stroop Sternberg	4911808	0	1	24824	2	0	next	incorrect	551
Fage_P108b	119	Pulse	99	4918448	6640	1
Fage_P108b	119	Response	2	4920757	8949	1
Fage_P108b	119	Pulse	99	4930847	19039	1
Fage_P108b	120	Picture	Fixation Cross Sternberg Symbols after Stroop	4936632	0	1	37319	2	0	next	other	0
Fage_P108b	120	Pulse	99	4943247	6615	1
Fage_P108b	120	Pulse	99	4955647	19015	1
Fage_P108b	120	Pulse	99	4968046	31414	1
Fage_P108b	121	Picture	Retrieval Sternberg Symbols	4973951	0	1	24824	2	0	next	incorrect	559
Fage_P108b	121	Pulse	99	4980446	6495	1
Fage_P108b	121	Response	2	4990016	16065	1
Fage_P108b	121	Pulse	99	4992846	18895	1
Fage_P108b	122	Picture	Fixation Cross after Retrieval	4998775	0	1	149444	2	0	next	other	0
Fage_P108b	122	Pulse	99	5005245	6470	1
Fage_P108b	122	Pulse	99	5017645	18870	1
Fage_P108b	122	Pulse	99	5030045	31270	1
Fage_P108b	122	Pulse	99	5042444	43669	1
Fage_P108b	122	Pulse	99	5054844	56069	1
Fage_P108b	122	Pulse	99	5067244	68469	1
Fage_P108b	122	Pulse	99	5079644	80869	1
Fage_P108b	122	Pulse	99	5092043	93268	1
Fage_P108b	122	Pulse	99	5104443	105668	1
Fage_P108b	122	Pulse	99	5116843	118068	1
Fage_P108b	122	Pulse	99	5129242	130467	1
Fage_P108b	122	Pulse	99	5141642	142867	1
Fage_P108b	123	Picture	Encoding Sternberg Symbols	5148219	0	1	24824	2	0	next	other	0
Fage_P108b	123	Pulse	99	5154042	5823	1
Fage_P108b	123	Pulse	99	5166441	18222	1
Fage_P108b	124	Picture	Fixation Cross Sternberg Symbols after Encoding	5173043	0	1	12495	2	0	next	other	0
Fage_P108b	124	Pulse	99	5178841	5798	1
Fage_P108b	125	Picture	Stroop Sternberg	5185538	0	1	24824	2	0	next	incorrect	581
Fage_P108b	125	Pulse	99	5191241	5703	1
Fage_P108b	125	Response	2	5202031	16493	1
Fage_P108b	125	Pulse	99	5203640	18102	1
Fage_P108b	126	Picture	Fixation Cross Sternberg Symbols after Stroop	5210362	0	1	37319	2	0	next	other	0
Fage_P108b	126	Pulse	99	5216040	5678	1
Fage_P108b	126	Pulse	99	5228440	18078	1
Fage_P108b	126	Pulse	99	5240840	30478	1
Fage_P108b	127	Picture	Retrieval Sternberg Symbols	5247681	0	1	24824	2	0	next	hit	589
Fage_P108b	127	Pulse	99	5253239	5558	1
Fage_P108b	127	Response	1	5263629	15948	1
Fage_P108b	127	Pulse	99	5265639	17958	1
Fage_P108b	128	Picture	Fixation Cross after Retrieval	5272505	0	1	124620	2	0	next	other	0
Fage_P108b	128	Pulse	99	5278039	5534	1
Fage_P108b	128	Pulse	99	5290438	17933	1
Fage_P108b	128	Pulse	99	5302838	30333	1
Fage_P108b	128	Pulse	99	5315238	42733	1
Fage_P108b	128	Pulse	99	5327637	55132	1
Fage_P108b	128	Pulse	99	5340037	67532	1
Fage_P108b	128	Pulse	99	5352437	79932	1
Fage_P108b	128	Pulse	99	5364836	92331	1
Fage_P108b	128	Pulse	99	5377236	104731	1
Fage_P108b	128	Pulse	99	5389636	117131	1
Fage_P108b	129	Picture	Encoding Sternberg Symbols	5397125	0	1	24824	2	0	next	other	0
Fage_P108b	129	Pulse	99	5402036	4911	1
Fage_P108b	129	Pulse	99	5414435	17310	1
Fage_P108b	130	Picture	Fixation Cross Sternberg Symbols after Encoding	5421949	0	1	12495	2	0	next	other	0
Fage_P108b	130	Pulse	99	5426835	4886	1
Fage_P108b	131	Picture	Stroop Sternberg	5434444	0	1	24824	3	0	next	miss	0
Fage_P108b	131	Pulse	99	5439235	4791	1
Fage_P108b	131	Pulse	99	5451634	17190	1
Fage_P108b	132	Picture	Fixation Cross Sternberg Symbols after Stroop	5459268	0	2	37319	3	0	next	other	0
Fage_P108b	132	Pulse	99	5464034	4766	1
Fage_P108b	132	Pulse	99	5476434	17166	1
Fage_P108b	132	Pulse	99	5488833	29565	1
Fage_P108b	133	Picture	Retrieval Sternberg Symbols	5496587	0	1	24824	2	0	next	incorrect	617
Fage_P108b	133	Pulse	99	5501233	4646	1
Fage_P108b	133	Pulse	99	5513633	17046	1
Fage_P108b	133	Response	2	5516203	19616	1
Fage_P108b	134	Picture	Fixation Cross after Retrieval	5521411	0	1	112291	2	0	next	other	0
Fage_P108b	134	Pulse	99	5526032	4621	1
Fage_P108b	134	Pulse	99	5538432	17021	1
Fage_P108b	134	Pulse	99	5550832	29421	1
Fage_P108b	134	Pulse	99	5563232	41821	1
Fage_P108b	134	Pulse	99	5575631	54220	1
Fage_P108b	134	Pulse	99	5588031	66620	1
Fage_P108b	134	Pulse	99	5600431	79020	1
Fage_P108b	134	Pulse	99	5612830	91419	1
Fage_P108b	134	Pulse	99	5625230	103819	1
Fage_P108b	135	Picture	Encoding Sternberg Symbols	5633702	0	1	24824	2	0	next	other	0
Fage_P108b	135	Pulse	99	5637630	3928	1
Fage_P108b	135	Pulse	99	5650029	16327	1
Fage_P108b	136	Picture	Fixation Cross Sternberg Symbols after Encoding	5658526	0	1	12495	2	0	next	other	0
Fage_P108b	136	Pulse	99	5662429	3903	1
Fage_P108b	137	Picture	Stroop Sternberg	5671021	0	1	24824	2	0	next	hit	635
Fage_P108b	137	Pulse	99	5674829	3808	1
Fage_P108b	137	Response	1	5682578	11557	1
Fage_P108b	137	Pulse	99	5687228	16207	1
Fage_P108b	138	Picture	Fixation Cross Sternberg Symbols after Stroop	5695845	0	1	37320	2	0	next	other	0
Fage_P108b	138	Pulse	99	5699628	3783	1
Fage_P108b	138	Pulse	99	5712028	16183	1
Fage_P108b	138	Pulse	99	5724427	28582	1
Fage_P108b	139	Picture	Retrieval Sternberg Symbols	5733165	0	1	24824	2	0	next	hit	643
Fage_P108b	139	Pulse	99	5736827	3662	1
Fage_P108b	139	Response	1	5745767	12602	1
Fage_P108b	139	Pulse	99	5749227	16062	1
Fage_P108b	140	Picture	Fixation Cross after Retrieval	5757989	0	1	137114	3	0	next	other	0
Fage_P108b	140	Pulse	99	5761627	3638	1
Fage_P108b	140	Pulse	99	5774026	16037	1
Fage_P108b	140	Pulse	99	5786426	28437	1
Fage_P108b	140	Pulse	99	5798826	40837	1
Fage_P108b	140	Pulse	99	5811225	53236	1
Fage_P108b	140	Pulse	99	5823625	65636	1
Fage_P108b	140	Pulse	99	5836025	78036	1
Fage_P108b	140	Pulse	99	5848424	90435	1
Fage_P108b	140	Pulse	99	5860824	102835	1
Fage_P108b	140	Pulse	99	5873224	115235	1
Fage_P108b	140	Pulse	99	5885623	127634	1
Fage_P108b	141	Picture	Encoding Sternberg Symbols	5895103	0	2	24824	4	0	next	other	0
Fage_P108b	141	Pulse	99	5898023	2920	1
Fage_P108b	141	Pulse	99	5910423	15320	1
Fage_P108b	142	Picture	Fixation Cross Sternberg Symbols after Encoding	5919927	0	2	12496	3	0	next	other	0
Fage_P108b	142	Pulse	99	5922823	2896	1
Fage_P108b	143	Picture	Stroop Sternberg	5932423	0	1	24824	2	0	next	hit	664
Fage_P108b	143	Pulse	99	5935222	2799	1
Fage_P108b	143	Response	1	5942882	10459	1
Fage_P108b	143	Pulse	99	5947622	15199	1
Fage_P108b	144	Picture	Fixation Cross Sternberg Symbols after Stroop	5957247	0	1	37319	2	0	next	other	0
Fage_P108b	144	Pulse	99	5960021	2774	1
Fage_P108b	144	Pulse	99	5972421	15174	1
Fage_P108b	144	Pulse	99	5984821	27574	1
Fage_P108b	145	Picture	Retrieval Sternberg Symbols	5994566	0	1	24824	2	0	next	incorrect	672
Fage_P108b	145	Pulse	99	5997221	2655	1
Fage_P108b	145	Response	2	6006630	12064	1
Fage_P108b	145	Pulse	99	6009620	15054	1
Fage_P108b	146	Picture	Fixation Cross after Retrieval	6019390	0	1	112291	2	0	next	other	0
Fage_P108b	146	Pulse	99	6022020	2630	1
Fage_P108b	146	Pulse	99	6034420	15030	1
Fage_P108b	146	Pulse	99	6046819	27429	1
Fage_P108b	146	Pulse	99	6059219	39829	1
Fage_P108b	146	Pulse	99	6071619	52229	1
Fage_P108b	146	Pulse	99	6084018	64628	1
Fage_P108b	146	Pulse	99	6096418	77028	1
Fage_P108b	146	Pulse	99	6108818	89428	1
Fage_P108b	146	Pulse	99	6121218	101828	1
Fage_P108b	147	Picture	Instruction Sternberg Letters	6131681	0	1	37319	2	0	next	other	0
Fage_P108b	147	Pulse	99	6133617	1936	1
Fage_P108b	147	Pulse	99	6146017	14336	1
Fage_P108b	147	Pulse	99	6158417	26736	1
Fage_P108b	148	Picture	Encoding Sternberg Letters	6169000	0	1	24824	2	0	next	other	0
Fage_P108b	148	Pulse	99	6170816	1816	1
Fage_P108b	148	Pulse	99	6183216	14216	1
Fage_P108b	149	Picture	Fixation Cross Sternberg Letters after Encoding	6193824	0	1	12495	2	0	next	other	0
Fage_P108b	149	Pulse	99	6195616	1792	1
Fage_P108b	150	Picture	Stroop Sternberg	6206319	0	1	24824	2	0	next	incorrect	696
Fage_P108b	150	Pulse	99	6208015	1696	1
Fage_P108b	150	Pulse	99	6220415	14096	1
Fage_P108b	150	Response	2	6223025	16706	1
Fage_P108b	151	Picture	Fixation Cross Sternberg Letters after Stroop	6231143	0	1	37320	2	0	next	other	0
Fage_P108b	151	Pulse	99	6232825	1682	1
Fage_P108b	151	Pulse	99	6245224	14081	1
Fage_P108b	151	Pulse	99	6257624	26481	1
Fage_P108b	152	Picture	Retrieval Sternberg Letters	6268463	0	1	24824	2	0	next	incorrect	703
Fage_P108b	152	Pulse	99	6270024	1561	1
Fage_P108b	152	Response	2	6282394	13931	1
Fage_P108b	152	Pulse	99	6282423	13960	1
Fage_P108b	153	Picture	Fixation Cross after Retrieval	6293287	0	1	112290	3	0	next	other	0
Fage_P108b	153	Pulse	99	6294823	1536	1
Fage_P108b	153	Pulse	99	6307223	13936	1
Fage_P108b	153	Pulse	99	6319623	26336	1
Fage_P108b	153	Pulse	99	6332022	38735	1
Fage_P108b	153	Pulse	99	6344422	51135	1
Fage_P108b	153	Pulse	99	6356822	63535	1
Fage_P108b	153	Pulse	99	6369221	75934	1
Fage_P108b	153	Pulse	99	6381621	88334	1
Fage_P108b	153	Pulse	99	6394021	100734	1
Fage_P108b	154	Picture	Encoding Sternberg Letters	6405577	0	2	24824	4	0	next	other	0
Fage_P108b	154	Pulse	99	6406420	843	1
Fage_P108b	154	Pulse	99	6418820	13243	1
Fage_P108b	155	Picture	Fixation Cross Sternberg Letters after Encoding	6430401	0	2	12496	3	0	next	other	0
Fage_P108b	155	Pulse	99	6431220	819	1
Fage_P108b	156	Picture	Stroop Sternberg	6442897	0	1	24824	2	0	next	incorrect	722
Fage_P108b	156	Pulse	99	6443620	723	1
Fage_P108b	156	Response	2	6452049	9152	1
Fage_P108b	156	Pulse	99	6456019	13122	1
Fage_P108b	157	Picture	Fixation Cross Sternberg Letters after Stroop	6467721	0	1	37319	2	0	next	other	0
Fage_P108b	157	Pulse	99	6468419	698	1
Fage_P108b	157	Pulse	99	6480819	13098	1
Fage_P108b	157	Pulse	99	6493218	25497	1
Fage_P108b	158	Picture	Retrieval Sternberg Letters	6505040	0	1	24824	2	0	next	hit	731
Fage_P108b	158	Pulse	99	6505618	578	1
Fage_P108b	158	Pulse	99	6518018	12978	1
Fage_P108b	158	Response	1	6524527	19487	1
Fage_P108b	159	Picture	Fixation Cross after Retrieval	6529864	0	1	149443	3	0	next	other	0
Fage_P108b	159	Pulse	99	6530417	553	1
Fage_P108b	159	Pulse	99	6542817	12953	1
Fage_P108b	159	Pulse	99	6555217	25353	1
Fage_P108b	159	Pulse	99	6567616	37752	1
Fage_P108b	159	Pulse	99	6580016	50152	1
Fage_P108b	159	Pulse	99	6592416	62552	1
Fage_P108b	159	Pulse	99	6604815	74951	1
Fage_P108b	159	Pulse	99	6617215	87351	1
Fage_P108b	159	Pulse	99	6629615	99751	1
Fage_P108b	159	Pulse	99	6642014	112150	1
Fage_P108b	159	Pulse	99	6654414	124550	1
Fage_P108b	159	Pulse	99	6666814	136950	1
Fage_P108b	159	Pulse	99	6679214	149350	1
Fage_P108b	160	Picture	Encoding Sternberg Letters	6679307	0	2	24824	4	0	next	other	0
Fage_P108b	160	Pulse	99	6691613	12306	1
Fage_P108b	160	Pulse	99	6704013	24706	1
Fage_P108b	161	Picture	Fixation Cross Sternberg Letters after Encoding	6704131	0	2	12496	3	0	next	other	0
Fage_P108b	161	Pulse	99	6716413	12282	1
Fage_P108b	162	Picture	Stroop Sternberg	6716627	0	1	24824	2	0	next	hit	752
Fage_P108b	162	Response	1	6727602	10975	1
Fage_P108b	162	Pulse	99	6728812	12185	1
Fage_P108b	162	Pulse	99	6741212	24585	1
Fage_P108b	163	Picture	Fixation Cross Sternberg Letters after Stroop	6741451	0	1	37319	2	0	next	other	0
Fage_P108b	163	Pulse	99	6753612	12161	1
Fage_P108b	163	Pulse	99	6766011	24560	1
Fage_P108b	163	Pulse	99	6778411	36960	1
Fage_P108b	164	Picture	Retrieval Sternberg Letters	6778770	0	1	24824	2	0	next	hit	760
Fage_P108b	164	Response	1	6787461	8691	1
Fage_P108b	164	Pulse	99	6790811	12041	1
Fage_P108b	164	Pulse	99	6803211	24441	1
Fage_P108b	165	Picture	Fixation Cross after Retrieval	6803594	0	1	124620	2	0	next	other	0
Fage_P108b	165	Pulse	99	6815610	12016	1
Fage_P108b	165	Pulse	99	6828010	24416	1
Fage_P108b	165	Pulse	99	6840410	36816	1
Fage_P108b	165	Pulse	99	6852809	49215	1
Fage_P108b	165	Pulse	99	6865209	61615	1
Fage_P108b	165	Pulse	99	6877609	74015	1
Fage_P108b	165	Pulse	99	6890008	86414	1
Fage_P108b	165	Pulse	99	6902408	98814	1
Fage_P108b	165	Pulse	99	6914808	111214	1
Fage_P108b	165	Pulse	99	6927207	123613	1
Fage_P108b	166	Picture	Encoding Sternberg Letters	6928214	0	1	24824	2	0	next	other	0
Fage_P108b	166	Pulse	99	6939607	11393	1
Fage_P108b	166	Pulse	99	6952007	23793	1
Fage_P108b	167	Picture	Fixation Cross Sternberg Letters after Encoding	6953038	0	1	12495	2	0	next	other	0
Fage_P108b	167	Pulse	99	6964407	11369	1
Fage_P108b	168	Picture	Stroop Sternberg	6965533	0	1	24824	2	0	next	hit	780
Fage_P108b	168	Response	1	6976496	10963	1
Fage_P108b	168	Pulse	99	6976806	11273	1
Fage_P108b	168	Pulse	99	6989206	23673	1
Fage_P108b	169	Picture	Fixation Cross Sternberg Letters after Stroop	6990357	0	1	37319	2	0	next	other	0
Fage_P108b	169	Pulse	99	7001606	11249	1
Fage_P108b	169	Pulse	99	7014005	23648	1
Fage_P108b	169	Pulse	99	7026405	36048	1
Fage_P108b	170	Picture	Retrieval Sternberg Letters	7027676	0	1	24824	2	0	next	incorrect	789
Fage_P108b	170	Pulse	99	7038805	11129	1
Fage_P108b	170	Response	2	7042044	14368	1
Fage_P108b	170	Pulse	99	7051204	23528	1
Fage_P108b	171	Picture	Fixation Cross after Retrieval	7052500	0	1	137115	2	0	next	other	0
Fage_P108b	171	Pulse	99	7063604	11104	1
Fage_P108b	171	Pulse	99	7076004	23504	1
Fage_P108b	171	Pulse	99	7088403	35903	1
Fage_P108b	171	Pulse	99	7100803	48303	1
Fage_P108b	171	Pulse	99	7113203	60703	1
Fage_P108b	171	Pulse	99	7125602	73102	1
Fage_P108b	171	Pulse	99	7138002	85502	1
Fage_P108b	171	Pulse	99	7150402	97902	1
Fage_P108b	171	Pulse	99	7162802	110302	1
Fage_P108b	171	Pulse	99	7175201	122701	1
Fage_P108b	171	Pulse	99	7187601	135101	1
Fage_P108b	172	Picture	Encoding Sternberg Letters	7189615	0	1	24824	2	0	next	other	0
Fage_P108b	172	Pulse	99	7200001	10386	1
Fage_P108b	172	Pulse	99	7212400	22785	1
Fage_P108b	173	Picture	Fixation Cross Sternberg Letters after Encoding	7214439	0	1	12495	2	0	next	other	0
Fage_P108b	173	Pulse	99	7224800	10361	1
Fage_P108b	174	Picture	Stroop Sternberg	7226934	0	1	24824	2	0	next	incorrect	810
Fage_P108b	174	Pulse	99	7237200	10266	1
Fage_P108b	174	Response	2	7247189	20255	1
Fage_P108b	174	Pulse	99	7249599	22665	1
Fage_P108b	175	Picture	Fixation Cross Sternberg Letters after Stroop	7251758	0	1	37319	2	0	next	other	0
Fage_P108b	175	Pulse	99	7261999	10241	1
Fage_P108b	175	Pulse	99	7274399	22641	1
Fage_P108b	175	Pulse	99	7286798	35040	1
Fage_P108b	176	Picture	Retrieval Sternberg Letters	7289077	0	1	24824	2	0	next	hit	818
Fage_P108b	176	Pulse	99	7299198	10121	1
Fage_P108b	176	Response	1	7310458	21381	1
Fage_P108b	176	Pulse	99	7311598	22521	1
Fage_P108b	177	Picture	Fixation Cross after Retrieval	7313901	0	1	124620	2	0	next	other	0
Fage_P108b	177	Pulse	99	7323998	10097	1
Fage_P108b	177	Pulse	99	7336397	22496	1
Fage_P108b	177	Pulse	99	7348797	34896	1
Fage_P108b	177	Pulse	99	7361197	47296	1
Fage_P108b	177	Pulse	99	7373596	59695	1
Fage_P108b	177	Pulse	99	7385996	72095	1
Fage_P108b	177	Pulse	99	7398396	84495	1
Fage_P108b	177	Pulse	99	7410795	96894	1
Fage_P108b	177	Pulse	99	7423195	109294	1
Fage_P108b	177	Pulse	99	7435595	121694	1
Fage_P108b	178	Picture	Encoding Sternberg Letters	7438521	0	1	24824	2	0	next	other	0
Fage_P108b	178	Pulse	99	7447994	9473	1
Fage_P108b	178	Pulse	99	7460394	21873	1
Fage_P108b	179	Picture	Fixation Cross Sternberg Letters after Encoding	7463345	0	1	12495	2	0	next	other	0
Fage_P108b	179	Pulse	99	7472794	9449	1
Fage_P108b	180	Picture	Stroop Sternberg	7475840	0	1	24824	2	0	next	incorrect	838
Fage_P108b	180	Pulse	99	7485193	9353	1
Fage_P108b	180	Response	2	7488493	12653	1
Fage_P108b	180	Pulse	99	7497593	21753	1
Fage_P108b	181	Picture	Fixation Cross Sternberg Letters after Stroop	7500664	0	1	37319	3	0	next	other	0
Fage_P108b	181	Pulse	99	7509993	9329	1
Fage_P108b	181	Pulse	99	7522393	21729	1
Fage_P108b	181	Pulse	99	7534792	34128	1
Fage_P108b	182	Picture	Retrieval Sternberg Letters	7537983	0	2	24824	3	0	next	hit	846
Fage_P108b	182	Pulse	99	7547192	9209	1
Fage_P108b	182	Response	1	7559332	21349	1
Fage_P108b	182	Pulse	99	7559591	21608	1
Fage_P108b	183	Picture	Fixation Cross after Retrieval	7562807	0	1	112291	2	0	next	other	0
Fage_P108b	183	Pulse	99	7571991	9184	1
Fage_P108b	183	Pulse	99	7584391	21584	1
Fage_P108b	183	Pulse	99	7596791	33984	1
Fage_P108b	183	Pulse	99	7609190	46383	1
Fage_P108b	183	Pulse	99	7621590	58783	1
Fage_P108b	183	Pulse	99	7633990	71183	1
Fage_P108b	183	Pulse	99	7646389	83582	1
Fage_P108b	183	Pulse	99	7658789	95982	1
Fage_P108b	183	Pulse	99	7671189	108382	1
Fage_P108b	184	Picture	Encoding Sternberg Letters	7675098	0	1	24824	2	0	next	other	0
Fage_P108b	184	Pulse	99	7683589	8491	1
Fage_P108b	184	Pulse	99	7695988	20890	1
Fage_P108b	185	Picture	Fixation Cross Sternberg Letters after Encoding	7699922	0	1	12496	2	0	next	other	0
Fage_P108b	185	Pulse	99	7708388	8466	1
Fage_P108b	186	Picture	Stroop Sternberg	7712418	0	1	24824	2	0	next	miss	0
Fage_P108b	186	Pulse	99	7720788	8370	1
Fage_P108b	186	Pulse	99	7733187	20769	1
Fage_P108b	187	Picture	Fixation Cross Sternberg Letters after Stroop	7737242	0	1	37319	2	0	next	other	0
Fage_P108b	187	Pulse	99	7745587	8345	1
Fage_P108b	187	Pulse	99	7757987	20745	1
Fage_P108b	187	Pulse	99	7770386	33144	1
Fage_P108b	188	Picture	Retrieval Sternberg Letters	7774561	0	1	24824	2	0	next	miss	0
Fage_P108b	188	Pulse	99	7782786	8225	1
Fage_P108b	188	Pulse	99	7795186	20625	1
Fage_P108b	189	Picture	Fixation Cross after Retrieval	7799385	0	1	112291	2	0	next	other	0
Fage_P108b	189	Pulse	99	7807585	8200	1
Fage_P108b	189	Pulse	99	7819985	20600	1
Fage_P108b	189	Pulse	99	7832385	33000	1
Fage_P108b	189	Pulse	99	7844784	45399	1
Fage_P108b	189	Pulse	99	7857184	57799	1
Fage_P108b	189	Pulse	99	7869584	70199	1
Fage_P108b	189	Pulse	99	7881984	82599	1
Fage_P108b	189	Pulse	99	7894383	94998	1
Fage_P108b	189	Pulse	99	7906783	107398	1
Fage_P108b	190	Picture	Encoding Sternberg Letters	7911676	0	1	24824	2	0	next	other	0
Fage_P108b	190	Pulse	99	7919183	7507	1
Fage_P108b	190	Pulse	99	7931582	19906	1
Fage_P108b	191	Picture	Fixation Cross Sternberg Letters after Encoding	7936500	0	1	12495	2	0	next	other	0
Fage_P108b	191	Pulse	99	7943982	7482	1
Fage_P108b	192	Picture	Stroop Sternberg	7948995	0	1	24824	2	0	next	incorrect	890
Fage_P108b	192	Pulse	99	7956382	7387	1
Fage_P108b	192	Response	2	7959101	10106	1
Fage_P108b	192	Pulse	99	7968781	19786	1
Fage_P108b	193	Picture	Fixation Cross Sternberg Letters after Stroop	7973819	0	1	37319	2	0	next	other	0
Fage_P108b	193	Pulse	99	7981181	7362	1
Fage_P108b	193	Pulse	99	7993581	19762	1
Fage_P108b	193	Pulse	99	8005980	32161	1
Fage_P108b	194	Picture	Retrieval Sternberg Letters	8011138	0	1	24824	2	0	next	hit	898
Fage_P108b	194	Pulse	99	8018390	7252	1
Fage_P108b	194	Response	1	8028460	17322	1
Fage_P108b	194	Pulse	99	8030790	19652	1
Fage_P108b	195	Picture	Fixation Cross after Retrieval	8035962	0	1	137115	2	0	next	other	0
Fage_P108b	195	Pulse	99	8043190	7228	1
Fage_P108b	195	Pulse	99	8055589	19627	1
Fage_P108b	195	Pulse	99	8067989	32027	1
Fage_P108b	195	Pulse	99	8080389	44427	1
Fage_P108b	195	Pulse	99	8092788	56826	1
Fage_P108b	195	Pulse	99	8105188	69226	1
Fage_P108b	195	Pulse	99	8117588	81626	1
Fage_P108b	195	Pulse	99	8129987	94025	1
Fage_P108b	195	Pulse	99	8142387	106425	1
Fage_P108b	195	Pulse	99	8154787	118825	1
Fage_P108b	195	Pulse	99	8167187	131225	1
Fage_P108b	196	Picture	Encoding Sternberg Letters	8173077	0	1	24824	2	0	next	other	0
Fage_P108b	196	Pulse	99	8179586	6509	1
Fage_P108b	196	Pulse	99	8191986	18909	1
Fage_P108b	197	Picture	Fixation Cross Sternberg Letters after Encoding	8197901	0	1	12495	2	0	next	other	0
Fage_P108b	197	Pulse	99	8204386	6485	1
Fage_P108b	198	Picture	Stroop Sternberg	8210396	0	1	24824	2	0	next	hit	919
Fage_P108b	198	Pulse	99	8216785	6389	1
Fage_P108b	198	Response	1	8224875	14479	1
Fage_P108b	198	Pulse	99	8229185	18789	1
Fage_P108b	199	Picture	Fixation Cross Sternberg Letters after Stroop	8235220	0	1	37319	3	0	next	other	0
Fage_P108b	199	Pulse	99	8241585	6365	1
Fage_P108b	199	Pulse	99	8253984	18764	1
Fage_P108b	199	Pulse	99	8266384	31164	1
Fage_P108b	200	Picture	Retrieval Sternberg Letters	8272539	0	2	24824	4	0	next	incorrect	928
Fage_P108b	200	Pulse	99	8278784	6245	1
Fage_P108b	200	Pulse	99	8291183	18644	1
Fage_P108b	200	Response	2	8291413	18874	1
Fage_P108b	201	Picture	Fixation Cross after Retrieval	8297363	0	2	124620	3	0	next	other	0
Fage_P108b	201	Pulse	99	8303583	6220	1
Fage_P108b	201	Pulse	99	8315983	18620	1
Fage_P108b	201	Pulse	99	8328382	31019	1
Fage_P108b	201	Pulse	99	8340782	43419	1
Fage_P108b	201	Pulse	99	8353182	55819	1
Fage_P108b	201	Pulse	99	8365581	68218	1
Fage_P108b	201	Pulse	99	8377981	80618	1
Fage_P108b	201	Pulse	99	8390381	93018	1
Fage_P108b	201	Pulse	99	8402781	105418	1
Fage_P108b	201	Pulse	99	8415180	117817	1
Fage_P108b	202	Picture	Encoding Sternberg Letters	8421983	0	1	24824	2	0	next	other	0
Fage_P108b	202	Pulse	99	8427580	5597	1
Fage_P108b	202	Pulse	99	8439980	17997	1
Fage_P108b	203	Picture	Fixation Cross Sternberg Letters after Encoding	8446807	0	1	12495	2	0	next	other	0
Fage_P108b	203	Pulse	99	8452379	5572	1
Fage_P108b	204	Picture	Stroop Sternberg	8459302	0	1	24824	2	0	next	incorrect	947
Fage_P108b	204	Pulse	99	8464779	5477	1
Fage_P108b	204	Response	2	8473219	13917	1
Fage_P108b	204	Pulse	99	8477179	17877	1
Fage_P108b	205	Picture	Fixation Cross Sternberg Letters after Stroop	8484126	0	1	37320	2	0	next	other	0
Fage_P108b	205	Pulse	99	8489578	5452	1
Fage_P108b	205	Pulse	99	8501978	17852	1
Fage_P108b	205	Pulse	99	8514378	30252	1
Fage_P108b	206	Picture	Retrieval Sternberg Letters	8521446	0	1	24824	2	0	next	incorrect	956
Fage_P108b	206	Pulse	99	8526778	5332	1
Fage_P108b	206	Pulse	99	8539177	17731	1
Fage_P108b	206	Response	2	8540027	18581	1
Fage_P108b	207	Picture	Fixation Cross after Retrieval	8546270	0	1	149443	2	0	next	other	0
Fage_P108b	207	Pulse	99	8551577	5307	1
Fage_P108b	207	Pulse	99	8563977	17707	1
Fage_P108b	207	Pulse	99	8576376	30106	1
Fage_P108b	207	Pulse	99	8588776	42506	1
Fage_P108b	207	Pulse	99	8601176	54906	1
Fage_P108b	207	Pulse	99	8613575	67305	1
Fage_P108b	207	Pulse	99	8625975	79705	1
Fage_P108b	207	Pulse	99	8638375	92105	1
Fage_P108b	207	Pulse	99	8650774	104504	1
Fage_P108b	207	Pulse	99	8663174	116904	1
Fage_P108b	207	Pulse	99	8675574	129304	1
Fage_P108b	207	Pulse	99	8687973	141703	1
Fage_P108b	208	Picture	Encoding Sternberg Letters	8695713	0	1	24823	3	0	next	other	0
Fage_P108b	208	Pulse	99	8700373	4660	1
Fage_P108b	208	Pulse	99	8712773	17060	1
Fage_P108b	209	Picture	Fixation Cross Sternberg Letters after Encoding	8720536	0	2	12496	3	0	next	other	0
Fage_P108b	209	Pulse	99	8725173	4637	1
Fage_P108b	210	Picture	Stroop Sternberg	8733032	0	1	24824	2	0	next	incorrect	977
Fage_P108b	210	Pulse	99	8737572	4540	1
Fage_P108b	210	Response	2	8742682	9650	1
Fage_P108b	210	Pulse	99	8749972	16940	1
Fage_P108b	211	Picture	Fixation Cross Sternberg Letters after Stroop	8757856	0	1	37320	2	0	next	other	0
Fage_P108b	211	Pulse	99	8762372	4516	1
Fage_P108b	211	Pulse	99	8774771	16915	1
Fage_P108b	211	Pulse	99	8787171	29315	1
Fage_P108b	212	Picture	Retrieval Sternberg Letters	8795176	0	1	24824	2	0	next	hit	985
Fage_P108b	212	Pulse	99	8799571	4395	1
Fage_P108b	212	Response	1	8811220	16044	1
Fage_P108b	212	Pulse	99	8811970	16794	1
Fage_P108b	213	Picture	Fixation Cross after Retrieval	8820000	0	1	124619	2	0	next	other	0
Fage_P108b	213	Pulse	99	8824370	4370	1
Fage_P108b	213	Pulse	99	8836770	16770	1
Fage_P108b	213	Pulse	99	8849169	29169	1
Fage_P108b	213	Pulse	99	8861569	41569	1
Fage_P108b	213	Pulse	99	8873969	53969	1
Fage_P108b	213	Pulse	99	8886368	66368	1
Fage_P108b	213	Pulse	99	8898768	78768	1
Fage_P108b	213	Pulse	99	8911168	91168	1
Fage_P108b	213	Pulse	99	8923568	103568	1
Fage_P108b	213	Pulse	99	8935967	115967	1
Fage_P108b	214	Picture	Encoding Sternberg Letters	8944619	0	1	24824	2	0	next	other	0
Fage_P108b	214	Pulse	99	8948367	3748	1
Fage_P108b	214	Pulse	99	8960767	16148	1
Fage_P108b	215	Picture	Fixation Cross Sternberg Letters after Encoding	8969443	0	1	12495	2	0	next	other	0
Fage_P108b	215	Pulse	99	8973166	3723	1
Fage_P108b	216	Picture	Stroop Sternberg	8981938	0	1	24824	2	0	next	incorrect	1005
Fage_P108b	216	Pulse	99	8985566	3628	1
Fage_P108b	216	Response	2	8994076	12138	1
Fage_P108b	216	Pulse	99	8997966	16028	1
Fage_P108b	217	Picture	Fixation Cross Sternberg Letters after Stroop	9006762	0	1	37320	2	0	next	other	0
Fage_P108b	217	Pulse	99	9010365	3603	1
Fage_P108b	217	Pulse	99	9022765	16003	1
Fage_P108b	217	Pulse	99	9035165	28403	1
Fage_P108b	218	Picture	Retrieval Sternberg Letters	9044082	0	1	24824	2	0	next	incorrect	1013
Fage_P108b	218	Pulse	99	9047564	3482	1
Fage_P108b	218	Response	2	9057064	12982	1
Fage_P108b	218	Pulse	99	9059964	15882	1
Fage_P108b	219	Picture	Fixation Cross after Retrieval	9068906	0	1	112291	2	0	next	other	0
Fage_P108b	219	Pulse	99	9072364	3458	1
Fage_P108b	219	Pulse	99	9084763	15857	1
Fage_P108b	219	Pulse	99	9097163	28257	1
Fage_P108b	219	Pulse	99	9109563	40657	1
Fage_P108b	219	Pulse	99	9121963	53057	1
Fage_P108b	219	Pulse	99	9134362	65456	1
Fage_P108b	219	Pulse	99	9146762	77856	1
Fage_P108b	219	Pulse	99	9159162	90256	1
Fage_P108b	219	Pulse	99	9171561	102655	1
Fage_P108b	220	Picture	Encoding Sternberg Letters	9181197	0	1	24823	3	0	next	other	0
Fage_P108b	220	Pulse	99	9183961	2764	1
Fage_P108b	220	Pulse	99	9196361	15164	1
Fage_P108b	221	Picture	Fixation Cross Sternberg Letters after Encoding	9206020	0	2	12496	3	0	next	other	0
Fage_P108b	221	Pulse	99	9208760	2740	1
Fage_P108b	222	Picture	Stroop Sternberg	9218516	0	1	24824	2	0	next	hit	1033
Fage_P108b	222	Pulse	99	9221160	2644	1
Fage_P108b	222	Pulse	99	9233560	15044	1
Fage_P108b	222	Response	1	9233920	15404	1
Fage_P108b	223	Picture	Fixation Cross Sternberg Letters after Stroop	9243340	0	1	37319	2	0	next	other	0
Fage_P108b	223	Pulse	99	9245959	2619	1
Fage_P108b	223	Pulse	99	9258359	15019	1
Fage_P108b	223	Pulse	99	9270759	27419	1
Fage_P108b	224	Picture	Retrieval Sternberg Letters	9280659	0	1	24824	2	0	next	miss	0
Fage_P108b	224	Pulse	99	9283159	2500	1
Fage_P108b	224	Pulse	99	9295558	14899	1
Fage_P108b	225	Picture	Fixation Cross after Retrieval	9305483	0	1	124620	2	0	next	other	0
Fage_P108b	225	Pulse	99	9307958	2475	1
Fage_P108b	225	Pulse	99	9320358	14875	1
Fage_P108b	225	Pulse	99	9332757	27274	1
Fage_P108b	225	Pulse	99	9345157	39674	1
Fage_P108b	225	Pulse	99	9357557	52074	1
Fage_P108b	225	Pulse	99	9369956	64473	1
Fage_P108b	225	Pulse	99	9382356	76873	1
Fage_P108b	225	Pulse	99	9394756	89273	1
Fage_P108b	225	Pulse	99	9407155	101672	1
Fage_P108b	225	Pulse	99	9419555	114072	1
Fage_P108b	226	Picture	Encoding Sternberg Letters	9430103	0	1	24824	2	0	next	other	0
Fage_P108b	226	Pulse	99	9431955	1852	1
Fage_P108b	226	Pulse	99	9444354	14251	1
Fage_P108b	227	Picture	Fixation Cross Sternberg Letters after Encoding	9454927	0	1	12495	2	0	next	other	0
Fage_P108b	227	Pulse	99	9456754	1827	1
Fage_P108b	228	Picture	Stroop Sternberg	9467422	0	1	24824	2	0	next	incorrect	1059
Fage_P108b	228	Pulse	99	9469154	1732	1
Fage_P108b	228	Response	2	9474674	7252	1
Fage_P108b	228	Pulse	99	9481554	14132	1
Fage_P108b	229	Picture	Fixation Cross Sternberg Letters after Stroop	9492246	0	1	37319	2	0	next	other	0
Fage_P108b	229	Pulse	99	9493953	1707	1
Fage_P108b	229	Pulse	99	9506353	14107	1
Fage_P108b	229	Pulse	99	9518753	26507	1
Fage_P108b	230	Picture	Retrieval Sternberg Letters	9529565	0	1	24824	2	0	next	incorrect	1068
Fage_P108b	230	Pulse	99	9531152	1587	1
Fage_P108b	230	Pulse	99	9543552	13987	1
Fage_P108b	230	Response	2	9544352	14787	1
Fage_P108b	231	Picture	Fixation Cross after Retrieval	9554389	0	1	124620	2	0	next	other	0
Fage_P108b	231	Pulse	99	9555952	1563	1
Fage_P108b	231	Pulse	99	9568352	13963	1
Fage_P108b	231	Pulse	99	9580751	26362	1
Fage_P108b	231	Pulse	99	9593151	38762	1
Fage_P108b	231	Pulse	99	9605551	51162	1
Fage_P108b	231	Pulse	99	9617950	63561	1
Fage_P108b	231	Pulse	99	9630350	75961	1
Fage_P108b	231	Pulse	99	9642750	88361	1
Fage_P108b	231	Pulse	99	9655149	100760	1
Fage_P108b	231	Pulse	99	9667549	113160	1
Fage_P108b	232	Picture	Encoding Sternberg Letters	9679009	0	1	24824	2	0	next	other	0
Fage_P108b	232	Pulse	99	9679949	940	1
Fage_P108b	232	Pulse	99	9692348	13339	1
Fage_P108b	233	Picture	Fixation Cross Sternberg Letters after Encoding	9703833	0	1	12495	2	0	next	other	0
Fage_P108b	233	Pulse	99	9704748	915	1
Fage_P108b	234	Picture	Stroop Sternberg	9716328	0	1	24824	2	0	next	miss	0
Fage_P108b	234	Pulse	99	9717148	820	1
Fage_P108b	234	Pulse	99	9729547	13219	1
Fage_P108b	235	Picture	Fixation Cross Sternberg Letters after Stroop	9741152	0	1	37319	2	0	next	other	0
Fage_P108b	235	Pulse	99	9741947	795	1
Fage_P108b	235	Pulse	99	9754357	13205	1
Fage_P108b	235	Pulse	99	9766756	25604	1
Fage_P108b	236	Picture	Retrieval Sternberg Letters	9778471	0	1	24824	2	0	next	miss	0
Fage_P108b	236	Pulse	99	9779156	685	1
Fage_P108b	236	Pulse	99	9791556	13085	1
Fage_P108b	237	Picture	Fixation Cross after Retrieval	9803295	0	1	112291	2	0	next	other	0
Fage_P108b	237	Pulse	99	9803956	661	1
Fage_P108b	237	Pulse	99	9816355	13060	1
Fage_P108b	237	Pulse	99	9828755	25460	1
Fage_P108b	237	Pulse	99	9841155	37860	1
Fage_P108b	237	Pulse	99	9853554	50259	1
Fage_P108b	237	Pulse	99	9865954	62659	1
Fage_P108b	237	Pulse	99	9878354	75059	1
Fage_P108b	237	Pulse	99	9890753	87458	1
Fage_P108b	237	Pulse	99	9903153	99858	1
Fage_P108b	237	Pulse	99	9915553	112258	1
Fage_P108b	238	Picture	Encoding Sternberg Letters	9915586	0	1	24824	2	0	next	other	0
Fage_P108b	238	Pulse	99	9927952	12366	1
Fage_P108b	238	Pulse	99	9940352	24766	1
Fage_P108b	239	Picture	Fixation Cross Sternberg Letters after Encoding	9940410	0	1	12495	2	0	next	other	0
Fage_P108b	239	Pulse	99	9952752	12342	1
Fage_P108b	240	Picture	Stroop Sternberg	9952905	0	1	24824	2	0	next	incorrect	1113
Fage_P108b	240	Pulse	99	9965152	12247	1
Fage_P108b	240	Response	2	9965161	12256	1
Fage_P108b	240	Pulse	99	9977551	24646	1
Fage_P108b	241	Picture	Fixation Cross Sternberg Letters after Stroop	9977729	0	1	37319	3	0	next	other	0
Fage_P108b	241	Pulse	99	9989951	12222	1
Fage_P108b	241	Pulse	99	10002351	24622	1
Fage_P108b	241	Pulse	99	10014750	37021	1
Fage_P108b	242	Picture	Retrieval Sternberg Letters	10015048	0	2	24824	3	0	next	incorrect	1121
Fage_P108b	242	Pulse	99	10027150	12102	1
Fage_P108b	242	Response	2	10033810	18762	1
Fage_P108b	242	Pulse	99	10039549	24501	1
Fage_P108b	243	Picture	Fixation Cross after Retrieval	10039872	0	1	137115	2	0	next	other	0
Fage_P108b	243	Pulse	99	10051949	12077	1
Fage_P108b	243	Pulse	99	10064349	24477	1
Fage_P108b	243	Pulse	99	10076749	36877	1
Fage_P108b	243	Pulse	99	10089148	49276	1
Fage_P108b	243	Pulse	99	10101548	61676	1
Fage_P108b	243	Pulse	99	10113948	74076	1
Fage_P108b	243	Pulse	99	10126347	86475	1
Fage_P108b	243	Pulse	99	10138747	98875	1
Fage_P108b	243	Pulse	99	10151147	111275	1
Fage_P108b	243	Pulse	99	10163547	123675	1
Fage_P108b	243	Pulse	99	10175946	136074	1
Fage_P108b	244	Picture	Encoding Sternberg Letters	10176987	0	1	24824	2	0	next	other	0
Fage_P108b	244	Pulse	99	10188346	11359	1
Fage_P108b	244	Pulse	99	10200746	23759	1
Fage_P108b	245	Picture	Fixation Cross Sternberg Letters after Encoding	10201811	0	1	12496	2	0	next	other	0
Fage_P108b	245	Pulse	99	10213145	11334	1
Fage_P108b	246	Picture	Stroop Sternberg	10214307	0	1	24824	2	0	next	incorrect	1141
Fage_P108b	246	Response	2	10224655	10348	1
Fage_P108b	246	Pulse	99	10225545	11238	1
Fage_P108b	246	Pulse	99	10237945	23638	1
Fage_P108b	247	Picture	Fixation Cross Sternberg Letters after Stroop	10239131	0	1	37319	2	0	next	other	0
Fage_P108b	247	Pulse	99	10250344	11213	1
Fage_P108b	247	Pulse	99	10262744	23613	1
Fage_P108b	247	Pulse	99	10275144	36013	1
Fage_P108b	248	Picture	Retrieval Sternberg Letters	10276450	0	1	24824	2	0	next	incorrect	1150
Fage_P108b	248	Pulse	99	10287543	11093	1
Fage_P108b	248	Response	2	10288843	12393	1
Fage_P108b	248	Pulse	99	10299943	23493	1
Fage_P108b	249	Picture	Fixation Cross after Retrieval	10301274	0	1	149443	2	0	next	other	0
Fage_P108b	249	Pulse	99	10312343	11069	1
Fage_P108b	249	Pulse	99	10324742	23468	1
Fage_P108b	249	Pulse	99	10337142	35868	1
Fage_P108b	249	Pulse	99	10349542	48268	1
Fage_P108b	249	Pulse	99	10361942	60668	1
Fage_P108b	249	Pulse	99	10374341	73067	1
Fage_P108b	249	Pulse	99	10386741	85467	1
Fage_P108b	249	Pulse	99	10399141	97867	1
Fage_P108b	249	Pulse	99	10411540	110266	1
Fage_P108b	249	Pulse	99	10423940	122666	1
Fage_P108b	249	Pulse	99	10436340	135066	1
Fage_P108b	249	Pulse	99	10448739	147465	1
Fage_P108b	250	Picture	Encoding Sternberg Letters	10450717	0	1	24824	2	0	next	other	0
Fage_P108b	250	Pulse	99	10461139	10422	1
Fage_P108b	250	Pulse	99	10473539	22822	1
Fage_P108b	251	Picture	Fixation Cross Sternberg Letters after Encoding	10475541	0	1	12496	2	0	next	other	0
Fage_P108b	251	Pulse	99	10485938	10397	1
Fage_P108b	252	Picture	Stroop Sternberg	10488037	0	1	24824	2	0	next	hit	1172
Fage_P108b	252	Pulse	99	10498338	10301	1
Fage_P108b	252	Response	1	10500228	12191	1
Fage_P108b	252	Pulse	99	10510738	22701	1
Fage_P108b	253	Picture	Fixation Cross Sternberg Letters after Stroop	10512861	0	1	37319	2	0	next	other	0
Fage_P108b	253	Pulse	99	10523138	10277	1
Fage_P108b	253	Pulse	99	10535537	22676	1
Fage_P108b	253	Pulse	99	10547937	35076	1
Fage_P108b	254	Picture	Retrieval Sternberg Letters	10550180	0	1	24824	2	0	next	miss	0
Fage_P108b	254	Pulse	99	10560337	10157	1
Fage_P108b	254	Pulse	99	10572736	22556	1
Fage_P108b	255	Picture	Fixation Cross after Retrieval	10575004	0	1	137115	2	0	next	false_alarm	1182
Fage_P108b	255	Response	1	10578366	3362	1
Fage_P108b	255	Pulse	99	10585136	10132	1
Fage_P108b	255	Pulse	99	10597536	22532	1
Fage_P108b	255	Pulse	99	10609935	34931	1
Fage_P108b	255	Pulse	99	10622335	47331	1
Fage_P108b	255	Pulse	99	10634735	59731	1
Fage_P108b	255	Pulse	99	10647134	72130	1
Fage_P108b	255	Pulse	99	10659534	84530	1
Fage_P108b	255	Pulse	99	10671934	96930	1
Fage_P108b	255	Pulse	99	10684333	109329	1
Fage_P108b	255	Pulse	99	10696733	121729	1
Fage_P108b	255	Pulse	99	10709133	134129	1
Fage_P108b	256	Picture	Encoding Sternberg Letters	10712119	0	1	24824	2	0	next	other	0
Fage_P108b	256	Pulse	99	10721533	9414	1
Fage_P108b	256	Pulse	99	10733932	21813	1
Fage_P108b	257	Picture	Fixation Cross Sternberg Letters after Encoding	10736943	0	1	12495	2	0	next	other	0
Fage_P108b	257	Pulse	99	10746332	9389	1
Fage_P108b	258	Picture	Stroop Sternberg	10749438	0	1	24824	2	0	next	incorrect	1201
Fage_P108b	258	Pulse	99	10758732	9294	1
Fage_P108b	258	Response	2	10762021	12583	1
Fage_P108b	258	Pulse	99	10771131	21693	1
Fage_P108b	259	Picture	Fixation Cross Sternberg Letters after Stroop	10774262	0	1	37319	2	0	next	other	0
Fage_P108b	259	Pulse	99	10783531	9269	1
Fage_P108b	259	Pulse	99	10795931	21669	1
Fage_P108b	259	Pulse	99	10808330	34068	1
Fage_P108b	260	Picture	Retrieval Sternberg Letters	10811581	0	1	24824	2	0	next	incorrect	1209
Fage_P108b	260	Pulse	99	10820730	9149	1
Fage_P108b	260	Response	2	10827240	15659	1
Fage_P108b	260	Pulse	99	10833130	21549	1
Fage_P108b	261	Picture	Fixation Cross after Retrieval	10836405	0	1	112291	2	0	next	other	0
Fage_P108b	261	Pulse	99	10845529	9124	1
Fage_P108b	261	Pulse	99	10857929	21524	1
Fage_P108b	261	Pulse	99	10870329	33924	1
Fage_P108b	261	Pulse	99	10882729	46324	1
Fage_P108b	261	Pulse	99	10895128	58723	1
Fage_P108b	261	Pulse	99	10907528	71123	1
Fage_P108b	261	Pulse	99	10919928	83523	1
Fage_P108b	261	Pulse	99	10932327	95922	1
Fage_P108b	261	Pulse	99	10944727	108322	1
Fage_P108b	262	Picture	Encoding Sternberg Letters	10948696	0	1	24824	2	0	next	other	0
Fage_P108b	262	Pulse	99	10957127	8431	1
Fage_P108b	262	Pulse	99	10969526	20830	1
Fage_P108b	263	Picture	Fixation Cross Sternberg Letters after Encoding	10973520	0	1	12495	2	0	next	other	0
Fage_P108b	263	Pulse	99	10981926	8406	1
Fage_P108b	264	Picture	Stroop Sternberg	10986015	0	1	24824	2	0	next	incorrect	1227
Fage_P108b	264	Response	2	10993366	7351	1
Fage_P108b	264	Pulse	99	10994326	8311	1
Fage_P108b	264	Pulse	99	11006726	20711	1
Fage_P108b	265	Picture	Fixation Cross Sternberg Letters after Stroop	11010839	0	1	37320	2	0	next	other	0
Fage_P108b	265	Pulse	99	11019125	8286	1
Fage_P108b	265	Pulse	99	11031525	20686	1
Fage_P108b	265	Pulse	99	11043924	33085	1
Fage_P108b	266	Picture	Retrieval Sternberg Letters	11048159	0	1	24823	3	0	next	incorrect	1236
Fage_P108b	266	Pulse	99	11056324	8165	1
Fage_P108b	266	Response	2	11065514	17355	1
Fage_P108b	266	Pulse	99	11068724	20565	1
Fage_P108b	267	Picture	Fixation Cross after Retrieval	11072982	0	2	149444	3	0	next	other	0
Fage_P108b	267	Pulse	99	11081124	8142	1
Fage_P108b	267	Pulse	99	11093523	20541	1
Fage_P108b	267	Pulse	99	11105923	32941	1
Fage_P108b	267	Pulse	99	11118323	45341	1
Fage_P108b	267	Pulse	99	11130722	57740	1
Fage_P108b	267	Pulse	99	11143122	70140	1
Fage_P108b	267	Pulse	99	11155522	82540	1
Fage_P108b	267	Pulse	99	11167921	94939	1
Fage_P108b	267	Pulse	99	11180321	107339	1
Fage_P108b	267	Pulse	99	11192721	119739	1
Fage_P108b	267	Pulse	99	11205120	132138	1
Fage_P108b	267	Pulse	99	11217520	144538	1
Fage_P108b	268	Picture	Encoding Sternberg Letters	11222426	0	1	24824	2	0	next	other	0
Fage_P108b	268	Pulse	99	11229920	7494	1
Fage_P108b	268	Pulse	99	11242320	19894	1
Fage_P108b	269	Picture	Fixation Cross Sternberg Letters after Encoding	11247250	0	1	12495	2	0	next	other	0
Fage_P108b	269	Pulse	99	11254719	7469	1
Fage_P108b	270	Picture	Stroop Sternberg	11259745	0	1	24824	2	0	next	incorrect	1258
Fage_P108b	270	Pulse	99	11267119	7374	1
Fage_P108b	270	Response	2	11273179	13434	1
Fage_P108b	270	Pulse	99	11279519	19774	1
Fage_P108b	271	Picture	Fixation Cross Sternberg Letters after Stroop	11284569	0	1	37320	2	0	next	other	0
Fage_P108b	271	Pulse	99	11291918	7349	1
Fage_P108b	271	Pulse	99	11304318	19749	1
Fage_P108b	271	Pulse	99	11316718	32149	1
Fage_P108b	272	Picture	Retrieval Sternberg Letters	11321889	0	1	24823	3	0	next	miss	0
Fage_P108b	272	Pulse	99	11329117	7228	1
Fage_P108b	272	Pulse	99	11341517	19628	1
Fage_P108b	273	Picture	Fixation Cross after Retrieval	11346712	0	2	124620	3	0	next	other	0
Fage_P108b	273	Pulse	99	11353917	7205	1
Fage_P108b	273	Pulse	99	11366317	19605	1
Fage_P108b	273	Pulse	99	11378716	32004	1
Fage_P108b	273	Pulse	99	11391116	44404	1
Fage_P108b	273	Pulse	99	11403516	56804	1
Fage_P108b	273	Pulse	99	11415915	69203	1
Fage_P108b	273	Pulse	99	11428315	81603	1
Fage_P108b	273	Pulse	99	11440715	94003	1
Fage_P108b	273	Pulse	99	11453114	106402	1
Fage_P108b	273	Pulse	99	11465514	118802	1
Fage_P108b	274	Picture	Encoding Sternberg Letters	11471332	0	1	24824	2	0	next	other	0
Fage_P108b	274	Pulse	99	11477914	6582	1
Fage_P108b	274	Pulse	99	11490313	18981	1
Fage_P108b	275	Picture	Fixation Cross Sternberg Letters after Encoding	11496156	0	1	12495	2	0	next	other	0
Fage_P108b	275	Pulse	99	11502713	6557	1
Fage_P108b	276	Picture	Stroop Sternberg	11508651	0	1	24824	2	0	next	incorrect	1285
Fage_P108b	276	Pulse	99	11515113	6462	1
Fage_P108b	276	Response	2	11518103	9452	1
Fage_P108b	276	Pulse	99	11527512	18861	1
Fage_P108b	277	Picture	Fixation Cross Sternberg Letters after Stroop	11533475	0	1	37320	2	0	next	other	0
Fage_P108b	277	Pulse	99	11539912	6437	1
Fage_P108b	277	Pulse	99	11552312	18837	1
Fage_P108b	277	Pulse	99	11564722	31247	1
Fage_P108b	278	Picture	Retrieval Sternberg Letters	11570795	0	1	24824	2	0	next	hit	1293
Fage_P108b	278	Pulse	99	11577111	6316	1
Fage_P108b	278	Response	1	11583711	12916	1
Fage_P108b	278	Pulse	99	11589521	18726	1
Fage_P108b	279	Picture	Fixation Cross after Retrieval	11595619	0	1	112290	3	0	next	other	0
Fage_P108b	279	Pulse	99	11601921	6302	1
Fage_P108b	279	Pulse	99	11614320	18701	1
Fage_P108b	279	Pulse	99	11626720	31101	1
Fage_P108b	279	Pulse	99	11639120	43501	1
Fage_P108b	279	Pulse	99	11651519	55900	1
Fage_P108b	279	Pulse	99	11663919	68300	1
Fage_P108b	279	Pulse	99	11676319	80700	1
Fage_P108b	279	Pulse	99	11688718	93099	1
Fage_P108b	279	Pulse	99	11701118	105499	1
Fage_P108b	280	Picture	Encoding Sternberg Letters	11707909	0	2	24824	4	0	next	other	0
Fage_P108b	280	Pulse	99	11713518	5609	1
Fage_P108b	280	Pulse	99	11725918	18009	1
Fage_P108b	281	Picture	Fixation Cross Sternberg Letters after Encoding	11732733	0	2	12496	3	0	next	other	0
Fage_P108b	281	Pulse	99	11738317	5584	1
Fage_P108b	282	Picture	Stroop Sternberg	11745229	0	1	24824	2	0	next	hit	1312
Fage_P108b	282	Pulse	99	11750717	5488	1
Fage_P108b	282	Response	1	11758537	13308	1
Fage_P108b	282	Pulse	99	11763116	17887	1
Fage_P108b	283	Picture	Fixation Cross Sternberg Letters after Stroop	11770053	0	1	37319	2	0	next	other	0
Fage_P108b	283	Pulse	99	11775516	5463	1
Fage_P108b	283	Pulse	99	11787916	17863	1
Fage_P108b	283	Pulse	99	11800316	30263	1
Fage_P108b	284	Picture	Retrieval Sternberg Letters	11807372	0	1	24824	2	0	next	hit	1320
Fage_P108b	284	Pulse	99	11812715	5343	1
Fage_P108b	284	Response	1	11817965	10593	1
Fage_P108b	284	Pulse	99	11825115	17743	1
Fage_P108b	285	Picture	Fixation Cross after Retrieval	11832196	0	1	137115	2	0	next	other	0
Fage_P108b	285	Pulse	99	11837515	5319	1
Fage_P108b	285	Pulse	99	11849914	17718	1
Fage_P108b	285	Pulse	99	11862314	30118	1
Fage_P108b	285	Pulse	99	11874714	42518	1
Fage_P108b	285	Pulse	99	11887114	54918	1
Fage_P108b	285	Pulse	99	11899513	67317	1
Fage_P108b	285	Pulse	99	11911913	79717	1
Fage_P108b	285	Pulse	99	11924313	92117	1
Fage_P108b	285	Pulse	99	11936712	104516	1
Fage_P108b	285	Pulse	99	11949112	116916	1
Fage_P108b	285	Pulse	99	11961518	129322	1
Fage_P108b	286	Picture	Encoding Sternberg Letters	11969311	0	1	24824	2	0	next	other	0
Fage_P108b	286	Pulse	99	11973912	4601	1
Fage_P108b	286	Pulse	99	11986311	17000	1
Fage_P108b	287	Picture	Fixation Cross Sternberg Letters after Encoding	11994135	0	1	12495	2	0	next	other	0
Fage_P108b	287	Pulse	99	11998711	4576	1
Fage_P108b	288	Picture	Stroop Sternberg	12006630	0	1	24824	3	0	next	hit	1341
Fage_P108b	288	Pulse	99	12011110	4480	1
Fage_P108b	288	Response	1	12014990	8360	1
Fage_P108b	288	Pulse	99	12023510	16880	1
Fage_P108b	289	Picture	Fixation Cross Sternberg Letters after Stroop	12031454	0	2	37319	3	0	next	other	0
Fage_P108b	289	Pulse	99	12035910	4456	1
Fage_P108b	289	Pulse	99	12048309	16855	1
Fage_P108b	289	Pulse	99	12060709	29255	1
Fage_P108b	290	Picture	Retrieval Sternberg Letters	12068773	0	1	24824	2	0	next	incorrect	1349
Fage_P108b	290	Pulse	99	12073109	4336	1
Fage_P108b	290	Response	2	12080948	12175	1
Fage_P108b	290	Pulse	99	12085508	16735	1
Fage_P108b	291	Picture	Fixation Cross after Retrieval	12093597	0	1	112291	2	0	next	other	0
Fage_P108b	291	Pulse	99	12097908	4311	1
Fage_P108b	291	Pulse	99	12110308	16711	1
Fage_P108b	291	Pulse	99	12122708	29111	1
Fage_P108b	291	Pulse	99	12135107	41510	1
Fage_P108b	291	Pulse	99	12147507	53910	1
Fage_P108b	291	Pulse	99	12159907	66310	1
Fage_P108b	291	Pulse	99	12172306	78709	1
Fage_P108b	291	Pulse	99	12184706	91109	1
Fage_P108b	291	Pulse	99	12197106	103509	1
Fage_P108b	292	Picture	End Sternberg	12205888	0	1	37319	3	0	next	other	0
Fage_P108b	292	Pulse	99	12209505	3617	1
Fage_P108b	292	Pulse	99	12221905	16017	1
Fage_P108b	292	Pulse	99	12234305	28417	1
Fage_P108b	293	Picture	Instruction Stroop	12243207	0	2	37320	3	0	next	other	0
Fage_P108b	293	Pulse	99	12246704	3497	1
Fage_P108b	293	Pulse	99	12259104	15897	1
Fage_P108b	293	Pulse	99	12271504	28297	1
Fage_P108b	294	Picture	stroop neutral close	12280527	0	1	24990	2	0	next	incorrect	1371
Fage_P108b	294	Pulse	99	12283904	3377	1
Fage_P108b	294	Response	2	12293153	12626	1
Fage_P108b	294	Pulse	99	12296303	15776	1
Fage_P108b	295	Picture	stroop neutral close	12305517	0	1	24824	2	0	next	hit	1375
Fage_P108b	295	Pulse	99	12308703	3186	1
Fage_P108b	295	Response	1	12317583	12066	1
Fage_P108b	295	Pulse	99	12321102	15585	1
Fage_P108b	296	Picture	stroop neutral close	12330341	0	1	24824	2	0	next	incorrect	1379
Fage_P108b	296	Pulse	99	12333502	3161	1
Fage_P108b	296	Response	2	12342502	12161	1
Fage_P108b	296	Pulse	99	12345902	15561	1
Fage_P108b	297	Picture	stroop neutral close	12355165	0	1	24991	2	0	next	incorrect	1383
Fage_P108b	297	Pulse	99	12358302	3137	1
Fage_P108b	297	Response	2	12367321	12156	1
Fage_P108b	297	Pulse	99	12370701	15536	1
Fage_P108b	298	Picture	stroop neutral close	12380156	0	1	24990	2	0	next	hit	1387
Fage_P108b	298	Pulse	99	12383101	2945	1
Fage_P108b	298	Response	1	12387201	7045	1
Fage_P108b	298	Pulse	99	12395501	15345	1
Fage_P108b	299	Picture	stroop neutral close	12405146	0	1	24824	2	0	next	incorrect	1391
Fage_P108b	299	Pulse	99	12407900	2754	1
Fage_P108b	299	Response	2	12413240	8094	1
Fage_P108b	299	Pulse	99	12420300	15154	1
Fage_P108b	300	Picture	Fixation Cross Stroop	12429970	0	1	124620	2	0	next	other	0
Fage_P108b	300	Pulse	99	12432700	2730	1
Fage_P108b	300	Pulse	99	12445099	15129	1
Fage_P108b	300	Pulse	99	12457499	27529	1
Fage_P108b	300	Pulse	99	12469899	39929	1
Fage_P108b	300	Pulse	99	12482299	52329	1
Fage_P108b	300	Pulse	99	12494698	64728	1
Fage_P108b	300	Pulse	99	12507098	77128	1
Fage_P108b	300	Pulse	99	12519498	89528	1
Fage_P108b	300	Pulse	99	12531897	101927	1
Fage_P108b	300	Pulse	99	12544297	114327	1
Fage_P108b	301	Picture	stroop neutral close	12554590	0	1	24990	3	0	next	hit	1406
Fage_P108b	301	Pulse	99	12556697	2107	1
Fage_P108b	301	Response	1	12563007	8417	1
Fage_P108b	301	Pulse	99	12569096	14506	1
Fage_P108b	302	Picture	stroop neutral close	12579580	0	2	24824	4	0	next	incorrect	1410
Fage_P108b	302	Pulse	99	12581496	1916	1
Fage_P108b	302	Response	2	12587406	7826	1
Fage_P108b	302	Pulse	99	12593896	14316	1
Fage_P108b	303	Picture	stroop neutral close	12604404	0	2	24824	3	0	next	incorrect	1414
Fage_P108b	303	Pulse	99	12606296	1892	1
Fage_P108b	303	Response	2	12613435	9031	1
Fage_P108b	303	Pulse	99	12618695	14291	1
Fage_P108b	304	Picture	stroop neutral close	12629228	0	1	24824	2	0	next	incorrect	1418
Fage_P108b	304	Pulse	99	12631095	1867	1
Fage_P108b	304	Response	2	12640445	11217	1
Fage_P108b	304	Pulse	99	12643494	14266	1
Fage_P108b	305	Picture	stroop neutral close	12654052	0	1	24824	2	0	next	hit	1422
Fage_P108b	305	Pulse	99	12655894	1842	1
Fage_P108b	305	Response	1	12663234	9182	1
Fage_P108b	305	Pulse	99	12668294	14242	1
Fage_P108b	306	Picture	stroop neutral close	12678876	0	1	24824	2	0	next	incorrect	1426
Fage_P108b	306	Pulse	99	12680694	1818	1
Fage_P108b	306	Response	2	12687863	8987	1
Fage_P108b	306	Pulse	99	12693093	14217	1
Fage_P108b	307	Picture	Fixation Cross Stroop	12703700	0	1	124620	2	0	next	other	0
Fage_P108b	307	Pulse	99	12705493	1793	1
Fage_P108b	307	Pulse	99	12717893	14193	1
Fage_P108b	307	Pulse	99	12730292	26592	1
Fage_P108b	307	Pulse	99	12742692	38992	1
Fage_P108b	307	Pulse	99	12755092	51392	1
Fage_P108b	307	Pulse	99	12767492	63792	1
Fage_P108b	307	Pulse	99	12779891	76191	1
Fage_P108b	307	Pulse	99	12792291	88591	1
Fage_P108b	307	Pulse	99	12804690	100990	1
Fage_P108b	307	Pulse	99	12817090	113390	1
Fage_P108b	308	Picture	stroop neutral close	12828320	0	1	24824	2	0	next	hit	1441
Fage_P108b	308	Pulse	99	12829490	1170	1
Fage_P108b	308	Response	1	12837390	9070	1
Fage_P108b	308	Pulse	99	12841889	13569	1
Fage_P108b	309	Picture	stroop neutral close	12853144	0	1	24824	2	0	next	incorrect	1445
Fage_P108b	309	Pulse	99	12854289	1145	1
Fage_P108b	309	Response	2	12862349	9205	1
Fage_P108b	309	Pulse	99	12866689	13545	1
Fage_P108b	310	Picture	stroop neutral close	12877968	0	1	24824	2	0	next	incorrect	1449
Fage_P108b	310	Pulse	99	12879089	1121	1
Fage_P108b	310	Response	2	12888238	10270	1
Fage_P108b	310	Pulse	99	12891488	13520	1
Fage_P108b	311	Picture	stroop neutral close	12902792	0	1	24990	2	0	next	incorrect	1453
Fage_P108b	311	Pulse	99	12903888	1096	1
Fage_P108b	311	Response	2	12911108	8316	1
Fage_P108b	311	Pulse	99	12916288	13496	1
Fage_P108b	312	Picture	stroop neutral close	12927782	0	1	24824	2	0	next	hit	1458
Fage_P108b	312	Pulse	99	12928687	905	1
Fage_P108b	312	Pulse	99	12941087	13305	1
Fage_P108b	312	Response	1	12950877	23095	1
Fage_P108b	313	Picture	stroop neutral close	12952606	0	1	24824	3	0	next	hit	1461
Fage_P108b	313	Pulse	99	12953487	881	1
Fage_P108b	313	Response	1	12964217	11611	1
Fage_P108b	313	Pulse	99	12965887	13281	1
Fage_P108b	314	Picture	Fixation Cross Stroop	12977430	0	2	124620	3	0	next	other	0
Fage_P108b	314	Pulse	99	12978286	856	1
Fage_P108b	314	Pulse	99	12990686	13256	1
Fage_P108b	314	Pulse	99	13003086	25656	1
Fage_P108b	314	Pulse	99	13015485	38055	1
Fage_P108b	314	Pulse	99	13027885	50455	1
Fage_P108b	314	Pulse	99	13040285	62855	1
Fage_P108b	314	Pulse	99	13052684	75254	1
Fage_P108b	314	Pulse	99	13065084	87654	1
Fage_P108b	314	Pulse	99	13077484	100054	1
Fage_P108b	314	Pulse	99	13089883	112453	1
Fage_P108b	315	Picture	stroop neutral close	13102050	0	1	24824	2	0	next	incorrect	1476
Fage_P108b	315	Pulse	99	13102283	233	1
Fage_P108b	315	Response	2	13108963	6913	1
Fage_P108b	315	Pulse	99	13114683	12633	1
Fage_P108b	316	Picture	stroop neutral close	13126874	0	1	24990	3	0	next	hit	1480
Fage_P108b	316	Pulse	99	13127083	209	1
Fage_P108b	316	Response	1	13136872	9998	1
Fage_P108b	316	Pulse	99	13139482	12608	1
Fage_P108b	317	Picture	stroop neutral close	13151864	0	2	24824	3	0	next	incorrect	1484
Fage_P108b	317	Pulse	99	13151882	18	1
Fage_P108b	317	Response	2	13160552	8688	1
Fage_P108b	317	Pulse	99	13164281	12417	1
Fage_P108b	317	Pulse	99	13176681	24817	1
Fage_P108b	318	Picture	stroop neutral close	13176688	0	1	24824	2	0	next	incorrect	1488
Fage_P108b	318	Response	2	13184621	7933	1
Fage_P108b	318	Pulse	99	13189081	12393	1
Fage_P108b	318	Pulse	99	13201481	24793	1
Fage_P108b	319	Picture	stroop neutral close	13201512	0	1	24824	2	0	next	incorrect	1492
Fage_P108b	319	Response	2	13209720	8208	1
Fage_P108b	319	Pulse	99	13213880	12368	1
Fage_P108b	319	Pulse	99	13226280	24768	1
Fage_P108b	320	Picture	stroop neutral close	13226336	0	1	24824	2	0	next	incorrect	1496
Fage_P108b	320	Response	2	13232510	6174	1
Fage_P108b	320	Pulse	99	13238680	12344	1
Fage_P108b	320	Pulse	99	13251079	24743	1
Fage_P108b	321	Picture	Fixation Cross Stroop	13251160	0	1	124620	2	0	next	other	0
Fage_P108b	321	Pulse	99	13263479	12319	1
Fage_P108b	321	Pulse	99	13275879	24719	1
Fage_P108b	321	Pulse	99	13288278	37118	1
Fage_P108b	321	Pulse	99	13300678	49518	1
Fage_P108b	321	Pulse	99	13313078	61918	1
Fage_P108b	321	Pulse	99	13325478	74318	1
Fage_P108b	321	Pulse	99	13337877	86717	1
Fage_P108b	321	Pulse	99	13350277	99117	1
Fage_P108b	321	Pulse	99	13362677	111517	1
Fage_P108b	321	Pulse	99	13375076	123916	1
Fage_P108b	322	Picture	stroop maximum incongruent	13375780	0	1	24824	2	0	next	hit	1512
Fage_P108b	322	Pulse	99	13387476	11696	1
Fage_P108b	322	Response	1	13389476	13696	1
Fage_P108b	322	Pulse	99	13399876	24096	1
Fage_P108b	323	Picture	stroop maximum incongruent	13400604	0	1	24824	2	0	next	hit	1516
Fage_P108b	323	Pulse	99	13412275	11671	1
Fage_P108b	323	Response	1	13413305	12701	1
Fage_P108b	323	Pulse	99	13424675	24071	1
Fage_P108b	324	Picture	stroop maximum incongruent	13425428	0	1	24824	2	0	next	hit	1520
Fage_P108b	324	Pulse	99	13437075	11647	1
Fage_P108b	324	Response	1	13438595	13167	1
Fage_P108b	324	Pulse	99	13449484	24056	1
Fage_P108b	325	Picture	stroop maximum incongruent	13450252	0	1	24990	3	0	next	incorrect	1524
Fage_P108b	325	Pulse	99	13461884	11632	1
Fage_P108b	325	Response	2	13462534	12282	1
Fage_P108b	325	Pulse	99	13474284	24032	1
Fage_P108b	326	Picture	stroop maximum incongruent	13475242	0	2	24824	3	0	next	hit	1527
Fage_P108b	326	Response	1	13484914	9672	1
Fage_P108b	326	Pulse	99	13486683	11441	1
Fage_P108b	326	Pulse	99	13499083	23841	1
Fage_P108b	327	Picture	stroop maximum incongruent	13500066	0	1	24824	2	0	next	incorrect	1532
Fage_P108b	327	Pulse	99	13511483	11417	1
Fage_P108b	327	Response	2	13513423	13357	1
Fage_P108b	327	Pulse	99	13523883	23817	1
Fage_P108b	328	Picture	Fixation Cross Stroop	13524890	0	1	124620	2	0	next	other	0
Fage_P108b	328	Pulse	99	13536282	11392	1
Fage_P108b	328	Pulse	99	13548682	23792	1
Fage_P108b	328	Pulse	99	13561082	36192	1
Fage_P108b	328	Pulse	99	13573481	48591	1
Fage_P108b	328	Pulse	99	13585881	60991	1
Fage_P108b	328	Pulse	99	13598281	73391	1
Fage_P108b	328	Pulse	99	13610680	85790	1
Fage_P108b	328	Pulse	99	13623080	98190	1
Fage_P108b	328	Pulse	99	13635480	110590	1
Fage_P108b	328	Pulse	99	13647879	122989	1
Fage_P108b	329	Picture	stroop maximum incongruent	13649510	0	1	24824	2	0	next	incorrect	1546
Fage_P108b	329	Response	2	13660179	10669	1
Fage_P108b	329	Pulse	99	13660279	10769	1
Fage_P108b	329	Pulse	99	13672679	23169	1
Fage_P108b	330	Picture	stroop maximum incongruent	13674334	0	1	24824	2	0	next	incorrect	1551
Fage_P108b	330	Pulse	99	13685079	10745	1
Fage_P108b	330	Response	2	13686058	11724	1
Fage_P108b	330	Pulse	99	13697478	23144	1
Fage_P108b	331	Picture	stroop maximum incongruent	13699158	0	1	24823	3	0	next	hit	1554
Fage_P108b	331	Response	1	13708218	9060	1
Fage_P108b	331	Pulse	99	13709878	10720	1
Fage_P108b	331	Pulse	99	13722278	23120	1
Fage_P108b	332	Picture	stroop maximum incongruent	13723981	0	2	24825	3	0	next	hit	1558
Fage_P108b	332	Response	1	13732767	8786	1
Fage_P108b	332	Pulse	99	13734677	10696	1
Fage_P108b	332	Pulse	99	13747077	23096	1
Fage_P108b	333	Picture	stroop maximum incongruent	13748806	0	1	24824	2	0	next	hit	1563
Fage_P108b	333	Pulse	99	13759477	10671	1
Fage_P108b	333	Response	1	13760866	12060	1
Fage_P108b	333	Pulse	99	13771876	23070	1
Fage_P108b	334	Picture	stroop maximum incongruent	13773630	0	1	24824	2	0	next	incorrect	1566
Fage_P108b	334	Response	2	13783096	9466	1
Fage_P108b	334	Pulse	99	13784276	10646	1
Fage_P108b	334	Pulse	99	13796676	23046	1
Fage_P108b	335	Picture	Fixation Cross Stroop	13798454	0	1	124619	2	0	next	other	0
Fage_P108b	335	Pulse	99	13809075	10621	1
Fage_P108b	335	Pulse	99	13821475	23021	1
Fage_P108b	335	Pulse	99	13833875	35421	1
Fage_P108b	335	Pulse	99	13846274	47820	1
Fage_P108b	335	Pulse	99	13858674	60220	1
Fage_P108b	335	Pulse	99	13871074	72620	1
Fage_P108b	335	Pulse	99	13883474	85020	1
Fage_P108b	335	Pulse	99	13895873	97419	1
Fage_P108b	335	Pulse	99	13908273	109819	1
Fage_P108b	335	Pulse	99	13920673	122219	1
Fage_P108b	336	Picture	stroop maximum incongruent	13923073	0	1	24824	2	0	next	hit	1582
Fage_P108b	336	Pulse	99	13933072	9999	1
Fage_P108b	336	Response	1	13943532	20459	1
Fage_P108b	336	Pulse	99	13945472	22399	1
Fage_P108b	337	Picture	stroop maximum incongruent	13947897	0	1	24824	2	0	next	hit	1586
Fage_P108b	337	Pulse	99	13957872	9975	1
Fage_P108b	337	Response	1	13960561	12664	1
Fage_P108b	337	Pulse	99	13970271	22374	1
Fage_P108b	338	Picture	stroop maximum incongruent	13972721	0	1	24824	2	0	next	incorrect	1590
Fage_P108b	338	Pulse	99	13982671	9950	1
Fage_P108b	338	Response	2	13984571	11850	1
Fage_P108b	338	Pulse	99	13995071	22350	1
Fage_P108b	339	Picture	stroop maximum incongruent	13997545	0	1	24824	2	0	next	hit	1593
Fage_P108b	339	Response	1	14004631	7086	1
Fage_P108b	339	Pulse	99	14007470	9925	1
Fage_P108b	339	Pulse	99	14019870	22325	1
Fage_P108b	340	Picture	stroop maximum incongruent	14022369	0	1	24824	2	0	next	hit	1597
Fage_P108b	340	Response	1	14031260	8891	1
Fage_P108b	340	Pulse	99	14032270	9901	1
Fage_P108b	340	Pulse	99	14044669	22300	1
Fage_P108b	341	Picture	stroop maximum incongruent	14047193	0	1	24824	2	0	next	incorrect	1601
Fage_P108b	341	Response	2	14055329	8136	1
Fage_P108b	341	Pulse	99	14057069	9876	1
Fage_P108b	341	Pulse	99	14069469	22276	1
Fage_P108b	342	Picture	Fixation Cross Stroop	14072017	0	1	124620	2	0	next	other	0
Fage_P108b	342	Pulse	99	14081869	9852	1
Fage_P108b	342	Pulse	99	14094268	22251	1
Fage_P108b	342	Pulse	99	14106668	34651	1
Fage_P108b	342	Pulse	99	14119068	47051	1
Fage_P108b	342	Pulse	99	14131467	59450	1
Fage_P108b	342	Pulse	99	14143867	71850	1
Fage_P108b	342	Pulse	99	14156267	84250	1
Fage_P108b	342	Pulse	99	14168666	96649	1
Fage_P108b	342	Pulse	99	14181066	109049	1
Fage_P108b	342	Pulse	99	14193466	121449	1
Fage_P108b	343	Picture	stroop maximum incongruent	14196637	0	1	24824	2	0	next	incorrect	1617
Fage_P108b	343	Pulse	99	14205866	9229	1
Fage_P108b	343	Response	2	14206815	10178	1
Fage_P108b	343	Pulse	99	14218265	21628	1
Fage_P108b	344	Picture	stroop maximum incongruent	14221461	0	1	24824	2	0	next	hit	1620
Fage_P108b	344	Response	1	14229465	8004	1
Fage_P108b	344	Pulse	99	14230665	9204	1
Fage_P108b	344	Pulse	99	14243065	21604	1
Fage_P108b	345	Picture	stroop maximum incongruent	14246285	0	1	24824	2	0	next	incorrect	1624
Fage_P108b	345	Response	2	14253914	7629	1
Fage_P108b	345	Pulse	99	14255464	9179	1
Fage_P108b	345	Pulse	99	14267864	21579	1
Fage_P108b	346	Picture	stroop maximum incongruent	14271109	0	1	24824	2	0	next	incorrect	1629
Fage_P108b	346	Pulse	99	14280264	9155	1
Fage_P108b	346	Response	2	14282483	11374	1
Fage_P108b	346	Pulse	99	14292663	21554	1
Fage_P108b	347	Picture	stroop maximum incongruent	14295933	0	1	24823	3	0	next	incorrect	1633
Fage_P108b	347	Pulse	99	14305063	9130	1
Fage_P108b	347	Response	2	14309103	13170	1
Fage_P108b	347	Pulse	99	14317463	21530	1
Fage_P108b	348	Picture	stroop maximum incongruent	14320756	0	2	24825	3	0	next	incorrect	1637
Fage_P108b	348	Pulse	99	14329862	9106	1
Fage_P108b	348	Response	2	14331062	10306	1
Fage_P108b	348	Pulse	99	14342262	21506	1
Fage_P108b	349	Picture	Fixation Cross Stroop	14345581	0	1	124619	2	0	next	other	0
Fage_P108b	349	Pulse	99	14354662	9081	1
Fage_P108b	349	Pulse	99	14367062	21481	1
Fage_P108b	349	Pulse	99	14379461	33880	1
Fage_P108b	349	Pulse	99	14391861	46280	1
Fage_P108b	349	Pulse	99	14404261	58680	1
Fage_P108b	349	Pulse	99	14416660	71079	1
Fage_P108b	349	Pulse	99	14429060	83479	1
Fage_P108b	349	Pulse	99	14441460	95879	1
Fage_P108b	349	Pulse	99	14453859	108278	1
Fage_P108b	349	Pulse	99	14466259	120678	1
Fage_P108b	350	Picture	End Stroop	14470200	0	1	43866	2	0	next	other	0
Fage_P108b	350	Pulse	99	14478659	8459	1
Fage_P108b	350	Pulse	99	14491058	20858	1
Fage_P108b	350	Pulse	99	14503458	33258	1
