# Supplementary material for: Towards clinical applicability of fMRI via systematic filtering
Source: PLoS One. 2025 May 12;20(5):e0321088. doi: 10.1371/journal.pone.0321088 (PMC12068634; doi:10.1371/journal.pone.0321088)
Supplement: S1 Code — (ZIP) [file pone.0321088.s001.zip › PLOS_DATA_CODE/Logfiles/Fage_P110a-fage.log]

Scenario - Fage Final
Logfile written - 09/27/2013 13:37:35

Subject	Trial	Event Type	Code	Time	TTime	Uncertainty	Duration	Uncertainty	ReqTime	ReqDur	Stim Type	Pair Index

Fage_P110a	1	Pulse	99	77134	86969	1
Fage_P110a	2	Picture	Instruction Sternberg Symbols	77467	0	1	37319	2	0	next	other	0
Fage_P110a	2	Pulse	99	89534	12067	1
Fage_P110a	2	Pulse	99	101934	24467	1
Fage_P110a	2	Pulse	99	114333	36866	1
Fage_P110a	3	Picture	Encoding Sternberg Symbols	114786	0	1	24824	2	0	next	other	0
Fage_P110a	3	Pulse	99	126733	11947	1
Fage_P110a	3	Pulse	99	139133	24347	1
Fage_P110a	4	Picture	Fixation Cross Sternberg Symbols after Encoding	139610	0	1	12495	2	0	next	other	0
Fage_P110a	4	Pulse	99	151533	11923	1
Fage_P110a	5	Picture	Stroop Sternberg	152105	0	1	24824	2	0	next	incorrect	12
Fage_P110a	5	Response	2	162772	10667	1
Fage_P110a	5	Pulse	99	163932	11827	1
Fage_P110a	5	Pulse	99	176332	24227	1
Fage_P110a	6	Picture	Fixation Cross Sternberg Symbols after Stroop	176929	0	1	37320	2	0	next	other	0
Fage_P110a	6	Pulse	99	188732	11803	1
Fage_P110a	6	Pulse	99	201131	24202	1
Fage_P110a	6	Pulse	99	213531	36602	1
Fage_P110a	7	Picture	Retrieval Sternberg Symbols	214249	0	1	24824	2	0	next	hit	21
Fage_P110a	7	Pulse	99	225931	11682	1
Fage_P110a	7	Response	1	232141	17892	1
Fage_P110a	7	Pulse	99	238331	24082	1
Fage_P110a	8	Picture	Fixation Cross after Retrieval	239073	0	1	112291	2	0	next	other	0
Fage_P110a	8	Pulse	99	250730	11657	1
Fage_P110a	8	Pulse	99	263130	24057	1
Fage_P110a	8	Pulse	99	275530	36457	1
Fage_P110a	8	Pulse	99	287930	48857	1
Fage_P110a	8	Pulse	99	300329	61256	1
Fage_P110a	8	Pulse	99	312729	73656	1
Fage_P110a	8	Pulse	99	325129	86056	1
Fage_P110a	8	Pulse	99	337529	98456	1
Fage_P110a	8	Pulse	99	349928	110855	1
Fage_P110a	9	Picture	Encoding Sternberg Symbols	351364	0	1	24824	2	0	next	other	0
Fage_P110a	9	Pulse	99	362328	10964	1
Fage_P110a	9	Pulse	99	374728	23364	1
Fage_P110a	10	Picture	Fixation Cross Sternberg Symbols after Encoding	376188	0	1	12495	2	0	next	other	0
Fage_P110a	10	Pulse	99	387127	10939	1
Fage_P110a	11	Picture	Stroop Sternberg	388683	0	1	24824	2	0	next	incorrect	39
Fage_P110a	11	Response	2	398737	10054	1
Fage_P110a	11	Pulse	99	399527	10844	1
Fage_P110a	11	Pulse	99	411927	23244	1
Fage_P110a	12	Picture	Fixation Cross Sternberg Symbols after Stroop	413507	0	1	37320	2	0	next	other	0
Fage_P110a	12	Pulse	99	424327	10820	1
Fage_P110a	12	Pulse	99	436726	23219	1
Fage_P110a	12	Pulse	99	449126	35619	1
Fage_P110a	13	Picture	Retrieval Sternberg Symbols	450827	0	1	24824	2	0	next	hit	48
Fage_P110a	13	Pulse	99	461526	10699	1
Fage_P110a	13	Response	1	464886	14059	1
Fage_P110a	13	Pulse	99	473926	23099	1
Fage_P110a	14	Picture	Fixation Cross after Retrieval	475651	0	1	149444	2	0	next	other	0
Fage_P110a	14	Pulse	99	486325	10674	1
Fage_P110a	14	Pulse	99	498725	23074	1
Fage_P110a	14	Pulse	99	511125	35474	1
Fage_P110a	14	Pulse	99	523524	47873	1
Fage_P110a	14	Pulse	99	535924	60273	1
Fage_P110a	14	Pulse	99	548324	72673	1
Fage_P110a	14	Pulse	99	560724	85073	1
Fage_P110a	14	Pulse	99	573123	97472	1
Fage_P110a	14	Pulse	99	585523	109872	1
Fage_P110a	14	Pulse	99	597923	122272	1
Fage_P110a	14	Pulse	99	610323	134672	1
Fage_P110a	14	Pulse	99	622722	147071	1
Fage_P110a	15	Picture	Encoding Sternberg Symbols	625095	0	1	24824	2	0	next	other	0
Fage_P110a	15	Pulse	99	635122	10027	1
Fage_P110a	15	Pulse	99	647522	22427	1
Fage_P110a	16	Picture	Fixation Cross Sternberg Symbols after Encoding	649919	0	1	12495	2	0	next	other	0
Fage_P110a	16	Pulse	99	659921	10002	1
Fage_P110a	17	Picture	Stroop Sternberg	662414	0	1	24824	2	0	next	hit	70
Fage_P110a	17	Pulse	99	672321	9907	1
Fage_P110a	17	Response	1	675341	12927	1
Fage_P110a	17	Pulse	99	684721	22307	1
Fage_P110a	18	Picture	Fixation Cross Sternberg Symbols after Stroop	687238	0	1	37320	2	0	next	other	0
Fage_P110a	18	Pulse	99	697121	9883	1
Fage_P110a	18	Pulse	99	709520	22282	1
Fage_P110a	18	Pulse	99	721920	34682	1
Fage_P110a	19	Picture	Retrieval Sternberg Symbols	724558	0	1	24824	2	0	next	hit	77
Fage_P110a	19	Response	1	733810	9252	1
Fage_P110a	19	Pulse	99	734320	9762	1
Fage_P110a	19	Pulse	99	746720	22162	1
Fage_P110a	20	Picture	Fixation Cross after Retrieval	749382	0	1	124620	2	0	next	other	0
Fage_P110a	20	Pulse	99	759119	9737	1
Fage_P110a	20	Pulse	99	771519	22137	1
Fage_P110a	20	Pulse	99	783919	34537	1
Fage_P110a	20	Pulse	99	796318	46936	1
Fage_P110a	20	Pulse	99	808718	59336	1
Fage_P110a	20	Pulse	99	821118	71736	1
Fage_P110a	20	Pulse	99	833518	84136	1
Fage_P110a	20	Pulse	99	845917	96535	1
Fage_P110a	20	Pulse	99	858317	108935	1
Fage_P110a	20	Pulse	99	870717	121335	1
Fage_P110a	21	Picture	Encoding Sternberg Symbols	874002	0	1	24824	2	0	next	other	0
Fage_P110a	21	Pulse	99	883117	9115	1
Fage_P110a	21	Pulse	99	895516	21514	1
Fage_P110a	22	Picture	Fixation Cross Sternberg Symbols after Encoding	898826	0	1	12495	2	0	next	other	0
Fage_P110a	22	Pulse	99	907916	9090	1
Fage_P110a	23	Picture	Stroop Sternberg	911321	0	1	24824	2	0	next	hit	97
Fage_P110a	23	Response	1	919996	8675	1
Fage_P110a	23	Pulse	99	920316	8995	1
Fage_P110a	23	Pulse	99	932716	21395	1
Fage_P110a	24	Picture	Fixation Cross Sternberg Symbols after Stroop	936145	0	1	37319	2	0	next	other	0
Fage_P110a	24	Pulse	99	945115	8970	1
Fage_P110a	24	Pulse	99	957515	21370	1
Fage_P110a	24	Pulse	99	969915	33770	1
Fage_P110a	25	Picture	Retrieval Sternberg Symbols	973464	0	1	24824	2	0	next	incorrect	106
Fage_P110a	25	Pulse	99	982314	8850	1
Fage_P110a	25	Response	2	982834	9370	1
Fage_P110a	25	Pulse	99	994714	21250	1
Fage_P110a	26	Picture	Fixation Cross after Retrieval	998288	0	1	136949	2	0	next	other	0
Fage_P110a	26	Pulse	99	1007114	8826	1
Fage_P110a	26	Pulse	99	1019514	21226	1
Fage_P110a	26	Pulse	99	1031913	33625	1
Fage_P110a	26	Pulse	99	1044313	46025	1
Fage_P110a	26	Pulse	99	1056713	58425	1
Fage_P110a	26	Pulse	99	1069112	70824	1
Fage_P110a	26	Pulse	99	1081512	83224	1
Fage_P110a	26	Pulse	99	1093912	95624	1
Fage_P110a	26	Pulse	99	1106312	108024	1
Fage_P110a	26	Pulse	99	1118711	120423	1
Fage_P110a	26	Pulse	99	1131111	132823	1
Fage_P110a	27	Picture	Encoding Sternberg Symbols	1135237	0	1	24824	2	0	next	other	0
Fage_P110a	27	Pulse	99	1143511	8274	1
Fage_P110a	27	Pulse	99	1155911	20674	1
Fage_P110a	28	Picture	Fixation Cross Sternberg Symbols after Encoding	1160061	0	1	12495	2	0	next	other	0
Fage_P110a	28	Pulse	99	1168310	8249	1
Fage_P110a	29	Picture	Stroop Sternberg	1172556	0	1	24824	3	0	next	incorrect	127
Fage_P110a	29	Pulse	99	1180710	8154	1
Fage_P110a	29	Response	2	1183410	10854	1
Fage_P110a	29	Pulse	99	1193110	20554	1
Fage_P110a	30	Picture	Fixation Cross Sternberg Symbols after Stroop	1197380	0	2	37320	3	0	next	other	0
Fage_P110a	30	Pulse	99	1205510	8130	1
Fage_P110a	30	Pulse	99	1217909	20529	1
Fage_P110a	30	Pulse	99	1230309	32929	1
Fage_P110a	31	Picture	Retrieval Sternberg Symbols	1234700	0	1	24824	2	0	next	hit	135
Fage_P110a	31	Pulse	99	1242709	8009	1
Fage_P110a	31	Response	1	1244608	9908	1
Fage_P110a	31	Pulse	99	1255108	20408	1
Fage_P110a	32	Picture	Fixation Cross after Retrieval	1259524	0	1	124620	2	0	next	other	0
Fage_P110a	32	Pulse	99	1267508	7984	1
Fage_P110a	32	Pulse	99	1279908	20384	1
Fage_P110a	32	Pulse	99	1292308	32784	1
Fage_P110a	32	Pulse	99	1304717	45193	1
Fage_P110a	32	Pulse	99	1317117	57593	1
Fage_P110a	32	Pulse	99	1329517	69993	1
Fage_P110a	32	Pulse	99	1341916	82392	1
Fage_P110a	32	Pulse	99	1354316	94792	1
Fage_P110a	32	Pulse	99	1366716	107192	1
Fage_P110a	32	Pulse	99	1379116	119592	1
Fage_P110a	33	Picture	Encoding Sternberg Symbols	1384144	0	1	24824	2	0	next	other	0
Fage_P110a	33	Pulse	99	1391515	7371	1
Fage_P110a	33	Pulse	99	1403915	19771	1
Fage_P110a	34	Picture	Fixation Cross Sternberg Symbols after Encoding	1408968	0	1	12495	2	0	next	other	0
Fage_P110a	34	Pulse	99	1416315	7347	1
Fage_P110a	35	Picture	Stroop Sternberg	1421463	0	1	24824	2	0	next	incorrect	155
Fage_P110a	35	Pulse	99	1428715	7252	1
Fage_P110a	35	Response	2	1429384	7921	1
Fage_P110a	35	Pulse	99	1441114	19651	1
Fage_P110a	36	Picture	Fixation Cross Sternberg Symbols after Stroop	1446287	0	1	37320	2	0	next	other	0
Fage_P110a	36	Pulse	99	1453514	7227	1
Fage_P110a	36	Pulse	99	1465914	19627	1
Fage_P110a	36	Pulse	99	1478314	32027	1
Fage_P110a	37	Picture	Retrieval Sternberg Symbols	1483607	0	1	24824	2	0	next	hit	163
Fage_P110a	37	Pulse	99	1490713	7106	1
Fage_P110a	37	Response	1	1492353	8746	1
Fage_P110a	37	Pulse	99	1503113	19506	1
Fage_P110a	38	Picture	Fixation Cross after Retrieval	1508431	0	1	112291	2	0	next	other	0
Fage_P110a	38	Pulse	99	1515513	7082	1
Fage_P110a	38	Pulse	99	1527912	19481	1
Fage_P110a	38	Pulse	99	1540312	31881	1
Fage_P110a	38	Pulse	99	1552712	44281	1
Fage_P110a	38	Pulse	99	1565112	56681	1
Fage_P110a	38	Pulse	99	1577511	69080	1
Fage_P110a	38	Pulse	99	1589911	81480	1
Fage_P110a	38	Pulse	99	1602311	93880	1
Fage_P110a	38	Pulse	99	1614711	106280	1
Fage_P110a	39	Picture	Encoding Sternberg Symbols	1620722	0	1	24824	2	0	next	other	0
Fage_P110a	39	Pulse	99	1627110	6388	1
Fage_P110a	39	Pulse	99	1639510	18788	1
Fage_P110a	40	Picture	Fixation Cross Sternberg Symbols after Encoding	1645546	0	1	12495	2	0	next	other	0
Fage_P110a	40	Pulse	99	1651910	6364	1
Fage_P110a	41	Picture	Stroop Sternberg	1658041	0	1	24824	2	0	next	hit	182
Fage_P110a	41	Pulse	99	1664310	6269	1
Fage_P110a	41	Response	1	1665539	7498	1
Fage_P110a	41	Pulse	99	1676709	18668	1
Fage_P110a	42	Picture	Fixation Cross Sternberg Symbols after Stroop	1682865	0	1	37320	2	0	next	other	0
Fage_P110a	42	Pulse	99	1689109	6244	1
Fage_P110a	42	Pulse	99	1701509	18644	1
Fage_P110a	42	Pulse	99	1713908	31043	1
Fage_P110a	43	Picture	Retrieval Sternberg Symbols	1720185	0	1	24824	2	0	next	hit	190
Fage_P110a	43	Pulse	99	1726308	6123	1
Fage_P110a	43	Response	1	1727438	7253	1
Fage_P110a	43	Pulse	99	1738708	18523	1
Fage_P110a	44	Picture	Fixation Cross after Retrieval	1745009	0	1	112291	2	0	next	other	0
Fage_P110a	44	Pulse	99	1751108	6099	1
Fage_P110a	44	Pulse	99	1763507	18498	1
Fage_P110a	44	Pulse	99	1775907	30898	1
Fage_P110a	44	Pulse	99	1788307	43298	1
Fage_P110a	44	Pulse	99	1800707	55698	1
Fage_P110a	44	Pulse	99	1813106	68097	1
Fage_P110a	44	Pulse	99	1825506	80497	1
Fage_P110a	44	Pulse	99	1837906	92897	1
Fage_P110a	44	Pulse	99	1850305	105296	1
Fage_P110a	45	Picture	Encoding Sternberg Symbols	1857300	0	1	24824	2	0	next	other	0
Fage_P110a	45	Pulse	99	1862705	5405	1
Fage_P110a	45	Pulse	99	1875105	17805	1
Fage_P110a	46	Picture	Fixation Cross Sternberg Symbols after Encoding	1882124	0	1	12495	2	0	next	other	0
Fage_P110a	46	Pulse	99	1887505	5381	1
Fage_P110a	47	Picture	Stroop Sternberg	1894619	0	1	24824	2	0	next	incorrect	209
Fage_P110a	47	Pulse	99	1899904	5285	1
Fage_P110a	47	Response	2	1901794	7175	1
Fage_P110a	47	Pulse	99	1912304	17685	1
Fage_P110a	48	Picture	Fixation Cross Sternberg Symbols after Stroop	1919443	0	1	37320	2	0	next	other	0
Fage_P110a	48	Pulse	99	1924704	5261	1
Fage_P110a	48	Pulse	99	1937103	17660	1
Fage_P110a	48	Pulse	99	1949503	30060	1
Fage_P110a	49	Picture	Retrieval Sternberg Symbols	1956763	0	1	24824	2	0	next	hit	217
Fage_P110a	49	Pulse	99	1961903	5140	1
Fage_P110a	49	Response	1	1963553	6790	1
Fage_P110a	49	Pulse	99	1974303	17540	1
Fage_P110a	50	Picture	Fixation Cross after Retrieval	1981587	0	1	136949	2	0	next	other	0
Fage_P110a	50	Pulse	99	1986702	5115	1
Fage_P110a	50	Pulse	99	1999102	17515	1
Fage_P110a	50	Pulse	99	2011502	29915	1
Fage_P110a	50	Pulse	99	2023902	42315	1
Fage_P110a	50	Pulse	99	2036301	54714	1
Fage_P110a	50	Pulse	99	2048701	67114	1
Fage_P110a	50	Pulse	99	2061101	79514	1
Fage_P110a	50	Pulse	99	2073501	91914	1
Fage_P110a	50	Pulse	99	2085900	104313	1
Fage_P110a	50	Pulse	99	2098300	116713	1
Fage_P110a	50	Pulse	99	2110700	129113	1
Fage_P110a	51	Picture	Encoding Sternberg Symbols	2118536	0	1	24824	2	0	next	other	0
Fage_P110a	51	Pulse	99	2123099	4563	1
Fage_P110a	51	Pulse	99	2135499	16963	1
Fage_P110a	52	Picture	Fixation Cross Sternberg Symbols after Encoding	2143360	0	1	12495	2	0	next	other	0
Fage_P110a	52	Pulse	99	2147899	4539	1
Fage_P110a	53	Picture	Stroop Sternberg	2155855	0	1	24824	2	0	next	hit	238
Fage_P110a	53	Pulse	99	2160299	4444	1
Fage_P110a	53	Response	1	2164368	8513	1
Fage_P110a	53	Pulse	99	2172698	16843	1
Fage_P110a	54	Picture	Fixation Cross Sternberg Symbols after Stroop	2180679	0	1	37319	2	0	next	other	0
Fage_P110a	54	Pulse	99	2185098	4419	1
Fage_P110a	54	Pulse	99	2197498	16819	1
Fage_P110a	54	Pulse	99	2209898	29219	1
Fage_P110a	55	Picture	Retrieval Sternberg Symbols	2217998	0	1	24824	2	0	next	incorrect	246
Fage_P110a	55	Pulse	99	2222297	4299	1
Fage_P110a	55	Response	2	2225137	7139	1
Fage_P110a	55	Pulse	99	2234697	16699	1
Fage_P110a	56	Picture	Fixation Cross after Retrieval	2242822	0	1	124620	2	0	next	other	0
Fage_P110a	56	Pulse	99	2247097	4275	1
Fage_P110a	56	Pulse	99	2259496	16674	1
Fage_P110a	56	Pulse	99	2271896	29074	1
Fage_P110a	56	Pulse	99	2284296	41474	1
Fage_P110a	56	Pulse	99	2296696	53874	1
Fage_P110a	56	Pulse	99	2309095	66273	1
Fage_P110a	56	Pulse	99	2321495	78673	1
Fage_P110a	56	Pulse	99	2333895	91073	1
Fage_P110a	56	Pulse	99	2346295	103473	1
Fage_P110a	56	Pulse	99	2358694	115872	1
Fage_P110a	57	Picture	Encoding Sternberg Symbols	2367442	0	1	24824	2	0	next	other	0
Fage_P110a	57	Pulse	99	2371094	3652	1
Fage_P110a	57	Pulse	99	2383494	16052	1
Fage_P110a	58	Picture	Fixation Cross Sternberg Symbols after Encoding	2392266	0	1	12496	2	0	next	other	0
Fage_P110a	58	Pulse	99	2395894	3628	1
Fage_P110a	59	Picture	Stroop Sternberg	2404762	0	1	24824	2	0	next	incorrect	266
Fage_P110a	59	Pulse	99	2408293	3531	1
Fage_P110a	59	Response	2	2413123	8361	1
Fage_P110a	59	Pulse	99	2420693	15931	1
Fage_P110a	60	Picture	Fixation Cross Sternberg Symbols after Stroop	2429586	0	1	37319	2	0	next	other	0
Fage_P110a	60	Pulse	99	2433093	3507	1
Fage_P110a	60	Pulse	99	2445492	15906	1
Fage_P110a	60	Pulse	99	2457892	28306	1
Fage_P110a	61	Picture	Retrieval Sternberg Symbols	2466905	0	1	24824	2	0	next	incorrect	274
Fage_P110a	61	Pulse	99	2470292	3387	1
Fage_P110a	61	Response	2	2480543	13638	1
Fage_P110a	61	Pulse	99	2482691	15786	1
Fage_P110a	62	Picture	Fixation Cross after Retrieval	2491729	0	1	149444	2	0	next	other	0
Fage_P110a	62	Pulse	99	2495091	3362	1
Fage_P110a	62	Pulse	99	2507491	15762	1
Fage_P110a	62	Pulse	99	2519891	28162	1
Fage_P110a	62	Pulse	99	2532290	40561	1
Fage_P110a	62	Pulse	99	2544690	52961	1
Fage_P110a	62	Pulse	99	2557090	65361	1
Fage_P110a	62	Pulse	99	2569490	77761	1
Fage_P110a	62	Pulse	99	2581889	90160	1
Fage_P110a	62	Pulse	99	2594289	102560	1
Fage_P110a	62	Pulse	99	2606689	114960	1
Fage_P110a	62	Pulse	99	2619089	127360	1
Fage_P110a	62	Pulse	99	2631488	139759	1
Fage_P110a	63	Picture	Encoding Sternberg Symbols	2641173	0	1	24824	2	0	next	other	0
Fage_P110a	63	Pulse	99	2643888	2715	1
Fage_P110a	63	Pulse	99	2656288	15115	1
Fage_P110a	64	Picture	Fixation Cross Sternberg Symbols after Encoding	2665997	0	1	12495	3	0	next	other	0
Fage_P110a	64	Pulse	99	2668688	2691	1
Fage_P110a	65	Picture	Stroop Sternberg	2678492	0	2	24825	3	0	next	incorrect	296
Fage_P110a	65	Pulse	99	2681087	2595	1
Fage_P110a	65	Response	2	2686047	7555	1
Fage_P110a	65	Pulse	99	2693487	14995	1
Fage_P110a	66	Picture	Fixation Cross Sternberg Symbols after Stroop	2703317	0	1	37319	2	0	next	other	0
Fage_P110a	66	Pulse	99	2705887	2570	1
Fage_P110a	66	Pulse	99	2718286	14969	1
Fage_P110a	66	Pulse	99	2730686	27369	1
Fage_P110a	67	Picture	Retrieval Sternberg Symbols	2740636	0	1	24824	2	0	next	hit	304
Fage_P110a	67	Pulse	99	2743086	2450	1
Fage_P110a	67	Response	1	2746496	5860	1
Fage_P110a	67	Pulse	99	2755486	14850	1
Fage_P110a	68	Picture	Fixation Cross after Retrieval	2765460	0	1	124620	2	0	next	other	0
Fage_P110a	68	Pulse	99	2767885	2425	1
Fage_P110a	68	Pulse	99	2780285	14825	1
Fage_P110a	68	Pulse	99	2792685	27225	1
Fage_P110a	68	Pulse	99	2805085	39625	1
Fage_P110a	68	Pulse	99	2817484	52024	1
Fage_P110a	68	Pulse	99	2829884	64424	1
Fage_P110a	68	Pulse	99	2842284	76824	1
Fage_P110a	68	Pulse	99	2854683	89223	1
Fage_P110a	68	Pulse	99	2867083	101623	1
Fage_P110a	68	Pulse	99	2879483	114023	1
Fage_P110a	69	Picture	Encoding Sternberg Symbols	2890080	0	1	24824	2	0	next	other	0
Fage_P110a	69	Pulse	99	2891883	1803	1
Fage_P110a	69	Pulse	99	2904282	14202	1
Fage_P110a	70	Picture	Fixation Cross Sternberg Symbols after Encoding	2914904	0	1	12495	2	0	next	other	0
Fage_P110a	70	Pulse	99	2916682	1778	1
Fage_P110a	71	Picture	Stroop Sternberg	2927399	0	1	24824	2	0	next	incorrect	324
Fage_P110a	71	Pulse	99	2929082	1683	1
Fage_P110a	71	Response	2	2934212	6813	1
Fage_P110a	71	Pulse	99	2941481	14082	1
Fage_P110a	72	Picture	Fixation Cross Sternberg Symbols after Stroop	2952223	0	1	37320	2	0	next	other	0
Fage_P110a	72	Pulse	99	2953881	1658	1
Fage_P110a	72	Pulse	99	2966281	14058	1
Fage_P110a	72	Pulse	99	2978691	26468	1
Fage_P110a	73	Picture	Retrieval Sternberg Symbols	2989543	0	1	24824	2	0	next	incorrect	333
Fage_P110a	73	Pulse	99	2991090	1547	1
Fage_P110a	73	Pulse	99	3003490	13947	1
Fage_P110a	73	Response	2	3004450	14907	1
Fage_P110a	74	Picture	Fixation Cross after Retrieval	3014367	0	1	112291	2	0	next	other	0
Fage_P110a	74	Pulse	99	3015890	1523	1
Fage_P110a	74	Pulse	99	3028290	13923	1
Fage_P110a	74	Pulse	99	3040689	26322	1
Fage_P110a	74	Pulse	99	3053089	38722	1
Fage_P110a	74	Pulse	99	3065489	51122	1
Fage_P110a	74	Pulse	99	3077889	63522	1
Fage_P110a	74	Pulse	99	3090288	75921	1
Fage_P110a	74	Pulse	99	3102688	88321	1
Fage_P110a	74	Pulse	99	3115088	100721	1
Fage_P110a	75	Picture	Encoding Sternberg Symbols	3126658	0	1	24824	2	0	next	other	0
Fage_P110a	75	Pulse	99	3127488	830	1
Fage_P110a	75	Pulse	99	3139887	13229	1
Fage_P110a	76	Picture	Fixation Cross Sternberg Symbols after Encoding	3151482	0	1	12495	2	0	next	other	0
Fage_P110a	76	Pulse	99	3152287	805	1
Fage_P110a	77	Picture	Stroop Sternberg	3163977	0	1	24824	3	0	next	hit	351
Fage_P110a	77	Pulse	99	3164687	710	1
Fage_P110a	77	Response	1	3170526	6549	1
Fage_P110a	77	Pulse	99	3177086	13109	1
Fage_P110a	78	Picture	Fixation Cross Sternberg Symbols after Stroop	3188801	0	2	37320	3	0	next	other	0
Fage_P110a	78	Pulse	99	3189486	685	1
Fage_P110a	78	Pulse	99	3201886	13085	1
Fage_P110a	78	Pulse	99	3214286	25485	1
Fage_P110a	79	Picture	Retrieval Sternberg Symbols	3226121	0	1	24824	2	0	next	hit	359
Fage_P110a	79	Pulse	99	3226685	564	1
Fage_P110a	79	Response	1	3234495	8374	1
Fage_P110a	79	Pulse	99	3239085	12964	1
Fage_P110a	80	Picture	Fixation Cross after Retrieval	3250945	0	1	124620	2	0	next	other	0
Fage_P110a	80	Pulse	99	3251485	540	1
Fage_P110a	80	Pulse	99	3263884	12939	1
Fage_P110a	80	Pulse	99	3276284	25339	1
Fage_P110a	80	Pulse	99	3288684	37739	1
Fage_P110a	80	Pulse	99	3301084	50139	1
Fage_P110a	80	Pulse	99	3313483	62538	1
Fage_P110a	80	Pulse	99	3325883	74938	1
Fage_P110a	80	Pulse	99	3338283	87338	1
Fage_P110a	80	Pulse	99	3350683	99738	1
Fage_P110a	80	Pulse	99	3363082	112137	1
Fage_P110a	80	Pulse	99	3375482	124537	1
Fage_P110a	81	Picture	Encoding Sternberg Symbols	3375565	0	1	24824	2	0	next	other	0
Fage_P110a	81	Pulse	99	3387882	12317	1
Fage_P110a	81	Pulse	99	3400282	24717	1
Fage_P110a	82	Picture	Fixation Cross Sternberg Symbols after Encoding	3400389	0	1	12495	2	0	next	other	0
Fage_P110a	82	Pulse	99	3412681	12292	1
Fage_P110a	83	Picture	Stroop Sternberg	3412884	0	1	24824	2	0	next	incorrect	379
Fage_P110a	83	Response	2	3421111	8227	1
Fage_P110a	83	Pulse	99	3425081	12197	1
Fage_P110a	83	Pulse	99	3437481	24597	1
Fage_P110a	84	Picture	Fixation Cross Sternberg Symbols after Stroop	3437708	0	1	37319	3	0	next	other	0
Fage_P110a	84	Pulse	99	3449880	12172	1
Fage_P110a	84	Pulse	99	3462280	24572	1
Fage_P110a	84	Pulse	99	3474680	36972	1
Fage_P110a	85	Picture	Retrieval Sternberg Symbols	3475027	0	2	24825	3	0	next	hit	387
Fage_P110a	85	Response	1	3483410	8383	1
Fage_P110a	85	Pulse	99	3487079	12052	1
Fage_P110a	85	Pulse	99	3499479	24452	1
Fage_P110a	86	Picture	Fixation Cross after Retrieval	3499852	0	1	124620	2	0	next	other	0
Fage_P110a	86	Pulse	99	3511879	12027	1
Fage_P110a	86	Pulse	99	3524279	24427	1
Fage_P110a	86	Pulse	99	3536678	36826	1
Fage_P110a	86	Pulse	99	3549078	49226	1
Fage_P110a	86	Pulse	99	3561478	61626	1
Fage_P110a	86	Pulse	99	3573878	74026	1
Fage_P110a	86	Pulse	99	3586277	86425	1
Fage_P110a	86	Pulse	99	3598677	98825	1
Fage_P110a	86	Pulse	99	3611077	111225	1
Fage_P110a	86	Pulse	99	3623477	123625	1
Fage_P110a	87	Picture	Encoding Sternberg Symbols	3624472	0	1	24824	2	0	next	other	0
Fage_P110a	87	Pulse	99	3635876	11404	1
Fage_P110a	87	Pulse	99	3648276	23804	1
Fage_P110a	88	Picture	Fixation Cross Sternberg Symbols after Encoding	3649296	0	1	12495	2	0	next	other	0
Fage_P110a	88	Pulse	99	3660676	11380	1
Fage_P110a	89	Picture	Stroop Sternberg	3661791	0	1	24824	2	0	next	incorrect	407
Fage_P110a	89	Response	2	3670066	8275	1
Fage_P110a	89	Pulse	99	3673075	11284	1
Fage_P110a	89	Pulse	99	3685475	23684	1
Fage_P110a	90	Picture	Fixation Cross Sternberg Symbols after Stroop	3686615	0	1	37319	2	0	next	other	0
Fage_P110a	90	Pulse	99	3697875	11260	1
Fage_P110a	90	Pulse	99	3710275	23660	1
Fage_P110a	90	Pulse	99	3722674	36059	1
Fage_P110a	91	Picture	Retrieval Sternberg Symbols	3723934	0	1	24824	3	0	next	incorrect	415
Fage_P110a	91	Response	2	3729394	5460	1
Fage_P110a	91	Pulse	99	3735074	11140	1
Fage_P110a	91	Pulse	99	3747474	23540	1
Fage_P110a	92	Picture	Fixation Cross after Retrieval	3748758	0	2	112292	3	0	next	other	0
Fage_P110a	92	Pulse	99	3759874	11116	1
Fage_P110a	92	Pulse	99	3772273	23515	1
Fage_P110a	92	Pulse	99	3784673	35915	1
Fage_P110a	92	Pulse	99	3797073	48315	1
Fage_P110a	92	Pulse	99	3809472	60714	1
Fage_P110a	92	Pulse	99	3821872	73114	1
Fage_P110a	92	Pulse	99	3834272	85514	1
Fage_P110a	92	Pulse	99	3846672	97914	1
Fage_P110a	92	Pulse	99	3859071	110313	1
Fage_P110a	93	Picture	Encoding Sternberg Symbols	3861050	0	1	24824	2	0	next	other	0
Fage_P110a	93	Pulse	99	3871471	10421	1
Fage_P110a	93	Pulse	99	3883871	22821	1
Fage_P110a	94	Picture	Fixation Cross Sternberg Symbols after Encoding	3885874	0	1	12495	2	0	next	other	0
Fage_P110a	94	Pulse	99	3896271	10397	1
Fage_P110a	95	Picture	Stroop Sternberg	3898369	0	1	24824	2	0	next	incorrect	434
Fage_P110a	95	Response	2	3904560	6191	1
Fage_P110a	95	Pulse	99	3908670	10301	1
Fage_P110a	95	Pulse	99	3921070	22701	1
Fage_P110a	96	Picture	Fixation Cross Sternberg Symbols after Stroop	3923193	0	1	37319	3	0	next	other	0
Fage_P110a	96	Pulse	99	3933470	10277	1
Fage_P110a	96	Pulse	99	3945870	22677	1
Fage_P110a	96	Pulse	99	3958269	35076	1
Fage_P110a	97	Picture	Retrieval Sternberg Symbols	3960512	0	2	24825	3	0	next	hit	443
Fage_P110a	97	Pulse	99	3970669	10157	1
Fage_P110a	97	Response	1	3974449	13937	1
Fage_P110a	97	Pulse	99	3983069	22557	1
Fage_P110a	98	Picture	Fixation Cross after Retrieval	3985337	0	1	137115	2	0	next	other	0
Fage_P110a	98	Pulse	99	3995469	10132	1
Fage_P110a	98	Pulse	99	4007868	22531	1
Fage_P110a	98	Pulse	99	4020268	34931	1
Fage_P110a	98	Pulse	99	4032668	47331	1
Fage_P110a	98	Pulse	99	4045067	59730	1
Fage_P110a	98	Pulse	99	4057467	72130	1
Fage_P110a	98	Pulse	99	4069867	84530	1
Fage_P110a	98	Pulse	99	4082267	96930	1
Fage_P110a	98	Pulse	99	4094666	109329	1
Fage_P110a	98	Pulse	99	4107066	121729	1
Fage_P110a	98	Pulse	99	4119466	134129	1
Fage_P110a	99	Picture	Encoding Sternberg Symbols	4122452	0	1	24824	2	0	next	other	0
Fage_P110a	99	Pulse	99	4131866	9414	1
Fage_P110a	99	Pulse	99	4144265	21813	1
Fage_P110a	100	Picture	Fixation Cross Sternberg Symbols after Encoding	4147276	0	1	12495	2	0	next	other	0
Fage_P110a	100	Pulse	99	4156665	9389	1
Fage_P110a	101	Picture	Stroop Sternberg	4159771	0	1	24824	2	0	next	incorrect	463
Fage_P110a	101	Response	2	4168035	8264	1
Fage_P110a	101	Pulse	99	4169064	9293	1
Fage_P110a	101	Pulse	99	4181464	21693	1
Fage_P110a	102	Picture	Fixation Cross Sternberg Symbols after Stroop	4184595	0	1	37320	2	0	next	other	0
Fage_P110a	102	Pulse	99	4193864	9269	1
Fage_P110a	102	Pulse	99	4206264	21669	1
Fage_P110a	102	Pulse	99	4218664	34069	1
Fage_P110a	103	Picture	Retrieval Sternberg Symbols	4221915	0	1	24824	2	0	next	hit	471
Fage_P110a	103	Response	1	4228473	6558	1
Fage_P110a	103	Pulse	99	4231063	9148	1
Fage_P110a	103	Pulse	99	4243463	21548	1
Fage_P110a	104	Picture	Fixation Cross after Retrieval	4246739	0	1	149444	2	0	next	other	0
Fage_P110a	104	Pulse	99	4255863	9124	1
Fage_P110a	104	Pulse	99	4268262	21523	1
Fage_P110a	104	Pulse	99	4280662	33923	1
Fage_P110a	104	Pulse	99	4293062	46323	1
Fage_P110a	104	Pulse	99	4305462	58723	1
Fage_P110a	104	Pulse	99	4317861	71122	1
Fage_P110a	104	Pulse	99	4330261	83522	1
Fage_P110a	104	Pulse	99	4342661	95922	1
Fage_P110a	104	Pulse	99	4355061	108322	1
Fage_P110a	104	Pulse	99	4367460	120721	1
Fage_P110a	104	Pulse	99	4379860	133121	1
Fage_P110a	104	Pulse	99	4392260	145521	1
Fage_P110a	105	Picture	Encoding Sternberg Symbols	4396183	0	1	24824	2	0	next	other	0
Fage_P110a	105	Pulse	99	4404660	8477	1
Fage_P110a	105	Pulse	99	4417059	20876	1
Fage_P110a	106	Picture	Fixation Cross Sternberg Symbols after Encoding	4421007	0	1	12495	2	0	next	other	0
Fage_P110a	106	Pulse	99	4429459	8452	1
Fage_P110a	107	Picture	Stroop Sternberg	4433502	0	1	24824	2	0	next	hit	494
Fage_P110a	107	Pulse	99	4441859	8357	1
Fage_P110a	107	Response	1	4441909	8407	1
Fage_P110a	107	Pulse	99	4454258	20756	1
Fage_P110a	108	Picture	Fixation Cross Sternberg Symbols after Stroop	4458326	0	1	37319	3	0	next	other	0
Fage_P110a	108	Pulse	99	4466658	8332	1
Fage_P110a	108	Pulse	99	4479058	20732	1
Fage_P110a	108	Pulse	99	4491458	33132	1
Fage_P110a	109	Picture	Retrieval Sternberg Symbols	4495645	0	2	24824	4	0	next	incorrect	502
Fage_P110a	109	Pulse	99	4503857	8212	1
Fage_P110a	109	Response	2	4505267	9622	1
Fage_P110a	109	Pulse	99	4516257	20612	1
Fage_P110a	110	Picture	Fixation Cross after Retrieval	4520469	0	2	136949	3	0	next	other	0
Fage_P110a	110	Pulse	99	4528657	8188	1
Fage_P110a	110	Pulse	99	4541057	20588	1
Fage_P110a	110	Pulse	99	4553456	32987	1
Fage_P110a	110	Pulse	99	4565856	45387	1
Fage_P110a	110	Pulse	99	4578256	57787	1
Fage_P110a	110	Pulse	99	4590655	70186	1
Fage_P110a	110	Pulse	99	4603055	82586	1
Fage_P110a	110	Pulse	99	4615455	94986	1
Fage_P110a	110	Pulse	99	4627855	107386	1
Fage_P110a	110	Pulse	99	4640254	119785	1
Fage_P110a	110	Pulse	99	4652654	132185	1
Fage_P110a	111	Picture	Encoding Sternberg Symbols	4657418	0	1	24824	2	0	next	other	0
Fage_P110a	111	Pulse	99	4665054	7636	1
Fage_P110a	111	Pulse	99	4677454	20036	1
Fage_P110a	112	Picture	Fixation Cross Sternberg Symbols after Encoding	4682242	0	1	12496	2	0	next	other	0
Fage_P110a	112	Pulse	99	4689853	7611	1
Fage_P110a	113	Picture	Stroop Sternberg	4694738	0	1	24823	3	0	next	incorrect	523
Fage_P110a	113	Pulse	99	4702253	7515	1
Fage_P110a	113	Response	2	4703743	9005	1
Fage_P110a	113	Pulse	99	4714663	19925	1
Fage_P110a	114	Picture	Fixation Cross Sternberg Symbols after Stroop	4719561	0	2	37320	3	0	next	other	0
Fage_P110a	114	Pulse	99	4727063	7502	1
Fage_P110a	114	Pulse	99	4739462	19901	1
Fage_P110a	114	Pulse	99	4751862	32301	1
Fage_P110a	115	Picture	Retrieval Sternberg Symbols	4756881	0	1	24824	2	0	next	hit	531
Fage_P110a	115	Pulse	99	4764262	7381	1
Fage_P110a	115	Response	1	4771531	14650	1
Fage_P110a	115	Pulse	99	4776661	19780	1
Fage_P110a	116	Picture	Fixation Cross after Retrieval	4781705	0	1	112291	2	0	next	other	0
Fage_P110a	116	Pulse	99	4789061	7356	1
Fage_P110a	116	Pulse	99	4801461	19756	1
Fage_P110a	116	Pulse	99	4813861	32156	1
Fage_P110a	116	Pulse	99	4826260	44555	1
Fage_P110a	116	Pulse	99	4838660	56955	1
Fage_P110a	116	Pulse	99	4851060	69355	1
Fage_P110a	116	Pulse	99	4863459	81754	1
Fage_P110a	116	Pulse	99	4875859	94154	1
Fage_P110a	116	Pulse	99	4888259	106554	1
Fage_P110a	117	Picture	Encoding Sternberg Symbols	4893996	0	1	24824	2	0	next	other	0
Fage_P110a	117	Pulse	99	4900659	6663	1
Fage_P110a	117	Pulse	99	4913058	19062	1
Fage_P110a	118	Picture	Fixation Cross Sternberg Symbols after Encoding	4918820	0	1	12496	2	0	next	other	0
Fage_P110a	118	Pulse	99	4925458	6638	1
Fage_P110a	119	Picture	Stroop Sternberg	4931316	0	1	24824	2	0	next	incorrect	550
Fage_P110a	119	Pulse	99	4937858	6542	1
Fage_P110a	119	Response	2	4938568	7252	1
Fage_P110a	119	Pulse	99	4950258	18942	1
Fage_P110a	120	Picture	Fixation Cross Sternberg Symbols after Stroop	4956140	0	1	37319	2	0	next	other	0
Fage_P110a	120	Pulse	99	4962657	6517	1
Fage_P110a	120	Pulse	99	4975057	18917	1
Fage_P110a	120	Pulse	99	4987457	31317	1
Fage_P110a	121	Picture	Retrieval Sternberg Symbols	4993459	0	1	24824	2	0	next	hit	558
Fage_P110a	121	Pulse	99	4999857	6398	1
Fage_P110a	121	Response	1	5009546	16087	1
Fage_P110a	121	Pulse	99	5012256	18797	1
Fage_P110a	122	Picture	Fixation Cross after Retrieval	5018283	0	1	149444	2	0	next	other	0
Fage_P110a	122	Pulse	99	5024656	6373	1
Fage_P110a	122	Pulse	99	5037056	18773	1
Fage_P110a	122	Pulse	99	5049455	31172	1
Fage_P110a	122	Pulse	99	5061855	43572	1
Fage_P110a	122	Pulse	99	5074255	55972	1
Fage_P110a	122	Pulse	99	5086655	68372	1
Fage_P110a	122	Pulse	99	5099054	80771	1
Fage_P110a	122	Pulse	99	5111454	93171	1
Fage_P110a	122	Pulse	99	5123854	105571	1
Fage_P110a	122	Pulse	99	5136254	117971	1
Fage_P110a	122	Pulse	99	5148653	130370	1
Fage_P110a	122	Pulse	99	5161053	142770	1
Fage_P110a	123	Picture	Encoding Sternberg Symbols	5167727	0	1	24824	2	0	next	other	0
Fage_P110a	123	Pulse	99	5173453	5726	1
Fage_P110a	123	Pulse	99	5185852	18125	1
Fage_P110a	124	Picture	Fixation Cross Sternberg Symbols after Encoding	5192551	0	1	12495	3	0	next	other	0
Fage_P110a	124	Pulse	99	5198252	5701	1
Fage_P110a	125	Picture	Stroop Sternberg	5205046	0	2	24825	3	0	next	incorrect	580
Fage_P110a	125	Pulse	99	5210652	5606	1
Fage_P110a	125	Response	2	5214462	9416	1
Fage_P110a	125	Pulse	99	5223052	18006	1
Fage_P110a	126	Picture	Fixation Cross Sternberg Symbols after Stroop	5229871	0	1	37319	2	0	next	other	0
Fage_P110a	126	Pulse	99	5235451	5580	1
Fage_P110a	126	Pulse	99	5247851	17980	1
Fage_P110a	126	Pulse	99	5260251	30380	1
Fage_P110a	127	Picture	Retrieval Sternberg Symbols	5267190	0	1	24824	2	0	next	hit	588
Fage_P110a	127	Pulse	99	5272651	5461	1
Fage_P110a	127	Response	1	5280180	12990	1
Fage_P110a	127	Pulse	99	5285050	17860	1
Fage_P110a	128	Picture	Fixation Cross after Retrieval	5292014	0	1	124620	2	0	next	other	0
Fage_P110a	128	Pulse	99	5297450	5436	1
Fage_P110a	128	Pulse	99	5309850	17836	1
Fage_P110a	128	Pulse	99	5322249	30235	1
Fage_P110a	128	Pulse	99	5334649	42635	1
Fage_P110a	128	Pulse	99	5347049	55035	1
Fage_P110a	128	Pulse	99	5359449	67435	1
Fage_P110a	128	Pulse	99	5371848	79834	1
Fage_P110a	128	Pulse	99	5384248	92234	1
Fage_P110a	128	Pulse	99	5396648	104634	1
Fage_P110a	128	Pulse	99	5409048	117034	1
Fage_P110a	129	Picture	Encoding Sternberg Symbols	5416634	0	1	24824	2	0	next	other	0
Fage_P110a	129	Pulse	99	5421447	4813	1
Fage_P110a	129	Pulse	99	5433847	17213	1
Fage_P110a	130	Picture	Fixation Cross Sternberg Symbols after Encoding	5441458	0	1	12495	2	0	next	other	0
Fage_P110a	130	Pulse	99	5446247	4789	1
Fage_P110a	131	Picture	Stroop Sternberg	5453953	0	1	24824	2	0	next	incorrect	608
Fage_P110a	131	Pulse	99	5458647	4694	1
Fage_P110a	131	Response	2	5461736	7783	1
Fage_P110a	131	Pulse	99	5471046	17093	1
Fage_P110a	132	Picture	Fixation Cross Sternberg Symbols after Stroop	5478777	0	1	37320	2	0	next	other	0
Fage_P110a	132	Pulse	99	5483446	4669	1
Fage_P110a	132	Pulse	99	5495846	17069	1
Fage_P110a	132	Pulse	99	5508245	29468	1
Fage_P110a	133	Picture	Retrieval Sternberg Symbols	5516097	0	1	24824	2	0	next	hit	616
Fage_P110a	133	Pulse	99	5520645	4548	1
Fage_P110a	133	Response	1	5528525	12428	1
Fage_P110a	133	Pulse	99	5533045	16948	1
Fage_P110a	134	Picture	Fixation Cross after Retrieval	5540921	0	1	112291	2	0	next	other	0
Fage_P110a	134	Pulse	99	5545445	4524	1
Fage_P110a	134	Pulse	99	5557844	16923	1
Fage_P110a	134	Pulse	99	5570244	29323	1
Fage_P110a	134	Pulse	99	5582644	41723	1
Fage_P110a	134	Pulse	99	5595043	54122	1
Fage_P110a	134	Pulse	99	5607443	66522	1
Fage_P110a	134	Pulse	99	5619843	78922	1
Fage_P110a	134	Pulse	99	5632243	91322	1
Fage_P110a	134	Pulse	99	5644642	103721	1
Fage_P110a	135	Picture	Encoding Sternberg Symbols	5653212	0	1	24824	2	0	next	other	0
Fage_P110a	135	Pulse	99	5657042	3830	1
Fage_P110a	135	Pulse	99	5669442	16230	1
Fage_P110a	136	Picture	Fixation Cross Sternberg Symbols after Encoding	5678036	0	1	12495	2	0	next	other	0
Fage_P110a	136	Pulse	99	5681842	3806	1
Fage_P110a	137	Picture	Stroop Sternberg	5690531	0	1	24824	3	0	next	hit	635
Fage_P110a	137	Pulse	99	5694241	3710	1
Fage_P110a	137	Response	1	5698261	7730	1
Fage_P110a	137	Pulse	99	5706641	16110	1
Fage_P110a	138	Picture	Fixation Cross Sternberg Symbols after Stroop	5715355	0	2	37320	3	0	next	other	0
Fage_P110a	138	Pulse	99	5719041	3686	1
Fage_P110a	138	Pulse	99	5731441	16086	1
Fage_P110a	138	Pulse	99	5743840	28485	1
Fage_P110a	139	Picture	Retrieval Sternberg Symbols	5752675	0	1	24824	2	0	next	hit	643
Fage_P110a	139	Pulse	99	5756240	3565	1
Fage_P110a	139	Response	1	5761050	8375	1
Fage_P110a	139	Pulse	99	5768640	15965	1
Fage_P110a	140	Picture	Fixation Cross after Retrieval	5777499	0	1	137115	2	0	next	other	0
Fage_P110a	140	Pulse	99	5781039	3540	1
Fage_P110a	140	Pulse	99	5793439	15940	1
Fage_P110a	140	Pulse	99	5805839	28340	1
Fage_P110a	140	Pulse	99	5818239	40740	1
Fage_P110a	140	Pulse	99	5830638	53139	1
Fage_P110a	140	Pulse	99	5843038	65539	1
Fage_P110a	140	Pulse	99	5855438	77939	1
Fage_P110a	140	Pulse	99	5867837	90338	1
Fage_P110a	140	Pulse	99	5880237	102738	1
Fage_P110a	140	Pulse	99	5892637	115138	1
Fage_P110a	140	Pulse	99	5905037	127538	1
Fage_P110a	141	Picture	Encoding Sternberg Symbols	5914614	0	1	24824	2	0	next	other	0
Fage_P110a	141	Pulse	99	5917436	2822	1
Fage_P110a	141	Pulse	99	5929836	15222	1
Fage_P110a	142	Picture	Fixation Cross Sternberg Symbols after Encoding	5939438	0	1	12495	3	0	next	other	0
Fage_P110a	142	Pulse	99	5942236	2798	1
Fage_P110a	143	Picture	Stroop Sternberg	5951933	0	2	24825	3	0	next	hit	664
Fage_P110a	143	Pulse	99	5954636	2703	1
Fage_P110a	143	Response	1	5960115	8182	1
Fage_P110a	143	Pulse	99	5967035	15102	1
Fage_P110a	144	Picture	Fixation Cross Sternberg Symbols after Stroop	5976758	0	1	37319	2	0	next	other	0
Fage_P110a	144	Pulse	99	5979435	2677	1
Fage_P110a	144	Pulse	99	5991835	15077	1
Fage_P110a	144	Pulse	99	6004235	27477	1
Fage_P110a	145	Picture	Retrieval Sternberg Symbols	6014077	0	1	24824	2	0	next	incorrect	672
Fage_P110a	145	Pulse	99	6016634	2557	1
Fage_P110a	145	Response	2	6028244	14167	1
Fage_P110a	145	Pulse	99	6029034	14957	1
Fage_P110a	146	Picture	Fixation Cross after Retrieval	6038901	0	1	112291	2	0	next	other	0
Fage_P110a	146	Pulse	99	6041434	2533	1
Fage_P110a	146	Pulse	99	6053833	14932	1
Fage_P110a	146	Pulse	99	6066233	27332	1
Fage_P110a	146	Pulse	99	6078633	39732	1
Fage_P110a	146	Pulse	99	6091033	52132	1
Fage_P110a	146	Pulse	99	6103432	64531	1
Fage_P110a	146	Pulse	99	6115832	76931	1
Fage_P110a	146	Pulse	99	6128232	89331	1
Fage_P110a	146	Pulse	99	6140632	101731	1
Fage_P110a	147	Picture	Instruction Sternberg Letters	6151192	0	1	37320	2	0	next	other	0
Fage_P110a	147	Pulse	99	6153031	1839	1
Fage_P110a	147	Pulse	99	6165431	14239	1
Fage_P110a	147	Pulse	99	6177831	26639	1
Fage_P110a	148	Picture	Encoding Sternberg Letters	6188512	0	1	24824	2	0	next	other	0
Fage_P110a	148	Pulse	99	6190231	1719	1
Fage_P110a	148	Pulse	99	6202630	14118	1
Fage_P110a	149	Picture	Fixation Cross Sternberg Letters after Encoding	6213336	0	1	12495	2	0	next	other	0
Fage_P110a	149	Pulse	99	6215030	1694	1
Fage_P110a	150	Picture	Stroop Sternberg	6225831	0	1	24824	2	0	next	incorrect	695
Fage_P110a	150	Pulse	99	6227430	1599	1
Fage_P110a	150	Response	2	6232949	7118	1
Fage_P110a	150	Pulse	99	6239829	13998	1
Fage_P110a	151	Picture	Fixation Cross Sternberg Letters after Stroop	6250655	0	1	37319	2	0	next	other	0
Fage_P110a	151	Pulse	99	6252229	1574	1
Fage_P110a	151	Pulse	99	6264629	13974	1
Fage_P110a	151	Pulse	99	6277029	26374	1
Fage_P110a	152	Picture	Retrieval Sternberg Letters	6287974	0	1	24824	2	0	next	incorrect	703
Fage_P110a	152	Pulse	99	6289428	1454	1
Fage_P110a	152	Response	2	6300548	12574	1
Fage_P110a	152	Pulse	99	6301828	13854	1
Fage_P110a	153	Picture	Fixation Cross after Retrieval	6312798	0	1	112292	2	0	next	other	0
Fage_P110a	153	Pulse	99	6314228	1430	1
Fage_P110a	153	Pulse	99	6326627	13829	1
Fage_P110a	153	Pulse	99	6339027	26229	1
Fage_P110a	153	Pulse	99	6351427	38629	1
Fage_P110a	153	Pulse	99	6363827	51029	1
Fage_P110a	153	Pulse	99	6376226	63428	1
Fage_P110a	153	Pulse	99	6388626	75828	1
Fage_P110a	153	Pulse	99	6401026	88228	1
Fage_P110a	153	Pulse	99	6413426	100628	1
Fage_P110a	154	Picture	Encoding Sternberg Letters	6425090	0	1	24824	2	0	next	other	0
Fage_P110a	154	Pulse	99	6425825	735	1
Fage_P110a	154	Pulse	99	6438225	13135	1
Fage_P110a	155	Picture	Fixation Cross Sternberg Letters after Encoding	6449914	0	1	12494	3	0	next	other	0
Fage_P110a	155	Pulse	99	6450625	711	1
Fage_P110a	156	Picture	Stroop Sternberg	6462408	0	2	24825	3	0	next	incorrect	722
Fage_P110a	156	Pulse	99	6463025	617	1
Fage_P110a	156	Response	2	6472854	10446	1
Fage_P110a	156	Pulse	99	6475424	13016	1
Fage_P110a	157	Picture	Fixation Cross Sternberg Letters after Stroop	6487233	0	1	37319	3	0	next	other	0
Fage_P110a	157	Pulse	99	6487824	591	1
Fage_P110a	157	Pulse	99	6500224	12991	1
Fage_P110a	157	Pulse	99	6512633	25400	1
Fage_P110a	158	Picture	Retrieval Sternberg Letters	6524552	0	2	24824	4	0	next	hit	730
Fage_P110a	158	Pulse	99	6525033	481	1
Fage_P110a	158	Response	1	6531043	6491	1
Fage_P110a	158	Pulse	99	6537423	12871	1
Fage_P110a	159	Picture	Fixation Cross after Retrieval	6549376	0	2	149445	3	0	next	other	0
Fage_P110a	159	Pulse	99	6549833	457	1
Fage_P110a	159	Pulse	99	6562232	12856	1
Fage_P110a	159	Pulse	99	6574632	25256	1
Fage_P110a	159	Pulse	99	6587032	37656	1
Fage_P110a	159	Pulse	99	6599432	50056	1
Fage_P110a	159	Pulse	99	6611831	62455	1
Fage_P110a	159	Pulse	99	6624231	74855	1
Fage_P110a	159	Pulse	99	6636631	87255	1
Fage_P110a	159	Pulse	99	6649030	99654	1
Fage_P110a	159	Pulse	99	6661430	112054	1
Fage_P110a	159	Pulse	99	6673830	124454	1
Fage_P110a	159	Pulse	99	6686229	136853	1
Fage_P110a	159	Pulse	99	6698629	149253	1
Fage_P110a	160	Picture	Encoding Sternberg Letters	6698821	0	1	24824	2	0	next	other	0
Fage_P110a	160	Pulse	99	6711029	12208	1
Fage_P110a	160	Pulse	99	6723429	24608	1
Fage_P110a	161	Picture	Fixation Cross Sternberg Letters after Encoding	6723645	0	1	12495	2	0	next	other	0
Fage_P110a	161	Pulse	99	6735829	12184	1
Fage_P110a	162	Picture	Stroop Sternberg	6736140	0	1	24824	2	0	next	hit	752
Fage_P110a	162	Response	1	6745038	8898	1
Fage_P110a	162	Pulse	99	6748228	12088	1
Fage_P110a	162	Pulse	99	6760628	24488	1
Fage_P110a	163	Picture	Fixation Cross Sternberg Letters after Stroop	6760964	0	1	37319	2	0	next	other	0
Fage_P110a	163	Pulse	99	6773028	12064	1
Fage_P110a	163	Pulse	99	6785427	24463	1
Fage_P110a	163	Pulse	99	6797827	36863	1
Fage_P110a	164	Picture	Retrieval Sternberg Letters	6798283	0	1	24824	2	0	next	hit	760
Fage_P110a	164	Response	1	6808317	10034	1
Fage_P110a	164	Pulse	99	6810227	11944	1
Fage_P110a	164	Pulse	99	6822627	24344	1
Fage_P110a	165	Picture	Fixation Cross after Retrieval	6823107	0	1	124620	2	0	next	other	0
Fage_P110a	165	Pulse	99	6835026	11919	1
Fage_P110a	165	Pulse	99	6847426	24319	1
Fage_P110a	165	Pulse	99	6859826	36719	1
Fage_P110a	165	Pulse	99	6872226	49119	1
Fage_P110a	165	Pulse	99	6884625	61518	1
Fage_P110a	165	Pulse	99	6897025	73918	1
Fage_P110a	165	Pulse	99	6909425	86318	1
Fage_P110a	165	Pulse	99	6921824	98717	1
Fage_P110a	165	Pulse	99	6934224	111117	1
Fage_P110a	165	Pulse	99	6946624	123517	1
Fage_P110a	166	Picture	Encoding Sternberg Letters	6947727	0	1	24824	2	0	next	other	0
Fage_P110a	166	Pulse	99	6959024	11297	1
Fage_P110a	166	Pulse	99	6971423	23696	1
Fage_P110a	167	Picture	Fixation Cross Sternberg Letters after Encoding	6972551	0	1	12496	2	0	next	other	0
Fage_P110a	167	Pulse	99	6983823	11272	1
Fage_P110a	168	Picture	Stroop Sternberg	6985047	0	1	24824	2	0	next	hit	780
Fage_P110a	168	Response	1	6992363	7316	1
Fage_P110a	168	Pulse	99	6996223	11176	1
Fage_P110a	168	Pulse	99	7008622	23575	1
Fage_P110a	169	Picture	Fixation Cross Sternberg Letters after Stroop	7009871	0	1	37319	2	0	next	other	0
Fage_P110a	169	Pulse	99	7021022	11151	1
Fage_P110a	169	Pulse	99	7033422	23551	1
Fage_P110a	169	Pulse	99	7045822	35951	1
Fage_P110a	170	Picture	Retrieval Sternberg Letters	7047190	0	1	24824	2	0	next	incorrect	788
Fage_P110a	170	Response	2	7055412	8222	1
Fage_P110a	170	Pulse	99	7058221	11031	1
Fage_P110a	170	Pulse	99	7070621	23431	1
Fage_P110a	171	Picture	Fixation Cross after Retrieval	7072014	0	1	137115	2	0	next	other	0
Fage_P110a	171	Pulse	99	7083021	11007	1
Fage_P110a	171	Pulse	99	7095421	23407	1
Fage_P110a	171	Pulse	99	7107820	35806	1
Fage_P110a	171	Pulse	99	7120220	48206	1
Fage_P110a	171	Pulse	99	7132620	60606	1
Fage_P110a	171	Pulse	99	7145019	73005	1
Fage_P110a	171	Pulse	99	7157419	85405	1
Fage_P110a	171	Pulse	99	7169819	97805	1
Fage_P110a	171	Pulse	99	7182219	110205	1
Fage_P110a	171	Pulse	99	7194618	122604	1
Fage_P110a	171	Pulse	99	7207018	135004	1
Fage_P110a	172	Picture	Encoding Sternberg Letters	7209129	0	1	24824	3	0	next	other	0
Fage_P110a	172	Pulse	99	7219418	10289	1
Fage_P110a	172	Pulse	99	7231818	22689	1
Fage_P110a	173	Picture	Fixation Cross Sternberg Letters after Encoding	7233953	0	2	12496	3	0	next	other	0
Fage_P110a	173	Pulse	99	7244217	10264	1
Fage_P110a	174	Picture	Stroop Sternberg	7246449	0	1	24824	2	0	next	incorrect	809
Fage_P110a	174	Response	2	7255477	9028	1
Fage_P110a	174	Pulse	99	7256617	10168	1
Fage_P110a	174	Pulse	99	7269017	22568	1
Fage_P110a	175	Picture	Fixation Cross Sternberg Letters after Stroop	7271273	0	1	37319	2	0	next	other	0
Fage_P110a	175	Pulse	99	7281417	10144	1
Fage_P110a	175	Pulse	99	7293816	22543	1
Fage_P110a	175	Pulse	99	7306216	34943	1
Fage_P110a	176	Picture	Retrieval Sternberg Letters	7308592	0	1	24824	2	0	next	hit	818
Fage_P110a	176	Pulse	99	7318616	10024	1
Fage_P110a	176	Response	1	7322015	13423	1
Fage_P110a	176	Pulse	99	7331016	22424	1
Fage_P110a	177	Picture	Fixation Cross after Retrieval	7333416	0	1	124620	2	0	next	other	0
Fage_P110a	177	Pulse	99	7343415	9999	1
Fage_P110a	177	Pulse	99	7355815	22399	1
Fage_P110a	177	Pulse	99	7368215	34799	1
Fage_P110a	177	Pulse	99	7380614	47198	1
Fage_P110a	177	Pulse	99	7393014	59598	1
Fage_P110a	177	Pulse	99	7405414	71998	1
Fage_P110a	177	Pulse	99	7417814	84398	1
Fage_P110a	177	Pulse	99	7430213	96797	1
Fage_P110a	177	Pulse	99	7442613	109197	1
Fage_P110a	177	Pulse	99	7455013	121597	1
Fage_P110a	178	Picture	Encoding Sternberg Letters	7458036	0	1	24824	2	0	next	other	0
Fage_P110a	178	Pulse	99	7467413	9377	1
Fage_P110a	178	Pulse	99	7479812	21776	1
Fage_P110a	179	Picture	Fixation Cross Sternberg Letters after Encoding	7482860	0	1	12496	2	0	next	other	0
Fage_P110a	179	Pulse	99	7492212	9352	1
Fage_P110a	180	Picture	Stroop Sternberg	7495356	0	1	24824	2	0	next	incorrect	837
Fage_P110a	180	Response	2	7504092	8736	1
Fage_P110a	180	Pulse	99	7504612	9256	1
Fage_P110a	180	Pulse	99	7517011	21655	1
Fage_P110a	181	Picture	Fixation Cross Sternberg Letters after Stroop	7520180	0	1	37319	2	0	next	other	0
Fage_P110a	181	Pulse	99	7529411	9231	1
Fage_P110a	181	Pulse	99	7541811	21631	1
Fage_P110a	181	Pulse	99	7554211	34031	1
Fage_P110a	182	Picture	Retrieval Sternberg Letters	7557499	0	1	24824	2	0	next	hit	846
Fage_P110a	182	Pulse	99	7566610	9111	1
Fage_P110a	182	Response	1	7568250	10751	1
Fage_P110a	182	Pulse	99	7579010	21511	1
Fage_P110a	183	Picture	Fixation Cross after Retrieval	7582323	0	1	112291	2	0	next	other	0
Fage_P110a	183	Pulse	99	7591410	9087	1
Fage_P110a	183	Pulse	99	7603810	21487	1
Fage_P110a	183	Pulse	99	7616209	33886	1
Fage_P110a	183	Pulse	99	7628609	46286	1
Fage_P110a	183	Pulse	99	7641009	58686	1
Fage_P110a	183	Pulse	99	7653408	71085	1
Fage_P110a	183	Pulse	99	7665808	83485	1
Fage_P110a	183	Pulse	99	7678208	95885	1
Fage_P110a	183	Pulse	99	7690608	108285	1
Fage_P110a	184	Picture	Encoding Sternberg Letters	7694614	0	1	24824	2	0	next	other	0
Fage_P110a	184	Pulse	99	7703007	8393	1
Fage_P110a	184	Pulse	99	7715407	20793	1
Fage_P110a	185	Picture	Fixation Cross Sternberg Letters after Encoding	7719438	0	1	12496	2	0	next	other	0
Fage_P110a	185	Pulse	99	7727807	8369	1
Fage_P110a	186	Picture	Stroop Sternberg	7731934	0	1	24824	2	0	next	hit	864
Fage_P110a	186	Response	1	7738677	6743	1
Fage_P110a	186	Pulse	99	7740206	8272	1
Fage_P110a	186	Pulse	99	7752606	20672	1
Fage_P110a	187	Picture	Fixation Cross Sternberg Letters after Stroop	7756758	0	1	37319	2	0	next	other	0
Fage_P110a	187	Pulse	99	7765006	8248	1
Fage_P110a	187	Pulse	99	7777406	20648	1
Fage_P110a	187	Pulse	99	7789805	33047	1
Fage_P110a	188	Picture	Retrieval Sternberg Letters	7794077	0	1	24824	2	0	next	incorrect	872
Fage_P110a	188	Response	2	7802155	8078	1
Fage_P110a	188	Pulse	99	7802205	8128	1
Fage_P110a	188	Pulse	99	7814605	20528	1
Fage_P110a	189	Picture	Fixation Cross after Retrieval	7818901	0	1	112291	2	0	next	other	0
Fage_P110a	189	Pulse	99	7827005	8104	1
Fage_P110a	189	Pulse	99	7839404	20503	1
Fage_P110a	189	Pulse	99	7851804	32903	1
Fage_P110a	189	Pulse	99	7864204	45303	1
Fage_P110a	189	Pulse	99	7876604	57703	1
Fage_P110a	189	Pulse	99	7889003	70102	1
Fage_P110a	189	Pulse	99	7901403	82502	1
Fage_P110a	189	Pulse	99	7913803	94902	1
Fage_P110a	189	Pulse	99	7926202	107301	1
Fage_P110a	190	Picture	Encoding Sternberg Letters	7931192	0	1	24824	2	0	next	other	0
Fage_P110a	190	Pulse	99	7938602	7410	1
Fage_P110a	190	Pulse	99	7951002	19810	1
Fage_P110a	191	Picture	Fixation Cross Sternberg Letters after Encoding	7956016	0	1	12496	2	0	next	other	0
Fage_P110a	191	Pulse	99	7963402	7386	1
Fage_P110a	192	Picture	Stroop Sternberg	7968512	0	1	24824	2	0	next	incorrect	892
Fage_P110a	192	Pulse	99	7975801	7289	1
Fage_P110a	192	Response	2	7977441	8929	1
Fage_P110a	192	Pulse	99	7988201	19689	1
Fage_P110a	193	Picture	Fixation Cross Sternberg Letters after Stroop	7993336	0	1	37319	2	0	next	other	0
Fage_P110a	193	Pulse	99	8000601	7265	1
Fage_P110a	193	Pulse	99	8013001	19665	1
Fage_P110a	193	Pulse	99	8025400	32064	1
Fage_P110a	194	Picture	Retrieval Sternberg Letters	8030655	0	1	24824	2	0	next	hit	900
Fage_P110a	194	Pulse	99	8037800	7145	1
Fage_P110a	194	Response	1	8042070	11415	1
Fage_P110a	194	Pulse	99	8050200	19545	1
Fage_P110a	195	Picture	Fixation Cross after Retrieval	8055479	0	1	137115	3	0	next	other	0
Fage_P110a	195	Pulse	99	8062600	7121	1
Fage_P110a	195	Pulse	99	8074999	19520	1
Fage_P110a	195	Pulse	99	8087399	31920	1
Fage_P110a	195	Pulse	99	8099799	44320	1
Fage_P110a	195	Pulse	99	8112198	56719	1
Fage_P110a	195	Pulse	99	8124598	69119	1
Fage_P110a	195	Pulse	99	8136998	81519	1
Fage_P110a	195	Pulse	99	8149398	93919	1
Fage_P110a	195	Pulse	99	8161797	106318	1
Fage_P110a	195	Pulse	99	8174197	118718	1
Fage_P110a	195	Pulse	99	8186597	131118	1
Fage_P110a	196	Picture	Encoding Sternberg Letters	8192594	0	2	24825	3	0	next	other	0
Fage_P110a	196	Pulse	99	8198997	6403	1
Fage_P110a	196	Pulse	99	8211396	18802	1
Fage_P110a	197	Picture	Fixation Cross Sternberg Letters after Encoding	8217419	0	1	12495	2	0	next	other	0
Fage_P110a	197	Pulse	99	8223796	6377	1
Fage_P110a	198	Picture	Stroop Sternberg	8229914	0	1	24824	2	0	next	hit	921
Fage_P110a	198	Pulse	99	8236196	6282	1
Fage_P110a	198	Response	1	8237205	7291	1
Fage_P110a	198	Pulse	99	8248595	18681	1
Fage_P110a	199	Picture	Fixation Cross Sternberg Letters after Stroop	8254738	0	1	37319	2	0	next	other	0
Fage_P110a	199	Pulse	99	8260995	6257	1
Fage_P110a	199	Pulse	99	8273395	18657	1
Fage_P110a	199	Pulse	99	8285795	31057	1
Fage_P110a	200	Picture	Retrieval Sternberg Letters	8292057	0	1	24824	2	0	next	incorrect	929
Fage_P110a	200	Pulse	99	8298194	6137	1
Fage_P110a	200	Response	2	8302154	10097	1
Fage_P110a	200	Pulse	99	8310604	18547	1
Fage_P110a	201	Picture	Fixation Cross after Retrieval	8316881	0	1	124620	2	0	next	other	0
Fage_P110a	201	Pulse	99	8323004	6123	1
Fage_P110a	201	Pulse	99	8335403	18522	1
Fage_P110a	201	Pulse	99	8347803	30922	1
Fage_P110a	201	Pulse	99	8360203	43322	1
Fage_P110a	201	Pulse	99	8372603	55722	1
Fage_P110a	201	Pulse	99	8385002	68121	1
Fage_P110a	201	Pulse	99	8397402	80521	1
Fage_P110a	201	Pulse	99	8409802	92921	1
Fage_P110a	201	Pulse	99	8422202	105321	1
Fage_P110a	201	Pulse	99	8434601	117720	1
Fage_P110a	202	Picture	Encoding Sternberg Letters	8441501	0	1	24824	2	0	next	other	0
Fage_P110a	202	Pulse	99	8447001	5500	1
Fage_P110a	202	Pulse	99	8459401	17900	1
Fage_P110a	203	Picture	Fixation Cross Sternberg Letters after Encoding	8466325	0	1	12496	2	0	next	other	0
Fage_P110a	203	Pulse	99	8471801	5476	1
Fage_P110a	204	Picture	Stroop Sternberg	8478821	0	1	24824	2	0	next	incorrect	949
Fage_P110a	204	Pulse	99	8484200	5379	1
Fage_P110a	204	Response	2	8486470	7649	1
Fage_P110a	204	Pulse	99	8496600	17779	1
Fage_P110a	205	Picture	Fixation Cross Sternberg Letters after Stroop	8503645	0	1	37319	2	0	next	other	0
Fage_P110a	205	Pulse	99	8509000	5355	1
Fage_P110a	205	Pulse	99	8521399	17754	1
Fage_P110a	205	Pulse	99	8533799	30154	1
Fage_P110a	206	Picture	Retrieval Sternberg Letters	8540964	0	1	24824	2	0	next	incorrect	957
Fage_P110a	206	Pulse	99	8546199	5235	1
Fage_P110a	206	Response	2	8551889	10925	1
Fage_P110a	206	Pulse	99	8558598	17634	1
Fage_P110a	207	Picture	Fixation Cross after Retrieval	8565788	0	1	149444	2	0	next	other	0
Fage_P110a	207	Pulse	99	8570998	5210	1
Fage_P110a	207	Pulse	99	8583398	17610	1
Fage_P110a	207	Pulse	99	8595798	30010	1
Fage_P110a	207	Pulse	99	8608198	42410	1
Fage_P110a	207	Pulse	99	8620597	54809	1
Fage_P110a	207	Pulse	99	8632997	67209	1
Fage_P110a	207	Pulse	99	8645397	79609	1
Fage_P110a	207	Pulse	99	8657796	92008	1
Fage_P110a	207	Pulse	99	8670196	104408	1
Fage_P110a	207	Pulse	99	8682596	116808	1
Fage_P110a	207	Pulse	99	8694996	129208	1
Fage_P110a	207	Pulse	99	8707395	141607	1
Fage_P110a	208	Picture	Encoding Sternberg Letters	8715232	0	1	24824	2	0	next	other	0
Fage_P110a	208	Pulse	99	8719795	4563	1
Fage_P110a	208	Pulse	99	8732195	16963	1
Fage_P110a	209	Picture	Fixation Cross Sternberg Letters after Encoding	8740056	0	1	12495	3	0	next	other	0
Fage_P110a	209	Pulse	99	8744595	4539	1
Fage_P110a	210	Picture	Stroop Sternberg	8752551	0	2	24825	3	0	next	incorrect	979
Fage_P110a	210	Pulse	99	8756994	4443	1
Fage_P110a	210	Response	2	8760814	8263	1
Fage_P110a	210	Pulse	99	8769394	16843	1
Fage_P110a	211	Picture	Fixation Cross Sternberg Letters after Stroop	8777376	0	1	37319	2	0	next	other	0
Fage_P110a	211	Pulse	99	8781794	4418	1
Fage_P110a	211	Pulse	99	8794193	16817	1
Fage_P110a	211	Pulse	99	8806593	29217	1
Fage_P110a	212	Picture	Retrieval Sternberg Letters	8814695	0	1	24824	2	0	next	hit	987
Fage_P110a	212	Pulse	99	8818993	4298	1
Fage_P110a	212	Response	1	8821143	6448	1
Fage_P110a	212	Pulse	99	8831393	16698	1
Fage_P110a	213	Picture	Fixation Cross after Retrieval	8839519	0	1	124620	2	0	next	other	0
Fage_P110a	213	Pulse	99	8843792	4273	1
Fage_P110a	213	Pulse	99	8856192	16673	1
Fage_P110a	213	Pulse	99	8868592	29073	1
Fage_P110a	213	Pulse	99	8880992	41473	1
Fage_P110a	213	Pulse	99	8893391	53872	1
Fage_P110a	213	Pulse	99	8905791	66272	1
Fage_P110a	213	Pulse	99	8918191	78672	1
Fage_P110a	213	Pulse	99	8930590	91071	1
Fage_P110a	213	Pulse	99	8942990	103471	1
Fage_P110a	213	Pulse	99	8955390	115871	1
Fage_P110a	214	Picture	Encoding Sternberg Letters	8964139	0	1	24824	2	0	next	other	0
Fage_P110a	214	Pulse	99	8967790	3651	1
Fage_P110a	214	Pulse	99	8980189	16050	1
Fage_P110a	215	Picture	Fixation Cross Sternberg Letters after Encoding	8988963	0	1	12495	2	0	next	other	0
Fage_P110a	215	Pulse	99	8992589	3626	1
Fage_P110a	216	Picture	Stroop Sternberg	9001458	0	1	24824	2	0	next	incorrect	1007
Fage_P110a	216	Pulse	99	9004989	3531	1
Fage_P110a	216	Response	2	9008849	7391	1
Fage_P110a	216	Pulse	99	9017389	15931	1
Fage_P110a	217	Picture	Fixation Cross Sternberg Letters after Stroop	9026282	0	1	37319	3	0	next	other	0
Fage_P110a	217	Pulse	99	9029788	3506	1
Fage_P110a	217	Pulse	99	9042188	15906	1
Fage_P110a	217	Pulse	99	9054588	28306	1
Fage_P110a	218	Picture	Retrieval Sternberg Letters	9063601	0	2	24825	3	0	next	incorrect	1015
Fage_P110a	218	Pulse	99	9066988	3387	1
Fage_P110a	218	Response	2	9072747	9146	1
Fage_P110a	218	Pulse	99	9079387	15786	1
Fage_P110a	219	Picture	Fixation Cross after Retrieval	9088426	0	1	112291	2	0	next	other	0
Fage_P110a	219	Pulse	99	9091787	3361	1
Fage_P110a	219	Pulse	99	9104187	15761	1
Fage_P110a	219	Pulse	99	9116586	28160	1
Fage_P110a	219	Pulse	99	9128986	40560	1
Fage_P110a	219	Pulse	99	9141386	52960	1
Fage_P110a	219	Pulse	99	9153786	65360	1
Fage_P110a	219	Pulse	99	9166185	77759	1
Fage_P110a	219	Pulse	99	9178585	90159	1
Fage_P110a	219	Pulse	99	9190985	102559	1
Fage_P110a	220	Picture	Encoding Sternberg Letters	9200717	0	1	24824	2	0	next	other	0
Fage_P110a	220	Pulse	99	9203385	2668	1
Fage_P110a	220	Pulse	99	9215784	15067	1
Fage_P110a	221	Picture	Fixation Cross Sternberg Letters after Encoding	9225541	0	1	12495	2	0	next	other	0
Fage_P110a	221	Pulse	99	9228184	2643	1
Fage_P110a	222	Picture	Stroop Sternberg	9238036	0	1	24824	2	0	next	hit	1034
Fage_P110a	222	Pulse	99	9240584	2548	1
Fage_P110a	222	Response	1	9246233	8197	1
Fage_P110a	222	Pulse	99	9252983	14947	1
Fage_P110a	223	Picture	Fixation Cross Sternberg Letters after Stroop	9262860	0	1	37320	2	0	next	other	0
Fage_P110a	223	Pulse	99	9265383	2523	1
Fage_P110a	223	Pulse	99	9277783	14923	1
Fage_P110a	223	Pulse	99	9290183	27323	1
Fage_P110a	224	Picture	Retrieval Sternberg Letters	9300180	0	1	24824	2	0	next	incorrect	1042
Fage_P110a	224	Pulse	99	9302582	2402	1
Fage_P110a	224	Response	2	9314272	14092	1
Fage_P110a	224	Pulse	99	9314982	14802	1
Fage_P110a	225	Picture	Fixation Cross after Retrieval	9325004	0	1	124620	2	0	next	other	0
Fage_P110a	225	Pulse	99	9327382	2378	1
Fage_P110a	225	Pulse	99	9339782	14778	1
Fage_P110a	225	Pulse	99	9352181	27177	1
Fage_P110a	225	Pulse	99	9364581	39577	1
Fage_P110a	225	Pulse	99	9376981	51977	1
Fage_P110a	225	Pulse	99	9389380	64376	1
Fage_P110a	225	Pulse	99	9401780	76776	1
Fage_P110a	225	Pulse	99	9414180	89176	1
Fage_P110a	225	Pulse	99	9426580	101576	1
Fage_P110a	225	Pulse	99	9438979	113975	1
Fage_P110a	226	Picture	Encoding Sternberg Letters	9449624	0	1	24824	2	0	next	other	0
Fage_P110a	226	Pulse	99	9451379	1755	1
Fage_P110a	226	Pulse	99	9463779	14155	1
Fage_P110a	227	Picture	Fixation Cross Sternberg Letters after Encoding	9474448	0	1	12495	2	0	next	other	0
Fage_P110a	227	Pulse	99	9476179	1731	1
Fage_P110a	228	Picture	Stroop Sternberg	9486943	0	1	24824	2	0	next	incorrect	1062
Fage_P110a	228	Pulse	99	9488578	1635	1
Fage_P110a	228	Response	2	9494428	7485	1
Fage_P110a	228	Pulse	99	9500978	14035	1
Fage_P110a	229	Picture	Fixation Cross Sternberg Letters after Stroop	9511767	0	1	37320	2	0	next	other	0
Fage_P110a	229	Pulse	99	9513378	1611	1
Fage_P110a	229	Pulse	99	9525777	14010	1
Fage_P110a	229	Pulse	99	9538177	26410	1
Fage_P110a	230	Picture	Retrieval Sternberg Letters	9549087	0	1	24824	2	0	next	incorrect	1070
Fage_P110a	230	Pulse	99	9550577	1490	1
Fage_P110a	230	Response	2	9559187	10100	1
Fage_P110a	230	Pulse	99	9562977	13890	1
Fage_P110a	231	Picture	Fixation Cross after Retrieval	9573911	0	1	124620	2	0	next	other	0
Fage_P110a	231	Pulse	99	9575376	1465	1
Fage_P110a	231	Pulse	99	9587776	13865	1
Fage_P110a	231	Pulse	99	9600176	26265	1
Fage_P110a	231	Pulse	99	9612576	38665	1
Fage_P110a	231	Pulse	99	9624975	51064	1
Fage_P110a	231	Pulse	99	9637375	63464	1
Fage_P110a	231	Pulse	99	9649775	75864	1
Fage_P110a	231	Pulse	99	9662174	88263	1
Fage_P110a	231	Pulse	99	9674574	100663	1
Fage_P110a	231	Pulse	99	9686974	113063	1
Fage_P110a	232	Picture	Encoding Sternberg Letters	9698531	0	1	24824	2	0	next	other	0
Fage_P110a	232	Pulse	99	9699374	843	1
Fage_P110a	232	Pulse	99	9711773	13242	1
Fage_P110a	233	Picture	Fixation Cross Sternberg Letters after Encoding	9723355	0	1	12495	2	0	next	other	0
Fage_P110a	233	Pulse	99	9724173	818	1
Fage_P110a	234	Picture	Stroop Sternberg	9735850	0	1	24824	2	0	next	incorrect	1090
Fage_P110a	234	Pulse	99	9736573	723	1
Fage_P110a	234	Response	2	9742123	6273	1
Fage_P110a	234	Pulse	99	9748972	13122	1
Fage_P110a	235	Picture	Fixation Cross Sternberg Letters after Stroop	9760674	0	1	37319	2	0	next	other	0
Fage_P110a	235	Pulse	99	9761372	698	1
Fage_P110a	235	Pulse	99	9773772	13098	1
Fage_P110a	235	Pulse	99	9786172	25498	1
Fage_P110a	236	Picture	Retrieval Sternberg Letters	9797993	0	1	24824	2	0	next	incorrect	1098
Fage_P110a	236	Pulse	99	9798571	578	1
Fage_P110a	236	Response	2	9808361	10368	1
Fage_P110a	236	Pulse	99	9810971	12978	1
Fage_P110a	237	Picture	Fixation Cross after Retrieval	9822817	0	1	112292	2	0	next	other	0
Fage_P110a	237	Pulse	99	9823371	554	1
Fage_P110a	237	Pulse	99	9835771	12954	1
Fage_P110a	237	Pulse	99	9848170	25353	1
Fage_P110a	237	Pulse	99	9860570	37753	1
Fage_P110a	237	Pulse	99	9872970	50153	1
Fage_P110a	237	Pulse	99	9885370	62553	1
Fage_P110a	237	Pulse	99	9897769	74952	1
Fage_P110a	237	Pulse	99	9910169	87352	1
Fage_P110a	237	Pulse	99	9922569	99752	1
Fage_P110a	237	Pulse	99	9934968	112151	1
Fage_P110a	238	Picture	Encoding Sternberg Letters	9935109	0	1	24824	2	0	next	other	0
Fage_P110a	238	Pulse	99	9947368	12259	1
Fage_P110a	238	Pulse	99	9959768	24659	1
Fage_P110a	239	Picture	Fixation Cross Sternberg Letters after Encoding	9959933	0	1	12495	2	0	next	other	0
Fage_P110a	239	Pulse	99	9972168	12235	1
Fage_P110a	240	Picture	Stroop Sternberg	9972428	0	1	24824	2	0	next	incorrect	1117
Fage_P110a	240	Response	2	9979107	6679	1
Fage_P110a	240	Pulse	99	9984567	12139	1
Fage_P110a	240	Pulse	99	9996967	24539	1
Fage_P110a	241	Picture	Fixation Cross Sternberg Letters after Stroop	9997252	0	1	37319	2	0	next	other	0
Fage_P110a	241	Pulse	99	10009367	12115	1
Fage_P110a	241	Pulse	99	10021767	24515	1
Fage_P110a	241	Pulse	99	10034166	36914	1
Fage_P110a	242	Picture	Retrieval Sternberg Letters	10034571	0	1	24824	3	0	next	incorrect	1125
Fage_P110a	242	Response	2	10044076	9505	1
Fage_P110a	242	Pulse	99	10046566	11995	1
Fage_P110a	242	Pulse	99	10058966	24395	1
Fage_P110a	243	Picture	Fixation Cross after Retrieval	10059395	0	2	137116	3	0	next	other	0
Fage_P110a	243	Pulse	99	10071366	11971	1
Fage_P110a	243	Pulse	99	10083765	24370	1
Fage_P110a	243	Pulse	99	10096175	36780	1
Fage_P110a	243	Pulse	99	10108575	49180	1
Fage_P110a	243	Pulse	99	10120974	61579	1
Fage_P110a	243	Pulse	99	10133374	73979	1
Fage_P110a	243	Pulse	99	10145774	86379	1
Fage_P110a	243	Pulse	99	10158174	98779	1
Fage_P110a	243	Pulse	99	10170573	111178	1
Fage_P110a	243	Pulse	99	10182973	123578	1
Fage_P110a	243	Pulse	99	10195373	135978	1
Fage_P110a	244	Picture	Encoding Sternberg Letters	10196511	0	1	24824	2	0	next	other	0
Fage_P110a	244	Pulse	99	10207773	11262	1
Fage_P110a	244	Pulse	99	10220172	23661	1
Fage_P110a	245	Picture	Fixation Cross Sternberg Letters after Encoding	10221335	0	1	12495	2	0	next	other	0
Fage_P110a	245	Pulse	99	10232572	11237	1
Fage_P110a	246	Picture	Stroop Sternberg	10233830	0	1	24824	2	0	next	incorrect	1146
Fage_P110a	246	Response	2	10241982	8152	1
Fage_P110a	246	Pulse	99	10244972	11142	1
Fage_P110a	246	Pulse	99	10257371	23541	1
Fage_P110a	247	Picture	Fixation Cross Sternberg Letters after Stroop	10258654	0	1	37319	3	0	next	other	0
Fage_P110a	247	Pulse	99	10269771	11117	1
Fage_P110a	247	Pulse	99	10282171	23517	1
Fage_P110a	247	Pulse	99	10294571	35917	1
Fage_P110a	248	Picture	Retrieval Sternberg Letters	10295973	0	2	24825	3	0	next	incorrect	1154
Fage_P110a	248	Response	2	10304750	8777	1
Fage_P110a	248	Pulse	99	10306970	10997	1
Fage_P110a	248	Pulse	99	10319370	23397	1
Fage_P110a	249	Picture	Fixation Cross after Retrieval	10320798	0	1	149444	2	0	next	other	0
Fage_P110a	249	Pulse	99	10331770	10972	1
Fage_P110a	249	Pulse	99	10344169	23371	1
Fage_P110a	249	Pulse	99	10356569	35771	1
Fage_P110a	249	Pulse	99	10368969	48171	1
Fage_P110a	249	Pulse	99	10381369	60571	1
Fage_P110a	249	Pulse	99	10393768	72970	1
Fage_P110a	249	Pulse	99	10406168	85370	1
Fage_P110a	249	Pulse	99	10418568	97770	1
Fage_P110a	249	Pulse	99	10430968	110170	1
Fage_P110a	249	Pulse	99	10443367	122569	1
Fage_P110a	249	Pulse	99	10455767	134969	1
Fage_P110a	249	Pulse	99	10468167	147369	1
Fage_P110a	250	Picture	Encoding Sternberg Letters	10470242	0	1	24824	2	0	next	other	0
Fage_P110a	250	Pulse	99	10480567	10325	1
Fage_P110a	250	Pulse	99	10492966	22724	1
Fage_P110a	251	Picture	Fixation Cross Sternberg Letters after Encoding	10495066	0	1	12495	2	0	next	other	0
Fage_P110a	251	Pulse	99	10505366	10300	1
Fage_P110a	252	Picture	Stroop Sternberg	10507561	0	1	24824	2	0	next	hit	1176
Fage_P110a	252	Response	1	10514636	7075	1
Fage_P110a	252	Pulse	99	10517766	10205	1
Fage_P110a	252	Pulse	99	10530166	22605	1
Fage_P110a	253	Picture	Fixation Cross Sternberg Letters after Stroop	10532385	0	1	37319	2	0	next	other	0
Fage_P110a	253	Pulse	99	10542565	10180	1
Fage_P110a	253	Pulse	99	10554965	22580	1
Fage_P110a	253	Pulse	99	10567365	34980	1
Fage_P110a	254	Picture	Retrieval Sternberg Letters	10569704	0	1	24824	2	0	next	hit	1185
Fage_P110a	254	Pulse	99	10579764	10060	1
Fage_P110a	254	Response	1	10580154	10450	1
Fage_P110a	254	Pulse	99	10592164	22460	1
Fage_P110a	255	Picture	Fixation Cross after Retrieval	10594528	0	1	137116	2	0	next	other	0
Fage_P110a	255	Pulse	99	10604564	10036	1
Fage_P110a	255	Pulse	99	10616964	22436	1
Fage_P110a	255	Pulse	99	10629363	34835	1
Fage_P110a	255	Pulse	99	10641763	47235	1
Fage_P110a	255	Pulse	99	10654163	59635	1
Fage_P110a	255	Pulse	99	10666563	72035	1
Fage_P110a	255	Pulse	99	10678962	84434	1
Fage_P110a	255	Pulse	99	10691362	96834	1
Fage_P110a	255	Pulse	99	10703762	109234	1
Fage_P110a	255	Pulse	99	10716161	121633	1
Fage_P110a	255	Pulse	99	10728561	134033	1
Fage_P110a	256	Picture	Encoding Sternberg Letters	10731644	0	1	24824	2	0	next	other	0
Fage_P110a	256	Pulse	99	10740961	9317	1
Fage_P110a	256	Pulse	99	10753361	21717	1
Fage_P110a	257	Picture	Fixation Cross Sternberg Letters after Encoding	10756468	0	1	12495	2	0	next	other	0
Fage_P110a	257	Pulse	99	10765760	9292	1
Fage_P110a	258	Picture	Stroop Sternberg	10768963	0	1	24824	2	0	next	incorrect	1205
Fage_P110a	258	Response	2	10777110	8147	1
Fage_P110a	258	Pulse	99	10778160	9197	1
Fage_P110a	258	Pulse	99	10790560	21597	1
Fage_P110a	259	Picture	Fixation Cross Sternberg Letters after Stroop	10793787	0	1	37319	3	0	next	other	0
Fage_P110a	259	Pulse	99	10802960	9173	1
Fage_P110a	259	Pulse	99	10815359	21572	1
Fage_P110a	259	Pulse	99	10827759	33972	1
Fage_P110a	260	Picture	Retrieval Sternberg Letters	10831106	0	2	24824	4	0	next	incorrect	1214
Fage_P110a	260	Pulse	99	10840159	9053	1
Fage_P110a	260	Response	2	10842328	11222	1
Fage_P110a	260	Pulse	99	10852558	21452	1
Fage_P110a	261	Picture	Fixation Cross after Retrieval	10855930	0	2	112292	3	0	next	other	0
Fage_P110a	261	Pulse	99	10864958	9028	1
Fage_P110a	261	Pulse	99	10877358	21428	1
Fage_P110a	261	Pulse	99	10889758	33828	1
Fage_P110a	261	Pulse	99	10902157	46227	1
Fage_P110a	261	Pulse	99	10914557	58627	1
Fage_P110a	261	Pulse	99	10926957	71027	1
Fage_P110a	261	Pulse	99	10939356	83426	1
Fage_P110a	261	Pulse	99	10951756	95826	1
Fage_P110a	261	Pulse	99	10964156	108226	1
Fage_P110a	262	Picture	Encoding Sternberg Letters	10968222	0	1	24824	2	0	next	other	0
Fage_P110a	262	Pulse	99	10976556	8334	1
Fage_P110a	262	Pulse	99	10988955	20733	1
Fage_P110a	263	Picture	Fixation Cross Sternberg Letters after Encoding	10993046	0	1	12495	2	0	next	other	0
Fage_P110a	263	Pulse	99	11001355	8309	1
Fage_P110a	264	Picture	Stroop Sternberg	11005541	0	1	24824	2	0	next	incorrect	1232
Fage_P110a	264	Response	2	11013305	7764	1
Fage_P110a	264	Pulse	99	11013755	8214	1
Fage_P110a	264	Pulse	99	11026155	20614	1
Fage_P110a	265	Picture	Fixation Cross Sternberg Letters after Stroop	11030365	0	1	37320	2	0	next	other	0
Fage_P110a	265	Pulse	99	11038554	8189	1
Fage_P110a	265	Pulse	99	11050954	20589	1
Fage_P110a	265	Pulse	99	11063354	32989	1
Fage_P110a	266	Picture	Retrieval Sternberg Letters	11067685	0	1	24824	2	0	next	incorrect	1241
Fage_P110a	266	Pulse	99	11075754	8069	1
Fage_P110a	266	Response	2	11076643	8958	1
Fage_P110a	266	Pulse	99	11088153	20468	1
Fage_P110a	267	Picture	Fixation Cross after Retrieval	11092509	0	1	149444	2	0	next	other	0
Fage_P110a	267	Pulse	99	11100553	8044	1
Fage_P110a	267	Pulse	99	11112953	20444	1
Fage_P110a	267	Pulse	99	11125352	32843	1
Fage_P110a	267	Pulse	99	11137752	45243	1
Fage_P110a	267	Pulse	99	11150152	57643	1
Fage_P110a	267	Pulse	99	11162551	70042	1
Fage_P110a	267	Pulse	99	11174951	82442	1
Fage_P110a	267	Pulse	99	11187351	94842	1
Fage_P110a	267	Pulse	99	11199751	107242	1
Fage_P110a	267	Pulse	99	11212151	119642	1
Fage_P110a	267	Pulse	99	11224550	132041	1
Fage_P110a	267	Pulse	99	11236950	144441	1
Fage_P110a	268	Picture	Encoding Sternberg Letters	11241953	0	1	24824	2	0	next	other	0
Fage_P110a	268	Pulse	99	11249350	7397	1
Fage_P110a	268	Pulse	99	11261749	19796	1
Fage_P110a	269	Picture	Fixation Cross Sternberg Letters after Encoding	11266777	0	1	12495	2	0	next	other	0
Fage_P110a	269	Pulse	99	11274149	7372	1
Fage_P110a	270	Picture	Stroop Sternberg	11279272	0	1	24824	2	0	next	incorrect	1263
Fage_P110a	270	Pulse	99	11286549	7277	1
Fage_P110a	270	Response	2	11286839	7567	1
Fage_P110a	270	Pulse	99	11298949	19677	1
Fage_P110a	271	Picture	Fixation Cross Sternberg Letters after Stroop	11304096	0	1	37319	2	0	next	other	0
Fage_P110a	271	Pulse	99	11311348	7252	1
Fage_P110a	271	Pulse	99	11323748	19652	1
Fage_P110a	271	Pulse	99	11336148	32052	1
Fage_P110a	272	Picture	Retrieval Sternberg Letters	11341415	0	1	24824	2	0	next	hit	1272
Fage_P110a	272	Pulse	99	11348548	7133	1
Fage_P110a	272	Pulse	99	11360947	19532	1
Fage_P110a	272	Response	1	11361277	19862	1
Fage_P110a	273	Picture	Fixation Cross after Retrieval	11366239	0	1	124620	2	0	next	other	0
Fage_P110a	273	Pulse	99	11373347	7108	1
Fage_P110a	273	Pulse	99	11385747	19508	1
Fage_P110a	273	Pulse	99	11398146	31907	1
Fage_P110a	273	Pulse	99	11410546	44307	1
Fage_P110a	273	Pulse	99	11422946	56707	1
Fage_P110a	273	Pulse	99	11435346	69107	1
Fage_P110a	273	Pulse	99	11447745	81506	1
Fage_P110a	273	Pulse	99	11460145	93906	1
Fage_P110a	273	Pulse	99	11472545	106306	1
Fage_P110a	273	Pulse	99	11484945	118706	1
Fage_P110a	274	Picture	Encoding Sternberg Letters	11490859	0	1	24824	3	0	next	other	0
Fage_P110a	274	Pulse	99	11497344	6485	1
Fage_P110a	274	Pulse	99	11509744	18885	1
Fage_P110a	275	Picture	Fixation Cross Sternberg Letters after Encoding	11515683	0	2	12496	3	0	next	other	0
Fage_P110a	275	Pulse	99	11522144	6461	1
Fage_P110a	276	Picture	Stroop Sternberg	11528179	0	1	24824	2	0	next	incorrect	1291
Fage_P110a	276	Pulse	99	11534544	6365	1
Fage_P110a	276	Response	2	11535783	7604	1
Fage_P110a	276	Pulse	99	11546943	18764	1
Fage_P110a	277	Picture	Fixation Cross Sternberg Letters after Stroop	11553003	0	1	37319	2	0	next	other	0
Fage_P110a	277	Pulse	99	11559343	6340	1
Fage_P110a	277	Pulse	99	11571743	18740	1
Fage_P110a	277	Pulse	99	11584142	31139	1
Fage_P110a	278	Picture	Retrieval Sternberg Letters	11590322	0	1	24824	2	0	next	hit	1299
Fage_P110a	278	Pulse	99	11596542	6220	1
Fage_P110a	278	Response	1	11600542	10220	1
Fage_P110a	278	Pulse	99	11608942	18620	1
Fage_P110a	279	Picture	Fixation Cross after Retrieval	11615146	0	1	112291	3	0	next	other	0
Fage_P110a	279	Pulse	99	11621342	6196	1
Fage_P110a	279	Pulse	99	11633741	18595	1
Fage_P110a	279	Pulse	99	11646141	30995	1
Fage_P110a	279	Pulse	99	11658541	43395	1
Fage_P110a	279	Pulse	99	11670941	55795	1
Fage_P110a	279	Pulse	99	11683340	68194	1
Fage_P110a	279	Pulse	99	11695740	80594	1
Fage_P110a	279	Pulse	99	11708140	92994	1
Fage_P110a	279	Pulse	99	11720539	105393	1
Fage_P110a	280	Picture	Encoding Sternberg Letters	11727437	0	2	24825	3	0	next	other	0
Fage_P110a	280	Pulse	99	11732939	5502	1
Fage_P110a	280	Pulse	99	11745339	17902	1
Fage_P110a	281	Picture	Fixation Cross Sternberg Letters after Encoding	11752262	0	1	12495	2	0	next	other	0
Fage_P110a	281	Pulse	99	11757739	5477	1
Fage_P110a	282	Picture	Stroop Sternberg	11764757	0	1	24824	2	0	next	hit	1318
Fage_P110a	282	Pulse	99	11770138	5381	1
Fage_P110a	282	Response	1	11770928	6171	1
Fage_P110a	282	Pulse	99	11782538	17781	1
Fage_P110a	283	Picture	Fixation Cross Sternberg Letters after Stroop	11789581	0	1	37319	2	0	next	other	0
Fage_P110a	283	Pulse	99	11794938	5357	1
Fage_P110a	283	Pulse	99	11807338	17757	1
Fage_P110a	283	Pulse	99	11819737	30156	1
Fage_P110a	284	Picture	Retrieval Sternberg Letters	11826900	0	1	24824	2	0	next	hit	1326
Fage_P110a	284	Pulse	99	11832137	5237	1
Fage_P110a	284	Response	1	11833517	6617	1
Fage_P110a	284	Pulse	99	11844537	17637	1
Fage_P110a	285	Picture	Fixation Cross after Retrieval	11851724	0	1	137116	2	0	next	other	0
Fage_P110a	285	Pulse	99	11856936	5212	1
Fage_P110a	285	Pulse	99	11869336	17612	1
Fage_P110a	285	Pulse	99	11881736	30012	1
Fage_P110a	285	Pulse	99	11894136	42412	1
Fage_P110a	285	Pulse	99	11906535	54811	1
Fage_P110a	285	Pulse	99	11918945	67221	1
Fage_P110a	285	Pulse	99	11931345	79621	1
Fage_P110a	285	Pulse	99	11943745	92021	1
Fage_P110a	285	Pulse	99	11956144	104420	1
Fage_P110a	285	Pulse	99	11968544	116820	1
Fage_P110a	285	Pulse	99	11980944	129220	1
Fage_P110a	286	Picture	Encoding Sternberg Letters	11988840	0	1	24824	2	0	next	other	0
Fage_P110a	286	Pulse	99	11993344	4504	1
Fage_P110a	286	Pulse	99	12005743	16903	1
Fage_P110a	287	Picture	Fixation Cross Sternberg Letters after Encoding	12013664	0	1	12495	2	0	next	other	0
Fage_P110a	287	Pulse	99	12018143	4479	1
Fage_P110a	288	Picture	Stroop Sternberg	12026159	0	1	24824	2	0	next	hit	1347
Fage_P110a	288	Pulse	99	12030543	4384	1
Fage_P110a	288	Response	1	12033522	7363	1
Fage_P110a	288	Pulse	99	12042942	16783	1
Fage_P110a	289	Picture	Fixation Cross Sternberg Letters after Stroop	12050983	0	1	37319	2	0	next	other	0
Fage_P110a	289	Pulse	99	12055342	4359	1
Fage_P110a	289	Pulse	99	12067742	16759	1
Fage_P110a	289	Pulse	99	12080142	29159	1
Fage_P110a	290	Picture	Retrieval Sternberg Letters	12088302	0	1	24824	2	0	next	incorrect	1355
Fage_P110a	290	Pulse	99	12092541	4239	1
Fage_P110a	290	Response	2	12097371	9069	1
Fage_P110a	290	Pulse	99	12104941	16639	1
Fage_P110a	291	Picture	Fixation Cross after Retrieval	12113126	0	1	112292	2	0	next	other	0
Fage_P110a	291	Pulse	99	12117341	4215	1
Fage_P110a	291	Pulse	99	12129741	16615	1
Fage_P110a	291	Pulse	99	12142140	29014	1
Fage_P110a	291	Pulse	99	12154540	41414	1
Fage_P110a	291	Pulse	99	12166940	53814	1
Fage_P110a	291	Pulse	99	12179339	66213	1
Fage_P110a	291	Pulse	99	12191739	78613	1
Fage_P110a	291	Pulse	99	12204139	91013	1
Fage_P110a	291	Pulse	99	12216539	103413	1
Fage_P110a	292	Picture	End Sternberg	12225418	0	1	37319	2	0	next	other	0
Fage_P110a	292	Pulse	99	12228938	3520	1
Fage_P110a	292	Pulse	99	12241338	15920	1
Fage_P110a	292	Pulse	99	12253738	28320	1
Fage_P110a	293	Picture	Instruction Stroop	12262737	0	1	37319	2	0	next	other	0
Fage_P110a	293	Pulse	99	12266138	3401	1
Fage_P110a	293	Pulse	99	12278537	15800	1
Fage_P110a	293	Pulse	99	12290937	28200	1
Fage_P110a	294	Picture	stroop neutral close	12300056	0	1	24824	3	0	next	incorrect	1377
Fage_P110a	294	Pulse	99	12303337	3281	1
Fage_P110a	294	Response	2	12310756	10700	1
Fage_P110a	294	Pulse	99	12315736	15680	1
Fage_P110a	295	Picture	stroop neutral close	12324880	0	2	24824	4	0	next	hit	1381
Fage_P110a	295	Pulse	99	12328136	3256	1
Fage_P110a	295	Response	1	12333146	8266	1
Fage_P110a	295	Pulse	99	12340536	15656	1
Fage_P110a	296	Picture	stroop neutral close	12349704	0	2	24824	4	0	next	incorrect	1385
Fage_P110a	296	Pulse	99	12352936	3232	1
Fage_P110a	296	Response	2	12357345	7641	1
Fage_P110a	296	Pulse	99	12365335	15631	1
Fage_P110a	297	Picture	stroop neutral close	12374528	0	2	24825	3	0	next	incorrect	1389
Fage_P110a	297	Pulse	99	12377735	3207	1
Fage_P110a	297	Response	2	12382635	8107	1
Fage_P110a	297	Pulse	99	12390135	15607	1
Fage_P110a	298	Picture	stroop neutral close	12399353	0	1	24990	2	0	next	hit	1393
Fage_P110a	298	Pulse	99	12402535	3182	1
Fage_P110a	298	Response	1	12405744	6391	1
Fage_P110a	298	Pulse	99	12414934	15581	1
Fage_P110a	299	Picture	stroop neutral close	12424343	0	1	24824	2	0	next	incorrect	1397
Fage_P110a	299	Pulse	99	12427334	2991	1
Fage_P110a	299	Response	2	12431054	6711	1
Fage_P110a	299	Pulse	99	12439734	15391	1
Fage_P110a	300	Picture	Fixation Cross Stroop	12449167	0	1	124620	2	0	next	other	0
Fage_P110a	300	Pulse	99	12452133	2966	1
Fage_P110a	300	Pulse	99	12464533	15366	1
Fage_P110a	300	Pulse	99	12476933	27766	1
Fage_P110a	300	Pulse	99	12489333	40166	1
Fage_P110a	300	Pulse	99	12501732	52565	1
Fage_P110a	300	Pulse	99	12514132	64965	1
Fage_P110a	300	Pulse	99	12526532	77365	1
Fage_P110a	300	Pulse	99	12538931	89764	1
Fage_P110a	300	Pulse	99	12551331	102164	1
Fage_P110a	300	Pulse	99	12563731	114564	1
Fage_P110a	301	Picture	stroop neutral close	12573787	0	1	24824	2	0	next	hit	1412
Fage_P110a	301	Pulse	99	12576131	2344	1
Fage_P110a	301	Response	1	12583011	9224	1
Fage_P110a	301	Pulse	99	12588530	14743	1
Fage_P110a	302	Picture	stroop neutral close	12598611	0	1	24824	2	0	next	incorrect	1416
Fage_P110a	302	Pulse	99	12600930	2319	1
Fage_P110a	302	Response	2	12608610	9999	1
Fage_P110a	302	Pulse	99	12613330	14719	1
Fage_P110a	303	Picture	stroop neutral close	12623435	0	1	24824	2	0	next	incorrect	1420
Fage_P110a	303	Pulse	99	12625730	2295	1
Fage_P110a	303	Response	2	12630569	7134	1
Fage_P110a	303	Pulse	99	12638129	14694	1
Fage_P110a	304	Picture	stroop neutral close	12648259	0	1	24824	2	0	next	incorrect	1424
Fage_P110a	304	Pulse	99	12650529	2270	1
Fage_P110a	304	Response	2	12655039	6780	1
Fage_P110a	304	Pulse	99	12662929	14670	1
Fage_P110a	305	Picture	stroop neutral close	12673083	0	1	24824	3	0	next	incorrect	1428
Fage_P110a	305	Pulse	99	12675329	2246	1
Fage_P110a	305	Response	2	12679798	6715	1
Fage_P110a	305	Pulse	99	12687728	14645	1
Fage_P110a	306	Picture	stroop neutral close	12697907	0	2	24824	4	0	next	incorrect	1433
Fage_P110a	306	Pulse	99	12700128	2221	1
Fage_P110a	306	Pulse	99	12712528	14621	1
Fage_P110a	306	Response	2	12716158	18251	1
Fage_P110a	307	Picture	Fixation Cross Stroop	12722731	0	2	124620	4	0	next	other	0
Fage_P110a	307	Pulse	99	12724927	2196	1
Fage_P110a	307	Pulse	99	12737327	14596	1
Fage_P110a	307	Pulse	99	12749727	26996	1
Fage_P110a	307	Pulse	99	12762127	39396	1
Fage_P110a	307	Pulse	99	12774526	51795	1
Fage_P110a	307	Pulse	99	12786926	64195	1
Fage_P110a	307	Pulse	99	12799326	76595	1
Fage_P110a	307	Pulse	99	12811726	88995	1
Fage_P110a	307	Pulse	99	12824125	101394	1
Fage_P110a	307	Pulse	99	12836525	113794	1
Fage_P110a	308	Picture	stroop neutral close	12847351	0	2	24824	4	0	next	hit	1447
Fage_P110a	308	Pulse	99	12848925	1574	1
Fage_P110a	308	Response	1	12855784	8433	1
Fage_P110a	308	Pulse	99	12861324	13973	1
Fage_P110a	309	Picture	stroop neutral close	12872175	0	2	24825	3	0	next	incorrect	1451
Fage_P110a	309	Pulse	99	12873724	1549	1
Fage_P110a	309	Response	2	12882584	10409	1
Fage_P110a	309	Pulse	99	12886124	13949	1
Fage_P110a	310	Picture	stroop neutral close	12897000	0	1	24990	2	0	next	incorrect	1455
Fage_P110a	310	Pulse	99	12898524	1524	1
Fage_P110a	310	Response	2	12908753	11753	1
Fage_P110a	310	Pulse	99	12910923	13923	1
Fage_P110a	311	Picture	stroop neutral close	12921990	0	1	24824	2	0	next	incorrect	1459
Fage_P110a	311	Pulse	99	12923323	1333	1
Fage_P110a	311	Response	2	12929773	7783	1
Fage_P110a	311	Pulse	99	12935723	13733	1
Fage_P110a	312	Picture	stroop neutral close	12946814	0	1	24991	2	0	next	hit	1463
Fage_P110a	312	Pulse	99	12948123	1309	1
Fage_P110a	312	Response	1	12953912	7098	1
Fage_P110a	312	Pulse	99	12960522	13708	1
Fage_P110a	313	Picture	stroop neutral close	12971805	0	1	24824	2	0	next	hit	1467
Fage_P110a	313	Pulse	99	12972922	1117	1
Fage_P110a	313	Response	1	12979132	7327	1
Fage_P110a	313	Pulse	99	12985322	13517	1
Fage_P110a	314	Picture	Fixation Cross Stroop	12996629	0	1	124620	2	0	next	other	0
Fage_P110a	314	Pulse	99	12997722	1093	1
Fage_P110a	314	Pulse	99	13010121	13492	1
Fage_P110a	314	Pulse	99	13022521	25892	1
Fage_P110a	314	Pulse	99	13034921	38292	1
Fage_P110a	314	Pulse	99	13047320	50691	1
Fage_P110a	314	Pulse	99	13059720	63091	1
Fage_P110a	314	Pulse	99	13072120	75491	1
Fage_P110a	314	Pulse	99	13084520	87891	1
Fage_P110a	314	Pulse	99	13096919	100290	1
Fage_P110a	314	Pulse	99	13109319	112690	1
Fage_P110a	315	Picture	stroop neutral close	13121249	0	1	24824	2	0	next	incorrect	1482
Fage_P110a	315	Pulse	99	13121719	470	1
Fage_P110a	315	Response	2	13129889	8640	1
Fage_P110a	315	Pulse	99	13134118	12869	1
Fage_P110a	316	Picture	stroop neutral close	13146073	0	1	24991	2	0	next	hit	1486
Fage_P110a	316	Pulse	99	13146518	445	1
Fage_P110a	316	Response	1	13155038	8965	1
Fage_P110a	316	Pulse	99	13158918	12845	1
Fage_P110a	317	Picture	stroop neutral close	13171064	0	1	24824	2	0	next	incorrect	1490
Fage_P110a	317	Pulse	99	13171318	254	1
Fage_P110a	317	Response	2	13178417	7353	1
Fage_P110a	317	Pulse	99	13183717	12653	1
Fage_P110a	318	Picture	stroop neutral close	13195888	0	1	24824	2	0	next	incorrect	1494
Fage_P110a	318	Pulse	99	13196117	229	1
Fage_P110a	318	Response	2	13203707	7819	1
Fage_P110a	318	Pulse	99	13208517	12629	1
Fage_P110a	319	Picture	stroop neutral close	13220712	0	1	24990	2	0	next	incorrect	1498
Fage_P110a	319	Pulse	99	13220917	205	1
Fage_P110a	319	Response	2	13230926	10214	1
Fage_P110a	319	Pulse	99	13233316	12604	1
Fage_P110a	320	Picture	stroop neutral close	13245702	0	1	24824	2	0	next	incorrect	1502
Fage_P110a	320	Pulse	99	13245716	14	1
Fage_P110a	320	Response	2	13253346	7644	1
Fage_P110a	320	Pulse	99	13258116	12414	1
Fage_P110a	320	Pulse	99	13270515	24813	1
Fage_P110a	321	Picture	Fixation Cross Stroop	13270526	0	1	124620	2	0	next	other	0
Fage_P110a	321	Pulse	99	13282915	12389	1
Fage_P110a	321	Pulse	99	13295315	24789	1
Fage_P110a	321	Pulse	99	13307715	37189	1
Fage_P110a	321	Pulse	99	13320114	49588	1
Fage_P110a	321	Pulse	99	13332514	61988	1
Fage_P110a	321	Pulse	99	13344914	74388	1
Fage_P110a	321	Pulse	99	13357314	86788	1
Fage_P110a	321	Pulse	99	13369713	99187	1
Fage_P110a	321	Pulse	99	13382113	111587	1
Fage_P110a	321	Pulse	99	13394513	123987	1
Fage_P110a	322	Picture	stroop maximum incongruent	13395146	0	1	24824	2	0	next	hit	1517
Fage_P110a	322	Response	1	13405123	9977	1
Fage_P110a	322	Pulse	99	13406912	11766	1
Fage_P110a	322	Pulse	99	13419312	24166	1
Fage_P110a	323	Picture	stroop maximum incongruent	13419970	0	1	24824	2	0	next	hit	1522
Fage_P110a	323	Pulse	99	13431712	11742	1
Fage_P110a	323	Response	1	13433232	13262	1
Fage_P110a	323	Pulse	99	13444112	24142	1
Fage_P110a	324	Picture	stroop maximum incongruent	13444794	0	1	24824	3	0	next	hit	1526
Fage_P110a	324	Pulse	99	13456511	11717	1
Fage_P110a	324	Response	1	13457351	12557	1
Fage_P110a	324	Pulse	99	13468911	24117	1
Fage_P110a	325	Picture	stroop maximum incongruent	13469618	0	2	24824	4	0	next	incorrect	1530
Fage_P110a	325	Pulse	99	13481311	11693	1
Fage_P110a	325	Response	2	13484671	15053	1
Fage_P110a	325	Pulse	99	13493711	24093	1
Fage_P110a	326	Picture	stroop maximum incongruent	13494442	0	2	24825	3	0	next	hit	1533
Fage_P110a	326	Response	1	13503561	9119	1
Fage_P110a	326	Pulse	99	13506110	11668	1
Fage_P110a	326	Pulse	99	13518510	24068	1
Fage_P110a	327	Picture	stroop maximum incongruent	13519267	0	1	24824	2	0	next	incorrect	1537
Fage_P110a	327	Response	2	13529780	10513	1
Fage_P110a	327	Pulse	99	13530910	11643	1
Fage_P110a	327	Pulse	99	13543310	24043	1
Fage_P110a	328	Picture	Fixation Cross Stroop	13544091	0	1	124620	2	0	next	other	0
Fage_P110a	328	Pulse	99	13555709	11618	1
Fage_P110a	328	Pulse	99	13568109	24018	1
Fage_P110a	328	Pulse	99	13580509	36418	1
Fage_P110a	328	Pulse	99	13592909	48818	1
Fage_P110a	328	Pulse	99	13605308	61217	1
Fage_P110a	328	Pulse	99	13617708	73617	1
Fage_P110a	328	Pulse	99	13630108	86017	1
Fage_P110a	328	Pulse	99	13642507	98416	1
Fage_P110a	328	Pulse	99	13654907	110816	1
Fage_P110a	328	Pulse	99	13667307	123216	1
Fage_P110a	329	Picture	stroop maximum incongruent	13668711	0	1	24824	2	0	next	incorrect	1553
Fage_P110a	329	Pulse	99	13679707	10996	1
Fage_P110a	329	Response	2	13680286	11575	1
Fage_P110a	329	Pulse	99	13692106	23395	1
Fage_P110a	330	Picture	stroop maximum incongruent	13693535	0	1	24824	2	0	next	incorrect	1556
Fage_P110a	330	Response	2	13703756	10221	1
Fage_P110a	330	Pulse	99	13704506	10971	1
Fage_P110a	330	Pulse	99	13716906	23371	1
Fage_P110a	331	Picture	stroop maximum incongruent	13718359	0	1	24824	2	0	next	hit	1560
Fage_P110a	331	Response	1	13726546	8187	1
Fage_P110a	331	Pulse	99	13729305	10946	1
Fage_P110a	331	Pulse	99	13741705	23346	1
Fage_P110a	332	Picture	stroop maximum incongruent	13743183	0	1	24824	2	0	next	hit	1564
Fage_P110a	332	Response	1	13752765	9582	1
Fage_P110a	332	Pulse	99	13754105	10922	1
Fage_P110a	332	Pulse	99	13766515	23332	1
Fage_P110a	333	Picture	stroop maximum incongruent	13768007	0	1	24824	2	0	next	hit	1568
Fage_P110a	333	Response	1	13778154	10147	1
Fage_P110a	333	Pulse	99	13778904	10897	1
Fage_P110a	333	Pulse	99	13791304	23297	1
Fage_P110a	334	Picture	stroop maximum incongruent	13792831	0	1	24824	2	0	next	incorrect	1572
Fage_P110a	334	Response	2	13801394	8563	1
Fage_P110a	334	Pulse	99	13803714	10883	1
Fage_P110a	334	Pulse	99	13816113	23282	1
Fage_P110a	335	Picture	Fixation Cross Stroop	13817655	0	1	124620	2	0	next	other	0
Fage_P110a	335	Pulse	99	13828513	10858	1
Fage_P110a	335	Pulse	99	13840913	23258	1
Fage_P110a	335	Pulse	99	13853313	35658	1
Fage_P110a	335	Pulse	99	13865712	48057	1
Fage_P110a	335	Pulse	99	13878112	60457	1
Fage_P110a	335	Pulse	99	13890512	72857	1
Fage_P110a	335	Pulse	99	13902912	85257	1
Fage_P110a	335	Pulse	99	13915312	97657	1
Fage_P110a	335	Pulse	99	13927711	110056	1
Fage_P110a	335	Pulse	99	13940111	122456	1
Fage_P110a	336	Picture	stroop maximum incongruent	13942275	0	1	24824	2	0	next	hit	1587
Fage_P110a	336	Response	1	13950321	8046	1
Fage_P110a	336	Pulse	99	13952510	10235	1
Fage_P110a	336	Pulse	99	13964910	22635	1
Fage_P110a	337	Picture	stroop maximum incongruent	13967099	0	1	24824	2	0	next	hit	1591
Fage_P110a	337	Response	1	13976200	9101	1
Fage_P110a	337	Pulse	99	13977310	10211	1
Fage_P110a	337	Pulse	99	13989710	22611	1
Fage_P110a	338	Picture	stroop maximum incongruent	13991923	0	1	24824	2	0	next	incorrect	1596
Fage_P110a	338	Pulse	99	14002110	10187	1
Fage_P110a	338	Response	2	14002589	10666	1
Fage_P110a	338	Pulse	99	14014509	22586	1
Fage_P110a	339	Picture	stroop maximum incongruent	14016747	0	1	24824	2	0	next	hit	1599
Fage_P110a	339	Response	1	14023929	7182	1
Fage_P110a	339	Pulse	99	14026909	10162	1
Fage_P110a	339	Pulse	99	14039309	22562	1
Fage_P110a	340	Picture	stroop maximum incongruent	14041571	0	1	24824	2	0	next	hit	1603
Fage_P110a	340	Response	1	14048969	7398	1
Fage_P110a	340	Pulse	99	14051708	10137	1
Fage_P110a	340	Pulse	99	14064108	22537	1
Fage_P110a	341	Picture	stroop maximum incongruent	14066395	0	1	24824	2	0	next	incorrect	1607
Fage_P110a	341	Response	2	14076358	9963	1
Fage_P110a	341	Pulse	99	14076508	10113	1
Fage_P110a	341	Pulse	99	14088908	22513	1
Fage_P110a	342	Picture	Fixation Cross Stroop	14091219	0	1	124620	2	0	next	other	0
Fage_P110a	342	Pulse	99	14101307	10088	1
Fage_P110a	342	Pulse	99	14113707	22488	1
Fage_P110a	342	Pulse	99	14126107	34888	1
Fage_P110a	342	Pulse	99	14138507	47288	1
Fage_P110a	342	Pulse	99	14150906	59687	1
Fage_P110a	342	Pulse	99	14163306	72087	1
Fage_P110a	342	Pulse	99	14175706	84487	1
Fage_P110a	342	Pulse	99	14188105	96886	1
Fage_P110a	342	Pulse	99	14200505	109286	1
Fage_P110a	342	Pulse	99	14212905	121686	1
Fage_P110a	343	Picture	stroop maximum incongruent	14215839	0	1	24824	2	0	next	incorrect	1622
Fage_P110a	343	Response	2	14224315	8476	1
Fage_P110a	343	Pulse	99	14225304	9465	1
Fage_P110a	343	Pulse	99	14237704	21865	1
Fage_P110a	344	Picture	stroop maximum incongruent	14240663	0	1	24824	2	0	next	hit	1626
Fage_P110a	344	Response	1	14247274	6611	1
Fage_P110a	344	Pulse	99	14250104	9441	1
Fage_P110a	344	Pulse	99	14262504	21841	1
Fage_P110a	345	Picture	stroop maximum incongruent	14265487	0	1	24824	2	0	next	incorrect	1630
Fage_P110a	345	Response	2	14273674	8187	1
Fage_P110a	345	Pulse	99	14274903	9416	1
Fage_P110a	345	Pulse	99	14287303	21816	1
Fage_P110a	346	Picture	stroop maximum incongruent	14290311	0	1	24991	2	0	next	incorrect	1634
Fage_P110a	346	Response	2	14298723	8412	1
Fage_P110a	346	Pulse	99	14299703	9392	1
Fage_P110a	346	Pulse	99	14312103	21792	1
Fage_P110a	347	Picture	stroop maximum incongruent	14315302	0	1	24824	2	0	next	incorrect	1639
Fage_P110a	347	Pulse	99	14324503	9201	1
Fage_P110a	347	Response	2	14325892	10590	1
Fage_P110a	347	Pulse	99	14336902	21600	1
Fage_P110a	348	Picture	stroop maximum incongruent	14340126	0	1	24824	2	0	next	incorrect	1643
Fage_P110a	348	Pulse	99	14349302	9176	1
Fage_P110a	348	Response	2	14350342	10216	1
Fage_P110a	348	Pulse	99	14361702	21576	1
Fage_P110a	349	Picture	Fixation Cross Stroop	14364950	0	1	124620	2	0	next	other	0
Fage_P110a	349	Pulse	99	14374101	9151	1
Fage_P110a	349	Pulse	99	14386501	21551	1
Fage_P110a	349	Pulse	99	14398901	33951	1
Fage_P110a	349	Pulse	99	14411301	46351	1
Fage_P110a	349	Pulse	99	14423700	58750	1
Fage_P110a	349	Pulse	99	14436100	71150	1
Fage_P110a	349	Pulse	99	14448500	83550	1
Fage_P110a	349	Pulse	99	14460899	95949	1
Fage_P110a	349	Pulse	99	14473299	108349	1
Fage_P110a	349	Pulse	99	14485699	120749	1
Fage_P110a	350	Picture	End Stroop	14489570	0	1	46134	2	0	next	other	0
Fage_P110a	350	Pulse	99	14498099	8529	1
Fage_P110a	350	Pulse	99	14510498	20928	1
Fage_P110a	350	Pulse	99	14522898	33328	1
