# Supplementary material for: Towards clinical applicability of fMRI via systematic filtering
Source: PLoS One. 2025 May 12;20(5):e0321088. doi: 10.1371/journal.pone.0321088 (PMC12068634; doi:10.1371/journal.pone.0321088)
Supplement: S1 Code — (ZIP) [file pone.0321088.s001.zip › PLOS_DATA_CODE/Logfiles/Fage_P113a-fage.log]

Scenario - Fage Final
Logfile written - 10/07/2013 12:51:18

Subject	Trial	Event Type	Code	Time	TTime	Uncertainty	Duration	Uncertainty	ReqTime	ReqDur	Stim Type	Pair Index

Fage_P113a	1	Pulse	99	80523	90519	1
Fage_P113a	2	Picture	Instruction Sternberg Symbols	80797	0	2	37319	3	0	next	other	0
Fage_P113a	2	Pulse	99	92923	12126	1
Fage_P113a	2	Pulse	99	105322	24525	1
Fage_P113a	2	Pulse	99	117722	36925	1
Fage_P113a	3	Picture	Encoding Sternberg Symbols	118116	0	1	24824	2	0	next	other	0
Fage_P113a	3	Pulse	99	130121	12005	1
Fage_P113a	3	Pulse	99	142521	24405	1
Fage_P113a	4	Picture	Fixation Cross Sternberg Symbols after Encoding	142940	0	1	12495	2	0	next	other	0
Fage_P113a	4	Pulse	99	154920	11980	1
Fage_P113a	5	Picture	Stroop Sternberg	155435	0	1	24824	2	0	next	incorrect	12
Fage_P113a	5	Response	2	166990	11555	1
Fage_P113a	5	Pulse	99	167320	11885	1
Fage_P113a	5	Pulse	99	179720	24285	1
Fage_P113a	6	Picture	Fixation Cross Sternberg Symbols after Stroop	180259	0	1	37319	2	0	next	other	0
Fage_P113a	6	Pulse	99	192119	11860	1
Fage_P113a	6	Pulse	99	204519	24260	1
Fage_P113a	6	Pulse	99	216918	36659	1
Fage_P113a	7	Picture	Retrieval Sternberg Symbols	217578	0	1	24824	2	0	next	incorrect	21
Fage_P113a	7	Pulse	99	229318	11740	1
Fage_P113a	7	Response	2	235468	17890	1
Fage_P113a	7	Pulse	99	241717	24139	1
Fage_P113a	8	Picture	Fixation Cross after Retrieval	242402	0	1	112290	2	0	next	false_alarm	26
Fage_P113a	8	Pulse	99	254117	11715	1
Fage_P113a	8	Pulse	99	266517	24115	1
Fage_P113a	8	Response	1	267096	24694	1
Fage_P113a	8	Pulse	99	278916	36514	1
Fage_P113a	8	Pulse	99	291316	48914	1
Fage_P113a	8	Pulse	99	303715	61313	1
Fage_P113a	8	Pulse	99	316115	73713	1
Fage_P113a	8	Pulse	99	328515	86113	1
Fage_P113a	8	Pulse	99	340914	98512	1
Fage_P113a	8	Pulse	99	353314	110912	1
Fage_P113a	9	Picture	Encoding Sternberg Symbols	354692	0	1	24823	2	0	next	other	0
Fage_P113a	9	Pulse	99	365713	11021	1
Fage_P113a	9	Pulse	99	378113	23421	1
Fage_P113a	10	Picture	Fixation Cross Sternberg Symbols after Encoding	379515	0	1	12495	3	0	next	other	0
Fage_P113a	10	Pulse	99	390512	10997	1
Fage_P113a	11	Picture	Stroop Sternberg	392010	0	2	24824	3	0	next	incorrect	40
Fage_P113a	11	Response	2	401422	9412	1
Fage_P113a	11	Pulse	99	402912	10902	1
Fage_P113a	11	Pulse	99	415311	23301	1
Fage_P113a	12	Picture	Fixation Cross Sternberg Symbols after Stroop	416834	0	1	37319	2	0	next	other	0
Fage_P113a	12	Pulse	99	427711	10877	1
Fage_P113a	12	Pulse	99	440111	23277	1
Fage_P113a	12	Pulse	99	452510	35676	1
Fage_P113a	13	Picture	Retrieval Sternberg Symbols	454153	0	1	24824	2	0	next	hit	49
Fage_P113a	13	Pulse	99	464910	10757	1
Fage_P113a	13	Response	1	472829	18676	1
Fage_P113a	13	Pulse	99	477309	23156	1
Fage_P113a	14	Picture	Fixation Cross after Retrieval	478977	0	1	149442	2	0	next	other	0
Fage_P113a	14	Pulse	99	489709	10732	1
Fage_P113a	14	Pulse	99	502109	23132	1
Fage_P113a	14	Pulse	99	514508	35531	1
Fage_P113a	14	Pulse	99	526908	47931	1
Fage_P113a	14	Pulse	99	539307	60330	1
Fage_P113a	14	Pulse	99	551707	72730	1
Fage_P113a	14	Pulse	99	564106	85129	1
Fage_P113a	14	Pulse	99	576506	97529	1
Fage_P113a	14	Pulse	99	588906	109929	1
Fage_P113a	14	Pulse	99	601305	122328	1
Fage_P113a	14	Pulse	99	613705	134728	1
Fage_P113a	14	Pulse	99	626104	147127	1
Fage_P113a	15	Picture	Encoding Sternberg Symbols	628419	0	1	24824	2	0	next	other	0
Fage_P113a	15	Pulse	99	638504	10085	1
Fage_P113a	15	Pulse	99	650903	22484	1
Fage_P113a	16	Picture	Fixation Cross Sternberg Symbols after Encoding	653243	0	1	12495	2	0	next	other	0
Fage_P113a	16	Pulse	99	663303	10060	1
Fage_P113a	17	Picture	Stroop Sternberg	665738	0	1	24824	2	0	next	hit	71
Fage_P113a	17	Pulse	99	675703	9965	1
Fage_P113a	17	Response	1	676572	10834	1
Fage_P113a	17	Pulse	99	688102	22364	1
Fage_P113a	18	Picture	Fixation Cross Sternberg Symbols after Stroop	690562	0	1	37319	2	0	next	other	0
Fage_P113a	18	Pulse	99	700502	9940	1
Fage_P113a	18	Pulse	99	712901	22339	1
Fage_P113a	18	Pulse	99	725301	34739	1
Fage_P113a	19	Picture	Retrieval Sternberg Symbols	727881	0	1	24823	3	0	next	hit	79
Fage_P113a	19	Pulse	99	737701	9820	1
Fage_P113a	19	Response	1	743890	16009	1
Fage_P113a	19	Pulse	99	750100	22219	1
Fage_P113a	20	Picture	Fixation Cross after Retrieval	752704	0	2	124619	3	0	next	other	0
Fage_P113a	20	Pulse	99	762500	9796	1
Fage_P113a	20	Pulse	99	774909	22205	1
Fage_P113a	20	Pulse	99	787309	34605	1
Fage_P113a	20	Pulse	99	799708	47004	1
Fage_P113a	20	Pulse	99	812108	59404	1
Fage_P113a	20	Pulse	99	824508	71804	1
Fage_P113a	20	Pulse	99	836907	84203	1
Fage_P113a	20	Pulse	99	849307	96603	1
Fage_P113a	20	Pulse	99	861706	109002	1
Fage_P113a	20	Pulse	99	874106	121402	1
Fage_P113a	21	Picture	Encoding Sternberg Symbols	877323	0	1	24823	3	0	next	other	0
Fage_P113a	21	Pulse	99	886506	9183	1
Fage_P113a	21	Pulse	99	898905	21582	1
Fage_P113a	22	Picture	Fixation Cross Sternberg Symbols after Encoding	902146	0	2	12496	3	0	next	other	0
Fage_P113a	22	Pulse	99	911305	9159	1
Fage_P113a	23	Picture	Stroop Sternberg	914642	0	1	24823	2	0	next	hit	99
Fage_P113a	23	Pulse	99	923704	9062	1
Fage_P113a	23	Response	1	925324	10682	1
Fage_P113a	23	Pulse	99	936104	21462	1
Fage_P113a	24	Picture	Fixation Cross Sternberg Symbols after Stroop	939465	0	1	37319	2	0	next	other	0
Fage_P113a	24	Pulse	99	948503	9038	1
Fage_P113a	24	Pulse	99	960903	21438	1
Fage_P113a	24	Pulse	99	973303	33838	1
Fage_P113a	25	Picture	Retrieval Sternberg Symbols	976784	0	1	24824	2	0	next	incorrect	107
Fage_P113a	25	Pulse	99	985702	8918	1
Fage_P113a	25	Response	2	990172	13388	1
Fage_P113a	25	Pulse	99	998102	21318	1
Fage_P113a	26	Picture	Fixation Cross after Retrieval	1001608	0	1	137114	2	0	next	other	0
Fage_P113a	26	Pulse	99	1010501	8893	1
Fage_P113a	26	Pulse	99	1022901	21293	1
Fage_P113a	26	Pulse	99	1035300	33692	1
Fage_P113a	26	Pulse	99	1047700	46092	1
Fage_P113a	26	Pulse	99	1060100	58492	1
Fage_P113a	26	Pulse	99	1072499	70891	1
Fage_P113a	26	Pulse	99	1084899	83291	1
Fage_P113a	26	Pulse	99	1097298	95690	1
Fage_P113a	26	Pulse	99	1109698	108090	1
Fage_P113a	26	Pulse	99	1122097	120489	1
Fage_P113a	26	Pulse	99	1134497	132889	1
Fage_P113a	27	Picture	Encoding Sternberg Symbols	1138722	0	1	24823	2	0	next	other	0
Fage_P113a	27	Pulse	99	1146897	8175	1
Fage_P113a	27	Pulse	99	1159296	20574	1
Fage_P113a	28	Picture	Fixation Cross Sternberg Symbols after Encoding	1163545	0	1	12496	2	0	next	other	0
Fage_P113a	28	Pulse	99	1171696	8151	1
Fage_P113a	29	Picture	Stroop Sternberg	1176041	0	1	24823	2	0	next	incorrect	128
Fage_P113a	29	Pulse	99	1184095	8054	1
Fage_P113a	29	Response	2	1186165	10124	1
Fage_P113a	29	Pulse	99	1196495	20454	1
Fage_P113a	30	Picture	Fixation Cross Sternberg Symbols after Stroop	1200864	0	1	37319	2	0	next	other	0
Fage_P113a	30	Pulse	99	1208895	8031	1
Fage_P113a	30	Pulse	99	1221294	20430	1
Fage_P113a	30	Pulse	99	1233694	32830	1
Fage_P113a	31	Picture	Retrieval Sternberg Symbols	1238183	0	1	24824	2	0	next	hit	136
Fage_P113a	31	Pulse	99	1246093	7910	1
Fage_P113a	31	Response	1	1254113	15930	1
Fage_P113a	31	Pulse	99	1258493	20310	1
Fage_P113a	32	Picture	Fixation Cross after Retrieval	1263007	0	1	124618	2	0	next	other	0
Fage_P113a	32	Pulse	99	1270892	7885	1
Fage_P113a	32	Pulse	99	1283292	20285	1
Fage_P113a	32	Pulse	99	1295692	32685	1
Fage_P113a	32	Pulse	99	1308091	45084	1
Fage_P113a	32	Pulse	99	1320491	57484	1
Fage_P113a	32	Pulse	99	1332890	69883	1
Fage_P113a	32	Pulse	99	1345290	82283	1
Fage_P113a	32	Pulse	99	1357689	94682	1
Fage_P113a	32	Pulse	99	1370089	107082	1
Fage_P113a	32	Pulse	99	1382489	119482	1
Fage_P113a	33	Picture	Encoding Sternberg Symbols	1387625	0	1	24824	2	0	next	other	0
Fage_P113a	33	Pulse	99	1394888	7263	1
Fage_P113a	33	Pulse	99	1407288	19663	1
Fage_P113a	34	Picture	Fixation Cross Sternberg Symbols after Encoding	1412449	0	1	12495	2	0	next	other	0
Fage_P113a	34	Pulse	99	1419687	7238	1
Fage_P113a	35	Picture	Stroop Sternberg	1424944	0	1	24824	2	0	next	incorrect	156
Fage_P113a	35	Pulse	99	1432087	7143	1
Fage_P113a	35	Response	2	1432257	7313	1
Fage_P113a	35	Pulse	99	1444486	19542	1
Fage_P113a	36	Picture	Fixation Cross Sternberg Symbols after Stroop	1449768	0	1	37319	2	0	next	other	0
Fage_P113a	36	Pulse	99	1456886	7118	1
Fage_P113a	36	Pulse	99	1469286	19518	1
Fage_P113a	36	Pulse	99	1481685	31917	1
Fage_P113a	37	Picture	Retrieval Sternberg Symbols	1487087	0	1	24824	2	0	next	hit	164
Fage_P113a	37	Pulse	99	1494085	6998	1
Fage_P113a	37	Response	1	1494745	7658	1
Fage_P113a	37	Pulse	99	1506484	19397	1
Fage_P113a	38	Picture	Fixation Cross after Retrieval	1511911	0	1	112290	2	0	next	other	0
Fage_P113a	38	Pulse	99	1518884	6973	1
Fage_P113a	38	Pulse	99	1531284	19373	1
Fage_P113a	38	Pulse	99	1543683	31772	1
Fage_P113a	38	Pulse	99	1556083	44172	1
Fage_P113a	38	Pulse	99	1568482	56571	1
Fage_P113a	38	Pulse	99	1580882	68971	1
Fage_P113a	38	Pulse	99	1593282	81371	1
Fage_P113a	38	Pulse	99	1605681	93770	1
Fage_P113a	38	Pulse	99	1618081	106170	1
Fage_P113a	39	Picture	Encoding Sternberg Symbols	1624201	0	1	24823	2	0	next	other	0
Fage_P113a	39	Pulse	99	1630480	6279	1
Fage_P113a	39	Pulse	99	1642880	18679	1
Fage_P113a	40	Picture	Fixation Cross Sternberg Symbols after Encoding	1649024	0	1	12495	2	0	next	other	0
Fage_P113a	40	Pulse	99	1655279	6255	1
Fage_P113a	41	Picture	Stroop Sternberg	1661519	0	1	24824	2	0	next	hit	183
Fage_P113a	41	Pulse	99	1667679	6160	1
Fage_P113a	41	Response	1	1670879	9360	1
Fage_P113a	41	Pulse	99	1680078	18559	1
Fage_P113a	42	Picture	Fixation Cross Sternberg Symbols after Stroop	1686343	0	1	37319	2	0	next	other	0
Fage_P113a	42	Pulse	99	1692478	6135	1
Fage_P113a	42	Pulse	99	1704878	18535	1
Fage_P113a	42	Pulse	99	1717277	30934	1
Fage_P113a	43	Picture	Retrieval Sternberg Symbols	1723662	0	1	24824	2	0	next	miss	0
Fage_P113a	43	Pulse	99	1729677	6015	1
Fage_P113a	43	Pulse	99	1742076	18414	1
Fage_P113a	44	Picture	Fixation Cross after Retrieval	1748486	0	1	112290	2	0	next	false_alarm	193
Fage_P113a	44	Response	2	1752406	3920	1
Fage_P113a	44	Pulse	99	1754476	5990	1
Fage_P113a	44	Pulse	99	1766876	18390	1
Fage_P113a	44	Pulse	99	1779275	30789	1
Fage_P113a	44	Pulse	99	1791675	43189	1
Fage_P113a	44	Pulse	99	1804074	55588	1
Fage_P113a	44	Pulse	99	1816474	67988	1
Fage_P113a	44	Pulse	99	1828873	80387	1
Fage_P113a	44	Pulse	99	1841273	92787	1
Fage_P113a	44	Pulse	99	1853673	105187	1
Fage_P113a	45	Picture	Encoding Sternberg Symbols	1860776	0	1	24823	3	0	next	other	0
Fage_P113a	45	Pulse	99	1866072	5296	1
Fage_P113a	45	Pulse	99	1878472	17696	1
Fage_P113a	46	Picture	Fixation Cross Sternberg Symbols after Encoding	1885599	0	2	12496	3	0	next	other	0
Fage_P113a	46	Pulse	99	1890871	5272	1
Fage_P113a	47	Picture	Stroop Sternberg	1898095	0	1	24823	2	0	next	incorrect	210
Fage_P113a	47	Pulse	99	1903271	5176	1
Fage_P113a	47	Response	2	1905771	7676	1
Fage_P113a	47	Pulse	99	1915670	17575	1
Fage_P113a	48	Picture	Fixation Cross Sternberg Symbols after Stroop	1922918	0	1	37319	2	0	next	other	0
Fage_P113a	48	Pulse	99	1928070	5152	1
Fage_P113a	48	Pulse	99	1940470	17552	1
Fage_P113a	48	Pulse	99	1952869	29951	1
Fage_P113a	49	Picture	Retrieval Sternberg Symbols	1960237	0	1	24824	2	0	next	miss	0
Fage_P113a	49	Pulse	99	1965269	5032	1
Fage_P113a	49	Pulse	99	1977668	17431	1
Fage_P113a	50	Picture	Fixation Cross after Retrieval	1985061	0	1	137114	2	0	next	false_alarm	221
Fage_P113a	50	Pulse	99	1990068	5007	1
Fage_P113a	50	Response	1	1992938	7877	1
Fage_P113a	50	Pulse	99	2002468	17407	1
Fage_P113a	50	Pulse	99	2014867	29806	1
Fage_P113a	50	Pulse	99	2027267	42206	1
Fage_P113a	50	Pulse	99	2039666	54605	1
Fage_P113a	50	Pulse	99	2052066	67005	1
Fage_P113a	50	Pulse	99	2064465	79404	1
Fage_P113a	50	Pulse	99	2076865	91804	1
Fage_P113a	50	Pulse	99	2089265	104204	1
Fage_P113a	50	Pulse	99	2101664	116603	1
Fage_P113a	50	Pulse	99	2114064	129003	1
Fage_P113a	51	Picture	Encoding Sternberg Symbols	2122175	0	1	24823	2	0	next	other	0
Fage_P113a	51	Pulse	99	2126463	4288	1
Fage_P113a	51	Pulse	99	2138863	16688	1
Fage_P113a	52	Picture	Fixation Cross Sternberg Symbols after Encoding	2146998	0	1	12495	3	0	next	other	0
Fage_P113a	52	Pulse	99	2151263	4265	1
Fage_P113a	53	Picture	Stroop Sternberg	2159493	0	2	24824	3	0	next	hit	239
Fage_P113a	53	Pulse	99	2163662	4169	1
Fage_P113a	53	Response	1	2169842	10349	1
Fage_P113a	53	Pulse	99	2176062	16569	1
Fage_P113a	54	Picture	Fixation Cross Sternberg Symbols after Stroop	2184317	0	1	37319	2	0	next	other	0
Fage_P113a	54	Pulse	99	2188461	4144	1
Fage_P113a	54	Pulse	99	2200861	16544	1
Fage_P113a	54	Pulse	99	2213260	28943	1
Fage_P113a	55	Picture	Retrieval Sternberg Symbols	2221636	0	1	24824	2	0	next	incorrect	247
Fage_P113a	55	Pulse	99	2225660	4024	1
Fage_P113a	55	Response	2	2231510	9874	1
Fage_P113a	55	Pulse	99	2238059	16423	1
Fage_P113a	56	Picture	Fixation Cross after Retrieval	2246460	0	1	124618	2	0	next	other	0
Fage_P113a	56	Pulse	99	2250459	3999	1
Fage_P113a	56	Pulse	99	2262859	16399	1
Fage_P113a	56	Pulse	99	2275258	28798	1
Fage_P113a	56	Pulse	99	2287658	41198	1
Fage_P113a	56	Pulse	99	2300057	53597	1
Fage_P113a	56	Pulse	99	2312457	65997	1
Fage_P113a	56	Pulse	99	2324857	78397	1
Fage_P113a	56	Pulse	99	2337256	90796	1
Fage_P113a	56	Pulse	99	2349656	103196	1
Fage_P113a	56	Pulse	99	2362055	115595	1
Fage_P113a	57	Picture	Encoding Sternberg Symbols	2371078	0	1	24824	2	0	next	other	0
Fage_P113a	57	Pulse	99	2374455	3377	1
Fage_P113a	57	Pulse	99	2386854	15776	1
Fage_P113a	58	Picture	Fixation Cross Sternberg Symbols after Encoding	2395902	0	1	12495	2	0	next	other	0
Fage_P113a	58	Pulse	99	2399254	3352	1
Fage_P113a	59	Picture	Stroop Sternberg	2408397	0	1	24824	2	0	next	incorrect	267
Fage_P113a	59	Pulse	99	2411654	3257	1
Fage_P113a	59	Response	2	2416123	7726	1
Fage_P113a	59	Pulse	99	2424063	15666	1
Fage_P113a	60	Picture	Fixation Cross Sternberg Symbols after Stroop	2433221	0	1	37319	2	0	next	other	0
Fage_P113a	60	Pulse	99	2436463	3242	1
Fage_P113a	60	Pulse	99	2448862	15641	1
Fage_P113a	60	Pulse	99	2461262	28041	1
Fage_P113a	61	Picture	Retrieval Sternberg Symbols	2470540	0	1	24824	2	0	next	incorrect	275
Fage_P113a	61	Pulse	99	2473662	3122	1
Fage_P113a	61	Response	2	2481101	10561	1
Fage_P113a	61	Pulse	99	2486061	15521	1
Fage_P113a	62	Picture	Fixation Cross after Retrieval	2495364	0	1	149442	2	0	next	other	0
Fage_P113a	62	Pulse	99	2498461	3097	1
Fage_P113a	62	Pulse	99	2510860	15496	1
Fage_P113a	62	Pulse	99	2523260	27896	1
Fage_P113a	62	Pulse	99	2535659	40295	1
Fage_P113a	62	Pulse	99	2548059	52695	1
Fage_P113a	62	Pulse	99	2560459	65095	1
Fage_P113a	62	Pulse	99	2572858	77494	1
Fage_P113a	62	Pulse	99	2585258	89894	1
Fage_P113a	62	Pulse	99	2597657	102293	1
Fage_P113a	62	Pulse	99	2610057	114693	1
Fage_P113a	62	Pulse	99	2622456	127092	1
Fage_P113a	62	Pulse	99	2634856	139492	1
Fage_P113a	63	Picture	Encoding Sternberg Symbols	2644806	0	1	24824	2	0	next	other	0
Fage_P113a	63	Pulse	99	2647256	2450	1
Fage_P113a	63	Pulse	99	2659655	14849	1
Fage_P113a	64	Picture	Fixation Cross Sternberg Symbols after Encoding	2669630	0	1	12495	2	0	next	other	0
Fage_P113a	64	Pulse	99	2672055	2425	1
Fage_P113a	65	Picture	Stroop Sternberg	2682125	0	1	24823	3	0	next	incorrect	297
Fage_P113a	65	Pulse	99	2684454	2329	1
Fage_P113a	65	Response	2	2690764	8639	1
Fage_P113a	65	Pulse	99	2696854	14729	1
Fage_P113a	66	Picture	Fixation Cross Sternberg Symbols after Stroop	2706948	0	2	37319	3	0	next	other	0
Fage_P113a	66	Pulse	99	2709254	2306	1
Fage_P113a	66	Pulse	99	2721653	14705	1
Fage_P113a	66	Pulse	99	2734053	27105	1
Fage_P113a	67	Picture	Retrieval Sternberg Symbols	2744267	0	1	24824	2	0	next	hit	306
Fage_P113a	67	Pulse	99	2746452	2185	1
Fage_P113a	67	Pulse	99	2758852	14585	1
Fage_P113a	67	Response	1	2768561	24294	1
Fage_P113a	68	Picture	Fixation Cross after Retrieval	2769091	0	1	124619	2	0	next	other	0
Fage_P113a	68	Pulse	99	2771251	2160	1
Fage_P113a	68	Pulse	99	2783651	14560	1
Fage_P113a	68	Pulse	99	2796051	26960	1
Fage_P113a	68	Pulse	99	2808450	39359	1
Fage_P113a	68	Pulse	99	2820850	51759	1
Fage_P113a	68	Pulse	99	2833249	64158	1
Fage_P113a	68	Pulse	99	2845649	76558	1
Fage_P113a	68	Pulse	99	2858048	88957	1
Fage_P113a	68	Pulse	99	2870448	101357	1
Fage_P113a	68	Pulse	99	2882848	113757	1
Fage_P113a	69	Picture	Encoding Sternberg Symbols	2893710	0	1	24823	2	0	next	other	0
Fage_P113a	69	Pulse	99	2895247	1537	1
Fage_P113a	69	Pulse	99	2907647	13937	1
Fage_P113a	70	Picture	Fixation Cross Sternberg Symbols after Encoding	2918533	0	1	12495	3	0	next	other	0
Fage_P113a	70	Pulse	99	2920046	1513	1
Fage_P113a	71	Picture	Stroop Sternberg	2931028	0	2	24824	3	0	next	incorrect	325
Fage_P113a	71	Pulse	99	2932446	1418	1
Fage_P113a	71	Response	2	2937586	6558	1
Fage_P113a	71	Pulse	99	2944845	13817	1
Fage_P113a	72	Picture	Fixation Cross Sternberg Symbols after Stroop	2955852	0	1	37319	2	0	next	other	0
Fage_P113a	72	Pulse	99	2957245	1393	1
Fage_P113a	72	Pulse	99	2969645	13793	1
Fage_P113a	72	Pulse	99	2982044	26192	1
Fage_P113a	73	Picture	Retrieval Sternberg Symbols	2993171	0	1	24824	2	0	next	hit	333
Fage_P113a	73	Pulse	99	2994444	1273	1
Fage_P113a	73	Response	1	3002354	9183	1
Fage_P113a	73	Pulse	99	3006843	13672	1
Fage_P113a	74	Picture	Fixation Cross after Retrieval	3017995	0	1	112290	2	0	next	false_alarm	337
Fage_P113a	74	Pulse	99	3019243	1248	1
Fage_P113a	74	Response	2	3021223	3228	1
Fage_P113a	74	Pulse	99	3031643	13648	1
Fage_P113a	74	Pulse	99	3044042	26047	1
Fage_P113a	74	Pulse	99	3056442	38447	1
Fage_P113a	74	Pulse	99	3068841	50846	1
Fage_P113a	74	Pulse	99	3081241	63246	1
Fage_P113a	74	Pulse	99	3093640	75645	1
Fage_P113a	74	Pulse	99	3106040	88045	1
Fage_P113a	74	Pulse	99	3118440	100445	1
Fage_P113a	75	Picture	Encoding Sternberg Symbols	3130285	0	1	24823	3	0	next	other	0
Fage_P113a	75	Pulse	99	3130839	554	1
Fage_P113a	75	Pulse	99	3143239	12954	1
Fage_P113a	76	Picture	Fixation Cross Sternberg Symbols after Encoding	3155108	0	2	12496	3	0	next	other	0
Fage_P113a	76	Pulse	99	3155638	530	1
Fage_P113a	77	Picture	Stroop Sternberg	3167604	0	1	24823	2	0	next	hit	353
Fage_P113a	77	Pulse	99	3168038	434	1
Fage_P113a	77	Response	1	3176178	8574	1
Fage_P113a	77	Pulse	99	3180437	12833	1
Fage_P113a	78	Picture	Fixation Cross Sternberg Symbols after Stroop	3192427	0	1	37319	2	0	next	other	0
Fage_P113a	78	Pulse	99	3192837	410	1
Fage_P113a	78	Pulse	99	3205237	12810	1
Fage_P113a	78	Pulse	99	3217636	25209	1
Fage_P113a	79	Picture	Retrieval Sternberg Symbols	3229746	0	1	24824	2	0	next	incorrect	362
Fage_P113a	79	Pulse	99	3230036	290	1
Fage_P113a	79	Pulse	99	3242435	12689	1
Fage_P113a	79	Response	2	3244395	14649	1
Fage_P113a	80	Picture	Fixation Cross after Retrieval	3254570	0	1	124618	3	0	next	other	0
Fage_P113a	80	Pulse	99	3254835	265	1
Fage_P113a	80	Pulse	99	3267235	12665	1
Fage_P113a	80	Pulse	99	3279634	25064	1
Fage_P113a	80	Pulse	99	3292034	37464	1
Fage_P113a	80	Pulse	99	3304433	49863	1
Fage_P113a	80	Pulse	99	3316833	62263	1
Fage_P113a	80	Pulse	99	3329233	74663	1
Fage_P113a	80	Pulse	99	3341632	87062	1
Fage_P113a	80	Pulse	99	3354032	99462	1
Fage_P113a	80	Pulse	99	3366431	111861	1
Fage_P113a	80	Pulse	99	3378831	124261	1
Fage_P113a	81	Picture	Encoding Sternberg Symbols	3379188	0	2	24824	3	0	next	other	0
Fage_P113a	81	Pulse	99	3391230	12042	1
Fage_P113a	81	Pulse	99	3403630	24442	1
Fage_P113a	82	Picture	Fixation Cross Sternberg Symbols after Encoding	3404012	0	1	12495	2	0	next	other	0
Fage_P113a	82	Pulse	99	3416029	12017	1
Fage_P113a	83	Picture	Stroop Sternberg	3416507	0	1	24824	2	0	next	incorrect	381
Fage_P113a	83	Response	2	3424029	7522	1
Fage_P113a	83	Pulse	99	3428429	11922	1
Fage_P113a	83	Pulse	99	3440829	24322	1
Fage_P113a	84	Picture	Fixation Cross Sternberg Symbols after Stroop	3441331	0	1	37319	2	0	next	other	0
Fage_P113a	84	Pulse	99	3453228	11897	1
Fage_P113a	84	Pulse	99	3465628	24297	1
Fage_P113a	84	Pulse	99	3478027	36696	1
Fage_P113a	85	Picture	Retrieval Sternberg Symbols	3478650	0	1	24824	2	0	next	incorrect	390
Fage_P113a	85	Pulse	99	3490427	11777	1
Fage_P113a	85	Response	2	3492167	13517	1
Fage_P113a	85	Pulse	99	3502827	24177	1
Fage_P113a	86	Picture	Fixation Cross after Retrieval	3503474	0	1	124618	2	0	next	other	0
Fage_P113a	86	Pulse	99	3515226	11752	1
Fage_P113a	86	Pulse	99	3527626	24152	1
Fage_P113a	86	Pulse	99	3540025	36551	1
Fage_P113a	86	Pulse	99	3552425	48951	1
Fage_P113a	86	Pulse	99	3564824	61350	1
Fage_P113a	86	Pulse	99	3577224	73750	1
Fage_P113a	86	Pulse	99	3589624	86150	1
Fage_P113a	86	Pulse	99	3602023	98549	1
Fage_P113a	86	Pulse	99	3614423	110949	1
Fage_P113a	86	Pulse	99	3626822	123348	1
Fage_P113a	87	Picture	Encoding Sternberg Symbols	3628092	0	1	24824	2	0	next	other	0
Fage_P113a	87	Pulse	99	3639222	11130	1
Fage_P113a	87	Pulse	99	3651621	23529	1
Fage_P113a	88	Picture	Fixation Cross Sternberg Symbols after Encoding	3652916	0	1	12495	2	0	next	other	0
Fage_P113a	88	Pulse	99	3664021	11105	1
Fage_P113a	89	Picture	Stroop Sternberg	3665411	0	1	24824	2	0	next	incorrect	409
Fage_P113a	89	Response	2	3672361	6950	1
Fage_P113a	89	Pulse	99	3676420	11009	1
Fage_P113a	89	Pulse	99	3688820	23409	1
Fage_P113a	90	Picture	Fixation Cross Sternberg Symbols after Stroop	3690235	0	1	37319	2	0	next	other	0
Fage_P113a	90	Pulse	99	3701220	10985	1
Fage_P113a	90	Pulse	99	3713619	23384	1
Fage_P113a	90	Pulse	99	3726019	35784	1
Fage_P113a	91	Picture	Retrieval Sternberg Symbols	3727554	0	1	24824	2	0	next	incorrect	418
Fage_P113a	91	Pulse	99	3738418	10864	1
Fage_P113a	91	Response	2	3742648	15094	1
Fage_P113a	91	Pulse	99	3750818	23264	1
Fage_P113a	92	Picture	Fixation Cross after Retrieval	3752378	0	1	112289	3	0	next	other	0
Fage_P113a	92	Pulse	99	3763218	10840	1
Fage_P113a	92	Pulse	99	3775617	23239	1
Fage_P113a	92	Pulse	99	3788017	35639	1
Fage_P113a	92	Pulse	99	3800416	48038	1
Fage_P113a	92	Pulse	99	3812816	60438	1
Fage_P113a	92	Pulse	99	3825216	72838	1
Fage_P113a	92	Pulse	99	3837615	85237	1
Fage_P113a	92	Pulse	99	3850015	97637	1
Fage_P113a	92	Pulse	99	3862414	110036	1
Fage_P113a	93	Picture	Encoding Sternberg Symbols	3864667	0	2	24824	3	0	next	other	0
Fage_P113a	93	Pulse	99	3874814	10147	1
Fage_P113a	93	Pulse	99	3887213	22546	1
Fage_P113a	94	Picture	Fixation Cross Sternberg Symbols after Encoding	3889491	0	1	12495	2	0	next	other	0
Fage_P113a	94	Pulse	99	3899613	10122	1
Fage_P113a	95	Picture	Stroop Sternberg	3901986	0	1	24824	2	0	next	incorrect	436
Fage_P113a	95	Response	2	3909683	7697	1
Fage_P113a	95	Pulse	99	3912012	10026	1
Fage_P113a	95	Pulse	99	3924412	22426	1
Fage_P113a	96	Picture	Fixation Cross Sternberg Symbols after Stroop	3926810	0	1	37319	2	0	next	other	0
Fage_P113a	96	Pulse	99	3936812	10002	1
Fage_P113a	96	Pulse	99	3949211	22401	1
Fage_P113a	96	Pulse	99	3961611	34801	1
Fage_P113a	97	Picture	Retrieval Sternberg Symbols	3964129	0	1	24824	2	0	next	hit	445
Fage_P113a	97	Pulse	99	3974010	9881	1
Fage_P113a	97	Response	1	3980250	16121	1
Fage_P113a	97	Pulse	99	3986410	22281	1
Fage_P113a	98	Picture	Fixation Cross after Retrieval	3988953	0	1	137113	2	0	next	other	0
Fage_P113a	98	Pulse	99	3998810	9857	1
Fage_P113a	98	Pulse	99	4011209	22256	1
Fage_P113a	98	Pulse	99	4023609	34656	1
Fage_P113a	98	Pulse	99	4036008	47055	1
Fage_P113a	98	Pulse	99	4048408	59455	1
Fage_P113a	98	Pulse	99	4060808	71855	1
Fage_P113a	98	Pulse	99	4073207	84254	1
Fage_P113a	98	Pulse	99	4085607	96654	1
Fage_P113a	98	Pulse	99	4098006	109053	1
Fage_P113a	98	Pulse	99	4110406	121453	1
Fage_P113a	98	Pulse	99	4122815	133862	1
Fage_P113a	99	Picture	Encoding Sternberg Symbols	4126066	0	1	24824	2	0	next	other	0
Fage_P113a	99	Pulse	99	4135215	9149	1
Fage_P113a	99	Pulse	99	4147615	21549	1
Fage_P113a	100	Picture	Fixation Cross Sternberg Symbols after Encoding	4150890	0	1	12495	2	0	next	other	0
Fage_P113a	100	Pulse	99	4160014	9124	1
Fage_P113a	101	Picture	Stroop Sternberg	4163385	0	1	24824	2	0	next	incorrect	466
Fage_P113a	101	Pulse	99	4172414	9029	1
Fage_P113a	101	Response	2	4173043	9658	1
Fage_P113a	101	Pulse	99	4184813	21428	1
Fage_P113a	102	Picture	Fixation Cross Sternberg Symbols after Stroop	4188209	0	1	37319	2	0	next	other	0
Fage_P113a	102	Pulse	99	4197213	9004	1
Fage_P113a	102	Pulse	99	4209612	21403	1
Fage_P113a	102	Pulse	99	4222012	33803	1
Fage_P113a	103	Picture	Retrieval Sternberg Symbols	4225528	0	1	24824	2	0	next	hit	474
Fage_P113a	103	Pulse	99	4234412	8884	1
Fage_P113a	103	Response	1	4237571	12043	1
Fage_P113a	103	Pulse	99	4246811	21283	1
Fage_P113a	104	Picture	Fixation Cross after Retrieval	4250352	0	1	149442	2	0	next	other	0
Fage_P113a	104	Pulse	99	4259211	8859	1
Fage_P113a	104	Pulse	99	4271610	21258	1
Fage_P113a	104	Pulse	99	4284010	33658	1
Fage_P113a	104	Pulse	99	4296410	46058	1
Fage_P113a	104	Pulse	99	4308809	58457	1
Fage_P113a	104	Pulse	99	4321209	70857	1
Fage_P113a	104	Pulse	99	4333608	83256	1
Fage_P113a	104	Pulse	99	4346008	95656	1
Fage_P113a	104	Pulse	99	4358407	108055	1
Fage_P113a	104	Pulse	99	4370807	120455	1
Fage_P113a	104	Pulse	99	4383207	132855	1
Fage_P113a	104	Pulse	99	4395606	145254	1
Fage_P113a	105	Picture	Encoding Sternberg Symbols	4399794	0	1	24824	2	0	next	other	0
Fage_P113a	105	Pulse	99	4408006	8212	1
Fage_P113a	105	Pulse	99	4420405	20611	1
Fage_P113a	106	Picture	Fixation Cross Sternberg Symbols after Encoding	4424618	0	1	12495	2	0	next	other	0
Fage_P113a	106	Pulse	99	4432805	8187	1
Fage_P113a	107	Picture	Stroop Sternberg	4437113	0	1	24823	3	0	next	hit	496
Fage_P113a	107	Pulse	99	4445205	8092	1
Fage_P113a	107	Response	1	4447144	10031	1
Fage_P113a	107	Pulse	99	4457604	20491	1
Fage_P113a	108	Picture	Fixation Cross Sternberg Symbols after Stroop	4461936	0	2	37319	3	0	next	other	0
Fage_P113a	108	Pulse	99	4470004	8068	1
Fage_P113a	108	Pulse	99	4482403	20467	1
Fage_P113a	108	Pulse	99	4494803	32867	1
Fage_P113a	109	Picture	Retrieval Sternberg Symbols	4499255	0	1	24824	2	0	next	incorrect	505
Fage_P113a	109	Pulse	99	4507202	7947	1
Fage_P113a	109	Pulse	99	4519602	20347	1
Fage_P113a	109	Response	2	4520632	21377	1
Fage_P113a	110	Picture	Fixation Cross after Retrieval	4524079	0	1	137114	2	0	next	other	0
Fage_P113a	110	Pulse	99	4532002	7923	1
Fage_P113a	110	Pulse	99	4544401	20322	1
Fage_P113a	110	Pulse	99	4556801	32722	1
Fage_P113a	110	Pulse	99	4569200	45121	1
Fage_P113a	110	Pulse	99	4581600	57521	1
Fage_P113a	110	Pulse	99	4593999	69920	1
Fage_P113a	110	Pulse	99	4606399	82320	1
Fage_P113a	110	Pulse	99	4618799	94720	1
Fage_P113a	110	Pulse	99	4631198	107119	1
Fage_P113a	110	Pulse	99	4643598	119519	1
Fage_P113a	110	Pulse	99	4655997	131918	1
Fage_P113a	111	Picture	Encoding Sternberg Symbols	4661193	0	1	24823	3	0	next	other	0
Fage_P113a	111	Pulse	99	4668397	7204	1
Fage_P113a	111	Pulse	99	4680796	19603	1
Fage_P113a	112	Picture	Fixation Cross Sternberg Symbols after Encoding	4686016	0	2	12496	3	0	next	other	0
Fage_P113a	112	Pulse	99	4693196	7180	1
Fage_P113a	113	Picture	Stroop Sternberg	4698512	0	1	24823	2	0	next	incorrect	525
Fage_P113a	113	Pulse	99	4705596	7084	1
Fage_P113a	113	Response	2	4706535	8023	1
Fage_P113a	113	Pulse	99	4717995	19483	1
Fage_P113a	114	Picture	Fixation Cross Sternberg Symbols after Stroop	4723335	0	1	37319	2	0	next	other	0
Fage_P113a	114	Pulse	99	4730395	7060	1
Fage_P113a	114	Pulse	99	4742794	19459	1
Fage_P113a	114	Pulse	99	4755194	31859	1
Fage_P113a	115	Picture	Retrieval Sternberg Symbols	4760654	0	1	24824	2	0	next	incorrect	533
Fage_P113a	115	Pulse	99	4767594	6940	1
Fage_P113a	115	Response	2	4773913	13259	1
Fage_P113a	115	Pulse	99	4779993	19339	1
Fage_P113a	116	Picture	Fixation Cross after Retrieval	4785478	0	1	112290	2	0	next	other	0
Fage_P113a	116	Pulse	99	4792393	6915	1
Fage_P113a	116	Pulse	99	4804792	19314	1
Fage_P113a	116	Pulse	99	4817192	31714	1
Fage_P113a	116	Pulse	99	4829591	44113	1
Fage_P113a	116	Pulse	99	4841991	56513	1
Fage_P113a	116	Pulse	99	4854391	68913	1
Fage_P113a	116	Pulse	99	4866790	81312	1
Fage_P113a	116	Pulse	99	4879190	93712	1
Fage_P113a	116	Pulse	99	4891589	106111	1
Fage_P113a	117	Picture	Encoding Sternberg Symbols	4897768	0	1	24824	2	0	next	other	0
Fage_P113a	117	Pulse	99	4903989	6221	1
Fage_P113a	117	Pulse	99	4916388	18620	1
Fage_P113a	118	Picture	Fixation Cross Sternberg Symbols after Encoding	4922592	0	1	12495	2	0	next	other	0
Fage_P113a	118	Pulse	99	4928788	6196	1
Fage_P113a	119	Picture	Stroop Sternberg	4935087	0	1	24823	3	0	next	incorrect	552
Fage_P113a	119	Pulse	99	4941188	6101	1
Fage_P113a	119	Response	2	4944327	9240	1
Fage_P113a	119	Pulse	99	4953587	18500	1
Fage_P113a	120	Picture	Fixation Cross Sternberg Symbols after Stroop	4959910	0	2	37319	3	0	next	other	0
Fage_P113a	120	Pulse	99	4965987	6077	1
Fage_P113a	120	Pulse	99	4978386	18476	1
Fage_P113a	120	Pulse	99	4990786	30876	1
Fage_P113a	121	Picture	Retrieval Sternberg Symbols	4997229	0	1	24824	2	0	next	hit	560
Fage_P113a	121	Pulse	99	5003186	5957	1
Fage_P113a	121	Response	1	5014635	17406	1
Fage_P113a	121	Pulse	99	5015585	18356	1
Fage_P113a	122	Picture	Fixation Cross after Retrieval	5022053	0	1	149442	2	0	next	other	0
Fage_P113a	122	Pulse	99	5027985	5932	1
Fage_P113a	122	Pulse	99	5040384	18331	1
Fage_P113a	122	Pulse	99	5052784	30731	1
Fage_P113a	122	Pulse	99	5065183	43130	1
Fage_P113a	122	Pulse	99	5077583	55530	1
Fage_P113a	122	Pulse	99	5089983	67930	1
Fage_P113a	122	Pulse	99	5102382	80329	1
Fage_P113a	122	Pulse	99	5114782	92729	1
Fage_P113a	122	Pulse	99	5127181	105128	1
Fage_P113a	122	Pulse	99	5139581	117528	1
Fage_P113a	122	Pulse	99	5151980	129927	1
Fage_P113a	122	Pulse	99	5164380	142327	1
Fage_P113a	123	Picture	Encoding Sternberg Symbols	5171495	0	1	24824	2	0	next	other	0
Fage_P113a	123	Pulse	99	5176780	5285	1
Fage_P113a	123	Pulse	99	5189179	17684	1
Fage_P113a	124	Picture	Fixation Cross Sternberg Symbols after Encoding	5196319	0	1	12495	2	0	next	other	0
Fage_P113a	124	Pulse	99	5201579	5260	1
Fage_P113a	125	Picture	Stroop Sternberg	5208814	0	1	24824	2	0	next	incorrect	582
Fage_P113a	125	Pulse	99	5213978	5164	1
Fage_P113a	125	Response	2	5216698	7884	1
Fage_P113a	125	Pulse	99	5226378	17564	1
Fage_P113a	126	Picture	Fixation Cross Sternberg Symbols after Stroop	5233638	0	1	37319	2	0	next	other	0
Fage_P113a	126	Pulse	99	5238777	5139	1
Fage_P113a	126	Pulse	99	5251177	17539	1
Fage_P113a	126	Pulse	99	5263577	29939	1
Fage_P113a	127	Picture	Retrieval Sternberg Symbols	5270957	0	1	24824	2	0	next	hit	590
Fage_P113a	127	Pulse	99	5275976	5019	1
Fage_P113a	127	Response	1	5285946	14989	1
Fage_P113a	127	Pulse	99	5288376	17419	1
Fage_P113a	128	Picture	Fixation Cross after Retrieval	5295781	0	1	124618	2	0	next	other	0
Fage_P113a	128	Pulse	99	5300775	4994	1
Fage_P113a	128	Pulse	99	5313175	17394	1
Fage_P113a	128	Pulse	99	5325575	29794	1
Fage_P113a	128	Pulse	99	5337974	42193	1
Fage_P113a	128	Pulse	99	5350374	54593	1
Fage_P113a	128	Pulse	99	5362773	66992	1
Fage_P113a	128	Pulse	99	5375173	79392	1
Fage_P113a	128	Pulse	99	5387572	91791	1
Fage_P113a	128	Pulse	99	5399972	104191	1
Fage_P113a	128	Pulse	99	5412372	116591	1
Fage_P113a	129	Picture	Encoding Sternberg Symbols	5420399	0	1	24824	2	0	next	other	0
Fage_P113a	129	Pulse	99	5424771	4372	1
Fage_P113a	129	Pulse	99	5437171	16772	1
Fage_P113a	130	Picture	Fixation Cross Sternberg Symbols after Encoding	5445223	0	1	12495	2	0	next	other	0
Fage_P113a	130	Pulse	99	5449570	4347	1
Fage_P113a	131	Picture	Stroop Sternberg	5457718	0	1	24824	2	0	next	incorrect	610
Fage_P113a	131	Pulse	99	5461970	4252	1
Fage_P113a	131	Response	2	5465890	8172	1
Fage_P113a	131	Pulse	99	5474369	16651	1
Fage_P113a	132	Picture	Fixation Cross Sternberg Symbols after Stroop	5482542	0	1	37319	2	0	next	other	0
Fage_P113a	132	Pulse	99	5486769	4227	1
Fage_P113a	132	Pulse	99	5499169	16627	1
Fage_P113a	132	Pulse	99	5511568	29026	1
Fage_P113a	133	Picture	Retrieval Sternberg Symbols	5519861	0	1	24823	2	0	next	hit	618
Fage_P113a	133	Pulse	99	5523968	4107	1
Fage_P113a	133	Response	1	5535717	15856	1
Fage_P113a	133	Pulse	99	5536367	16506	1
Fage_P113a	134	Picture	Fixation Cross after Retrieval	5544684	0	1	112290	2	0	next	other	0
Fage_P113a	134	Pulse	99	5548767	4083	1
Fage_P113a	134	Pulse	99	5561167	16483	1
Fage_P113a	134	Pulse	99	5573566	28882	1
Fage_P113a	134	Pulse	99	5585966	41282	1
Fage_P113a	134	Pulse	99	5598365	53681	1
Fage_P113a	134	Pulse	99	5610765	66081	1
Fage_P113a	134	Pulse	99	5623164	78480	1
Fage_P113a	134	Pulse	99	5635564	90880	1
Fage_P113a	134	Pulse	99	5647964	103280	1
Fage_P113a	135	Picture	Encoding Sternberg Symbols	5656974	0	1	24824	2	0	next	other	0
Fage_P113a	135	Pulse	99	5660363	3389	1
Fage_P113a	135	Pulse	99	5672763	15789	1
Fage_P113a	136	Picture	Fixation Cross Sternberg Symbols after Encoding	5681798	0	1	12495	2	0	next	other	0
Fage_P113a	136	Pulse	99	5685162	3364	1
Fage_P113a	137	Picture	Stroop Sternberg	5694293	0	1	24824	2	0	next	hit	637
Fage_P113a	137	Pulse	99	5697562	3269	1
Fage_P113a	137	Response	1	5704592	10299	1
Fage_P113a	137	Pulse	99	5709961	15668	1
Fage_P113a	138	Picture	Fixation Cross Sternberg Symbols after Stroop	5719117	0	1	37319	2	0	next	other	0
Fage_P113a	138	Pulse	99	5722361	3244	1
Fage_P113a	138	Pulse	99	5734761	15644	1
Fage_P113a	138	Pulse	99	5747160	28043	1
Fage_P113a	139	Picture	Retrieval Sternberg Symbols	5756436	0	1	24823	3	0	next	hit	646
Fage_P113a	139	Pulse	99	5759560	3124	1
Fage_P113a	139	Pulse	99	5771959	15523	1
Fage_P113a	139	Response	1	5772169	15733	1
Fage_P113a	140	Picture	Fixation Cross after Retrieval	5781259	0	2	136948	3	0	next	other	0
Fage_P113a	140	Pulse	99	5784359	3100	1
Fage_P113a	140	Pulse	99	5796759	15500	1
Fage_P113a	140	Pulse	99	5809158	27899	1
Fage_P113a	140	Pulse	99	5821558	40299	1
Fage_P113a	140	Pulse	99	5833957	52698	1
Fage_P113a	140	Pulse	99	5846357	65098	1
Fage_P113a	140	Pulse	99	5858756	77497	1
Fage_P113a	140	Pulse	99	5871156	89897	1
Fage_P113a	140	Pulse	99	5883566	102307	1
Fage_P113a	140	Pulse	99	5895955	114696	1
Fage_P113a	140	Pulse	99	5908355	127096	1
Fage_P113a	141	Picture	Encoding Sternberg Symbols	5918207	0	1	24823	2	0	next	other	0
Fage_P113a	141	Pulse	99	5920764	2557	1
Fage_P113a	141	Pulse	99	5933164	14957	1
Fage_P113a	142	Picture	Fixation Cross Sternberg Symbols after Encoding	5943030	0	1	12495	2	0	next	other	0
Fage_P113a	142	Pulse	99	5945563	2533	1
Fage_P113a	143	Picture	Stroop Sternberg	5955525	0	1	24824	2	0	next	hit	666
Fage_P113a	143	Pulse	99	5957963	2438	1
Fage_P113a	143	Response	1	5965223	9698	1
Fage_P113a	143	Pulse	99	5970362	14837	1
Fage_P113a	144	Picture	Fixation Cross Sternberg Symbols after Stroop	5980349	0	1	37319	2	0	next	other	0
Fage_P113a	144	Pulse	99	5982762	2413	1
Fage_P113a	144	Pulse	99	5995162	14813	1
Fage_P113a	144	Pulse	99	6007561	27212	1
Fage_P113a	145	Picture	Retrieval Sternberg Symbols	6017668	0	1	24824	2	0	next	incorrect	674
Fage_P113a	145	Pulse	99	6019961	2293	1
Fage_P113a	145	Response	2	6031601	13933	1
Fage_P113a	145	Pulse	99	6032360	14692	1
Fage_P113a	146	Picture	Fixation Cross after Retrieval	6042492	0	1	112290	2	0	next	other	0
Fage_P113a	146	Pulse	99	6044760	2268	1
Fage_P113a	146	Pulse	99	6057160	14668	1
Fage_P113a	146	Pulse	99	6069559	27067	1
Fage_P113a	146	Pulse	99	6081959	39467	1
Fage_P113a	146	Pulse	99	6094358	51866	1
Fage_P113a	146	Pulse	99	6106758	64266	1
Fage_P113a	146	Pulse	99	6119157	76665	1
Fage_P113a	146	Pulse	99	6131557	89065	1
Fage_P113a	146	Pulse	99	6143957	101465	1
Fage_P113a	147	Picture	Instruction Sternberg Letters	6154782	0	1	37319	2	0	next	other	0
Fage_P113a	147	Pulse	99	6156356	1574	1
Fage_P113a	147	Pulse	99	6168756	13974	1
Fage_P113a	147	Pulse	99	6181155	26373	1
Fage_P113a	148	Picture	Encoding Sternberg Letters	6192101	0	1	24823	2	0	next	other	0
Fage_P113a	148	Pulse	99	6193555	1454	1
Fage_P113a	148	Pulse	99	6205955	13854	1
Fage_P113a	149	Picture	Fixation Cross Sternberg Letters after Encoding	6216924	0	1	12495	3	0	next	other	0
Fage_P113a	149	Pulse	99	6218354	1430	1
Fage_P113a	150	Picture	Stroop Sternberg	6229419	0	2	24824	3	0	next	incorrect	697
Fage_P113a	150	Pulse	99	6230754	1335	1
Fage_P113a	150	Response	2	6238943	9524	1
Fage_P113a	150	Pulse	99	6243153	13734	1
Fage_P113a	151	Picture	Fixation Cross Sternberg Letters after Stroop	6254243	0	1	37319	2	0	next	other	0
Fage_P113a	151	Pulse	99	6255553	1310	1
Fage_P113a	151	Pulse	99	6267952	13709	1
Fage_P113a	151	Pulse	99	6280352	26109	1
Fage_P113a	152	Picture	Retrieval Sternberg Letters	6291562	0	1	24822	5	0	next	incorrect	705
Fage_P113a	152	Pulse	99	6292752	1190	1
Fage_P113a	152	Response	2	6304221	12659	1
Fage_P113a	152	Pulse	99	6305151	13589	1
Fage_P113a	153	Picture	Fixation Cross after Retrieval	6316384	0	4	112292	5	0	next	other	0
Fage_P113a	153	Pulse	99	6317551	1167	1
Fage_P113a	153	Pulse	99	6329950	13566	1
Fage_P113a	153	Pulse	99	6342350	25966	1
Fage_P113a	153	Pulse	99	6354750	38366	1
Fage_P113a	153	Pulse	99	6367149	50765	1
Fage_P113a	153	Pulse	99	6379549	63165	1
Fage_P113a	153	Pulse	99	6391948	75564	1
Fage_P113a	153	Pulse	99	6404348	87964	1
Fage_P113a	153	Pulse	99	6416747	100363	1
Fage_P113a	154	Picture	Encoding Sternberg Letters	6428676	0	1	24823	3	0	next	other	0
Fage_P113a	154	Pulse	99	6429147	471	1
Fage_P113a	154	Pulse	99	6441547	12871	1
Fage_P113a	155	Picture	Fixation Cross Sternberg Letters after Encoding	6453499	0	2	12496	3	0	next	other	0
Fage_P113a	155	Pulse	99	6453946	447	1
Fage_P113a	156	Picture	Stroop Sternberg	6465995	0	1	24823	2	0	next	incorrect	724
Fage_P113a	156	Pulse	99	6466346	351	1
Fage_P113a	156	Response	2	6474945	8950	1
Fage_P113a	156	Pulse	99	6478745	12750	1
Fage_P113a	157	Picture	Fixation Cross Sternberg Letters after Stroop	6490818	0	1	37319	2	0	next	other	0
Fage_P113a	157	Pulse	99	6491145	327	1
Fage_P113a	157	Pulse	99	6503544	12726	1
Fage_P113a	157	Pulse	99	6515944	25126	1
Fage_P113a	158	Picture	Retrieval Sternberg Letters	6528137	0	1	24824	2	0	next	hit	733
Fage_P113a	158	Pulse	99	6528344	207	1
Fage_P113a	158	Pulse	99	6540743	12606	1
Fage_P113a	158	Response	1	6546513	18376	1
Fage_P113a	159	Picture	Fixation Cross after Retrieval	6552961	0	1	149442	2	0	next	other	0
Fage_P113a	159	Pulse	99	6553143	182	1
Fage_P113a	159	Pulse	99	6565542	12581	1
Fage_P113a	159	Pulse	99	6577942	24981	1
Fage_P113a	159	Pulse	99	6590342	37381	1
Fage_P113a	159	Pulse	99	6602741	49780	1
Fage_P113a	159	Pulse	99	6615141	62180	1
Fage_P113a	159	Pulse	99	6627540	74579	1
Fage_P113a	159	Pulse	99	6639940	86979	1
Fage_P113a	159	Pulse	99	6652339	99378	1
Fage_P113a	159	Pulse	99	6664739	111778	1
Fage_P113a	159	Pulse	99	6677139	124178	1
Fage_P113a	159	Pulse	99	6689538	136577	1
Fage_P113a	159	Pulse	99	6701938	148977	1
Fage_P113a	160	Picture	Encoding Sternberg Letters	6702403	0	1	24824	2	0	next	other	0
Fage_P113a	160	Pulse	99	6714337	11934	1
Fage_P113a	160	Pulse	99	6726737	24334	1
Fage_P113a	161	Picture	Fixation Cross Sternberg Letters after Encoding	6727227	0	1	12495	2	0	next	other	0
Fage_P113a	161	Pulse	99	6739136	11909	1
Fage_P113a	162	Picture	Stroop Sternberg	6739722	0	1	24824	2	0	next	hit	754
Fage_P113a	162	Response	1	6750266	10544	1
Fage_P113a	162	Pulse	99	6751536	11814	1
Fage_P113a	162	Pulse	99	6763936	24214	1
Fage_P113a	163	Picture	Fixation Cross Sternberg Letters after Stroop	6764546	0	1	37319	2	0	next	other	0
Fage_P113a	163	Pulse	99	6776335	11789	1
Fage_P113a	163	Pulse	99	6788735	24189	1
Fage_P113a	163	Pulse	99	6801134	36588	1
Fage_P113a	164	Picture	Retrieval Sternberg Letters	6801865	0	1	24823	3	0	next	hit	762
Fage_P113a	164	Response	1	6811354	9489	1
Fage_P113a	164	Pulse	99	6813534	11669	1
Fage_P113a	164	Pulse	99	6825934	24069	1
Fage_P113a	165	Picture	Fixation Cross after Retrieval	6826688	0	2	124619	3	0	next	other	0
Fage_P113a	165	Pulse	99	6838333	11645	1
Fage_P113a	165	Pulse	99	6850733	24045	1
Fage_P113a	165	Pulse	99	6863132	36444	1
Fage_P113a	165	Pulse	99	6875532	48844	1
Fage_P113a	165	Pulse	99	6887931	61243	1
Fage_P113a	165	Pulse	99	6900331	73643	1
Fage_P113a	165	Pulse	99	6912731	86043	1
Fage_P113a	165	Pulse	99	6925130	98442	1
Fage_P113a	165	Pulse	99	6937530	110842	1
Fage_P113a	165	Pulse	99	6949929	123241	1
Fage_P113a	166	Picture	Encoding Sternberg Letters	6951307	0	1	24824	2	0	next	other	0
Fage_P113a	166	Pulse	99	6962329	11022	1
Fage_P113a	166	Pulse	99	6974728	23421	1
Fage_P113a	167	Picture	Fixation Cross Sternberg Letters after Encoding	6976131	0	1	12495	2	0	next	other	0
Fage_P113a	167	Pulse	99	6987128	10997	1
Fage_P113a	168	Picture	Stroop Sternberg	6988626	0	1	24824	2	0	next	hit	782
Fage_P113a	168	Response	1	6997418	8792	1
Fage_P113a	168	Pulse	99	6999528	10902	1
Fage_P113a	168	Pulse	99	7011927	23301	1
Fage_P113a	169	Picture	Fixation Cross Sternberg Letters after Stroop	7013450	0	1	37318	3	0	next	other	0
Fage_P113a	169	Pulse	99	7024327	10877	1
Fage_P113a	169	Pulse	99	7036726	23276	1
Fage_P113a	169	Pulse	99	7049126	35676	1
Fage_P113a	170	Picture	Retrieval Sternberg Letters	7050768	0	2	24824	3	0	next	incorrect	791
Fage_P113a	170	Pulse	99	7061526	10758	1
Fage_P113a	170	Response	2	7065715	14947	1
Fage_P113a	170	Pulse	99	7073925	23157	1
Fage_P113a	171	Picture	Fixation Cross after Retrieval	7075592	0	1	137114	2	0	next	other	0
Fage_P113a	171	Pulse	99	7086325	10733	1
Fage_P113a	171	Pulse	99	7098724	23132	1
Fage_P113a	171	Pulse	99	7111124	35532	1
Fage_P113a	171	Pulse	99	7123523	47931	1
Fage_P113a	171	Pulse	99	7135923	60331	1
Fage_P113a	171	Pulse	99	7148323	72731	1
Fage_P113a	171	Pulse	99	7160722	85130	1
Fage_P113a	171	Pulse	99	7173122	97530	1
Fage_P113a	171	Pulse	99	7185521	109929	1
Fage_P113a	171	Pulse	99	7197921	122329	1
Fage_P113a	171	Pulse	99	7210320	134728	1
Fage_P113a	172	Picture	Encoding Sternberg Letters	7212706	0	1	24824	2	0	next	other	0
Fage_P113a	172	Pulse	99	7222720	10014	1
Fage_P113a	172	Pulse	99	7235120	22414	1
Fage_P113a	173	Picture	Fixation Cross Sternberg Letters after Encoding	7237530	0	1	12495	2	0	next	other	0
Fage_P113a	173	Pulse	99	7247519	9989	1
Fage_P113a	174	Picture	Stroop Sternberg	7250025	0	1	24823	2	0	next	incorrect	811
Fage_P113a	174	Response	2	7257439	7414	1
Fage_P113a	174	Pulse	99	7259919	9894	1
Fage_P113a	174	Pulse	99	7272318	22293	1
Fage_P113a	175	Picture	Fixation Cross Sternberg Letters after Stroop	7274848	0	1	37319	2	0	next	other	0
Fage_P113a	175	Pulse	99	7284718	9870	1
Fage_P113a	175	Pulse	99	7297117	22269	1
Fage_P113a	175	Pulse	99	7309517	34669	1
Fage_P113a	176	Picture	Retrieval Sternberg Letters	7312167	0	1	24824	2	0	next	hit	820
Fage_P113a	176	Pulse	99	7321917	9750	1
Fage_P113a	176	Response	1	7325746	13579	1
Fage_P113a	176	Pulse	99	7334316	22149	1
Fage_P113a	177	Picture	Fixation Cross after Retrieval	7336991	0	1	124619	2	0	next	other	0
Fage_P113a	177	Pulse	99	7346716	9725	1
Fage_P113a	177	Pulse	99	7359115	22124	1
Fage_P113a	177	Pulse	99	7371515	34524	1
Fage_P113a	177	Pulse	99	7383915	46924	1
Fage_P113a	177	Pulse	99	7396314	59323	1
Fage_P113a	177	Pulse	99	7408714	71723	1
Fage_P113a	177	Pulse	99	7421113	84122	1
Fage_P113a	177	Pulse	99	7433513	96522	1
Fage_P113a	177	Pulse	99	7445912	108921	1
Fage_P113a	177	Pulse	99	7458312	121321	1
Fage_P113a	178	Picture	Encoding Sternberg Letters	7461610	0	1	24823	2	0	next	other	0
Fage_P113a	178	Pulse	99	7470712	9102	1
Fage_P113a	178	Pulse	99	7483111	21501	1
Fage_P113a	179	Picture	Fixation Cross Sternberg Letters after Encoding	7486433	0	1	12495	2	0	next	other	0
Fage_P113a	179	Pulse	99	7495511	9078	1
Fage_P113a	180	Picture	Stroop Sternberg	7498928	0	1	24824	2	0	next	incorrect	840
Fage_P113a	180	Pulse	99	7507910	8982	1
Fage_P113a	180	Response	2	7508840	9912	1
Fage_P113a	180	Pulse	99	7520310	21382	1
Fage_P113a	181	Picture	Fixation Cross Sternberg Letters after Stroop	7523752	0	1	37319	2	0	next	other	0
Fage_P113a	181	Pulse	99	7532710	8958	1
Fage_P113a	181	Pulse	99	7545109	21357	1
Fage_P113a	181	Pulse	99	7557509	33757	1
Fage_P113a	182	Picture	Retrieval Sternberg Letters	7561071	0	1	24824	2	0	next	hit	848
Fage_P113a	182	Pulse	99	7569908	8837	1
Fage_P113a	182	Response	1	7570238	9167	1
Fage_P113a	182	Pulse	99	7582308	21237	1
Fage_P113a	183	Picture	Fixation Cross after Retrieval	7585895	0	1	112290	2	0	next	other	0
Fage_P113a	183	Pulse	99	7594707	8812	1
Fage_P113a	183	Pulse	99	7607107	21212	1
Fage_P113a	183	Pulse	99	7619506	33611	1
Fage_P113a	183	Pulse	99	7631906	46011	1
Fage_P113a	183	Pulse	99	7644306	58411	1
Fage_P113a	183	Pulse	99	7656705	70810	1
Fage_P113a	183	Pulse	99	7669105	83210	1
Fage_P113a	183	Pulse	99	7681504	95609	1
Fage_P113a	183	Pulse	99	7693914	108019	1
Fage_P113a	184	Picture	Encoding Sternberg Letters	7698185	0	1	24823	2	0	next	other	0
Fage_P113a	184	Pulse	99	7706304	8119	1
Fage_P113a	184	Pulse	99	7718713	20528	1
Fage_P113a	185	Picture	Fixation Cross Sternberg Letters after Encoding	7723008	0	1	12496	2	0	next	other	0
Fage_P113a	185	Pulse	99	7731113	8105	1
Fage_P113a	186	Picture	Stroop Sternberg	7735504	0	1	24823	2	0	next	hit	867
Fage_P113a	186	Pulse	99	7743512	8008	1
Fage_P113a	186	Response	1	7745532	10028	1
Fage_P113a	186	Pulse	99	7755912	20408	1
Fage_P113a	187	Picture	Fixation Cross Sternberg Letters after Stroop	7760327	0	1	37319	2	0	next	other	0
Fage_P113a	187	Pulse	99	7768312	7985	1
Fage_P113a	187	Pulse	99	7780711	20384	1
Fage_P113a	187	Pulse	99	7793111	32784	1
Fage_P113a	188	Picture	Retrieval Sternberg Letters	7797646	0	1	24824	2	0	next	incorrect	875
Fage_P113a	188	Pulse	99	7805510	7864	1
Fage_P113a	188	Response	2	7808960	11314	1
Fage_P113a	188	Pulse	99	7817910	20264	1
Fage_P113a	189	Picture	Fixation Cross after Retrieval	7822470	0	1	112290	2	0	next	other	0
Fage_P113a	189	Pulse	99	7830309	7839	1
Fage_P113a	189	Pulse	99	7842709	20239	1
Fage_P113a	189	Pulse	99	7855108	32638	1
Fage_P113a	189	Pulse	99	7867508	45038	1
Fage_P113a	189	Pulse	99	7879908	57438	1
Fage_P113a	189	Pulse	99	7892307	69837	1
Fage_P113a	189	Pulse	99	7904707	82237	1
Fage_P113a	189	Pulse	99	7917106	94636	1
Fage_P113a	189	Pulse	99	7929506	107036	1
Fage_P113a	190	Picture	Encoding Sternberg Letters	7934760	0	1	24824	2	0	next	other	0
Fage_P113a	190	Pulse	99	7941906	7146	1
Fage_P113a	190	Pulse	99	7954305	19545	1
Fage_P113a	191	Picture	Fixation Cross Sternberg Letters after Encoding	7959584	0	1	12495	2	0	next	other	0
Fage_P113a	191	Pulse	99	7966705	7121	1
Fage_P113a	192	Picture	Stroop Sternberg	7972079	0	1	24823	3	0	next	incorrect	894
Fage_P113a	192	Pulse	99	7979104	7025	1
Fage_P113a	192	Response	2	7981264	9185	1
Fage_P113a	192	Pulse	99	7991504	19425	1
Fage_P113a	193	Picture	Fixation Cross Sternberg Letters after Stroop	7996902	0	2	37319	3	0	next	other	0
Fage_P113a	193	Pulse	99	8003903	7001	1
Fage_P113a	193	Pulse	99	8016303	19401	1
Fage_P113a	193	Pulse	99	8028703	31801	1
Fage_P113a	194	Picture	Retrieval Sternberg Letters	8034221	0	1	24824	2	0	next	hit	902
Fage_P113a	194	Pulse	99	8041102	6881	1
Fage_P113a	194	Response	1	8046942	12721	1
Fage_P113a	194	Pulse	99	8053502	19281	1
Fage_P113a	195	Picture	Fixation Cross after Retrieval	8059045	0	1	137114	2	0	next	other	0
Fage_P113a	195	Pulse	99	8065901	6856	1
Fage_P113a	195	Pulse	99	8078301	19256	1
Fage_P113a	195	Pulse	99	8090700	31655	1
Fage_P113a	195	Pulse	99	8103100	44055	1
Fage_P113a	195	Pulse	99	8115500	56455	1
Fage_P113a	195	Pulse	99	8127899	68854	1
Fage_P113a	195	Pulse	99	8140299	81254	1
Fage_P113a	195	Pulse	99	8152698	93653	1
Fage_P113a	195	Pulse	99	8165098	106053	1
Fage_P113a	195	Pulse	99	8177498	118453	1
Fage_P113a	195	Pulse	99	8189897	130852	1
Fage_P113a	196	Picture	Encoding Sternberg Letters	8196159	0	1	24823	3	0	next	other	0
Fage_P113a	196	Pulse	99	8202297	6138	1
Fage_P113a	196	Pulse	99	8214696	18537	1
Fage_P113a	197	Picture	Fixation Cross Sternberg Letters after Encoding	8220982	0	2	12496	3	0	next	other	0
Fage_P113a	197	Pulse	99	8227096	6114	1
Fage_P113a	198	Picture	Stroop Sternberg	8233478	0	1	24823	2	0	next	hit	923
Fage_P113a	198	Pulse	99	8239495	6017	1
Fage_P113a	198	Response	1	8242445	8967	1
Fage_P113a	198	Pulse	99	8251895	18417	1
Fage_P113a	199	Picture	Fixation Cross Sternberg Letters after Stroop	8258301	0	1	37319	2	0	next	other	0
Fage_P113a	199	Pulse	99	8264295	5994	1
Fage_P113a	199	Pulse	99	8276694	18393	1
Fage_P113a	199	Pulse	99	8289094	30793	1
Fage_P113a	200	Picture	Retrieval Sternberg Letters	8295620	0	1	24824	2	0	next	incorrect	931
Fage_P113a	200	Pulse	99	8301493	5873	1
Fage_P113a	200	Response	2	8305163	9543	1
Fage_P113a	200	Pulse	99	8313893	18273	1
Fage_P113a	201	Picture	Fixation Cross after Retrieval	8320444	0	1	124618	3	0	next	other	0
Fage_P113a	201	Pulse	99	8326293	5849	1
Fage_P113a	201	Pulse	99	8338692	18248	1
Fage_P113a	201	Pulse	99	8351092	30648	1
Fage_P113a	201	Pulse	99	8363491	43047	1
Fage_P113a	201	Pulse	99	8375891	55447	1
Fage_P113a	201	Pulse	99	8388290	67846	1
Fage_P113a	201	Pulse	99	8400690	80246	1
Fage_P113a	201	Pulse	99	8413089	92645	1
Fage_P113a	201	Pulse	99	8425489	105045	1
Fage_P113a	201	Pulse	99	8437889	117445	1
Fage_P113a	202	Picture	Encoding Sternberg Letters	8445062	0	2	24824	3	0	next	other	0
Fage_P113a	202	Pulse	99	8450288	5226	1
Fage_P113a	202	Pulse	99	8462688	17626	1
Fage_P113a	203	Picture	Fixation Cross Sternberg Letters after Encoding	8469886	0	1	12495	2	0	next	other	0
Fage_P113a	203	Pulse	99	8475087	5201	1
Fage_P113a	204	Picture	Stroop Sternberg	8482381	0	1	24824	2	0	next	incorrect	951
Fage_P113a	204	Pulse	99	8487487	5106	1
Fage_P113a	204	Response	2	8492257	9876	1
Fage_P113a	204	Pulse	99	8499887	17506	1
Fage_P113a	205	Picture	Fixation Cross Sternberg Letters after Stroop	8507205	0	1	37319	2	0	next	other	0
Fage_P113a	205	Pulse	99	8512286	5081	1
Fage_P113a	205	Pulse	99	8524686	17481	1
Fage_P113a	205	Pulse	99	8537085	29880	1
Fage_P113a	206	Picture	Retrieval Sternberg Letters	8544524	0	1	24824	2	0	next	incorrect	960
Fage_P113a	206	Pulse	99	8549485	4961	1
Fage_P113a	206	Pulse	99	8561885	17361	1
Fage_P113a	206	Response	2	8562684	18160	1
Fage_P113a	207	Picture	Fixation Cross after Retrieval	8569348	0	1	149442	2	0	next	other	0
Fage_P113a	207	Pulse	99	8574284	4936	1
Fage_P113a	207	Pulse	99	8586684	17336	1
Fage_P113a	207	Pulse	99	8599083	29735	1
Fage_P113a	207	Pulse	99	8611483	42135	1
Fage_P113a	207	Pulse	99	8623882	54534	1
Fage_P113a	207	Pulse	99	8636282	66934	1
Fage_P113a	207	Pulse	99	8648682	79334	1
Fage_P113a	207	Pulse	99	8661081	91733	1
Fage_P113a	207	Pulse	99	8673481	104133	1
Fage_P113a	207	Pulse	99	8685880	116532	1
Fage_P113a	207	Pulse	99	8698280	128932	1
Fage_P113a	207	Pulse	99	8710679	141331	1
Fage_P113a	208	Picture	Encoding Sternberg Letters	8718790	0	1	24824	2	0	next	other	0
Fage_P113a	208	Pulse	99	8723079	4289	1
Fage_P113a	208	Pulse	99	8735479	16689	1
Fage_P113a	209	Picture	Fixation Cross Sternberg Letters after Encoding	8743614	0	1	12495	2	0	next	other	0
Fage_P113a	209	Pulse	99	8747878	4264	1
Fage_P113a	210	Picture	Stroop Sternberg	8756109	0	1	24824	2	0	next	incorrect	981
Fage_P113a	210	Pulse	99	8760278	4169	1
Fage_P113a	210	Response	2	8765237	9128	1
Fage_P113a	210	Pulse	99	8772677	16568	1
Fage_P113a	211	Picture	Fixation Cross Sternberg Letters after Stroop	8780933	0	1	37318	3	0	next	other	0
Fage_P113a	211	Pulse	99	8785077	4144	1
Fage_P113a	211	Pulse	99	8797476	16543	1
Fage_P113a	211	Pulse	99	8809876	28943	1
Fage_P113a	212	Picture	Retrieval Sternberg Letters	8818251	0	2	24824	3	0	next	hit	989
Fage_P113a	212	Pulse	99	8822276	4025	1
Fage_P113a	212	Response	1	8828935	10684	1
Fage_P113a	212	Pulse	99	8834675	16424	1
Fage_P113a	213	Picture	Fixation Cross after Retrieval	8843075	0	1	124619	2	0	next	other	0
Fage_P113a	213	Pulse	99	8847075	4000	1
Fage_P113a	213	Pulse	99	8859474	16399	1
Fage_P113a	213	Pulse	99	8871874	28799	1
Fage_P113a	213	Pulse	99	8884273	41198	1
Fage_P113a	213	Pulse	99	8896673	53598	1
Fage_P113a	213	Pulse	99	8909073	65998	1
Fage_P113a	213	Pulse	99	8921472	78397	1
Fage_P113a	213	Pulse	99	8933872	90797	1
Fage_P113a	213	Pulse	99	8946271	103196	1
Fage_P113a	213	Pulse	99	8958671	115596	1
Fage_P113a	214	Picture	Encoding Sternberg Letters	8967694	0	1	24823	2	0	next	other	0
Fage_P113a	214	Pulse	99	8971071	3377	1
Fage_P113a	214	Pulse	99	8983470	15776	1
Fage_P113a	215	Picture	Fixation Cross Sternberg Letters after Encoding	8992517	0	1	12496	2	0	next	other	0
Fage_P113a	215	Pulse	99	8995870	3353	1
Fage_P113a	216	Picture	Stroop Sternberg	9005013	0	1	24823	2	0	next	incorrect	1009
Fage_P113a	216	Pulse	99	9008269	3256	1
Fage_P113a	216	Response	2	9012539	7526	1
Fage_P113a	216	Pulse	99	9020669	15656	1
Fage_P113a	217	Picture	Fixation Cross Sternberg Letters after Stroop	9029836	0	1	37319	2	0	next	other	0
Fage_P113a	217	Pulse	99	9033069	3233	1
Fage_P113a	217	Pulse	99	9045468	15632	1
Fage_P113a	217	Pulse	99	9057868	28032	1
Fage_P113a	218	Picture	Retrieval Sternberg Letters	9067155	0	1	24824	2	0	next	incorrect	1017
Fage_P113a	218	Pulse	99	9070267	3112	1
Fage_P113a	218	Response	2	9079397	12242	1
Fage_P113a	218	Pulse	99	9082667	15512	1
Fage_P113a	219	Picture	Fixation Cross after Retrieval	9091979	0	1	112290	2	0	next	other	0
Fage_P113a	219	Pulse	99	9095066	3087	1
Fage_P113a	219	Pulse	99	9107466	15487	1
Fage_P113a	219	Pulse	99	9119865	27886	1
Fage_P113a	219	Pulse	99	9132265	40286	1
Fage_P113a	219	Pulse	99	9144665	52686	1
Fage_P113a	219	Pulse	99	9157064	65085	1
Fage_P113a	219	Pulse	99	9169464	77485	1
Fage_P113a	219	Pulse	99	9181863	89884	1
Fage_P113a	219	Pulse	99	9194263	102284	1
Fage_P113a	220	Picture	Encoding Sternberg Letters	9204269	0	1	24824	2	0	next	other	0
Fage_P113a	220	Pulse	99	9206663	2394	1
Fage_P113a	220	Pulse	99	9219062	14793	1
Fage_P113a	221	Picture	Fixation Cross Sternberg Letters after Encoding	9229093	0	1	12495	2	0	next	other	0
Fage_P113a	221	Pulse	99	9231462	2369	1
Fage_P113a	222	Picture	Stroop Sternberg	9241588	0	1	24823	2	0	next	hit	1036
Fage_P113a	222	Pulse	99	9243861	2273	1
Fage_P113a	222	Response	1	9249921	8333	1
Fage_P113a	222	Pulse	99	9256261	14673	1
Fage_P113a	223	Picture	Fixation Cross Sternberg Letters after Stroop	9266411	0	1	37319	2	0	next	other	0
Fage_P113a	223	Pulse	99	9268660	2249	1
Fage_P113a	223	Pulse	99	9281060	14649	1
Fage_P113a	223	Pulse	99	9293460	27049	1
Fage_P113a	224	Picture	Retrieval Sternberg Letters	9303730	0	1	24824	2	0	next	incorrect	1044
Fage_P113a	224	Pulse	99	9305859	2129	1
Fage_P113a	224	Response	2	9317109	13379	1
Fage_P113a	224	Pulse	99	9318259	14529	1
Fage_P113a	225	Picture	Fixation Cross after Retrieval	9328554	0	1	124619	2	0	next	other	0
Fage_P113a	225	Pulse	99	9330658	2104	1
Fage_P113a	225	Pulse	99	9343058	14504	1
Fage_P113a	225	Pulse	99	9355457	26903	1
Fage_P113a	225	Pulse	99	9367857	39303	1
Fage_P113a	225	Pulse	99	9380257	51703	1
Fage_P113a	225	Pulse	99	9392656	64102	1
Fage_P113a	225	Pulse	99	9405056	76502	1
Fage_P113a	225	Pulse	99	9417455	88901	1
Fage_P113a	225	Pulse	99	9429855	101301	1
Fage_P113a	225	Pulse	99	9442255	113701	1
Fage_P113a	226	Picture	Encoding Sternberg Letters	9453173	0	1	24823	2	0	next	other	0
Fage_P113a	226	Pulse	99	9454654	1481	1
Fage_P113a	226	Pulse	99	9467054	13881	1
Fage_P113a	227	Picture	Fixation Cross Sternberg Letters after Encoding	9477996	0	1	12495	2	0	next	other	0
Fage_P113a	227	Pulse	99	9479453	1457	1
Fage_P113a	228	Picture	Stroop Sternberg	9490491	0	1	24824	2	0	next	incorrect	1064
Fage_P113a	228	Pulse	99	9491853	1362	1
Fage_P113a	228	Response	2	9498063	7572	1
Fage_P113a	228	Pulse	99	9504252	13761	1
Fage_P113a	229	Picture	Fixation Cross Sternberg Letters after Stroop	9515315	0	1	37319	2	0	next	other	0
Fage_P113a	229	Pulse	99	9516662	1347	1
Fage_P113a	229	Pulse	99	9529062	13747	1
Fage_P113a	229	Pulse	99	9541461	26146	1
Fage_P113a	230	Picture	Retrieval Sternberg Letters	9552634	0	1	24824	2	0	next	incorrect	1072
Fage_P113a	230	Pulse	99	9553861	1227	1
Fage_P113a	230	Response	2	9563810	11176	1
Fage_P113a	230	Pulse	99	9566260	13626	1
Fage_P113a	231	Picture	Fixation Cross after Retrieval	9577458	0	1	124618	2	0	next	other	0
Fage_P113a	231	Pulse	99	9578650	1192	1
Fage_P113a	231	Pulse	99	9591059	13601	1
Fage_P113a	231	Pulse	99	9603459	26001	1
Fage_P113a	231	Pulse	99	9615859	38401	1
Fage_P113a	231	Pulse	99	9628258	50800	1
Fage_P113a	231	Pulse	99	9640658	63200	1
Fage_P113a	231	Pulse	99	9653057	75599	1
Fage_P113a	231	Pulse	99	9665457	87999	1
Fage_P113a	231	Pulse	99	9677856	100398	1
Fage_P113a	231	Pulse	99	9690256	112798	1
Fage_P113a	232	Picture	Encoding Sternberg Letters	9702076	0	1	24824	2	0	next	other	0
Fage_P113a	232	Pulse	99	9702656	580	1
Fage_P113a	232	Pulse	99	9715055	12979	1
Fage_P113a	233	Picture	Fixation Cross Sternberg Letters after Encoding	9726900	0	1	12495	2	0	next	other	0
Fage_P113a	233	Pulse	99	9727455	555	1
Fage_P113a	234	Picture	Stroop Sternberg	9739395	0	1	24824	2	0	next	incorrect	1092
Fage_P113a	234	Pulse	99	9739854	459	1
Fage_P113a	234	Response	2	9746394	6999	1
Fage_P113a	234	Pulse	99	9752254	12859	1
Fage_P113a	235	Picture	Fixation Cross Sternberg Letters after Stroop	9764219	0	1	37319	2	0	next	other	0
Fage_P113a	235	Pulse	99	9764654	435	1
Fage_P113a	235	Pulse	99	9777053	12834	1
Fage_P113a	235	Pulse	99	9789453	25234	1
Fage_P113a	236	Picture	Retrieval Sternberg Letters	9801538	0	1	24824	2	0	next	incorrect	1101
Fage_P113a	236	Pulse	99	9801852	314	1
Fage_P113a	236	Pulse	99	9814252	12714	1
Fage_P113a	236	Response	2	9820342	18804	1
Fage_P113a	237	Picture	Fixation Cross after Retrieval	9826362	0	1	112289	3	0	next	other	0
Fage_P113a	237	Pulse	99	9826651	289	1
Fage_P113a	237	Pulse	99	9839051	12689	1
Fage_P113a	237	Pulse	99	9851451	25089	1
Fage_P113a	237	Pulse	99	9863850	37488	1
Fage_P113a	237	Pulse	99	9876250	49888	1
Fage_P113a	237	Pulse	99	9888649	62287	1
Fage_P113a	237	Pulse	99	9901049	74687	1
Fage_P113a	237	Pulse	99	9913448	87086	1
Fage_P113a	237	Pulse	99	9925848	99486	1
Fage_P113a	237	Pulse	99	9938248	111886	1
Fage_P113a	238	Picture	Encoding Sternberg Letters	9938651	0	2	24824	3	0	next	other	0
Fage_P113a	238	Pulse	99	9950647	11996	1
Fage_P113a	238	Pulse	99	9963047	24396	1
Fage_P113a	239	Picture	Fixation Cross Sternberg Letters after Encoding	9963475	0	1	12495	2	0	next	other	0
Fage_P113a	239	Pulse	99	9975446	11971	1
Fage_P113a	240	Picture	Stroop Sternberg	9975970	0	1	24824	2	0	next	incorrect	1119
Fage_P113a	240	Response	2	9985406	9436	1
Fage_P113a	240	Pulse	99	9987846	11876	1
Fage_P113a	240	Pulse	99	10000246	24276	1
Fage_P113a	241	Picture	Fixation Cross Sternberg Letters after Stroop	10000794	0	1	37319	2	0	next	other	0
Fage_P113a	241	Pulse	99	10012645	11851	1
Fage_P113a	241	Pulse	99	10025045	24251	1
Fage_P113a	241	Pulse	99	10037444	36650	1
Fage_P113a	242	Picture	Retrieval Sternberg Letters	10038113	0	1	24824	2	0	next	incorrect	1127
Fage_P113a	242	Response	2	10048354	10241	1
Fage_P113a	242	Pulse	99	10049844	11731	1
Fage_P113a	242	Pulse	99	10062243	24130	1
Fage_P113a	243	Picture	Fixation Cross after Retrieval	10062937	0	1	137113	2	0	next	other	0
Fage_P113a	243	Pulse	99	10074643	11706	1
Fage_P113a	243	Pulse	99	10087043	24106	1
Fage_P113a	243	Pulse	99	10099442	36505	1
Fage_P113a	243	Pulse	99	10111842	48905	1
Fage_P113a	243	Pulse	99	10124241	61304	1
Fage_P113a	243	Pulse	99	10136641	73704	1
Fage_P113a	243	Pulse	99	10149040	86103	1
Fage_P113a	243	Pulse	99	10161440	98503	1
Fage_P113a	243	Pulse	99	10173840	110903	1
Fage_P113a	243	Pulse	99	10186239	123302	1
Fage_P113a	243	Pulse	99	10198639	135702	1
Fage_P113a	244	Picture	Encoding Sternberg Letters	10200050	0	1	24824	2	0	next	other	0
Fage_P113a	244	Pulse	99	10211038	10988	1
Fage_P113a	244	Pulse	99	10223438	23388	1
Fage_P113a	245	Picture	Fixation Cross Sternberg Letters after Encoding	10224874	0	1	12495	2	0	next	other	0
Fage_P113a	245	Pulse	99	10235838	10964	1
Fage_P113a	246	Picture	Stroop Sternberg	10237369	0	1	24824	2	0	next	incorrect	1148
Fage_P113a	246	Response	2	10247087	9718	1
Fage_P113a	246	Pulse	99	10248237	10868	1
Fage_P113a	246	Pulse	99	10260637	23268	1
Fage_P113a	247	Picture	Fixation Cross Sternberg Letters after Stroop	10262193	0	1	37319	2	0	next	other	0
Fage_P113a	247	Pulse	99	10273036	10843	1
Fage_P113a	247	Pulse	99	10285436	23243	1
Fage_P113a	247	Pulse	99	10297835	35642	1
Fage_P113a	248	Picture	Retrieval Sternberg Letters	10299512	0	1	24824	2	0	next	incorrect	1157
Fage_P113a	248	Pulse	99	10310235	10723	1
Fage_P113a	248	Response	2	10313245	13733	1
Fage_P113a	248	Pulse	99	10322635	23123	1
Fage_P113a	249	Picture	Fixation Cross after Retrieval	10324336	0	1	149442	2	0	next	other	0
Fage_P113a	249	Pulse	99	10335034	10698	1
Fage_P113a	249	Pulse	99	10347434	23098	1
Fage_P113a	249	Pulse	99	10359833	35497	1
Fage_P113a	249	Pulse	99	10372233	47897	1
Fage_P113a	249	Pulse	99	10384632	60296	1
Fage_P113a	249	Pulse	99	10397032	72696	1
Fage_P113a	249	Pulse	99	10409432	85096	1
Fage_P113a	249	Pulse	99	10421831	97495	1
Fage_P113a	249	Pulse	99	10434231	109895	1
Fage_P113a	249	Pulse	99	10446630	122294	1
Fage_P113a	249	Pulse	99	10459030	134694	1
Fage_P113a	249	Pulse	99	10471430	147094	1
Fage_P113a	250	Picture	Encoding Sternberg Letters	10473778	0	1	24823	3	0	next	other	0
Fage_P113a	250	Pulse	99	10483829	10051	1
Fage_P113a	250	Pulse	99	10496229	22451	1
Fage_P113a	251	Picture	Fixation Cross Sternberg Letters after Encoding	10498601	0	2	12496	3	0	next	other	0
Fage_P113a	251	Pulse	99	10508628	10027	1
Fage_P113a	252	Picture	Stroop Sternberg	10511097	0	1	24823	2	0	next	hit	1178
Fage_P113a	252	Response	1	10520768	9671	1
Fage_P113a	252	Pulse	99	10521028	9931	1
Fage_P113a	252	Pulse	99	10533427	22330	1
Fage_P113a	253	Picture	Fixation Cross Sternberg Letters after Stroop	10535920	0	1	37319	2	0	next	other	0
Fage_P113a	253	Pulse	99	10545827	9907	1
Fage_P113a	253	Pulse	99	10558227	22307	1
Fage_P113a	253	Pulse	99	10570626	34706	1
Fage_P113a	254	Picture	Retrieval Sternberg Letters	10573239	0	1	24824	2	0	next	hit	1187
Fage_P113a	254	Pulse	99	10583026	9787	1
Fage_P113a	254	Response	1	10594795	21556	1
Fage_P113a	254	Pulse	99	10595425	22186	1
Fage_P113a	255	Picture	Fixation Cross after Retrieval	10598063	0	1	137114	2	0	next	other	0
Fage_P113a	255	Pulse	99	10607825	9762	1
Fage_P113a	255	Pulse	99	10620224	22161	1
Fage_P113a	255	Pulse	99	10632624	34561	1
Fage_P113a	255	Pulse	99	10645024	46961	1
Fage_P113a	255	Pulse	99	10657423	59360	1
Fage_P113a	255	Pulse	99	10669823	71760	1
Fage_P113a	255	Pulse	99	10682222	84159	1
Fage_P113a	255	Pulse	99	10694622	96559	1
Fage_P113a	255	Pulse	99	10707022	108959	1
Fage_P113a	255	Pulse	99	10719421	121358	1
Fage_P113a	255	Pulse	99	10731821	133758	1
Fage_P113a	256	Picture	Encoding Sternberg Letters	10735177	0	1	24823	2	0	next	other	0
Fage_P113a	256	Pulse	99	10744220	9043	1
Fage_P113a	256	Pulse	99	10756620	21443	1
Fage_P113a	257	Picture	Fixation Cross Sternberg Letters after Encoding	10760000	0	1	12496	2	0	next	other	0
Fage_P113a	257	Pulse	99	10769019	9019	1
Fage_P113a	258	Picture	Stroop Sternberg	10772496	0	1	24823	2	0	next	incorrect	1207
Fage_P113a	258	Response	2	10780539	8043	1
Fage_P113a	258	Pulse	99	10781419	8923	1
Fage_P113a	258	Pulse	99	10793819	21323	1
Fage_P113a	259	Picture	Fixation Cross Sternberg Letters after Stroop	10797319	0	1	37319	2	0	next	other	0
Fage_P113a	259	Pulse	99	10806218	8899	1
Fage_P113a	259	Pulse	99	10818618	21299	1
Fage_P113a	259	Pulse	99	10831017	33698	1
Fage_P113a	260	Picture	Retrieval Sternberg Letters	10834638	0	1	24824	2	0	next	incorrect	1216
Fage_P113a	260	Pulse	99	10843417	8779	1
Fage_P113a	260	Response	2	10849027	14389	1
Fage_P113a	260	Pulse	99	10855816	21178	1
Fage_P113a	261	Picture	Fixation Cross after Retrieval	10859462	0	1	112290	2	0	next	other	0
Fage_P113a	261	Pulse	99	10868216	8754	1
Fage_P113a	261	Pulse	99	10880616	21154	1
Fage_P113a	261	Pulse	99	10893015	33553	1
Fage_P113a	261	Pulse	99	10905415	45953	1
Fage_P113a	261	Pulse	99	10917814	58352	1
Fage_P113a	261	Pulse	99	10930214	70752	1
Fage_P113a	261	Pulse	99	10942614	83152	1
Fage_P113a	261	Pulse	99	10955013	95551	1
Fage_P113a	261	Pulse	99	10967413	107951	1
Fage_P113a	262	Picture	Encoding Sternberg Letters	10971752	0	1	24823	3	0	next	other	0
Fage_P113a	262	Pulse	99	10979812	8060	1
Fage_P113a	262	Pulse	99	10992212	20460	1
Fage_P113a	263	Picture	Fixation Cross Sternberg Letters after Encoding	10996575	0	2	12496	3	0	next	other	0
Fage_P113a	263	Pulse	99	11004611	8036	1
Fage_P113a	264	Picture	Stroop Sternberg	11009071	0	1	24823	3	0	next	incorrect	1234
Fage_P113a	264	Response	2	11016751	7680	1
Fage_P113a	264	Pulse	99	11017011	7940	1
Fage_P113a	264	Pulse	99	11029411	20340	1
Fage_P113a	265	Picture	Fixation Cross Sternberg Letters after Stroop	11033894	0	2	37319	3	0	next	other	0
Fage_P113a	265	Pulse	99	11041810	7916	1
Fage_P113a	265	Pulse	99	11054210	20316	1
Fage_P113a	265	Pulse	99	11066609	32715	1
Fage_P113a	266	Picture	Retrieval Sternberg Letters	11071213	0	1	24824	2	0	next	incorrect	1243
Fage_P113a	266	Pulse	99	11079009	7796	1
Fage_P113a	266	Response	2	11081299	10086	1
Fage_P113a	266	Pulse	99	11091408	20195	1
Fage_P113a	267	Picture	Fixation Cross after Retrieval	11096037	0	1	149442	2	0	next	other	0
Fage_P113a	267	Pulse	99	11103808	7771	1
Fage_P113a	267	Pulse	99	11116208	20171	1
Fage_P113a	267	Pulse	99	11128607	32570	1
Fage_P113a	267	Pulse	99	11141007	44970	1
Fage_P113a	267	Pulse	99	11153406	57369	1
Fage_P113a	267	Pulse	99	11165806	69769	1
Fage_P113a	267	Pulse	99	11178205	82168	1
Fage_P113a	267	Pulse	99	11190605	94568	1
Fage_P113a	267	Pulse	99	11203005	106968	1
Fage_P113a	267	Pulse	99	11215404	119367	1
Fage_P113a	267	Pulse	99	11227804	131767	1
Fage_P113a	267	Pulse	99	11240203	144166	1
Fage_P113a	268	Picture	Encoding Sternberg Letters	11245479	0	1	24824	2	0	next	other	0
Fage_P113a	268	Pulse	99	11252603	7124	1
Fage_P113a	268	Pulse	99	11265003	19524	1
Fage_P113a	269	Picture	Fixation Cross Sternberg Letters after Encoding	11270303	0	1	12495	2	0	next	other	0
Fage_P113a	269	Pulse	99	11277402	7099	1
Fage_P113a	270	Picture	Stroop Sternberg	11282798	0	1	24824	2	0	next	incorrect	1265
Fage_P113a	270	Pulse	99	11289802	7004	1
Fage_P113a	270	Response	2	11290992	8194	1
Fage_P113a	270	Pulse	99	11302201	19403	1
Fage_P113a	271	Picture	Fixation Cross Sternberg Letters after Stroop	11307622	0	1	37319	2	0	next	other	0
Fage_P113a	271	Pulse	99	11314601	6979	1
Fage_P113a	271	Pulse	99	11327000	19378	1
Fage_P113a	271	Pulse	99	11339400	31778	1
Fage_P113a	272	Picture	Retrieval Sternberg Letters	11344941	0	1	24824	2	0	next	hit	1273
Fage_P113a	272	Pulse	99	11351800	6859	1
Fage_P113a	272	Response	1	11357979	13038	1
Fage_P113a	272	Pulse	99	11364199	19258	1
Fage_P113a	273	Picture	Fixation Cross after Retrieval	11369765	0	1	124618	2	0	next	other	0
Fage_P113a	273	Pulse	99	11376599	6834	1
Fage_P113a	273	Pulse	99	11388998	19233	1
Fage_P113a	273	Pulse	99	11401398	31633	1
Fage_P113a	273	Pulse	99	11413797	44032	1
Fage_P113a	273	Pulse	99	11426197	56432	1
Fage_P113a	273	Pulse	99	11438607	68842	1
Fage_P113a	273	Pulse	99	11451006	81241	1
Fage_P113a	273	Pulse	99	11463406	93641	1
Fage_P113a	273	Pulse	99	11475805	106040	1
Fage_P113a	273	Pulse	99	11488205	118440	1
Fage_P113a	274	Picture	Encoding Sternberg Letters	11494383	0	1	24824	2	0	next	other	0
Fage_P113a	274	Pulse	99	11500605	6222	1
Fage_P113a	274	Pulse	99	11513004	18621	1
Fage_P113a	275	Picture	Fixation Cross Sternberg Letters after Encoding	11519207	0	1	12495	2	0	next	other	0
Fage_P113a	275	Pulse	99	11525404	6197	1
Fage_P113a	276	Picture	Stroop Sternberg	11531702	0	1	24824	2	0	next	incorrect	1293
Fage_P113a	276	Pulse	99	11537803	6101	1
Fage_P113a	276	Response	2	11539943	8241	1
Fage_P113a	276	Pulse	99	11550203	18501	1
Fage_P113a	277	Picture	Fixation Cross Sternberg Letters after Stroop	11556526	0	1	37319	2	0	next	other	0
Fage_P113a	277	Pulse	99	11562602	6076	1
Fage_P113a	277	Pulse	99	11575002	18476	1
Fage_P113a	277	Pulse	99	11587402	30876	1
Fage_P113a	278	Picture	Retrieval Sternberg Letters	11593845	0	1	24823	2	0	next	hit	1301
Fage_P113a	278	Pulse	99	11599801	5956	1
Fage_P113a	278	Response	1	11604521	10676	1
Fage_P113a	278	Pulse	99	11612201	18356	1
Fage_P113a	279	Picture	Fixation Cross after Retrieval	11618668	0	1	112290	2	0	next	other	0
Fage_P113a	279	Pulse	99	11624600	5932	1
Fage_P113a	279	Pulse	99	11637000	18332	1
Fage_P113a	279	Pulse	99	11649400	30732	1
Fage_P113a	279	Pulse	99	11661799	43131	1
Fage_P113a	279	Pulse	99	11674199	55531	1
Fage_P113a	279	Pulse	99	11686598	67930	1
Fage_P113a	279	Pulse	99	11698998	80330	1
Fage_P113a	279	Pulse	99	11711397	92729	1
Fage_P113a	279	Pulse	99	11723797	105129	1
Fage_P113a	280	Picture	Encoding Sternberg Letters	11730958	0	1	24824	2	0	next	other	0
Fage_P113a	280	Pulse	99	11736197	5239	1
Fage_P113a	280	Pulse	99	11748596	17638	1
Fage_P113a	281	Picture	Fixation Cross Sternberg Letters after Encoding	11755782	0	1	12495	2	0	next	other	0
Fage_P113a	281	Pulse	99	11760996	5214	1
Fage_P113a	282	Picture	Stroop Sternberg	11768277	0	1	24824	2	0	next	hit	1320
Fage_P113a	282	Pulse	99	11773395	5118	1
Fage_P113a	282	Response	1	11777215	8938	1
Fage_P113a	282	Pulse	99	11785795	17518	1
Fage_P113a	283	Picture	Fixation Cross Sternberg Letters after Stroop	11793101	0	1	37319	2	0	next	other	0
Fage_P113a	283	Pulse	99	11798194	5093	1
Fage_P113a	283	Pulse	99	11810594	17493	1
Fage_P113a	283	Pulse	99	11822994	29893	1
Fage_P113a	284	Picture	Retrieval Sternberg Letters	11830420	0	1	24823	3	0	next	hit	1328
Fage_P113a	284	Pulse	99	11835393	4973	1
Fage_P113a	284	Response	1	11842943	12523	1
Fage_P113a	284	Pulse	99	11847793	17373	1
Fage_P113a	285	Picture	Fixation Cross after Retrieval	11855243	0	2	137114	3	0	next	other	0
Fage_P113a	285	Pulse	99	11860192	4949	1
Fage_P113a	285	Pulse	99	11872592	17349	1
Fage_P113a	285	Pulse	99	11884991	29748	1
Fage_P113a	285	Pulse	99	11897391	42148	1
Fage_P113a	285	Pulse	99	11909791	54548	1
Fage_P113a	285	Pulse	99	11922190	66947	1
Fage_P113a	285	Pulse	99	11934590	79347	1
Fage_P113a	285	Pulse	99	11946989	91746	1
Fage_P113a	285	Pulse	99	11959389	104146	1
Fage_P113a	285	Pulse	99	11971789	116546	1
Fage_P113a	285	Pulse	99	11984188	128945	1
Fage_P113a	286	Picture	Encoding Sternberg Letters	11992357	0	1	24824	2	0	next	other	0
Fage_P113a	286	Pulse	99	11996588	4231	1
Fage_P113a	286	Pulse	99	12008987	16630	1
Fage_P113a	287	Picture	Fixation Cross Sternberg Letters after Encoding	12017181	0	1	12495	2	0	next	other	0
Fage_P113a	287	Pulse	99	12021387	4206	1
Fage_P113a	288	Picture	Stroop Sternberg	12029676	0	1	24823	3	0	next	hit	1349
Fage_P113a	288	Pulse	99	12033786	4110	1
Fage_P113a	288	Response	1	12038866	9190	1
Fage_P113a	288	Pulse	99	12046186	16510	1
Fage_P113a	289	Picture	Fixation Cross Sternberg Letters after Stroop	12054499	0	2	37319	4	0	next	other	0
Fage_P113a	289	Pulse	99	12058586	4087	1
Fage_P113a	289	Pulse	99	12070985	16486	1
Fage_P113a	289	Pulse	99	12083385	28886	1
Fage_P113a	290	Picture	Retrieval Sternberg Letters	12091818	0	2	24824	3	0	next	incorrect	1357
Fage_P113a	290	Pulse	99	12095784	3966	1
Fage_P113a	290	Response	2	12102574	10756	1
Fage_P113a	290	Pulse	99	12108184	16366	1
Fage_P113a	291	Picture	Fixation Cross after Retrieval	12116642	0	1	112290	2	0	next	other	0
Fage_P113a	291	Pulse	99	12120583	3941	1
Fage_P113a	291	Pulse	99	12132983	16341	1
Fage_P113a	291	Pulse	99	12145383	28741	1
Fage_P113a	291	Pulse	99	12157782	41140	1
Fage_P113a	291	Pulse	99	12170182	53540	1
Fage_P113a	291	Pulse	99	12182581	65939	1
Fage_P113a	291	Pulse	99	12194981	78339	1
Fage_P113a	291	Pulse	99	12207381	90739	1
Fage_P113a	291	Pulse	99	12219780	103138	1
Fage_P113a	292	Picture	End Sternberg	12228932	0	1	37319	2	0	next	other	0
Fage_P113a	292	Pulse	99	12232180	3248	1
Fage_P113a	292	Pulse	99	12244579	15647	1
Fage_P113a	292	Pulse	99	12256979	28047	1
Fage_P113a	293	Picture	Instruction Stroop	12266251	0	1	37319	2	0	next	other	0
Fage_P113a	293	Pulse	99	12269378	3127	1
Fage_P113a	293	Pulse	99	12281778	15527	1
Fage_P113a	293	Pulse	99	12294178	27927	1
Fage_P113a	294	Picture	stroop neutral close	12303570	0	1	24824	2	0	next	incorrect	1379
Fage_P113a	294	Pulse	99	12306577	3007	1
Fage_P113a	294	Response	2	12314507	10937	1
Fage_P113a	294	Pulse	99	12318977	15407	1
Fage_P113a	295	Picture	stroop neutral close	12328394	0	1	24990	2	0	next	hit	1383
Fage_P113a	295	Pulse	99	12331376	2982	1
Fage_P113a	295	Response	1	12338026	9632	1
Fage_P113a	295	Pulse	99	12343776	15382	1
Fage_P113a	296	Picture	stroop neutral close	12353384	0	1	24824	2	0	next	incorrect	1387
Fage_P113a	296	Pulse	99	12356175	2791	1
Fage_P113a	296	Response	2	12361415	8031	1
Fage_P113a	296	Pulse	99	12368575	15191	1
Fage_P113a	297	Picture	stroop neutral close	12378208	0	1	24990	2	0	next	incorrect	1391
Fage_P113a	297	Pulse	99	12380975	2767	1
Fage_P113a	297	Response	2	12389134	10926	1
Fage_P113a	297	Pulse	99	12393374	15166	1
Fage_P113a	298	Picture	stroop neutral close	12403198	0	1	24990	3	0	next	hit	1395
Fage_P113a	298	Pulse	99	12405774	2576	1
Fage_P113a	298	Response	1	12412473	9275	1
Fage_P113a	298	Pulse	99	12418173	14975	1
Fage_P113a	299	Picture	stroop neutral close	12428188	0	2	24824	3	0	next	incorrect	1399
Fage_P113a	299	Pulse	99	12430573	2385	1
Fage_P113a	299	Response	2	12435453	7265	1
Fage_P113a	299	Pulse	99	12442972	14784	1
Fage_P113a	300	Picture	Fixation Cross Stroop	12453012	0	1	124619	2	0	next	other	0
Fage_P113a	300	Pulse	99	12455372	2360	1
Fage_P113a	300	Pulse	99	12467772	14760	1
Fage_P113a	300	Pulse	99	12480171	27159	1
Fage_P113a	300	Pulse	99	12492571	39559	1
Fage_P113a	300	Pulse	99	12504970	51958	1
Fage_P113a	300	Pulse	99	12517370	64358	1
Fage_P113a	300	Pulse	99	12529770	76758	1
Fage_P113a	300	Pulse	99	12542169	89157	1
Fage_P113a	300	Pulse	99	12554569	101557	1
Fage_P113a	300	Pulse	99	12566968	113956	1
Fage_P113a	301	Picture	stroop neutral close	12577631	0	1	24990	2	0	next	hit	1414
Fage_P113a	301	Pulse	99	12579368	1737	1
Fage_P113a	301	Response	1	12586778	9147	1
Fage_P113a	301	Pulse	99	12591767	14136	1
Fage_P113a	302	Picture	stroop neutral close	12602621	0	1	24824	2	0	next	incorrect	1418
Fage_P113a	302	Pulse	99	12604167	1546	1
Fage_P113a	302	Response	2	12610507	7886	1
Fage_P113a	302	Pulse	99	12616566	13945	1
Fage_P113a	303	Picture	stroop neutral close	12627445	0	1	24990	2	0	next	incorrect	1422
Fage_P113a	303	Pulse	99	12628966	1521	1
Fage_P113a	303	Response	2	12636006	8561	1
Fage_P113a	303	Pulse	99	12641366	13921	1
Fage_P113a	304	Picture	stroop neutral close	12652435	0	1	24824	2	0	next	incorrect	1426
Fage_P113a	304	Pulse	99	12653765	1330	1
Fage_P113a	304	Response	2	12661515	9080	1
Fage_P113a	304	Pulse	99	12666165	13730	1
Fage_P113a	305	Picture	stroop neutral close	12677259	0	1	24990	2	0	next	hit	1430
Fage_P113a	305	Pulse	99	12678565	1306	1
Fage_P113a	305	Response	1	12685504	8245	1
Fage_P113a	305	Pulse	99	12690964	13705	1
Fage_P113a	306	Picture	stroop neutral close	12702249	0	1	24824	2	0	next	incorrect	1434
Fage_P113a	306	Pulse	99	12703364	1115	1
Fage_P113a	306	Response	2	12710023	7774	1
Fage_P113a	306	Pulse	99	12715763	13514	1
Fage_P113a	307	Picture	Fixation Cross Stroop	12727073	0	1	124618	2	0	next	other	0
Fage_P113a	307	Pulse	99	12728163	1090	1
Fage_P113a	307	Pulse	99	12740562	13489	1
Fage_P113a	307	Pulse	99	12752962	25889	1
Fage_P113a	307	Pulse	99	12765362	38289	1
Fage_P113a	307	Pulse	99	12777761	50688	1
Fage_P113a	307	Pulse	99	12790161	63088	1
Fage_P113a	307	Pulse	99	12802560	75487	1
Fage_P113a	307	Pulse	99	12814960	87887	1
Fage_P113a	307	Pulse	99	12827359	100286	1
Fage_P113a	307	Pulse	99	12839759	112686	1
Fage_P113a	308	Picture	stroop neutral close	12851691	0	1	24991	2	0	next	hit	1449
Fage_P113a	308	Pulse	99	12852159	468	1
Fage_P113a	308	Response	1	12860358	8667	1
Fage_P113a	308	Pulse	99	12864558	12867	1
Fage_P113a	309	Picture	stroop neutral close	12876682	0	1	24990	2	0	next	incorrect	1454
Fage_P113a	309	Pulse	99	12876958	276	1
Fage_P113a	309	Pulse	99	12889357	12675	1
Fage_P113a	309	Response	2	12895297	18615	1
Fage_P113a	310	Picture	stroop neutral close	12901672	0	1	24824	2	0	next	incorrect	1457
Fage_P113a	310	Pulse	99	12901757	85	1
Fage_P113a	310	Response	2	12912656	10984	1
Fage_P113a	310	Pulse	99	12914156	12484	1
Fage_P113a	311	Picture	stroop neutral close	12926496	0	1	24823	3	0	next	incorrect	1461
Fage_P113a	311	Pulse	99	12926556	60	1
Fage_P113a	311	Response	2	12936646	10150	1
Fage_P113a	311	Pulse	99	12938955	12459	1
Fage_P113a	312	Picture	stroop neutral close	12951319	0	2	24824	3	0	next	hit	1465
Fage_P113a	312	Pulse	99	12951355	36	1
Fage_P113a	312	Response	1	12961665	10346	1
Fage_P113a	312	Pulse	99	12963755	12436	1
Fage_P113a	313	Picture	stroop neutral close	12976143	0	1	24824	2	0	next	hit	1469
Fage_P113a	313	Pulse	99	12976154	11	1
Fage_P113a	313	Response	1	12984514	8371	1
Fage_P113a	313	Pulse	99	12988554	12411	1
Fage_P113a	313	Pulse	99	13000954	24811	1
Fage_P113a	314	Picture	Fixation Cross Stroop	13000967	0	1	124618	2	0	next	other	0
Fage_P113a	314	Pulse	99	13013353	12386	1
Fage_P113a	314	Pulse	99	13025753	24786	1
Fage_P113a	314	Pulse	99	13038152	37185	1
Fage_P113a	314	Pulse	99	13050552	49585	1
Fage_P113a	314	Pulse	99	13062951	61984	1
Fage_P113a	314	Pulse	99	13075351	74384	1
Fage_P113a	314	Pulse	99	13087751	86784	1
Fage_P113a	314	Pulse	99	13100150	99183	1
Fage_P113a	314	Pulse	99	13112550	111583	1
Fage_P113a	314	Pulse	99	13124949	123982	1
Fage_P113a	315	Picture	stroop neutral close	13125585	0	1	24824	2	0	next	incorrect	1484
Fage_P113a	315	Response	2	13136329	10744	1
Fage_P113a	315	Pulse	99	13137349	11764	1
Fage_P113a	315	Pulse	99	13149748	24163	1
Fage_P113a	316	Picture	stroop neutral close	13150409	0	1	24990	3	0	next	hit	1488
Fage_P113a	316	Response	1	13160998	10589	1
Fage_P113a	316	Pulse	99	13162148	11739	1
Fage_P113a	316	Pulse	99	13174548	24139	1
Fage_P113a	317	Picture	stroop neutral close	13175399	0	2	24824	3	0	next	incorrect	1492
Fage_P113a	317	Response	2	13183667	8268	1
Fage_P113a	317	Pulse	99	13186947	11548	1
Fage_P113a	317	Pulse	99	13199347	23948	1
Fage_P113a	318	Picture	stroop neutral close	13200223	0	1	24990	3	0	next	incorrect	1496
Fage_P113a	318	Response	2	13207946	7723	1
Fage_P113a	318	Pulse	99	13211746	11523	1
Fage_P113a	318	Pulse	99	13224146	23923	1
Fage_P113a	319	Picture	stroop neutral close	13225213	0	2	24824	3	0	next	incorrect	1500
Fage_P113a	319	Response	2	13233296	8083	1
Fage_P113a	319	Pulse	99	13236545	11332	1
Fage_P113a	319	Pulse	99	13248945	23732	1
Fage_P113a	320	Picture	stroop neutral close	13250037	0	1	24824	2	0	next	incorrect	1504
Fage_P113a	320	Response	2	13257895	7858	1
Fage_P113a	320	Pulse	99	13261345	11308	1
Fage_P113a	320	Pulse	99	13273744	23707	1
Fage_P113a	321	Picture	Fixation Cross Stroop	13274861	0	1	124618	2	0	next	other	0
Fage_P113a	321	Pulse	99	13286144	11283	1
Fage_P113a	321	Pulse	99	13298543	23682	1
Fage_P113a	321	Pulse	99	13310943	36082	1
Fage_P113a	321	Pulse	99	13323343	48482	1
Fage_P113a	321	Pulse	99	13335742	60881	1
Fage_P113a	321	Pulse	99	13348152	73291	1
Fage_P113a	321	Pulse	99	13360551	85690	1
Fage_P113a	321	Pulse	99	13372951	98090	1
Fage_P113a	321	Pulse	99	13385350	110489	1
Fage_P113a	321	Pulse	99	13397750	122889	1
Fage_P113a	322	Picture	stroop maximum incongruent	13399479	0	1	24824	2	0	next	hit	1519
Fage_P113a	322	Response	1	13407830	8351	1
Fage_P113a	322	Pulse	99	13410149	10670	1
Fage_P113a	322	Pulse	99	13422549	23070	1
Fage_P113a	323	Picture	stroop maximum incongruent	13424303	0	1	24824	2	0	next	hit	1524
Fage_P113a	323	Pulse	99	13434949	10646	1
Fage_P113a	323	Response	1	13435409	11106	1
Fage_P113a	323	Pulse	99	13447348	23045	1
Fage_P113a	324	Picture	stroop maximum incongruent	13449127	0	1	24824	2	0	next	hit	1527
Fage_P113a	324	Response	1	13457818	8691	1
Fage_P113a	324	Pulse	99	13459748	10621	1
Fage_P113a	324	Pulse	99	13472147	23020	1
Fage_P113a	325	Picture	stroop maximum incongruent	13473951	0	1	24823	2	0	next	incorrect	1531
Fage_P113a	325	Response	2	13484237	10286	1
Fage_P113a	325	Pulse	99	13484547	10596	1
Fage_P113a	325	Pulse	99	13496947	22996	1
Fage_P113a	326	Picture	stroop maximum incongruent	13498774	0	1	24824	2	0	next	hit	1535
Fage_P113a	326	Response	1	13507456	8682	1
Fage_P113a	326	Pulse	99	13509346	10572	1
Fage_P113a	326	Pulse	99	13521746	22972	1
Fage_P113a	327	Picture	stroop maximum incongruent	13523598	0	1	24824	2	0	next	hit	1540
Fage_P113a	327	Pulse	99	13534145	10547	1
Fage_P113a	327	Response	1	13539535	15937	1
Fage_P113a	327	Response	2	13544255	20657	1
Fage_P113a	327	Pulse	99	13546545	22947	1
Fage_P113a	328	Picture	Fixation Cross Stroop	13548422	0	1	124618	2	0	next	other	0
Fage_P113a	328	Pulse	99	13558945	10523	1
Fage_P113a	328	Pulse	99	13571344	22922	1
Fage_P113a	328	Pulse	99	13583744	35322	1
Fage_P113a	328	Pulse	99	13596143	47721	1
Fage_P113a	328	Pulse	99	13608543	60121	1
Fage_P113a	328	Pulse	99	13620942	72520	1
Fage_P113a	328	Pulse	99	13633342	84920	1
Fage_P113a	328	Pulse	99	13645742	97320	1
Fage_P113a	328	Pulse	99	13658141	109719	1
Fage_P113a	328	Pulse	99	13670541	122119	1
Fage_P113a	329	Picture	stroop maximum incongruent	13673040	0	1	24824	2	0	next	incorrect	1556
Fage_P113a	329	Pulse	99	13682940	9900	1
Fage_P113a	329	Response	2	13683710	10670	1
Fage_P113a	329	Pulse	99	13695340	22300	1
Fage_P113a	330	Picture	stroop maximum incongruent	13697864	0	1	24824	2	0	next	incorrect	1560
Fage_P113a	330	Pulse	99	13707740	9876	1
Fage_P113a	330	Response	2	13713059	15195	1
Fage_P113a	330	Pulse	99	13720139	22275	1
Fage_P113a	331	Picture	stroop maximum incongruent	13722688	0	1	24823	3	0	next	hit	1563
Fage_P113a	331	Response	1	13732489	9801	1
Fage_P113a	331	Pulse	99	13732538	9850	1
Fage_P113a	331	Pulse	99	13744938	22250	1
Fage_P113a	332	Picture	stroop maximum incongruent	13747511	0	2	24824	3	0	next	hit	1568
Fage_P113a	332	Pulse	99	13757338	9827	1
Fage_P113a	332	Response	1	13757348	9837	1
Fage_P113a	332	Pulse	99	13769737	22226	1
Fage_P113a	333	Picture	stroop maximum incongruent	13772335	0	1	24824	2	0	next	hit	1572
Fage_P113a	333	Pulse	99	13782137	9802	1
Fage_P113a	333	Response	1	13782417	10082	1
Fage_P113a	333	Pulse	99	13794536	22201	1
Fage_P113a	334	Picture	stroop maximum incongruent	13797159	0	1	24824	2	0	next	incorrect	1576
Fage_P113a	334	Pulse	99	13806936	9777	1
Fage_P113a	334	Response	2	13808996	11837	1
Fage_P113a	334	Pulse	99	13819336	22177	1
Fage_P113a	335	Picture	Fixation Cross Stroop	13821983	0	1	124618	2	0	next	other	0
Fage_P113a	335	Pulse	99	13831735	9752	1
Fage_P113a	335	Pulse	99	13844135	22152	1
Fage_P113a	335	Pulse	99	13856534	34551	1
Fage_P113a	335	Pulse	99	13868934	46951	1
Fage_P113a	335	Pulse	99	13881334	59351	1
Fage_P113a	335	Pulse	99	13893733	71750	1
Fage_P113a	335	Pulse	99	13906133	84150	1
Fage_P113a	335	Pulse	99	13918532	96549	1
Fage_P113a	335	Pulse	99	13930932	108949	1
Fage_P113a	335	Pulse	99	13943332	121349	1
Fage_P113a	336	Picture	stroop maximum incongruent	13946601	0	1	24824	2	0	next	hit	1591
Fage_P113a	336	Pulse	99	13955731	9130	1
Fage_P113a	336	Response	1	13956121	9520	1
Fage_P113a	336	Pulse	99	13968131	21530	1
Fage_P113a	337	Picture	stroop maximum incongruent	13971425	0	1	24823	3	0	next	hit	1594
Fage_P113a	337	Response	1	13979940	8515	1
Fage_P113a	337	Pulse	99	13980530	9105	1
Fage_P113a	337	Pulse	99	13992930	21505	1
Fage_P113a	338	Picture	stroop maximum incongruent	13996248	0	2	24824	3	0	next	incorrect	1599
Fage_P113a	338	Pulse	99	14005329	9081	1
Fage_P113a	338	Response	2	14005569	9321	1
Fage_P113a	338	Pulse	99	14017729	21481	1
Fage_P113a	339	Picture	stroop maximum incongruent	14021072	0	1	24824	2	0	next	hit	1602
Fage_P113a	339	Response	1	14028879	7807	1
Fage_P113a	339	Pulse	99	14030128	9056	1
Fage_P113a	339	Pulse	99	14042528	21456	1
Fage_P113a	340	Picture	stroop maximum incongruent	14045896	0	1	24990	2	0	next	hit	1606
Fage_P113a	340	Response	1	14054798	8902	1
Fage_P113a	340	Pulse	99	14054927	9031	1
Fage_P113a	340	Pulse	99	14067327	21431	1
Fage_P113a	341	Picture	stroop maximum incongruent	14070886	0	1	24824	2	0	next	incorrect	1611
Fage_P113a	341	Pulse	99	14079727	8841	1
Fage_P113a	341	Response	2	14079907	9021	1
Fage_P113a	341	Pulse	99	14092126	21240	1
Fage_P113a	342	Picture	Fixation Cross Stroop	14095710	0	1	124619	2	0	next	other	0
Fage_P113a	342	Pulse	99	14104526	8816	1
Fage_P113a	342	Pulse	99	14116925	21215	1
Fage_P113a	342	Pulse	99	14129325	33615	1
Fage_P113a	342	Pulse	99	14141725	46015	1
Fage_P113a	342	Pulse	99	14154124	58414	1
Fage_P113a	342	Pulse	99	14166524	70814	1
Fage_P113a	342	Pulse	99	14178923	83213	1
Fage_P113a	342	Pulse	99	14191323	95613	1
Fage_P113a	342	Pulse	99	14203723	108013	1
Fage_P113a	342	Pulse	99	14216122	120412	1
Fage_P113a	343	Picture	stroop maximum incongruent	14220329	0	1	24990	2	0	next	incorrect	1626
Fage_P113a	343	Pulse	99	14228522	8193	1
Fage_P113a	343	Response	2	14231182	10853	1
Fage_P113a	343	Pulse	99	14240921	20592	1
Fage_P113a	344	Picture	stroop maximum incongruent	14245319	0	1	24824	2	0	next	hit	1629
Fage_P113a	344	Response	1	14253291	7972	1
Fage_P113a	344	Pulse	99	14253321	8002	1
Fage_P113a	344	Pulse	99	14265721	20402	1
Fage_P113a	345	Picture	stroop maximum incongruent	14270143	0	1	24823	2	0	next	incorrect	1634
Fage_P113a	345	Pulse	99	14278120	7977	1
Fage_P113a	345	Response	2	14279120	8977	1
Fage_P113a	345	Pulse	99	14290520	20377	1
Fage_P113a	346	Picture	stroop maximum incongruent	14294966	0	1	24991	2	0	next	incorrect	1638
Fage_P113a	346	Pulse	99	14302919	7953	1
Fage_P113a	346	Response	2	14305059	10093	1
Fage_P113a	346	Pulse	99	14315319	20353	1
Fage_P113a	347	Picture	stroop maximum incongruent	14319957	0	1	24823	3	0	next	incorrect	1642
Fage_P113a	347	Pulse	99	14327718	7761	1
Fage_P113a	347	Response	2	14328538	8581	1
Fage_P113a	347	Pulse	99	14340118	20161	1
Fage_P113a	348	Picture	stroop maximum incongruent	14344780	0	2	24824	3	0	next	incorrect	1646
Fage_P113a	348	Pulse	99	14352517	7737	1
Fage_P113a	348	Response	2	14355447	10667	1
Fage_P113a	348	Pulse	99	14364917	20137	1
Fage_P113a	349	Picture	Fixation Cross Stroop	14369604	0	1	124619	2	0	next	other	0
Fage_P113a	349	Pulse	99	14377317	7713	1
Fage_P113a	349	Pulse	99	14389716	20112	1
Fage_P113a	349	Pulse	99	14402116	32512	1
Fage_P113a	349	Pulse	99	14414515	44911	1
Fage_P113a	349	Pulse	99	14426915	57311	1
Fage_P113a	349	Pulse	99	14439315	69711	1
Fage_P113a	349	Pulse	99	14451714	82110	1
Fage_P113a	349	Pulse	99	14464114	94510	1
Fage_P113a	349	Pulse	99	14476513	106909	1
Fage_P113a	349	Pulse	99	14488913	119309	1
Fage_P113a	350	Picture	End Stroop	14494223	0	1	46962	2	0	next	other	0
Fage_P113a	350	Pulse	99	14501313	7090	1
Fage_P113a	350	Pulse	99	14513712	19489	1
Fage_P113a	350	Pulse	99	14526112	31889	1
