# Supplementary material for: Towards clinical applicability of fMRI via systematic filtering
Source: PLoS One. 2025 May 12;20(5):e0321088. doi: 10.1371/journal.pone.0321088 (PMC12068634; doi:10.1371/journal.pone.0321088)
Supplement: S1 Code — (ZIP) [file pone.0321088.s001.zip › PLOS_DATA_CODE/Logfiles/Fage_P113b-fage.log]

Scenario - Fage Final
Logfile written - 10/07/2013 13:59:41

Subject	Trial	Event Type	Code	Time	TTime	Uncertainty	Duration	Uncertainty	ReqTime	ReqDur	Stim Type	Pair Index

Fage_P113b	1	Pulse	99	85610	95606	1
Fage_P113b	2	Picture	Instruction Sternberg Symbols	85796	0	1	37318	3	0	next	other	0
Fage_P113b	2	Pulse	99	98009	12213	1
Fage_P113b	2	Pulse	99	110409	24613	1
Fage_P113b	2	Pulse	99	122808	37012	1
Fage_P113b	3	Picture	Encoding Sternberg Symbols	123114	0	2	24824	3	0	next	other	0
Fage_P113b	3	Pulse	99	135208	12094	1
Fage_P113b	3	Pulse	99	147607	24493	1
Fage_P113b	4	Picture	Fixation Cross Sternberg Symbols after Encoding	147938	0	1	12495	2	0	next	other	0
Fage_P113b	4	Pulse	99	160007	12069	1
Fage_P113b	5	Picture	Stroop Sternberg	160433	0	1	24824	2	0	next	incorrect	12
Fage_P113b	5	Response	2	172236	11803	1
Fage_P113b	5	Pulse	99	172406	11973	1
Fage_P113b	5	Pulse	99	184806	24373	1
Fage_P113b	6	Picture	Fixation Cross Sternberg Symbols after Stroop	185257	0	1	37319	2	0	next	other	0
Fage_P113b	6	Pulse	99	197206	11949	1
Fage_P113b	6	Pulse	99	209605	24348	1
Fage_P113b	6	Pulse	99	222005	36748	1
Fage_P113b	7	Picture	Retrieval Sternberg Symbols	222576	0	1	24824	2	0	next	hit	21
Fage_P113b	7	Pulse	99	234404	11828	1
Fage_P113b	7	Response	1	240784	18208	1
Fage_P113b	7	Pulse	99	246804	24228	1
Fage_P113b	8	Picture	Fixation Cross after Retrieval	247400	0	1	112290	2	0	next	other	0
Fage_P113b	8	Pulse	99	259204	11804	1
Fage_P113b	8	Pulse	99	271603	24203	1
Fage_P113b	8	Pulse	99	284003	36603	1
Fage_P113b	8	Pulse	99	296402	49002	1
Fage_P113b	8	Pulse	99	308802	61402	1
Fage_P113b	8	Pulse	99	321201	73801	1
Fage_P113b	8	Pulse	99	333601	86201	1
Fage_P113b	8	Pulse	99	346001	98601	1
Fage_P113b	8	Pulse	99	358400	111000	1
Fage_P113b	9	Picture	Encoding Sternberg Symbols	359690	0	1	24823	2	0	next	other	0
Fage_P113b	9	Pulse	99	370800	11110	1
Fage_P113b	9	Pulse	99	383199	23509	1
Fage_P113b	10	Picture	Fixation Cross Sternberg Symbols after Encoding	384513	0	1	12496	2	0	next	other	0
Fage_P113b	10	Pulse	99	395599	11086	1
Fage_P113b	11	Picture	Stroop Sternberg	397009	0	1	24823	2	0	next	incorrect	39
Fage_P113b	11	Response	2	406519	9510	1
Fage_P113b	11	Pulse	99	407998	10989	1
Fage_P113b	11	Pulse	99	420398	23389	1
Fage_P113b	12	Picture	Fixation Cross Sternberg Symbols after Stroop	421832	0	1	37319	2	0	next	other	0
Fage_P113b	12	Pulse	99	432798	10966	1
Fage_P113b	12	Pulse	99	445197	23365	1
Fage_P113b	12	Pulse	99	457597	35765	1
Fage_P113b	13	Picture	Retrieval Sternberg Symbols	459151	0	1	24824	2	0	next	hit	49
Fage_P113b	13	Pulse	99	469996	10845	1
Fage_P113b	13	Pulse	99	482396	23245	1
Fage_P113b	13	Response	1	483626	24475	1
Fage_P113b	14	Picture	Fixation Cross after Retrieval	483975	0	1	149442	2	0	next	other	0
Fage_P113b	14	Pulse	99	494796	10821	1
Fage_P113b	14	Pulse	99	507195	23220	1
Fage_P113b	14	Pulse	99	519595	35620	1
Fage_P113b	14	Pulse	99	531994	48019	1
Fage_P113b	14	Pulse	99	544394	60419	1
Fage_P113b	14	Pulse	99	556793	72818	1
Fage_P113b	14	Pulse	99	569193	85218	1
Fage_P113b	14	Pulse	99	581593	97618	1
Fage_P113b	14	Pulse	99	593992	110017	1
Fage_P113b	14	Pulse	99	606392	122417	1
Fage_P113b	14	Pulse	99	618791	134816	1
Fage_P113b	14	Pulse	99	631191	147216	1
Fage_P113b	15	Picture	Encoding Sternberg Symbols	633417	0	1	24824	2	0	next	other	0
Fage_P113b	15	Pulse	99	643591	10174	1
Fage_P113b	15	Pulse	99	655990	22573	1
Fage_P113b	16	Picture	Fixation Cross Sternberg Symbols after Encoding	658241	0	1	12495	2	0	next	other	0
Fage_P113b	16	Pulse	99	668390	10149	1
Fage_P113b	17	Picture	Stroop Sternberg	670736	0	1	24824	2	0	next	hit	70
Fage_P113b	17	Pulse	99	680789	10053	1
Fage_P113b	17	Response	1	681039	10303	1
Fage_P113b	17	Pulse	99	693189	22453	1
Fage_P113b	18	Picture	Fixation Cross Sternberg Symbols after Stroop	695560	0	1	37319	2	0	next	other	0
Fage_P113b	18	Pulse	99	705588	10028	1
Fage_P113b	18	Pulse	99	717988	22428	1
Fage_P113b	18	Pulse	99	730388	34828	1
Fage_P113b	19	Picture	Retrieval Sternberg Symbols	732879	0	1	24823	2	0	next	hit	78
Fage_P113b	19	Pulse	99	742787	9908	1
Fage_P113b	19	Response	1	746667	13788	1
Fage_P113b	19	Pulse	99	755187	22308	1
Fage_P113b	20	Picture	Fixation Cross after Retrieval	757702	0	1	124619	2	0	next	other	0
Fage_P113b	20	Pulse	99	767586	9884	1
Fage_P113b	20	Pulse	99	779986	22284	1
Fage_P113b	20	Pulse	99	792385	34683	1
Fage_P113b	20	Pulse	99	804785	47083	1
Fage_P113b	20	Pulse	99	817185	59483	1
Fage_P113b	20	Pulse	99	829584	71882	1
Fage_P113b	20	Pulse	99	841984	84282	1
Fage_P113b	20	Pulse	99	854383	96681	1
Fage_P113b	20	Pulse	99	866783	109081	1
Fage_P113b	20	Pulse	99	879183	121481	1
Fage_P113b	21	Picture	Encoding Sternberg Symbols	882321	0	1	24823	3	0	next	other	0
Fage_P113b	21	Pulse	99	891582	9261	1
Fage_P113b	21	Pulse	99	903982	21661	1
Fage_P113b	22	Picture	Fixation Cross Sternberg Symbols after Encoding	907144	0	2	12496	3	0	next	other	0
Fage_P113b	22	Pulse	99	916381	9237	1
Fage_P113b	23	Picture	Stroop Sternberg	919640	0	1	24823	2	0	next	hit	97
Fage_P113b	23	Response	1	928741	9101	1
Fage_P113b	23	Pulse	99	928781	9141	1
Fage_P113b	23	Pulse	99	941180	21540	1
Fage_P113b	24	Picture	Fixation Cross Sternberg Symbols after Stroop	944463	0	1	37319	2	0	next	other	0
Fage_P113b	24	Pulse	99	953580	9117	1
Fage_P113b	24	Pulse	99	965980	21517	1
Fage_P113b	24	Pulse	99	978379	33916	1
Fage_P113b	25	Picture	Retrieval Sternberg Symbols	981782	0	1	24824	2	0	next	incorrect	106
Fage_P113b	25	Pulse	99	990779	8997	1
Fage_P113b	25	Response	2	994218	12436	1
Fage_P113b	25	Pulse	99	1003178	21396	1
Fage_P113b	26	Picture	Fixation Cross after Retrieval	1006606	0	1	137114	2	0	next	other	0
Fage_P113b	26	Pulse	99	1015578	8972	1
Fage_P113b	26	Pulse	99	1027977	21371	1
Fage_P113b	26	Pulse	99	1040377	33771	1
Fage_P113b	26	Pulse	99	1052777	46171	1
Fage_P113b	26	Pulse	99	1065176	58570	1
Fage_P113b	26	Pulse	99	1077576	70970	1
Fage_P113b	26	Pulse	99	1089975	83369	1
Fage_P113b	26	Pulse	99	1102375	95769	1
Fage_P113b	26	Pulse	99	1114774	108168	1
Fage_P113b	26	Pulse	99	1127174	120568	1
Fage_P113b	26	Pulse	99	1139574	132968	1
Fage_P113b	27	Picture	Encoding Sternberg Symbols	1143720	0	1	24823	2	0	next	other	0
Fage_P113b	27	Pulse	99	1151973	8253	1
Fage_P113b	27	Pulse	99	1164373	20653	1
Fage_P113b	28	Picture	Fixation Cross Sternberg Symbols after Encoding	1168543	0	1	12496	2	0	next	other	0
Fage_P113b	28	Pulse	99	1176772	8229	1
Fage_P113b	29	Picture	Stroop Sternberg	1181039	0	1	24823	2	0	next	incorrect	127
Fage_P113b	29	Pulse	99	1189172	8133	1
Fage_P113b	29	Response	2	1189752	8713	1
Fage_P113b	29	Pulse	99	1201572	20533	1
Fage_P113b	30	Picture	Fixation Cross Sternberg Symbols after Stroop	1205862	0	1	37319	2	0	next	other	0
Fage_P113b	30	Pulse	99	1213971	8109	1
Fage_P113b	30	Pulse	99	1226371	20509	1
Fage_P113b	30	Pulse	99	1238770	32908	1
Fage_P113b	31	Picture	Retrieval Sternberg Symbols	1243181	0	1	24824	2	0	next	hit	136
Fage_P113b	31	Pulse	99	1251170	7989	1
Fage_P113b	31	Pulse	99	1263569	20388	1
Fage_P113b	31	Response	1	1265259	22078	1
Fage_P113b	32	Picture	Fixation Cross after Retrieval	1268005	0	1	124618	2	0	next	other	0
Fage_P113b	32	Pulse	99	1275969	7964	1
Fage_P113b	32	Pulse	99	1288369	20364	1
Fage_P113b	32	Pulse	99	1300768	32763	1
Fage_P113b	32	Pulse	99	1313168	45163	1
Fage_P113b	32	Pulse	99	1325577	57572	1
Fage_P113b	32	Pulse	99	1337977	69972	1
Fage_P113b	32	Pulse	99	1350376	82371	1
Fage_P113b	32	Pulse	99	1362776	94771	1
Fage_P113b	32	Pulse	99	1375176	107171	1
Fage_P113b	32	Pulse	99	1387575	119570	1
Fage_P113b	33	Picture	Encoding Sternberg Symbols	1392623	0	1	24824	2	0	next	other	0
Fage_P113b	33	Pulse	99	1399975	7352	1
Fage_P113b	33	Pulse	99	1412374	19751	1
Fage_P113b	34	Picture	Fixation Cross Sternberg Symbols after Encoding	1417447	0	1	12495	2	0	next	other	0
Fage_P113b	34	Pulse	99	1424774	7327	1
Fage_P113b	35	Picture	Stroop Sternberg	1429942	0	1	24824	2	0	next	incorrect	155
Fage_P113b	35	Pulse	99	1437174	7232	1
Fage_P113b	35	Response	2	1438153	8211	1
Fage_P113b	35	Pulse	99	1449573	19631	1
Fage_P113b	36	Picture	Fixation Cross Sternberg Symbols after Stroop	1454766	0	1	37319	2	0	next	other	0
Fage_P113b	36	Pulse	99	1461973	7207	1
Fage_P113b	36	Pulse	99	1474372	19606	1
Fage_P113b	36	Pulse	99	1486772	32006	1
Fage_P113b	37	Picture	Retrieval Sternberg Symbols	1492085	0	1	24824	2	0	next	hit	163
Fage_P113b	37	Pulse	99	1499171	7086	1
Fage_P113b	37	Response	1	1503861	11776	1
Fage_P113b	37	Pulse	99	1511571	19486	1
Fage_P113b	38	Picture	Fixation Cross after Retrieval	1516909	0	1	112289	3	0	next	other	0
Fage_P113b	38	Pulse	99	1523971	7062	1
Fage_P113b	38	Pulse	99	1536370	19461	1
Fage_P113b	38	Pulse	99	1548770	31861	1
Fage_P113b	38	Pulse	99	1561169	44260	1
Fage_P113b	38	Pulse	99	1573569	56660	1
Fage_P113b	38	Pulse	99	1585968	69059	1
Fage_P113b	38	Pulse	99	1598368	81459	1
Fage_P113b	38	Pulse	99	1610768	93859	1
Fage_P113b	38	Pulse	99	1623167	106258	1
Fage_P113b	39	Picture	Encoding Sternberg Symbols	1629198	0	2	24824	3	0	next	other	0
Fage_P113b	39	Pulse	99	1635567	6369	1
Fage_P113b	39	Pulse	99	1647966	18768	1
Fage_P113b	40	Picture	Fixation Cross Sternberg Symbols after Encoding	1654022	0	1	12495	2	0	next	other	0
Fage_P113b	40	Pulse	99	1660366	6344	1
Fage_P113b	41	Picture	Stroop Sternberg	1666517	0	1	24824	2	0	next	hit	182
Fage_P113b	41	Pulse	99	1672766	6249	1
Fage_P113b	41	Response	1	1678615	12098	1
Fage_P113b	41	Pulse	99	1685165	18648	1
Fage_P113b	42	Picture	Fixation Cross Sternberg Symbols after Stroop	1691341	0	1	37319	2	0	next	other	0
Fage_P113b	42	Pulse	99	1697565	6224	1
Fage_P113b	42	Pulse	99	1709964	18623	1
Fage_P113b	42	Pulse	99	1722364	31023	1
Fage_P113b	43	Picture	Retrieval Sternberg Symbols	1728660	0	1	24824	2	0	next	incorrect	190
Fage_P113b	43	Pulse	99	1734763	6103	1
Fage_P113b	43	Response	2	1740713	12053	1
Fage_P113b	43	Pulse	99	1747163	18503	1
Fage_P113b	44	Picture	Fixation Cross after Retrieval	1753484	0	1	112290	2	0	next	other	0
Fage_P113b	44	Pulse	99	1759563	6079	1
Fage_P113b	44	Pulse	99	1771962	18478	1
Fage_P113b	44	Pulse	99	1784362	30878	1
Fage_P113b	44	Pulse	99	1796761	43277	1
Fage_P113b	44	Pulse	99	1809161	55677	1
Fage_P113b	44	Pulse	99	1821561	68077	1
Fage_P113b	44	Pulse	99	1833960	80476	1
Fage_P113b	44	Pulse	99	1846360	92876	1
Fage_P113b	44	Pulse	99	1858759	105275	1
Fage_P113b	45	Picture	Encoding Sternberg Symbols	1865774	0	1	24823	2	0	next	other	0
Fage_P113b	45	Pulse	99	1871159	5385	1
Fage_P113b	45	Pulse	99	1883558	17784	1
Fage_P113b	46	Picture	Fixation Cross Sternberg Symbols after Encoding	1890597	0	1	12496	2	0	next	other	0
Fage_P113b	46	Pulse	99	1895958	5361	1
Fage_P113b	47	Picture	Stroop Sternberg	1903093	0	1	24823	2	0	next	incorrect	209
Fage_P113b	47	Pulse	99	1908358	5265	1
Fage_P113b	47	Response	2	1913077	9984	1
Fage_P113b	47	Pulse	99	1920757	17664	1
Fage_P113b	48	Picture	Fixation Cross Sternberg Symbols after Stroop	1927916	0	1	37319	2	0	next	other	0
Fage_P113b	48	Pulse	99	1933157	5241	1
Fage_P113b	48	Pulse	99	1945556	17640	1
Fage_P113b	48	Pulse	99	1957956	30040	1
Fage_P113b	49	Picture	Retrieval Sternberg Symbols	1965235	0	1	24824	2	0	next	miss	0
Fage_P113b	49	Pulse	99	1970355	5120	1
Fage_P113b	49	Pulse	99	1982755	17520	1
Fage_P113b	50	Picture	Fixation Cross after Retrieval	1990059	0	1	137114	2	0	next	false_alarm	219
Fage_P113b	50	Response	2	1990285	226	1
Fage_P113b	50	Pulse	99	1995154	5095	1
Fage_P113b	50	Pulse	99	2007554	17495	1
Fage_P113b	50	Pulse	99	2019954	29895	1
Fage_P113b	50	Pulse	99	2032353	42294	1
Fage_P113b	50	Pulse	99	2044753	54694	1
Fage_P113b	50	Pulse	99	2057152	67093	1
Fage_P113b	50	Pulse	99	2069552	79493	1
Fage_P113b	50	Pulse	99	2081952	91893	1
Fage_P113b	50	Pulse	99	2094351	104292	1
Fage_P113b	50	Pulse	99	2106751	116692	1
Fage_P113b	50	Pulse	99	2119150	129091	1
Fage_P113b	51	Picture	Encoding Sternberg Symbols	2127173	0	1	24823	2	0	next	other	0
Fage_P113b	51	Pulse	99	2131550	4377	1
Fage_P113b	51	Pulse	99	2143950	16777	1
Fage_P113b	52	Picture	Fixation Cross Sternberg Symbols after Encoding	2151996	0	1	12495	3	0	next	other	0
Fage_P113b	52	Pulse	99	2156349	4353	1
Fage_P113b	53	Picture	Stroop Sternberg	2164491	0	2	24824	3	0	next	hit	238
Fage_P113b	53	Pulse	99	2168749	4258	1
Fage_P113b	53	Response	1	2174678	10187	1
Fage_P113b	53	Pulse	99	2181148	16657	1
Fage_P113b	54	Picture	Fixation Cross Sternberg Symbols after Stroop	2189315	0	1	37319	2	0	next	other	0
Fage_P113b	54	Pulse	99	2193548	4233	1
Fage_P113b	54	Pulse	99	2205947	16632	1
Fage_P113b	54	Pulse	99	2218347	29032	1
Fage_P113b	55	Picture	Retrieval Sternberg Symbols	2226634	0	1	24824	2	0	next	incorrect	247
Fage_P113b	55	Pulse	99	2230747	4113	1
Fage_P113b	55	Pulse	99	2243146	16512	1
Fage_P113b	55	Response	2	2248226	21592	1
Fage_P113b	56	Picture	Fixation Cross after Retrieval	2251458	0	1	124618	2	0	next	other	0
Fage_P113b	56	Pulse	99	2255546	4088	1
Fage_P113b	56	Pulse	99	2267945	16487	1
Fage_P113b	56	Pulse	99	2280345	28887	1
Fage_P113b	56	Pulse	99	2292744	41286	1
Fage_P113b	56	Pulse	99	2305144	53686	1
Fage_P113b	56	Pulse	99	2317544	66086	1
Fage_P113b	56	Pulse	99	2329943	78485	1
Fage_P113b	56	Pulse	99	2342343	90885	1
Fage_P113b	56	Pulse	99	2354742	103284	1
Fage_P113b	56	Pulse	99	2367142	115684	1
Fage_P113b	57	Picture	Encoding Sternberg Symbols	2376076	0	1	24824	2	0	next	other	0
Fage_P113b	57	Pulse	99	2379542	3466	1
Fage_P113b	57	Pulse	99	2391941	15865	1
Fage_P113b	58	Picture	Fixation Cross Sternberg Symbols after Encoding	2400900	0	1	12495	2	0	next	other	0
Fage_P113b	58	Pulse	99	2404341	3441	1
Fage_P113b	59	Picture	Stroop Sternberg	2413395	0	1	24824	2	0	next	incorrect	266
Fage_P113b	59	Pulse	99	2416740	3345	1
Fage_P113b	59	Response	2	2421900	8505	1
Fage_P113b	59	Pulse	99	2429140	15745	1
Fage_P113b	60	Picture	Fixation Cross Sternberg Symbols after Stroop	2438219	0	1	37319	2	0	next	other	0
Fage_P113b	60	Pulse	99	2441539	3320	1
Fage_P113b	60	Pulse	99	2453939	15720	1
Fage_P113b	60	Pulse	99	2466339	28120	1
Fage_P113b	61	Picture	Retrieval Sternberg Symbols	2475538	0	1	24824	2	0	next	incorrect	275
Fage_P113b	61	Pulse	99	2478738	3200	1
Fage_P113b	61	Pulse	99	2491138	15600	1
Fage_P113b	61	Response	2	2495237	19699	1
Fage_P113b	62	Picture	Fixation Cross after Retrieval	2500362	0	1	149442	2	0	next	other	0
Fage_P113b	62	Pulse	99	2503537	3175	1
Fage_P113b	62	Pulse	99	2515937	15575	1
Fage_P113b	62	Pulse	99	2528336	27974	1
Fage_P113b	62	Pulse	99	2540736	40374	1
Fage_P113b	62	Pulse	99	2553136	52774	1
Fage_P113b	62	Pulse	99	2565535	65173	1
Fage_P113b	62	Pulse	99	2577935	77573	1
Fage_P113b	62	Pulse	99	2590334	89972	1
Fage_P113b	62	Pulse	99	2602734	102372	1
Fage_P113b	62	Pulse	99	2615133	114771	1
Fage_P113b	62	Pulse	99	2627533	127171	1
Fage_P113b	62	Pulse	99	2639933	139571	1
Fage_P113b	63	Picture	Encoding Sternberg Symbols	2649804	0	1	24823	3	0	next	other	0
Fage_P113b	63	Pulse	99	2652332	2528	1
Fage_P113b	63	Pulse	99	2664732	14928	1
Fage_P113b	64	Picture	Fixation Cross Sternberg Symbols after Encoding	2674627	0	2	12496	3	0	next	other	0
Fage_P113b	64	Pulse	99	2677131	2504	1
Fage_P113b	65	Picture	Stroop Sternberg	2687123	0	1	24823	2	0	next	incorrect	296
Fage_P113b	65	Pulse	99	2689531	2408	1
Fage_P113b	65	Response	2	2697171	10048	1
Fage_P113b	65	Pulse	99	2701930	14807	1
Fage_P113b	66	Picture	Fixation Cross Sternberg Symbols after Stroop	2711946	0	1	37319	2	0	next	other	0
Fage_P113b	66	Pulse	99	2714330	2384	1
Fage_P113b	66	Pulse	99	2726730	14784	1
Fage_P113b	66	Pulse	99	2739129	27183	1
Fage_P113b	67	Picture	Retrieval Sternberg Symbols	2749265	0	1	24824	2	0	next	miss	0
Fage_P113b	67	Pulse	99	2751529	2264	1
Fage_P113b	67	Pulse	99	2763928	14663	1
Fage_P113b	68	Picture	Fixation Cross after Retrieval	2774089	0	1	124618	3	0	next	false_alarm	307
Fage_P113b	68	Pulse	99	2776328	2239	1
Fage_P113b	68	Response	2	2778808	4719	1
Fage_P113b	68	Pulse	99	2788727	14638	1
Fage_P113b	68	Pulse	99	2801127	27038	1
Fage_P113b	68	Pulse	99	2813527	39438	1
Fage_P113b	68	Pulse	99	2825926	51837	1
Fage_P113b	68	Pulse	99	2838326	64237	1
Fage_P113b	68	Pulse	99	2850726	76637	1
Fage_P113b	68	Pulse	99	2863125	89036	1
Fage_P113b	68	Pulse	99	2875525	101436	1
Fage_P113b	68	Pulse	99	2887926	113837	1
Fage_P113b	69	Picture	Encoding Sternberg Symbols	2898707	0	2	24824	3	0	next	other	0
Fage_P113b	69	Pulse	99	2900324	1617	1
Fage_P113b	69	Pulse	99	2912723	14016	1
Fage_P113b	70	Picture	Fixation Cross Sternberg Symbols after Encoding	2923531	0	1	12495	3	0	next	other	0
Fage_P113b	70	Pulse	99	2925123	1592	1
Fage_P113b	71	Picture	Stroop Sternberg	2936026	0	2	24824	3	0	next	incorrect	324
Fage_P113b	71	Pulse	99	2937523	1497	1
Fage_P113b	71	Response	2	2943482	7456	1
Fage_P113b	71	Pulse	99	2949922	13896	1
Fage_P113b	72	Picture	Fixation Cross Sternberg Symbols after Stroop	2960850	0	1	37319	2	0	next	other	0
Fage_P113b	72	Pulse	99	2962322	1472	1
Fage_P113b	72	Pulse	99	2974721	13871	1
Fage_P113b	72	Pulse	99	2987121	26271	1
Fage_P113b	73	Picture	Retrieval Sternberg Symbols	2998169	0	1	24824	2	0	next	incorrect	332
Fage_P113b	73	Pulse	99	2999521	1352	1
Fage_P113b	73	Response	2	3010260	12091	1
Fage_P113b	73	Pulse	99	3011920	13751	1
Fage_P113b	74	Picture	Fixation Cross after Retrieval	3022993	0	1	112290	2	0	next	other	0
Fage_P113b	74	Pulse	99	3024320	1327	1
Fage_P113b	74	Pulse	99	3036729	13736	1
Fage_P113b	74	Pulse	99	3049129	26136	1
Fage_P113b	74	Pulse	99	3061518	38525	1
Fage_P113b	74	Pulse	99	3073928	50935	1
Fage_P113b	74	Pulse	99	3086327	63334	1
Fage_P113b	74	Pulse	99	3098727	75734	1
Fage_P113b	74	Pulse	99	3111127	88134	1
Fage_P113b	74	Pulse	99	3123526	100533	1
Fage_P113b	75	Picture	Encoding Sternberg Symbols	3135283	0	1	24823	2	0	next	other	0
Fage_P113b	75	Pulse	99	3135926	643	1
Fage_P113b	75	Pulse	99	3148325	13042	1
Fage_P113b	76	Picture	Fixation Cross Sternberg Symbols after Encoding	3160106	0	1	12496	2	0	next	other	0
Fage_P113b	76	Pulse	99	3160725	619	1
Fage_P113b	77	Picture	Stroop Sternberg	3172602	0	1	24823	2	0	next	hit	351
Fage_P113b	77	Pulse	99	3173131	529	1
Fage_P113b	77	Response	1	3181534	8932	1
Fage_P113b	77	Pulse	99	3185524	12922	1
Fage_P113b	78	Picture	Fixation Cross Sternberg Symbols after Stroop	3197425	0	1	37319	2	0	next	other	0
Fage_P113b	78	Pulse	99	3197924	499	1
Fage_P113b	78	Pulse	99	3210323	12898	1
Fage_P113b	78	Pulse	99	3222723	25298	1
Fage_P113b	79	Picture	Retrieval Sternberg Symbols	3234744	0	1	24824	2	0	next	hit	360
Fage_P113b	79	Pulse	99	3235122	378	1
Fage_P113b	79	Pulse	99	3247522	12778	1
Fage_P113b	79	Response	1	3258372	23628	1
Fage_P113b	80	Picture	Fixation Cross after Retrieval	3259568	0	1	124618	2	0	next	other	0
Fage_P113b	80	Pulse	99	3259921	353	1
Fage_P113b	80	Pulse	99	3272321	12753	1
Fage_P113b	80	Pulse	99	3284721	25153	1
Fage_P113b	80	Pulse	99	3297120	37552	1
Fage_P113b	80	Pulse	99	3309520	49952	1
Fage_P113b	80	Pulse	99	3321919	62351	1
Fage_P113b	80	Pulse	99	3334319	74751	1
Fage_P113b	80	Pulse	99	3346719	87151	1
Fage_P113b	80	Pulse	99	3359118	99550	1
Fage_P113b	80	Pulse	99	3371518	111950	1
Fage_P113b	80	Pulse	99	3383917	124349	1
Fage_P113b	81	Picture	Encoding Sternberg Symbols	3384186	0	1	24824	2	0	next	other	0
Fage_P113b	81	Pulse	99	3396317	12131	1
Fage_P113b	81	Pulse	99	3408716	24530	1
Fage_P113b	82	Picture	Fixation Cross Sternberg Symbols after Encoding	3409010	0	1	12495	2	0	next	other	0
Fage_P113b	82	Pulse	99	3421116	12106	1
Fage_P113b	83	Picture	Stroop Sternberg	3421505	0	1	24824	2	0	next	miss	0
Fage_P113b	83	Pulse	99	3433516	12011	1
Fage_P113b	83	Pulse	99	3445915	24410	1
Fage_P113b	84	Picture	Fixation Cross Sternberg Symbols after Stroop	3446329	0	1	37319	2	0	next	false_alarm	382
Fage_P113b	84	Response	2	3458295	11966	1
Fage_P113b	84	Pulse	99	3458315	11986	1
Fage_P113b	84	Pulse	99	3470714	24385	1
Fage_P113b	84	Pulse	99	3483114	36785	1
Fage_P113b	85	Picture	Retrieval Sternberg Symbols	3483648	0	1	24824	2	0	next	miss	0
Fage_P113b	85	Pulse	99	3495514	11866	1
Fage_P113b	85	Pulse	99	3507913	24265	1
Fage_P113b	86	Picture	Fixation Cross after Retrieval	3508472	0	1	124618	2	0	next	other	0
Fage_P113b	86	Pulse	99	3520313	11841	1
Fage_P113b	86	Pulse	99	3532712	24240	1
Fage_P113b	86	Pulse	99	3545112	36640	1
Fage_P113b	86	Pulse	99	3557511	49039	1
Fage_P113b	86	Pulse	99	3569911	61439	1
Fage_P113b	86	Pulse	99	3582311	73839	1
Fage_P113b	86	Pulse	99	3594710	86238	1
Fage_P113b	86	Pulse	99	3607110	98638	1
Fage_P113b	86	Pulse	99	3619509	111037	1
Fage_P113b	86	Pulse	99	3631909	123437	1
Fage_P113b	87	Picture	Encoding Sternberg Symbols	3633090	0	1	24824	2	0	next	other	0
Fage_P113b	87	Pulse	99	3644309	11219	1
Fage_P113b	87	Pulse	99	3656708	23618	1
Fage_P113b	88	Picture	Fixation Cross Sternberg Symbols after Encoding	3657914	0	1	12495	2	0	next	other	0
Fage_P113b	88	Pulse	99	3669108	11194	1
Fage_P113b	89	Picture	Stroop Sternberg	3670409	0	1	24824	2	0	next	incorrect	406
Fage_P113b	89	Response	2	3678087	7678	1
Fage_P113b	89	Pulse	99	3681507	11098	1
Fage_P113b	89	Pulse	99	3693907	23498	1
Fage_P113b	90	Picture	Fixation Cross Sternberg Symbols after Stroop	3695233	0	1	37319	2	0	next	other	0
Fage_P113b	90	Pulse	99	3706306	11073	1
Fage_P113b	90	Pulse	99	3718706	23473	1
Fage_P113b	90	Pulse	99	3731106	35873	1
Fage_P113b	91	Picture	Retrieval Sternberg Symbols	3732552	0	1	24823	2	0	next	incorrect	415
Fage_P113b	91	Pulse	99	3743505	10953	1
Fage_P113b	91	Response	2	3743965	11413	1
Fage_P113b	91	Pulse	99	3755905	23353	1
Fage_P113b	92	Picture	Fixation Cross after Retrieval	3757375	0	1	112290	2	0	next	other	0
Fage_P113b	92	Pulse	99	3768304	10929	1
Fage_P113b	92	Pulse	99	3780704	23329	1
Fage_P113b	92	Pulse	99	3793103	35728	1
Fage_P113b	92	Pulse	99	3805503	48128	1
Fage_P113b	92	Pulse	99	3817903	60528	1
Fage_P113b	92	Pulse	99	3830302	72927	1
Fage_P113b	92	Pulse	99	3842702	85327	1
Fage_P113b	92	Pulse	99	3855101	97726	1
Fage_P113b	92	Pulse	99	3867501	110126	1
Fage_P113b	93	Picture	Encoding Sternberg Symbols	3869665	0	1	24824	2	0	next	other	0
Fage_P113b	93	Pulse	99	3879900	10235	1
Fage_P113b	93	Pulse	99	3892300	22635	1
Fage_P113b	94	Picture	Fixation Cross Sternberg Symbols after Encoding	3894489	0	1	12495	2	0	next	other	0
Fage_P113b	94	Pulse	99	3904700	10211	1
Fage_P113b	95	Picture	Stroop Sternberg	3906984	0	1	24824	2	0	next	incorrect	433
Fage_P113b	95	Response	2	3915239	8255	1
Fage_P113b	95	Pulse	99	3917099	10115	1
Fage_P113b	95	Pulse	99	3929499	22515	1
Fage_P113b	96	Picture	Fixation Cross Sternberg Symbols after Stroop	3931808	0	1	37319	2	0	next	other	0
Fage_P113b	96	Pulse	99	3941898	10090	1
Fage_P113b	96	Pulse	99	3954298	22490	1
Fage_P113b	96	Pulse	99	3966697	34889	1
Fage_P113b	97	Picture	Retrieval Sternberg Symbols	3969127	0	1	24823	3	0	next	hit	441
Fage_P113b	97	Response	1	3977447	8320	1
Fage_P113b	97	Pulse	99	3979097	9970	1
Fage_P113b	97	Pulse	99	3991497	22370	1
Fage_P113b	98	Picture	Fixation Cross after Retrieval	3993950	0	2	137114	3	0	next	other	0
Fage_P113b	98	Pulse	99	4003896	9946	1
Fage_P113b	98	Pulse	99	4016296	22346	1
Fage_P113b	98	Pulse	99	4028695	34745	1
Fage_P113b	98	Pulse	99	4041095	47145	1
Fage_P113b	98	Pulse	99	4053495	59545	1
Fage_P113b	98	Pulse	99	4065894	71944	1
Fage_P113b	98	Pulse	99	4078294	84344	1
Fage_P113b	98	Pulse	99	4090694	96744	1
Fage_P113b	98	Pulse	99	4103093	109143	1
Fage_P113b	98	Pulse	99	4115492	121542	1
Fage_P113b	98	Pulse	99	4127892	133942	1
Fage_P113b	99	Picture	Encoding Sternberg Symbols	4131064	0	1	24824	2	0	next	other	0
Fage_P113b	99	Pulse	99	4140294	9230	1
Fage_P113b	99	Pulse	99	4152692	21628	1
Fage_P113b	100	Picture	Fixation Cross Sternberg Symbols after Encoding	4155888	0	1	12495	2	0	next	other	0
Fage_P113b	100	Pulse	99	4165091	9203	1
Fage_P113b	101	Picture	Stroop Sternberg	4168383	0	1	24824	2	0	next	incorrect	463
Fage_P113b	101	Pulse	99	4177491	9108	1
Fage_P113b	101	Response	2	4178900	10517	1
Fage_P113b	101	Pulse	99	4189890	21507	1
Fage_P113b	102	Picture	Fixation Cross Sternberg Symbols after Stroop	4193207	0	1	37319	2	0	next	other	0
Fage_P113b	102	Pulse	99	4202290	9083	1
Fage_P113b	102	Pulse	99	4214689	21482	1
Fage_P113b	102	Pulse	99	4227088	33881	2
Fage_P113b	103	Picture	Retrieval Sternberg Symbols	4230526	0	1	24823	2	0	next	hit	471
Fage_P113b	103	Pulse	99	4239488	8962	1
Fage_P113b	103	Response	1	4251288	20762	1
Fage_P113b	103	Pulse	99	4251888	21362	1
Fage_P113b	104	Picture	Fixation Cross after Retrieval	4255349	0	1	149442	3	0	next	other	0
Fage_P113b	104	Pulse	99	4264287	8938	1
Fage_P113b	104	Pulse	99	4276687	21338	1
Fage_P113b	104	Pulse	99	4289086	33737	1
Fage_P113b	104	Pulse	99	4301486	46137	1
Fage_P113b	104	Pulse	99	4313886	58537	1
Fage_P113b	104	Pulse	99	4326285	70936	1
Fage_P113b	104	Pulse	99	4338685	83336	1
Fage_P113b	104	Pulse	99	4351084	95735	1
Fage_P113b	104	Pulse	99	4363484	108135	1
Fage_P113b	104	Pulse	99	4375884	120535	1
Fage_P113b	104	Pulse	99	4388283	132934	1
Fage_P113b	104	Pulse	99	4400683	145334	1
Fage_P113b	105	Picture	Encoding Sternberg Symbols	4404791	0	2	24824	3	0	next	other	0
Fage_P113b	105	Pulse	99	4413082	8291	1
Fage_P113b	105	Pulse	99	4425482	20691	1
Fage_P113b	106	Picture	Fixation Cross Sternberg Symbols after Encoding	4429615	0	1	12495	3	0	next	other	0
Fage_P113b	106	Pulse	99	4437882	8267	1
Fage_P113b	107	Picture	Stroop Sternberg	4442110	0	2	24824	3	0	next	hit	493
Fage_P113b	107	Pulse	99	4450281	8171	1
Fage_P113b	107	Response	1	4451751	9641	1
Fage_P113b	107	Response	2	4452311	10201	1
Fage_P113b	107	Pulse	99	4462681	20571	1
Fage_P113b	107	Response	1	4466880	24770	1
Fage_P113b	108	Picture	Fixation Cross Sternberg Symbols after Stroop	4466934	0	1	37319	2	0	next	other	0
Fage_P113b	108	Pulse	99	4475080	8146	1
Fage_P113b	108	Pulse	99	4487480	20546	1
Fage_P113b	108	Pulse	99	4499879	32945	1
Fage_P113b	109	Picture	Retrieval Sternberg Symbols	4504253	0	1	24824	2	0	next	incorrect	503
Fage_P113b	109	Pulse	99	4512279	8026	1
Fage_P113b	109	Response	2	4522669	18416	1
Fage_P113b	109	Pulse	99	4524678	20425	1
Fage_P113b	110	Picture	Fixation Cross after Retrieval	4529077	0	1	137113	2	0	next	other	0
Fage_P113b	110	Pulse	99	4537078	8001	1
Fage_P113b	110	Pulse	99	4549478	20401	1
Fage_P113b	110	Pulse	99	4561877	32800	1
Fage_P113b	110	Pulse	99	4574277	45200	1
Fage_P113b	110	Pulse	99	4586676	57599	1
Fage_P113b	110	Pulse	99	4599076	69999	1
Fage_P113b	110	Pulse	99	4611476	82399	1
Fage_P113b	110	Pulse	99	4623875	94798	1
Fage_P113b	110	Pulse	99	4636275	107198	1
Fage_P113b	110	Pulse	99	4648674	119597	1
Fage_P113b	110	Pulse	99	4661074	131997	1
Fage_P113b	111	Picture	Encoding Sternberg Symbols	4666190	0	1	24824	2	0	next	other	0
Fage_P113b	111	Pulse	99	4673473	7283	1
Fage_P113b	111	Pulse	99	4685873	19683	1
Fage_P113b	112	Picture	Fixation Cross Sternberg Symbols after Encoding	4691014	0	1	12495	2	0	next	other	0
Fage_P113b	112	Pulse	99	4698273	7259	1
Fage_P113b	113	Picture	Stroop Sternberg	4703509	0	1	24824	2	0	next	incorrect	524
Fage_P113b	113	Pulse	99	4710672	7163	1
Fage_P113b	113	Response	2	4714022	10513	1
Fage_P113b	113	Pulse	99	4723072	19563	1
Fage_P113b	114	Picture	Fixation Cross Sternberg Symbols after Stroop	4728333	0	1	37319	2	0	next	other	0
Fage_P113b	114	Pulse	99	4735481	7148	1
Fage_P113b	114	Pulse	99	4747881	19548	1
Fage_P113b	114	Pulse	99	4760281	31948	1
Fage_P113b	115	Picture	Retrieval Sternberg Symbols	4765652	0	1	24824	2	0	next	incorrect	532
Fage_P113b	115	Pulse	99	4772680	7028	1
Fage_P113b	115	Response	2	4775990	10338	1
Fage_P113b	115	Pulse	99	4785080	19428	1
Fage_P113b	116	Picture	Fixation Cross after Retrieval	4790476	0	1	112290	2	0	next	other	0
Fage_P113b	116	Pulse	99	4797479	7003	1
Fage_P113b	116	Pulse	99	4809879	19403	1
Fage_P113b	116	Pulse	99	4822278	31802	1
Fage_P113b	116	Pulse	99	4834678	44202	1
Fage_P113b	116	Pulse	99	4847078	56602	1
Fage_P113b	116	Pulse	99	4859477	69001	1
Fage_P113b	116	Pulse	99	4871877	81401	1
Fage_P113b	116	Pulse	99	4884276	93800	1
Fage_P113b	116	Pulse	99	4896676	106200	1
Fage_P113b	117	Picture	Encoding Sternberg Symbols	4902766	0	1	24823	2	0	next	other	0
Fage_P113b	117	Pulse	99	4909075	6309	1
Fage_P113b	117	Pulse	99	4921475	18709	1
Fage_P113b	118	Picture	Fixation Cross Sternberg Symbols after Encoding	4927589	0	1	12495	3	0	next	other	0
Fage_P113b	118	Pulse	99	4933875	6286	1
Fage_P113b	119	Picture	Stroop Sternberg	4940084	0	2	24824	3	0	next	incorrect	551
Fage_P113b	119	Pulse	99	4946274	6190	1
Fage_P113b	119	Response	2	4953474	13390	1
Fage_P113b	119	Pulse	99	4958674	18590	1
Fage_P113b	120	Picture	Fixation Cross Sternberg Symbols after Stroop	4964908	0	1	37319	2	0	next	other	0
Fage_P113b	120	Pulse	99	4971073	6165	1
Fage_P113b	120	Pulse	99	4983473	18565	1
Fage_P113b	120	Pulse	99	4995872	30964	1
Fage_P113b	121	Picture	Retrieval Sternberg Symbols	5002227	0	1	24824	2	0	next	incorrect	559
Fage_P113b	121	Pulse	99	5008272	6045	1
Fage_P113b	121	Response	2	5014212	11985	1
Fage_P113b	121	Pulse	99	5020672	18445	1
Fage_P113b	122	Picture	Fixation Cross after Retrieval	5027051	0	1	149442	2	0	next	other	0
Fage_P113b	122	Pulse	99	5033071	6020	1
Fage_P113b	122	Pulse	99	5045471	18420	1
Fage_P113b	122	Pulse	99	5057870	30819	1
Fage_P113b	122	Pulse	99	5070270	43219	1
Fage_P113b	122	Pulse	99	5082669	55618	1
Fage_P113b	122	Pulse	99	5095069	68018	1
Fage_P113b	122	Pulse	99	5107469	80418	1
Fage_P113b	122	Pulse	99	5119868	92817	1
Fage_P113b	122	Pulse	99	5132268	105217	1
Fage_P113b	122	Pulse	99	5144668	117617	1
Fage_P113b	122	Pulse	99	5157067	130016	1
Fage_P113b	122	Pulse	99	5169467	142416	1
Fage_P113b	123	Picture	Encoding Sternberg Symbols	5176493	0	1	24824	2	0	next	other	0
Fage_P113b	123	Pulse	99	5181866	5373	1
Fage_P113b	123	Pulse	99	5194266	17773	1
Fage_P113b	124	Picture	Fixation Cross Sternberg Symbols after Encoding	5201317	0	1	12495	2	0	next	other	0
Fage_P113b	124	Pulse	99	5206665	5348	1
Fage_P113b	125	Picture	Stroop Sternberg	5213812	0	1	24824	2	0	next	incorrect	581
Fage_P113b	125	Pulse	99	5219065	5253	1
Fage_P113b	125	Response	2	5222465	8653	1
Fage_P113b	125	Pulse	99	5231465	17653	1
Fage_P113b	126	Picture	Fixation Cross Sternberg Symbols after Stroop	5238636	0	1	37319	2	0	next	other	0
Fage_P113b	126	Pulse	99	5243864	5228	1
Fage_P113b	126	Pulse	99	5256264	17628	1
Fage_P113b	126	Pulse	99	5268663	30027	1
Fage_P113b	127	Picture	Retrieval Sternberg Symbols	5275955	0	1	24823	2	0	next	hit	589
Fage_P113b	127	Pulse	99	5281065	5110	1
Fage_P113b	127	Response	1	5293232	17277	1
Fage_P113b	127	Pulse	99	5293462	17507	1
Fage_P113b	128	Picture	Fixation Cross after Retrieval	5300778	0	1	124619	2	0	next	other	0
Fage_P113b	128	Pulse	99	5305862	5084	1
Fage_P113b	128	Pulse	99	5318262	17484	1
Fage_P113b	128	Pulse	99	5330662	29884	1
Fage_P113b	128	Pulse	99	5343059	42281	2
Fage_P113b	128	Pulse	99	5355461	54683	1
Fage_P113b	128	Pulse	99	5367860	67082	1
Fage_P113b	128	Pulse	99	5380261	79483	1
Fage_P113b	128	Pulse	99	5392659	91881	1
Fage_P113b	128	Pulse	99	5405059	104281	1
Fage_P113b	128	Pulse	99	5417458	116680	1
Fage_P113b	129	Picture	Encoding Sternberg Symbols	5425397	0	1	24823	3	0	next	other	0
Fage_P113b	129	Pulse	99	5429858	4461	1
Fage_P113b	129	Pulse	99	5442257	16860	1
Fage_P113b	130	Picture	Fixation Cross Sternberg Symbols after Encoding	5450220	0	2	12496	3	0	next	other	0
Fage_P113b	130	Pulse	99	5454657	4437	1
Fage_P113b	131	Picture	Stroop Sternberg	5462716	0	1	24823	2	0	next	incorrect	609
Fage_P113b	131	Pulse	99	5467057	4341	1
Fage_P113b	131	Response	2	5470916	8200	1
Fage_P113b	131	Pulse	99	5479456	16740	1
Fage_P113b	132	Picture	Fixation Cross Sternberg Symbols after Stroop	5487539	0	1	37319	3	0	next	other	0
Fage_P113b	132	Pulse	99	5491856	4317	1
Fage_P113b	132	Pulse	99	5504255	16716	1
Fage_P113b	132	Pulse	99	5516655	29116	1
Fage_P113b	133	Picture	Retrieval Sternberg Symbols	5524858	0	2	24824	3	0	next	hit	618
Fage_P113b	133	Pulse	99	5529054	4196	1
Fage_P113b	133	Pulse	99	5541454	16596	1
Fage_P113b	133	Response	1	5543564	18706	1
Fage_P113b	134	Picture	Fixation Cross after Retrieval	5549682	0	1	112290	2	0	next	other	0
Fage_P113b	134	Pulse	99	5553854	4172	1
Fage_P113b	134	Pulse	99	5566253	16571	1
Fage_P113b	134	Pulse	99	5578653	28971	1
Fage_P113b	134	Pulse	99	5591052	41370	1
Fage_P113b	134	Pulse	99	5603452	53770	1
Fage_P113b	134	Pulse	99	5615851	66169	1
Fage_P113b	134	Pulse	99	5628251	78569	1
Fage_P113b	134	Pulse	99	5640651	90969	1
Fage_P113b	134	Pulse	99	5653050	103368	1
Fage_P113b	135	Picture	Encoding Sternberg Symbols	5661972	0	1	24824	2	0	next	other	0
Fage_P113b	135	Pulse	99	5665450	3478	1
Fage_P113b	135	Pulse	99	5677849	15877	1
Fage_P113b	136	Picture	Fixation Cross Sternberg Symbols after Encoding	5686796	0	1	12495	2	0	next	other	0
Fage_P113b	136	Pulse	99	5690249	3453	1
Fage_P113b	137	Picture	Stroop Sternberg	5699291	0	1	24824	2	0	next	hit	636
Fage_P113b	137	Pulse	99	5702648	3357	1
Fage_P113b	137	Response	1	5710398	11107	1
Fage_P113b	137	Pulse	99	5715048	15757	1
Fage_P113b	138	Picture	Fixation Cross Sternberg Symbols after Stroop	5724115	0	1	37318	2	0	next	other	0
Fage_P113b	138	Pulse	99	5727448	3333	1
Fage_P113b	138	Pulse	99	5739847	15732	1
Fage_P113b	138	Pulse	99	5752247	28132	1
Fage_P113b	139	Picture	Retrieval Sternberg Symbols	5761433	0	1	24824	2	0	next	hit	644
Fage_P113b	139	Pulse	99	5764646	3213	1
Fage_P113b	139	Response	1	5774106	12673	1
Fage_P113b	139	Pulse	99	5777046	15613	1
Fage_P113b	140	Picture	Fixation Cross after Retrieval	5786257	0	1	137114	2	0	next	other	0
Fage_P113b	140	Pulse	99	5789446	3189	1
Fage_P113b	140	Pulse	99	5801845	15588	1
Fage_P113b	140	Pulse	99	5814245	27988	1
Fage_P113b	140	Pulse	99	5826644	40387	1
Fage_P113b	140	Pulse	99	5839044	52787	1
Fage_P113b	140	Pulse	99	5851443	65186	1
Fage_P113b	140	Pulse	99	5863843	77586	1
Fage_P113b	140	Pulse	99	5876243	89986	1
Fage_P113b	140	Pulse	99	5888642	102385	1
Fage_P113b	140	Pulse	99	5901042	114785	1
Fage_P113b	140	Pulse	99	5913441	127184	1
Fage_P113b	141	Picture	Encoding Sternberg Symbols	5923371	0	1	24823	3	0	next	other	0
Fage_P113b	141	Pulse	99	5925841	2470	1
Fage_P113b	141	Pulse	99	5938241	14870	1
Fage_P113b	142	Picture	Fixation Cross Sternberg Symbols after Encoding	5948194	0	2	12496	3	0	next	other	0
Fage_P113b	142	Pulse	99	5950640	2446	1
Fage_P113b	143	Picture	Stroop Sternberg	5960690	0	1	24823	2	0	next	hit	665
Fage_P113b	143	Pulse	99	5963040	2350	1
Fage_P113b	143	Response	1	5968789	8099	1
Fage_P113b	143	Pulse	99	5975439	14749	1
Fage_P113b	144	Picture	Fixation Cross Sternberg Symbols after Stroop	5985513	0	1	37319	2	0	next	other	0
Fage_P113b	144	Pulse	99	5987839	2326	1
Fage_P113b	144	Pulse	99	6000238	14725	1
Fage_P113b	144	Pulse	99	6012638	27125	1
Fage_P113b	145	Picture	Retrieval Sternberg Symbols	6022832	0	1	24824	2	0	next	incorrect	673
Fage_P113b	145	Pulse	99	6025038	2206	1
Fage_P113b	145	Response	2	6032367	9535	1
Fage_P113b	145	Pulse	99	6037437	14605	1
Fage_P113b	146	Picture	Fixation Cross after Retrieval	6047656	0	1	112290	2	0	next	other	0
Fage_P113b	146	Pulse	99	6049837	2181	1
Fage_P113b	146	Pulse	99	6062236	14580	1
Fage_P113b	146	Pulse	99	6074636	26980	1
Fage_P113b	146	Pulse	99	6087035	39379	1
Fage_P113b	146	Pulse	99	6099435	51779	1
Fage_P113b	146	Pulse	99	6111834	64178	1
Fage_P113b	146	Pulse	99	6124234	76578	1
Fage_P113b	146	Pulse	99	6136634	88978	1
Fage_P113b	146	Pulse	99	6149033	101377	1
Fage_P113b	147	Picture	Instruction Sternberg Letters	6159946	0	1	37319	2	0	next	other	0
Fage_P113b	147	Pulse	99	6161433	1487	1
Fage_P113b	147	Pulse	99	6173832	13886	1
Fage_P113b	147	Pulse	99	6186232	26286	1
Fage_P113b	148	Picture	Encoding Sternberg Letters	6197265	0	1	24824	2	0	next	other	0
Fage_P113b	148	Pulse	99	6198632	1367	1
Fage_P113b	148	Pulse	99	6211031	13766	1
Fage_P113b	149	Picture	Fixation Cross Sternberg Letters after Encoding	6222089	0	1	12495	2	0	next	other	0
Fage_P113b	149	Pulse	99	6223431	1342	1
Fage_P113b	150	Picture	Stroop Sternberg	6234584	0	1	24823	3	0	next	incorrect	696
Fage_P113b	150	Pulse	99	6235830	1246	1
Fage_P113b	150	Response	2	6243310	8726	1
Fage_P113b	150	Pulse	99	6248230	13646	1
Fage_P113b	151	Picture	Fixation Cross Sternberg Letters after Stroop	6259407	0	2	37319	3	0	next	other	0
Fage_P113b	151	Pulse	99	6260629	1222	1
Fage_P113b	151	Pulse	99	6273029	13622	1
Fage_P113b	151	Pulse	99	6285429	26022	1
Fage_P113b	152	Picture	Retrieval Sternberg Letters	6296726	0	1	24824	2	0	next	incorrect	704
Fage_P113b	152	Pulse	99	6297828	1102	1
Fage_P113b	152	Response	2	6307988	11262	1
Fage_P113b	152	Pulse	99	6310228	13502	1
Fage_P113b	153	Picture	Fixation Cross after Retrieval	6321550	0	1	112290	2	0	next	other	0
Fage_P113b	153	Pulse	99	6322627	1077	1
Fage_P113b	153	Pulse	99	6335027	13477	1
Fage_P113b	153	Pulse	99	6347427	25877	1
Fage_P113b	153	Pulse	99	6359826	38276	1
Fage_P113b	153	Pulse	99	6372226	50676	1
Fage_P113b	153	Pulse	99	6384625	63075	1
Fage_P113b	153	Pulse	99	6397025	75475	1
Fage_P113b	153	Pulse	99	6409424	87874	1
Fage_P113b	153	Pulse	99	6421824	100274	1
Fage_P113b	154	Picture	Encoding Sternberg Letters	6433840	0	1	24824	2	0	next	other	0
Fage_P113b	154	Pulse	99	6434224	384	1
Fage_P113b	154	Pulse	99	6446623	12783	1
Fage_P113b	155	Picture	Fixation Cross Sternberg Letters after Encoding	6458664	0	1	12495	2	0	next	other	0
Fage_P113b	155	Pulse	99	6459023	359	1
Fage_P113b	156	Picture	Stroop Sternberg	6471159	0	1	24824	2	0	next	incorrect	723
Fage_P113b	156	Pulse	99	6471422	263	1
Fage_P113b	156	Response	2	6478952	7793	1
Fage_P113b	156	Pulse	99	6483822	12663	1
Fage_P113b	157	Picture	Fixation Cross Sternberg Letters after Stroop	6495983	0	1	37318	3	0	next	other	0
Fage_P113b	157	Pulse	99	6496221	238	1
Fage_P113b	157	Pulse	99	6508621	12638	1
Fage_P113b	157	Pulse	99	6521021	25038	1
Fage_P113b	158	Picture	Retrieval Sternberg Letters	6533301	0	2	24824	3	0	next	hit	732
Fage_P113b	158	Pulse	99	6533420	119	1
Fage_P113b	158	Pulse	99	6545820	12519	1
Fage_P113b	158	Response	1	6549120	15819	1
Fage_P113b	159	Picture	Fixation Cross after Retrieval	6558125	0	1	149442	2	0	next	other	0
Fage_P113b	159	Pulse	99	6558219	94	1
Fage_P113b	159	Pulse	99	6570619	12494	1
Fage_P113b	159	Pulse	99	6583019	24894	1
Fage_P113b	159	Pulse	99	6595428	37303	1
Fage_P113b	159	Pulse	99	6607828	49703	1
Fage_P113b	159	Pulse	99	6620227	62102	1
Fage_P113b	159	Pulse	99	6632627	74502	1
Fage_P113b	159	Pulse	99	6645026	86901	1
Fage_P113b	159	Pulse	99	6657426	99301	1
Fage_P113b	159	Pulse	99	6669826	111701	1
Fage_P113b	159	Pulse	99	6682225	124100	1
Fage_P113b	159	Pulse	99	6694625	136500	1
Fage_P113b	159	Pulse	99	6707024	148899	1
Fage_P113b	160	Picture	Encoding Sternberg Letters	6707567	0	1	24824	2	0	next	other	0
Fage_P113b	160	Pulse	99	6719424	11857	1
Fage_P113b	160	Pulse	99	6731823	24256	1
Fage_P113b	161	Picture	Fixation Cross Sternberg Letters after Encoding	6732391	0	1	12495	2	0	next	other	0
Fage_P113b	161	Pulse	99	6744223	11832	1
Fage_P113b	162	Picture	Stroop Sternberg	6744886	0	1	24824	2	0	next	hit	754
Fage_P113b	162	Pulse	99	6756623	11737	1
Fage_P113b	162	Response	1	6759332	14446	1
Fage_P113b	162	Pulse	99	6769022	24136	1
Fage_P113b	163	Picture	Fixation Cross Sternberg Letters after Stroop	6769710	0	1	37319	2	0	next	other	0
Fage_P113b	163	Pulse	99	6781422	11712	1
Fage_P113b	163	Pulse	99	6793821	24111	1
Fage_P113b	163	Pulse	99	6806221	36511	1
Fage_P113b	164	Picture	Retrieval Sternberg Letters	6807029	0	1	24824	2	0	next	hit	762
Fage_P113b	164	Pulse	99	6818621	11592	1
Fage_P113b	164	Response	1	6819220	12191	1
Fage_P113b	164	Pulse	99	6831020	23991	1
Fage_P113b	165	Picture	Fixation Cross after Retrieval	6831853	0	1	124618	2	0	next	other	0
Fage_P113b	165	Pulse	99	6843420	11567	1
Fage_P113b	165	Pulse	99	6855819	23966	1
Fage_P113b	165	Pulse	99	6868219	36366	1
Fage_P113b	165	Pulse	99	6880618	48765	1
Fage_P113b	165	Pulse	99	6893018	61165	1
Fage_P113b	165	Pulse	99	6905418	73565	1
Fage_P113b	165	Pulse	99	6917817	85964	1
Fage_P113b	165	Pulse	99	6930217	98364	1
Fage_P113b	165	Pulse	99	6942616	110763	1
Fage_P113b	165	Pulse	99	6955016	123163	1
Fage_P113b	166	Picture	Encoding Sternberg Letters	6956471	0	1	24824	2	0	next	other	0
Fage_P113b	166	Pulse	99	6967415	10944	1
Fage_P113b	166	Pulse	99	6979815	23344	1
Fage_P113b	167	Picture	Fixation Cross Sternberg Letters after Encoding	6981295	0	1	12495	2	0	next	other	0
Fage_P113b	167	Pulse	99	6992215	10920	1
Fage_P113b	168	Picture	Stroop Sternberg	6993790	0	1	24824	2	0	next	hit	782
Fage_P113b	168	Pulse	99	7004614	10824	1
Fage_P113b	168	Response	1	7004724	10934	1
Fage_P113b	168	Pulse	99	7017014	23224	1
Fage_P113b	169	Picture	Fixation Cross Sternberg Letters after Stroop	7018614	0	1	37319	2	0	next	other	0
Fage_P113b	169	Pulse	99	7029413	10799	1
Fage_P113b	169	Pulse	99	7041813	23199	1
Fage_P113b	169	Pulse	99	7054212	35598	1
Fage_P113b	170	Picture	Retrieval Sternberg Letters	7055933	0	1	24823	2	0	next	incorrect	790
Fage_P113b	170	Pulse	99	7066612	10679	1
Fage_P113b	170	Response	2	7075482	19549	1
Fage_P113b	170	Pulse	99	7079012	23079	1
Fage_P113b	171	Picture	Fixation Cross after Retrieval	7080756	0	1	137114	2	0	next	other	0
Fage_P113b	171	Pulse	99	7091411	10655	1
Fage_P113b	171	Pulse	99	7103811	23055	1
Fage_P113b	171	Pulse	99	7116210	35454	1
Fage_P113b	171	Pulse	99	7128610	47854	1
Fage_P113b	171	Pulse	99	7141010	60254	1
Fage_P113b	171	Pulse	99	7153409	72653	1
Fage_P113b	171	Pulse	99	7165809	85053	1
Fage_P113b	171	Pulse	99	7178208	97452	1
Fage_P113b	171	Pulse	99	7190608	109852	1
Fage_P113b	171	Pulse	99	7203008	122252	1
Fage_P113b	171	Pulse	99	7215407	134651	1
Fage_P113b	172	Picture	Encoding Sternberg Letters	7217870	0	1	24824	2	0	next	other	0
Fage_P113b	172	Pulse	99	7227807	9937	1
Fage_P113b	172	Pulse	99	7240206	22336	1
Fage_P113b	173	Picture	Fixation Cross Sternberg Letters after Encoding	7242694	0	1	12495	2	0	next	other	0
Fage_P113b	173	Pulse	99	7252606	9912	1
Fage_P113b	174	Picture	Stroop Sternberg	7255189	0	1	24824	2	0	next	incorrect	811
Fage_P113b	174	Pulse	99	7265005	9816	1
Fage_P113b	174	Response	2	7265995	10806	1
Fage_P113b	174	Pulse	99	7277405	22216	1
Fage_P113b	175	Picture	Fixation Cross Sternberg Letters after Stroop	7280013	0	1	37319	2	0	next	other	0
Fage_P113b	175	Pulse	99	7289805	9792	1
Fage_P113b	175	Pulse	99	7302204	22191	1
Fage_P113b	175	Pulse	99	7314604	34591	1
Fage_P113b	176	Picture	Retrieval Sternberg Letters	7317332	0	1	24823	2	0	next	hit	819
Fage_P113b	176	Pulse	99	7327003	9671	1
Fage_P113b	176	Response	1	7329943	12611	1
Fage_P113b	176	Pulse	99	7339403	22071	1
Fage_P113b	177	Picture	Fixation Cross after Retrieval	7342155	0	1	124619	2	0	next	other	0
Fage_P113b	177	Pulse	99	7351802	9647	1
Fage_P113b	177	Pulse	99	7364202	22047	1
Fage_P113b	177	Pulse	99	7376602	34447	1
Fage_P113b	177	Pulse	99	7389001	46846	1
Fage_P113b	177	Pulse	99	7401401	59246	1
Fage_P113b	177	Pulse	99	7413800	71645	1
Fage_P113b	177	Pulse	99	7426200	84045	1
Fage_P113b	177	Pulse	99	7438599	96444	1
Fage_P113b	177	Pulse	99	7450999	108844	1
Fage_P113b	177	Pulse	99	7463399	121244	1
Fage_P113b	178	Picture	Encoding Sternberg Letters	7466774	0	1	24823	3	0	next	other	0
Fage_P113b	178	Pulse	99	7475798	9024	1
Fage_P113b	178	Pulse	99	7488198	21424	1
Fage_P113b	179	Picture	Fixation Cross Sternberg Letters after Encoding	7491597	0	2	12496	3	0	next	other	0
Fage_P113b	179	Pulse	99	7500597	9000	1
Fage_P113b	180	Picture	Stroop Sternberg	7504093	0	1	24823	2	0	next	incorrect	838
Fage_P113b	180	Response	2	7512527	8434	1
Fage_P113b	180	Pulse	99	7512997	8904	1
Fage_P113b	180	Pulse	99	7525396	21303	1
Fage_P113b	181	Picture	Fixation Cross Sternberg Letters after Stroop	7528916	0	1	37319	2	0	next	other	0
Fage_P113b	181	Pulse	99	7537796	8880	1
Fage_P113b	181	Pulse	99	7550196	21280	1
Fage_P113b	181	Pulse	99	7562595	33679	1
Fage_P113b	182	Picture	Retrieval Sternberg Letters	7566235	0	1	24824	2	0	next	hit	847
Fage_P113b	182	Pulse	99	7574995	8760	1
Fage_P113b	182	Response	1	7575055	8820	1
Fage_P113b	182	Pulse	99	7587394	21159	1
Fage_P113b	183	Picture	Fixation Cross after Retrieval	7591059	0	1	112290	2	0	next	other	0
Fage_P113b	183	Pulse	99	7599794	8735	1
Fage_P113b	183	Pulse	99	7612193	21134	1
Fage_P113b	183	Pulse	99	7624593	33534	1
Fage_P113b	183	Pulse	99	7636993	45934	1
Fage_P113b	183	Pulse	99	7649392	58333	1
Fage_P113b	183	Pulse	99	7661792	70733	1
Fage_P113b	183	Pulse	99	7674191	83132	1
Fage_P113b	183	Pulse	99	7686591	95532	1
Fage_P113b	183	Pulse	99	7698991	107932	1
Fage_P113b	184	Picture	Encoding Sternberg Letters	7703349	0	1	24824	2	0	next	other	0
Fage_P113b	184	Pulse	99	7711390	8041	1
Fage_P113b	184	Pulse	99	7723790	20441	1
Fage_P113b	185	Picture	Fixation Cross Sternberg Letters after Encoding	7728173	0	1	12495	2	0	next	other	0
Fage_P113b	185	Pulse	99	7736189	8016	1
Fage_P113b	186	Picture	Stroop Sternberg	7740668	0	1	24823	3	0	next	hit	866
Fage_P113b	186	Pulse	99	7748589	7921	1
Fage_P113b	186	Response	1	7750869	10201	1
Fage_P113b	186	Pulse	99	7760988	20320	1
Fage_P113b	187	Picture	Fixation Cross Sternberg Letters after Stroop	7765491	0	2	37319	3	0	next	other	0
Fage_P113b	187	Pulse	99	7773388	7897	1
Fage_P113b	187	Pulse	99	7785788	20297	1
Fage_P113b	187	Pulse	99	7798187	32696	1
Fage_P113b	188	Picture	Retrieval Sternberg Letters	7802810	0	1	24824	2	0	next	miss	0
Fage_P113b	188	Pulse	99	7810587	7777	1
Fage_P113b	188	Pulse	99	7822986	20176	1
Fage_P113b	189	Picture	Fixation Cross after Retrieval	7827634	0	1	112290	2	0	next	false_alarm	876
Fage_P113b	189	Response	2	7828536	902	1
Fage_P113b	189	Pulse	99	7835386	7752	1
Fage_P113b	189	Pulse	99	7847786	20152	1
Fage_P113b	189	Pulse	99	7860185	32551	1
Fage_P113b	189	Pulse	99	7872585	44951	1
Fage_P113b	189	Pulse	99	7884984	57350	1
Fage_P113b	189	Pulse	99	7897384	69750	1
Fage_P113b	189	Pulse	99	7909783	82149	1
Fage_P113b	189	Pulse	99	7922183	94549	1
Fage_P113b	189	Pulse	99	7934582	106948	1
Fage_P113b	190	Picture	Encoding Sternberg Letters	7939924	0	1	24824	2	0	next	other	0
Fage_P113b	190	Pulse	99	7946982	7058	1
Fage_P113b	190	Pulse	99	7959382	19458	1
Fage_P113b	191	Picture	Fixation Cross Sternberg Letters after Encoding	7964748	0	1	12495	2	0	next	other	0
Fage_P113b	191	Pulse	99	7971781	7033	1
Fage_P113b	192	Picture	Stroop Sternberg	7977243	0	1	24824	2	0	next	incorrect	893
Fage_P113b	192	Pulse	99	7984181	6938	1
Fage_P113b	192	Response	2	7985391	8148	1
Fage_P113b	192	Response	1	7986171	8928	1
Fage_P113b	192	Pulse	99	7996580	19337	1
Fage_P113b	193	Picture	Fixation Cross Sternberg Letters after Stroop	8002067	0	1	37319	2	0	next	other	0
Fage_P113b	193	Pulse	99	8008980	6913	1
Fage_P113b	193	Pulse	99	8021380	19313	1
Fage_P113b	193	Pulse	99	8033779	31712	1
Fage_P113b	194	Picture	Retrieval Sternberg Letters	8039386	0	1	24823	2	0	next	hit	902
Fage_P113b	194	Pulse	99	8046179	6793	1
Fage_P113b	194	Response	1	8057368	17982	1
Fage_P113b	194	Pulse	99	8058578	19192	1
Fage_P113b	195	Picture	Fixation Cross after Retrieval	8064209	0	1	137114	2	0	next	other	0
Fage_P113b	195	Pulse	99	8070978	6769	1
Fage_P113b	195	Pulse	99	8083378	19169	1
Fage_P113b	195	Pulse	99	8095777	31568	1
Fage_P113b	195	Pulse	99	8108177	43968	1
Fage_P113b	195	Pulse	99	8120576	56367	1
Fage_P113b	195	Pulse	99	8132976	68767	1
Fage_P113b	195	Pulse	99	8145375	81166	1
Fage_P113b	195	Pulse	99	8157775	93566	1
Fage_P113b	195	Pulse	99	8170174	105965	1
Fage_P113b	195	Pulse	99	8182574	118365	1
Fage_P113b	195	Pulse	99	8194974	130765	1
Fage_P113b	196	Picture	Encoding Sternberg Letters	8201323	0	1	24823	3	0	next	other	0
Fage_P113b	196	Pulse	99	8207373	6050	1
Fage_P113b	196	Pulse	99	8219773	18450	1
Fage_P113b	197	Picture	Fixation Cross Sternberg Letters after Encoding	8226146	0	2	12496	3	0	next	other	0
Fage_P113b	197	Pulse	99	8232172	6026	1
Fage_P113b	198	Picture	Stroop Sternberg	8238642	0	1	24823	3	0	next	hit	923
Fage_P113b	198	Pulse	99	8244572	5930	1
Fage_P113b	198	Response	1	8248142	9500	1
Fage_P113b	198	Pulse	99	8256972	18330	1
Fage_P113b	199	Picture	Fixation Cross Sternberg Letters after Stroop	8263465	0	2	37319	4	0	next	other	0
Fage_P113b	199	Pulse	99	8269371	5906	1
Fage_P113b	199	Pulse	99	8281771	18306	1
Fage_P113b	199	Pulse	99	8294170	30705	1
Fage_P113b	200	Picture	Retrieval Sternberg Letters	8300784	0	2	24824	3	0	next	incorrect	931
Fage_P113b	200	Pulse	99	8306570	5786	1
Fage_P113b	200	Response	2	8309550	8766	1
Fage_P113b	200	Pulse	99	8318969	18185	1
Fage_P113b	201	Picture	Fixation Cross after Retrieval	8325608	0	1	124619	2	0	next	other	0
Fage_P113b	201	Pulse	99	8331369	5761	1
Fage_P113b	201	Pulse	99	8343769	18161	1
Fage_P113b	201	Pulse	99	8356168	30560	1
Fage_P113b	201	Pulse	99	8368568	42960	1
Fage_P113b	201	Pulse	99	8380967	55359	1
Fage_P113b	201	Pulse	99	8393377	67769	1
Fage_P113b	201	Pulse	99	8405777	80169	1
Fage_P113b	201	Pulse	99	8418176	92568	1
Fage_P113b	201	Pulse	99	8430576	104968	1
Fage_P113b	201	Pulse	99	8442975	117367	1
Fage_P113b	202	Picture	Encoding Sternberg Letters	8450227	0	1	24823	2	0	next	other	0
Fage_P113b	202	Pulse	99	8455375	5148	1
Fage_P113b	202	Pulse	99	8467774	17547	1
Fage_P113b	203	Picture	Fixation Cross Sternberg Letters after Encoding	8475050	0	1	12495	3	0	next	other	0
Fage_P113b	203	Pulse	99	8480174	5124	1
Fage_P113b	204	Picture	Stroop Sternberg	8487545	0	2	24824	3	0	next	incorrect	951
Fage_P113b	204	Pulse	99	8492574	5029	1
Fage_P113b	204	Response	2	8497203	9658	1
Fage_P113b	204	Pulse	99	8504973	17428	1
Fage_P113b	205	Picture	Fixation Cross Sternberg Letters after Stroop	8512369	0	1	37319	2	0	next	other	0
Fage_P113b	205	Pulse	99	8517373	5004	1
Fage_P113b	205	Pulse	99	8529772	17403	1
Fage_P113b	205	Pulse	99	8542172	29803	1
Fage_P113b	206	Picture	Retrieval Sternberg Letters	8549688	0	1	24824	2	0	next	incorrect	959
Fage_P113b	206	Pulse	99	8554572	4884	1
Fage_P113b	206	Response	2	8558681	8993	1
Fage_P113b	206	Pulse	99	8566971	17283	1
Fage_P113b	207	Picture	Fixation Cross after Retrieval	8574512	0	1	149442	2	0	next	other	0
Fage_P113b	207	Pulse	99	8579371	4859	1
Fage_P113b	207	Pulse	99	8591770	17258	1
Fage_P113b	207	Pulse	99	8604170	29658	1
Fage_P113b	207	Pulse	99	8616569	42057	1
Fage_P113b	207	Pulse	99	8628969	54457	1
Fage_P113b	207	Pulse	99	8641369	66857	1
Fage_P113b	207	Pulse	99	8653768	79256	1
Fage_P113b	207	Pulse	99	8666168	91656	1
Fage_P113b	207	Pulse	99	8678567	104055	1
Fage_P113b	207	Pulse	99	8690967	116455	1
Fage_P113b	207	Pulse	99	8703366	128854	1
Fage_P113b	207	Pulse	99	8715766	141254	1
Fage_P113b	208	Picture	Encoding Sternberg Letters	8723954	0	1	24824	2	0	next	other	0
Fage_P113b	208	Pulse	99	8728166	4212	1
Fage_P113b	208	Pulse	99	8740565	16611	1
Fage_P113b	209	Picture	Fixation Cross Sternberg Letters after Encoding	8748778	0	1	12495	2	0	next	other	0
Fage_P113b	209	Pulse	99	8752965	4187	1
Fage_P113b	210	Picture	Stroop Sternberg	8761273	0	1	24824	2	0	next	incorrect	981
Fage_P113b	210	Pulse	99	8765364	4091	1
Fage_P113b	210	Response	2	8768524	7251	1
Fage_P113b	210	Pulse	99	8777764	16491	1
Fage_P113b	211	Picture	Fixation Cross Sternberg Letters after Stroop	8786097	0	1	37319	2	0	next	other	0
Fage_P113b	211	Pulse	99	8790163	4066	1
Fage_P113b	211	Pulse	99	8802563	16466	1
Fage_P113b	211	Pulse	99	8814963	28866	1
Fage_P113b	212	Picture	Retrieval Sternberg Letters	8823416	0	1	24823	2	0	next	hit	989
Fage_P113b	212	Pulse	99	8827362	3946	1
Fage_P113b	212	Response	1	8832412	8996	1
Fage_P113b	212	Pulse	99	8839762	16346	1
Fage_P113b	213	Picture	Fixation Cross after Retrieval	8848239	0	1	124619	2	0	next	other	0
Fage_P113b	213	Pulse	99	8852161	3922	1
Fage_P113b	213	Pulse	99	8864561	16322	1
Fage_P113b	213	Pulse	99	8876961	28722	1
Fage_P113b	213	Pulse	99	8889360	41121	1
Fage_P113b	213	Pulse	99	8901760	53521	1
Fage_P113b	213	Pulse	99	8914159	65920	1
Fage_P113b	213	Pulse	99	8926559	78320	1
Fage_P113b	213	Pulse	99	8938958	90719	1
Fage_P113b	213	Pulse	99	8951358	103119	1
Fage_P113b	213	Pulse	99	8963758	115519	1
Fage_P113b	214	Picture	Encoding Sternberg Letters	8972858	0	1	24824	2	0	next	other	0
Fage_P113b	214	Pulse	99	8976157	3299	1
Fage_P113b	214	Pulse	99	8988557	15699	1
Fage_P113b	215	Picture	Fixation Cross Sternberg Letters after Encoding	8997682	0	1	12495	2	0	next	other	0
Fage_P113b	215	Pulse	99	9000956	3274	1
Fage_P113b	216	Picture	Stroop Sternberg	9010177	0	1	24823	2	0	next	incorrect	1009
Fage_P113b	216	Pulse	99	9013356	3179	1
Fage_P113b	216	Response	2	9018096	7919	1
Fage_P113b	216	Pulse	99	9025755	15578	1
Fage_P113b	217	Picture	Fixation Cross Sternberg Letters after Stroop	9035000	0	1	37319	2	0	next	other	0
Fage_P113b	217	Pulse	99	9038155	3155	1
Fage_P113b	217	Pulse	99	9050555	15555	1
Fage_P113b	217	Pulse	99	9062954	27954	1
Fage_P113b	218	Picture	Retrieval Sternberg Letters	9072319	0	1	24824	2	0	next	incorrect	1017
Fage_P113b	218	Pulse	99	9075354	3035	1
Fage_P113b	218	Response	2	9084483	12164	1
Fage_P113b	218	Pulse	99	9087753	15434	1
Fage_P113b	219	Picture	Fixation Cross after Retrieval	9097143	0	1	112290	2	0	next	other	0
Fage_P113b	219	Pulse	99	9100153	3010	1
Fage_P113b	219	Pulse	99	9112552	15409	1
Fage_P113b	219	Pulse	99	9124952	27809	1
Fage_P113b	219	Pulse	99	9137352	40209	1
Fage_P113b	219	Pulse	99	9149751	52608	1
Fage_P113b	219	Pulse	99	9162151	65008	1
Fage_P113b	219	Pulse	99	9174550	77407	1
Fage_P113b	219	Pulse	99	9186950	89807	1
Fage_P113b	219	Pulse	99	9199350	102207	1
Fage_P113b	220	Picture	Encoding Sternberg Letters	9209433	0	1	24824	2	0	next	other	0
Fage_P113b	220	Pulse	99	9211749	2316	1
Fage_P113b	220	Pulse	99	9224149	14716	1
Fage_P113b	221	Picture	Fixation Cross Sternberg Letters after Encoding	9234257	0	1	12495	2	0	next	other	0
Fage_P113b	221	Pulse	99	9236548	2291	1
Fage_P113b	222	Picture	Stroop Sternberg	9246752	0	1	24824	2	0	next	hit	1036
Fage_P113b	222	Pulse	99	9248948	2196	1
Fage_P113b	222	Response	1	9254758	8006	1
Fage_P113b	222	Pulse	99	9261347	14595	1
Fage_P113b	223	Picture	Fixation Cross Sternberg Letters after Stroop	9271576	0	1	37318	3	0	next	other	0
Fage_P113b	223	Pulse	99	9273747	2171	1
Fage_P113b	223	Pulse	99	9286147	14571	1
Fage_P113b	223	Pulse	99	9298546	26970	1
Fage_P113b	224	Picture	Retrieval Sternberg Letters	9308894	0	2	24824	3	0	next	incorrect	1044
Fage_P113b	224	Pulse	99	9310946	2052	1
Fage_P113b	224	Response	2	9319105	10211	1
Fage_P113b	224	Pulse	99	9323345	14451	1
Fage_P113b	225	Picture	Fixation Cross after Retrieval	9333718	0	1	124619	2	0	next	other	0
Fage_P113b	225	Pulse	99	9335745	2027	1
Fage_P113b	225	Pulse	99	9348145	14427	1
Fage_P113b	225	Pulse	99	9360544	26826	1
Fage_P113b	225	Pulse	99	9372944	39226	1
Fage_P113b	225	Pulse	99	9385343	51625	1
Fage_P113b	225	Pulse	99	9397743	64025	1
Fage_P113b	225	Pulse	99	9410142	76424	1
Fage_P113b	225	Pulse	99	9422542	88824	1
Fage_P113b	225	Pulse	99	9434941	101223	1
Fage_P113b	225	Pulse	99	9447341	113623	1
Fage_P113b	226	Picture	Encoding Sternberg Letters	9458337	0	1	24823	2	0	next	other	0
Fage_P113b	226	Pulse	99	9459741	1404	1
Fage_P113b	226	Pulse	99	9472140	13803	1
Fage_P113b	227	Picture	Fixation Cross Sternberg Letters after Encoding	9483160	0	1	12496	2	0	next	other	0
Fage_P113b	227	Pulse	99	9484540	1380	1
Fage_P113b	228	Picture	Stroop Sternberg	9495656	0	1	24823	2	0	next	incorrect	1064
Fage_P113b	228	Pulse	99	9496939	1283	1
Fage_P113b	228	Response	2	9503879	8223	1
Fage_P113b	228	Pulse	99	9509339	13683	1
Fage_P113b	229	Picture	Fixation Cross Sternberg Letters after Stroop	9520479	0	1	37319	2	0	next	other	0
Fage_P113b	229	Pulse	99	9521739	1260	1
Fage_P113b	229	Pulse	99	9534138	13659	1
Fage_P113b	229	Pulse	99	9546538	26059	1
Fage_P113b	230	Picture	Retrieval Sternberg Letters	9557798	0	1	24824	2	0	next	incorrect	1072
Fage_P113b	230	Pulse	99	9558937	1139	1
Fage_P113b	230	Response	2	9565717	7919	1
Fage_P113b	230	Pulse	99	9571337	13539	1
Fage_P113b	231	Picture	Fixation Cross after Retrieval	9582622	0	1	124618	2	0	next	other	0
Fage_P113b	231	Pulse	99	9583736	1114	1
Fage_P113b	231	Pulse	99	9596136	13514	1
Fage_P113b	231	Pulse	99	9608536	25914	1
Fage_P113b	231	Pulse	99	9620935	38313	1
Fage_P113b	231	Pulse	99	9633335	50713	1
Fage_P113b	231	Pulse	99	9645734	63112	1
Fage_P113b	231	Pulse	99	9658134	75512	1
Fage_P113b	231	Pulse	99	9670533	87911	1
Fage_P113b	231	Pulse	99	9682933	100311	1
Fage_P113b	231	Pulse	99	9695333	112711	1
Fage_P113b	232	Picture	Encoding Sternberg Letters	9707240	0	1	24824	2	0	next	other	0
Fage_P113b	232	Pulse	99	9707732	492	1
Fage_P113b	232	Pulse	99	9720132	12892	1
Fage_P113b	233	Picture	Fixation Cross Sternberg Letters after Encoding	9732064	0	1	12495	2	0	next	other	0
Fage_P113b	233	Pulse	99	9732531	467	1
Fage_P113b	234	Picture	Stroop Sternberg	9744559	0	1	24824	2	0	next	incorrect	1093
Fage_P113b	234	Pulse	99	9744931	372	1
Fage_P113b	234	Pulse	99	9757331	12772	1
Fage_P113b	234	Response	2	9759760	15201	1
Fage_P113b	235	Picture	Fixation Cross Sternberg Letters after Stroop	9769383	0	1	37319	2	0	next	other	0
Fage_P113b	235	Pulse	99	9769730	347	1
Fage_P113b	235	Pulse	99	9782130	12747	1
Fage_P113b	235	Pulse	99	9794529	25146	1
Fage_P113b	236	Picture	Retrieval Sternberg Letters	9806702	0	1	24824	2	0	next	incorrect	1100
Fage_P113b	236	Pulse	99	9806929	227	1
Fage_P113b	236	Response	2	9815409	8707	1
Fage_P113b	236	Pulse	99	9819328	12626	1
Fage_P113b	237	Picture	Fixation Cross after Retrieval	9831526	0	1	112289	3	0	next	other	0
Fage_P113b	237	Pulse	99	9831728	202	1
Fage_P113b	237	Pulse	99	9844128	12602	1
Fage_P113b	237	Pulse	99	9856527	25001	1
Fage_P113b	237	Pulse	99	9868927	37401	1
Fage_P113b	237	Pulse	99	9881326	49800	1
Fage_P113b	237	Pulse	99	9893726	62200	1
Fage_P113b	237	Pulse	99	9906126	74600	1
Fage_P113b	237	Pulse	99	9918525	86999	1
Fage_P113b	237	Pulse	99	9930925	99399	1
Fage_P113b	237	Pulse	99	9943324	111798	1
Fage_P113b	238	Picture	Encoding Sternberg Letters	9943815	0	2	24824	3	0	next	other	0
Fage_P113b	238	Pulse	99	9955724	11909	1
Fage_P113b	238	Pulse	99	9968123	24308	1
Fage_P113b	239	Picture	Fixation Cross Sternberg Letters after Encoding	9968639	0	1	12495	2	0	next	other	0
Fage_P113b	239	Pulse	99	9980523	11884	1
Fage_P113b	240	Picture	Stroop Sternberg	9981134	0	1	24824	2	0	next	incorrect	1119
Fage_P113b	240	Response	2	9989803	8669	1
Fage_P113b	240	Pulse	99	9992922	11788	1
Fage_P113b	240	Pulse	99	10005322	24188	1
Fage_P113b	241	Picture	Fixation Cross Sternberg Letters after Stroop	10005958	0	1	37319	2	0	next	other	0
Fage_P113b	241	Pulse	99	10017722	11764	1
Fage_P113b	241	Pulse	99	10030121	24163	1
Fage_P113b	241	Pulse	99	10042521	36563	1
Fage_P113b	242	Picture	Retrieval Sternberg Letters	10043277	0	1	24824	2	0	next	incorrect	1127
Fage_P113b	242	Response	2	10054210	10933	1
Fage_P113b	242	Pulse	99	10054920	11643	1
Fage_P113b	242	Pulse	99	10067320	24043	1
Fage_P113b	243	Picture	Fixation Cross after Retrieval	10068101	0	1	137113	2	0	next	other	0
Fage_P113b	243	Pulse	99	10079720	11619	1
Fage_P113b	243	Pulse	99	10092119	24018	1
Fage_P113b	243	Pulse	99	10104519	36418	1
Fage_P113b	243	Pulse	99	10116918	48817	1
Fage_P113b	243	Pulse	99	10129318	61217	1
Fage_P113b	243	Pulse	99	10141718	73617	1
Fage_P113b	243	Pulse	99	10154117	86016	1
Fage_P113b	243	Pulse	99	10166517	98416	1
Fage_P113b	243	Pulse	99	10178916	110815	1
Fage_P113b	243	Pulse	99	10191316	123215	1
Fage_P113b	243	Pulse	99	10203715	135614	1
Fage_P113b	244	Picture	Encoding Sternberg Letters	10205214	0	1	24824	2	0	next	other	0
Fage_P113b	244	Pulse	99	10216115	10901	1
Fage_P113b	244	Pulse	99	10228515	23301	1
Fage_P113b	245	Picture	Fixation Cross Sternberg Letters after Encoding	10230038	0	1	12495	2	0	next	other	0
Fage_P113b	245	Pulse	99	10240924	10886	1
Fage_P113b	246	Picture	Stroop Sternberg	10242533	0	1	24824	2	0	next	incorrect	1149
Fage_P113b	246	Pulse	99	10253324	10791	1
Fage_P113b	246	Response	2	10263253	20720	1
Fage_P113b	246	Pulse	99	10265713	23180	1
Fage_P113b	247	Picture	Fixation Cross Sternberg Letters after Stroop	10267357	0	1	37319	2	0	next	other	0
Fage_P113b	247	Pulse	99	10278113	10756	1
Fage_P113b	247	Pulse	99	10290522	23165	1
Fage_P113b	247	Pulse	99	10302922	35565	1
Fage_P113b	248	Picture	Retrieval Sternberg Letters	10304676	0	1	24824	2	0	next	hit	1156
Fage_P113b	248	Response	1	10314152	9476	1
Fage_P113b	248	Pulse	99	10315321	10645	1
Fage_P113b	248	Pulse	99	10327721	23045	1
Fage_P113b	249	Picture	Fixation Cross after Retrieval	10329500	0	1	149442	2	0	next	other	0
Fage_P113b	249	Pulse	99	10340121	10621	1
Fage_P113b	249	Pulse	99	10352520	23020	1
Fage_P113b	249	Pulse	99	10364920	35420	1
Fage_P113b	249	Pulse	99	10377319	47819	1
Fage_P113b	249	Pulse	99	10389719	60219	1
Fage_P113b	249	Pulse	99	10402119	72619	1
Fage_P113b	249	Pulse	99	10414518	85018	1
Fage_P113b	249	Pulse	99	10426918	97418	1
Fage_P113b	249	Pulse	99	10439317	109817	1
Fage_P113b	249	Pulse	99	10451717	122217	1
Fage_P113b	249	Pulse	99	10464117	134617	1
Fage_P113b	249	Pulse	99	10476516	147016	1
Fage_P113b	250	Picture	Encoding Sternberg Letters	10478942	0	1	24823	3	0	next	other	0
Fage_P113b	250	Pulse	99	10488916	9974	1
Fage_P113b	250	Pulse	99	10501315	22373	1
Fage_P113b	251	Picture	Fixation Cross Sternberg Letters after Encoding	10503765	0	2	12496	3	0	next	other	0
Fage_P113b	251	Pulse	99	10513715	9950	1
Fage_P113b	252	Picture	Stroop Sternberg	10516261	0	1	24823	2	0	next	hit	1179
Fage_P113b	252	Pulse	99	10526114	9853	1
Fage_P113b	252	Response	1	10529464	13203	1
Fage_P113b	252	Pulse	99	10538514	22253	1
Fage_P113b	253	Picture	Fixation Cross Sternberg Letters after Stroop	10541084	0	1	37319	2	0	next	other	0
Fage_P113b	253	Pulse	99	10550914	9830	1
Fage_P113b	253	Pulse	99	10563313	22229	1
Fage_P113b	253	Pulse	99	10575713	34629	1
Fage_P113b	254	Picture	Retrieval Sternberg Letters	10578403	0	1	24824	2	0	next	hit	1187
Fage_P113b	254	Pulse	99	10588112	9709	1
Fage_P113b	254	Response	1	10591602	13199	1
Fage_P113b	254	Pulse	99	10600512	22109	1
Fage_P113b	255	Picture	Fixation Cross after Retrieval	10603227	0	1	137114	2	0	next	other	0
Fage_P113b	255	Pulse	99	10612912	9685	1
Fage_P113b	255	Pulse	99	10625311	22084	1
Fage_P113b	255	Pulse	99	10637711	34484	1
Fage_P113b	255	Pulse	99	10650110	46883	1
Fage_P113b	255	Pulse	99	10662510	59283	1
Fage_P113b	255	Pulse	99	10674909	71682	1
Fage_P113b	255	Pulse	99	10687309	84082	1
Fage_P113b	255	Pulse	99	10699708	96481	1
Fage_P113b	255	Pulse	99	10712108	108881	1
Fage_P113b	255	Pulse	99	10724508	121281	1
Fage_P113b	255	Pulse	99	10736907	133680	1
Fage_P113b	256	Picture	Encoding Sternberg Letters	10740341	0	1	24823	2	0	next	other	0
Fage_P113b	256	Pulse	99	10749307	8966	1
Fage_P113b	256	Pulse	99	10761706	21365	1
Fage_P113b	257	Picture	Fixation Cross Sternberg Letters after Encoding	10765164	0	1	12496	2	0	next	other	0
Fage_P113b	257	Pulse	99	10774106	8942	1
Fage_P113b	258	Picture	Stroop Sternberg	10777660	0	1	24823	2	0	next	incorrect	1208
Fage_P113b	258	Pulse	99	10786506	8846	1
Fage_P113b	258	Response	2	10788095	10435	1
Fage_P113b	258	Pulse	99	10798905	21245	1
Fage_P113b	259	Picture	Fixation Cross Sternberg Letters after Stroop	10802483	0	1	37319	2	0	next	other	0
Fage_P113b	259	Pulse	99	10811305	8822	1
Fage_P113b	259	Pulse	99	10823704	21221	1
Fage_P113b	259	Pulse	99	10836104	33621	1
Fage_P113b	260	Picture	Retrieval Sternberg Letters	10839802	0	1	24824	2	0	next	incorrect	1216
Fage_P113b	260	Pulse	99	10848504	8702	1
Fage_P113b	260	Response	2	10852293	12491	1
Fage_P113b	260	Pulse	99	10860903	21101	1
Fage_P113b	261	Picture	Fixation Cross after Retrieval	10864626	0	1	112289	5	0	next	other	0
Fage_P113b	261	Pulse	99	10873303	8677	1
Fage_P113b	261	Pulse	99	10885702	21076	1
Fage_P113b	261	Pulse	99	10898102	33476	1
Fage_P113b	261	Pulse	99	10910501	45875	1
Fage_P113b	261	Pulse	99	10922901	58275	1
Fage_P113b	261	Pulse	99	10935300	70674	1
Fage_P113b	261	Pulse	99	10947700	83074	1
Fage_P113b	261	Pulse	99	10960100	95474	1
Fage_P113b	261	Pulse	99	10972499	107873	1
Fage_P113b	262	Picture	Encoding Sternberg Letters	10976915	0	4	24824	6	0	next	other	0
Fage_P113b	262	Pulse	99	10984899	7984	1
Fage_P113b	262	Pulse	99	10997298	20383	1
Fage_P113b	263	Picture	Fixation Cross Sternberg Letters after Encoding	11001739	0	2	12496	3	0	next	other	0
Fage_P113b	263	Pulse	99	11009698	7959	1
Fage_P113b	264	Picture	Stroop Sternberg	11014235	0	1	24823	3	0	next	incorrect	1235
Fage_P113b	264	Pulse	99	11022098	7863	1
Fage_P113b	264	Response	2	11031167	16932	1
Fage_P113b	264	Pulse	99	11034497	20262	1
Fage_P113b	265	Picture	Fixation Cross Sternberg Letters after Stroop	11039058	0	2	37319	3	0	next	other	0
Fage_P113b	265	Pulse	99	11046897	7839	1
Fage_P113b	265	Pulse	99	11059296	20238	1
Fage_P113b	265	Pulse	99	11071696	32638	1
Fage_P113b	266	Picture	Retrieval Sternberg Letters	11076377	0	1	24824	2	0	next	incorrect	1243
Fage_P113b	266	Pulse	99	11084095	7718	1
Fage_P113b	266	Response	2	11086225	9848	1
Fage_P113b	266	Pulse	99	11096495	20118	1
Fage_P113b	267	Picture	Fixation Cross after Retrieval	11101201	0	1	149442	2	0	next	other	0
Fage_P113b	267	Pulse	99	11108895	7694	1
Fage_P113b	267	Pulse	99	11121294	20093	1
Fage_P113b	267	Pulse	99	11133694	32493	1
Fage_P113b	267	Pulse	99	11146093	44892	1
Fage_P113b	267	Pulse	99	11158493	57292	1
Fage_P113b	267	Pulse	99	11170892	69691	1
Fage_P113b	267	Pulse	99	11183292	82091	1
Fage_P113b	267	Pulse	99	11195692	94491	1
Fage_P113b	267	Pulse	99	11208091	106890	1
Fage_P113b	267	Pulse	99	11220491	119290	1
Fage_P113b	267	Pulse	99	11232890	131689	1
Fage_P113b	267	Pulse	99	11245290	144089	1
Fage_P113b	268	Picture	Encoding Sternberg Letters	11250643	0	1	24824	2	0	next	other	0
Fage_P113b	268	Pulse	99	11257690	7047	1
Fage_P113b	268	Pulse	99	11270089	19446	1
Fage_P113b	269	Picture	Fixation Cross Sternberg Letters after Encoding	11275467	0	1	12495	2	0	next	other	0
Fage_P113b	269	Pulse	99	11282489	7022	1
Fage_P113b	270	Picture	Stroop Sternberg	11287962	0	1	24824	2	0	next	incorrect	1265
Fage_P113b	270	Pulse	99	11294888	6926	1
Fage_P113b	270	Response	2	11296738	8776	1
Fage_P113b	270	Pulse	99	11307288	19326	1
Fage_P113b	271	Picture	Fixation Cross Sternberg Letters after Stroop	11312786	0	1	37319	2	0	next	other	0
Fage_P113b	271	Pulse	99	11319687	6901	1
Fage_P113b	271	Pulse	99	11332087	19301	1
Fage_P113b	271	Pulse	99	11344487	31701	1
Fage_P113b	272	Picture	Retrieval Sternberg Letters	11350105	0	1	24823	3	0	next	hit	1273
Fage_P113b	272	Pulse	99	11356886	6781	1
Fage_P113b	272	Response	1	11358296	8191	1
Fage_P113b	272	Pulse	99	11369286	19181	1
Fage_P113b	273	Picture	Fixation Cross after Retrieval	11374928	0	2	124619	3	0	next	other	0
Fage_P113b	273	Pulse	99	11381685	6757	1
Fage_P113b	273	Pulse	99	11394085	19157	1
Fage_P113b	273	Pulse	99	11406484	31556	1
Fage_P113b	273	Pulse	99	11418884	43956	1
Fage_P113b	273	Pulse	99	11431284	56356	1
Fage_P113b	273	Pulse	99	11443683	68755	1
Fage_P113b	273	Pulse	99	11456083	81155	1
Fage_P113b	273	Pulse	99	11468482	93554	1
Fage_P113b	273	Pulse	99	11480882	105954	1
Fage_P113b	273	Pulse	99	11493281	118353	1
Fage_P113b	274	Picture	Encoding Sternberg Letters	11499547	0	1	24824	2	0	next	other	0
Fage_P113b	274	Pulse	99	11505681	6134	1
Fage_P113b	274	Pulse	99	11518081	18534	1
Fage_P113b	275	Picture	Fixation Cross Sternberg Letters after Encoding	11524371	0	1	12495	2	0	next	other	0
Fage_P113b	275	Pulse	99	11530480	6109	1
Fage_P113b	276	Picture	Stroop Sternberg	11536866	0	1	24824	2	0	next	incorrect	1293
Fage_P113b	276	Pulse	99	11542880	6014	1
Fage_P113b	276	Response	2	11544680	7814	1
Fage_P113b	276	Pulse	99	11555279	18413	1
Fage_P113b	277	Picture	Fixation Cross Sternberg Letters after Stroop	11561690	0	1	37318	3	0	next	other	0
Fage_P113b	277	Pulse	99	11567679	5989	1
Fage_P113b	277	Pulse	99	11580079	18389	1
Fage_P113b	277	Pulse	99	11592478	30788	1
Fage_P113b	278	Picture	Retrieval Sternberg Letters	11599008	0	2	24824	3	0	next	hit	1301
Fage_P113b	278	Pulse	99	11604878	5870	1
Fage_P113b	278	Response	1	11606698	7690	1
Fage_P113b	278	Pulse	99	11617277	18269	1
Fage_P113b	279	Picture	Fixation Cross after Retrieval	11623832	0	1	112290	2	0	next	other	0
Fage_P113b	279	Pulse	99	11629677	5845	1
Fage_P113b	279	Pulse	99	11642076	18244	1
Fage_P113b	279	Pulse	99	11654476	30644	1
Fage_P113b	279	Pulse	99	11666876	43044	1
Fage_P113b	279	Pulse	99	11679275	55443	1
Fage_P113b	279	Pulse	99	11691675	67843	1
Fage_P113b	279	Pulse	99	11704074	80242	1
Fage_P113b	279	Pulse	99	11716474	92642	1
Fage_P113b	279	Pulse	99	11728873	105041	1
Fage_P113b	280	Picture	Encoding Sternberg Letters	11736122	0	1	24824	2	0	next	other	0
Fage_P113b	280	Pulse	99	11741273	5151	1
Fage_P113b	280	Pulse	99	11753673	17551	1
Fage_P113b	281	Picture	Fixation Cross Sternberg Letters after Encoding	11760946	0	1	12495	2	0	next	other	0
Fage_P113b	281	Pulse	99	11766072	5126	1
Fage_P113b	282	Picture	Stroop Sternberg	11773441	0	1	24824	2	0	next	hit	1320
Fage_P113b	282	Pulse	99	11778472	5031	1
Fage_P113b	282	Response	1	11782362	8921	1
Fage_P113b	282	Pulse	99	11790871	17430	1
Fage_P113b	283	Picture	Fixation Cross Sternberg Letters after Stroop	11798265	0	1	37319	2	0	next	other	0
Fage_P113b	283	Pulse	99	11803271	5006	1
Fage_P113b	283	Pulse	99	11815671	17406	1
Fage_P113b	283	Pulse	99	11828070	29805	1
Fage_P113b	284	Picture	Retrieval Sternberg Letters	11835584	0	1	24823	2	0	next	hit	1329
Fage_P113b	284	Pulse	99	11840470	4886	1
Fage_P113b	284	Pulse	99	11852869	17285	1
Fage_P113b	284	Response	1	11855019	19435	1
Fage_P113b	285	Picture	Fixation Cross after Retrieval	11860407	0	1	137114	2	0	next	other	0
Fage_P113b	285	Pulse	99	11865269	4862	1
Fage_P113b	285	Pulse	99	11877669	17262	1
Fage_P113b	285	Pulse	99	11890068	29661	1
Fage_P113b	285	Pulse	99	11902468	42061	1
Fage_P113b	285	Pulse	99	11914867	54460	1
Fage_P113b	285	Pulse	99	11927267	66860	1
Fage_P113b	285	Pulse	99	11939666	79259	1
Fage_P113b	285	Pulse	99	11952066	91659	1
Fage_P113b	285	Pulse	99	11964465	104058	1
Fage_P113b	285	Pulse	99	11976865	116458	1
Fage_P113b	285	Pulse	99	11989265	128858	1
Fage_P113b	286	Picture	Encoding Sternberg Letters	11997521	0	1	24824	2	0	next	other	0
Fage_P113b	286	Pulse	99	12001664	4143	1
Fage_P113b	286	Pulse	99	12014064	16543	1
Fage_P113b	287	Picture	Fixation Cross Sternberg Letters after Encoding	12022345	0	1	12495	2	0	next	other	0
Fage_P113b	287	Pulse	99	12026463	4118	1
Fage_P113b	288	Picture	Stroop Sternberg	12034840	0	1	24824	2	0	next	hit	1349
Fage_P113b	288	Pulse	99	12038873	4033	1
Fage_P113b	288	Response	1	12045763	10923	1
Fage_P113b	288	Pulse	99	12051262	16422	1
Fage_P113b	289	Picture	Fixation Cross Sternberg Letters after Stroop	12059664	0	1	37318	3	0	next	other	0
Fage_P113b	289	Pulse	99	12063672	4008	1
Fage_P113b	289	Pulse	99	12076072	16408	1
Fage_P113b	289	Pulse	99	12088471	28807	1
Fage_P113b	290	Picture	Retrieval Sternberg Letters	12096982	0	2	24824	3	0	next	incorrect	1358
Fage_P113b	290	Pulse	99	12100871	3889	1
Fage_P113b	290	Pulse	99	12113270	16288	1
Fage_P113b	290	Response	2	12118620	21638	1
Fage_P113b	291	Picture	Fixation Cross after Retrieval	12121806	0	1	112290	2	0	next	other	0
Fage_P113b	291	Pulse	99	12125660	3854	1
Fage_P113b	291	Pulse	99	12138060	16254	1
Fage_P113b	291	Pulse	99	12150469	28663	1
Fage_P113b	291	Pulse	99	12162869	41063	1
Fage_P113b	291	Pulse	99	12175268	53462	1
Fage_P113b	291	Pulse	99	12187668	65862	1
Fage_P113b	291	Pulse	99	12200067	78261	1
Fage_P113b	291	Pulse	99	12212467	90661	1
Fage_P113b	291	Pulse	99	12224867	103061	1
Fage_P113b	292	Picture	End Sternberg	12234096	0	1	37319	2	0	next	other	0
Fage_P113b	292	Pulse	99	12237266	3170	1
Fage_P113b	292	Pulse	99	12249666	15570	1
Fage_P113b	292	Pulse	99	12262065	27969	1
Fage_P113b	293	Picture	Instruction Stroop	12271415	0	1	37319	2	0	next	other	0
Fage_P113b	293	Pulse	99	12274465	3050	1
Fage_P113b	293	Pulse	99	12286865	15450	1
Fage_P113b	293	Pulse	99	12299264	27849	1
Fage_P113b	294	Picture	stroop neutral close	12308734	0	1	24990	2	0	next	incorrect	1380
Fage_P113b	294	Pulse	99	12311664	2930	1
Fage_P113b	294	Pulse	99	12324063	15329	1
Fage_P113b	294	Response	2	12324273	15539	1
Fage_P113b	295	Picture	stroop neutral close	12333724	0	1	24991	2	0	next	hit	1383
Fage_P113b	295	Pulse	99	12336463	2739	1
Fage_P113b	295	Response	1	12342373	8649	1
Fage_P113b	295	Pulse	99	12348862	15138	1
Fage_P113b	296	Picture	stroop neutral close	12358715	0	1	24990	2	0	next	incorrect	1387
Fage_P113b	296	Pulse	99	12361262	2547	1
Fage_P113b	296	Response	2	12366972	8257	1
Fage_P113b	296	Pulse	99	12373662	14947	1
Fage_P113b	297	Picture	stroop neutral close	12383705	0	1	24990	2	0	next	hit	1391
Fage_P113b	297	Pulse	99	12386061	2356	1
Fage_P113b	297	Response	1	12391161	7456	1
Fage_P113b	297	Pulse	99	12398461	14756	1
Fage_P113b	297	Response	2	12408130	24425	1
Fage_P113b	298	Picture	stroop neutral close	12408695	0	1	24824	2	0	next	hit	1396
Fage_P113b	298	Pulse	99	12410860	2165	1
Fage_P113b	298	Response	1	12417690	8995	1
Fage_P113b	298	Pulse	99	12423260	14565	1
Fage_P113b	299	Picture	stroop neutral close	12433519	0	1	24824	2	0	next	incorrect	1400
Fage_P113b	299	Pulse	99	12435660	2141	1
Fage_P113b	299	Response	2	12442249	8730	1
Fage_P113b	299	Pulse	99	12448059	14540	1
Fage_P113b	300	Picture	Fixation Cross Stroop	12458343	0	1	124618	2	0	next	other	0
Fage_P113b	300	Pulse	99	12460459	2116	1
Fage_P113b	300	Pulse	99	12472858	14515	1
Fage_P113b	300	Pulse	99	12485258	26915	1
Fage_P113b	300	Pulse	99	12497657	39314	1
Fage_P113b	300	Pulse	99	12510057	51714	1
Fage_P113b	300	Pulse	99	12522456	64113	1
Fage_P113b	300	Pulse	99	12534856	76513	1
Fage_P113b	300	Pulse	99	12547256	88913	1
Fage_P113b	300	Pulse	99	12559655	101312	1
Fage_P113b	300	Pulse	99	12572055	113712	1
Fage_P113b	301	Picture	stroop neutral close	12582961	0	1	24990	3	0	next	hit	1415
Fage_P113b	301	Pulse	99	12584454	1493	1
Fage_P113b	301	Response	1	12592654	9693	1
Fage_P113b	301	Pulse	99	12596854	13893	1
Fage_P113b	302	Picture	stroop neutral close	12607951	0	2	24991	3	0	next	incorrect	1419
Fage_P113b	302	Pulse	99	12609254	1303	1
Fage_P113b	302	Response	2	12616493	8542	1
Fage_P113b	302	Pulse	99	12621653	13702	1
Fage_P113b	303	Picture	stroop neutral close	12632942	0	1	24824	2	0	next	incorrect	1423
Fage_P113b	303	Pulse	99	12634053	1111	1
Fage_P113b	303	Response	2	12642812	9870	1
Fage_P113b	303	Pulse	99	12646452	13510	1
Fage_P113b	304	Picture	stroop neutral close	12657766	0	1	24990	2	0	next	incorrect	1427
Fage_P113b	304	Pulse	99	12658852	1086	1
Fage_P113b	304	Response	2	12666592	8826	1
Fage_P113b	304	Pulse	99	12671251	13485	1
Fage_P113b	305	Picture	stroop neutral close	12682756	0	1	24990	2	0	next	hit	1431
Fage_P113b	305	Pulse	99	12683651	895	1
Fage_P113b	305	Response	1	12689651	6895	1
Fage_P113b	305	Pulse	99	12696051	13295	1
Fage_P113b	306	Picture	stroop neutral close	12707746	0	1	24824	2	0	next	incorrect	1435
Fage_P113b	306	Pulse	99	12708450	704	1
Fage_P113b	306	Response	2	12717190	9444	1
Fage_P113b	306	Pulse	99	12720850	13104	1
Fage_P113b	307	Picture	Fixation Cross Stroop	12732570	0	1	124618	2	0	next	other	0
Fage_P113b	307	Pulse	99	12733249	679	1
Fage_P113b	307	Pulse	99	12745649	13079	1
Fage_P113b	307	Pulse	99	12758049	25479	1
Fage_P113b	307	Pulse	99	12770448	37878	1
Fage_P113b	307	Pulse	99	12782848	50278	1
Fage_P113b	307	Pulse	99	12795247	62677	1
Fage_P113b	307	Pulse	99	12807647	75077	1
Fage_P113b	307	Pulse	99	12820046	87476	1
Fage_P113b	307	Pulse	99	12832446	99876	1
Fage_P113b	307	Pulse	99	12844846	112276	1
Fage_P113b	308	Picture	stroop neutral close	12857188	0	1	24824	2	0	next	hit	1450
Fage_P113b	308	Pulse	99	12857245	57	1
Fage_P113b	308	Response	1	12869445	12257	1
Fage_P113b	308	Pulse	99	12869645	12457	1
Fage_P113b	309	Picture	stroop neutral close	12882012	0	1	24990	3	0	next	incorrect	1455
Fage_P113b	309	Pulse	99	12882044	32	1
Fage_P113b	309	Pulse	99	12894444	12432	1
Fage_P113b	309	Response	2	12898124	16112	1
Fage_P113b	309	Pulse	99	12906843	24831	2
Fage_P113b	310	Picture	stroop neutral close	12907002	0	2	24824	3	0	next	incorrect	1458
Fage_P113b	310	Response	2	12916693	9691	1
Fage_P113b	310	Pulse	99	12919243	12241	1
Fage_P113b	310	Pulse	99	12931643	24641	1
Fage_P113b	311	Picture	stroop neutral close	12931826	0	1	24824	2	0	next	incorrect	1462
Fage_P113b	311	Response	2	12940102	8276	1
Fage_P113b	311	Pulse	99	12944042	12216	1
Fage_P113b	311	Pulse	99	12956442	24616	1
Fage_P113b	312	Picture	stroop neutral close	12956650	0	1	24990	2	0	next	hit	1467
Fage_P113b	312	Pulse	99	12968841	12191	1
Fage_P113b	312	Response	1	12970441	13791	1
Fage_P113b	312	Pulse	99	12981241	24591	1
Fage_P113b	313	Picture	stroop neutral close	12981640	0	1	24824	2	0	next	hit	1470
Fage_P113b	313	Response	1	12990471	8831	1
Fage_P113b	313	Pulse	99	12993640	12000	1
Fage_P113b	313	Pulse	99	13006040	24400	1
Fage_P113b	314	Picture	Fixation Cross Stroop	13006464	0	1	124618	2	0	next	other	0
Fage_P113b	314	Pulse	99	13018440	11976	1
Fage_P113b	314	Pulse	99	13030839	24375	1
Fage_P113b	314	Pulse	99	13043239	36775	1
Fage_P113b	314	Pulse	99	13055638	49174	1
Fage_P113b	314	Pulse	99	13068038	61574	1
Fage_P113b	314	Pulse	99	13080438	73974	1
Fage_P113b	314	Pulse	99	13092837	86373	1
Fage_P113b	314	Pulse	99	13105237	98773	1
Fage_P113b	314	Pulse	99	13117636	111172	1
Fage_P113b	314	Pulse	99	13130036	123572	1
Fage_P113b	315	Picture	stroop neutral close	13131082	0	1	24991	2	0	next	incorrect	1485
Fage_P113b	315	Response	2	13141616	10534	1
Fage_P113b	315	Pulse	99	13142435	11353	1
Fage_P113b	315	Pulse	99	13154835	23753	1
Fage_P113b	316	Picture	stroop neutral close	13156073	0	1	24990	2	0	next	hit	1489
Fage_P113b	316	Response	1	13166025	9952	1
Fage_P113b	316	Pulse	99	13167234	11161	1
Fage_P113b	316	Pulse	99	13179634	23561	1
Fage_P113b	317	Picture	stroop neutral close	13181063	0	1	24824	2	0	next	incorrect	1493
Fage_P113b	317	Response	2	13189194	8131	1
Fage_P113b	317	Pulse	99	13192034	10971	1
Fage_P113b	317	Pulse	99	13204434	23371	1
Fage_P113b	318	Picture	stroop neutral close	13205887	0	1	24990	2	0	next	incorrect	1498
Fage_P113b	318	Pulse	99	13216833	10946	1
Fage_P113b	318	Response	2	13218703	12816	1
Fage_P113b	318	Pulse	99	13229233	23346	1
Fage_P113b	319	Picture	stroop neutral close	13230877	0	1	24824	2	0	next	incorrect	1501
Fage_P113b	319	Response	2	13240262	9385	1
Fage_P113b	319	Pulse	99	13241632	10755	1
Fage_P113b	319	Pulse	99	13254032	23155	1
Fage_P113b	320	Picture	stroop neutral close	13255701	0	1	24823	3	0	next	incorrect	1505
Fage_P113b	320	Response	2	13263621	7920	1
Fage_P113b	320	Pulse	99	13266431	10730	1
Fage_P113b	320	Pulse	99	13278831	23130	1
Fage_P113b	321	Picture	Fixation Cross Stroop	13280524	0	2	124619	3	0	next	other	0
Fage_P113b	321	Pulse	99	13291230	10706	1
Fage_P113b	321	Pulse	99	13303630	23106	1
Fage_P113b	321	Pulse	99	13316029	35505	1
Fage_P113b	321	Pulse	99	13328429	47905	1
Fage_P113b	321	Pulse	99	13340829	60305	1
Fage_P113b	321	Pulse	99	13353228	72704	1
Fage_P113b	321	Pulse	99	13365628	85104	1
Fage_P113b	321	Pulse	99	13378027	97503	1
Fage_P113b	321	Pulse	99	13390427	109903	1
Fage_P113b	321	Pulse	99	13402827	122303	1
Fage_P113b	322	Picture	stroop maximum incongruent	13405143	0	1	24824	2	0	next	miss	0
Fage_P113b	322	Pulse	99	13415226	10083	1
Fage_P113b	322	Pulse	99	13427626	22483	1
Fage_P113b	323	Picture	stroop maximum incongruent	13429967	0	1	24823	3	0	next	hit	1524
Fage_P113b	323	Pulse	99	13440025	10058	1
Fage_P113b	323	Response	1	13449115	19148	1
Fage_P113b	323	Pulse	99	13452425	22458	1
Fage_P113b	324	Picture	stroop maximum incongruent	13454790	0	2	24824	3	0	next	hit	1528
Fage_P113b	324	Pulse	99	13464825	10035	1
Fage_P113b	324	Response	1	13466904	12114	1
Fage_P113b	324	Pulse	99	13477224	22434	1
Fage_P113b	325	Picture	stroop maximum incongruent	13479614	0	1	24824	2	0	next	incorrect	1531
Fage_P113b	325	Response	2	13487544	7930	1
Fage_P113b	325	Pulse	99	13489623	10009	1
Fage_P113b	325	Pulse	99	13502023	22409	1
Fage_P113b	326	Picture	stroop maximum incongruent	13504438	0	1	24824	2	0	next	hit	1535
Fage_P113b	326	Response	1	13514353	9915	1
Fage_P113b	326	Pulse	99	13514423	9985	1
Fage_P113b	326	Pulse	99	13526822	22384	1
Fage_P113b	327	Picture	stroop maximum incongruent	13529262	0	1	24823	3	0	next	incorrect	1540
Fage_P113b	327	Pulse	99	13539222	9960	1
Fage_P113b	327	Response	2	13541422	12160	1
Fage_P113b	327	Pulse	99	13551622	22360	1
Fage_P113b	328	Picture	Fixation Cross Stroop	13554085	0	2	124619	3	0	next	other	0
Fage_P113b	328	Pulse	99	13564021	9936	1
Fage_P113b	328	Pulse	99	13576421	22336	1
Fage_P113b	328	Pulse	99	13588820	34735	1
Fage_P113b	328	Pulse	99	13601220	47135	1
Fage_P113b	328	Pulse	99	13613619	59534	1
Fage_P113b	328	Pulse	99	13626019	71934	1
Fage_P113b	328	Pulse	99	13638419	84334	1
Fage_P113b	328	Pulse	99	13650818	96733	1
Fage_P113b	328	Pulse	99	13663218	109133	1
Fage_P113b	328	Pulse	99	13675617	121532	1
Fage_P113b	329	Picture	stroop maximum incongruent	13678704	0	1	24824	2	0	next	incorrect	1555
Fage_P113b	329	Pulse	99	13688017	9313	1
Fage_P113b	329	Response	2	13691487	12783	1
Fage_P113b	329	Pulse	99	13700416	21712	1
Fage_P113b	330	Picture	stroop maximum incongruent	13703528	0	1	24823	2	0	next	incorrect	1559
Fage_P113b	330	Pulse	99	13712816	9288	1
Fage_P113b	330	Response	2	13713476	9948	1
Fage_P113b	330	Pulse	99	13725216	21688	1
Fage_P113b	331	Picture	stroop maximum incongruent	13728351	0	1	24824	2	0	next	hit	1562
Fage_P113b	331	Response	1	13737275	8924	1
Fage_P113b	331	Pulse	99	13737615	9264	1
Fage_P113b	331	Pulse	99	13750015	21664	1
Fage_P113b	332	Picture	stroop maximum incongruent	13753175	0	1	24824	2	0	next	hit	1567
Fage_P113b	332	Pulse	99	13762414	9239	1
Fage_P113b	332	Response	1	13770284	17109	1
Fage_P113b	332	Pulse	99	13774814	21639	1
Fage_P113b	333	Picture	stroop maximum incongruent	13777999	0	1	24824	2	0	next	hit	1570
Fage_P113b	333	Response	1	13786814	8815	1
Fage_P113b	333	Pulse	99	13787213	9214	1
Fage_P113b	333	Pulse	99	13799613	21614	1
Fage_P113b	334	Picture	stroop maximum incongruent	13802823	0	1	24823	2	0	next	incorrect	1574
Fage_P113b	334	Response	2	13811613	8790	1
Fage_P113b	334	Pulse	99	13812012	9189	1
Fage_P113b	334	Pulse	99	13824412	21589	1
Fage_P113b	335	Picture	Fixation Cross Stroop	13827646	0	1	124619	2	0	next	other	0
Fage_P113b	335	Pulse	99	13836812	9166	1
Fage_P113b	335	Pulse	99	13849211	21565	1
Fage_P113b	335	Pulse	99	13861611	33965	1
Fage_P113b	335	Pulse	99	13874011	46365	1
Fage_P113b	335	Pulse	99	13886410	58764	1
Fage_P113b	335	Pulse	99	13898810	71164	1
Fage_P113b	335	Pulse	99	13911209	83563	1
Fage_P113b	335	Pulse	99	13923609	95963	1
Fage_P113b	335	Pulse	99	13936008	108362	1
Fage_P113b	335	Pulse	99	13948408	120762	1
Fage_P113b	336	Picture	stroop maximum incongruent	13952265	0	1	24823	2	0	next	hit	1589
Fage_P113b	336	Response	1	13959288	7023	1
Fage_P113b	336	Pulse	99	13960817	8552	1
Fage_P113b	336	Pulse	99	13973207	20942	1
Fage_P113b	337	Picture	stroop maximum incongruent	13977088	0	1	24824	2	0	next	hit	1593
Fage_P113b	337	Response	1	13985397	8309	1
Fage_P113b	337	Pulse	99	13985617	8529	1
Fage_P113b	337	Pulse	99	13998016	20928	1
Fage_P113b	338	Picture	stroop maximum incongruent	14001912	0	1	24824	2	0	next	incorrect	1598
Fage_P113b	338	Pulse	99	14010416	8504	1
Fage_P113b	338	Response	2	14010626	8714	1
Fage_P113b	338	Pulse	99	14022815	20903	1
Fage_P113b	339	Picture	stroop maximum incongruent	14026736	0	1	24824	2	0	next	hit	1602
Fage_P113b	339	Pulse	99	14035215	8479	1
Fage_P113b	339	Response	1	14043105	16369	1
Fage_P113b	339	Pulse	99	14047615	20879	1
Fage_P113b	340	Picture	stroop maximum incongruent	14051560	0	1	24990	2	0	next	hit	1606
Fage_P113b	340	Pulse	99	14060014	8454	1
Fage_P113b	340	Response	1	14066924	15364	1
Fage_P113b	340	Pulse	99	14072414	20854	1
Fage_P113b	341	Picture	stroop maximum incongruent	14076550	0	1	24824	2	0	next	incorrect	1610
Fage_P113b	341	Pulse	99	14084813	8263	1
Fage_P113b	341	Response	2	14086653	10103	1
Fage_P113b	341	Pulse	99	14097213	20663	1
Fage_P113b	342	Picture	Fixation Cross Stroop	14101374	0	1	124618	2	0	next	other	0
Fage_P113b	342	Pulse	99	14109613	8239	1
Fage_P113b	342	Pulse	99	14122012	20638	1
Fage_P113b	342	Pulse	99	14134412	33038	1
Fage_P113b	342	Pulse	99	14146811	45437	1
Fage_P113b	342	Pulse	99	14159211	57837	1
Fage_P113b	342	Pulse	99	14171610	70236	1
Fage_P113b	342	Pulse	99	14184010	82636	1
Fage_P113b	342	Pulse	99	14196410	95036	1
Fage_P113b	342	Pulse	99	14208809	107435	1
Fage_P113b	342	Pulse	99	14221209	119835	1
Fage_P113b	343	Picture	stroop maximum incongruent	14225992	0	1	24824	2	0	next	incorrect	1625
Fage_P113b	343	Pulse	99	14233608	7616	1
Fage_P113b	343	Response	2	14238368	12376	1
Fage_P113b	343	Pulse	99	14246008	20016	1
Fage_P113b	344	Picture	stroop maximum incongruent	14250816	0	1	24990	2	0	next	hit	1629
Fage_P113b	344	Pulse	99	14258408	7592	1
Fage_P113b	344	Response	1	14260017	9201	1
Fage_P113b	344	Pulse	99	14270807	19991	1
Fage_P113b	345	Picture	stroop maximum incongruent	14275806	0	1	24824	2	0	next	incorrect	1632
Fage_P113b	345	Response	2	14283007	7201	1
Fage_P113b	345	Pulse	99	14283206	7400	1
Fage_P113b	345	Pulse	99	14295606	19800	1
Fage_P113b	346	Picture	stroop maximum incongruent	14300630	0	1	24990	2	0	next	incorrect	1637
Fage_P113b	346	Pulse	99	14308006	7376	1
Fage_P113b	346	Response	2	14311136	10506	1
Fage_P113b	346	Pulse	99	14320405	19775	1
Fage_P113b	347	Picture	stroop maximum incongruent	14325620	0	1	24824	2	0	next	incorrect	1641
Fage_P113b	347	Pulse	99	14332805	7185	1
Fage_P113b	347	Response	2	14335885	10265	1
Fage_P113b	347	Pulse	99	14345205	19585	1
Fage_P113b	348	Picture	stroop maximum incongruent	14350444	0	1	24824	2	0	next	incorrect	1645
Fage_P113b	348	Pulse	99	14357604	7160	1
Fage_P113b	348	Response	2	14362764	12320	1
Fage_P113b	348	Pulse	99	14370004	19560	1
Fage_P113b	349	Picture	Fixation Cross Stroop	14375268	0	1	124618	2	0	next	other	0
Fage_P113b	349	Pulse	99	14382403	7135	1
Fage_P113b	349	Pulse	99	14394803	19535	1
Fage_P113b	349	Pulse	99	14407202	31934	1
Fage_P113b	349	Pulse	99	14419602	44334	1
Fage_P113b	349	Pulse	99	14432002	56734	1
Fage_P113b	349	Pulse	99	14444401	69133	1
Fage_P113b	349	Pulse	99	14456801	81533	1
Fage_P113b	349	Pulse	99	14469200	93932	1
Fage_P113b	349	Pulse	99	14481600	106332	1
Fage_P113b	349	Pulse	99	14493999	118731	1
Fage_P113b	350	Picture	End Stroop	14499886	0	1	44110	2	0	next	other	0
Fage_P113b	350	Pulse	99	14506399	6513	1
Fage_P113b	350	Pulse	99	14518799	18913	1
Fage_P113b	350	Pulse	99	14531198	31312	1
