# Supplementary material for: Towards clinical applicability of fMRI via systematic filtering
Source: PLoS One. 2025 May 12;20(5):e0321088. doi: 10.1371/journal.pone.0321088 (PMC12068634; doi:10.1371/journal.pone.0321088)
Supplement: S1 Code — (ZIP) [file pone.0321088.s001.zip › PLOS_DATA_CODE/Logfiles/Fage_P114a-fage.log]

Scenario - Fage Final
Logfile written - 10/14/2013 09:58:20

Subject	Trial	Event Type	Code	Time	TTime	Uncertainty	Duration	Uncertainty	ReqTime	ReqDur	Stim Type	Pair Index

Fage_P114a	1	Pulse	99	85438	95432	1
Fage_P114a	2	Picture	Instruction Sternberg Symbols	85630	0	1	37320	2	0	next	other	0
Fage_P114a	2	Pulse	99	97837	12207	1
Fage_P114a	2	Pulse	99	110237	24607	1
Fage_P114a	2	Pulse	99	122637	37007	1
Fage_P114a	3	Picture	Encoding Sternberg Symbols	122950	0	1	24824	2	0	next	other	0
Fage_P114a	3	Pulse	99	135037	12087	1
Fage_P114a	3	Pulse	99	147436	24486	1
Fage_P114a	4	Picture	Fixation Cross Sternberg Symbols after Encoding	147774	0	1	12495	2	0	next	other	0
Fage_P114a	4	Pulse	99	159836	12062	1
Fage_P114a	5	Picture	Stroop Sternberg	160269	0	1	24824	3	0	next	incorrect	13
Fage_P114a	5	Pulse	99	172236	11967	1
Fage_P114a	5	Response	2	180676	20407	1
Fage_P114a	5	Pulse	99	184636	24367	1
Fage_P114a	6	Picture	Fixation Cross Sternberg Symbols after Stroop	185093	0	2	37320	3	0	next	other	0
Fage_P114a	6	Pulse	99	197036	11943	1
Fage_P114a	6	Pulse	99	209435	24342	1
Fage_P114a	6	Pulse	99	221835	36742	1
Fage_P114a	7	Picture	Retrieval Sternberg Symbols	222413	0	1	24824	2	0	next	hit	21
Fage_P114a	7	Pulse	99	234235	11822	1
Fage_P114a	7	Response	1	240545	18132	1
Fage_P114a	7	Pulse	99	246634	24221	1
Fage_P114a	8	Picture	Fixation Cross after Retrieval	247237	0	1	112292	2	0	next	other	0
Fage_P114a	8	Pulse	99	259034	11797	1
Fage_P114a	8	Pulse	99	271434	24197	1
Fage_P114a	8	Pulse	99	283834	36597	1
Fage_P114a	8	Pulse	99	296234	48997	1
Fage_P114a	8	Pulse	99	308633	61396	1
Fage_P114a	8	Pulse	99	321033	73796	1
Fage_P114a	8	Pulse	99	333433	86196	1
Fage_P114a	8	Pulse	99	345833	98596	1
Fage_P114a	8	Pulse	99	358233	110996	1
Fage_P114a	9	Picture	Encoding Sternberg Symbols	359529	0	1	24824	2	0	next	other	0
Fage_P114a	9	Pulse	99	370632	11103	1
Fage_P114a	9	Pulse	99	383032	23503	1
Fage_P114a	10	Picture	Fixation Cross Sternberg Symbols after Encoding	384353	0	1	12495	2	0	next	other	0
Fage_P114a	10	Pulse	99	395432	11079	1
Fage_P114a	11	Picture	Stroop Sternberg	396848	0	1	24824	2	0	next	incorrect	40
Fage_P114a	11	Pulse	99	407832	10984	1
Fage_P114a	11	Response	2	407991	11143	1
Fage_P114a	11	Pulse	99	420231	23383	1
Fage_P114a	12	Picture	Fixation Cross Sternberg Symbols after Stroop	421672	0	1	37320	2	0	next	other	0
Fage_P114a	12	Pulse	99	432631	10959	1
Fage_P114a	12	Pulse	99	445031	23359	1
Fage_P114a	12	Pulse	99	457431	35759	1
Fage_P114a	13	Picture	Retrieval Sternberg Symbols	458992	0	1	24824	2	0	next	hit	49
Fage_P114a	13	Pulse	99	469830	10838	1
Fage_P114a	13	Pulse	99	482230	23238	1
Fage_P114a	13	Response	1	483470	24478	1
Fage_P114a	14	Picture	Fixation Cross after Retrieval	483816	0	1	149444	2	0	next	other	0
Fage_P114a	14	Pulse	99	494630	10814	1
Fage_P114a	14	Pulse	99	507030	23214	1
Fage_P114a	14	Pulse	99	519430	35614	1
Fage_P114a	14	Pulse	99	531829	48013	1
Fage_P114a	14	Pulse	99	544229	60413	1
Fage_P114a	14	Pulse	99	556629	72813	1
Fage_P114a	14	Pulse	99	569029	85213	1
Fage_P114a	14	Pulse	99	581428	97612	1
Fage_P114a	14	Pulse	99	593828	110012	1
Fage_P114a	14	Pulse	99	606228	122412	1
Fage_P114a	14	Pulse	99	618628	134812	1
Fage_P114a	14	Pulse	99	631027	147211	1
Fage_P114a	15	Picture	Encoding Sternberg Symbols	633260	0	1	24824	3	0	next	other	0
Fage_P114a	15	Pulse	99	643427	10167	1
Fage_P114a	15	Pulse	99	655827	22567	1
Fage_P114a	16	Picture	Fixation Cross Sternberg Symbols after Encoding	658084	0	2	12496	3	0	next	other	0
Fage_P114a	16	Pulse	99	668227	10143	1
Fage_P114a	17	Picture	Stroop Sternberg	670580	0	1	24824	2	0	next	hit	70
Fage_P114a	17	Pulse	99	680626	10046	1
Fage_P114a	17	Response	1	680786	10206	1
Fage_P114a	17	Pulse	99	693026	22446	1
Fage_P114a	18	Picture	Fixation Cross Sternberg Symbols after Stroop	695404	0	1	37319	2	0	next	other	0
Fage_P114a	18	Pulse	99	705426	10022	1
Fage_P114a	18	Pulse	99	717826	22422	1
Fage_P114a	18	Pulse	99	730226	34822	1
Fage_P114a	19	Picture	Retrieval Sternberg Symbols	732723	0	1	24824	3	0	next	hit	77
Fage_P114a	19	Response	1	740335	7612	1
Fage_P114a	19	Pulse	99	742625	9902	1
Fage_P114a	19	Pulse	99	755025	22302	1
Fage_P114a	20	Picture	Fixation Cross after Retrieval	757547	0	2	124621	3	0	next	other	0
Fage_P114a	20	Pulse	99	767425	9878	1
Fage_P114a	20	Pulse	99	779825	22278	1
Fage_P114a	20	Pulse	99	792224	34677	1
Fage_P114a	20	Pulse	99	804624	47077	1
Fage_P114a	20	Pulse	99	817024	59477	1
Fage_P114a	20	Pulse	99	829424	71877	1
Fage_P114a	20	Pulse	99	841823	84276	1
Fage_P114a	20	Pulse	99	854223	96676	1
Fage_P114a	20	Pulse	99	866623	109076	1
Fage_P114a	20	Pulse	99	879023	121476	1
Fage_P114a	21	Picture	Encoding Sternberg Symbols	882168	0	1	24824	2	0	next	other	0
Fage_P114a	21	Pulse	99	891423	9255	1
Fage_P114a	21	Pulse	99	903822	21654	1
Fage_P114a	22	Picture	Fixation Cross Sternberg Symbols after Encoding	906992	0	1	12495	2	0	next	other	0
Fage_P114a	22	Pulse	99	916222	9230	1
Fage_P114a	23	Picture	Stroop Sternberg	919487	0	1	24824	3	0	next	hit	98
Fage_P114a	23	Pulse	99	928622	9135	1
Fage_P114a	23	Response	1	929032	9545	1
Fage_P114a	23	Pulse	99	941022	21535	1
Fage_P114a	24	Picture	Fixation Cross Sternberg Symbols after Stroop	944311	0	2	37320	3	0	next	other	0
Fage_P114a	24	Pulse	99	953421	9110	1
Fage_P114a	24	Pulse	99	965821	21510	1
Fage_P114a	24	Pulse	99	978221	33910	1
Fage_P114a	25	Picture	Retrieval Sternberg Symbols	981631	0	1	24824	2	0	next	incorrect	106
Fage_P114a	25	Pulse	99	990621	8990	1
Fage_P114a	25	Response	2	992950	11319	1
Fage_P114a	25	Pulse	99	1003020	21389	1
Fage_P114a	26	Picture	Fixation Cross after Retrieval	1006455	0	1	136949	2	0	next	other	0
Fage_P114a	26	Pulse	99	1015420	8965	1
Fage_P114a	26	Pulse	99	1027820	21365	1
Fage_P114a	26	Pulse	99	1040220	33765	1
Fage_P114a	26	Pulse	99	1052619	46164	1
Fage_P114a	26	Pulse	99	1065019	58564	1
Fage_P114a	26	Pulse	99	1077419	70964	1
Fage_P114a	26	Pulse	99	1089819	83364	1
Fage_P114a	26	Pulse	99	1102219	95764	1
Fage_P114a	26	Pulse	99	1114618	108163	1
Fage_P114a	26	Pulse	99	1127018	120563	1
Fage_P114a	26	Pulse	99	1139418	132963	1
Fage_P114a	27	Picture	Encoding Sternberg Symbols	1143404	0	1	24824	2	0	next	other	0
Fage_P114a	27	Pulse	99	1151818	8414	1
Fage_P114a	27	Pulse	99	1164217	20813	1
Fage_P114a	28	Picture	Fixation Cross Sternberg Symbols after Encoding	1168228	0	1	12496	2	0	next	other	0
Fage_P114a	28	Pulse	99	1176617	8389	1
Fage_P114a	29	Picture	Stroop Sternberg	1180724	0	1	24824	2	0	next	incorrect	127
Fage_P114a	29	Pulse	99	1189017	8293	1
Fage_P114a	29	Response	2	1190877	10153	1
Fage_P114a	29	Pulse	99	1201417	20693	1
Fage_P114a	30	Picture	Fixation Cross Sternberg Symbols after Stroop	1205548	0	1	37319	2	0	next	other	0
Fage_P114a	30	Pulse	99	1213816	8268	1
Fage_P114a	30	Pulse	99	1226216	20668	1
Fage_P114a	30	Pulse	99	1238616	33068	1
Fage_P114a	31	Picture	Retrieval Sternberg Symbols	1242867	0	1	24824	2	0	next	incorrect	135
Fage_P114a	31	Pulse	99	1251016	8149	1
Fage_P114a	31	Response	2	1261046	18179	1
Fage_P114a	31	Pulse	99	1263415	20548	1
Fage_P114a	32	Picture	Fixation Cross after Retrieval	1267691	0	1	124621	2	0	next	other	0
Fage_P114a	32	Pulse	99	1275815	8124	1
Fage_P114a	32	Pulse	99	1288215	20524	1
Fage_P114a	32	Pulse	99	1300615	32924	1
Fage_P114a	32	Pulse	99	1313015	45324	1
Fage_P114a	32	Pulse	99	1325414	57723	1
Fage_P114a	32	Pulse	99	1337814	70123	1
Fage_P114a	32	Pulse	99	1350214	82523	1
Fage_P114a	32	Pulse	99	1362614	94923	1
Fage_P114a	32	Pulse	99	1375013	107322	1
Fage_P114a	32	Pulse	99	1387413	119722	1
Fage_P114a	33	Picture	Encoding Sternberg Symbols	1392312	0	1	24824	2	0	next	other	0
Fage_P114a	33	Pulse	99	1399813	7501	1
Fage_P114a	33	Pulse	99	1412213	19901	1
Fage_P114a	34	Picture	Fixation Cross Sternberg Symbols after Encoding	1417136	0	1	12495	2	0	next	other	0
Fage_P114a	34	Pulse	99	1424612	7476	1
Fage_P114a	35	Picture	Stroop Sternberg	1429631	0	1	24824	2	0	next	incorrect	155
Fage_P114a	35	Pulse	99	1437012	7381	1
Fage_P114a	35	Response	2	1440632	11001	1
Fage_P114a	35	Pulse	99	1449412	19781	1
Fage_P114a	36	Picture	Fixation Cross Sternberg Symbols after Stroop	1454455	0	1	37320	2	0	next	other	0
Fage_P114a	36	Pulse	99	1461812	7357	1
Fage_P114a	36	Pulse	99	1474211	19756	1
Fage_P114a	36	Pulse	99	1486611	32156	1
Fage_P114a	37	Picture	Retrieval Sternberg Symbols	1491775	0	1	24824	2	0	next	incorrect	163
Fage_P114a	37	Pulse	99	1499011	7236	1
Fage_P114a	37	Response	2	1504211	12436	1
Fage_P114a	37	Pulse	99	1511411	19636	1
Fage_P114a	38	Picture	Fixation Cross after Retrieval	1516599	0	1	112292	2	0	next	other	0
Fage_P114a	38	Pulse	99	1523811	7212	1
Fage_P114a	38	Pulse	99	1536210	19611	1
Fage_P114a	38	Pulse	99	1548610	32011	1
Fage_P114a	38	Pulse	99	1561010	44411	1
Fage_P114a	38	Pulse	99	1573410	56811	1
Fage_P114a	38	Pulse	99	1585819	69220	1
Fage_P114a	38	Pulse	99	1598219	81620	1
Fage_P114a	38	Pulse	99	1610619	94020	1
Fage_P114a	38	Pulse	99	1623019	106420	1
Fage_P114a	39	Picture	Encoding Sternberg Symbols	1628891	0	1	24824	2	0	next	other	0
Fage_P114a	39	Pulse	99	1635419	6528	1
Fage_P114a	39	Pulse	99	1647818	18927	1
Fage_P114a	40	Picture	Fixation Cross Sternberg Symbols after Encoding	1653715	0	1	12495	2	0	next	other	0
Fage_P114a	40	Pulse	99	1660218	6503	1
Fage_P114a	41	Picture	Stroop Sternberg	1666210	0	1	24824	2	0	next	hit	182
Fage_P114a	41	Pulse	99	1672618	6408	1
Fage_P114a	41	Response	1	1673928	7718	1
Fage_P114a	41	Pulse	99	1685018	18808	1
Fage_P114a	42	Picture	Fixation Cross Sternberg Symbols after Stroop	1691034	0	1	37320	2	0	next	other	0
Fage_P114a	42	Pulse	99	1697417	6383	1
Fage_P114a	42	Pulse	99	1709817	18783	1
Fage_P114a	42	Pulse	99	1722217	31183	1
Fage_P114a	43	Picture	Retrieval Sternberg Symbols	1728354	0	1	24824	2	0	next	incorrect	190
Fage_P114a	43	Pulse	99	1734617	6263	1
Fage_P114a	43	Response	2	1744817	16463	1
Fage_P114a	43	Pulse	99	1747016	18662	1
Fage_P114a	44	Picture	Fixation Cross after Retrieval	1753178	0	1	112291	2	0	next	other	0
Fage_P114a	44	Pulse	99	1759416	6238	1
Fage_P114a	44	Pulse	99	1771816	18638	1
Fage_P114a	44	Pulse	99	1784216	31038	1
Fage_P114a	44	Pulse	99	1796616	43438	1
Fage_P114a	44	Pulse	99	1809015	55837	1
Fage_P114a	44	Pulse	99	1821415	68237	1
Fage_P114a	44	Pulse	99	1833815	80637	1
Fage_P114a	44	Pulse	99	1846215	93037	1
Fage_P114a	44	Pulse	99	1858614	105436	1
Fage_P114a	45	Picture	Encoding Sternberg Symbols	1865469	0	1	24824	3	0	next	other	0
Fage_P114a	45	Pulse	99	1871014	5545	1
Fage_P114a	45	Pulse	99	1883414	17945	1
Fage_P114a	46	Picture	Fixation Cross Sternberg Symbols after Encoding	1890293	0	2	12496	3	0	next	other	0
Fage_P114a	46	Pulse	99	1895814	5521	1
Fage_P114a	47	Picture	Stroop Sternberg	1902789	0	1	24824	2	0	next	incorrect	209
Fage_P114a	47	Pulse	99	1908213	5424	1
Fage_P114a	47	Response	2	1910613	7824	1
Fage_P114a	47	Pulse	99	1920613	17824	1
Fage_P114a	48	Picture	Fixation Cross Sternberg Symbols after Stroop	1927613	0	1	37319	3	0	next	other	0
Fage_P114a	48	Pulse	99	1933013	5400	1
Fage_P114a	48	Pulse	99	1945413	17800	1
Fage_P114a	48	Pulse	99	1957813	30200	1
Fage_P114a	49	Picture	Retrieval Sternberg Symbols	1964932	0	2	24825	3	0	next	hit	218
Fage_P114a	49	Pulse	99	1970212	5280	1
Fage_P114a	49	Pulse	99	1982612	17680	1
Fage_P114a	49	Response	1	1982902	17970	1
Fage_P114a	50	Picture	Fixation Cross after Retrieval	1989757	0	1	136949	2	0	next	other	0
Fage_P114a	50	Pulse	99	1995012	5255	1
Fage_P114a	50	Pulse	99	2007412	17655	1
Fage_P114a	50	Pulse	99	2019811	30054	1
Fage_P114a	50	Pulse	99	2032211	42454	1
Fage_P114a	50	Pulse	99	2044611	54854	1
Fage_P114a	50	Pulse	99	2057011	67254	1
Fage_P114a	50	Pulse	99	2069410	79653	1
Fage_P114a	50	Pulse	99	2081810	92053	1
Fage_P114a	50	Pulse	99	2094210	104453	1
Fage_P114a	50	Pulse	99	2106610	116853	1
Fage_P114a	50	Pulse	99	2119009	129252	1
Fage_P114a	51	Picture	Encoding Sternberg Symbols	2126706	0	1	24824	2	0	next	other	0
Fage_P114a	51	Pulse	99	2131409	4703	1
Fage_P114a	51	Pulse	99	2143809	17103	1
Fage_P114a	52	Picture	Fixation Cross Sternberg Symbols after Encoding	2151530	0	1	12495	2	0	next	other	0
Fage_P114a	52	Pulse	99	2156209	4679	1
Fage_P114a	53	Picture	Stroop Sternberg	2164025	0	1	24824	2	0	next	hit	238
Fage_P114a	53	Pulse	99	2168609	4584	1
Fage_P114a	53	Response	1	2175248	11223	1
Fage_P114a	53	Pulse	99	2181008	16983	1
Fage_P114a	54	Picture	Fixation Cross Sternberg Symbols after Stroop	2188849	0	1	37320	2	0	next	other	0
Fage_P114a	54	Pulse	99	2193408	4559	1
Fage_P114a	54	Pulse	99	2205808	16959	1
Fage_P114a	54	Pulse	99	2218208	29359	1
Fage_P114a	55	Picture	Retrieval Sternberg Symbols	2226169	0	1	24824	2	0	next	incorrect	246
Fage_P114a	55	Pulse	99	2230607	4438	1
Fage_P114a	55	Response	2	2233247	7078	1
Fage_P114a	55	Pulse	99	2243007	16838	1
Fage_P114a	56	Picture	Fixation Cross after Retrieval	2250993	0	1	124620	2	0	next	other	0
Fage_P114a	56	Pulse	99	2255407	4414	1
Fage_P114a	56	Pulse	99	2267807	16814	1
Fage_P114a	56	Pulse	99	2280206	29213	1
Fage_P114a	56	Pulse	99	2292606	41613	1
Fage_P114a	56	Pulse	99	2305006	54013	1
Fage_P114a	56	Pulse	99	2317406	66413	1
Fage_P114a	56	Pulse	99	2329806	78813	1
Fage_P114a	56	Pulse	99	2342205	91212	1
Fage_P114a	56	Pulse	99	2354605	103612	1
Fage_P114a	56	Pulse	99	2367005	116012	1
Fage_P114a	57	Picture	Encoding Sternberg Symbols	2375613	0	1	24824	2	0	next	other	0
Fage_P114a	57	Pulse	99	2379405	3792	1
Fage_P114a	57	Pulse	99	2391804	16191	1
Fage_P114a	58	Picture	Fixation Cross Sternberg Symbols after Encoding	2400437	0	1	12496	2	0	next	other	0
Fage_P114a	58	Pulse	99	2404204	3767	1
Fage_P114a	59	Picture	Stroop Sternberg	2412933	0	1	24824	2	0	next	incorrect	266
Fage_P114a	59	Pulse	99	2416604	3671	1
Fage_P114a	59	Response	2	2421534	8601	1
Fage_P114a	59	Pulse	99	2429004	16071	1
Fage_P114a	60	Picture	Fixation Cross Sternberg Symbols after Stroop	2437757	0	1	37319	2	0	next	other	0
Fage_P114a	60	Pulse	99	2441403	3646	1
Fage_P114a	60	Pulse	99	2453803	16046	1
Fage_P114a	60	Pulse	99	2466203	28446	1
Fage_P114a	61	Picture	Retrieval Sternberg Symbols	2475076	0	1	24824	3	0	next	incorrect	274
Fage_P114a	61	Pulse	99	2478603	3527	1
Fage_P114a	61	Response	2	2484952	9876	1
Fage_P114a	61	Pulse	99	2491002	15926	1
Fage_P114a	62	Picture	Fixation Cross after Retrieval	2499900	0	2	149445	3	0	next	other	0
Fage_P114a	62	Pulse	99	2503402	3502	1
Fage_P114a	62	Pulse	99	2515802	15902	1
Fage_P114a	62	Pulse	99	2528202	28302	1
Fage_P114a	62	Pulse	99	2540602	40702	1
Fage_P114a	62	Pulse	99	2553001	53101	1
Fage_P114a	62	Pulse	99	2565401	65501	1
Fage_P114a	62	Pulse	99	2577801	77901	1
Fage_P114a	62	Pulse	99	2590201	90301	1
Fage_P114a	62	Pulse	99	2602600	102700	1
Fage_P114a	62	Pulse	99	2615000	115100	1
Fage_P114a	62	Pulse	99	2627400	127500	1
Fage_P114a	62	Pulse	99	2639800	139900	1
Fage_P114a	63	Picture	Encoding Sternberg Symbols	2649345	0	1	24824	2	0	next	other	0
Fage_P114a	63	Pulse	99	2652199	2854	1
Fage_P114a	63	Pulse	99	2664599	15254	1
Fage_P114a	64	Picture	Fixation Cross Sternberg Symbols after Encoding	2674169	0	1	12495	2	0	next	other	0
Fage_P114a	64	Pulse	99	2676999	2830	1
Fage_P114a	65	Picture	Stroop Sternberg	2686664	0	1	24825	2	0	next	incorrect	296
Fage_P114a	65	Pulse	99	2689399	2735	1
Fage_P114a	65	Response	2	2696908	10244	1
Fage_P114a	65	Pulse	99	2701798	15134	1
Fage_P114a	66	Picture	Fixation Cross Sternberg Symbols after Stroop	2711489	0	1	37319	2	0	next	other	0
Fage_P114a	66	Pulse	99	2714198	2709	1
Fage_P114a	66	Pulse	99	2726598	15109	1
Fage_P114a	66	Pulse	99	2738998	27509	1
Fage_P114a	67	Picture	Retrieval Sternberg Symbols	2748808	0	1	24824	2	0	next	hit	305
Fage_P114a	67	Pulse	99	2751398	2590	1
Fage_P114a	67	Pulse	99	2763797	14989	1
Fage_P114a	67	Response	1	2770357	21549	1
Fage_P114a	68	Picture	Fixation Cross after Retrieval	2773632	0	1	124621	2	0	next	other	0
Fage_P114a	68	Pulse	99	2776197	2565	1
Fage_P114a	68	Pulse	99	2788597	14965	1
Fage_P114a	68	Pulse	99	2800997	27365	1
Fage_P114a	68	Pulse	99	2813396	39764	1
Fage_P114a	68	Pulse	99	2825796	52164	1
Fage_P114a	68	Pulse	99	2838196	64564	1
Fage_P114a	68	Pulse	99	2850596	76964	1
Fage_P114a	68	Pulse	99	2862996	89364	1
Fage_P114a	68	Pulse	99	2875395	101763	1
Fage_P114a	68	Pulse	99	2887795	114163	1
Fage_P114a	69	Picture	Encoding Sternberg Symbols	2898253	0	1	24824	2	0	next	other	0
Fage_P114a	69	Pulse	99	2900195	1942	1
Fage_P114a	69	Pulse	99	2912595	14342	1
Fage_P114a	70	Picture	Fixation Cross Sternberg Symbols after Encoding	2923077	0	1	12495	2	0	next	other	0
Fage_P114a	70	Pulse	99	2924994	1917	1
Fage_P114a	71	Picture	Stroop Sternberg	2935572	0	1	24824	2	0	next	incorrect	324
Fage_P114a	71	Pulse	99	2937394	1822	1
Fage_P114a	71	Response	2	2945894	10322	1
Fage_P114a	71	Pulse	99	2949794	14222	1
Fage_P114a	72	Picture	Fixation Cross Sternberg Symbols after Stroop	2960396	0	1	37320	2	0	next	other	0
Fage_P114a	72	Pulse	99	2962194	1798	1
Fage_P114a	72	Pulse	99	2974593	14197	1
Fage_P114a	72	Pulse	99	2986993	26597	1
Fage_P114a	73	Picture	Retrieval Sternberg Symbols	2997716	0	1	24824	2	0	next	incorrect	333
Fage_P114a	73	Pulse	99	2999393	1677	1
Fage_P114a	73	Pulse	99	3011793	14077	1
Fage_P114a	73	Response	2	3016173	18457	1
Fage_P114a	74	Picture	Fixation Cross after Retrieval	3022540	0	1	112291	2	0	next	other	0
Fage_P114a	74	Pulse	99	3024192	1652	1
Fage_P114a	74	Pulse	99	3036592	14052	1
Fage_P114a	74	Pulse	99	3048992	26452	1
Fage_P114a	74	Pulse	99	3061392	38852	1
Fage_P114a	74	Pulse	99	3073792	51252	1
Fage_P114a	74	Pulse	99	3086191	63651	1
Fage_P114a	74	Pulse	99	3098591	76051	1
Fage_P114a	74	Pulse	99	3110991	88451	1
Fage_P114a	74	Pulse	99	3123391	100851	1
Fage_P114a	75	Picture	Encoding Sternberg Symbols	3134831	0	1	24824	3	0	next	other	0
Fage_P114a	75	Pulse	99	3135790	959	1
Fage_P114a	75	Pulse	99	3148190	13359	1
Fage_P114a	76	Picture	Fixation Cross Sternberg Symbols after Encoding	3159655	0	2	12496	3	0	next	other	0
Fage_P114a	76	Pulse	99	3160590	935	1
Fage_P114a	77	Picture	Stroop Sternberg	3172151	0	1	24824	2	0	next	hit	351
Fage_P114a	77	Pulse	99	3172990	839	1
Fage_P114a	77	Response	1	3180050	7899	1
Fage_P114a	77	Pulse	99	3185389	13238	1
Fage_P114a	78	Picture	Fixation Cross Sternberg Symbols after Stroop	3196975	0	1	37319	2	0	next	other	0
Fage_P114a	78	Pulse	99	3197789	814	1
Fage_P114a	78	Pulse	99	3210189	13214	1
Fage_P114a	78	Pulse	99	3222589	25614	1
Fage_P114a	79	Picture	Retrieval Sternberg Symbols	3234294	0	1	24824	3	0	next	hit	360
Fage_P114a	79	Pulse	99	3234989	695	1
Fage_P114a	79	Pulse	99	3247388	13094	1
Fage_P114a	79	Response	1	3249278	14984	1
Fage_P114a	80	Picture	Fixation Cross after Retrieval	3259118	0	2	124621	3	0	next	other	0
Fage_P114a	80	Pulse	99	3259788	670	1
Fage_P114a	80	Pulse	99	3272188	13070	1
Fage_P114a	80	Pulse	99	3284588	25470	1
Fage_P114a	80	Pulse	99	3296987	37869	1
Fage_P114a	80	Pulse	99	3309397	50279	1
Fage_P114a	80	Pulse	99	3321797	62679	1
Fage_P114a	80	Pulse	99	3334197	75079	1
Fage_P114a	80	Pulse	99	3346596	87478	1
Fage_P114a	80	Pulse	99	3358996	99878	1
Fage_P114a	80	Pulse	99	3371396	112278	1
Fage_P114a	81	Picture	Encoding Sternberg Symbols	3383739	0	1	24824	2	0	next	other	0
Fage_P114a	81	Pulse	99	3383796	57	1
Fage_P114a	81	Pulse	99	3396195	12456	1
Fage_P114a	82	Picture	Fixation Cross Sternberg Symbols after Encoding	3408563	0	1	12495	2	0	next	other	0
Fage_P114a	82	Pulse	99	3408595	32	1
Fage_P114a	82	Pulse	99	3420995	12432	1
Fage_P114a	83	Picture	Stroop Sternberg	3421058	0	1	24824	3	0	next	incorrect	379
Fage_P114a	83	Response	2	3430525	9467	1
Fage_P114a	83	Pulse	99	3433395	12337	1
Fage_P114a	83	Pulse	99	3445795	24737	1
Fage_P114a	84	Picture	Fixation Cross Sternberg Symbols after Stroop	3445882	0	2	37320	3	0	next	other	0
Fage_P114a	84	Pulse	99	3458194	12312	1
Fage_P114a	84	Pulse	99	3470594	24712	1
Fage_P114a	84	Pulse	99	3482994	37112	1
Fage_P114a	85	Picture	Retrieval Sternberg Symbols	3483202	0	1	24824	2	0	next	incorrect	388
Fage_P114a	85	Pulse	99	3495394	12192	1
Fage_P114a	85	Response	2	3495633	12431	1
Fage_P114a	85	Pulse	99	3507793	24591	1
Fage_P114a	86	Picture	Fixation Cross after Retrieval	3508026	0	1	124620	3	0	next	other	0
Fage_P114a	86	Pulse	99	3520193	12167	1
Fage_P114a	86	Pulse	99	3532593	24567	1
Fage_P114a	86	Pulse	99	3544993	36967	1
Fage_P114a	86	Pulse	99	3557392	49366	1
Fage_P114a	86	Pulse	99	3569792	61766	1
Fage_P114a	86	Pulse	99	3582192	74166	1
Fage_P114a	86	Pulse	99	3594592	86566	1
Fage_P114a	86	Pulse	99	3606992	98966	1
Fage_P114a	86	Pulse	99	3619391	111365	1
Fage_P114a	86	Pulse	99	3631791	123765	1
Fage_P114a	87	Picture	Encoding Sternberg Symbols	3632646	0	2	24825	3	0	next	other	0
Fage_P114a	87	Pulse	99	3644191	11545	1
Fage_P114a	87	Pulse	99	3656591	23945	1
Fage_P114a	88	Picture	Fixation Cross Sternberg Symbols after Encoding	3657471	0	1	12495	2	0	next	other	0
Fage_P114a	88	Pulse	99	3668990	11519	1
Fage_P114a	89	Picture	Stroop Sternberg	3669966	0	1	24824	2	0	next	incorrect	407
Fage_P114a	89	Response	2	3678810	8844	1
Fage_P114a	89	Pulse	99	3681390	11424	1
Fage_P114a	89	Pulse	99	3693790	23824	1
Fage_P114a	90	Picture	Fixation Cross Sternberg Symbols after Stroop	3694790	0	1	37320	2	0	next	other	0
Fage_P114a	90	Pulse	99	3706190	11400	1
Fage_P114a	90	Pulse	99	3718589	23799	1
Fage_P114a	90	Pulse	99	3730989	36199	1
Fage_P114a	91	Picture	Retrieval Sternberg Symbols	3732110	0	1	24824	2	0	next	miss	0
Fage_P114a	91	Pulse	99	3743389	11279	1
Fage_P114a	91	Pulse	99	3755789	23679	1
Fage_P114a	92	Picture	Fixation Cross after Retrieval	3756934	0	1	112291	2	0	next	false_alarm	418
Fage_P114a	92	Response	2	3757079	145	1
Fage_P114a	92	Pulse	99	3768188	11254	1
Fage_P114a	92	Pulse	99	3780588	23654	1
Fage_P114a	92	Pulse	99	3792988	36054	1
Fage_P114a	92	Pulse	99	3805388	48454	1
Fage_P114a	92	Pulse	99	3817788	60854	1
Fage_P114a	92	Pulse	99	3830187	73253	1
Fage_P114a	92	Pulse	99	3842587	85653	1
Fage_P114a	92	Pulse	99	3854987	98053	1
Fage_P114a	92	Pulse	99	3867387	110453	1
Fage_P114a	93	Picture	Encoding Sternberg Symbols	3869225	0	1	24824	2	0	next	other	0
Fage_P114a	93	Pulse	99	3879786	10561	1
Fage_P114a	93	Pulse	99	3892186	22961	1
Fage_P114a	94	Picture	Fixation Cross Sternberg Symbols after Encoding	3894049	0	1	12496	2	0	next	other	0
Fage_P114a	94	Pulse	99	3904586	10537	1
Fage_P114a	95	Picture	Stroop Sternberg	3906545	0	1	24824	2	0	next	incorrect	434
Fage_P114a	95	Response	2	3914946	8401	1
Fage_P114a	95	Pulse	99	3916986	10441	1
Fage_P114a	95	Pulse	99	3929386	22841	1
Fage_P114a	96	Picture	Fixation Cross Sternberg Symbols after Stroop	3931369	0	1	37319	2	0	next	other	0
Fage_P114a	96	Pulse	99	3941785	10416	1
Fage_P114a	96	Pulse	99	3954185	22816	1
Fage_P114a	96	Pulse	99	3966585	35216	1
Fage_P114a	97	Picture	Retrieval Sternberg Symbols	3968688	0	1	24824	3	0	next	hit	443
Fage_P114a	97	Pulse	99	3978985	10297	1
Fage_P114a	97	Response	1	3983944	15256	1
Fage_P114a	97	Pulse	99	3991384	22696	1
Fage_P114a	98	Picture	Fixation Cross after Retrieval	3993512	0	2	136950	3	0	next	other	0
Fage_P114a	98	Pulse	99	4003784	10272	1
Fage_P114a	98	Pulse	99	4016184	22672	1
Fage_P114a	98	Pulse	99	4028584	35072	1
Fage_P114a	98	Pulse	99	4040983	47471	1
Fage_P114a	98	Pulse	99	4053383	59871	1
Fage_P114a	98	Pulse	99	4065783	72271	1
Fage_P114a	98	Pulse	99	4078183	84671	1
Fage_P114a	98	Pulse	99	4090582	97070	1
Fage_P114a	98	Pulse	99	4102982	109470	1
Fage_P114a	98	Pulse	99	4115382	121870	1
Fage_P114a	98	Pulse	99	4127782	134270	1
Fage_P114a	99	Picture	Encoding Sternberg Symbols	4130462	0	1	24823	3	0	next	other	0
Fage_P114a	99	Pulse	99	4140182	9720	1
Fage_P114a	99	Pulse	99	4152581	22119	1
Fage_P114a	100	Picture	Fixation Cross Sternberg Symbols after Encoding	4155285	0	2	12496	3	0	next	other	0
Fage_P114a	100	Pulse	99	4164981	9696	1
Fage_P114a	101	Picture	Stroop Sternberg	4167781	0	1	24824	2	0	next	incorrect	463
Fage_P114a	101	Response	2	4175551	7770	1
Fage_P114a	101	Pulse	99	4177381	9600	1
Fage_P114a	101	Pulse	99	4189781	22000	1
Fage_P114a	102	Picture	Fixation Cross Sternberg Symbols after Stroop	4192605	0	1	37320	2	0	next	other	0
Fage_P114a	102	Pulse	99	4202180	9575	1
Fage_P114a	102	Pulse	99	4214580	21975	1
Fage_P114a	102	Pulse	99	4226980	34375	1
Fage_P114a	103	Picture	Retrieval Sternberg Symbols	4229925	0	1	24824	2	0	next	hit	472
Fage_P114a	103	Pulse	99	4239380	9455	1
Fage_P114a	103	Response	1	4245819	15894	1
Fage_P114a	103	Pulse	99	4251779	21854	1
Fage_P114a	104	Picture	Fixation Cross after Retrieval	4254749	0	1	149444	2	0	next	other	0
Fage_P114a	104	Pulse	99	4264179	9430	1
Fage_P114a	104	Pulse	99	4276579	21830	1
Fage_P114a	104	Pulse	99	4288979	34230	1
Fage_P114a	104	Pulse	99	4301378	46629	1
Fage_P114a	104	Pulse	99	4313778	59029	1
Fage_P114a	104	Pulse	99	4326178	71429	1
Fage_P114a	104	Pulse	99	4338578	83829	1
Fage_P114a	104	Pulse	99	4350978	96229	1
Fage_P114a	104	Pulse	99	4363377	108628	1
Fage_P114a	104	Pulse	99	4375777	121028	1
Fage_P114a	104	Pulse	99	4388177	133428	1
Fage_P114a	104	Pulse	99	4400577	145828	1
Fage_P114a	105	Picture	Encoding Sternberg Symbols	4404193	0	1	24824	2	0	next	other	0
Fage_P114a	105	Pulse	99	4412976	8783	1
Fage_P114a	105	Pulse	99	4425376	21183	1
Fage_P114a	106	Picture	Fixation Cross Sternberg Symbols after Encoding	4429017	0	1	12496	2	0	next	other	0
Fage_P114a	106	Pulse	99	4437776	8759	1
Fage_P114a	107	Picture	Stroop Sternberg	4441513	0	1	24824	2	0	next	hit	494
Fage_P114a	107	Pulse	99	4450176	8663	1
Fage_P114a	107	Response	1	4452175	10662	1
Fage_P114a	107	Pulse	99	4462575	21062	1
Fage_P114a	108	Picture	Fixation Cross Sternberg Symbols after Stroop	4466337	0	1	37319	2	0	next	other	0
Fage_P114a	108	Pulse	99	4474975	8638	1
Fage_P114a	108	Pulse	99	4487375	21038	1
Fage_P114a	108	Pulse	99	4499775	33438	1
Fage_P114a	109	Picture	Retrieval Sternberg Symbols	4503656	0	1	24824	3	0	next	incorrect	502
Fage_P114a	109	Pulse	99	4512175	8519	1
Fage_P114a	109	Response	2	4518534	14878	1
Fage_P114a	109	Pulse	99	4524574	20918	1
Fage_P114a	110	Picture	Fixation Cross after Retrieval	4528480	0	2	136950	3	0	next	other	0
Fage_P114a	110	Pulse	99	4536974	8494	1
Fage_P114a	110	Pulse	99	4549374	20894	1
Fage_P114a	110	Pulse	99	4561774	33294	1
Fage_P114a	110	Pulse	99	4574173	45693	1
Fage_P114a	110	Pulse	99	4586573	58093	1
Fage_P114a	110	Pulse	99	4598973	70493	1
Fage_P114a	110	Pulse	99	4611373	82893	1
Fage_P114a	110	Pulse	99	4623772	95292	1
Fage_P114a	110	Pulse	99	4636172	107692	1
Fage_P114a	110	Pulse	99	4648572	120092	1
Fage_P114a	110	Pulse	99	4660972	132492	1
Fage_P114a	111	Picture	Encoding Sternberg Symbols	4665430	0	1	24824	2	0	next	other	0
Fage_P114a	111	Pulse	99	4673372	7942	1
Fage_P114a	111	Pulse	99	4685771	20341	1
Fage_P114a	112	Picture	Fixation Cross Sternberg Symbols after Encoding	4690254	0	1	12495	2	0	next	other	0
Fage_P114a	112	Pulse	99	4698171	7917	1
Fage_P114a	113	Picture	Stroop Sternberg	4702749	0	1	24824	2	0	next	incorrect	524
Fage_P114a	113	Pulse	99	4710571	7822	1
Fage_P114a	113	Pulse	99	4722971	20222	1
Fage_P114a	113	Response	2	4722980	20231	1
Fage_P114a	114	Picture	Fixation Cross Sternberg Symbols after Stroop	4727573	0	1	37320	2	0	next	other	0
Fage_P114a	114	Pulse	99	4735370	7797	1
Fage_P114a	114	Pulse	99	4747770	20197	1
Fage_P114a	114	Pulse	99	4760170	32597	1
Fage_P114a	115	Picture	Retrieval Sternberg Symbols	4764893	0	1	24824	2	0	next	incorrect	532
Fage_P114a	115	Pulse	99	4772570	7677	1
Fage_P114a	115	Pulse	99	4784969	20076	1
Fage_P114a	115	Response	2	4785859	20966	1
Fage_P114a	116	Picture	Fixation Cross after Retrieval	4789717	0	1	112291	2	0	next	other	0
Fage_P114a	116	Pulse	99	4797369	7652	1
Fage_P114a	116	Pulse	99	4809769	20052	1
Fage_P114a	116	Pulse	99	4822169	32452	1
Fage_P114a	116	Pulse	99	4834568	44851	1
Fage_P114a	116	Pulse	99	4846968	57251	1
Fage_P114a	116	Pulse	99	4859368	69651	1
Fage_P114a	116	Pulse	99	4871768	82051	1
Fage_P114a	116	Pulse	99	4884168	94451	1
Fage_P114a	116	Pulse	99	4896567	106850	1
Fage_P114a	117	Picture	Encoding Sternberg Symbols	4902008	0	1	24825	2	0	next	other	0
Fage_P114a	117	Pulse	99	4908967	6959	1
Fage_P114a	117	Pulse	99	4921367	19359	1
Fage_P114a	118	Picture	Fixation Cross Sternberg Symbols after Encoding	4926833	0	1	12495	2	0	next	other	0
Fage_P114a	118	Pulse	99	4933767	6934	1
Fage_P114a	119	Picture	Stroop Sternberg	4939328	0	1	24824	2	0	next	incorrect	550
Fage_P114a	119	Pulse	99	4946166	6838	1
Fage_P114a	119	Response	2	4950026	10698	1
Fage_P114a	119	Pulse	99	4958566	19238	1
Fage_P114a	120	Picture	Fixation Cross Sternberg Symbols after Stroop	4964152	0	1	37319	3	0	next	other	0
Fage_P114a	120	Pulse	99	4970966	6814	1
Fage_P114a	120	Pulse	99	4983366	19214	1
Fage_P114a	120	Pulse	99	4995765	31613	1
Fage_P114a	121	Picture	Retrieval Sternberg Symbols	5001471	0	2	24825	3	0	next	incorrect	558
Fage_P114a	121	Pulse	99	5008165	6694	1
Fage_P114a	121	Response	2	5019665	18194	1
Fage_P114a	121	Pulse	99	5020565	19094	1
Fage_P114a	122	Picture	Fixation Cross after Retrieval	5026296	0	1	149444	2	0	next	other	0
Fage_P114a	122	Pulse	99	5032965	6669	1
Fage_P114a	122	Pulse	99	5045365	19069	1
Fage_P114a	122	Pulse	99	5057764	31468	1
Fage_P114a	122	Pulse	99	5070164	43868	1
Fage_P114a	122	Pulse	99	5082574	56278	1
Fage_P114a	122	Pulse	99	5094974	68678	1
Fage_P114a	122	Pulse	99	5107373	81077	1
Fage_P114a	122	Pulse	99	5119773	93477	1
Fage_P114a	122	Pulse	99	5132173	105877	1
Fage_P114a	122	Pulse	99	5144573	118277	1
Fage_P114a	122	Pulse	99	5156972	130676	1
Fage_P114a	122	Pulse	99	5169372	143076	1
Fage_P114a	123	Picture	Encoding Sternberg Symbols	5175740	0	1	24824	2	0	next	other	0
Fage_P114a	123	Pulse	99	5181772	6032	1
Fage_P114a	123	Pulse	99	5194172	18432	1
Fage_P114a	124	Picture	Fixation Cross Sternberg Symbols after Encoding	5200564	0	1	12496	2	0	next	other	0
Fage_P114a	124	Pulse	99	5206572	6008	1
Fage_P114a	125	Picture	Stroop Sternberg	5213060	0	1	24824	2	0	next	incorrect	580
Fage_P114a	125	Pulse	99	5218971	5911	1
Fage_P114a	125	Response	2	5226321	13261	1
Fage_P114a	125	Pulse	99	5231371	18311	1
Fage_P114a	126	Picture	Fixation Cross Sternberg Symbols after Stroop	5237884	0	1	37319	2	0	next	other	0
Fage_P114a	126	Pulse	99	5243771	5887	1
Fage_P114a	126	Pulse	99	5256171	18287	1
Fage_P114a	126	Pulse	99	5268570	30686	1
Fage_P114a	127	Picture	Retrieval Sternberg Symbols	5275203	0	1	24824	2	0	next	hit	588
Fage_P114a	127	Pulse	99	5280970	5767	1
Fage_P114a	127	Response	1	5288340	13137	1
Fage_P114a	127	Pulse	99	5293370	18167	1
Fage_P114a	128	Picture	Fixation Cross after Retrieval	5300027	0	1	124621	2	0	next	other	0
Fage_P114a	128	Pulse	99	5305770	5743	1
Fage_P114a	128	Pulse	99	5318169	18142	1
Fage_P114a	128	Pulse	99	5330569	30542	1
Fage_P114a	128	Pulse	99	5342969	42942	1
Fage_P114a	128	Pulse	99	5355369	55342	1
Fage_P114a	128	Pulse	99	5367768	67741	1
Fage_P114a	128	Pulse	99	5380168	80141	1
Fage_P114a	128	Pulse	99	5392568	92541	1
Fage_P114a	128	Pulse	99	5404968	104941	1
Fage_P114a	128	Pulse	99	5417368	117341	1
Fage_P114a	129	Picture	Encoding Sternberg Symbols	5424648	0	1	24824	2	0	next	other	0
Fage_P114a	129	Pulse	99	5429767	5119	1
Fage_P114a	129	Pulse	99	5442167	17519	1
Fage_P114a	130	Picture	Fixation Cross Sternberg Symbols after Encoding	5449472	0	1	12495	2	0	next	other	0
Fage_P114a	130	Pulse	99	5454567	5095	1
Fage_P114a	131	Picture	Stroop Sternberg	5461967	0	1	24824	2	0	next	incorrect	608
Fage_P114a	131	Pulse	99	5466967	5000	1
Fage_P114a	131	Response	2	5471337	9370	1
Fage_P114a	131	Pulse	99	5479366	17399	1
Fage_P114a	132	Picture	Fixation Cross Sternberg Symbols after Stroop	5486791	0	1	37320	2	0	next	other	0
Fage_P114a	132	Pulse	99	5491766	4975	1
Fage_P114a	132	Pulse	99	5504166	17375	1
Fage_P114a	132	Pulse	99	5516566	29775	1
Fage_P114a	133	Picture	Retrieval Sternberg Symbols	5524111	0	1	24824	2	0	next	hit	616
Fage_P114a	133	Pulse	99	5528966	4855	1
Fage_P114a	133	Response	1	5539495	15384	1
Fage_P114a	133	Pulse	99	5541365	17254	1
Fage_P114a	134	Picture	Fixation Cross after Retrieval	5548935	0	1	112291	3	0	next	other	0
Fage_P114a	134	Pulse	99	5553765	4830	1
Fage_P114a	134	Pulse	99	5566165	17230	1
Fage_P114a	134	Pulse	99	5578565	29630	1
Fage_P114a	134	Pulse	99	5590964	42029	1
Fage_P114a	134	Pulse	99	5603364	54429	1
Fage_P114a	134	Pulse	99	5615764	66829	1
Fage_P114a	134	Pulse	99	5628164	79229	1
Fage_P114a	134	Pulse	99	5640563	91628	1
Fage_P114a	134	Pulse	99	5652963	104028	1
Fage_P114a	135	Picture	Encoding Sternberg Symbols	5661226	0	2	24825	3	0	next	other	0
Fage_P114a	135	Pulse	99	5665363	4137	1
Fage_P114a	135	Pulse	99	5677763	16537	1
Fage_P114a	136	Picture	Fixation Cross Sternberg Symbols after Encoding	5686051	0	1	12495	2	0	next	other	0
Fage_P114a	136	Pulse	99	5690162	4111	1
Fage_P114a	137	Picture	Stroop Sternberg	5698546	0	1	24824	2	0	next	hit	635
Fage_P114a	137	Pulse	99	5702562	4016	1
Fage_P114a	137	Response	1	5710122	11576	1
Fage_P114a	137	Pulse	99	5714962	16416	1
Fage_P114a	138	Picture	Fixation Cross Sternberg Symbols after Stroop	5723370	0	1	37320	2	0	next	other	0
Fage_P114a	138	Pulse	99	5727362	3992	1
Fage_P114a	138	Pulse	99	5739762	16392	1
Fage_P114a	138	Pulse	99	5752161	28791	1
Fage_P114a	139	Picture	Retrieval Sternberg Symbols	5760690	0	1	24824	2	0	next	hit	643
Fage_P114a	139	Pulse	99	5764561	3871	1
Fage_P114a	139	Response	1	5776261	15571	1
Fage_P114a	139	Pulse	99	5776961	16271	1
Fage_P114a	140	Picture	Fixation Cross after Retrieval	5785514	0	1	136949	2	0	next	other	0
Fage_P114a	140	Pulse	99	5789361	3847	1
Fage_P114a	140	Pulse	99	5801760	16246	1
Fage_P114a	140	Pulse	99	5814160	28646	1
Fage_P114a	140	Pulse	99	5826560	41046	1
Fage_P114a	140	Pulse	99	5838960	53446	1
Fage_P114a	140	Pulse	99	5851359	65845	1
Fage_P114a	140	Pulse	99	5863759	78245	1
Fage_P114a	140	Pulse	99	5876159	90645	1
Fage_P114a	140	Pulse	99	5888559	103045	1
Fage_P114a	140	Pulse	99	5900958	115444	1
Fage_P114a	140	Pulse	99	5913358	127844	1
Fage_P114a	141	Picture	Encoding Sternberg Symbols	5922463	0	1	24824	2	0	next	other	0
Fage_P114a	141	Pulse	99	5925758	3295	1
Fage_P114a	141	Pulse	99	5938158	15695	1
Fage_P114a	142	Picture	Fixation Cross Sternberg Symbols after Encoding	5947287	0	1	12495	2	0	next	other	0
Fage_P114a	142	Pulse	99	5950558	3271	1
Fage_P114a	143	Picture	Stroop Sternberg	5959782	0	1	24824	2	0	next	hit	664
Fage_P114a	143	Pulse	99	5962957	3175	1
Fage_P114a	143	Response	1	5968697	8915	1
Fage_P114a	143	Pulse	99	5975357	15575	1
Fage_P114a	144	Picture	Fixation Cross Sternberg Symbols after Stroop	5984606	0	1	37320	2	0	next	other	0
Fage_P114a	144	Pulse	99	5987757	3151	1
Fage_P114a	144	Pulse	99	6000157	15551	1
Fage_P114a	144	Pulse	99	6012556	27950	1
Fage_P114a	145	Picture	Retrieval Sternberg Symbols	6021926	0	1	24823	3	0	next	incorrect	673
Fage_P114a	145	Pulse	99	6024956	3030	1
Fage_P114a	145	Pulse	99	6037356	15430	1
Fage_P114a	145	Response	2	6040616	18690	1
Fage_P114a	146	Picture	Fixation Cross after Retrieval	6046749	0	2	112293	3	0	next	other	0
Fage_P114a	146	Pulse	99	6049756	3007	1
Fage_P114a	146	Pulse	99	6062156	15407	1
Fage_P114a	146	Pulse	99	6074555	27806	1
Fage_P114a	146	Pulse	99	6086955	40206	1
Fage_P114a	146	Pulse	99	6099355	52606	1
Fage_P114a	146	Pulse	99	6111754	65005	1
Fage_P114a	146	Pulse	99	6124154	77405	1
Fage_P114a	146	Pulse	99	6136554	89805	1
Fage_P114a	146	Pulse	99	6148954	102205	1
Fage_P114a	147	Picture	Instruction Sternberg Letters	6159042	0	1	37319	2	0	next	other	0
Fage_P114a	147	Pulse	99	6161354	2312	1
Fage_P114a	147	Pulse	99	6173753	14711	1
Fage_P114a	147	Pulse	99	6186153	27111	1
Fage_P114a	148	Picture	Encoding Sternberg Letters	6196361	0	1	24824	2	0	next	other	0
Fage_P114a	148	Pulse	99	6198553	2192	1
Fage_P114a	148	Pulse	99	6210953	14592	1
Fage_P114a	149	Picture	Fixation Cross Sternberg Letters after Encoding	6221185	0	1	12496	2	0	next	other	0
Fage_P114a	149	Pulse	99	6223352	2167	1
Fage_P114a	150	Picture	Stroop Sternberg	6233681	0	1	24824	2	0	next	incorrect	696
Fage_P114a	150	Pulse	99	6235752	2071	1
Fage_P114a	150	Pulse	99	6248152	14471	1
Fage_P114a	150	Response	2	6254612	20931	1
Fage_P114a	151	Picture	Fixation Cross Sternberg Letters after Stroop	6258505	0	1	37319	2	0	next	other	0
Fage_P114a	151	Pulse	99	6260552	2047	1
Fage_P114a	151	Pulse	99	6272951	14446	1
Fage_P114a	151	Pulse	99	6285351	26846	1
Fage_P114a	152	Picture	Retrieval Sternberg Letters	6295824	0	1	24824	2	0	next	incorrect	704
Fage_P114a	152	Pulse	99	6297751	1927	1
Fage_P114a	152	Pulse	99	6310151	14327	1
Fage_P114a	152	Response	2	6310351	14527	1
Fage_P114a	153	Picture	Fixation Cross after Retrieval	6320648	0	1	112292	2	0	next	other	0
Fage_P114a	153	Pulse	99	6322551	1903	1
Fage_P114a	153	Pulse	99	6334950	14302	1
Fage_P114a	153	Pulse	99	6347350	26702	1
Fage_P114a	153	Pulse	99	6359750	39102	1
Fage_P114a	153	Pulse	99	6372150	51502	1
Fage_P114a	153	Pulse	99	6384549	63901	1
Fage_P114a	153	Pulse	99	6396949	76301	1
Fage_P114a	153	Pulse	99	6409349	88701	1
Fage_P114a	153	Pulse	99	6421749	101101	1
Fage_P114a	154	Picture	Encoding Sternberg Letters	6432940	0	1	24824	2	0	next	other	0
Fage_P114a	154	Pulse	99	6434148	1208	1
Fage_P114a	154	Pulse	99	6446548	13608	1
Fage_P114a	155	Picture	Fixation Cross Sternberg Letters after Encoding	6457764	0	1	12495	2	0	next	other	0
Fage_P114a	155	Pulse	99	6458948	1184	1
Fage_P114a	156	Picture	Stroop Sternberg	6470259	0	1	24824	3	0	next	incorrect	722
Fage_P114a	156	Pulse	99	6471348	1089	1
Fage_P114a	156	Response	2	6481218	10959	1
Fage_P114a	156	Pulse	99	6483747	13488	1
Fage_P114a	157	Picture	Fixation Cross Sternberg Letters after Stroop	6495083	0	2	37320	3	0	next	other	0
Fage_P114a	157	Pulse	99	6496147	1064	1
Fage_P114a	157	Pulse	99	6508547	13464	1
Fage_P114a	157	Pulse	99	6520947	25864	1
Fage_P114a	158	Picture	Retrieval Sternberg Letters	6532403	0	1	24824	2	0	next	hit	731
Fage_P114a	158	Pulse	99	6533347	944	1
Fage_P114a	158	Pulse	99	6545746	13343	1
Fage_P114a	158	Response	1	6546846	14443	1
Fage_P114a	159	Picture	Fixation Cross after Retrieval	6557227	0	1	149445	2	0	next	other	0
Fage_P114a	159	Pulse	99	6558146	919	1
Fage_P114a	159	Pulse	99	6570546	13319	1
Fage_P114a	159	Pulse	99	6582946	25719	1
Fage_P114a	159	Pulse	99	6595345	38118	1
Fage_P114a	159	Pulse	99	6607745	50518	1
Fage_P114a	159	Pulse	99	6620145	62918	1
Fage_P114a	159	Pulse	99	6632545	75318	1
Fage_P114a	159	Pulse	99	6644945	87718	1
Fage_P114a	159	Pulse	99	6657344	100117	1
Fage_P114a	159	Pulse	99	6669744	112517	1
Fage_P114a	159	Pulse	99	6682144	124917	1
Fage_P114a	159	Pulse	99	6694544	137317	1
Fage_P114a	160	Picture	Encoding Sternberg Letters	6706672	0	1	24824	2	0	next	other	0
Fage_P114a	160	Pulse	99	6706943	271	1
Fage_P114a	160	Pulse	99	6719343	12671	1
Fage_P114a	161	Picture	Fixation Cross Sternberg Letters after Encoding	6731496	0	1	12495	2	0	next	other	0
Fage_P114a	161	Pulse	99	6731743	247	1
Fage_P114a	162	Picture	Stroop Sternberg	6743991	0	1	24824	2	0	next	hit	752
Fage_P114a	162	Pulse	99	6744143	152	1
Fage_P114a	162	Response	1	6755222	11231	1
Fage_P114a	162	Pulse	99	6756542	12551	1
Fage_P114a	163	Picture	Fixation Cross Sternberg Letters after Stroop	6768815	0	1	37320	2	0	next	other	0
Fage_P114a	163	Pulse	99	6768942	127	1
Fage_P114a	163	Pulse	99	6781342	12527	1
Fage_P114a	163	Pulse	99	6793742	24927	1
Fage_P114a	164	Picture	Retrieval Sternberg Letters	6806135	0	1	24824	2	0	next	hit	760
Fage_P114a	164	Pulse	99	6806142	7	1
Fage_P114a	164	Response	1	6816221	10086	1
Fage_P114a	164	Pulse	99	6818541	12406	1
Fage_P114a	164	Pulse	99	6830941	24806	1
Fage_P114a	165	Picture	Fixation Cross after Retrieval	6830959	0	1	124620	2	0	next	other	0
Fage_P114a	165	Pulse	99	6843341	12382	1
Fage_P114a	165	Pulse	99	6855741	24782	1
Fage_P114a	165	Pulse	99	6868140	37181	1
Fage_P114a	165	Pulse	99	6880540	49581	1
Fage_P114a	165	Pulse	99	6892940	61981	1
Fage_P114a	165	Pulse	99	6905340	74381	1
Fage_P114a	165	Pulse	99	6917739	86780	1
Fage_P114a	165	Pulse	99	6930139	99180	1
Fage_P114a	165	Pulse	99	6942549	111590	1
Fage_P114a	165	Pulse	99	6954949	123990	1
Fage_P114a	166	Picture	Encoding Sternberg Letters	6955579	0	1	24824	2	0	next	other	0
Fage_P114a	166	Pulse	99	6967348	11769	1
Fage_P114a	166	Pulse	99	6979748	24169	1
Fage_P114a	167	Picture	Fixation Cross Sternberg Letters after Encoding	6980403	0	1	12496	2	0	next	other	0
Fage_P114a	167	Pulse	99	6992148	11745	1
Fage_P114a	168	Picture	Stroop Sternberg	6992899	0	1	24824	2	0	next	hit	780
Fage_P114a	168	Response	1	7004188	11289	1
Fage_P114a	168	Pulse	99	7004548	11649	1
Fage_P114a	168	Pulse	99	7016948	24049	1
Fage_P114a	169	Picture	Fixation Cross Sternberg Letters after Stroop	7017723	0	1	37319	2	0	next	other	0
Fage_P114a	169	Pulse	99	7029347	11624	1
Fage_P114a	169	Pulse	99	7041747	24024	1
Fage_P114a	169	Pulse	99	7054147	36424	1
Fage_P114a	170	Picture	Retrieval Sternberg Letters	7055042	0	1	24824	2	0	next	incorrect	788
Fage_P114a	170	Response	2	7064777	9735	1
Fage_P114a	170	Pulse	99	7066546	11504	1
Fage_P114a	170	Pulse	99	7078946	23904	1
Fage_P114a	171	Picture	Fixation Cross after Retrieval	7079866	0	1	137116	2	0	next	other	0
Fage_P114a	171	Pulse	99	7091346	11480	1
Fage_P114a	171	Pulse	99	7103746	23880	1
Fage_P114a	171	Pulse	99	7116146	36280	1
Fage_P114a	171	Pulse	99	7128545	48679	1
Fage_P114a	171	Pulse	99	7140945	61079	1
Fage_P114a	171	Pulse	99	7153345	73479	1
Fage_P114a	171	Pulse	99	7165745	85879	1
Fage_P114a	171	Pulse	99	7178144	98278	1
Fage_P114a	171	Pulse	99	7190544	110678	1
Fage_P114a	171	Pulse	99	7202944	123078	1
Fage_P114a	171	Pulse	99	7215344	135478	1
Fage_P114a	172	Picture	Encoding Sternberg Letters	7216982	0	1	24824	2	0	next	other	0
Fage_P114a	172	Pulse	99	7227744	10762	1
Fage_P114a	172	Pulse	99	7240143	23161	1
Fage_P114a	173	Picture	Fixation Cross Sternberg Letters after Encoding	7241806	0	1	12496	2	0	next	other	0
Fage_P114a	173	Pulse	99	7252543	10737	1
Fage_P114a	174	Picture	Stroop Sternberg	7254302	0	1	24824	2	0	next	incorrect	810
Fage_P114a	174	Pulse	99	7264943	10641	1
Fage_P114a	174	Response	2	7267533	13231	1
Fage_P114a	174	Pulse	99	7277343	23041	1
Fage_P114a	175	Picture	Fixation Cross Sternberg Letters after Stroop	7279126	0	1	37319	2	0	next	other	0
Fage_P114a	175	Pulse	99	7289742	10616	1
Fage_P114a	175	Pulse	99	7302142	23016	1
Fage_P114a	175	Pulse	99	7314542	35416	1
Fage_P114a	176	Picture	Retrieval Sternberg Letters	7316445	0	1	24824	2	0	next	hit	818
Fage_P114a	176	Pulse	99	7326942	10497	1
Fage_P114a	176	Response	1	7330491	14046	1
Fage_P114a	176	Pulse	99	7339341	22896	1
Fage_P114a	177	Picture	Fixation Cross after Retrieval	7341269	0	1	124621	2	0	next	other	0
Fage_P114a	177	Pulse	99	7351741	10472	1
Fage_P114a	177	Pulse	99	7364141	22872	1
Fage_P114a	177	Pulse	99	7376541	35272	1
Fage_P114a	177	Pulse	99	7388941	47672	1
Fage_P114a	177	Pulse	99	7401340	60071	1
Fage_P114a	177	Pulse	99	7413740	72471	1
Fage_P114a	177	Pulse	99	7426140	84871	1
Fage_P114a	177	Pulse	99	7438540	97271	1
Fage_P114a	177	Pulse	99	7450939	109670	1
Fage_P114a	177	Pulse	99	7463339	122070	1
Fage_P114a	178	Picture	Encoding Sternberg Letters	7465890	0	1	24824	2	0	next	other	0
Fage_P114a	178	Pulse	99	7475739	9849	1
Fage_P114a	178	Pulse	99	7488139	22249	1
Fage_P114a	179	Picture	Fixation Cross Sternberg Letters after Encoding	7490714	0	1	12495	2	0	next	other	0
Fage_P114a	179	Pulse	99	7500538	9824	1
Fage_P114a	180	Picture	Stroop Sternberg	7503209	0	1	24824	2	0	next	incorrect	837
Fage_P114a	180	Response	2	7511798	8589	1
Fage_P114a	180	Pulse	99	7512938	9729	1
Fage_P114a	180	Pulse	99	7525338	22129	1
Fage_P114a	181	Picture	Fixation Cross Sternberg Letters after Stroop	7528033	0	1	37320	2	0	next	other	0
Fage_P114a	181	Pulse	99	7537738	9705	1
Fage_P114a	181	Pulse	99	7550138	22105	1
Fage_P114a	181	Pulse	99	7562537	34504	1
Fage_P114a	182	Picture	Retrieval Sternberg Letters	7565353	0	1	24824	2	0	next	hit	846
Fage_P114a	182	Pulse	99	7574937	9584	1
Fage_P114a	182	Response	1	7576187	10834	1
Fage_P114a	182	Pulse	99	7587337	21984	1
Fage_P114a	183	Picture	Fixation Cross after Retrieval	7590177	0	1	112291	3	0	next	other	0
Fage_P114a	183	Pulse	99	7599737	9560	1
Fage_P114a	183	Pulse	99	7612136	21959	1
Fage_P114a	183	Pulse	99	7624536	34359	1
Fage_P114a	183	Pulse	99	7636936	46759	1
Fage_P114a	183	Pulse	99	7649336	59159	1
Fage_P114a	183	Pulse	99	7661735	71558	1
Fage_P114a	183	Pulse	99	7674135	83958	1
Fage_P114a	183	Pulse	99	7686535	96358	1
Fage_P114a	183	Pulse	99	7698935	108758	1
Fage_P114a	184	Picture	Encoding Sternberg Letters	7702468	0	2	24825	3	0	next	other	0
Fage_P114a	184	Pulse	99	7711335	8867	1
Fage_P114a	184	Pulse	99	7723734	21266	1
Fage_P114a	185	Picture	Fixation Cross Sternberg Letters after Encoding	7727293	0	1	12495	2	0	next	other	0
Fage_P114a	185	Pulse	99	7736134	8841	1
Fage_P114a	186	Picture	Stroop Sternberg	7739788	0	1	24824	2	0	next	hit	865
Fage_P114a	186	Pulse	99	7748534	8746	1
Fage_P114a	186	Response	1	7748794	9006	1
Fage_P114a	186	Pulse	99	7760934	21146	1
Fage_P114a	187	Picture	Fixation Cross Sternberg Letters after Stroop	7764612	0	1	37320	2	0	next	other	0
Fage_P114a	187	Pulse	99	7773333	8721	1
Fage_P114a	187	Pulse	99	7785733	21121	1
Fage_P114a	187	Pulse	99	7798133	33521	1
Fage_P114a	188	Picture	Retrieval Sternberg Letters	7801932	0	1	24824	2	0	next	incorrect	872
Fage_P114a	188	Response	2	7808783	6851	1
Fage_P114a	188	Pulse	99	7810533	8601	1
Fage_P114a	188	Pulse	99	7822932	21000	1
Fage_P114a	189	Picture	Fixation Cross after Retrieval	7826756	0	1	112291	2	0	next	other	0
Fage_P114a	189	Pulse	99	7835332	8576	1
Fage_P114a	189	Pulse	99	7847732	20976	1
Fage_P114a	189	Pulse	99	7860132	33376	1
Fage_P114a	189	Pulse	99	7872531	45775	1
Fage_P114a	189	Pulse	99	7884931	58175	1
Fage_P114a	189	Pulse	99	7897331	70575	1
Fage_P114a	189	Pulse	99	7909731	82975	1
Fage_P114a	189	Pulse	99	7922131	95375	1
Fage_P114a	189	Pulse	99	7934530	107774	1
Fage_P114a	190	Picture	Encoding Sternberg Letters	7939047	0	1	24824	3	0	next	other	0
Fage_P114a	190	Pulse	99	7946930	7883	1
Fage_P114a	190	Pulse	99	7959330	20283	1
Fage_P114a	191	Picture	Fixation Cross Sternberg Letters after Encoding	7963871	0	2	12496	3	0	next	other	0
Fage_P114a	191	Pulse	99	7971730	7859	1
Fage_P114a	192	Picture	Stroop Sternberg	7976367	0	1	24824	2	0	next	incorrect	892
Fage_P114a	192	Pulse	99	7984129	7762	1
Fage_P114a	192	Response	2	7985139	8772	1
Fage_P114a	192	Pulse	99	7996529	20162	1
Fage_P114a	193	Picture	Fixation Cross Sternberg Letters after Stroop	8001191	0	1	37319	2	0	next	other	0
Fage_P114a	193	Pulse	99	8008929	7738	1
Fage_P114a	193	Pulse	99	8021329	20138	1
Fage_P114a	193	Pulse	99	8033728	32537	1
Fage_P114a	194	Picture	Retrieval Sternberg Letters	8038510	0	1	24825	2	0	next	hit	900
Fage_P114a	194	Pulse	99	8046128	7618	1
Fage_P114a	194	Response	1	8054468	15958	1
Fage_P114a	194	Pulse	99	8058528	20018	1
Fage_P114a	195	Picture	Fixation Cross after Retrieval	8063335	0	1	137115	2	0	next	other	0
Fage_P114a	195	Pulse	99	8070928	7593	1
Fage_P114a	195	Pulse	99	8083328	19993	1
Fage_P114a	195	Pulse	99	8095727	32392	1
Fage_P114a	195	Pulse	99	8108127	44792	1
Fage_P114a	195	Pulse	99	8120527	57192	1
Fage_P114a	195	Pulse	99	8132927	69592	1
Fage_P114a	195	Pulse	99	8145326	81991	1
Fage_P114a	195	Pulse	99	8157726	94391	1
Fage_P114a	195	Pulse	99	8170126	106791	1
Fage_P114a	195	Pulse	99	8182526	119191	1
Fage_P114a	195	Pulse	99	8194925	131590	1
Fage_P114a	196	Picture	Encoding Sternberg Letters	8200450	0	1	24824	2	0	next	other	0
Fage_P114a	196	Pulse	99	8207325	6875	1
Fage_P114a	196	Pulse	99	8219725	19275	1
Fage_P114a	197	Picture	Fixation Cross Sternberg Letters after Encoding	8225274	0	1	12496	2	0	next	other	0
Fage_P114a	197	Pulse	99	8232125	6851	1
Fage_P114a	198	Picture	Stroop Sternberg	8237770	0	1	24824	2	0	next	hit	921
Fage_P114a	198	Pulse	99	8244525	6755	1
Fage_P114a	198	Response	1	8248684	10914	1
Fage_P114a	198	Pulse	99	8256924	19154	1
Fage_P114a	199	Picture	Fixation Cross Sternberg Letters after Stroop	8262594	0	1	37319	2	0	next	other	0
Fage_P114a	199	Pulse	99	8269324	6730	1
Fage_P114a	199	Pulse	99	8281724	19130	1
Fage_P114a	199	Pulse	99	8294123	31529	1
Fage_P114a	200	Picture	Retrieval Sternberg Letters	8299913	0	1	24824	3	0	next	incorrect	929
Fage_P114a	200	Pulse	99	8306523	6610	1
Fage_P114a	200	Response	2	8311703	11790	1
Fage_P114a	200	Pulse	99	8318923	19010	1
Fage_P114a	201	Picture	Fixation Cross after Retrieval	8324737	0	2	124621	3	0	next	other	0
Fage_P114a	201	Pulse	99	8331323	6586	1
Fage_P114a	201	Pulse	99	8343723	18986	1
Fage_P114a	201	Pulse	99	8356122	31385	1
Fage_P114a	201	Pulse	99	8368522	43785	1
Fage_P114a	201	Pulse	99	8380922	56185	1
Fage_P114a	201	Pulse	99	8393322	68585	1
Fage_P114a	201	Pulse	99	8405721	80984	1
Fage_P114a	201	Pulse	99	8418121	93384	1
Fage_P114a	201	Pulse	99	8430521	105784	1
Fage_P114a	201	Pulse	99	8442921	118184	1
Fage_P114a	202	Picture	Encoding Sternberg Letters	8449358	0	1	24824	2	0	next	other	0
Fage_P114a	202	Pulse	99	8455321	5963	1
Fage_P114a	202	Pulse	99	8467720	18362	1
Fage_P114a	203	Picture	Fixation Cross Sternberg Letters after Encoding	8474182	0	1	12495	2	0	next	other	0
Fage_P114a	203	Pulse	99	8480120	5938	1
Fage_P114a	204	Picture	Stroop Sternberg	8486677	0	1	24824	3	0	next	incorrect	949
Fage_P114a	204	Pulse	99	8492520	5843	1
Fage_P114a	204	Response	2	8497700	11023	1
Fage_P114a	204	Pulse	99	8504920	18243	1
Fage_P114a	205	Picture	Fixation Cross Sternberg Letters after Stroop	8511501	0	2	37320	3	0	next	other	0
Fage_P114a	205	Pulse	99	8517319	5818	1
Fage_P114a	205	Pulse	99	8529719	18218	1
Fage_P114a	205	Pulse	99	8542119	30618	1
Fage_P114a	206	Picture	Retrieval Sternberg Letters	8548821	0	1	24824	2	0	next	incorrect	958
Fage_P114a	206	Pulse	99	8554519	5698	1
Fage_P114a	206	Pulse	99	8566918	18097	1
Fage_P114a	206	Response	2	8569738	20917	1
Fage_P114a	207	Picture	Fixation Cross after Retrieval	8573645	0	1	149445	2	0	next	other	0
Fage_P114a	207	Pulse	99	8579318	5673	1
Fage_P114a	207	Pulse	99	8591718	18073	1
Fage_P114a	207	Pulse	99	8604118	30473	1
Fage_P114a	207	Pulse	99	8616518	42873	1
Fage_P114a	207	Pulse	99	8628917	55272	1
Fage_P114a	207	Pulse	99	8641317	67672	1
Fage_P114a	207	Pulse	99	8653717	80072	1
Fage_P114a	207	Pulse	99	8666117	92472	1
Fage_P114a	207	Pulse	99	8678516	104871	1
Fage_P114a	207	Pulse	99	8690916	117271	1
Fage_P114a	207	Pulse	99	8703316	129671	1
Fage_P114a	207	Pulse	99	8715716	142071	1
Fage_P114a	208	Picture	Encoding Sternberg Letters	8723090	0	1	24824	2	0	next	other	0
Fage_P114a	208	Pulse	99	8728115	5025	1
Fage_P114a	208	Pulse	99	8740515	17425	1
Fage_P114a	209	Picture	Fixation Cross Sternberg Letters after Encoding	8747914	0	1	12495	2	0	next	other	0
Fage_P114a	209	Pulse	99	8752915	5001	1
Fage_P114a	210	Picture	Stroop Sternberg	8760409	0	1	24824	2	0	next	incorrect	979
Fage_P114a	210	Pulse	99	8765315	4906	1
Fage_P114a	210	Response	2	8769954	9545	1
Fage_P114a	210	Pulse	99	8777724	17315	1
Fage_P114a	211	Picture	Fixation Cross Sternberg Letters after Stroop	8785233	0	1	37319	3	0	next	other	0
Fage_P114a	211	Pulse	99	8790124	4891	1
Fage_P114a	211	Pulse	99	8802524	17291	1
Fage_P114a	211	Pulse	99	8814924	29691	1
Fage_P114a	212	Picture	Retrieval Sternberg Letters	8822552	0	2	24825	3	0	next	hit	987
Fage_P114a	212	Pulse	99	8827324	4772	1
Fage_P114a	212	Response	1	8832713	10161	1
Fage_P114a	212	Pulse	99	8839723	17171	1
Fage_P114a	213	Picture	Fixation Cross after Retrieval	8847377	0	1	124620	2	0	next	other	0
Fage_P114a	213	Pulse	99	8852123	4746	1
Fage_P114a	213	Pulse	99	8864523	17146	1
Fage_P114a	213	Pulse	99	8876923	29546	1
Fage_P114a	213	Pulse	99	8889322	41945	1
Fage_P114a	213	Pulse	99	8901722	54345	1
Fage_P114a	213	Pulse	99	8914122	66745	1
Fage_P114a	213	Pulse	99	8926522	79145	1
Fage_P114a	213	Pulse	99	8938921	91544	1
Fage_P114a	213	Pulse	99	8951321	103944	1
Fage_P114a	213	Pulse	99	8963721	116344	1
Fage_P114a	214	Picture	Encoding Sternberg Letters	8971997	0	1	24824	2	0	next	other	0
Fage_P114a	214	Pulse	99	8976121	4124	1
Fage_P114a	214	Pulse	99	8988521	16524	1
Fage_P114a	215	Picture	Fixation Cross Sternberg Letters after Encoding	8996821	0	1	12496	2	0	next	other	0
Fage_P114a	215	Pulse	99	9000920	4099	1
Fage_P114a	216	Picture	Stroop Sternberg	9009317	0	1	24824	2	0	next	incorrect	1007
Fage_P114a	216	Pulse	99	9013320	4003	1
Fage_P114a	216	Response	2	9019710	10393	1
Fage_P114a	216	Pulse	99	9025720	16403	1
Fage_P114a	217	Picture	Fixation Cross Sternberg Letters after Stroop	9034141	0	1	37319	2	0	next	other	0
Fage_P114a	217	Pulse	99	9038120	3979	1
Fage_P114a	217	Pulse	99	9050519	16378	1
Fage_P114a	217	Pulse	99	9062919	28778	1
Fage_P114a	218	Picture	Retrieval Sternberg Letters	9071460	0	1	24824	2	0	next	incorrect	1015
Fage_P114a	218	Pulse	99	9075319	3859	1
Fage_P114a	218	Response	2	9083799	12339	1
Fage_P114a	218	Pulse	99	9087718	16258	1
Fage_P114a	219	Picture	Fixation Cross after Retrieval	9096284	0	1	112292	2	0	next	other	0
Fage_P114a	219	Pulse	99	9100118	3834	1
Fage_P114a	219	Pulse	99	9112518	16234	1
Fage_P114a	219	Pulse	99	9124918	28634	1
Fage_P114a	219	Pulse	99	9137318	41034	1
Fage_P114a	219	Pulse	99	9149718	53434	1
Fage_P114a	219	Pulse	99	9162117	65833	1
Fage_P114a	219	Pulse	99	9174517	78233	1
Fage_P114a	219	Pulse	99	9186917	90633	1
Fage_P114a	219	Pulse	99	9199317	103033	1
Fage_P114a	220	Picture	Encoding Sternberg Letters	9208576	0	1	24824	2	0	next	other	0
Fage_P114a	220	Pulse	99	9211716	3140	1
Fage_P114a	220	Pulse	99	9224116	15540	1
Fage_P114a	221	Picture	Fixation Cross Sternberg Letters after Encoding	9233400	0	1	12495	2	0	next	other	0
Fage_P114a	221	Pulse	99	9236516	3116	1
Fage_P114a	222	Picture	Stroop Sternberg	9245895	0	1	24824	3	0	next	hit	1034
Fage_P114a	222	Pulse	99	9248916	3021	1
Fage_P114a	222	Response	1	9255915	10020	1
Fage_P114a	222	Pulse	99	9261315	15420	1
Fage_P114a	223	Picture	Fixation Cross Sternberg Letters after Stroop	9270719	0	2	37319	4	0	next	other	0
Fage_P114a	223	Pulse	99	9273715	2996	1
Fage_P114a	223	Pulse	99	9286115	15396	1
Fage_P114a	223	Pulse	99	9298515	27796	1
Fage_P114a	224	Picture	Retrieval Sternberg Letters	9308038	0	2	24825	3	0	next	incorrect	1042
Fage_P114a	224	Pulse	99	9310915	2877	1
Fage_P114a	224	Response	2	9322424	14386	1
Fage_P114a	224	Pulse	99	9323314	15276	1
Fage_P114a	225	Picture	Fixation Cross after Retrieval	9332863	0	1	124620	3	0	next	other	0
Fage_P114a	225	Pulse	99	9335714	2851	1
Fage_P114a	225	Pulse	99	9348114	15251	1
Fage_P114a	225	Pulse	99	9360514	27651	1
Fage_P114a	225	Pulse	99	9372913	40050	1
Fage_P114a	225	Pulse	99	9385313	52450	1
Fage_P114a	225	Pulse	99	9397713	64850	1
Fage_P114a	225	Pulse	99	9410113	77250	1
Fage_P114a	225	Pulse	99	9422512	89649	1
Fage_P114a	225	Pulse	99	9434912	102049	1
Fage_P114a	225	Pulse	99	9447312	114449	1
Fage_P114a	226	Picture	Encoding Sternberg Letters	9457483	0	2	24825	3	0	next	other	0
Fage_P114a	226	Pulse	99	9459712	2229	1
Fage_P114a	226	Pulse	99	9472111	14628	1
Fage_P114a	227	Picture	Fixation Cross Sternberg Letters after Encoding	9482308	0	1	12495	2	0	next	other	0
Fage_P114a	227	Pulse	99	9484511	2203	1
Fage_P114a	228	Picture	Stroop Sternberg	9494803	0	1	24824	2	0	next	incorrect	1062
Fage_P114a	228	Pulse	99	9496911	2108	1
Fage_P114a	228	Response	2	9508671	13868	1
Fage_P114a	228	Pulse	99	9509311	14508	1
Fage_P114a	229	Picture	Fixation Cross Sternberg Letters after Stroop	9519627	0	1	37320	2	0	next	other	0
Fage_P114a	229	Pulse	99	9521711	2084	1
Fage_P114a	229	Pulse	99	9534110	14483	1
Fage_P114a	229	Pulse	99	9546510	26883	1
Fage_P114a	230	Picture	Retrieval Sternberg Letters	9556947	0	1	24824	2	0	next	hit	1070
Fage_P114a	230	Pulse	99	9558910	1963	1
Fage_P114a	230	Response	1	9567550	10603	1
Fage_P114a	230	Pulse	99	9571309	14362	1
Fage_P114a	231	Picture	Fixation Cross after Retrieval	9581771	0	1	124620	2	0	next	other	0
Fage_P114a	231	Pulse	99	9583709	1938	1
Fage_P114a	231	Pulse	99	9596109	14338	1
Fage_P114a	231	Pulse	99	9608509	26738	1
Fage_P114a	231	Pulse	99	9620909	39138	1
Fage_P114a	231	Pulse	99	9633308	51537	1
Fage_P114a	231	Pulse	99	9645708	63937	1
Fage_P114a	231	Pulse	99	9658108	76337	1
Fage_P114a	231	Pulse	99	9670508	88737	1
Fage_P114a	231	Pulse	99	9682907	101136	1
Fage_P114a	231	Pulse	99	9695307	113536	1
Fage_P114a	232	Picture	Encoding Sternberg Letters	9706391	0	1	24824	2	0	next	other	0
Fage_P114a	232	Pulse	99	9707707	1316	1
Fage_P114a	232	Pulse	99	9720107	13716	1
Fage_P114a	233	Picture	Fixation Cross Sternberg Letters after Encoding	9731215	0	1	12495	3	0	next	other	0
Fage_P114a	233	Pulse	99	9732507	1292	1
Fage_P114a	234	Picture	Stroop Sternberg	9743710	0	2	24825	3	0	next	incorrect	1090
Fage_P114a	234	Pulse	99	9744906	1196	1
Fage_P114a	234	Response	2	9753646	9936	1
Fage_P114a	234	Pulse	99	9757306	13596	1
Fage_P114a	235	Picture	Fixation Cross Sternberg Letters after Stroop	9768535	0	1	37319	2	0	next	other	0
Fage_P114a	235	Pulse	99	9769706	1171	1
Fage_P114a	235	Pulse	99	9782106	13571	1
Fage_P114a	235	Pulse	99	9794505	25970	1
Fage_P114a	236	Picture	Retrieval Sternberg Letters	9805854	0	1	24824	2	0	next	incorrect	1098
Fage_P114a	236	Pulse	99	9806905	1051	1
Fage_P114a	236	Response	2	9819165	13311	1
Fage_P114a	236	Pulse	99	9819305	13451	1
Fage_P114a	237	Picture	Fixation Cross after Retrieval	9830678	0	1	112292	2	0	next	other	0
Fage_P114a	237	Pulse	99	9831705	1027	1
Fage_P114a	237	Pulse	99	9844104	13426	1
Fage_P114a	237	Pulse	99	9856504	25826	1
Fage_P114a	237	Pulse	99	9868904	38226	1
Fage_P114a	237	Pulse	99	9881304	50626	1
Fage_P114a	237	Pulse	99	9893704	63026	1
Fage_P114a	237	Pulse	99	9906103	75425	1
Fage_P114a	237	Pulse	99	9918503	87825	1
Fage_P114a	237	Pulse	99	9930903	100225	1
Fage_P114a	238	Picture	Encoding Sternberg Letters	9942970	0	1	24824	2	0	next	other	0
Fage_P114a	238	Pulse	99	9943303	333	1
Fage_P114a	238	Pulse	99	9955702	12732	1
Fage_P114a	239	Picture	Fixation Cross Sternberg Letters after Encoding	9967794	0	1	12495	2	0	next	other	0
Fage_P114a	239	Pulse	99	9968102	308	1
Fage_P114a	240	Picture	Stroop Sternberg	9980289	0	1	24824	3	0	next	incorrect	1118
Fage_P114a	240	Pulse	99	9980502	213	1
Fage_P114a	240	Pulse	99	9992902	12613	1
Fage_P114a	240	Response	2	9993741	13452	1
Fage_P114a	241	Picture	Fixation Cross Sternberg Letters after Stroop	10005113	0	2	37320	3	0	next	other	0
Fage_P114a	241	Pulse	99	10005301	188	1
Fage_P114a	241	Pulse	99	10017701	12588	1
Fage_P114a	241	Pulse	99	10030101	24988	1
Fage_P114a	242	Picture	Retrieval Sternberg Letters	10042433	0	1	24824	2	0	next	incorrect	1125
Fage_P114a	242	Pulse	99	10042501	68	1
Fage_P114a	242	Response	2	10054051	11618	1
Fage_P114a	242	Pulse	99	10054900	12467	1
Fage_P114a	243	Picture	Fixation Cross after Retrieval	10067257	0	1	137116	2	0	next	other	0
Fage_P114a	243	Pulse	99	10067300	43	1
Fage_P114a	243	Pulse	99	10079700	12443	1
Fage_P114a	243	Pulse	99	10092100	24843	1
Fage_P114a	243	Pulse	99	10104500	37243	1
Fage_P114a	243	Pulse	99	10116899	49642	1
Fage_P114a	243	Pulse	99	10129299	62042	1
Fage_P114a	243	Pulse	99	10141699	74442	1
Fage_P114a	243	Pulse	99	10154099	86842	1
Fage_P114a	243	Pulse	99	10166498	99241	1
Fage_P114a	243	Pulse	99	10178898	111641	1
Fage_P114a	243	Pulse	99	10191298	124041	1
Fage_P114a	243	Pulse	99	10203698	136441	1
Fage_P114a	244	Picture	Encoding Sternberg Letters	10204373	0	1	24824	2	0	next	other	0
Fage_P114a	244	Pulse	99	10216098	11725	1
Fage_P114a	244	Pulse	99	10228497	24124	1
Fage_P114a	245	Picture	Fixation Cross Sternberg Letters after Encoding	10229197	0	1	12495	2	0	next	other	0
Fage_P114a	245	Pulse	99	10240897	11700	1
Fage_P114a	246	Picture	Stroop Sternberg	10241692	0	1	24824	2	0	next	incorrect	1146
Fage_P114a	246	Response	2	10251277	9585	1
Fage_P114a	246	Pulse	99	10253297	11605	1
Fage_P114a	246	Pulse	99	10265697	24005	1
Fage_P114a	247	Picture	Fixation Cross Sternberg Letters after Stroop	10266516	0	1	37320	2	0	next	other	0
Fage_P114a	247	Pulse	99	10278096	11580	1
Fage_P114a	247	Pulse	99	10290496	23980	1
Fage_P114a	247	Pulse	99	10302896	36380	1
Fage_P114a	248	Picture	Retrieval Sternberg Letters	10303836	0	1	24824	2	0	next	incorrect	1155
Fage_P114a	248	Pulse	99	10315296	11460	1
Fage_P114a	248	Response	2	10318365	14529	1
Fage_P114a	248	Pulse	99	10327695	23859	1
Fage_P114a	249	Picture	Fixation Cross after Retrieval	10328660	0	1	149444	3	0	next	other	0
Fage_P114a	249	Pulse	99	10340095	11435	1
Fage_P114a	249	Pulse	99	10352495	23835	1
Fage_P114a	249	Pulse	99	10364895	36235	1
Fage_P114a	249	Pulse	99	10377294	48634	1
Fage_P114a	249	Pulse	99	10389694	61034	1
Fage_P114a	249	Pulse	99	10402094	73434	1
Fage_P114a	249	Pulse	99	10414494	85834	1
Fage_P114a	249	Pulse	99	10426894	98234	1
Fage_P114a	249	Pulse	99	10439293	110633	1
Fage_P114a	249	Pulse	99	10451693	123033	1
Fage_P114a	249	Pulse	99	10464093	135433	1
Fage_P114a	249	Pulse	99	10476493	147833	1
Fage_P114a	250	Picture	Encoding Sternberg Letters	10478104	0	2	24825	3	0	next	other	0
Fage_P114a	250	Pulse	99	10488892	10788	1
Fage_P114a	250	Pulse	99	10501292	23188	1
Fage_P114a	251	Picture	Fixation Cross Sternberg Letters after Encoding	10502929	0	1	12495	2	0	next	other	0
Fage_P114a	251	Pulse	99	10513692	10763	1
Fage_P114a	252	Picture	Stroop Sternberg	10515424	0	1	24824	2	0	next	hit	1177
Fage_P114a	252	Pulse	99	10526092	10668	1
Fage_P114a	252	Response	1	10527791	12367	1
Fage_P114a	252	Pulse	99	10538491	23067	1
Fage_P114a	253	Picture	Fixation Cross Sternberg Letters after Stroop	10540248	0	1	37319	3	0	next	other	0
Fage_P114a	253	Pulse	99	10550891	10643	1
Fage_P114a	253	Pulse	99	10563291	23043	1
Fage_P114a	253	Pulse	99	10575691	35443	1
Fage_P114a	254	Picture	Retrieval Sternberg Letters	10577567	0	2	24825	3	0	next	hit	1185
Fage_P114a	254	Pulse	99	10588091	10524	1
Fage_P114a	254	Response	1	10589980	12413	1
Fage_P114a	254	Pulse	99	10600490	22923	1
Fage_P114a	255	Picture	Fixation Cross after Retrieval	10602392	0	1	137115	2	0	next	other	0
Fage_P114a	255	Pulse	99	10612890	10498	1
Fage_P114a	255	Pulse	99	10625290	22898	1
Fage_P114a	255	Pulse	99	10637690	35298	1
Fage_P114a	255	Pulse	99	10650089	47697	1
Fage_P114a	255	Pulse	99	10662499	60107	1
Fage_P114a	255	Pulse	99	10674899	72507	1
Fage_P114a	255	Pulse	99	10687299	84907	1
Fage_P114a	255	Pulse	99	10699698	97306	1
Fage_P114a	255	Pulse	99	10712098	109706	1
Fage_P114a	255	Pulse	99	10724498	122106	1
Fage_P114a	255	Pulse	99	10736898	134506	1
Fage_P114a	256	Picture	Encoding Sternberg Letters	10739507	0	1	24824	3	0	next	other	0
Fage_P114a	256	Pulse	99	10749298	9791	1
Fage_P114a	256	Pulse	99	10761697	22190	1
Fage_P114a	257	Picture	Fixation Cross Sternberg Letters after Encoding	10764331	0	2	12496	3	0	next	other	0
Fage_P114a	257	Pulse	99	10774097	9766	1
Fage_P114a	258	Picture	Stroop Sternberg	10776827	0	1	24824	2	0	next	incorrect	1205
Fage_P114a	258	Response	2	10786487	9660	1
Fage_P114a	258	Pulse	99	10786497	9670	1
Fage_P114a	258	Pulse	99	10798897	22070	1
Fage_P114a	259	Picture	Fixation Cross Sternberg Letters after Stroop	10801651	0	1	37319	2	0	next	other	0
Fage_P114a	259	Pulse	99	10811296	9645	1
Fage_P114a	259	Pulse	99	10823696	22045	1
Fage_P114a	259	Pulse	99	10836096	34445	1
Fage_P114a	260	Picture	Retrieval Sternberg Letters	10838970	0	1	24825	2	0	next	incorrect	1214
Fage_P114a	260	Pulse	99	10848496	9526	1
Fage_P114a	260	Response	2	10851445	12475	1
Fage_P114a	260	Pulse	99	10860895	21925	1
Fage_P114a	261	Picture	Fixation Cross after Retrieval	10863795	0	1	112291	2	0	next	other	0
Fage_P114a	261	Pulse	99	10873295	9500	1
Fage_P114a	261	Pulse	99	10885695	21900	1
Fage_P114a	261	Pulse	99	10898095	34300	1
Fage_P114a	261	Pulse	99	10910494	46699	1
Fage_P114a	261	Pulse	99	10922894	59099	1
Fage_P114a	261	Pulse	99	10935294	71499	1
Fage_P114a	261	Pulse	99	10947694	83899	1
Fage_P114a	261	Pulse	99	10960094	96299	1
Fage_P114a	261	Pulse	99	10972493	108698	1
Fage_P114a	262	Picture	Encoding Sternberg Letters	10976086	0	1	24824	2	0	next	other	0
Fage_P114a	262	Pulse	99	10984893	8807	1
Fage_P114a	262	Pulse	99	10997293	21207	1
Fage_P114a	263	Picture	Fixation Cross Sternberg Letters after Encoding	11000910	0	1	12496	2	0	next	other	0
Fage_P114a	263	Pulse	99	11009693	8783	1
Fage_P114a	264	Picture	Stroop Sternberg	11013406	0	1	24824	2	0	next	incorrect	1232
Fage_P114a	264	Response	2	11021262	7856	1
Fage_P114a	264	Pulse	99	11022092	8686	1
Fage_P114a	264	Pulse	99	11034492	21086	1
Fage_P114a	265	Picture	Fixation Cross Sternberg Letters after Stroop	11038230	0	1	37319	2	0	next	other	0
Fage_P114a	265	Pulse	99	11046892	8662	1
Fage_P114a	265	Pulse	99	11059292	21062	1
Fage_P114a	265	Pulse	99	11071691	33461	1
Fage_P114a	266	Picture	Retrieval Sternberg Letters	11075549	0	1	24824	2	0	next	incorrect	1241
Fage_P114a	266	Pulse	99	11084091	8542	1
Fage_P114a	266	Response	2	11086031	10482	1
Fage_P114a	266	Pulse	99	11096491	20942	1
Fage_P114a	267	Picture	Fixation Cross after Retrieval	11100373	0	1	149445	2	0	next	other	0
Fage_P114a	267	Pulse	99	11108891	8518	1
Fage_P114a	267	Pulse	99	11121291	20918	1
Fage_P114a	267	Pulse	99	11133690	33317	1
Fage_P114a	267	Pulse	99	11146090	45717	1
Fage_P114a	267	Pulse	99	11158490	58117	1
Fage_P114a	267	Pulse	99	11170890	70517	1
Fage_P114a	267	Pulse	99	11183289	82916	1
Fage_P114a	267	Pulse	99	11195689	95316	1
Fage_P114a	267	Pulse	99	11208089	107716	1
Fage_P114a	267	Pulse	99	11220489	120116	1
Fage_P114a	267	Pulse	99	11232888	132515	1
Fage_P114a	267	Pulse	99	11245288	144915	1
Fage_P114a	268	Picture	Encoding Sternberg Letters	11249818	0	1	24824	2	0	next	other	0
Fage_P114a	268	Pulse	99	11257688	7870	1
Fage_P114a	268	Pulse	99	11270088	20270	1
Fage_P114a	269	Picture	Fixation Cross Sternberg Letters after Encoding	11274642	0	1	12495	2	0	next	other	0
Fage_P114a	269	Pulse	99	11282487	7845	1
Fage_P114a	270	Picture	Stroop Sternberg	11287137	0	1	24824	2	0	next	incorrect	1263
Fage_P114a	270	Pulse	99	11294887	7750	1
Fage_P114a	270	Response	2	11299537	12400	1
Fage_P114a	270	Pulse	99	11307287	20150	1
Fage_P114a	271	Picture	Fixation Cross Sternberg Letters after Stroop	11311961	0	1	37320	2	0	next	other	0
Fage_P114a	271	Pulse	99	11319687	7726	1
Fage_P114a	271	Pulse	99	11332086	20125	1
Fage_P114a	271	Pulse	99	11344486	32525	1
Fage_P114a	272	Picture	Retrieval Sternberg Letters	11349281	0	1	24824	2	0	next	hit	1271
Fage_P114a	272	Pulse	99	11356886	7605	1
Fage_P114a	272	Response	1	11359436	10155	1
Fage_P114a	272	Pulse	99	11369286	20005	1
Fage_P114a	273	Picture	Fixation Cross after Retrieval	11374105	0	1	124620	2	0	next	other	0
Fage_P114a	273	Pulse	99	11381686	7581	1
Fage_P114a	273	Pulse	99	11394085	19980	1
Fage_P114a	273	Pulse	99	11406485	32380	1
Fage_P114a	273	Pulse	99	11418885	44780	1
Fage_P114a	273	Pulse	99	11431285	57180	1
Fage_P114a	273	Pulse	99	11443684	69579	1
Fage_P114a	273	Pulse	99	11456084	81979	1
Fage_P114a	273	Pulse	99	11468484	94379	1
Fage_P114a	273	Pulse	99	11480884	106779	1
Fage_P114a	273	Pulse	99	11493283	119178	1
Fage_P114a	274	Picture	Encoding Sternberg Letters	11498725	0	1	24824	3	0	next	other	0
Fage_P114a	274	Pulse	99	11505683	6958	1
Fage_P114a	274	Pulse	99	11518083	19358	1
Fage_P114a	275	Picture	Fixation Cross Sternberg Letters after Encoding	11523549	0	2	12496	3	0	next	other	0
Fage_P114a	275	Pulse	99	11530483	6934	1
Fage_P114a	276	Picture	Stroop Sternberg	11536045	0	1	24824	2	0	next	incorrect	1291
Fage_P114a	276	Pulse	99	11542883	6838	1
Fage_P114a	276	Response	2	11544952	8907	1
Fage_P114a	276	Pulse	99	11555282	19237	1
Fage_P114a	277	Picture	Fixation Cross Sternberg Letters after Stroop	11560869	0	1	37319	3	0	next	other	0
Fage_P114a	277	Pulse	99	11567682	6813	1
Fage_P114a	277	Pulse	99	11580082	19213	1
Fage_P114a	277	Pulse	99	11592482	31613	1
Fage_P114a	278	Picture	Retrieval Sternberg Letters	11598188	0	2	24825	3	0	next	hit	1299
Fage_P114a	278	Pulse	99	11604881	6693	1
Fage_P114a	278	Response	1	11609631	11443	1
Fage_P114a	278	Pulse	99	11617281	19093	1
Fage_P114a	279	Picture	Fixation Cross after Retrieval	11623013	0	1	112291	2	0	next	other	0
Fage_P114a	279	Pulse	99	11629681	6668	1
Fage_P114a	279	Pulse	99	11642081	19068	1
Fage_P114a	279	Pulse	99	11654480	31467	1
Fage_P114a	279	Pulse	99	11666880	43867	1
Fage_P114a	279	Pulse	99	11679280	56267	1
Fage_P114a	279	Pulse	99	11691680	68667	1
Fage_P114a	279	Pulse	99	11704080	81067	1
Fage_P114a	279	Pulse	99	11716479	93466	1
Fage_P114a	279	Pulse	99	11728879	105866	1
Fage_P114a	280	Picture	Encoding Sternberg Letters	11735304	0	1	24824	2	0	next	other	0
Fage_P114a	280	Pulse	99	11741279	5975	1
Fage_P114a	280	Pulse	99	11753679	18375	1
Fage_P114a	281	Picture	Fixation Cross Sternberg Letters after Encoding	11760128	0	1	12496	2	0	next	other	0
Fage_P114a	281	Pulse	99	11766078	5950	1
Fage_P114a	282	Picture	Stroop Sternberg	11772624	0	1	24824	2	0	next	hit	1318
Fage_P114a	282	Pulse	99	11778478	5854	1
Fage_P114a	282	Response	1	11784238	11614	1
Fage_P114a	282	Pulse	99	11790878	18254	1
Fage_P114a	283	Picture	Fixation Cross Sternberg Letters after Stroop	11797448	0	1	37319	2	0	next	other	0
Fage_P114a	283	Pulse	99	11803278	5830	1
Fage_P114a	283	Pulse	99	11815677	18229	1
Fage_P114a	283	Pulse	99	11828077	30629	1
Fage_P114a	284	Picture	Retrieval Sternberg Letters	11834767	0	1	24824	2	0	next	hit	1326
Fage_P114a	284	Pulse	99	11840477	5710	1
Fage_P114a	284	Response	1	11847107	12340	1
Fage_P114a	284	Pulse	99	11852877	18110	1
Fage_P114a	285	Picture	Fixation Cross after Retrieval	11859591	0	1	137116	2	0	next	other	0
Fage_P114a	285	Pulse	99	11865277	5686	1
Fage_P114a	285	Pulse	99	11877676	18085	1
Fage_P114a	285	Pulse	99	11890076	30485	1
Fage_P114a	285	Pulse	99	11902476	42885	1
Fage_P114a	285	Pulse	99	11914876	55285	1
Fage_P114a	285	Pulse	99	11927275	67684	1
Fage_P114a	285	Pulse	99	11939675	80084	1
Fage_P114a	285	Pulse	99	11952075	92484	1
Fage_P114a	285	Pulse	99	11964475	104884	1
Fage_P114a	285	Pulse	99	11976874	117283	1
Fage_P114a	285	Pulse	99	11989274	129683	1
Fage_P114a	286	Picture	Encoding Sternberg Letters	11996707	0	1	24824	2	0	next	other	0
Fage_P114a	286	Pulse	99	12001674	4967	1
Fage_P114a	286	Pulse	99	12014074	17367	1
Fage_P114a	287	Picture	Fixation Cross Sternberg Letters after Encoding	12021531	0	1	12496	2	0	next	other	0
Fage_P114a	287	Pulse	99	12026474	4943	1
Fage_P114a	288	Picture	Stroop Sternberg	12034027	0	1	24824	2	0	next	hit	1347
Fage_P114a	288	Pulse	99	12038873	4846	1
Fage_P114a	288	Response	1	12042393	8366	1
Fage_P114a	288	Pulse	99	12051273	17246	1
Fage_P114a	289	Picture	Fixation Cross Sternberg Letters after Stroop	12058851	0	1	37319	2	0	next	other	0
Fage_P114a	289	Pulse	99	12063673	4822	1
Fage_P114a	289	Pulse	99	12076073	17222	1
Fage_P114a	289	Pulse	99	12088472	29621	1
Fage_P114a	290	Picture	Retrieval Sternberg Letters	12096170	0	1	24824	2	0	next	incorrect	1355
Fage_P114a	290	Pulse	99	12100872	4702	1
Fage_P114a	290	Response	2	12104192	8022	1
Fage_P114a	290	Pulse	99	12113272	17102	1
Fage_P114a	291	Picture	Fixation Cross after Retrieval	12120994	0	1	112292	2	0	next	other	0
Fage_P114a	291	Pulse	99	12125672	4678	1
Fage_P114a	291	Pulse	99	12138071	17077	1
Fage_P114a	291	Pulse	99	12150471	29477	1
Fage_P114a	291	Pulse	99	12162871	41877	1
Fage_P114a	291	Pulse	99	12175271	54277	1
Fage_P114a	291	Pulse	99	12187670	66676	1
Fage_P114a	291	Pulse	99	12200070	79076	1
Fage_P114a	291	Pulse	99	12212470	91476	1
Fage_P114a	291	Pulse	99	12224870	103876	1
Fage_P114a	292	Picture	End Sternberg	12233286	0	1	37319	2	0	next	other	0
Fage_P114a	292	Pulse	99	12237270	3984	1
Fage_P114a	292	Pulse	99	12249669	16383	1
Fage_P114a	292	Pulse	99	12262069	28783	1
Fage_P114a	293	Picture	Instruction Stroop	12270605	0	1	37320	2	0	next	other	0
Fage_P114a	293	Pulse	99	12274469	3864	1
Fage_P114a	293	Pulse	99	12286869	16264	1
Fage_P114a	293	Pulse	99	12299268	28663	1
Fage_P114a	294	Picture	stroop neutral close	12307925	0	1	24991	2	0	next	incorrect	1378
Fage_P114a	294	Pulse	99	12311668	3743	1
Fage_P114a	294	Pulse	99	12324068	16143	1
Fage_P114a	294	Response	2	12327068	19143	1
Fage_P114a	295	Picture	stroop neutral close	12332916	0	1	24990	2	0	next	hit	1381
Fage_P114a	295	Pulse	99	12336468	3552	1
Fage_P114a	295	Response	1	12347367	14451	1
Fage_P114a	295	Pulse	99	12348867	15951	1
Fage_P114a	296	Picture	stroop neutral close	12357906	0	1	24824	3	0	next	incorrect	1385
Fage_P114a	296	Pulse	99	12361267	3361	1
Fage_P114a	296	Response	2	12372547	14641	1
Fage_P114a	296	Pulse	99	12373667	15761	1
Fage_P114a	297	Picture	stroop neutral close	12382730	0	2	24825	3	0	next	incorrect	1389
Fage_P114a	297	Pulse	99	12386067	3337	1
Fage_P114a	297	Response	2	12392397	9667	1
Fage_P114a	297	Pulse	99	12398466	15736	1
Fage_P114a	298	Picture	stroop neutral close	12407555	0	1	24990	2	0	next	hit	1393
Fage_P114a	298	Pulse	99	12410866	3311	1
Fage_P114a	298	Response	1	12415736	8181	1
Fage_P114a	298	Pulse	99	12423266	15711	1
Fage_P114a	299	Picture	stroop neutral close	12432545	0	1	24824	2	0	next	incorrect	1397
Fage_P114a	299	Pulse	99	12435666	3121	1
Fage_P114a	299	Response	2	12443476	10931	1
Fage_P114a	299	Pulse	99	12448065	15520	1
Fage_P114a	300	Picture	Fixation Cross Stroop	12457369	0	1	124621	2	0	next	other	0
Fage_P114a	300	Pulse	99	12460465	3096	1
Fage_P114a	300	Pulse	99	12472865	15496	1
Fage_P114a	300	Pulse	99	12485265	27896	1
Fage_P114a	300	Pulse	99	12497665	40296	1
Fage_P114a	300	Pulse	99	12510064	52695	1
Fage_P114a	300	Pulse	99	12522464	65095	1
Fage_P114a	300	Pulse	99	12534864	77495	1
Fage_P114a	300	Pulse	99	12547264	89895	1
Fage_P114a	300	Pulse	99	12559664	102295	1
Fage_P114a	300	Pulse	99	12572073	114704	1
Fage_P114a	301	Picture	stroop neutral close	12581990	0	1	24824	2	0	next	hit	1412
Fage_P114a	301	Pulse	99	12584473	2483	1
Fage_P114a	301	Response	1	12591013	9023	1
Fage_P114a	301	Pulse	99	12596873	14883	1
Fage_P114a	302	Picture	stroop neutral close	12606814	0	1	24991	2	0	next	incorrect	1416
Fage_P114a	302	Pulse	99	12609273	2459	1
Fage_P114a	302	Response	2	12617022	10208	1
Fage_P114a	302	Pulse	99	12621672	14858	1
Fage_P114a	303	Picture	stroop neutral close	12631805	0	1	24824	2	0	next	incorrect	1420
Fage_P114a	303	Pulse	99	12634072	2267	1
Fage_P114a	303	Response	2	12640682	8877	1
Fage_P114a	303	Pulse	99	12646472	14667	1
Fage_P114a	304	Picture	stroop neutral close	12656629	0	1	24824	2	0	next	incorrect	1424
Fage_P114a	304	Pulse	99	12658872	2243	1
Fage_P114a	304	Response	2	12665171	8542	1
Fage_P114a	304	Pulse	99	12671271	14642	1
Fage_P114a	305	Picture	stroop neutral close	12681453	0	1	24824	2	0	next	hit	1428
Fage_P114a	305	Pulse	99	12683671	2218	1
Fage_P114a	305	Response	1	12688411	6958	1
Fage_P114a	305	Pulse	99	12696071	14618	1
Fage_P114a	306	Picture	stroop neutral close	12706277	0	1	24824	2	0	next	incorrect	1432
Fage_P114a	306	Pulse	99	12708471	2194	1
Fage_P114a	306	Response	2	12714581	8304	1
Fage_P114a	306	Pulse	99	12720870	14593	1
Fage_P114a	307	Picture	Fixation Cross Stroop	12731101	0	1	124620	3	0	next	other	0
Fage_P114a	307	Pulse	99	12733270	2169	1
Fage_P114a	307	Pulse	99	12745670	14569	1
Fage_P114a	307	Pulse	99	12758070	26969	1
Fage_P114a	307	Pulse	99	12770470	39369	1
Fage_P114a	307	Pulse	99	12782869	51768	1
Fage_P114a	307	Pulse	99	12795269	64168	1
Fage_P114a	307	Pulse	99	12807669	76568	1
Fage_P114a	307	Pulse	99	12820069	88968	1
Fage_P114a	307	Pulse	99	12832468	101367	1
Fage_P114a	307	Pulse	99	12844868	113767	1
Fage_P114a	308	Picture	stroop neutral close	12855721	0	2	24825	3	0	next	hit	1447
Fage_P114a	308	Pulse	99	12857268	1547	1
Fage_P114a	308	Response	1	12866348	10627	1
Fage_P114a	308	Pulse	99	12869668	13947	1
Fage_P114a	309	Picture	stroop neutral close	12880546	0	1	24990	2	0	next	incorrect	1451
Fage_P114a	309	Pulse	99	12882067	1521	1
Fage_P114a	309	Response	2	12889457	8911	1
Fage_P114a	309	Pulse	99	12894467	13921	1
Fage_P114a	310	Picture	stroop neutral close	12905536	0	1	24824	3	0	next	incorrect	1455
Fage_P114a	310	Pulse	99	12906867	1331	1
Fage_P114a	310	Response	2	12915897	10361	1
Fage_P114a	310	Pulse	99	12919267	13731	1
Fage_P114a	311	Picture	stroop neutral close	12930360	0	2	24824	4	0	next	incorrect	1459
Fage_P114a	311	Pulse	99	12931667	1307	1
Fage_P114a	311	Response	2	12939306	8946	1
Fage_P114a	311	Pulse	99	12944066	13706	1
Fage_P114a	312	Picture	stroop neutral close	12955184	0	2	24825	3	0	next	hit	1463
Fage_P114a	312	Pulse	99	12956466	1282	1
Fage_P114a	312	Response	1	12963156	7972	1
Fage_P114a	312	Pulse	99	12968866	13682	1
Fage_P114a	313	Picture	stroop neutral close	12980009	0	1	24824	2	0	next	hit	1467
Fage_P114a	313	Pulse	99	12981266	1257	1
Fage_P114a	313	Response	1	12990415	10406	1
Fage_P114a	313	Pulse	99	12993665	13656	1
Fage_P114a	314	Picture	Fixation Cross Stroop	13004833	0	1	124620	2	0	next	other	0
Fage_P114a	314	Pulse	99	13006065	1232	1
Fage_P114a	314	Pulse	99	13018465	13632	1
Fage_P114a	314	Pulse	99	13030865	26032	1
Fage_P114a	314	Pulse	99	13043264	38431	1
Fage_P114a	314	Pulse	99	13055664	50831	1
Fage_P114a	314	Pulse	99	13068064	63231	1
Fage_P114a	314	Pulse	99	13080464	75631	1
Fage_P114a	314	Pulse	99	13092863	88030	1
Fage_P114a	314	Pulse	99	13105263	100430	1
Fage_P114a	314	Pulse	99	13117663	112830	1
Fage_P114a	315	Picture	stroop neutral close	13129453	0	1	24824	2	0	next	incorrect	1482
Fage_P114a	315	Pulse	99	13130063	610	1
Fage_P114a	315	Response	2	13136583	7130	1
Fage_P114a	315	Pulse	99	13142462	13009	1
Fage_P114a	316	Picture	stroop neutral close	13154277	0	1	24824	2	0	next	hit	1486
Fage_P114a	316	Pulse	99	13154862	585	1
Fage_P114a	316	Response	1	13164522	10245	1
Fage_P114a	316	Pulse	99	13167262	12985	1
Fage_P114a	317	Picture	stroop neutral close	13179101	0	1	24824	3	0	next	incorrect	1490
Fage_P114a	317	Pulse	99	13179662	561	1
Fage_P114a	317	Response	2	13186002	6901	1
Fage_P114a	317	Pulse	99	13192062	12961	1
Fage_P114a	318	Picture	stroop neutral close	13203925	0	2	24825	3	0	next	incorrect	1494
Fage_P114a	318	Pulse	99	13204461	536	1
Fage_P114a	318	Response	2	13212341	8416	1
Fage_P114a	318	Pulse	99	13216861	12936	1
Fage_P114a	319	Picture	stroop neutral close	13228750	0	1	24990	2	0	next	incorrect	1498
Fage_P114a	319	Pulse	99	13229261	511	1
Fage_P114a	319	Response	2	13238701	9951	1
Fage_P114a	319	Pulse	99	13241661	12911	1
Fage_P114a	320	Picture	stroop neutral close	13253740	0	1	24824	3	0	next	incorrect	1502
Fage_P114a	320	Pulse	99	13254061	321	1
Fage_P114a	320	Response	2	13260630	6890	1
Fage_P114a	320	Pulse	99	13266460	12720	1
Fage_P114a	321	Picture	Fixation Cross Stroop	13278564	0	2	124621	3	0	next	other	0
Fage_P114a	321	Pulse	99	13278860	296	1
Fage_P114a	321	Pulse	99	13291260	12696	1
Fage_P114a	321	Pulse	99	13303659	25095	1
Fage_P114a	321	Pulse	99	13316059	37495	1
Fage_P114a	321	Pulse	99	13328459	49895	1
Fage_P114a	321	Pulse	99	13340859	62295	1
Fage_P114a	321	Pulse	99	13353259	74695	1
Fage_P114a	321	Pulse	99	13365658	87094	1
Fage_P114a	321	Pulse	99	13378058	99494	1
Fage_P114a	321	Pulse	99	13390458	111894	1
Fage_P114a	321	Pulse	99	13402858	124294	1
Fage_P114a	322	Picture	stroop maximum incongruent	13403185	0	1	24824	2	0	next	hit	1517
Fage_P114a	322	Response	1	13414747	11562	1
Fage_P114a	322	Pulse	99	13415257	12072	1
Fage_P114a	322	Pulse	99	13427657	24472	1
Fage_P114a	323	Picture	stroop maximum incongruent	13428009	0	1	24824	2	0	next	hit	1522
Fage_P114a	323	Pulse	99	13440057	12048	1
Fage_P114a	323	Response	1	13442787	14778	1
Fage_P114a	323	Pulse	99	13452457	24448	1
Fage_P114a	324	Picture	stroop maximum incongruent	13452833	0	1	24824	2	0	next	hit	1526
Fage_P114a	324	Pulse	99	13464857	12024	1
Fage_P114a	324	Response	1	13466126	13293	1
Fage_P114a	324	Pulse	99	13477256	24423	1
Fage_P114a	325	Picture	stroop maximum incongruent	13477657	0	1	24824	2	0	next	incorrect	1529
Fage_P114a	325	Response	2	13489106	11449	1
Fage_P114a	325	Pulse	99	13489656	11999	1
Fage_P114a	325	Pulse	99	13502056	24399	1
Fage_P114a	326	Picture	stroop maximum incongruent	13502481	0	1	24824	2	0	next	hit	1533
Fage_P114a	326	Response	1	13513466	10985	1
Fage_P114a	326	Pulse	99	13514455	11974	1
Fage_P114a	326	Pulse	99	13526855	24374	1
Fage_P114a	327	Picture	stroop maximum incongruent	13527305	0	1	24824	3	0	next	incorrect	1537
Fage_P114a	327	Response	2	13538925	11620	1
Fage_P114a	327	Pulse	99	13539255	11950	1
Fage_P114a	327	Pulse	99	13551655	24350	1
Fage_P114a	328	Picture	Fixation Cross Stroop	13552129	0	2	124621	3	0	next	other	0
Fage_P114a	328	Pulse	99	13564055	11926	1
Fage_P114a	328	Pulse	99	13576454	24325	1
Fage_P114a	328	Pulse	99	13588854	36725	1
Fage_P114a	328	Pulse	99	13601254	49125	1
Fage_P114a	328	Pulse	99	13613654	61525	1
Fage_P114a	328	Pulse	99	13626053	73924	1
Fage_P114a	328	Pulse	99	13638453	86324	1
Fage_P114a	328	Pulse	99	13650853	98724	1
Fage_P114a	328	Pulse	99	13663253	111124	1
Fage_P114a	328	Pulse	99	13675653	123524	1
Fage_P114a	329	Picture	stroop maximum incongruent	13676750	0	1	24824	2	0	next	incorrect	1552
Fage_P114a	329	Response	2	13685342	8592	1
Fage_P114a	329	Pulse	99	13688052	11302	1
Fage_P114a	329	Pulse	99	13700452	23702	1
Fage_P114a	330	Picture	stroop maximum incongruent	13701574	0	1	24824	2	0	next	incorrect	1556
Fage_P114a	330	Response	2	13712172	10598	1
Fage_P114a	330	Pulse	99	13712852	11278	1
Fage_P114a	330	Pulse	99	13725252	23678	1
Fage_P114a	331	Picture	stroop maximum incongruent	13726398	0	1	24824	2	0	next	hit	1560
Fage_P114a	331	Response	1	13734821	8423	1
Fage_P114a	331	Pulse	99	13737651	11253	1
Fage_P114a	331	Pulse	99	13750051	23653	1
Fage_P114a	332	Picture	stroop maximum incongruent	13751222	0	1	24824	2	0	next	hit	1564
Fage_P114a	332	Response	1	13760931	9709	1
Fage_P114a	332	Pulse	99	13762451	11229	1
Fage_P114a	332	Pulse	99	13774851	23629	1
Fage_P114a	333	Picture	stroop maximum incongruent	13776046	0	1	24824	2	0	next	hit	1568
Fage_P114a	333	Response	1	13786260	10214	1
Fage_P114a	333	Pulse	99	13787250	11204	1
Fage_P114a	333	Pulse	99	13799650	23604	1
Fage_P114a	334	Picture	stroop maximum incongruent	13800870	0	1	24825	2	0	next	incorrect	1572
Fage_P114a	334	Response	2	13809220	8350	1
Fage_P114a	334	Pulse	99	13812050	11180	1
Fage_P114a	334	Pulse	99	13824450	23580	1
Fage_P114a	335	Picture	Fixation Cross Stroop	13825695	0	1	124620	2	0	next	other	0
Fage_P114a	335	Pulse	99	13836850	11155	1
Fage_P114a	335	Pulse	99	13849249	23554	1
Fage_P114a	335	Pulse	99	13861649	35954	1
Fage_P114a	335	Pulse	99	13874049	48354	1
Fage_P114a	335	Pulse	99	13886449	60754	1
Fage_P114a	335	Pulse	99	13898848	73153	1
Fage_P114a	335	Pulse	99	13911248	85553	1
Fage_P114a	335	Pulse	99	13923648	97953	1
Fage_P114a	335	Pulse	99	13936048	110353	1
Fage_P114a	335	Pulse	99	13948447	122752	1
Fage_P114a	336	Picture	stroop maximum incongruent	13950315	0	1	24824	2	0	next	hit	1587
Fage_P114a	336	Response	1	13958507	8192	1
Fage_P114a	336	Pulse	99	13960847	10532	1
Fage_P114a	336	Pulse	99	13973247	22932	1
Fage_P114a	337	Picture	stroop maximum incongruent	13975139	0	1	24824	2	0	next	hit	1591
Fage_P114a	337	Response	1	13984727	9588	1
Fage_P114a	337	Pulse	99	13985647	10508	1
Fage_P114a	337	Pulse	99	13998046	22907	1
Fage_P114a	338	Picture	stroop maximum incongruent	13999963	0	1	24824	2	0	next	incorrect	1595
Fage_P114a	338	Response	2	14008466	8503	1
Fage_P114a	338	Pulse	99	14010446	10483	1
Fage_P114a	338	Pulse	99	14022846	22883	1
Fage_P114a	339	Picture	stroop maximum incongruent	14024787	0	1	24824	2	0	next	hit	1599
Fage_P114a	339	Response	1	14034956	10169	1
Fage_P114a	339	Pulse	99	14035246	10459	1
Fage_P114a	339	Pulse	99	14047646	22859	1
Fage_P114a	340	Picture	stroop maximum incongruent	14049611	0	1	24825	2	0	next	hit	1603
Fage_P114a	340	Response	1	14058765	9154	1
Fage_P114a	340	Pulse	99	14060045	10434	1
Fage_P114a	340	Pulse	99	14072445	22834	1
Fage_P114a	341	Picture	stroop maximum incongruent	14074436	0	1	24824	2	0	next	incorrect	1607
Fage_P114a	341	Response	2	14084705	10269	1
Fage_P114a	341	Pulse	99	14084845	10409	1
Fage_P114a	341	Pulse	99	14097245	22809	1
Fage_P114a	342	Picture	Fixation Cross Stroop	14099260	0	1	124620	2	0	next	other	0
Fage_P114a	342	Pulse	99	14109644	10384	1
Fage_P114a	342	Pulse	99	14122044	22784	1
Fage_P114a	342	Pulse	99	14134444	35184	1
Fage_P114a	342	Pulse	99	14146844	47584	1
Fage_P114a	342	Pulse	99	14159244	59984	1
Fage_P114a	342	Pulse	99	14171643	72383	1
Fage_P114a	342	Pulse	99	14184043	84783	1
Fage_P114a	342	Pulse	99	14196443	97183	1
Fage_P114a	342	Pulse	99	14208843	109583	1
Fage_P114a	342	Pulse	99	14221242	121982	1
Fage_P114a	343	Picture	stroop maximum incongruent	14223880	0	1	24824	2	0	next	incorrect	1622
Fage_P114a	343	Response	2	14231642	7762	1
Fage_P114a	343	Pulse	99	14233642	9762	1
Fage_P114a	343	Pulse	99	14246042	22162	1
Fage_P114a	344	Picture	stroop maximum incongruent	14248704	0	1	24824	2	0	next	hit	1626
Fage_P114a	344	Response	1	14256492	7788	1
Fage_P114a	344	Pulse	99	14258442	9738	1
Fage_P114a	344	Pulse	99	14270841	22137	1
Fage_P114a	345	Picture	stroop maximum incongruent	14273528	0	1	24824	2	0	next	incorrect	1630
Fage_P114a	345	Response	2	14282841	9313	1
Fage_P114a	345	Pulse	99	14283241	9713	1
Fage_P114a	345	Pulse	99	14295641	22113	1
Fage_P114a	346	Picture	stroop maximum incongruent	14298352	0	1	24991	2	0	next	incorrect	1635
Fage_P114a	346	Pulse	99	14308041	9689	1
Fage_P114a	346	Response	2	14309381	11029	1
Fage_P114a	346	Pulse	99	14320440	22088	1
Fage_P114a	347	Picture	stroop maximum incongruent	14323343	0	1	24824	2	0	next	incorrect	1639
Fage_P114a	347	Pulse	99	14332840	9497	1
Fage_P114a	347	Response	2	14335790	12447	1
Fage_P114a	347	Pulse	99	14345240	21897	1
Fage_P114a	348	Picture	stroop maximum incongruent	14348167	0	1	24824	2	0	next	incorrect	1642
Fage_P114a	348	Response	2	14356310	8143	1
Fage_P114a	348	Pulse	99	14357640	9473	1
Fage_P114a	348	Pulse	99	14370040	21873	1
Fage_P114a	349	Picture	Fixation Cross Stroop	14372991	0	1	124621	2	0	next	other	0
Fage_P114a	349	Pulse	99	14382439	9448	1
Fage_P114a	349	Pulse	99	14394839	21848	1
Fage_P114a	349	Pulse	99	14407239	34248	1
Fage_P114a	349	Pulse	99	14419639	46648	1
Fage_P114a	349	Pulse	99	14432038	59047	1
Fage_P114a	349	Pulse	99	14444438	71447	1
Fage_P114a	349	Pulse	99	14456838	83847	1
Fage_P114a	349	Pulse	99	14469248	96257	1
Fage_P114a	349	Pulse	99	14481647	108656	1
Fage_P114a	349	Pulse	99	14494047	121056	1
Fage_P114a	350	Picture	End Stroop	14497612	0	1	46381	2	0	next	other	0
Fage_P114a	350	Pulse	99	14506447	8835	1
Fage_P114a	350	Pulse	99	14518847	21235	1
Fage_P114a	350	Pulse	99	14531246	33634	1
