# Supplementary material for: Towards clinical applicability of fMRI via systematic filtering
Source: PLoS One. 2025 May 12;20(5):e0321088. doi: 10.1371/journal.pone.0321088 (PMC12068634; doi:10.1371/journal.pone.0321088)
Supplement: S1 Code — (ZIP) [file pone.0321088.s001.zip › PLOS_DATA_CODE/Logfiles/Fage_P114b-fage.log]

Scenario - Fage Final
Logfile written - 10/14/2013 10:58:10

Subject	Trial	Event Type	Code	Time	TTime	Uncertainty	Duration	Uncertainty	ReqTime	ReqDur	Stim Type	Pair Index

Fage_P114b	1	Pulse	99	88384	98245	1
Fage_P114b	2	Picture	Instruction Sternberg Symbols	88629	0	1	37320	2	0	next	other	0
Fage_P114b	2	Pulse	99	100784	12155	1
Fage_P114b	2	Pulse	99	113184	24555	1
Fage_P114b	2	Pulse	99	125584	36955	1
Fage_P114b	3	Picture	Encoding Sternberg Symbols	125949	0	1	24824	2	0	next	other	0
Fage_P114b	3	Pulse	99	137983	12034	1
Fage_P114b	3	Pulse	99	150383	24434	1
Fage_P114b	4	Picture	Fixation Cross Sternberg Symbols after Encoding	150773	0	1	12495	2	0	next	other	0
Fage_P114b	4	Pulse	99	162783	12010	1
Fage_P114b	5	Picture	Stroop Sternberg	163268	0	1	24824	2	0	next	incorrect	12
Fage_P114b	5	Response	2	173513	10245	1
Fage_P114b	5	Pulse	99	175183	11915	1
Fage_P114b	5	Pulse	99	187582	24314	1
Fage_P114b	6	Picture	Fixation Cross Sternberg Symbols after Stroop	188092	0	1	37320	2	0	next	other	0
Fage_P114b	6	Pulse	99	199982	11890	1
Fage_P114b	6	Pulse	99	212382	24290	1
Fage_P114b	6	Pulse	99	224782	36690	1
Fage_P114b	7	Picture	Retrieval Sternberg Symbols	225412	0	1	24824	2	0	next	hit	21
Fage_P114b	7	Pulse	99	237182	11770	1
Fage_P114b	7	Response	1	245641	20229	1
Fage_P114b	7	Pulse	99	249581	24169	1
Fage_P114b	8	Picture	Fixation Cross after Retrieval	250236	0	1	112292	2	0	next	other	0
Fage_P114b	8	Pulse	99	261981	11745	1
Fage_P114b	8	Pulse	99	274381	24145	1
Fage_P114b	8	Pulse	99	286781	36545	1
Fage_P114b	8	Pulse	99	299180	48944	1
Fage_P114b	8	Pulse	99	311580	61344	1
Fage_P114b	8	Pulse	99	323980	73744	1
Fage_P114b	8	Pulse	99	336380	86144	1
Fage_P114b	8	Pulse	99	348779	98543	1
Fage_P114b	8	Pulse	99	361179	110943	1
Fage_P114b	9	Picture	Encoding Sternberg Symbols	362528	0	1	24824	2	0	next	other	0
Fage_P114b	9	Pulse	99	373579	11051	1
Fage_P114b	9	Pulse	99	385979	23451	1
Fage_P114b	10	Picture	Fixation Cross Sternberg Symbols after Encoding	387352	0	1	12495	2	0	next	other	0
Fage_P114b	10	Pulse	99	398379	11027	1
Fage_P114b	11	Picture	Stroop Sternberg	399847	0	1	24824	2	0	next	incorrect	39
Fage_P114b	11	Response	2	407798	7951	1
Fage_P114b	11	Pulse	99	410778	10931	1
Fage_P114b	11	Pulse	99	423178	23331	1
Fage_P114b	12	Picture	Fixation Cross Sternberg Symbols after Stroop	424671	0	1	37320	2	0	next	other	0
Fage_P114b	12	Pulse	99	435578	10907	1
Fage_P114b	12	Pulse	99	447978	23307	1
Fage_P114b	12	Pulse	99	460377	35706	1
Fage_P114b	13	Picture	Retrieval Sternberg Symbols	461991	0	1	24824	2	0	next	hit	48
Fage_P114b	13	Pulse	99	472777	10786	1
Fage_P114b	13	Response	1	474997	13006	1
Fage_P114b	13	Pulse	99	485177	23186	1
Fage_P114b	14	Picture	Fixation Cross after Retrieval	486815	0	1	149444	2	0	next	other	0
Fage_P114b	14	Pulse	99	497577	10762	1
Fage_P114b	14	Pulse	99	509976	23161	1
Fage_P114b	14	Pulse	99	522376	35561	1
Fage_P114b	14	Pulse	99	534776	47961	1
Fage_P114b	14	Pulse	99	547176	60361	1
Fage_P114b	14	Pulse	99	559575	72760	1
Fage_P114b	14	Pulse	99	571975	85160	1
Fage_P114b	14	Pulse	99	584375	97560	1
Fage_P114b	14	Pulse	99	596775	109960	1
Fage_P114b	14	Pulse	99	609175	122360	1
Fage_P114b	14	Pulse	99	621574	134759	1
Fage_P114b	14	Pulse	99	633974	147159	1
Fage_P114b	15	Picture	Encoding Sternberg Symbols	636259	0	1	24824	2	0	next	other	0
Fage_P114b	15	Pulse	99	646374	10115	1
Fage_P114b	15	Pulse	99	658774	22515	1
Fage_P114b	16	Picture	Fixation Cross Sternberg Symbols after Encoding	661083	0	1	12496	2	0	next	other	0
Fage_P114b	16	Pulse	99	671173	10090	1
Fage_P114b	17	Picture	Stroop Sternberg	673579	0	1	24824	2	0	next	hit	69
Fage_P114b	17	Response	1	683453	9874	1
Fage_P114b	17	Pulse	99	683573	9994	1
Fage_P114b	17	Pulse	99	695973	22394	1
Fage_P114b	18	Picture	Fixation Cross Sternberg Symbols after Stroop	698403	0	1	37319	2	0	next	other	0
Fage_P114b	18	Pulse	99	708373	9970	1
Fage_P114b	18	Pulse	99	720772	22369	1
Fage_P114b	18	Pulse	99	733172	34769	1
Fage_P114b	19	Picture	Retrieval Sternberg Symbols	735722	0	1	24824	3	0	next	hit	78
Fage_P114b	19	Pulse	99	745572	9850	1
Fage_P114b	19	Response	1	750692	14970	1
Fage_P114b	19	Pulse	99	757972	22250	1
Fage_P114b	20	Picture	Fixation Cross after Retrieval	760546	0	2	124621	3	0	next	other	0
Fage_P114b	20	Pulse	99	770372	9826	1
Fage_P114b	20	Pulse	99	782771	22225	1
Fage_P114b	20	Pulse	99	795171	34625	1
Fage_P114b	20	Pulse	99	807571	47025	1
Fage_P114b	20	Pulse	99	819971	59425	1
Fage_P114b	20	Pulse	99	832381	71835	1
Fage_P114b	20	Pulse	99	844770	84224	1
Fage_P114b	20	Pulse	99	857170	96624	1
Fage_P114b	20	Pulse	99	869570	109024	1
Fage_P114b	20	Pulse	99	881969	121423	1
Fage_P114b	21	Picture	Encoding Sternberg Symbols	885167	0	1	24824	2	0	next	other	0
Fage_P114b	21	Pulse	99	894369	9202	1
Fage_P114b	21	Pulse	99	906769	21602	1
Fage_P114b	22	Picture	Fixation Cross Sternberg Symbols after Encoding	909991	0	1	12495	2	0	next	other	0
Fage_P114b	22	Pulse	99	919169	9178	1
Fage_P114b	23	Picture	Stroop Sternberg	922486	0	1	24824	2	0	next	hit	97
Fage_P114b	23	Response	1	929959	7473	1
Fage_P114b	23	Pulse	99	931568	9082	1
Fage_P114b	23	Pulse	99	943968	21482	1
Fage_P114b	24	Picture	Fixation Cross Sternberg Symbols after Stroop	947310	0	1	37320	2	0	next	other	0
Fage_P114b	24	Pulse	99	956368	9058	1
Fage_P114b	24	Pulse	99	968768	21458	1
Fage_P114b	24	Pulse	99	981168	33858	1
Fage_P114b	25	Picture	Retrieval Sternberg Symbols	984630	0	1	24824	2	0	next	incorrect	106
Fage_P114b	25	Pulse	99	993567	8937	1
Fage_P114b	25	Response	2	993727	9097	1
Fage_P114b	25	Pulse	99	1005967	21337	1
Fage_P114b	26	Picture	Fixation Cross after Retrieval	1009454	0	1	136949	2	0	next	other	0
Fage_P114b	26	Pulse	99	1018367	8913	1
Fage_P114b	26	Pulse	99	1030767	21313	1
Fage_P114b	26	Pulse	99	1043166	33712	1
Fage_P114b	26	Pulse	99	1055566	46112	1
Fage_P114b	26	Pulse	99	1067966	58512	1
Fage_P114b	26	Pulse	99	1080366	70912	1
Fage_P114b	26	Pulse	99	1092766	83312	1
Fage_P114b	26	Pulse	99	1105165	95711	1
Fage_P114b	26	Pulse	99	1117565	108111	1
Fage_P114b	26	Pulse	99	1129965	120511	1
Fage_P114b	26	Pulse	99	1142364	132910	1
Fage_P114b	27	Picture	Encoding Sternberg Symbols	1146403	0	1	24824	2	0	next	other	0
Fage_P114b	27	Pulse	99	1154764	8361	1
Fage_P114b	27	Pulse	99	1167164	20761	1
Fage_P114b	28	Picture	Fixation Cross Sternberg Symbols after Encoding	1171227	0	1	12496	2	0	next	other	0
Fage_P114b	28	Pulse	99	1179564	8337	1
Fage_P114b	29	Picture	Stroop Sternberg	1183723	0	1	24824	2	0	next	incorrect	127
Fage_P114b	29	Pulse	99	1191964	8241	1
Fage_P114b	29	Response	2	1192564	8841	1
Fage_P114b	29	Pulse	99	1204363	20640	1
Fage_P114b	30	Picture	Fixation Cross Sternberg Symbols after Stroop	1208547	0	1	37319	2	0	next	other	0
Fage_P114b	30	Pulse	99	1216763	8216	1
Fage_P114b	30	Pulse	99	1229163	20616	1
Fage_P114b	30	Pulse	99	1241563	33016	1
Fage_P114b	31	Picture	Retrieval Sternberg Symbols	1245866	0	1	24824	2	0	next	hit	136
Fage_P114b	31	Pulse	99	1253963	8097	1
Fage_P114b	31	Pulse	99	1266362	20496	1
Fage_P114b	31	Response	1	1268412	22546	1
Fage_P114b	32	Picture	Fixation Cross after Retrieval	1270690	0	1	124621	2	0	next	other	0
Fage_P114b	32	Pulse	99	1278762	8072	1
Fage_P114b	32	Pulse	99	1291162	20472	1
Fage_P114b	32	Pulse	99	1303561	32871	1
Fage_P114b	32	Pulse	99	1315962	45272	1
Fage_P114b	32	Pulse	99	1328361	57671	1
Fage_P114b	32	Pulse	99	1340762	70072	1
Fage_P114b	32	Pulse	99	1353160	82470	1
Fage_P114b	32	Pulse	99	1365560	94870	1
Fage_P114b	32	Pulse	99	1377960	107270	1
Fage_P114b	32	Pulse	99	1390360	119670	1
Fage_P114b	33	Picture	Encoding Sternberg Symbols	1395311	0	1	24824	2	0	next	other	0
Fage_P114b	33	Pulse	99	1402760	7449	1
Fage_P114b	33	Pulse	99	1415160	19849	1
Fage_P114b	34	Picture	Fixation Cross Sternberg Symbols after Encoding	1420135	0	1	12495	2	0	next	other	0
Fage_P114b	34	Pulse	99	1427559	7424	1
Fage_P114b	35	Picture	Stroop Sternberg	1432630	0	1	24824	2	0	next	incorrect	155
Fage_P114b	35	Pulse	99	1439969	7339	1
Fage_P114b	35	Response	2	1442049	9419	1
Fage_P114b	35	Pulse	99	1452369	19739	1
Fage_P114b	36	Picture	Fixation Cross Sternberg Symbols after Stroop	1457454	0	1	37320	2	0	next	other	0
Fage_P114b	36	Pulse	99	1464768	7314	1
Fage_P114b	36	Pulse	99	1477168	19714	1
Fage_P114b	36	Pulse	99	1489568	32114	1
Fage_P114b	37	Picture	Retrieval Sternberg Symbols	1494774	0	1	24824	2	0	next	hit	163
Fage_P114b	37	Pulse	99	1501968	7194	1
Fage_P114b	37	Response	1	1508808	14034	1
Fage_P114b	37	Pulse	99	1514367	19593	1
Fage_P114b	38	Picture	Fixation Cross after Retrieval	1519598	0	1	112291	3	0	next	other	0
Fage_P114b	38	Pulse	99	1526767	7169	1
Fage_P114b	38	Pulse	99	1539167	19569	1
Fage_P114b	38	Pulse	99	1551567	31969	1
Fage_P114b	38	Pulse	99	1563967	44369	1
Fage_P114b	38	Pulse	99	1576366	56768	1
Fage_P114b	38	Pulse	99	1588766	69168	1
Fage_P114b	38	Pulse	99	1601166	81568	1
Fage_P114b	38	Pulse	99	1613566	93968	1
Fage_P114b	38	Pulse	99	1625965	106367	1
Fage_P114b	39	Picture	Encoding Sternberg Symbols	1631889	0	2	24825	3	0	next	other	0
Fage_P114b	39	Pulse	99	1638365	6476	1
Fage_P114b	39	Pulse	99	1650765	18876	1
Fage_P114b	40	Picture	Fixation Cross Sternberg Symbols after Encoding	1656714	0	1	12495	2	0	next	other	0
Fage_P114b	40	Pulse	99	1663165	6451	1
Fage_P114b	41	Picture	Stroop Sternberg	1669209	0	1	24824	2	0	next	hit	182
Fage_P114b	41	Pulse	99	1675565	6356	1
Fage_P114b	41	Response	1	1678014	8805	1
Fage_P114b	41	Pulse	99	1687964	18755	1
Fage_P114b	42	Picture	Fixation Cross Sternberg Symbols after Stroop	1694033	0	1	37320	2	0	next	other	0
Fage_P114b	42	Pulse	99	1700364	6331	1
Fage_P114b	42	Pulse	99	1712764	18731	1
Fage_P114b	42	Pulse	99	1725164	31131	1
Fage_P114b	43	Picture	Retrieval Sternberg Symbols	1731353	0	1	24824	2	0	next	incorrect	190
Fage_P114b	43	Pulse	99	1737563	6210	1
Fage_P114b	43	Response	2	1739853	8500	1
Fage_P114b	43	Pulse	99	1749963	18610	1
Fage_P114b	44	Picture	Fixation Cross after Retrieval	1756177	0	1	112291	2	0	next	other	0
Fage_P114b	44	Pulse	99	1762363	6186	1
Fage_P114b	44	Pulse	99	1774763	18586	1
Fage_P114b	44	Pulse	99	1787162	30985	1
Fage_P114b	44	Pulse	99	1799562	43385	1
Fage_P114b	44	Pulse	99	1811962	55785	1
Fage_P114b	44	Pulse	99	1824362	68185	1
Fage_P114b	44	Pulse	99	1836761	80584	1
Fage_P114b	44	Pulse	99	1849161	92984	1
Fage_P114b	44	Pulse	99	1861561	105384	1
Fage_P114b	45	Picture	Encoding Sternberg Symbols	1868468	0	1	24824	2	0	next	other	0
Fage_P114b	45	Pulse	99	1873961	5493	1
Fage_P114b	45	Pulse	99	1886361	17893	1
Fage_P114b	46	Picture	Fixation Cross Sternberg Symbols after Encoding	1893292	0	1	12496	2	0	next	other	0
Fage_P114b	46	Pulse	99	1898760	5468	1
Fage_P114b	47	Picture	Stroop Sternberg	1905788	0	1	24824	2	0	next	incorrect	209
Fage_P114b	47	Pulse	99	1911160	5372	1
Fage_P114b	47	Response	2	1913250	7462	1
Fage_P114b	47	Pulse	99	1923560	17772	1
Fage_P114b	48	Picture	Fixation Cross Sternberg Symbols after Stroop	1930612	0	1	37319	2	0	next	other	0
Fage_P114b	48	Pulse	99	1935960	5348	1
Fage_P114b	48	Pulse	99	1948359	17747	1
Fage_P114b	48	Pulse	99	1960759	30147	1
Fage_P114b	49	Picture	Retrieval Sternberg Symbols	1967931	0	1	24824	3	0	next	hit	217
Fage_P114b	49	Pulse	99	1973159	5228	1
Fage_P114b	49	Response	1	1982379	14448	1
Fage_P114b	49	Pulse	99	1985559	17628	1
Fage_P114b	50	Picture	Fixation Cross after Retrieval	1992755	0	2	136950	3	0	next	other	0
Fage_P114b	50	Pulse	99	1997958	5203	1
Fage_P114b	50	Pulse	99	2010358	17603	1
Fage_P114b	50	Pulse	99	2022758	30003	1
Fage_P114b	50	Pulse	99	2035158	42403	1
Fage_P114b	50	Pulse	99	2047558	54803	1
Fage_P114b	50	Pulse	99	2059957	67202	1
Fage_P114b	50	Pulse	99	2072357	79602	1
Fage_P114b	50	Pulse	99	2084757	92002	1
Fage_P114b	50	Pulse	99	2097157	104402	1
Fage_P114b	50	Pulse	99	2109556	116801	1
Fage_P114b	50	Pulse	99	2121956	129201	1
Fage_P114b	51	Picture	Encoding Sternberg Symbols	2129705	0	1	24824	2	0	next	other	0
Fage_P114b	51	Pulse	99	2134356	4651	1
Fage_P114b	51	Pulse	99	2146756	17051	1
Fage_P114b	52	Picture	Fixation Cross Sternberg Symbols after Encoding	2154529	0	1	12495	2	0	next	other	0
Fage_P114b	52	Pulse	99	2159155	4626	1
Fage_P114b	53	Picture	Stroop Sternberg	2167024	0	1	24824	2	0	next	hit	238
Fage_P114b	53	Pulse	99	2171555	4531	1
Fage_P114b	53	Response	1	2178175	11151	1
Fage_P114b	53	Pulse	99	2183955	16931	1
Fage_P114b	54	Picture	Fixation Cross Sternberg Symbols after Stroop	2191848	0	1	37320	2	0	next	other	0
Fage_P114b	54	Pulse	99	2196355	4507	1
Fage_P114b	54	Pulse	99	2208755	16907	1
Fage_P114b	54	Pulse	99	2221154	29306	1
Fage_P114b	55	Picture	Retrieval Sternberg Symbols	2229168	0	1	24824	2	0	next	incorrect	246
Fage_P114b	55	Pulse	99	2233554	4386	1
Fage_P114b	55	Response	2	2239634	10466	1
Fage_P114b	55	Pulse	99	2245954	16786	1
Fage_P114b	56	Picture	Fixation Cross after Retrieval	2253992	0	1	124620	2	0	next	other	0
Fage_P114b	56	Pulse	99	2258354	4362	1
Fage_P114b	56	Pulse	99	2270753	16761	1
Fage_P114b	56	Pulse	99	2283153	29161	1
Fage_P114b	56	Pulse	99	2295553	41561	1
Fage_P114b	56	Pulse	99	2307953	53961	1
Fage_P114b	56	Pulse	99	2320352	66360	1
Fage_P114b	56	Pulse	99	2332752	78760	1
Fage_P114b	56	Pulse	99	2345152	91160	1
Fage_P114b	56	Pulse	99	2357552	103560	1
Fage_P114b	56	Pulse	99	2369951	115959	1
Fage_P114b	57	Picture	Encoding Sternberg Symbols	2378612	0	1	24824	2	0	next	other	0
Fage_P114b	57	Pulse	99	2382351	3739	1
Fage_P114b	57	Pulse	99	2394751	16139	1
Fage_P114b	58	Picture	Fixation Cross Sternberg Symbols after Encoding	2403436	0	1	12496	2	0	next	other	0
Fage_P114b	58	Pulse	99	2407151	3715	1
Fage_P114b	59	Picture	Stroop Sternberg	2415932	0	1	24824	2	0	next	incorrect	266
Fage_P114b	59	Pulse	99	2419551	3619	1
Fage_P114b	59	Response	2	2423130	7198	1
Fage_P114b	59	Pulse	99	2431951	16019	1
Fage_P114b	60	Picture	Fixation Cross Sternberg Symbols after Stroop	2440756	0	1	37319	2	0	next	other	0
Fage_P114b	60	Pulse	99	2444350	3594	1
Fage_P114b	60	Pulse	99	2456750	15994	1
Fage_P114b	60	Pulse	99	2469150	28394	1
Fage_P114b	61	Picture	Retrieval Sternberg Symbols	2478075	0	1	24824	2	0	next	incorrect	274
Fage_P114b	61	Pulse	99	2481550	3475	1
Fage_P114b	61	Response	2	2489719	11644	1
Fage_P114b	61	Pulse	99	2493950	15875	1
Fage_P114b	62	Picture	Fixation Cross after Retrieval	2502899	0	1	149445	2	0	next	other	0
Fage_P114b	62	Pulse	99	2506349	3450	1
Fage_P114b	62	Pulse	99	2518749	15850	1
Fage_P114b	62	Pulse	99	2531149	28250	1
Fage_P114b	62	Pulse	99	2543548	40649	1
Fage_P114b	62	Pulse	99	2555948	53049	1
Fage_P114b	62	Pulse	99	2568348	65449	1
Fage_P114b	62	Pulse	99	2580747	77848	1
Fage_P114b	62	Pulse	99	2593147	90248	1
Fage_P114b	62	Pulse	99	2605547	102648	1
Fage_P114b	62	Pulse	99	2617947	115048	1
Fage_P114b	62	Pulse	99	2630347	127448	1
Fage_P114b	62	Pulse	99	2642746	139847	1
Fage_P114b	63	Picture	Encoding Sternberg Symbols	2652344	0	1	24824	2	0	next	other	0
Fage_P114b	63	Pulse	99	2655146	2802	1
Fage_P114b	63	Pulse	99	2667546	15202	1
Fage_P114b	64	Picture	Fixation Cross Sternberg Symbols after Encoding	2677168	0	1	12495	2	0	next	other	0
Fage_P114b	64	Pulse	99	2679946	2778	1
Fage_P114b	65	Picture	Stroop Sternberg	2689663	0	1	24824	2	0	next	incorrect	296
Fage_P114b	65	Pulse	99	2692345	2682	1
Fage_P114b	65	Response	2	2701325	11662	1
Fage_P114b	65	Pulse	99	2704745	15082	1
Fage_P114b	66	Picture	Fixation Cross Sternberg Symbols after Stroop	2714487	0	1	37320	2	0	next	other	0
Fage_P114b	66	Pulse	99	2717145	2658	1
Fage_P114b	66	Pulse	99	2729545	15058	1
Fage_P114b	66	Pulse	99	2741944	27457	1
Fage_P114b	67	Picture	Retrieval Sternberg Symbols	2751807	0	1	24824	2	0	next	incorrect	305
Fage_P114b	67	Pulse	99	2754344	2537	1
Fage_P114b	67	Pulse	99	2766744	14937	1
Fage_P114b	67	Response	2	2774914	23107	1
Fage_P114b	68	Picture	Fixation Cross after Retrieval	2776631	0	1	124620	2	0	next	other	0
Fage_P114b	68	Pulse	99	2779144	2513	1
Fage_P114b	68	Pulse	99	2791544	14913	1
Fage_P114b	68	Pulse	99	2803943	27312	1
Fage_P114b	68	Pulse	99	2816343	39712	1
Fage_P114b	68	Pulse	99	2828743	52112	1
Fage_P114b	68	Pulse	99	2841143	64512	1
Fage_P114b	68	Pulse	99	2853542	76911	1
Fage_P114b	68	Pulse	99	2865942	89311	1
Fage_P114b	68	Pulse	99	2878342	101711	1
Fage_P114b	68	Pulse	99	2890742	114111	1
Fage_P114b	69	Picture	Encoding Sternberg Symbols	2901251	0	1	24824	3	0	next	other	0
Fage_P114b	69	Pulse	99	2903141	1890	1
Fage_P114b	69	Pulse	99	2915541	14290	1
Fage_P114b	70	Picture	Fixation Cross Sternberg Symbols after Encoding	2926075	0	2	12496	3	0	next	other	0
Fage_P114b	70	Pulse	99	2927941	1866	1
Fage_P114b	71	Picture	Stroop Sternberg	2938571	0	1	24824	2	0	next	incorrect	324
Fage_P114b	71	Pulse	99	2940341	1770	1
Fage_P114b	71	Response	2	2947161	8590	1
Fage_P114b	71	Pulse	99	2952740	14169	1
Fage_P114b	72	Picture	Fixation Cross Sternberg Symbols after Stroop	2963395	0	1	37319	2	0	next	other	0
Fage_P114b	72	Pulse	99	2965140	1745	1
Fage_P114b	72	Pulse	99	2977540	14145	1
Fage_P114b	72	Pulse	99	2989940	26545	1
Fage_P114b	73	Picture	Retrieval Sternberg Symbols	3000714	0	1	24825	2	0	next	incorrect	332
Fage_P114b	73	Pulse	99	3002340	1626	1
Fage_P114b	73	Response	2	3010970	10256	1
Fage_P114b	73	Pulse	99	3014739	14025	1
Fage_P114b	74	Picture	Fixation Cross after Retrieval	3025539	0	1	112291	2	0	next	other	0
Fage_P114b	74	Pulse	99	3027139	1600	1
Fage_P114b	74	Pulse	99	3039539	14000	1
Fage_P114b	74	Pulse	99	3051939	26400	1
Fage_P114b	74	Pulse	99	3064338	38799	1
Fage_P114b	74	Pulse	99	3076738	51199	1
Fage_P114b	74	Pulse	99	3089138	63599	1
Fage_P114b	74	Pulse	99	3101538	75999	1
Fage_P114b	74	Pulse	99	3113938	88399	1
Fage_P114b	74	Pulse	99	3126337	100798	1
Fage_P114b	75	Picture	Encoding Sternberg Symbols	3137830	0	1	24824	2	0	next	other	0
Fage_P114b	75	Pulse	99	3138737	907	1
Fage_P114b	75	Pulse	99	3151137	13307	1
Fage_P114b	76	Picture	Fixation Cross Sternberg Symbols after Encoding	3162654	0	1	12496	2	0	next	other	0
Fage_P114b	76	Pulse	99	3163537	883	1
Fage_P114b	77	Picture	Stroop Sternberg	3175150	0	1	24824	2	0	next	hit	351
Fage_P114b	77	Pulse	99	3175947	797	1
Fage_P114b	77	Response	1	3182436	7286	1
Fage_P114b	77	Pulse	99	3188346	13196	1
Fage_P114b	78	Picture	Fixation Cross Sternberg Symbols after Stroop	3199974	0	1	37319	2	0	next	other	0
Fage_P114b	78	Pulse	99	3200746	772	1
Fage_P114b	78	Pulse	99	3213146	13172	1
Fage_P114b	78	Pulse	99	3225545	25571	1
Fage_P114b	79	Picture	Retrieval Sternberg Symbols	3237293	0	1	24824	2	0	next	hit	360
Fage_P114b	79	Pulse	99	3237945	652	1
Fage_P114b	79	Pulse	99	3250345	13052	1
Fage_P114b	79	Response	1	3252495	15202	1
Fage_P114b	80	Picture	Fixation Cross after Retrieval	3262117	0	1	124621	2	0	next	other	0
Fage_P114b	80	Pulse	99	3262745	628	1
Fage_P114b	80	Pulse	99	3275145	13028	1
Fage_P114b	80	Pulse	99	3287544	25427	1
Fage_P114b	80	Pulse	99	3299944	37827	1
Fage_P114b	80	Pulse	99	3312344	50227	1
Fage_P114b	80	Pulse	99	3324744	62627	1
Fage_P114b	80	Pulse	99	3337143	75026	1
Fage_P114b	80	Pulse	99	3349543	87426	1
Fage_P114b	80	Pulse	99	3361943	99826	1
Fage_P114b	80	Pulse	99	3374343	112226	1
Fage_P114b	81	Picture	Encoding Sternberg Symbols	3386738	0	1	24824	2	0	next	other	0
Fage_P114b	81	Pulse	99	3386742	4	1
Fage_P114b	81	Pulse	99	3399142	12404	1
Fage_P114b	81	Pulse	99	3411542	24804	1
Fage_P114b	82	Picture	Fixation Cross Sternberg Symbols after Encoding	3411562	0	1	12495	2	0	next	other	0
Fage_P114b	82	Pulse	99	3423942	12380	1
Fage_P114b	83	Picture	Stroop Sternberg	3424057	0	1	24824	2	0	next	incorrect	379
Fage_P114b	83	Response	2	3433412	9355	1
Fage_P114b	83	Pulse	99	3436341	12284	1
Fage_P114b	83	Pulse	99	3448741	24684	1
Fage_P114b	84	Picture	Fixation Cross Sternberg Symbols after Stroop	3448881	0	1	37320	2	0	next	other	0
Fage_P114b	84	Pulse	99	3461141	12260	1
Fage_P114b	84	Pulse	99	3473541	24660	1
Fage_P114b	84	Pulse	99	3485941	37060	1
Fage_P114b	85	Picture	Retrieval Sternberg Symbols	3486201	0	1	24824	2	0	next	incorrect	388
Fage_P114b	85	Pulse	99	3498340	12139	1
Fage_P114b	85	Response	2	3498600	12399	1
Fage_P114b	85	Pulse	99	3510740	24539	1
Fage_P114b	86	Picture	Fixation Cross after Retrieval	3511025	0	1	124620	2	0	next	other	0
Fage_P114b	86	Pulse	99	3523140	12115	1
Fage_P114b	86	Pulse	99	3535540	24515	1
Fage_P114b	86	Pulse	99	3547939	36914	1
Fage_P114b	86	Pulse	99	3560339	49314	1
Fage_P114b	86	Pulse	99	3572739	61714	1
Fage_P114b	86	Pulse	99	3585139	74114	1
Fage_P114b	86	Pulse	99	3597538	86513	1
Fage_P114b	86	Pulse	99	3609938	98913	1
Fage_P114b	86	Pulse	99	3622338	111313	1
Fage_P114b	86	Pulse	99	3634738	123713	1
Fage_P114b	87	Picture	Encoding Sternberg Symbols	3635645	0	1	24824	2	0	next	other	0
Fage_P114b	87	Pulse	99	3647138	11493	1
Fage_P114b	87	Pulse	99	3659538	23893	1
Fage_P114b	88	Picture	Fixation Cross Sternberg Symbols after Encoding	3660469	0	1	12496	2	0	next	other	0
Fage_P114b	88	Pulse	99	3671938	11469	1
Fage_P114b	89	Picture	Stroop Sternberg	3672965	0	1	24824	2	0	next	incorrect	407
Fage_P114b	89	Response	2	3681027	8062	1
Fage_P114b	89	Pulse	99	3684337	11372	1
Fage_P114b	89	Pulse	99	3696737	23772	1
Fage_P114b	90	Picture	Fixation Cross Sternberg Symbols after Stroop	3697789	0	1	37319	2	0	next	other	0
Fage_P114b	90	Pulse	99	3709137	11348	1
Fage_P114b	90	Pulse	99	3721537	23748	1
Fage_P114b	90	Pulse	99	3733936	36147	1
Fage_P114b	91	Picture	Retrieval Sternberg Symbols	3735108	0	1	24824	3	0	next	incorrect	415
Fage_P114b	91	Response	2	3744576	9468	1
Fage_P114b	91	Pulse	99	3746335	11227	1
Fage_P114b	91	Pulse	99	3758735	23627	1
Fage_P114b	92	Picture	Fixation Cross after Retrieval	3759932	0	2	112292	3	0	next	other	0
Fage_P114b	92	Pulse	99	3771135	11203	1
Fage_P114b	92	Pulse	99	3783535	23603	1
Fage_P114b	92	Pulse	99	3795935	36003	1
Fage_P114b	92	Pulse	99	3808335	48403	1
Fage_P114b	92	Pulse	99	3820734	60802	1
Fage_P114b	92	Pulse	99	3833134	73202	1
Fage_P114b	92	Pulse	99	3845534	85602	1
Fage_P114b	92	Pulse	99	3857933	98001	1
Fage_P114b	92	Pulse	99	3870333	110401	1
Fage_P114b	93	Picture	Encoding Sternberg Symbols	3872224	0	1	24824	2	0	next	other	0
Fage_P114b	93	Pulse	99	3882733	10509	1
Fage_P114b	93	Pulse	99	3895133	22909	1
Fage_P114b	94	Picture	Fixation Cross Sternberg Symbols after Encoding	3897048	0	1	12496	2	0	next	other	0
Fage_P114b	94	Pulse	99	3907533	10485	1
Fage_P114b	95	Picture	Stroop Sternberg	3909544	0	1	24824	2	0	next	incorrect	434
Fage_P114b	95	Response	2	3918822	9278	1
Fage_P114b	95	Pulse	99	3919932	10388	1
Fage_P114b	95	Pulse	99	3932332	22788	1
Fage_P114b	96	Picture	Fixation Cross Sternberg Symbols after Stroop	3934368	0	1	37319	2	0	next	other	0
Fage_P114b	96	Pulse	99	3944732	10364	1
Fage_P114b	96	Pulse	99	3957132	22764	1
Fage_P114b	96	Pulse	99	3969531	35163	1
Fage_P114b	97	Picture	Retrieval Sternberg Symbols	3971687	0	1	24824	2	0	next	hit	443
Fage_P114b	97	Pulse	99	3981931	10244	1
Fage_P114b	97	Response	1	3985161	13474	1
Fage_P114b	97	Pulse	99	3994331	22644	1
Fage_P114b	98	Picture	Fixation Cross after Retrieval	3996511	0	1	137116	2	0	next	other	0
Fage_P114b	98	Pulse	99	4006731	10220	1
Fage_P114b	98	Pulse	99	4019131	22620	1
Fage_P114b	98	Pulse	99	4031530	35019	1
Fage_P114b	98	Pulse	99	4043930	47419	1
Fage_P114b	98	Pulse	99	4056330	59819	1
Fage_P114b	98	Pulse	99	4068730	72219	1
Fage_P114b	98	Pulse	99	4081129	84618	1
Fage_P114b	98	Pulse	99	4093529	97018	1
Fage_P114b	98	Pulse	99	4105929	109418	1
Fage_P114b	98	Pulse	99	4118329	121818	1
Fage_P114b	98	Pulse	99	4130728	134217	1
Fage_P114b	99	Picture	Encoding Sternberg Symbols	4133627	0	1	24824	2	0	next	other	0
Fage_P114b	99	Pulse	99	4143128	9501	1
Fage_P114b	99	Pulse	99	4155528	21901	1
Fage_P114b	100	Picture	Fixation Cross Sternberg Symbols after Encoding	4158451	0	1	12495	3	0	next	other	0
Fage_P114b	100	Pulse	99	4167928	9477	1
Fage_P114b	101	Picture	Stroop Sternberg	4170946	0	2	24825	3	0	next	incorrect	463
Fage_P114b	101	Response	2	4178988	8042	1
Fage_P114b	101	Pulse	99	4180327	9381	1
Fage_P114b	101	Pulse	99	4192727	21781	1
Fage_P114b	102	Picture	Fixation Cross Sternberg Symbols after Stroop	4195771	0	1	37319	2	0	next	other	0
Fage_P114b	102	Pulse	99	4205127	9356	1
Fage_P114b	102	Pulse	99	4217527	21756	1
Fage_P114b	102	Pulse	99	4229927	34156	1
Fage_P114b	103	Picture	Retrieval Sternberg Symbols	4233090	0	1	24824	2	0	next	hit	472
Fage_P114b	103	Pulse	99	4242326	9236	1
Fage_P114b	103	Response	1	4247356	14266	1
Fage_P114b	103	Pulse	99	4254726	21636	1
Fage_P114b	104	Picture	Fixation Cross after Retrieval	4257914	0	1	149445	2	0	next	other	0
Fage_P114b	104	Pulse	99	4267126	9212	1
Fage_P114b	104	Pulse	99	4279526	21612	1
Fage_P114b	104	Pulse	99	4291925	34011	1
Fage_P114b	104	Pulse	99	4304325	46411	1
Fage_P114b	104	Pulse	99	4316725	58811	1
Fage_P114b	104	Pulse	99	4329125	71211	1
Fage_P114b	104	Pulse	99	4341524	83610	1
Fage_P114b	104	Pulse	99	4353924	96010	1
Fage_P114b	104	Pulse	99	4366324	108410	1
Fage_P114b	104	Pulse	99	4378724	120810	1
Fage_P114b	104	Pulse	99	4391124	133210	1
Fage_P114b	104	Pulse	99	4403523	145609	1
Fage_P114b	105	Picture	Encoding Sternberg Symbols	4407359	0	1	24824	2	0	next	other	0
Fage_P114b	105	Pulse	99	4415923	8564	1
Fage_P114b	105	Pulse	99	4428323	20964	1
Fage_P114b	106	Picture	Fixation Cross Sternberg Symbols after Encoding	4432183	0	1	12495	2	0	next	other	0
Fage_P114b	106	Pulse	99	4440723	8540	1
Fage_P114b	107	Picture	Stroop Sternberg	4444678	0	1	24824	2	0	next	hit	494
Fage_P114b	107	Pulse	99	4453122	8444	1
Fage_P114b	107	Response	1	4453912	9234	1
Fage_P114b	107	Pulse	99	4465522	20844	1
Fage_P114b	108	Picture	Fixation Cross Sternberg Symbols after Stroop	4469502	0	1	37320	2	0	next	other	0
Fage_P114b	108	Pulse	99	4477922	8420	1
Fage_P114b	108	Pulse	99	4490322	20820	1
Fage_P114b	108	Pulse	99	4502721	33219	1
Fage_P114b	109	Picture	Retrieval Sternberg Symbols	4506822	0	1	24824	2	0	next	incorrect	502
Fage_P114b	109	Pulse	99	4515121	8299	1
Fage_P114b	109	Response	2	4516881	10059	1
Fage_P114b	109	Pulse	99	4527521	20699	1
Fage_P114b	110	Picture	Fixation Cross after Retrieval	4531646	0	1	136949	2	0	next	other	0
Fage_P114b	110	Pulse	99	4539921	8275	1
Fage_P114b	110	Pulse	99	4552321	20675	1
Fage_P114b	110	Pulse	99	4564720	33074	1
Fage_P114b	110	Pulse	99	4577120	45474	1
Fage_P114b	110	Pulse	99	4589520	57874	1
Fage_P114b	110	Pulse	99	4601920	70274	1
Fage_P114b	110	Pulse	99	4614319	82673	1
Fage_P114b	110	Pulse	99	4626719	95073	1
Fage_P114b	110	Pulse	99	4639119	107473	1
Fage_P114b	110	Pulse	99	4651519	119873	1
Fage_P114b	110	Pulse	99	4663918	132272	1
Fage_P114b	111	Picture	Encoding Sternberg Symbols	4668595	0	1	24824	2	0	next	other	0
Fage_P114b	111	Pulse	99	4676318	7723	1
Fage_P114b	111	Pulse	99	4688718	20123	1
Fage_P114b	112	Picture	Fixation Cross Sternberg Symbols after Encoding	4693419	0	1	12495	2	0	next	other	0
Fage_P114b	112	Pulse	99	4701118	7699	1
Fage_P114b	113	Picture	Stroop Sternberg	4705914	0	1	24825	2	0	next	incorrect	523
Fage_P114b	113	Pulse	99	4713518	7604	1
Fage_P114b	113	Response	2	4714757	8843	1
Fage_P114b	113	Pulse	99	4725917	20003	1
Fage_P114b	114	Picture	Fixation Cross Sternberg Symbols after Stroop	4730739	0	1	37319	2	0	next	other	0
Fage_P114b	114	Pulse	99	4738317	7578	1
Fage_P114b	114	Pulse	99	4750717	19978	1
Fage_P114b	114	Pulse	99	4763117	32378	1
Fage_P114b	115	Picture	Retrieval Sternberg Symbols	4768058	0	1	24824	2	0	next	incorrect	531
Fage_P114b	115	Pulse	99	4775516	7458	1
Fage_P114b	115	Response	2	4784776	16718	1
Fage_P114b	115	Pulse	99	4787916	19858	1
Fage_P114b	116	Picture	Fixation Cross after Retrieval	4792882	0	1	112292	2	0	next	other	0
Fage_P114b	116	Pulse	99	4800316	7434	1
Fage_P114b	116	Pulse	99	4812716	19834	1
Fage_P114b	116	Pulse	99	4825115	32233	1
Fage_P114b	116	Pulse	99	4837515	44633	1
Fage_P114b	116	Pulse	99	4849915	57033	1
Fage_P114b	116	Pulse	99	4862315	69433	1
Fage_P114b	116	Pulse	99	4874715	81833	1
Fage_P114b	116	Pulse	99	4887114	94232	1
Fage_P114b	116	Pulse	99	4899514	106632	1
Fage_P114b	117	Picture	Encoding Sternberg Symbols	4905174	0	1	24824	2	0	next	other	0
Fage_P114b	117	Pulse	99	4911914	6740	1
Fage_P114b	117	Pulse	99	4924314	19140	1
Fage_P114b	118	Picture	Fixation Cross Sternberg Symbols after Encoding	4929998	0	1	12495	2	0	next	other	0
Fage_P114b	118	Pulse	99	4936724	6726	1
Fage_P114b	119	Picture	Stroop Sternberg	4942493	0	1	24824	2	0	next	incorrect	550
Fage_P114b	119	Pulse	99	4949123	6630	1
Fage_P114b	119	Response	2	4951053	8560	1
Fage_P114b	119	Pulse	99	4961523	19030	1
Fage_P114b	120	Picture	Fixation Cross Sternberg Symbols after Stroop	4967317	0	1	37320	2	0	next	other	0
Fage_P114b	120	Pulse	99	4973922	6605	2
Fage_P114b	120	Pulse	99	4986323	19006	1
Fage_P114b	120	Pulse	99	4998722	31405	1
Fage_P114b	121	Picture	Retrieval Sternberg Symbols	5004637	0	1	24824	2	0	next	hit	558
Fage_P114b	121	Pulse	99	5011122	6485	1
Fage_P114b	121	Response	1	5017002	12365	1
Fage_P114b	121	Pulse	99	5023522	18885	1
Fage_P114b	122	Picture	Fixation Cross after Retrieval	5029461	0	1	149444	2	0	next	other	0
Fage_P114b	122	Pulse	99	5035921	6460	1
Fage_P114b	122	Pulse	99	5048321	18860	1
Fage_P114b	122	Pulse	99	5060721	31260	1
Fage_P114b	122	Pulse	99	5073121	43660	1
Fage_P114b	122	Pulse	99	5085521	56060	1
Fage_P114b	122	Pulse	99	5097920	68459	1
Fage_P114b	122	Pulse	99	5110320	80859	1
Fage_P114b	122	Pulse	99	5122720	93259	1
Fage_P114b	122	Pulse	99	5135120	105659	1
Fage_P114b	122	Pulse	99	5147519	118058	1
Fage_P114b	122	Pulse	99	5159919	130458	1
Fage_P114b	122	Pulse	99	5172319	142858	1
Fage_P114b	123	Picture	Encoding Sternberg Symbols	5178905	0	1	24825	2	0	next	other	0
Fage_P114b	123	Pulse	99	5184719	5814	1
Fage_P114b	123	Pulse	99	5197118	18213	1
Fage_P114b	124	Picture	Fixation Cross Sternberg Symbols after Encoding	5203730	0	1	12495	2	0	next	other	0
Fage_P114b	124	Pulse	99	5209518	5788	1
Fage_P114b	125	Picture	Stroop Sternberg	5216225	0	1	24824	2	0	next	incorrect	580
Fage_P114b	125	Pulse	99	5221918	5693	1
Fage_P114b	125	Response	2	5226458	10233	1
Fage_P114b	125	Pulse	99	5234318	18093	1
Fage_P114b	126	Picture	Fixation Cross Sternberg Symbols after Stroop	5241049	0	1	37319	3	0	next	other	0
Fage_P114b	126	Pulse	99	5246717	5668	1
Fage_P114b	126	Pulse	99	5259117	18068	1
Fage_P114b	126	Pulse	99	5271517	30468	1
Fage_P114b	127	Picture	Retrieval Sternberg Symbols	5278368	0	2	24825	3	0	next	hit	588
Fage_P114b	127	Pulse	99	5283917	5549	1
Fage_P114b	127	Response	1	5289667	11299	1
Fage_P114b	127	Pulse	99	5296317	17949	1
Fage_P114b	128	Picture	Fixation Cross after Retrieval	5303193	0	1	124620	2	0	next	other	0
Fage_P114b	128	Pulse	99	5308716	5523	1
Fage_P114b	128	Pulse	99	5321116	17923	1
Fage_P114b	128	Pulse	99	5333516	30323	1
Fage_P114b	128	Pulse	99	5345916	42723	1
Fage_P114b	128	Pulse	99	5358315	55122	1
Fage_P114b	128	Pulse	99	5370715	67522	1
Fage_P114b	128	Pulse	99	5383115	79922	1
Fage_P114b	128	Pulse	99	5395515	92322	1
Fage_P114b	128	Pulse	99	5407914	104721	1
Fage_P114b	128	Pulse	99	5420314	117121	1
Fage_P114b	129	Picture	Encoding Sternberg Symbols	5427813	0	1	24824	2	0	next	other	0
Fage_P114b	129	Pulse	99	5432714	4901	1
Fage_P114b	129	Pulse	99	5445114	17301	1
Fage_P114b	130	Picture	Fixation Cross Sternberg Symbols after Encoding	5452637	0	1	12495	3	0	next	other	0
Fage_P114b	130	Pulse	99	5457514	4877	1
Fage_P114b	131	Picture	Stroop Sternberg	5465132	0	2	24825	3	0	next	incorrect	608
Fage_P114b	131	Pulse	99	5469913	4781	1
Fage_P114b	131	Response	2	5475513	10381	1
Fage_P114b	131	Pulse	99	5482313	17181	1
Fage_P114b	132	Picture	Fixation Cross Sternberg Symbols after Stroop	5489957	0	1	37319	2	0	next	other	0
Fage_P114b	132	Pulse	99	5494713	4756	1
Fage_P114b	132	Pulse	99	5507113	17156	1
Fage_P114b	132	Pulse	99	5519512	29555	1
Fage_P114b	133	Picture	Retrieval Sternberg Symbols	5527276	0	1	24824	2	0	next	incorrect	617
Fage_P114b	133	Pulse	99	5531912	4636	1
Fage_P114b	133	Pulse	99	5544312	17036	1
Fage_P114b	133	Response	2	5551122	23846	1
Fage_P114b	134	Picture	Fixation Cross after Retrieval	5552100	0	1	112292	2	0	next	other	0
Fage_P114b	134	Pulse	99	5556712	4612	1
Fage_P114b	134	Pulse	99	5569112	17012	1
Fage_P114b	134	Pulse	99	5581511	29411	1
Fage_P114b	134	Pulse	99	5593911	41811	1
Fage_P114b	134	Pulse	99	5606311	54211	1
Fage_P114b	134	Pulse	99	5618711	66611	1
Fage_P114b	134	Pulse	99	5631110	79010	1
Fage_P114b	134	Pulse	99	5643510	91410	1
Fage_P114b	134	Pulse	99	5655910	103810	1
Fage_P114b	135	Picture	Encoding Sternberg Symbols	5664392	0	1	24824	2	0	next	other	0
Fage_P114b	135	Pulse	99	5668310	3918	1
Fage_P114b	135	Pulse	99	5680709	16317	1
Fage_P114b	136	Picture	Fixation Cross Sternberg Symbols after Encoding	5689216	0	1	12495	2	0	next	other	0
Fage_P114b	136	Pulse	99	5693109	3893	1
Fage_P114b	137	Picture	Stroop Sternberg	5701711	0	1	24824	2	0	next	hit	635
Fage_P114b	137	Pulse	99	5705509	3798	1
Fage_P114b	137	Response	1	5714539	12828	1
Fage_P114b	137	Pulse	99	5717909	16198	1
Fage_P114b	138	Picture	Fixation Cross Sternberg Symbols after Stroop	5726535	0	1	37320	2	0	next	other	0
Fage_P114b	138	Pulse	99	5730308	3773	1
Fage_P114b	138	Pulse	99	5742708	16173	1
Fage_P114b	138	Pulse	99	5755108	28573	1
Fage_P114b	139	Picture	Retrieval Sternberg Symbols	5763855	0	1	24824	2	0	next	hit	643
Fage_P114b	139	Pulse	99	5767508	3653	1
Fage_P114b	139	Response	1	5774328	10473	1
Fage_P114b	139	Pulse	99	5779907	16052	1
Fage_P114b	140	Picture	Fixation Cross after Retrieval	5788679	0	1	136949	2	0	next	other	0
Fage_P114b	140	Pulse	99	5792307	3628	1
Fage_P114b	140	Pulse	99	5804707	16028	1
Fage_P114b	140	Pulse	99	5817107	28428	1
Fage_P114b	140	Pulse	99	5829507	40828	1
Fage_P114b	140	Pulse	99	5841906	53227	1
Fage_P114b	140	Pulse	99	5854306	65627	1
Fage_P114b	140	Pulse	99	5866706	78027	1
Fage_P114b	140	Pulse	99	5879106	90427	1
Fage_P114b	140	Pulse	99	5891505	102826	1
Fage_P114b	140	Pulse	99	5903905	115226	1
Fage_P114b	140	Pulse	99	5916305	127626	1
Fage_P114b	141	Picture	Encoding Sternberg Symbols	5925628	0	1	24824	2	0	next	other	0
Fage_P114b	141	Pulse	99	5928705	3077	1
Fage_P114b	141	Pulse	99	5941104	15476	1
Fage_P114b	142	Picture	Fixation Cross Sternberg Symbols after Encoding	5950452	0	1	12496	2	0	next	other	0
Fage_P114b	142	Pulse	99	5953504	3052	1
Fage_P114b	143	Picture	Stroop Sternberg	5962948	0	1	24824	2	0	next	hit	664
Fage_P114b	143	Pulse	99	5965904	2956	1
Fage_P114b	143	Response	1	5971214	8266	1
Fage_P114b	143	Pulse	99	5978304	15356	1
Fage_P114b	144	Picture	Fixation Cross Sternberg Symbols after Stroop	5987772	0	1	37319	2	0	next	other	0
Fage_P114b	144	Pulse	99	5990704	2932	1
Fage_P114b	144	Pulse	99	6003103	15331	1
Fage_P114b	144	Pulse	99	6015503	27731	1
Fage_P114b	145	Picture	Retrieval Sternberg Symbols	6025091	0	1	24824	2	0	next	incorrect	672
Fage_P114b	145	Pulse	99	6027903	2812	1
Fage_P114b	145	Response	2	6037063	11972	1
Fage_P114b	145	Pulse	99	6040303	15212	1
Fage_P114b	146	Picture	Fixation Cross after Retrieval	6049915	0	1	112292	2	0	next	other	0
Fage_P114b	146	Pulse	99	6052702	2787	1
Fage_P114b	146	Pulse	99	6065102	15187	1
Fage_P114b	146	Pulse	99	6077502	27587	1
Fage_P114b	146	Pulse	99	6089902	39987	1
Fage_P114b	146	Pulse	99	6102301	52386	1
Fage_P114b	146	Pulse	99	6114701	64786	1
Fage_P114b	146	Pulse	99	6127101	77186	1
Fage_P114b	146	Pulse	99	6139501	89586	1
Fage_P114b	146	Pulse	99	6151901	101986	1
Fage_P114b	147	Picture	Instruction Sternberg Letters	6162207	0	1	37319	2	0	next	other	0
Fage_P114b	147	Pulse	99	6164300	2093	1
Fage_P114b	147	Pulse	99	6176700	14493	1
Fage_P114b	147	Pulse	99	6189100	26893	1
Fage_P114b	148	Picture	Encoding Sternberg Letters	6199526	0	1	24824	3	0	next	other	0
Fage_P114b	148	Pulse	99	6201500	1974	1
Fage_P114b	148	Pulse	99	6213899	14373	1
Fage_P114b	149	Picture	Fixation Cross Sternberg Letters after Encoding	6224350	0	2	12496	3	0	next	other	0
Fage_P114b	149	Pulse	99	6226299	1949	1
Fage_P114b	150	Picture	Stroop Sternberg	6236846	0	1	24824	2	0	next	incorrect	695
Fage_P114b	150	Pulse	99	6238699	1853	1
Fage_P114b	150	Response	2	6249929	13083	1
Fage_P114b	150	Pulse	99	6251098	14252	1
Fage_P114b	151	Picture	Fixation Cross Sternberg Letters after Stroop	6261670	0	1	37319	3	0	next	other	0
Fage_P114b	151	Pulse	99	6263498	1828	1
Fage_P114b	151	Pulse	99	6275898	14228	1
Fage_P114b	151	Pulse	99	6288298	26628	1
Fage_P114b	152	Picture	Retrieval Sternberg Letters	6298989	0	2	24825	3	0	next	incorrect	703
Fage_P114b	152	Pulse	99	6300698	1709	1
Fage_P114b	152	Response	2	6311957	12968	1
Fage_P114b	152	Pulse	99	6313097	14108	1
Fage_P114b	153	Picture	Fixation Cross after Retrieval	6323814	0	1	112291	2	0	next	other	0
Fage_P114b	153	Pulse	99	6325497	1683	1
Fage_P114b	153	Pulse	99	6337897	14083	1
Fage_P114b	153	Pulse	99	6350297	26483	1
Fage_P114b	153	Pulse	99	6362697	38883	1
Fage_P114b	153	Pulse	99	6375096	51282	1
Fage_P114b	153	Pulse	99	6387496	63682	1
Fage_P114b	153	Pulse	99	6399896	76082	1
Fage_P114b	153	Pulse	99	6412296	88482	1
Fage_P114b	153	Pulse	99	6424695	100881	1
Fage_P114b	154	Picture	Encoding Sternberg Letters	6436105	0	1	24824	2	0	next	other	0
Fage_P114b	154	Pulse	99	6437095	990	1
Fage_P114b	154	Pulse	99	6449495	13390	1
Fage_P114b	155	Picture	Fixation Cross Sternberg Letters after Encoding	6460929	0	1	12496	2	0	next	other	0
Fage_P114b	155	Pulse	99	6461895	966	1
Fage_P114b	156	Picture	Stroop Sternberg	6473425	0	1	24824	2	0	next	incorrect	722
Fage_P114b	156	Pulse	99	6474295	870	1
Fage_P114b	156	Response	2	6481164	7739	1
Fage_P114b	156	Pulse	99	6486694	13269	1
Fage_P114b	157	Picture	Fixation Cross Sternberg Letters after Stroop	6498249	0	1	37319	2	0	next	other	0
Fage_P114b	157	Pulse	99	6499094	845	1
Fage_P114b	157	Pulse	99	6511494	13245	1
Fage_P114b	157	Pulse	99	6523893	25644	1
Fage_P114b	158	Picture	Retrieval Sternberg Letters	6535568	0	1	24824	2	0	next	hit	730
Fage_P114b	158	Pulse	99	6536293	725	1
Fage_P114b	158	Response	1	6542123	6555	1
Fage_P114b	158	Pulse	99	6548693	13125	1
Fage_P114b	159	Picture	Fixation Cross after Retrieval	6560392	0	1	149445	2	0	next	other	0
Fage_P114b	159	Pulse	99	6561093	701	1
Fage_P114b	159	Pulse	99	6573493	13101	1
Fage_P114b	159	Pulse	99	6585892	25500	1
Fage_P114b	159	Pulse	99	6598292	37900	1
Fage_P114b	159	Pulse	99	6610692	50300	1
Fage_P114b	159	Pulse	99	6623092	62700	1
Fage_P114b	159	Pulse	99	6635491	75099	1
Fage_P114b	159	Pulse	99	6647891	87499	1
Fage_P114b	159	Pulse	99	6660291	99899	1
Fage_P114b	159	Pulse	99	6672691	112299	1
Fage_P114b	159	Pulse	99	6685091	124699	1
Fage_P114b	159	Pulse	99	6697490	137098	1
Fage_P114b	160	Picture	Encoding Sternberg Letters	6709837	0	1	24824	2	0	next	other	0
Fage_P114b	160	Pulse	99	6709900	63	1
Fage_P114b	160	Pulse	99	6722300	12463	1
Fage_P114b	161	Picture	Fixation Cross Sternberg Letters after Encoding	6734661	0	1	12495	2	0	next	other	0
Fage_P114b	161	Pulse	99	6734700	39	1
Fage_P114b	161	Pulse	99	6747099	12438	1
Fage_P114b	162	Picture	Stroop Sternberg	6747156	0	1	24824	3	0	next	hit	752
Fage_P114b	162	Response	1	6755789	8633	1
Fage_P114b	162	Pulse	99	6759499	12343	1
Fage_P114b	162	Pulse	99	6771899	24743	1
Fage_P114b	163	Picture	Fixation Cross Sternberg Letters after Stroop	6771980	0	2	37320	3	0	next	other	0
Fage_P114b	163	Pulse	99	6784299	12319	1
Fage_P114b	163	Pulse	99	6796698	24718	1
Fage_P114b	163	Pulse	99	6809098	37118	1
Fage_P114b	164	Picture	Retrieval Sternberg Letters	6809300	0	1	24824	2	0	next	hit	760
Fage_P114b	164	Response	1	6819238	9938	1
Fage_P114b	164	Pulse	99	6821498	12198	1
Fage_P114b	164	Pulse	99	6833898	24598	1
Fage_P114b	165	Picture	Fixation Cross after Retrieval	6834124	0	1	124620	3	0	next	other	0
Fage_P114b	165	Pulse	99	6846297	12173	1
Fage_P114b	165	Pulse	99	6858697	24573	1
Fage_P114b	165	Pulse	99	6871097	36973	1
Fage_P114b	165	Pulse	99	6883497	49373	1
Fage_P114b	165	Pulse	99	6895897	61773	1
Fage_P114b	165	Pulse	99	6908296	74172	1
Fage_P114b	165	Pulse	99	6920696	86572	1
Fage_P114b	165	Pulse	99	6933096	98972	1
Fage_P114b	165	Pulse	99	6945496	111372	1
Fage_P114b	165	Pulse	99	6957895	123771	1
Fage_P114b	166	Picture	Encoding Sternberg Letters	6958744	0	2	24825	3	0	next	other	0
Fage_P114b	166	Pulse	99	6970295	11551	1
Fage_P114b	166	Pulse	99	6982695	23951	1
Fage_P114b	167	Picture	Fixation Cross Sternberg Letters after Encoding	6983569	0	1	12495	2	0	next	other	0
Fage_P114b	167	Pulse	99	6995095	11526	1
Fage_P114b	168	Picture	Stroop Sternberg	6996064	0	1	24824	3	0	next	hit	780
Fage_P114b	168	Response	1	7005285	9221	1
Fage_P114b	168	Pulse	99	7007494	11430	1
Fage_P114b	168	Pulse	99	7019894	23830	1
Fage_P114b	169	Picture	Fixation Cross Sternberg Letters after Stroop	7020888	0	2	37319	4	0	next	other	0
Fage_P114b	169	Pulse	99	7032294	11406	1
Fage_P114b	169	Pulse	99	7044694	23806	1
Fage_P114b	169	Pulse	99	7057094	36206	1
Fage_P114b	170	Picture	Retrieval Sternberg Letters	7058207	0	2	24825	3	0	next	incorrect	788
Fage_P114b	170	Response	2	7065793	7586	1
Fage_P114b	170	Pulse	99	7069493	11286	1
Fage_P114b	170	Pulse	99	7081893	23686	1
Fage_P114b	171	Picture	Fixation Cross after Retrieval	7083032	0	1	137115	2	0	next	other	0
Fage_P114b	171	Pulse	99	7094293	11261	1
Fage_P114b	171	Pulse	99	7106693	23661	1
Fage_P114b	171	Pulse	99	7119092	36060	1
Fage_P114b	171	Pulse	99	7131492	48460	1
Fage_P114b	171	Pulse	99	7143892	60860	1
Fage_P114b	171	Pulse	99	7156292	73260	1
Fage_P114b	171	Pulse	99	7168691	85659	1
Fage_P114b	171	Pulse	99	7181091	98059	1
Fage_P114b	171	Pulse	99	7193491	110459	1
Fage_P114b	171	Pulse	99	7205891	122859	1
Fage_P114b	171	Pulse	99	7218290	135258	1
Fage_P114b	172	Picture	Encoding Sternberg Letters	7220147	0	1	24824	3	0	next	other	0
Fage_P114b	172	Pulse	99	7230690	10543	1
Fage_P114b	172	Pulse	99	7243090	22943	1
Fage_P114b	173	Picture	Fixation Cross Sternberg Letters after Encoding	7244971	0	2	12496	3	0	next	other	0
Fage_P114b	173	Pulse	99	7255490	10519	1
Fage_P114b	174	Picture	Stroop Sternberg	7257467	0	1	24824	2	0	next	incorrect	809
Fage_P114b	174	Response	2	7266560	9093	1
Fage_P114b	174	Pulse	99	7267889	10422	1
Fage_P114b	174	Pulse	99	7280289	22822	1
Fage_P114b	175	Picture	Fixation Cross Sternberg Letters after Stroop	7282291	0	1	37319	2	0	next	other	0
Fage_P114b	175	Pulse	99	7292689	10398	1
Fage_P114b	175	Pulse	99	7305089	22798	1
Fage_P114b	175	Pulse	99	7317489	35198	1
Fage_P114b	176	Picture	Retrieval Sternberg Letters	7319610	0	1	24825	2	0	next	hit	818
Fage_P114b	176	Pulse	99	7329888	10278	1
Fage_P114b	176	Response	1	7334818	15208	1
Fage_P114b	176	Pulse	99	7342288	22678	1
Fage_P114b	177	Picture	Fixation Cross after Retrieval	7344435	0	1	124620	2	0	next	other	0
Fage_P114b	177	Pulse	99	7354688	10253	1
Fage_P114b	177	Pulse	99	7367088	22653	1
Fage_P114b	177	Pulse	99	7379488	35053	1
Fage_P114b	177	Pulse	99	7391887	47452	1
Fage_P114b	177	Pulse	99	7404287	59852	1
Fage_P114b	177	Pulse	99	7416687	72252	1
Fage_P114b	177	Pulse	99	7429087	84652	1
Fage_P114b	177	Pulse	99	7441486	97051	1
Fage_P114b	177	Pulse	99	7453886	109451	1
Fage_P114b	177	Pulse	99	7466286	121851	1
Fage_P114b	178	Picture	Encoding Sternberg Letters	7469055	0	1	24824	2	0	next	other	0
Fage_P114b	178	Pulse	99	7478686	9631	1
Fage_P114b	178	Pulse	99	7491085	22030	1
Fage_P114b	179	Picture	Fixation Cross Sternberg Letters after Encoding	7493879	0	1	12495	2	0	next	other	0
Fage_P114b	179	Pulse	99	7503485	9606	1
Fage_P114b	180	Picture	Stroop Sternberg	7506374	0	1	24824	3	0	next	incorrect	837
Fage_P114b	180	Response	2	7515385	9011	1
Fage_P114b	180	Pulse	99	7515885	9511	1
Fage_P114b	180	Pulse	99	7528285	21911	1
Fage_P114b	181	Picture	Fixation Cross Sternberg Letters after Stroop	7531198	0	2	37320	3	0	next	other	0
Fage_P114b	181	Pulse	99	7540684	9486	1
Fage_P114b	181	Pulse	99	7553084	21886	1
Fage_P114b	181	Pulse	99	7565484	34286	1
Fage_P114b	182	Picture	Retrieval Sternberg Letters	7568518	0	1	24824	2	0	next	hit	846
Fage_P114b	182	Pulse	99	7577884	9366	1
Fage_P114b	182	Response	1	7578774	10256	1
Fage_P114b	182	Pulse	99	7590283	21765	1
Fage_P114b	183	Picture	Fixation Cross after Retrieval	7593342	0	1	112292	2	0	next	other	0
Fage_P114b	183	Pulse	99	7602683	9341	1
Fage_P114b	183	Pulse	99	7615083	21741	1
Fage_P114b	183	Pulse	99	7627483	34141	1
Fage_P114b	183	Pulse	99	7639883	46541	1
Fage_P114b	183	Pulse	99	7652282	58940	1
Fage_P114b	183	Pulse	99	7664682	71340	1
Fage_P114b	183	Pulse	99	7677082	83740	1
Fage_P114b	183	Pulse	99	7689482	96140	1
Fage_P114b	183	Pulse	99	7701881	108539	1
Fage_P114b	184	Picture	Encoding Sternberg Letters	7705634	0	1	24824	2	0	next	other	0
Fage_P114b	184	Pulse	99	7714281	8647	1
Fage_P114b	184	Pulse	99	7726681	21047	1
Fage_P114b	185	Picture	Fixation Cross Sternberg Letters after Encoding	7730458	0	1	12495	2	0	next	other	0
Fage_P114b	185	Pulse	99	7739081	8623	1
Fage_P114b	186	Picture	Stroop Sternberg	7742953	0	1	24824	2	0	next	hit	865
Fage_P114b	186	Pulse	99	7751481	8528	1
Fage_P114b	186	Response	1	7751730	8777	1
Fage_P114b	186	Pulse	99	7763880	20927	1
Fage_P114b	187	Picture	Fixation Cross Sternberg Letters after Stroop	7767777	0	1	37320	2	0	next	other	0
Fage_P114b	187	Pulse	99	7776280	8503	1
Fage_P114b	187	Pulse	99	7788680	20903	1
Fage_P114b	187	Pulse	99	7801079	33302	1
Fage_P114b	188	Picture	Retrieval Sternberg Letters	7805097	0	1	24824	2	0	next	incorrect	872
Fage_P114b	188	Response	2	7811719	6622	1
Fage_P114b	188	Pulse	99	7813479	8382	1
Fage_P114b	188	Pulse	99	7825879	20782	1
Fage_P114b	189	Picture	Fixation Cross after Retrieval	7829921	0	1	112291	3	0	next	other	0
Fage_P114b	189	Pulse	99	7838279	8358	1
Fage_P114b	189	Pulse	99	7850679	20758	1
Fage_P114b	189	Pulse	99	7863078	33157	1
Fage_P114b	189	Pulse	99	7875478	45557	1
Fage_P114b	189	Pulse	99	7887878	57957	1
Fage_P114b	189	Pulse	99	7900278	70357	1
Fage_P114b	189	Pulse	99	7912678	82757	1
Fage_P114b	189	Pulse	99	7925077	95156	1
Fage_P114b	189	Pulse	99	7937477	107556	1
Fage_P114b	190	Picture	Encoding Sternberg Letters	7942212	0	2	24825	3	0	next	other	0
Fage_P114b	190	Pulse	99	7949877	7665	1
Fage_P114b	190	Pulse	99	7962277	20065	1
Fage_P114b	191	Picture	Fixation Cross Sternberg Letters after Encoding	7967037	0	1	12495	2	0	next	other	0
Fage_P114b	191	Pulse	99	7974676	7639	1
Fage_P114b	192	Picture	Stroop Sternberg	7979532	0	1	24824	2	0	next	incorrect	892
Fage_P114b	192	Pulse	99	7987076	7544	1
Fage_P114b	192	Response	2	7988466	8934	1
Fage_P114b	192	Pulse	99	7999476	19944	1
Fage_P114b	193	Picture	Fixation Cross Sternberg Letters after Stroop	8004356	0	1	37320	2	0	next	other	0
Fage_P114b	193	Pulse	99	8011876	7520	1
Fage_P114b	193	Pulse	99	8024275	19919	1
Fage_P114b	193	Pulse	99	8036675	32319	1
Fage_P114b	194	Picture	Retrieval Sternberg Letters	8041676	0	1	24824	2	0	next	hit	900
Fage_P114b	194	Pulse	99	8049075	7399	1
Fage_P114b	194	Response	1	8053885	12209	1
Fage_P114b	194	Pulse	99	8061475	19799	1
Fage_P114b	195	Picture	Fixation Cross after Retrieval	8066500	0	1	137115	2	0	next	other	0
Fage_P114b	195	Pulse	99	8073874	7374	1
Fage_P114b	195	Pulse	99	8086274	19774	1
Fage_P114b	195	Pulse	99	8098674	32174	1
Fage_P114b	195	Pulse	99	8111074	44574	1
Fage_P114b	195	Pulse	99	8123473	56973	1
Fage_P114b	195	Pulse	99	8135873	69373	1
Fage_P114b	195	Pulse	99	8148273	81773	1
Fage_P114b	195	Pulse	99	8160673	94173	1
Fage_P114b	195	Pulse	99	8173073	106573	1
Fage_P114b	195	Pulse	99	8185472	118972	1
Fage_P114b	195	Pulse	99	8197872	131372	1
Fage_P114b	196	Picture	Encoding Sternberg Letters	8203615	0	1	24824	3	0	next	other	0
Fage_P114b	196	Pulse	99	8210272	6657	1
Fage_P114b	196	Pulse	99	8222672	19057	1
Fage_P114b	197	Picture	Fixation Cross Sternberg Letters after Encoding	8228439	0	2	12496	3	0	next	other	0
Fage_P114b	197	Pulse	99	8235071	6632	1
Fage_P114b	198	Picture	Stroop Sternberg	8240935	0	1	24824	2	0	next	hit	921
Fage_P114b	198	Pulse	99	8247471	6536	1
Fage_P114b	198	Response	1	8250501	9566	1
Fage_P114b	198	Pulse	99	8259871	18936	1
Fage_P114b	199	Picture	Fixation Cross Sternberg Letters after Stroop	8265759	0	1	37319	3	0	next	other	0
Fage_P114b	199	Pulse	99	8272271	6512	1
Fage_P114b	199	Pulse	99	8284671	18912	1
Fage_P114b	199	Pulse	99	8297070	31311	1
Fage_P114b	200	Picture	Retrieval Sternberg Letters	8303078	0	2	24825	3	0	next	incorrect	929
Fage_P114b	200	Pulse	99	8309470	6392	1
Fage_P114b	200	Response	2	8311760	8682	1
Fage_P114b	200	Pulse	99	8321870	18792	1
Fage_P114b	201	Picture	Fixation Cross after Retrieval	8327903	0	1	124620	2	0	next	other	0
Fage_P114b	201	Pulse	99	8334270	6367	1
Fage_P114b	201	Pulse	99	8346669	18766	1
Fage_P114b	201	Pulse	99	8359069	31166	1
Fage_P114b	201	Pulse	99	8371469	43566	1
Fage_P114b	201	Pulse	99	8383869	55966	1
Fage_P114b	201	Pulse	99	8396268	68365	1
Fage_P114b	201	Pulse	99	8408668	80765	1
Fage_P114b	201	Pulse	99	8421068	93165	1
Fage_P114b	201	Pulse	99	8433468	105565	1
Fage_P114b	201	Pulse	99	8445868	117965	1
Fage_P114b	202	Picture	Encoding Sternberg Letters	8452523	0	1	24824	2	0	next	other	0
Fage_P114b	202	Pulse	99	8458267	5744	1
Fage_P114b	202	Pulse	99	8470667	18144	1
Fage_P114b	203	Picture	Fixation Cross Sternberg Letters after Encoding	8477347	0	1	12495	2	0	next	other	0
Fage_P114b	203	Pulse	99	8483067	5720	1
Fage_P114b	204	Picture	Stroop Sternberg	8489842	0	1	24824	3	0	next	incorrect	949
Fage_P114b	204	Pulse	99	8495467	5625	1
Fage_P114b	204	Response	2	8496826	6984	1
Fage_P114b	204	Pulse	99	8507866	18024	1
Fage_P114b	205	Picture	Fixation Cross Sternberg Letters after Stroop	8514666	0	2	37320	3	0	next	other	0
Fage_P114b	205	Pulse	99	8520266	5600	1
Fage_P114b	205	Pulse	99	8532666	18000	1
Fage_P114b	205	Pulse	99	8545066	30400	1
Fage_P114b	206	Picture	Retrieval Sternberg Letters	8551986	0	1	24824	2	0	next	incorrect	957
Fage_P114b	206	Pulse	99	8557465	5479	1
Fage_P114b	206	Response	2	8561145	9159	1
Fage_P114b	206	Pulse	99	8569865	17879	1
Fage_P114b	207	Picture	Fixation Cross after Retrieval	8576810	0	1	149445	2	0	next	other	0
Fage_P114b	207	Pulse	99	8582275	5465	1
Fage_P114b	207	Pulse	99	8594675	17865	1
Fage_P114b	207	Pulse	99	8607075	30265	1
Fage_P114b	207	Pulse	99	8619474	42664	1
Fage_P114b	207	Pulse	99	8631874	55064	1
Fage_P114b	207	Pulse	99	8644274	67464	1
Fage_P114b	207	Pulse	99	8656674	79864	1
Fage_P114b	207	Pulse	99	8669073	92263	1
Fage_P114b	207	Pulse	99	8681473	104663	1
Fage_P114b	207	Pulse	99	8693873	117063	1
Fage_P114b	207	Pulse	99	8706273	129463	1
Fage_P114b	207	Pulse	99	8718672	141862	1
Fage_P114b	208	Picture	Encoding Sternberg Letters	8726255	0	1	24824	2	0	next	other	0
Fage_P114b	208	Pulse	99	8731072	4817	1
Fage_P114b	208	Pulse	99	8743472	17217	1
Fage_P114b	209	Picture	Fixation Cross Sternberg Letters after Encoding	8751079	0	1	12495	2	0	next	other	0
Fage_P114b	209	Pulse	99	8755872	4793	1
Fage_P114b	210	Picture	Stroop Sternberg	8763574	0	1	24824	2	0	next	incorrect	979
Fage_P114b	210	Pulse	99	8768271	4697	1
Fage_P114b	210	Response	2	8771891	8317	1
Fage_P114b	210	Pulse	99	8780671	17097	1
Fage_P114b	211	Picture	Fixation Cross Sternberg Letters after Stroop	8788398	0	1	37320	2	0	next	other	0
Fage_P114b	211	Pulse	99	8793071	4673	1
Fage_P114b	211	Pulse	99	8805471	17073	1
Fage_P114b	211	Pulse	99	8817871	29473	1
Fage_P114b	212	Picture	Retrieval Sternberg Letters	8825718	0	1	24824	2	0	next	hit	987
Fage_P114b	212	Pulse	99	8830270	4552	1
Fage_P114b	212	Response	1	8835030	9312	1
Fage_P114b	212	Pulse	99	8842670	16952	1
Fage_P114b	213	Picture	Fixation Cross after Retrieval	8850542	0	1	124620	2	0	next	other	0
Fage_P114b	213	Pulse	99	8855070	4528	1
Fage_P114b	213	Pulse	99	8867470	16928	1
Fage_P114b	213	Pulse	99	8879869	29327	1
Fage_P114b	213	Pulse	99	8892269	41727	1
Fage_P114b	213	Pulse	99	8904669	54127	1
Fage_P114b	213	Pulse	99	8917069	66527	1
Fage_P114b	213	Pulse	99	8929468	78926	1
Fage_P114b	213	Pulse	99	8941868	91326	1
Fage_P114b	213	Pulse	99	8954268	103726	1
Fage_P114b	213	Pulse	99	8966668	116126	1
Fage_P114b	214	Picture	Encoding Sternberg Letters	8975162	0	1	24824	2	0	next	other	0
Fage_P114b	214	Pulse	99	8979067	3905	1
Fage_P114b	214	Pulse	99	8991467	16305	1
Fage_P114b	215	Picture	Fixation Cross Sternberg Letters after Encoding	8999986	0	1	12496	2	0	next	other	0
Fage_P114b	215	Pulse	99	9003867	3881	1
Fage_P114b	216	Picture	Stroop Sternberg	9012482	0	1	24824	2	0	next	incorrect	1007
Fage_P114b	216	Pulse	99	9016267	3785	1
Fage_P114b	216	Response	2	9022176	9694	1
Fage_P114b	216	Pulse	99	9028666	16184	1
Fage_P114b	217	Picture	Fixation Cross Sternberg Letters after Stroop	9037306	0	1	37319	2	0	next	other	0
Fage_P114b	217	Pulse	99	9041066	3760	1
Fage_P114b	217	Pulse	99	9053466	16160	1
Fage_P114b	217	Pulse	99	9065866	28560	1
Fage_P114b	218	Picture	Retrieval Sternberg Letters	9074625	0	1	24824	3	0	next	incorrect	1015
Fage_P114b	218	Pulse	99	9078266	3641	1
Fage_P114b	218	Response	2	9082335	7710	1
Fage_P114b	218	Pulse	99	9090665	16040	1
Fage_P114b	219	Picture	Fixation Cross after Retrieval	9099449	0	2	112292	3	0	next	other	0
Fage_P114b	219	Pulse	99	9103065	3616	1
Fage_P114b	219	Pulse	99	9115465	16016	1
Fage_P114b	219	Pulse	99	9127865	28416	1
Fage_P114b	219	Pulse	99	9140264	40815	1
Fage_P114b	219	Pulse	99	9152664	53215	1
Fage_P114b	219	Pulse	99	9165064	65615	1
Fage_P114b	219	Pulse	99	9177464	78015	1
Fage_P114b	219	Pulse	99	9189864	90415	1
Fage_P114b	219	Pulse	99	9202263	102814	1
Fage_P114b	220	Picture	Encoding Sternberg Letters	9211741	0	1	24824	2	0	next	other	0
Fage_P114b	220	Pulse	99	9214663	2922	1
Fage_P114b	220	Pulse	99	9227063	15322	1
Fage_P114b	221	Picture	Fixation Cross Sternberg Letters after Encoding	9236565	0	1	12495	2	0	next	other	0
Fage_P114b	221	Pulse	99	9239463	2898	1
Fage_P114b	222	Picture	Stroop Sternberg	9249060	0	1	24825	2	0	next	hit	1034
Fage_P114b	222	Pulse	99	9251862	2802	1
Fage_P114b	222	Response	1	9256442	7382	1
Fage_P114b	222	Pulse	99	9264262	15202	1
Fage_P114b	223	Picture	Fixation Cross Sternberg Letters after Stroop	9273885	0	1	37319	2	0	next	other	0
Fage_P114b	223	Pulse	99	9276662	2777	1
Fage_P114b	223	Pulse	99	9289062	15177	1
Fage_P114b	223	Pulse	99	9301461	27576	1
Fage_P114b	224	Picture	Retrieval Sternberg Letters	9311204	0	1	24824	2	0	next	incorrect	1042
Fage_P114b	224	Pulse	99	9313861	2657	1
Fage_P114b	224	Response	2	9320231	9027	1
Fage_P114b	224	Pulse	99	9326261	15057	1
Fage_P114b	225	Picture	Fixation Cross after Retrieval	9336028	0	1	124620	3	0	next	other	0
Fage_P114b	225	Pulse	99	9338661	2633	1
Fage_P114b	225	Pulse	99	9351060	15032	1
Fage_P114b	225	Pulse	99	9363460	27432	1
Fage_P114b	225	Pulse	99	9375860	39832	1
Fage_P114b	225	Pulse	99	9388260	52232	1
Fage_P114b	225	Pulse	99	9400659	64631	1
Fage_P114b	225	Pulse	99	9413059	77031	1
Fage_P114b	225	Pulse	99	9425459	89431	1
Fage_P114b	225	Pulse	99	9437859	101831	1
Fage_P114b	225	Pulse	99	9450259	114231	1
Fage_P114b	226	Picture	Encoding Sternberg Letters	9460648	0	2	24825	3	0	next	other	0
Fage_P114b	226	Pulse	99	9462658	2010	1
Fage_P114b	226	Pulse	99	9475058	14410	1
Fage_P114b	227	Picture	Fixation Cross Sternberg Letters after Encoding	9485473	0	1	12495	2	0	next	other	0
Fage_P114b	227	Pulse	99	9487458	1985	1
Fage_P114b	228	Picture	Stroop Sternberg	9497968	0	1	24824	2	0	next	incorrect	1062
Fage_P114b	228	Pulse	99	9499858	1890	1
Fage_P114b	228	Response	2	9507528	9560	1
Fage_P114b	228	Pulse	99	9512257	14289	1
Fage_P114b	229	Picture	Fixation Cross Sternberg Letters after Stroop	9522792	0	1	37320	2	0	next	other	0
Fage_P114b	229	Pulse	99	9524657	1865	1
Fage_P114b	229	Pulse	99	9537057	14265	1
Fage_P114b	229	Pulse	99	9549457	26665	1
Fage_P114b	230	Picture	Retrieval Sternberg Letters	9560112	0	1	24824	2	0	next	incorrect	1070
Fage_P114b	230	Pulse	99	9561857	1745	1
Fage_P114b	230	Response	2	9569676	9564	1
Fage_P114b	230	Pulse	99	9574256	14144	1
Fage_P114b	231	Picture	Fixation Cross after Retrieval	9584936	0	1	124620	2	0	next	other	0
Fage_P114b	231	Pulse	99	9586656	1720	1
Fage_P114b	231	Pulse	99	9599056	14120	1
Fage_P114b	231	Pulse	99	9611456	26520	1
Fage_P114b	231	Pulse	99	9623855	38919	1
Fage_P114b	231	Pulse	99	9636255	51319	1
Fage_P114b	231	Pulse	99	9648655	63719	1
Fage_P114b	231	Pulse	99	9661055	76119	1
Fage_P114b	231	Pulse	99	9673454	88518	1
Fage_P114b	231	Pulse	99	9685854	100918	1
Fage_P114b	231	Pulse	99	9698254	113318	1
Fage_P114b	232	Picture	Encoding Sternberg Letters	9709556	0	1	24824	2	0	next	other	0
Fage_P114b	232	Pulse	99	9710654	1098	1
Fage_P114b	232	Pulse	99	9723053	13497	1
Fage_P114b	233	Picture	Fixation Cross Sternberg Letters after Encoding	9734380	0	1	12496	2	0	next	other	0
Fage_P114b	233	Pulse	99	9735453	1073	1
Fage_P114b	234	Picture	Stroop Sternberg	9746876	0	1	24824	2	0	next	incorrect	1090
Fage_P114b	234	Pulse	99	9747853	977	1
Fage_P114b	234	Response	2	9754513	7637	1
Fage_P114b	234	Pulse	99	9760253	13377	1
Fage_P114b	235	Picture	Fixation Cross Sternberg Letters after Stroop	9771700	0	1	37319	2	0	next	other	0
Fage_P114b	235	Pulse	99	9772653	953	1
Fage_P114b	235	Pulse	99	9785052	13352	1
Fage_P114b	235	Pulse	99	9797452	25752	1
Fage_P114b	236	Picture	Retrieval Sternberg Letters	9809019	0	1	24824	2	0	next	incorrect	1098
Fage_P114b	236	Pulse	99	9809852	833	1
Fage_P114b	236	Response	2	9818652	9633	1
Fage_P114b	236	Pulse	99	9822251	13232	1
Fage_P114b	237	Picture	Fixation Cross after Retrieval	9833843	0	1	112292	2	0	next	other	0
Fage_P114b	237	Pulse	99	9834651	808	1
Fage_P114b	237	Pulse	99	9847051	13208	1
Fage_P114b	237	Pulse	99	9859451	25608	1
Fage_P114b	237	Pulse	99	9871851	38008	1
Fage_P114b	237	Pulse	99	9884251	50408	1
Fage_P114b	237	Pulse	99	9896650	62807	1
Fage_P114b	237	Pulse	99	9909050	75207	1
Fage_P114b	237	Pulse	99	9921450	87607	1
Fage_P114b	237	Pulse	99	9933850	100007	1
Fage_P114b	238	Picture	Encoding Sternberg Letters	9946135	0	1	24824	2	0	next	other	0
Fage_P114b	238	Pulse	99	9946249	114	1
Fage_P114b	238	Pulse	99	9958649	12514	1
Fage_P114b	239	Picture	Fixation Cross Sternberg Letters after Encoding	9970959	0	1	12495	2	0	next	other	0
Fage_P114b	239	Pulse	99	9971049	90	1
Fage_P114b	239	Pulse	99	9983448	12489	2
Fage_P114b	240	Picture	Stroop Sternberg	9983454	0	1	24824	3	0	next	incorrect	1117
Fage_P114b	240	Response	2	9992708	9254	1
Fage_P114b	240	Pulse	99	9995848	12394	1
Fage_P114b	240	Pulse	99	10008248	24794	1
Fage_P114b	241	Picture	Fixation Cross Sternberg Letters after Stroop	10008278	0	2	37320	3	0	next	other	0
Fage_P114b	241	Pulse	99	10020648	12370	1
Fage_P114b	241	Pulse	99	10033048	24770	1
Fage_P114b	241	Pulse	99	10045447	37169	1
Fage_P114b	242	Picture	Retrieval Sternberg Letters	10045598	0	1	24824	2	0	next	miss	0
Fage_P114b	242	Pulse	99	10057847	12249	1
Fage_P114b	242	Pulse	99	10070247	24649	1
Fage_P114b	243	Picture	Fixation Cross after Retrieval	10070422	0	1	137116	2	0	next	false_alarm	1128
Fage_P114b	243	Response	2	10071117	695	1
Fage_P114b	243	Pulse	99	10082647	12225	1
Fage_P114b	243	Pulse	99	10095047	24625	1
Fage_P114b	243	Pulse	99	10107446	37024	1
Fage_P114b	243	Pulse	99	10119846	49424	1
Fage_P114b	243	Pulse	99	10132246	61824	1
Fage_P114b	243	Pulse	99	10144645	74223	1
Fage_P114b	243	Pulse	99	10157045	86623	1
Fage_P114b	243	Pulse	99	10169445	99023	1
Fage_P114b	243	Pulse	99	10181845	111423	1
Fage_P114b	243	Pulse	99	10194245	123823	1
Fage_P114b	243	Pulse	99	10206644	136222	1
Fage_P114b	244	Picture	Encoding Sternberg Letters	10207538	0	1	24824	2	0	next	other	0
Fage_P114b	244	Pulse	99	10219044	11506	1
Fage_P114b	244	Pulse	99	10231444	23906	1
Fage_P114b	245	Picture	Fixation Cross Sternberg Letters after Encoding	10232362	0	1	12495	2	0	next	other	0
Fage_P114b	245	Pulse	99	10243844	11482	1
Fage_P114b	246	Picture	Stroop Sternberg	10244857	0	1	24824	2	0	next	incorrect	1146
Fage_P114b	246	Response	2	10252544	7687	1
Fage_P114b	246	Pulse	99	10256243	11386	1
Fage_P114b	246	Pulse	99	10268643	23786	1
Fage_P114b	247	Picture	Fixation Cross Sternberg Letters after Stroop	10269681	0	1	37320	2	0	next	other	0
Fage_P114b	247	Pulse	99	10281043	11362	1
Fage_P114b	247	Pulse	99	10293443	23762	1
Fage_P114b	247	Pulse	99	10305843	36162	1
Fage_P114b	248	Picture	Retrieval Sternberg Letters	10307001	0	1	24824	2	0	next	incorrect	1154
Fage_P114b	248	Response	2	10317702	10701	1
Fage_P114b	248	Pulse	99	10318242	11241	1
Fage_P114b	248	Pulse	99	10330642	23641	1
Fage_P114b	249	Picture	Fixation Cross after Retrieval	10331825	0	1	149444	2	0	next	other	0
Fage_P114b	249	Pulse	99	10343042	11217	1
Fage_P114b	249	Pulse	99	10355442	23617	1
Fage_P114b	249	Pulse	99	10367841	36016	1
Fage_P114b	249	Pulse	99	10380241	48416	1
Fage_P114b	249	Pulse	99	10392641	60816	1
Fage_P114b	249	Pulse	99	10405041	73216	1
Fage_P114b	249	Pulse	99	10417440	85615	1
Fage_P114b	249	Pulse	99	10429840	98015	1
Fage_P114b	249	Pulse	99	10442240	110415	1
Fage_P114b	249	Pulse	99	10454650	122825	1
Fage_P114b	249	Pulse	99	10467050	135225	1
Fage_P114b	249	Pulse	99	10479449	147624	1
Fage_P114b	250	Picture	Encoding Sternberg Letters	10481269	0	1	24825	2	0	next	other	0
Fage_P114b	250	Pulse	99	10491849	10580	1
Fage_P114b	250	Pulse	99	10504249	22980	1
Fage_P114b	251	Picture	Fixation Cross Sternberg Letters after Encoding	10506094	0	1	12495	2	0	next	other	0
Fage_P114b	251	Pulse	99	10516649	10555	1
Fage_P114b	252	Picture	Stroop Sternberg	10518589	0	1	24824	2	0	next	hit	1177
Fage_P114b	252	Pulse	99	10529048	10459	1
Fage_P114b	252	Response	1	10529278	10689	1
Fage_P114b	252	Pulse	99	10541448	22859	1
Fage_P114b	253	Picture	Fixation Cross Sternberg Letters after Stroop	10543413	0	1	37319	3	0	next	other	0
Fage_P114b	253	Pulse	99	10553848	10435	1
Fage_P114b	253	Pulse	99	10566248	22835	1
Fage_P114b	253	Pulse	99	10578647	35234	1
Fage_P114b	254	Picture	Retrieval Sternberg Letters	10580732	0	2	24825	3	0	next	hit	1184
Fage_P114b	254	Response	1	10590137	9405	1
Fage_P114b	254	Pulse	99	10591047	10315	1
Fage_P114b	254	Pulse	99	10603447	22715	1
Fage_P114b	255	Picture	Fixation Cross after Retrieval	10605557	0	1	137115	2	0	next	other	0
Fage_P114b	255	Pulse	99	10615847	10290	1
Fage_P114b	255	Pulse	99	10628247	22690	1
Fage_P114b	255	Pulse	99	10640646	35089	1
Fage_P114b	255	Pulse	99	10653046	47489	1
Fage_P114b	255	Pulse	99	10665446	59889	1
Fage_P114b	255	Pulse	99	10677846	72289	1
Fage_P114b	255	Pulse	99	10690245	84688	1
Fage_P114b	255	Pulse	99	10702645	97088	1
Fage_P114b	255	Pulse	99	10715045	109488	1
Fage_P114b	255	Pulse	99	10727445	121888	1
Fage_P114b	255	Pulse	99	10739844	134287	1
Fage_P114b	256	Picture	Encoding Sternberg Letters	10742672	0	1	24824	3	0	next	other	0
Fage_P114b	256	Pulse	99	10752244	9572	1
Fage_P114b	256	Pulse	99	10764644	21972	1
Fage_P114b	257	Picture	Fixation Cross Sternberg Letters after Encoding	10767496	0	2	12496	3	0	next	other	0
Fage_P114b	257	Pulse	99	10777044	9548	1
Fage_P114b	258	Picture	Stroop Sternberg	10779992	0	1	24824	2	0	next	incorrect	1206
Fage_P114b	258	Pulse	99	10789444	9452	1
Fage_P114b	258	Response	2	10789743	9751	1
Fage_P114b	258	Pulse	99	10801843	21851	1
Fage_P114b	259	Picture	Fixation Cross Sternberg Letters after Stroop	10804816	0	1	37319	2	0	next	other	0
Fage_P114b	259	Pulse	99	10814243	9427	1
Fage_P114b	259	Pulse	99	10826643	21827	1
Fage_P114b	259	Pulse	99	10839043	34227	1
Fage_P114b	260	Picture	Retrieval Sternberg Letters	10842135	0	1	24824	3	0	next	incorrect	1213
Fage_P114b	260	Response	2	10850902	8767	1
Fage_P114b	260	Pulse	99	10851442	9307	1
Fage_P114b	260	Pulse	99	10863842	21707	1
Fage_P114b	261	Picture	Fixation Cross after Retrieval	10866959	0	2	112292	3	0	next	other	0
Fage_P114b	261	Pulse	99	10876242	9283	1
Fage_P114b	261	Pulse	99	10888642	21683	1
Fage_P114b	261	Pulse	99	10901041	34082	1
Fage_P114b	261	Pulse	99	10913441	46482	1
Fage_P114b	261	Pulse	99	10925841	58882	1
Fage_P114b	261	Pulse	99	10938241	71282	1
Fage_P114b	261	Pulse	99	10950640	83681	1
Fage_P114b	261	Pulse	99	10963040	96081	1
Fage_P114b	261	Pulse	99	10975440	108481	1
Fage_P114b	262	Picture	Encoding Sternberg Letters	10979251	0	1	24824	2	0	next	other	0
Fage_P114b	262	Pulse	99	10987840	8589	1
Fage_P114b	262	Pulse	99	11000239	20988	1
Fage_P114b	263	Picture	Fixation Cross Sternberg Letters after Encoding	11004075	0	1	12496	2	0	next	other	0
Fage_P114b	263	Pulse	99	11012639	8564	1
Fage_P114b	264	Picture	Stroop Sternberg	11016571	0	1	24824	2	0	next	incorrect	1232
Fage_P114b	264	Response	2	11024409	7838	1
Fage_P114b	264	Pulse	99	11025039	8468	1
Fage_P114b	264	Pulse	99	11037439	20868	1
Fage_P114b	265	Picture	Fixation Cross Sternberg Letters after Stroop	11041395	0	1	37319	2	0	next	other	0
Fage_P114b	265	Pulse	99	11049839	8444	1
Fage_P114b	265	Pulse	99	11062238	20843	1
Fage_P114b	265	Pulse	99	11074638	33243	1
Fage_P114b	266	Picture	Retrieval Sternberg Letters	11078714	0	1	24824	2	0	next	incorrect	1241
Fage_P114b	266	Pulse	99	11087038	8324	1
Fage_P114b	266	Response	2	11095138	16424	1
Fage_P114b	266	Pulse	99	11099438	20724	1
Fage_P114b	267	Picture	Fixation Cross after Retrieval	11103538	0	1	149445	2	0	next	other	0
Fage_P114b	267	Pulse	99	11111837	8299	1
Fage_P114b	267	Pulse	99	11124237	20699	1
Fage_P114b	267	Pulse	99	11136637	33099	1
Fage_P114b	267	Pulse	99	11149037	45499	1
Fage_P114b	267	Pulse	99	11161436	57898	1
Fage_P114b	267	Pulse	99	11173836	70298	1
Fage_P114b	267	Pulse	99	11186236	82698	1
Fage_P114b	267	Pulse	99	11198636	95098	1
Fage_P114b	267	Pulse	99	11211036	107498	1
Fage_P114b	267	Pulse	99	11223435	119897	1
Fage_P114b	267	Pulse	99	11235835	132297	1
Fage_P114b	267	Pulse	99	11248235	144697	1
Fage_P114b	268	Picture	Encoding Sternberg Letters	11252983	0	1	24824	2	0	next	other	0
Fage_P114b	268	Pulse	99	11260635	7652	1
Fage_P114b	268	Pulse	99	11273034	20051	1
Fage_P114b	269	Picture	Fixation Cross Sternberg Letters after Encoding	11277807	0	1	12495	2	0	next	other	0
Fage_P114b	269	Pulse	99	11285434	7627	1
Fage_P114b	270	Picture	Stroop Sternberg	11290302	0	1	24824	2	0	next	incorrect	1263
Fage_P114b	270	Pulse	99	11297834	7532	1
Fage_P114b	270	Response	2	11300474	10172	1
Fage_P114b	270	Pulse	99	11310234	19932	1
Fage_P114b	271	Picture	Fixation Cross Sternberg Letters after Stroop	11315126	0	1	37320	2	0	next	other	0
Fage_P114b	271	Pulse	99	11322634	7508	1
Fage_P114b	271	Pulse	99	11335033	19907	1
Fage_P114b	271	Pulse	99	11347433	32307	1
Fage_P114b	272	Picture	Retrieval Sternberg Letters	11352446	0	1	24824	2	0	next	hit	1271
Fage_P114b	272	Pulse	99	11359833	7387	1
Fage_P114b	272	Response	1	11364013	11567	1
Fage_P114b	272	Pulse	99	11372232	19786	1
Fage_P114b	273	Picture	Fixation Cross after Retrieval	11377270	0	1	124620	2	0	next	other	0
Fage_P114b	273	Pulse	99	11384632	7362	1
Fage_P114b	273	Pulse	99	11397032	19762	1
Fage_P114b	273	Pulse	99	11409432	32162	1
Fage_P114b	273	Pulse	99	11421832	44562	1
Fage_P114b	273	Pulse	99	11434231	56961	1
Fage_P114b	273	Pulse	99	11446631	69361	1
Fage_P114b	273	Pulse	99	11459031	81761	1
Fage_P114b	273	Pulse	99	11471431	94161	1
Fage_P114b	273	Pulse	99	11483830	106560	1
Fage_P114b	273	Pulse	99	11496230	118960	1
Fage_P114b	274	Picture	Encoding Sternberg Letters	11501890	0	1	24824	3	0	next	other	0
Fage_P114b	274	Pulse	99	11508630	6740	1
Fage_P114b	274	Pulse	99	11521030	19140	1
Fage_P114b	275	Picture	Fixation Cross Sternberg Letters after Encoding	11526714	0	2	12496	3	0	next	other	0
Fage_P114b	275	Pulse	99	11533430	6716	1
Fage_P114b	276	Picture	Stroop Sternberg	11539210	0	1	24824	2	0	next	incorrect	1291
Fage_P114b	276	Pulse	99	11545829	6619	1
Fage_P114b	276	Response	2	11546249	7039	1
Fage_P114b	276	Pulse	99	11558229	19019	1
Fage_P114b	277	Picture	Fixation Cross Sternberg Letters after Stroop	11564034	0	1	37319	3	0	next	other	0
Fage_P114b	277	Pulse	99	11570629	6595	1
Fage_P114b	277	Pulse	99	11583029	18995	1
Fage_P114b	277	Pulse	99	11595428	31394	1
Fage_P114b	278	Picture	Retrieval Sternberg Letters	11601353	0	2	24825	3	0	next	hit	1299
Fage_P114b	278	Pulse	99	11607828	6475	1
Fage_P114b	278	Response	1	11610328	8975	1
Fage_P114b	278	Pulse	99	11620228	18875	1
Fage_P114b	279	Picture	Fixation Cross after Retrieval	11626178	0	1	112291	2	0	next	other	0
Fage_P114b	279	Pulse	99	11632628	6450	1
Fage_P114b	279	Pulse	99	11645027	18849	1
Fage_P114b	279	Pulse	99	11657427	31249	1
Fage_P114b	279	Pulse	99	11669827	43649	1
Fage_P114b	279	Pulse	99	11682227	56049	1
Fage_P114b	279	Pulse	99	11694626	68448	1
Fage_P114b	279	Pulse	99	11707026	80848	1
Fage_P114b	279	Pulse	99	11719426	93248	1
Fage_P114b	279	Pulse	99	11731826	105648	1
Fage_P114b	280	Picture	Encoding Sternberg Letters	11738469	0	1	24824	2	0	next	other	0
Fage_P114b	280	Pulse	99	11744226	5757	1
Fage_P114b	280	Pulse	99	11756625	18156	1
Fage_P114b	281	Picture	Fixation Cross Sternberg Letters after Encoding	11763293	0	1	12496	2	0	next	other	0
Fage_P114b	281	Pulse	99	11769025	5732	1
Fage_P114b	282	Picture	Stroop Sternberg	11775789	0	1	24824	2	0	next	hit	1318
Fage_P114b	282	Pulse	99	11781425	5636	1
Fage_P114b	282	Response	1	11784335	8546	1
Fage_P114b	282	Pulse	99	11793825	18036	1
Fage_P114b	283	Picture	Fixation Cross Sternberg Letters after Stroop	11800613	0	1	37319	2	0	next	other	0
Fage_P114b	283	Pulse	99	11806224	5611	1
Fage_P114b	283	Pulse	99	11818624	18011	1
Fage_P114b	283	Pulse	99	11831024	30411	1
Fage_P114b	284	Picture	Retrieval Sternberg Letters	11837932	0	1	24824	2	0	next	hit	1327
Fage_P114b	284	Pulse	99	11843424	5492	1
Fage_P114b	284	Pulse	99	11855823	17891	1
Fage_P114b	284	Response	1	11856953	19021	1
Fage_P114b	285	Picture	Fixation Cross after Retrieval	11862756	0	1	137116	2	0	next	other	0
Fage_P114b	285	Pulse	99	11868223	5467	1
Fage_P114b	285	Pulse	99	11880623	17867	1
Fage_P114b	285	Pulse	99	11893023	30267	1
Fage_P114b	285	Pulse	99	11905423	42667	1
Fage_P114b	285	Pulse	99	11917822	55066	1
Fage_P114b	285	Pulse	99	11930222	67466	1
Fage_P114b	285	Pulse	99	11942622	79866	1
Fage_P114b	285	Pulse	99	11955022	92266	1
Fage_P114b	285	Pulse	99	11967421	104665	1
Fage_P114b	285	Pulse	99	11979821	117065	1
Fage_P114b	285	Pulse	99	11992221	129465	1
Fage_P114b	286	Picture	Encoding Sternberg Letters	11999872	0	1	24824	2	0	next	other	0
Fage_P114b	286	Pulse	99	12004621	4749	1
Fage_P114b	286	Pulse	99	12017020	17148	1
Fage_P114b	287	Picture	Fixation Cross Sternberg Letters after Encoding	12024696	0	1	12496	2	0	next	other	0
Fage_P114b	287	Pulse	99	12029420	4724	1
Fage_P114b	288	Picture	Stroop Sternberg	12037192	0	1	24824	2	0	next	hit	1347
Fage_P114b	288	Pulse	99	12041820	4628	1
Fage_P114b	288	Response	1	12044900	7708	1
Fage_P114b	288	Pulse	99	12054220	17028	1
Fage_P114b	289	Picture	Fixation Cross Sternberg Letters after Stroop	12062016	0	1	37319	2	0	next	other	0
Fage_P114b	289	Pulse	99	12066620	4604	1
Fage_P114b	289	Pulse	99	12079019	17003	1
Fage_P114b	289	Pulse	99	12091419	29403	1
Fage_P114b	290	Picture	Retrieval Sternberg Letters	12099335	0	1	24824	2	0	next	incorrect	1355
Fage_P114b	290	Pulse	99	12103819	4484	1
Fage_P114b	290	Response	2	12107189	7854	1
Fage_P114b	290	Pulse	99	12116219	16884	1
Fage_P114b	291	Picture	Fixation Cross after Retrieval	12124159	0	1	112292	2	0	next	other	0
Fage_P114b	291	Pulse	99	12128619	4460	1
Fage_P114b	291	Pulse	99	12141018	16859	1
Fage_P114b	291	Pulse	99	12153418	29259	1
Fage_P114b	291	Pulse	99	12165818	41659	1
Fage_P114b	291	Pulse	99	12178217	54058	1
Fage_P114b	291	Pulse	99	12190617	66458	1
Fage_P114b	291	Pulse	99	12203017	78858	1
Fage_P114b	291	Pulse	99	12215417	91258	1
Fage_P114b	291	Pulse	99	12227816	103657	1
Fage_P114b	292	Picture	End Sternberg	12236451	0	1	37319	2	0	next	other	0
Fage_P114b	292	Pulse	99	12240216	3765	1
Fage_P114b	292	Pulse	99	12252616	16165	1
Fage_P114b	292	Pulse	99	12265016	28565	1
Fage_P114b	293	Picture	Instruction Stroop	12273770	0	1	37320	2	0	next	other	0
Fage_P114b	293	Pulse	99	12277416	3646	1
Fage_P114b	293	Pulse	99	12289815	16045	1
Fage_P114b	293	Pulse	99	12302215	28445	1
Fage_P114b	294	Picture	stroop neutral close	12311090	0	1	24824	2	0	next	incorrect	1377
Fage_P114b	294	Pulse	99	12314615	3525	1
Fage_P114b	294	Response	2	12319565	8475	1
Fage_P114b	294	Pulse	99	12327025	15935	1
Fage_P114b	295	Picture	stroop neutral close	12335914	0	1	24824	3	0	next	hit	1381
Fage_P114b	295	Pulse	99	12339424	3510	1
Fage_P114b	295	Response	1	12343634	7720	1
Fage_P114b	295	Pulse	99	12351824	15910	1
Fage_P114b	296	Picture	stroop neutral close	12360738	0	2	24824	3	0	next	incorrect	1385
Fage_P114b	296	Pulse	99	12364224	3486	1
Fage_P114b	296	Response	2	12368454	7716	1
Fage_P114b	296	Pulse	99	12376624	15886	1
Fage_P114b	297	Picture	stroop neutral close	12385562	0	1	24824	2	0	next	incorrect	1389
Fage_P114b	297	Pulse	99	12389024	3462	1
Fage_P114b	297	Response	2	12394423	8861	1
Fage_P114b	297	Pulse	99	12401423	15861	1
Fage_P114b	298	Picture	stroop neutral close	12410386	0	1	24991	2	0	next	hit	1393
Fage_P114b	298	Pulse	99	12413823	3437	1
Fage_P114b	298	Response	1	12417623	7237	1
Fage_P114b	298	Pulse	99	12426223	15837	1
Fage_P114b	299	Picture	stroop neutral close	12435377	0	1	24824	2	0	next	incorrect	1397
Fage_P114b	299	Pulse	99	12438623	3246	1
Fage_P114b	299	Response	2	12444592	9215	1
Fage_P114b	299	Pulse	99	12451022	15645	1
Fage_P114b	300	Picture	Fixation Cross Stroop	12460201	0	1	124620	3	0	next	other	0
Fage_P114b	300	Pulse	99	12463422	3221	1
Fage_P114b	300	Pulse	99	12475822	15621	1
Fage_P114b	300	Pulse	99	12488222	28021	1
Fage_P114b	300	Pulse	99	12500621	40420	1
Fage_P114b	300	Pulse	99	12513021	52820	1
Fage_P114b	300	Pulse	99	12525421	65220	1
Fage_P114b	300	Pulse	99	12537821	77620	1
Fage_P114b	300	Pulse	99	12550220	90019	1
Fage_P114b	300	Pulse	99	12562620	102419	1
Fage_P114b	300	Pulse	99	12575020	114819	1
Fage_P114b	301	Picture	stroop neutral close	12584821	0	2	24825	3	0	next	hit	1412
Fage_P114b	301	Pulse	99	12587420	2599	1
Fage_P114b	301	Response	1	12593349	8528	1
Fage_P114b	301	Pulse	99	12599819	14998	1
Fage_P114b	302	Picture	stroop neutral close	12609646	0	1	24990	2	0	next	incorrect	1416
Fage_P114b	302	Pulse	99	12612219	2573	1
Fage_P114b	302	Response	2	12618789	9143	1
Fage_P114b	302	Pulse	99	12624619	14973	1
Fage_P114b	303	Picture	stroop neutral close	12634636	0	1	24824	3	0	next	incorrect	1420
Fage_P114b	303	Pulse	99	12637019	2383	1
Fage_P114b	303	Response	2	12642209	7573	1
Fage_P114b	303	Pulse	99	12649419	14783	1
Fage_P114b	304	Picture	stroop neutral close	12659460	0	2	24825	3	0	next	incorrect	1424
Fage_P114b	304	Pulse	99	12661818	2358	1
Fage_P114b	304	Response	2	12668118	8658	1
Fage_P114b	304	Pulse	99	12674218	14758	1
Fage_P114b	305	Picture	stroop neutral close	12684285	0	1	24824	2	0	next	hit	1428
Fage_P114b	305	Pulse	99	12686618	2333	1
Fage_P114b	305	Response	1	12690908	6623	1
Fage_P114b	305	Pulse	99	12699018	14733	1
Fage_P114b	306	Picture	stroop neutral close	12709109	0	1	24824	2	0	next	incorrect	1432
Fage_P114b	306	Pulse	99	12711417	2308	1
Fage_P114b	306	Response	2	12717677	8568	1
Fage_P114b	306	Pulse	99	12723817	14708	1
Fage_P114b	307	Picture	Fixation Cross Stroop	12733933	0	1	124620	2	0	next	other	0
Fage_P114b	307	Pulse	99	12736217	2284	1
Fage_P114b	307	Pulse	99	12748617	14684	1
Fage_P114b	307	Pulse	99	12761016	27083	1
Fage_P114b	307	Pulse	99	12773416	39483	1
Fage_P114b	307	Pulse	99	12785816	51883	1
Fage_P114b	307	Pulse	99	12798216	64283	1
Fage_P114b	307	Pulse	99	12810616	76683	1
Fage_P114b	307	Pulse	99	12823015	89082	1
Fage_P114b	307	Pulse	99	12835415	101482	1
Fage_P114b	307	Pulse	99	12847815	113882	1
Fage_P114b	308	Picture	stroop neutral close	12858553	0	1	24824	2	0	next	hit	1447
Fage_P114b	308	Pulse	99	12860215	1662	1
Fage_P114b	308	Response	1	12866614	8061	1
Fage_P114b	308	Pulse	99	12872614	14061	1
Fage_P114b	309	Picture	stroop neutral close	12883377	0	1	24991	2	0	next	incorrect	1451
Fage_P114b	309	Pulse	99	12885014	1637	1
Fage_P114b	309	Response	2	12890444	7067	1
Fage_P114b	309	Pulse	99	12897414	14037	1
Fage_P114b	310	Picture	stroop neutral close	12908368	0	1	24824	2	0	next	incorrect	1455
Fage_P114b	310	Pulse	99	12909814	1446	1
Fage_P114b	310	Response	2	12917013	8645	1
Fage_P114b	310	Pulse	99	12922213	13845	1
Fage_P114b	311	Picture	stroop neutral close	12933192	0	1	24991	2	0	next	incorrect	1459
Fage_P114b	311	Pulse	99	12934613	1421	1
Fage_P114b	311	Response	2	12941013	7821	1
Fage_P114b	311	Pulse	99	12947013	13821	1
Fage_P114b	312	Picture	stroop neutral close	12958183	0	1	24990	3	0	next	hit	1463
Fage_P114b	312	Pulse	99	12959413	1230	1
Fage_P114b	312	Response	1	12967363	9180	1
Fage_P114b	312	Pulse	99	12971812	13629	1
Fage_P114b	313	Picture	stroop neutral close	12983173	0	2	24825	3	0	next	hit	1467
Fage_P114b	313	Pulse	99	12984212	1039	1
Fage_P114b	313	Response	1	12991462	8289	1
Fage_P114b	313	Pulse	99	12996612	13439	1
Fage_P114b	314	Picture	Fixation Cross Stroop	13007998	0	1	124620	2	0	next	other	0
Fage_P114b	314	Pulse	99	13009012	1014	1
Fage_P114b	314	Pulse	99	13021412	13414	1
Fage_P114b	314	Pulse	99	13033811	25813	1
Fage_P114b	314	Pulse	99	13046211	38213	1
Fage_P114b	314	Pulse	99	13058611	50613	1
Fage_P114b	314	Pulse	99	13071011	63013	1
Fage_P114b	314	Pulse	99	13083410	75412	1
Fage_P114b	314	Pulse	99	13095810	87812	1
Fage_P114b	314	Pulse	99	13108210	100212	1
Fage_P114b	314	Pulse	99	13120610	112612	1
Fage_P114b	315	Picture	stroop neutral close	13132618	0	1	24991	2	0	next	incorrect	1482
Fage_P114b	315	Pulse	99	13133010	392	1
Fage_P114b	315	Response	2	13139719	7101	1
Fage_P114b	315	Pulse	99	13145409	12791	1
Fage_P114b	316	Picture	stroop neutral close	13157609	0	1	24990	3	0	next	hit	1486
Fage_P114b	316	Pulse	99	13157809	200	1
Fage_P114b	316	Response	1	13165959	8350	1
Fage_P114b	316	Pulse	99	13170209	12600	1
Fage_P114b	317	Picture	stroop neutral close	13182599	0	2	24825	3	0	next	incorrect	1490
Fage_P114b	317	Pulse	99	13182609	10	1
Fage_P114b	317	Response	2	13190098	7499	1
Fage_P114b	317	Pulse	99	13195008	12409	1
Fage_P114b	317	Pulse	99	13207406	24807	3
Fage_P114b	318	Picture	stroop neutral close	13207424	0	1	24990	2	0	next	incorrect	1494
Fage_P114b	318	Response	2	13214758	7334	1
Fage_P114b	318	Pulse	99	13219808	12384	1
Fage_P114b	318	Pulse	99	13232208	24784	1
Fage_P114b	319	Picture	stroop neutral close	13232414	0	1	24991	2	0	next	incorrect	1498
Fage_P114b	319	Response	2	13242187	9773	1
Fage_P114b	319	Pulse	99	13244607	12193	1
Fage_P114b	319	Pulse	99	13257007	24593	1
Fage_P114b	320	Picture	stroop neutral close	13257405	0	1	24824	2	0	next	incorrect	1502
Fage_P114b	320	Response	2	13264057	6652	1
Fage_P114b	320	Pulse	99	13269407	12002	1
Fage_P114b	320	Pulse	99	13281807	24402	1
Fage_P114b	321	Picture	Fixation Cross Stroop	13282229	0	1	124620	3	0	next	other	0
Fage_P114b	321	Pulse	99	13294207	11978	1
Fage_P114b	321	Pulse	99	13306606	24377	1
Fage_P114b	321	Pulse	99	13319006	36777	1
Fage_P114b	321	Pulse	99	13331406	49177	1
Fage_P114b	321	Pulse	99	13343805	61576	1
Fage_P114b	321	Pulse	99	13356205	73976	1
Fage_P114b	321	Pulse	99	13368605	86376	1
Fage_P114b	321	Pulse	99	13381005	98776	1
Fage_P114b	321	Pulse	99	13393405	111176	1
Fage_P114b	321	Pulse	99	13405804	123575	1
Fage_P114b	322	Picture	stroop maximum incongruent	13406849	0	2	24825	3	0	next	hit	1517
Fage_P114b	322	Response	1	13417834	10985	1
Fage_P114b	322	Pulse	99	13418204	11355	1
Fage_P114b	322	Pulse	99	13430604	23755	1
Fage_P114b	323	Picture	stroop maximum incongruent	13431674	0	1	24824	2	0	next	hit	1522
Fage_P114b	323	Pulse	99	13443004	11330	1
Fage_P114b	323	Response	1	13444573	12899	1
Fage_P114b	323	Pulse	99	13455403	23729	1
Fage_P114b	324	Picture	stroop maximum incongruent	13456498	0	1	24824	2	0	next	hit	1525
Fage_P114b	324	Response	1	13466203	9705	1
Fage_P114b	324	Pulse	99	13467803	11305	1
Fage_P114b	324	Pulse	99	13480203	23705	1
Fage_P114b	325	Picture	stroop maximum incongruent	13481322	0	1	24824	2	0	next	incorrect	1529
Fage_P114b	325	Response	2	13492493	11171	1
Fage_P114b	325	Pulse	99	13492603	11281	1
Fage_P114b	325	Pulse	99	13505002	23680	1
Fage_P114b	326	Picture	stroop maximum incongruent	13506146	0	1	24824	2	0	next	hit	1533
Fage_P114b	326	Response	1	13515632	9486	1
Fage_P114b	326	Pulse	99	13517402	11256	1
Fage_P114b	326	Pulse	99	13529802	23656	1
Fage_P114b	327	Picture	stroop maximum incongruent	13530970	0	1	24824	2	0	next	incorrect	1537
Fage_P114b	327	Response	2	13540232	9262	1
Fage_P114b	327	Pulse	99	13542202	11232	1
Fage_P114b	327	Pulse	99	13554602	23632	1
Fage_P114b	328	Picture	Fixation Cross Stroop	13555794	0	1	124621	2	0	next	other	0
Fage_P114b	328	Pulse	99	13567001	11207	1
Fage_P114b	328	Pulse	99	13579401	23607	1
Fage_P114b	328	Pulse	99	13591801	36007	1
Fage_P114b	328	Pulse	99	13604201	48407	1
Fage_P114b	328	Pulse	99	13616600	60806	1
Fage_P114b	328	Pulse	99	13629000	73206	1
Fage_P114b	328	Pulse	99	13641400	85606	1
Fage_P114b	328	Pulse	99	13653800	98006	1
Fage_P114b	328	Pulse	99	13666200	110406	1
Fage_P114b	328	Pulse	99	13678599	122805	1
Fage_P114b	329	Picture	stroop maximum incongruent	13680415	0	1	24824	2	0	next	incorrect	1552
Fage_P114b	329	Response	2	13688569	8154	1
Fage_P114b	329	Pulse	99	13690999	10584	1
Fage_P114b	329	Pulse	99	13703399	22984	1
Fage_P114b	330	Picture	stroop maximum incongruent	13705239	0	1	24823	3	0	next	incorrect	1557
Fage_P114b	330	Pulse	99	13715799	10560	1
Fage_P114b	330	Response	2	13717478	12239	1
Fage_P114b	330	Pulse	99	13728198	22959	1
Fage_P114b	331	Picture	stroop maximum incongruent	13730062	0	2	24825	3	0	next	hit	1560
Fage_P114b	331	Response	1	13737798	7736	1
Fage_P114b	331	Pulse	99	13740598	10536	1
Fage_P114b	331	Pulse	99	13752998	22936	1
Fage_P114b	332	Picture	stroop maximum incongruent	13754887	0	1	24824	2	0	next	hit	1565
Fage_P114b	332	Pulse	99	13765398	10511	1
Fage_P114b	332	Response	1	13766017	11130	1
Fage_P114b	332	Pulse	99	13777797	22910	1
Fage_P114b	333	Picture	stroop maximum incongruent	13779711	0	1	24824	2	0	next	hit	1568
Fage_P114b	333	Response	1	13789407	9696	1
Fage_P114b	333	Pulse	99	13790197	10486	1
Fage_P114b	333	Pulse	99	13802597	22886	1
Fage_P114b	334	Picture	stroop maximum incongruent	13804535	0	1	24824	2	0	next	incorrect	1572
Fage_P114b	334	Response	2	13812637	8102	1
Fage_P114b	334	Pulse	99	13814997	10462	1
Fage_P114b	334	Pulse	99	13827396	22861	1
Fage_P114b	335	Picture	Fixation Cross Stroop	13829359	0	1	124621	2	0	next	other	0
Fage_P114b	335	Pulse	99	13839796	10437	1
Fage_P114b	335	Pulse	99	13852196	22837	1
Fage_P114b	335	Pulse	99	13864596	35237	1
Fage_P114b	335	Pulse	99	13876995	47636	1
Fage_P114b	335	Pulse	99	13889395	60036	1
Fage_P114b	335	Pulse	99	13901795	72436	1
Fage_P114b	335	Pulse	99	13914195	84836	1
Fage_P114b	335	Pulse	99	13926595	97236	1
Fage_P114b	335	Pulse	99	13938994	109635	1
Fage_P114b	335	Pulse	99	13951394	122035	1
Fage_P114b	336	Picture	stroop maximum incongruent	13953980	0	1	24824	2	0	next	hit	1587
Fage_P114b	336	Response	1	13961584	7604	1
Fage_P114b	336	Pulse	99	13963794	9814	1
Fage_P114b	336	Pulse	99	13976194	22214	1
Fage_P114b	337	Picture	stroop maximum incongruent	13978804	0	1	24990	3	0	next	hit	1592
Fage_P114b	337	Pulse	99	13988593	9789	1
Fage_P114b	337	Response	1	13988923	10119	1
Fage_P114b	337	Pulse	99	14000993	22189	1
Fage_P114b	338	Picture	stroop maximum incongruent	14003794	0	2	24825	3	0	next	incorrect	1595
Fage_P114b	338	Response	2	14012623	8829	1
Fage_P114b	338	Pulse	99	14013393	9599	1
Fage_P114b	338	Pulse	99	14025793	21999	1
Fage_P114b	339	Picture	stroop maximum incongruent	14028619	0	1	24824	2	0	next	hit	1599
Fage_P114b	339	Response	1	14035663	7044	1
Fage_P114b	339	Pulse	99	14038192	9573	1
Fage_P114b	339	Pulse	99	14050592	21973	1
Fage_P114b	340	Picture	stroop maximum incongruent	14053443	0	1	24990	2	0	next	hit	1603
Fage_P114b	340	Response	1	14060442	6999	1
Fage_P114b	340	Pulse	99	14062992	9549	1
Fage_P114b	340	Pulse	99	14075392	21949	1
Fage_P114b	341	Picture	stroop maximum incongruent	14078433	0	1	24824	3	0	next	incorrect	1607
Fage_P114b	341	Response	2	14086852	8419	1
Fage_P114b	341	Pulse	99	14087791	9358	1
Fage_P114b	341	Pulse	99	14100191	21758	1
Fage_P114b	342	Picture	Fixation Cross Stroop	14103257	0	2	124621	3	0	next	other	0
Fage_P114b	342	Pulse	99	14112591	9334	1
Fage_P114b	342	Pulse	99	14124991	21734	1
Fage_P114b	342	Pulse	99	14137391	34134	1
Fage_P114b	342	Pulse	99	14149790	46533	1
Fage_P114b	342	Pulse	99	14162190	58933	1
Fage_P114b	342	Pulse	99	14174590	71333	1
Fage_P114b	342	Pulse	99	14186990	83733	1
Fage_P114b	342	Pulse	99	14199389	96132	1
Fage_P114b	342	Pulse	99	14211799	108542	1
Fage_P114b	342	Pulse	99	14224189	120932	1
Fage_P114b	343	Picture	stroop maximum incongruent	14227878	0	1	24824	2	0	next	incorrect	1623
Fage_P114b	343	Pulse	99	14236599	8721	1
Fage_P114b	343	Response	2	14238459	10581	1
Fage_P114b	343	Pulse	99	14248998	21120	1
Fage_P114b	344	Picture	stroop maximum incongruent	14252702	0	1	24991	2	0	next	hit	1626
Fage_P114b	344	Response	1	14259238	6536	1
Fage_P114b	344	Pulse	99	14261398	8696	1
Fage_P114b	344	Pulse	99	14273798	21096	1
Fage_P114b	345	Picture	stroop maximum incongruent	14277693	0	1	24824	2	0	next	incorrect	1631
Fage_P114b	345	Pulse	99	14286198	8505	1
Fage_P114b	345	Response	2	14286208	8515	1
Fage_P114b	345	Pulse	99	14298598	20905	1
Fage_P114b	346	Picture	stroop maximum incongruent	14302517	0	1	24824	2	0	next	incorrect	1635
Fage_P114b	346	Pulse	99	14310997	8480	1
Fage_P114b	346	Response	2	14313537	11020	1
Fage_P114b	346	Pulse	99	14323397	20880	1
Fage_P114b	347	Picture	stroop maximum incongruent	14327341	0	1	24824	2	0	next	incorrect	1638
Fage_P114b	347	Response	2	14335527	8186	1
Fage_P114b	347	Pulse	99	14335797	8456	1
Fage_P114b	347	Pulse	99	14348197	20856	1
Fage_P114b	348	Picture	stroop maximum incongruent	14352165	0	1	24824	2	0	next	incorrect	1643
Fage_P114b	348	Pulse	99	14360596	8431	1
Fage_P114b	348	Response	2	14361816	9651	1
Fage_P114b	348	Pulse	99	14372996	20831	1
Fage_P114b	349	Picture	Fixation Cross Stroop	14376989	0	1	124621	2	0	next	other	0
Fage_P114b	349	Pulse	99	14385396	8407	1
Fage_P114b	349	Pulse	99	14397796	20807	1
Fage_P114b	349	Pulse	99	14410196	33207	1
Fage_P114b	349	Pulse	99	14422595	45606	1
Fage_P114b	349	Pulse	99	14434995	58006	1
Fage_P114b	349	Pulse	99	14447395	70406	1
Fage_P114b	349	Pulse	99	14459795	82806	1
Fage_P114b	349	Pulse	99	14472194	95205	1
Fage_P114b	349	Pulse	99	14484594	107605	1
Fage_P114b	349	Pulse	99	14496994	120005	1
Fage_P114b	350	Picture	End Stroop	14501610	0	1	43666	2	0	next	other	0
Fage_P114b	350	Pulse	99	14509394	7784	1
Fage_P114b	350	Pulse	99	14521793	20183	1
Fage_P114b	350	Pulse	99	14534193	32583	1
