# Supplementary material for: Towards clinical applicability of fMRI via systematic filtering
Source: PLoS One. 2025 May 12;20(5):e0321088. doi: 10.1371/journal.pone.0321088 (PMC12068634; doi:10.1371/journal.pone.0321088)
Supplement: S1 Code — (ZIP) [file pone.0321088.s001.zip › PLOS_DATA_CODE/Logfiles/Fage_P116a-fage.log]

Scenario - Fage Final
Logfile written - 10/21/2013 10:04:24

Subject	Trial	Event Type	Code	Time	TTime	Uncertainty	Duration	Uncertainty	ReqTime	ReqDur	Stim Type	Pair Index

Fage_P116a	1	Pulse	99	104202	114199	1
Fage_P116a	2	Picture	Instruction Sternberg Symbols	104456	0	1	37319	2	0	next	other	0
Fage_P116a	2	Pulse	99	116602	12146	1
Fage_P116a	2	Pulse	99	129001	24545	1
Fage_P116a	2	Pulse	99	141401	36945	1
Fage_P116a	3	Picture	Encoding Sternberg Symbols	141775	0	1	24824	2	0	next	other	0
Fage_P116a	3	Pulse	99	153801	12026	1
Fage_P116a	3	Pulse	99	166200	24425	1
Fage_P116a	4	Picture	Fixation Cross Sternberg Symbols after Encoding	166599	0	1	12496	2	0	next	other	0
Fage_P116a	4	Pulse	99	178600	12001	1
Fage_P116a	5	Picture	Stroop Sternberg	179095	0	1	24823	3	0	next	incorrect	13
Fage_P116a	5	Pulse	99	191000	11905	1
Fage_P116a	5	Response	2	191849	12754	1
Fage_P116a	5	Pulse	99	203399	24304	1
Fage_P116a	6	Picture	Fixation Cross Sternberg Symbols after Stroop	203918	0	2	37320	3	0	next	other	0
Fage_P116a	6	Pulse	99	215799	11881	1
Fage_P116a	6	Pulse	99	228199	24281	1
Fage_P116a	6	Pulse	99	240598	36680	1
Fage_P116a	7	Picture	Retrieval Sternberg Symbols	241238	0	1	24824	2	0	next	hit	21
Fage_P116a	7	Pulse	99	252998	11760	1
Fage_P116a	7	Response	1	263148	21910	1
Fage_P116a	7	Pulse	99	265398	24160	1
Fage_P116a	8	Picture	Fixation Cross after Retrieval	266062	0	1	112291	2	0	next	other	0
Fage_P116a	8	Pulse	99	277797	11735	1
Fage_P116a	8	Pulse	99	290197	24135	1
Fage_P116a	8	Pulse	99	302597	36535	1
Fage_P116a	8	Pulse	99	314996	48934	1
Fage_P116a	8	Pulse	99	327396	61334	1
Fage_P116a	8	Pulse	99	339796	73734	1
Fage_P116a	8	Pulse	99	352196	86134	1
Fage_P116a	8	Pulse	99	364595	98533	1
Fage_P116a	8	Pulse	99	376995	110933	1
Fage_P116a	9	Picture	Encoding Sternberg Symbols	378353	0	1	24824	2	0	next	other	0
Fage_P116a	9	Pulse	99	389395	11042	1
Fage_P116a	9	Pulse	99	401794	23441	1
Fage_P116a	10	Picture	Fixation Cross Sternberg Symbols after Encoding	403177	0	1	12495	2	0	next	other	0
Fage_P116a	10	Pulse	99	414194	11017	1
Fage_P116a	11	Picture	Stroop Sternberg	415672	0	1	24824	2	0	next	incorrect	40
Fage_P116a	11	Pulse	99	426594	10922	1
Fage_P116a	11	Response	2	427433	11761	1
Fage_P116a	11	Pulse	99	438993	23321	1
Fage_P116a	12	Picture	Fixation Cross Sternberg Symbols after Stroop	440496	0	1	37319	2	0	next	other	0
Fage_P116a	12	Pulse	99	451393	10897	1
Fage_P116a	12	Pulse	99	463793	23297	1
Fage_P116a	12	Pulse	99	476192	35696	1
Fage_P116a	13	Picture	Retrieval Sternberg Symbols	477815	0	1	24824	2	0	next	hit	48
Fage_P116a	13	Pulse	99	488592	10777	1
Fage_P116a	13	Response	1	490372	12557	1
Fage_P116a	13	Pulse	99	500992	23177	1
Fage_P116a	14	Picture	Fixation Cross after Retrieval	502639	0	1	149444	2	0	next	other	0
Fage_P116a	14	Pulse	99	513392	10753	1
Fage_P116a	14	Pulse	99	525791	23152	1
Fage_P116a	14	Pulse	99	538191	35552	1
Fage_P116a	14	Pulse	99	550591	47952	1
Fage_P116a	14	Pulse	99	562990	60351	1
Fage_P116a	14	Pulse	99	575390	72751	1
Fage_P116a	14	Pulse	99	587790	85151	1
Fage_P116a	14	Pulse	99	600189	97550	1
Fage_P116a	14	Pulse	99	612589	109950	1
Fage_P116a	14	Pulse	99	624989	122350	1
Fage_P116a	14	Pulse	99	637389	134750	1
Fage_P116a	14	Pulse	99	649788	147149	1
Fage_P116a	15	Picture	Encoding Sternberg Symbols	652083	0	1	24823	3	0	next	other	0
Fage_P116a	15	Pulse	99	662188	10105	1
Fage_P116a	15	Pulse	99	674588	22505	1
Fage_P116a	16	Picture	Fixation Cross Sternberg Symbols after Encoding	676906	0	2	12496	3	0	next	other	0
Fage_P116a	16	Pulse	99	686987	10081	1
Fage_P116a	17	Picture	Stroop Sternberg	689402	0	1	24824	2	0	next	hit	69
Fage_P116a	17	Response	1	698727	9325	1
Fage_P116a	17	Pulse	99	699387	9985	1
Fage_P116a	17	Pulse	99	711787	22385	1
Fage_P116a	18	Picture	Fixation Cross Sternberg Symbols after Stroop	714226	0	1	37319	2	0	next	other	0
Fage_P116a	18	Pulse	99	724186	9960	1
Fage_P116a	18	Pulse	99	736586	22360	1
Fage_P116a	18	Pulse	99	748986	34760	1
Fage_P116a	19	Picture	Retrieval Sternberg Symbols	751545	0	1	24824	2	0	next	hit	78
Fage_P116a	19	Pulse	99	761385	9840	1
Fage_P116a	19	Response	1	763855	12310	1
Fage_P116a	19	Pulse	99	773785	22240	1
Fage_P116a	20	Picture	Fixation Cross after Retrieval	776369	0	1	124620	2	0	next	other	0
Fage_P116a	20	Pulse	99	786185	9816	1
Fage_P116a	20	Pulse	99	798594	22225	1
Fage_P116a	20	Pulse	99	810994	34625	1
Fage_P116a	20	Pulse	99	823394	47025	1
Fage_P116a	20	Pulse	99	835794	59425	1
Fage_P116a	20	Pulse	99	848193	71824	1
Fage_P116a	20	Pulse	99	860593	84224	1
Fage_P116a	20	Pulse	99	872993	96624	1
Fage_P116a	20	Pulse	99	885392	109023	1
Fage_P116a	20	Pulse	99	897792	121423	1
Fage_P116a	21	Picture	Encoding Sternberg Symbols	900989	0	1	24823	3	0	next	other	0
Fage_P116a	21	Pulse	99	910192	9203	1
Fage_P116a	21	Pulse	99	922591	21602	1
Fage_P116a	22	Picture	Fixation Cross Sternberg Symbols after Encoding	925812	0	2	12496	3	0	next	other	0
Fage_P116a	22	Pulse	99	934991	9179	1
Fage_P116a	23	Picture	Stroop Sternberg	938308	0	1	24824	2	0	next	hit	98
Fage_P116a	23	Pulse	99	947391	9083	1
Fage_P116a	23	Response	1	947600	9292	1
Fage_P116a	23	Pulse	99	959790	21482	1
Fage_P116a	24	Picture	Fixation Cross Sternberg Symbols after Stroop	963132	0	1	37319	2	0	next	other	0
Fage_P116a	24	Pulse	99	972190	9058	1
Fage_P116a	24	Pulse	99	984590	21458	1
Fage_P116a	24	Pulse	99	996989	33857	1
Fage_P116a	25	Picture	Retrieval Sternberg Symbols	1000451	0	1	24824	2	0	next	incorrect	106
Fage_P116a	25	Pulse	99	1009389	8938	1
Fage_P116a	25	Response	2	1010009	9558	1
Fage_P116a	25	Pulse	99	1021789	21338	1
Fage_P116a	26	Picture	Fixation Cross after Retrieval	1025275	0	1	136948	2	0	next	other	0
Fage_P116a	26	Pulse	99	1034189	8914	1
Fage_P116a	26	Pulse	99	1046588	21313	1
Fage_P116a	26	Pulse	99	1058988	33713	1
Fage_P116a	26	Pulse	99	1071388	46113	1
Fage_P116a	26	Pulse	99	1083787	58512	1
Fage_P116a	26	Pulse	99	1096187	70912	1
Fage_P116a	26	Pulse	99	1108587	83312	1
Fage_P116a	26	Pulse	99	1120986	95711	1
Fage_P116a	26	Pulse	99	1133386	108111	1
Fage_P116a	26	Pulse	99	1145786	120511	1
Fage_P116a	26	Pulse	99	1158185	132910	1
Fage_P116a	27	Picture	Encoding Sternberg Symbols	1162223	0	1	24824	2	0	next	other	0
Fage_P116a	27	Pulse	99	1170585	8362	1
Fage_P116a	27	Pulse	99	1182985	20762	1
Fage_P116a	28	Picture	Fixation Cross Sternberg Symbols after Encoding	1187047	0	1	12495	3	0	next	other	0
Fage_P116a	28	Pulse	99	1195385	8338	1
Fage_P116a	29	Picture	Stroop Sternberg	1199542	0	2	24824	3	0	next	incorrect	127
Fage_P116a	29	Pulse	99	1207784	8242	1
Fage_P116a	29	Response	2	1209204	9662	1
Fage_P116a	29	Pulse	99	1220184	20642	1
Fage_P116a	30	Picture	Fixation Cross Sternberg Symbols after Stroop	1224366	0	1	37320	2	0	next	other	0
Fage_P116a	30	Pulse	99	1232584	8218	1
Fage_P116a	30	Pulse	99	1244983	20617	1
Fage_P116a	30	Pulse	99	1257383	33017	1
Fage_P116a	31	Picture	Retrieval Sternberg Symbols	1261686	0	1	24824	2	0	next	hit	135
Fage_P116a	31	Pulse	99	1269783	8097	1
Fage_P116a	31	Response	1	1271362	9676	1
Fage_P116a	31	Pulse	99	1282182	20496	1
Fage_P116a	32	Picture	Fixation Cross after Retrieval	1286510	0	1	124619	2	0	next	other	0
Fage_P116a	32	Pulse	99	1294582	8072	1
Fage_P116a	32	Pulse	99	1306982	20472	1
Fage_P116a	32	Pulse	99	1319381	32871	1
Fage_P116a	32	Pulse	99	1331781	45271	1
Fage_P116a	32	Pulse	99	1344181	57671	1
Fage_P116a	32	Pulse	99	1356580	70070	1
Fage_P116a	32	Pulse	99	1368980	82470	1
Fage_P116a	32	Pulse	99	1381380	94870	1
Fage_P116a	32	Pulse	99	1393780	107270	1
Fage_P116a	32	Pulse	99	1406179	119669	1
Fage_P116a	33	Picture	Encoding Sternberg Symbols	1411129	0	1	24824	2	0	next	other	0
Fage_P116a	33	Pulse	99	1418579	7450	1
Fage_P116a	33	Pulse	99	1430979	19850	1
Fage_P116a	34	Picture	Fixation Cross Sternberg Symbols after Encoding	1435953	0	1	12495	3	0	next	other	0
Fage_P116a	34	Pulse	99	1443378	7425	1
Fage_P116a	35	Picture	Stroop Sternberg	1448448	0	2	24824	3	0	next	incorrect	155
Fage_P116a	35	Pulse	99	1455778	7330	1
Fage_P116a	35	Response	2	1461088	12640	1
Fage_P116a	35	Pulse	99	1468178	19730	1
Fage_P116a	36	Picture	Fixation Cross Sternberg Symbols after Stroop	1473272	0	1	37320	2	0	next	other	0
Fage_P116a	36	Pulse	99	1480577	7305	1
Fage_P116a	36	Pulse	99	1492977	19705	1
Fage_P116a	36	Pulse	99	1505377	32105	1
Fage_P116a	37	Picture	Retrieval Sternberg Symbols	1510592	0	1	24824	2	0	next	hit	163
Fage_P116a	37	Pulse	99	1517777	7185	1
Fage_P116a	37	Response	1	1519906	9314	1
Fage_P116a	37	Pulse	99	1530176	19584	1
Fage_P116a	38	Picture	Fixation Cross after Retrieval	1535416	0	1	112291	2	0	next	other	0
Fage_P116a	38	Pulse	99	1542576	7160	1
Fage_P116a	38	Pulse	99	1554975	19559	1
Fage_P116a	38	Pulse	99	1567375	31959	1
Fage_P116a	38	Pulse	99	1579775	44359	1
Fage_P116a	38	Pulse	99	1592175	56759	1
Fage_P116a	38	Pulse	99	1604574	69158	1
Fage_P116a	38	Pulse	99	1616974	81558	1
Fage_P116a	38	Pulse	99	1629374	93958	1
Fage_P116a	38	Pulse	99	1641773	106357	1
Fage_P116a	39	Picture	Encoding Sternberg Symbols	1647707	0	1	24823	3	0	next	other	0
Fage_P116a	39	Pulse	99	1654173	6466	1
Fage_P116a	39	Pulse	99	1666573	18866	1
Fage_P116a	40	Picture	Fixation Cross Sternberg Symbols after Encoding	1672530	0	2	12496	3	0	next	other	0
Fage_P116a	40	Pulse	99	1678973	6443	1
Fage_P116a	41	Picture	Stroop Sternberg	1685026	0	1	24824	2	0	next	hit	182
Fage_P116a	41	Pulse	99	1691372	6346	1
Fage_P116a	41	Response	1	1694182	9156	1
Fage_P116a	41	Pulse	99	1703772	18746	1
Fage_P116a	42	Picture	Fixation Cross Sternberg Symbols after Stroop	1709850	0	1	37319	2	0	next	other	0
Fage_P116a	42	Pulse	99	1716172	6322	1
Fage_P116a	42	Pulse	99	1728571	18721	1
Fage_P116a	42	Pulse	99	1740971	31121	1
Fage_P116a	43	Picture	Retrieval Sternberg Symbols	1747169	0	1	24824	2	0	next	hit	190
Fage_P116a	43	Pulse	99	1753370	6201	1
Fage_P116a	43	Response	1	1760070	12901	1
Fage_P116a	43	Pulse	99	1765770	18601	1
Fage_P116a	44	Picture	Fixation Cross after Retrieval	1771993	0	1	112291	2	0	next	other	0
Fage_P116a	44	Pulse	99	1778170	6177	1
Fage_P116a	44	Pulse	99	1790570	18577	1
Fage_P116a	44	Pulse	99	1802969	30976	1
Fage_P116a	44	Pulse	99	1815369	43376	1
Fage_P116a	44	Pulse	99	1827769	55776	1
Fage_P116a	44	Pulse	99	1840168	68175	1
Fage_P116a	44	Pulse	99	1852568	80575	1
Fage_P116a	44	Pulse	99	1864968	92975	1
Fage_P116a	44	Pulse	99	1877367	105374	1
Fage_P116a	45	Picture	Encoding Sternberg Symbols	1884284	0	1	24824	2	0	next	other	0
Fage_P116a	45	Pulse	99	1889767	5483	1
Fage_P116a	45	Pulse	99	1902167	17883	1
Fage_P116a	46	Picture	Fixation Cross Sternberg Symbols after Encoding	1909108	0	1	12495	2	0	next	other	0
Fage_P116a	46	Pulse	99	1914567	5459	1
Fage_P116a	47	Picture	Stroop Sternberg	1921603	0	1	24824	2	0	next	incorrect	209
Fage_P116a	47	Pulse	99	1926966	5363	1
Fage_P116a	47	Response	2	1929766	8163	1
Fage_P116a	47	Pulse	99	1939366	17763	1
Fage_P116a	48	Picture	Fixation Cross Sternberg Symbols after Stroop	1946427	0	1	37319	2	0	next	other	0
Fage_P116a	48	Pulse	99	1951766	5339	1
Fage_P116a	48	Pulse	99	1964165	17738	1
Fage_P116a	48	Pulse	99	1976565	30138	1
Fage_P116a	49	Picture	Retrieval Sternberg Symbols	1983746	0	1	24824	2	0	next	incorrect	217
Fage_P116a	49	Pulse	99	1988965	5219	1
Fage_P116a	49	Response	2	1995804	12058	1
Fage_P116a	49	Pulse	99	2001364	17618	1
Fage_P116a	50	Picture	Fixation Cross after Retrieval	2008570	0	1	136949	2	0	next	other	0
Fage_P116a	50	Pulse	99	2013764	5194	1
Fage_P116a	50	Pulse	99	2026164	17594	1
Fage_P116a	50	Pulse	99	2038564	29994	1
Fage_P116a	50	Pulse	99	2050963	42393	1
Fage_P116a	50	Pulse	99	2063363	54793	1
Fage_P116a	50	Pulse	99	2075762	67192	1
Fage_P116a	50	Pulse	99	2088162	79592	1
Fage_P116a	50	Pulse	99	2100562	91992	1
Fage_P116a	50	Pulse	99	2112962	104392	1
Fage_P116a	50	Pulse	99	2125361	116791	1
Fage_P116a	50	Pulse	99	2137761	129191	1
Fage_P116a	51	Picture	Encoding Sternberg Symbols	2145519	0	1	24823	3	0	next	other	0
Fage_P116a	51	Pulse	99	2150161	4642	1
Fage_P116a	51	Pulse	99	2162560	17041	1
Fage_P116a	52	Picture	Fixation Cross Sternberg Symbols after Encoding	2170342	0	2	12496	3	0	next	other	0
Fage_P116a	52	Pulse	99	2174960	4618	1
Fage_P116a	53	Picture	Stroop Sternberg	2182838	0	1	24824	2	0	next	hit	238
Fage_P116a	53	Pulse	99	2187360	4522	1
Fage_P116a	53	Response	1	2192160	9322	1
Fage_P116a	53	Pulse	99	2199759	16921	1
Fage_P116a	54	Picture	Fixation Cross Sternberg Symbols after Stroop	2207662	0	1	37319	2	0	next	other	0
Fage_P116a	54	Pulse	99	2212159	4497	1
Fage_P116a	54	Pulse	99	2224559	16897	1
Fage_P116a	54	Pulse	99	2236959	29297	1
Fage_P116a	55	Picture	Retrieval Sternberg Symbols	2244981	0	1	24824	2	0	next	miss	0
Fage_P116a	55	Pulse	99	2249358	4377	1
Fage_P116a	55	Pulse	99	2261758	16777	1
Fage_P116a	56	Picture	Fixation Cross after Retrieval	2269805	0	1	124620	2	0	next	false_alarm	248
Fage_P116a	56	Response	2	2271858	2053	1
Fage_P116a	56	Pulse	99	2274157	4352	1
Fage_P116a	56	Pulse	99	2286557	16752	1
Fage_P116a	56	Pulse	99	2298957	29152	1
Fage_P116a	56	Pulse	99	2311357	41552	1
Fage_P116a	56	Pulse	99	2323756	53951	1
Fage_P116a	56	Pulse	99	2336156	66351	1
Fage_P116a	56	Pulse	99	2348556	78751	1
Fage_P116a	56	Pulse	99	2360955	91150	1
Fage_P116a	56	Pulse	99	2373355	103550	1
Fage_P116a	56	Pulse	99	2385755	115950	1
Fage_P116a	57	Picture	Encoding Sternberg Symbols	2394425	0	1	24823	3	0	next	other	0
Fage_P116a	57	Pulse	99	2398155	3730	1
Fage_P116a	57	Pulse	99	2410554	16129	1
Fage_P116a	58	Picture	Fixation Cross Sternberg Symbols after Encoding	2419248	0	2	12496	3	0	next	other	0
Fage_P116a	58	Pulse	99	2422954	3706	1
Fage_P116a	59	Picture	Stroop Sternberg	2431744	0	1	24824	2	0	next	incorrect	266
Fage_P116a	59	Pulse	99	2435354	3610	1
Fage_P116a	59	Response	2	2439923	8179	1
Fage_P116a	59	Pulse	99	2447753	16009	1
Fage_P116a	60	Picture	Fixation Cross Sternberg Symbols after Stroop	2456568	0	1	37319	2	0	next	other	0
Fage_P116a	60	Pulse	99	2460153	3585	1
Fage_P116a	60	Pulse	99	2472553	15985	1
Fage_P116a	60	Pulse	99	2484952	28384	1
Fage_P116a	61	Picture	Retrieval Sternberg Symbols	2493887	0	1	24824	2	0	next	incorrect	275
Fage_P116a	61	Pulse	99	2497362	3475	1
Fage_P116a	61	Pulse	99	2509762	15875	1
Fage_P116a	61	Response	2	2515311	21424	1
Fage_P116a	62	Picture	Fixation Cross after Retrieval	2518711	0	1	149443	3	0	next	other	0
Fage_P116a	62	Pulse	99	2522161	3450	1
Fage_P116a	62	Pulse	99	2534561	15850	1
Fage_P116a	62	Pulse	99	2546961	28250	1
Fage_P116a	62	Pulse	99	2559360	40649	1
Fage_P116a	62	Pulse	99	2571760	53049	1
Fage_P116a	62	Pulse	99	2584160	65449	1
Fage_P116a	62	Pulse	99	2596560	77849	1
Fage_P116a	62	Pulse	99	2608959	90248	1
Fage_P116a	62	Pulse	99	2621359	102648	1
Fage_P116a	62	Pulse	99	2633759	115048	1
Fage_P116a	62	Pulse	99	2646158	127447	1
Fage_P116a	62	Pulse	99	2658558	139847	1
Fage_P116a	63	Picture	Encoding Sternberg Symbols	2668154	0	2	24824	4	0	next	other	0
Fage_P116a	63	Pulse	99	2670958	2804	1
Fage_P116a	63	Pulse	99	2683357	15203	1
Fage_P116a	64	Picture	Fixation Cross Sternberg Symbols after Encoding	2692978	0	2	12496	3	0	next	other	0
Fage_P116a	64	Pulse	99	2695757	2779	1
Fage_P116a	65	Picture	Stroop Sternberg	2705474	0	1	24824	2	0	next	incorrect	296
Fage_P116a	65	Pulse	99	2708157	2683	1
Fage_P116a	65	Response	2	2715157	9683	1
Fage_P116a	65	Pulse	99	2720556	15082	1
Fage_P116a	66	Picture	Fixation Cross Sternberg Symbols after Stroop	2730298	0	1	37319	2	0	next	other	0
Fage_P116a	66	Pulse	99	2732956	2658	1
Fage_P116a	66	Pulse	99	2745356	15058	1
Fage_P116a	66	Pulse	99	2757756	27458	1
Fage_P116a	67	Picture	Retrieval Sternberg Symbols	2767617	0	1	24824	2	0	next	incorrect	305
Fage_P116a	67	Pulse	99	2770155	2538	1
Fage_P116a	67	Pulse	99	2782561	14944	1
Fage_P116a	67	Response	2	2783145	15528	1
Fage_P116a	68	Picture	Fixation Cross after Retrieval	2792441	0	1	124619	3	0	next	other	0
Fage_P116a	68	Pulse	99	2794955	2514	1
Fage_P116a	68	Pulse	99	2807354	14913	1
Fage_P116a	68	Pulse	99	2819754	27313	1
Fage_P116a	68	Pulse	99	2832154	39713	1
Fage_P116a	68	Pulse	99	2844553	52112	1
Fage_P116a	68	Pulse	99	2856953	64512	1
Fage_P116a	68	Pulse	99	2869353	76912	1
Fage_P116a	68	Pulse	99	2881752	89311	1
Fage_P116a	68	Pulse	99	2894152	101711	1
Fage_P116a	68	Pulse	99	2906552	114111	1
Fage_P116a	69	Picture	Encoding Sternberg Symbols	2917060	0	2	24824	3	0	next	other	0
Fage_P116a	69	Pulse	99	2918952	1892	1
Fage_P116a	69	Pulse	99	2931351	14291	1
Fage_P116a	70	Picture	Fixation Cross Sternberg Symbols after Encoding	2941884	0	1	12496	2	0	next	other	0
Fage_P116a	70	Pulse	99	2943751	1867	1
Fage_P116a	71	Picture	Stroop Sternberg	2954380	0	1	24824	2	0	next	incorrect	324
Fage_P116a	71	Pulse	99	2956150	1770	1
Fage_P116a	71	Response	2	2961670	7290	1
Fage_P116a	71	Pulse	99	2968550	14170	1
Fage_P116a	72	Picture	Fixation Cross Sternberg Symbols after Stroop	2979204	0	1	37319	2	0	next	other	0
Fage_P116a	72	Pulse	99	2980950	1746	1
Fage_P116a	72	Pulse	99	2993349	14145	1
Fage_P116a	72	Pulse	99	3005749	26545	1
Fage_P116a	73	Picture	Retrieval Sternberg Symbols	3016523	0	1	24824	2	0	next	incorrect	332
Fage_P116a	73	Pulse	99	3018149	1626	1
Fage_P116a	73	Response	2	3026418	9895	1
Fage_P116a	73	Pulse	99	3030548	14025	1
Fage_P116a	74	Picture	Fixation Cross after Retrieval	3041347	0	1	112291	2	0	next	other	0
Fage_P116a	74	Pulse	99	3042948	1601	1
Fage_P116a	74	Pulse	99	3055348	14001	1
Fage_P116a	74	Pulse	99	3067747	26400	1
Fage_P116a	74	Pulse	99	3080147	38800	1
Fage_P116a	74	Pulse	99	3092547	51200	1
Fage_P116a	74	Pulse	99	3104946	63599	1
Fage_P116a	74	Pulse	99	3117346	75999	1
Fage_P116a	74	Pulse	99	3129746	88399	1
Fage_P116a	74	Pulse	99	3142146	100799	1
Fage_P116a	75	Picture	Encoding Sternberg Symbols	3153638	0	1	24824	2	0	next	other	0
Fage_P116a	75	Pulse	99	3154545	907	1
Fage_P116a	75	Pulse	99	3166945	13307	1
Fage_P116a	76	Picture	Fixation Cross Sternberg Symbols after Encoding	3178462	0	1	12495	2	0	next	other	0
Fage_P116a	76	Pulse	99	3179345	883	1
Fage_P116a	77	Picture	Stroop Sternberg	3190957	0	1	24824	2	0	next	hit	351
Fage_P116a	77	Pulse	99	3191744	787	1
Fage_P116a	77	Response	1	3198184	7227	1
Fage_P116a	77	Pulse	99	3204144	13187	1
Fage_P116a	78	Picture	Fixation Cross Sternberg Symbols after Stroop	3215781	0	1	37319	2	0	next	other	0
Fage_P116a	78	Pulse	99	3216544	763	1
Fage_P116a	78	Pulse	99	3228943	13162	1
Fage_P116a	78	Pulse	99	3241343	25562	1
Fage_P116a	79	Picture	Retrieval Sternberg Symbols	3253100	0	1	24824	2	0	next	hit	359
Fage_P116a	79	Pulse	99	3253743	643	1
Fage_P116a	79	Response	1	3260583	7483	1
Fage_P116a	79	Pulse	99	3266142	13042	1
Fage_P116a	80	Picture	Fixation Cross after Retrieval	3277924	0	1	124619	3	0	next	other	0
Fage_P116a	80	Pulse	99	3278542	618	1
Fage_P116a	80	Pulse	99	3290942	13018	1
Fage_P116a	80	Pulse	99	3303342	25418	1
Fage_P116a	80	Pulse	99	3315741	37817	1
Fage_P116a	80	Pulse	99	3328141	50217	1
Fage_P116a	80	Pulse	99	3340540	62616	1
Fage_P116a	80	Pulse	99	3352940	75016	1
Fage_P116a	80	Pulse	99	3365340	87416	1
Fage_P116a	80	Pulse	99	3377740	99816	1
Fage_P116a	80	Pulse	99	3390140	112216	1
Fage_P116a	80	Pulse	99	3402539	124615	1
Fage_P116a	81	Picture	Encoding Sternberg Symbols	3402543	0	2	24825	3	0	next	other	0
Fage_P116a	81	Pulse	99	3414939	12396	1
Fage_P116a	81	Pulse	99	3427339	24796	1
Fage_P116a	82	Picture	Fixation Cross Sternberg Symbols after Encoding	3427368	0	1	12495	2	0	next	other	0
Fage_P116a	82	Pulse	99	3439739	12371	1
Fage_P116a	83	Picture	Stroop Sternberg	3439863	0	1	24824	2	0	next	incorrect	379
Fage_P116a	83	Response	2	3448368	8505	1
Fage_P116a	83	Pulse	99	3452138	12275	1
Fage_P116a	83	Pulse	99	3464538	24675	1
Fage_P116a	84	Picture	Fixation Cross Sternberg Symbols after Stroop	3464687	0	1	37319	2	0	next	other	0
Fage_P116a	84	Pulse	99	3476937	12250	1
Fage_P116a	84	Pulse	99	3489337	24650	1
Fage_P116a	84	Pulse	99	3501737	37050	1
Fage_P116a	85	Picture	Retrieval Sternberg Symbols	3502006	0	1	24824	2	0	next	incorrect	388
Fage_P116a	85	Pulse	99	3514137	12131	1
Fage_P116a	85	Response	2	3522136	20130	1
Fage_P116a	85	Pulse	99	3526536	24530	1
Fage_P116a	86	Picture	Fixation Cross after Retrieval	3526830	0	1	124620	2	0	next	other	0
Fage_P116a	86	Pulse	99	3538936	12106	1
Fage_P116a	86	Pulse	99	3551336	24506	1
Fage_P116a	86	Pulse	99	3563736	36906	1
Fage_P116a	86	Pulse	99	3576135	49305	1
Fage_P116a	86	Pulse	99	3588535	61705	1
Fage_P116a	86	Pulse	99	3600934	74104	1
Fage_P116a	86	Pulse	99	3613334	86504	1
Fage_P116a	86	Pulse	99	3625734	98904	1
Fage_P116a	86	Pulse	99	3638134	111304	1
Fage_P116a	86	Pulse	99	3650533	123703	1
Fage_P116a	87	Picture	Encoding Sternberg Symbols	3651450	0	1	24824	2	0	next	other	0
Fage_P116a	87	Pulse	99	3662933	11483	1
Fage_P116a	87	Pulse	99	3675333	23883	1
Fage_P116a	88	Picture	Fixation Cross Sternberg Symbols after Encoding	3676274	0	1	12495	2	0	next	other	0
Fage_P116a	88	Pulse	99	3687732	11458	1
Fage_P116a	89	Picture	Stroop Sternberg	3688769	0	1	24824	2	0	next	incorrect	407
Fage_P116a	89	Response	2	3697072	8303	1
Fage_P116a	89	Pulse	99	3700132	11363	1
Fage_P116a	89	Pulse	99	3712532	23763	1
Fage_P116a	90	Picture	Fixation Cross Sternberg Symbols after Stroop	3713593	0	1	37319	2	0	next	other	0
Fage_P116a	90	Pulse	99	3724931	11338	1
Fage_P116a	90	Pulse	99	3737331	23738	1
Fage_P116a	90	Pulse	99	3749731	36138	1
Fage_P116a	91	Picture	Retrieval Sternberg Symbols	3750912	0	1	24824	2	0	next	incorrect	416
Fage_P116a	91	Pulse	99	3762130	11218	1
Fage_P116a	91	Response	2	3762700	11788	1
Fage_P116a	91	Pulse	99	3774530	23618	1
Fage_P116a	92	Picture	Fixation Cross after Retrieval	3775736	0	1	112291	2	0	next	other	0
Fage_P116a	92	Pulse	99	3786930	11194	1
Fage_P116a	92	Pulse	99	3799330	23594	1
Fage_P116a	92	Pulse	99	3811729	35993	1
Fage_P116a	92	Pulse	99	3824129	48393	1
Fage_P116a	92	Pulse	99	3836529	60793	1
Fage_P116a	92	Pulse	99	3848928	73192	1
Fage_P116a	92	Pulse	99	3861328	85592	1
Fage_P116a	92	Pulse	99	3873728	97992	1
Fage_P116a	92	Pulse	99	3886128	110392	1
Fage_P116a	93	Picture	Encoding Sternberg Symbols	3888027	0	1	24824	2	0	next	other	0
Fage_P116a	93	Pulse	99	3898527	10500	1
Fage_P116a	93	Pulse	99	3910927	22900	1
Fage_P116a	94	Picture	Fixation Cross Sternberg Symbols after Encoding	3912851	0	1	12495	2	0	next	other	0
Fage_P116a	94	Pulse	99	3923328	10477	1
Fage_P116a	95	Picture	Stroop Sternberg	3925346	0	1	24824	2	0	next	incorrect	434
Fage_P116a	95	Response	2	3934006	8660	1
Fage_P116a	95	Pulse	99	3935726	10380	1
Fage_P116a	95	Pulse	99	3948126	22780	1
Fage_P116a	96	Picture	Fixation Cross Sternberg Symbols after Stroop	3950170	0	1	37320	2	0	next	other	0
Fage_P116a	96	Pulse	99	3960526	10356	1
Fage_P116a	96	Pulse	99	3972926	22756	1
Fage_P116a	96	Pulse	99	3985325	35155	1
Fage_P116a	97	Picture	Retrieval Sternberg Symbols	3987490	0	1	24824	2	0	next	hit	444
Fage_P116a	97	Pulse	99	3997724	10234	1
Fage_P116a	97	Pulse	99	4010124	22634	1
Fage_P116a	97	Response	1	4011634	24144	1
Fage_P116a	98	Picture	Fixation Cross after Retrieval	4012314	0	1	136948	2	0	next	other	0
Fage_P116a	98	Pulse	99	4022524	10210	1
Fage_P116a	98	Pulse	99	4034924	22610	1
Fage_P116a	98	Pulse	99	4047323	35009	1
Fage_P116a	98	Pulse	99	4059723	47409	1
Fage_P116a	98	Pulse	99	4072123	59809	1
Fage_P116a	98	Pulse	99	4084522	72208	1
Fage_P116a	98	Pulse	99	4096922	84608	1
Fage_P116a	98	Pulse	99	4109322	97008	1
Fage_P116a	98	Pulse	99	4121721	109407	1
Fage_P116a	98	Pulse	99	4134121	121807	1
Fage_P116a	98	Pulse	99	4146521	134207	1
Fage_P116a	99	Picture	Encoding Sternberg Symbols	4149262	0	1	24824	2	0	next	other	0
Fage_P116a	99	Pulse	99	4158921	9659	1
Fage_P116a	99	Pulse	99	4171320	22058	1
Fage_P116a	100	Picture	Fixation Cross Sternberg Symbols after Encoding	4174086	0	1	12495	2	0	next	other	0
Fage_P116a	100	Pulse	99	4183720	9634	1
Fage_P116a	101	Picture	Stroop Sternberg	4186581	0	1	24824	2	0	next	incorrect	463
Fage_P116a	101	Response	2	4192820	6239	1
Fage_P116a	101	Pulse	99	4196119	9538	1
Fage_P116a	101	Pulse	99	4208519	21938	1
Fage_P116a	102	Picture	Fixation Cross Sternberg Symbols after Stroop	4211405	0	1	37319	2	0	next	other	0
Fage_P116a	102	Pulse	99	4220919	9514	1
Fage_P116a	102	Pulse	99	4233319	21914	1
Fage_P116a	102	Pulse	99	4245718	34313	1
Fage_P116a	103	Picture	Retrieval Sternberg Symbols	4248724	0	1	24824	2	0	next	hit	472
Fage_P116a	103	Pulse	99	4258118	9394	1
Fage_P116a	103	Response	1	4259178	10454	1
Fage_P116a	103	Pulse	99	4270528	21804	1
Fage_P116a	104	Picture	Fixation Cross after Retrieval	4273548	0	1	149444	2	0	next	other	0
Fage_P116a	104	Pulse	99	4282927	9379	1
Fage_P116a	104	Pulse	99	4295327	21779	1
Fage_P116a	104	Pulse	99	4307727	34179	1
Fage_P116a	104	Pulse	99	4320126	46578	1
Fage_P116a	104	Pulse	99	4332526	58978	1
Fage_P116a	104	Pulse	99	4344926	71378	1
Fage_P116a	104	Pulse	99	4357325	83777	1
Fage_P116a	104	Pulse	99	4369725	96177	1
Fage_P116a	104	Pulse	99	4382125	108577	1
Fage_P116a	104	Pulse	99	4394525	120977	1
Fage_P116a	104	Pulse	99	4406924	133376	1
Fage_P116a	104	Pulse	99	4419324	145776	1
Fage_P116a	105	Picture	Encoding Sternberg Symbols	4422992	0	1	24824	2	0	next	other	0
Fage_P116a	105	Pulse	99	4431724	8732	1
Fage_P116a	105	Pulse	99	4444123	21131	1
Fage_P116a	106	Picture	Fixation Cross Sternberg Symbols after Encoding	4447816	0	1	12495	2	0	next	other	0
Fage_P116a	106	Pulse	99	4456523	8707	1
Fage_P116a	107	Picture	Stroop Sternberg	4460311	0	1	24824	2	0	next	hit	493
Fage_P116a	107	Response	1	4468433	8122	1
Fage_P116a	107	Pulse	99	4468923	8612	1
Fage_P116a	107	Pulse	99	4481322	21011	1
Fage_P116a	108	Picture	Fixation Cross Sternberg Symbols after Stroop	4485135	0	1	37319	2	0	next	other	0
Fage_P116a	108	Pulse	99	4493722	8587	1
Fage_P116a	108	Pulse	99	4506122	20987	1
Fage_P116a	108	Pulse	99	4518522	33387	1
Fage_P116a	109	Picture	Retrieval Sternberg Symbols	4522454	0	1	24824	2	0	next	incorrect	502
Fage_P116a	109	Pulse	99	4530921	8467	1
Fage_P116a	109	Response	2	4534221	11767	1
Fage_P116a	109	Pulse	99	4543321	20867	1
Fage_P116a	110	Picture	Fixation Cross after Retrieval	4547278	0	1	136948	2	0	next	other	0
Fage_P116a	110	Pulse	99	4555721	8443	1
Fage_P116a	110	Pulse	99	4568120	20842	1
Fage_P116a	110	Pulse	99	4580520	33242	1
Fage_P116a	110	Pulse	99	4592920	45642	1
Fage_P116a	110	Pulse	99	4605319	58041	1
Fage_P116a	110	Pulse	99	4617719	70441	1
Fage_P116a	110	Pulse	99	4630119	82841	1
Fage_P116a	110	Pulse	99	4642518	95240	1
Fage_P116a	110	Pulse	99	4654918	107640	1
Fage_P116a	110	Pulse	99	4667318	120040	1
Fage_P116a	110	Pulse	99	4679717	132439	1
Fage_P116a	111	Picture	Encoding Sternberg Symbols	4684226	0	1	24824	2	0	next	other	0
Fage_P116a	111	Pulse	99	4692117	7891	1
Fage_P116a	111	Pulse	99	4704517	20291	1
Fage_P116a	112	Picture	Fixation Cross Sternberg Symbols after Encoding	4709050	0	1	12496	2	0	next	other	0
Fage_P116a	112	Pulse	99	4716917	7867	1
Fage_P116a	113	Picture	Stroop Sternberg	4721546	0	1	24824	2	0	next	incorrect	523
Fage_P116a	113	Pulse	99	4729316	7770	1
Fage_P116a	113	Response	2	4730306	8760	1
Fage_P116a	113	Pulse	99	4741716	20170	1
Fage_P116a	114	Picture	Fixation Cross Sternberg Symbols after Stroop	4746370	0	1	37319	2	0	next	other	0
Fage_P116a	114	Pulse	99	4754116	7746	1
Fage_P116a	114	Pulse	99	4766515	20145	1
Fage_P116a	114	Pulse	99	4778915	32545	1
Fage_P116a	115	Picture	Retrieval Sternberg Symbols	4783689	0	1	24824	2	0	next	incorrect	531
Fage_P116a	115	Pulse	99	4791315	7626	1
Fage_P116a	115	Response	2	4800624	16935	1
Fage_P116a	115	Pulse	99	4803714	20025	1
Fage_P116a	116	Picture	Fixation Cross after Retrieval	4808513	0	1	112291	2	0	next	other	0
Fage_P116a	116	Pulse	99	4816114	7601	1
Fage_P116a	116	Pulse	99	4828514	20001	1
Fage_P116a	116	Pulse	99	4840913	32400	1
Fage_P116a	116	Pulse	99	4853313	44800	1
Fage_P116a	116	Pulse	99	4865713	57200	1
Fage_P116a	116	Pulse	99	4878113	69600	1
Fage_P116a	116	Pulse	99	4890512	81999	1
Fage_P116a	116	Pulse	99	4902912	94399	1
Fage_P116a	116	Pulse	99	4915312	106799	1
Fage_P116a	117	Picture	Encoding Sternberg Symbols	4920804	0	1	24824	2	0	next	other	0
Fage_P116a	117	Pulse	99	4927711	6907	1
Fage_P116a	117	Pulse	99	4940111	19307	1
Fage_P116a	118	Picture	Fixation Cross Sternberg Symbols after Encoding	4945628	0	1	12495	2	0	next	other	0
Fage_P116a	118	Pulse	99	4952511	6883	1
Fage_P116a	119	Picture	Stroop Sternberg	4958123	0	1	24824	2	0	next	incorrect	549
Fage_P116a	119	Response	2	4963620	5497	1
Fage_P116a	119	Pulse	99	4964910	6787	1
Fage_P116a	119	Pulse	99	4977310	19187	1
Fage_P116a	120	Picture	Fixation Cross Sternberg Symbols after Stroop	4982947	0	1	37319	2	0	next	other	0
Fage_P116a	120	Pulse	99	4989710	6763	1
Fage_P116a	120	Pulse	99	5002109	19162	1
Fage_P116a	120	Pulse	99	5014509	31562	1
Fage_P116a	121	Picture	Retrieval Sternberg Symbols	5020266	0	1	24824	2	0	next	hit	559
Fage_P116a	121	Pulse	99	5026909	6643	1
Fage_P116a	121	Pulse	99	5039309	19043	1
Fage_P116a	121	Response	1	5041188	20922	1
Fage_P116a	122	Picture	Fixation Cross after Retrieval	5045090	0	1	149444	2	0	next	other	0
Fage_P116a	122	Pulse	99	5051708	6618	1
Fage_P116a	122	Pulse	99	5064108	19018	1
Fage_P116a	122	Pulse	99	5076508	31418	1
Fage_P116a	122	Pulse	99	5088907	43817	1
Fage_P116a	122	Pulse	99	5101307	56217	1
Fage_P116a	122	Pulse	99	5113707	68617	1
Fage_P116a	122	Pulse	99	5126106	81016	1
Fage_P116a	122	Pulse	99	5138506	93416	1
Fage_P116a	122	Pulse	99	5150907	105817	1
Fage_P116a	122	Pulse	99	5163306	118216	1
Fage_P116a	122	Pulse	99	5175705	130615	1
Fage_P116a	122	Pulse	99	5188104	143014	2
Fage_P116a	123	Picture	Encoding Sternberg Symbols	5194534	0	1	24824	2	0	next	other	0
Fage_P116a	123	Pulse	99	5200504	5970	1
Fage_P116a	123	Pulse	99	5212904	18370	1
Fage_P116a	124	Picture	Fixation Cross Sternberg Symbols after Encoding	5219358	0	1	12495	2	0	next	other	0
Fage_P116a	124	Pulse	99	5225304	5946	1
Fage_P116a	125	Picture	Stroop Sternberg	5231853	0	1	24824	2	0	next	incorrect	580
Fage_P116a	125	Pulse	99	5237704	5851	1
Fage_P116a	125	Response	2	5241333	9480	1
Fage_P116a	125	Pulse	99	5250103	18250	1
Fage_P116a	126	Picture	Fixation Cross Sternberg Symbols after Stroop	5256677	0	1	37319	3	0	next	other	0
Fage_P116a	126	Pulse	99	5262503	5826	1
Fage_P116a	126	Pulse	99	5274903	18226	1
Fage_P116a	126	Pulse	99	5287302	30625	1
Fage_P116a	127	Picture	Retrieval Sternberg Symbols	5293996	0	2	24824	3	0	next	hit	588
Fage_P116a	127	Pulse	99	5299702	5706	1
Fage_P116a	127	Response	1	5304632	10636	1
Fage_P116a	127	Pulse	99	5312102	18106	1
Fage_P116a	128	Picture	Fixation Cross after Retrieval	5318820	0	1	124620	2	0	next	other	0
Fage_P116a	128	Pulse	99	5324501	5681	1
Fage_P116a	128	Pulse	99	5336901	18081	1
Fage_P116a	128	Pulse	99	5349301	30481	1
Fage_P116a	128	Pulse	99	5361700	42880	1
Fage_P116a	128	Pulse	99	5374100	55280	1
Fage_P116a	128	Pulse	99	5386500	67680	1
Fage_P116a	128	Pulse	99	5398900	80080	1
Fage_P116a	128	Pulse	99	5411299	92479	1
Fage_P116a	128	Pulse	99	5423699	104879	1
Fage_P116a	128	Pulse	99	5436099	117279	1
Fage_P116a	129	Picture	Encoding Sternberg Symbols	5443440	0	1	24824	2	0	next	other	0
Fage_P116a	129	Pulse	99	5448498	5058	1
Fage_P116a	129	Pulse	99	5460898	17458	1
Fage_P116a	130	Picture	Fixation Cross Sternberg Symbols after Encoding	5468264	0	1	12495	2	0	next	other	0
Fage_P116a	130	Pulse	99	5473298	5034	1
Fage_P116a	131	Picture	Stroop Sternberg	5480759	0	1	24824	2	0	next	incorrect	608
Fage_P116a	131	Pulse	99	5485697	4938	1
Fage_P116a	131	Response	2	5486327	5568	1
Fage_P116a	131	Pulse	99	5498097	17338	1
Fage_P116a	132	Picture	Fixation Cross Sternberg Symbols after Stroop	5505583	0	1	37319	2	0	next	other	0
Fage_P116a	132	Pulse	99	5510497	4914	1
Fage_P116a	132	Pulse	99	5522896	17313	1
Fage_P116a	132	Pulse	99	5535296	29713	1
Fage_P116a	133	Picture	Retrieval Sternberg Symbols	5542902	0	1	24824	2	0	next	hit	616
Fage_P116a	133	Pulse	99	5547696	4794	1
Fage_P116a	133	Response	1	5551236	8334	1
Fage_P116a	133	Pulse	99	5560095	17193	1
Fage_P116a	134	Picture	Fixation Cross after Retrieval	5567726	0	1	112291	2	0	next	other	0
Fage_P116a	134	Pulse	99	5572495	4769	1
Fage_P116a	134	Pulse	99	5584895	17169	1
Fage_P116a	134	Pulse	99	5597294	29568	1
Fage_P116a	134	Pulse	99	5609694	41968	1
Fage_P116a	134	Pulse	99	5622094	54368	1
Fage_P116a	134	Pulse	99	5634494	66768	1
Fage_P116a	134	Pulse	99	5646893	79167	1
Fage_P116a	134	Pulse	99	5659293	91567	1
Fage_P116a	134	Pulse	99	5671693	103967	1
Fage_P116a	135	Picture	Encoding Sternberg Symbols	5680017	0	1	24824	2	0	next	other	0
Fage_P116a	135	Pulse	99	5684092	4075	1
Fage_P116a	135	Pulse	99	5696492	16475	1
Fage_P116a	136	Picture	Fixation Cross Sternberg Symbols after Encoding	5704841	0	1	12495	2	0	next	other	0
Fage_P116a	136	Pulse	99	5708892	4051	1
Fage_P116a	137	Picture	Stroop Sternberg	5717336	0	1	24824	2	0	next	hit	635
Fage_P116a	137	Pulse	99	5721291	3955	1
Fage_P116a	137	Response	1	5727251	9915	1
Fage_P116a	137	Pulse	99	5733691	16355	1
Fage_P116a	138	Picture	Fixation Cross Sternberg Symbols after Stroop	5742160	0	1	37319	2	0	next	other	0
Fage_P116a	138	Pulse	99	5746091	3931	1
Fage_P116a	138	Pulse	99	5758490	16330	1
Fage_P116a	138	Pulse	99	5770890	28730	1
Fage_P116a	139	Picture	Retrieval Sternberg Symbols	5779479	0	1	24824	2	0	next	hit	643
Fage_P116a	139	Pulse	99	5783290	3811	1
Fage_P116a	139	Response	1	5791940	12461	1
Fage_P116a	139	Pulse	99	5795689	16210	1
Fage_P116a	140	Picture	Fixation Cross after Retrieval	5804303	0	1	136949	2	0	next	other	0
Fage_P116a	140	Pulse	99	5808089	3786	1
Fage_P116a	140	Pulse	99	5820489	16186	1
Fage_P116a	140	Pulse	99	5832889	28586	1
Fage_P116a	140	Pulse	99	5845288	40985	1
Fage_P116a	140	Pulse	99	5857688	53385	1
Fage_P116a	140	Pulse	99	5870088	65785	1
Fage_P116a	140	Pulse	99	5882487	78184	1
Fage_P116a	140	Pulse	99	5894887	90584	1
Fage_P116a	140	Pulse	99	5907287	102984	1
Fage_P116a	140	Pulse	99	5919686	115383	1
Fage_P116a	140	Pulse	99	5932086	127783	1
Fage_P116a	141	Picture	Encoding Sternberg Symbols	5941252	0	1	24824	2	0	next	other	0
Fage_P116a	141	Pulse	99	5944486	3234	1
Fage_P116a	141	Pulse	99	5956886	15634	1
Fage_P116a	142	Picture	Fixation Cross Sternberg Symbols after Encoding	5966076	0	1	12495	2	0	next	other	0
Fage_P116a	142	Pulse	99	5969285	3209	1
Fage_P116a	143	Picture	Stroop Sternberg	5978571	0	1	24824	2	0	next	hit	664
Fage_P116a	143	Pulse	99	5981685	3114	1
Fage_P116a	143	Response	1	5987765	9194	1
Fage_P116a	143	Pulse	99	5994085	15514	1
Fage_P116a	144	Picture	Fixation Cross Sternberg Symbols after Stroop	6003395	0	1	37319	2	0	next	other	0
Fage_P116a	144	Pulse	99	6006484	3089	1
Fage_P116a	144	Pulse	99	6018884	15489	1
Fage_P116a	144	Pulse	99	6031284	27889	1
Fage_P116a	145	Picture	Retrieval Sternberg Symbols	6040714	0	1	24824	2	0	next	incorrect	672
Fage_P116a	145	Pulse	99	6043683	2969	1
Fage_P116a	145	Response	2	6051213	10499	1
Fage_P116a	145	Pulse	99	6056083	15369	1
Fage_P116a	146	Picture	Fixation Cross after Retrieval	6065538	0	1	112291	2	0	next	other	0
Fage_P116a	146	Pulse	99	6068483	2945	1
Fage_P116a	146	Pulse	99	6080882	15344	1
Fage_P116a	146	Pulse	99	6093282	27744	1
Fage_P116a	146	Pulse	99	6105682	40144	1
Fage_P116a	146	Pulse	99	6118082	52544	1
Fage_P116a	146	Pulse	99	6130481	64943	1
Fage_P116a	146	Pulse	99	6142881	77343	1
Fage_P116a	146	Pulse	99	6155291	89753	1
Fage_P116a	146	Pulse	99	6167690	102152	1
Fage_P116a	147	Picture	Instruction Sternberg Letters	6177829	0	1	37319	2	0	next	other	0
Fage_P116a	147	Pulse	99	6180090	2261	1
Fage_P116a	147	Pulse	99	6192490	14661	1
Fage_P116a	147	Pulse	99	6204889	27060	1
Fage_P116a	148	Picture	Encoding Sternberg Letters	6215148	0	1	24824	2	0	next	other	0
Fage_P116a	148	Pulse	99	6217289	2141	1
Fage_P116a	148	Pulse	99	6229689	14541	1
Fage_P116a	149	Picture	Fixation Cross Sternberg Letters after Encoding	6239972	0	1	12495	3	0	next	other	0
Fage_P116a	149	Pulse	99	6242089	2117	1
Fage_P116a	150	Picture	Stroop Sternberg	6252467	0	2	24824	4	0	next	incorrect	695
Fage_P116a	150	Pulse	99	6254490	2023	1
Fage_P116a	150	Response	2	6262838	10371	1
Fage_P116a	150	Pulse	99	6266888	14421	1
Fage_P116a	151	Picture	Fixation Cross Sternberg Letters after Stroop	6277291	0	2	37320	3	0	next	other	0
Fage_P116a	151	Pulse	99	6279288	1997	1
Fage_P116a	151	Pulse	99	6291687	14396	1
Fage_P116a	151	Pulse	99	6304087	26796	1
Fage_P116a	152	Picture	Retrieval Sternberg Letters	6314611	0	1	24824	2	0	next	incorrect	704
Fage_P116a	152	Pulse	99	6316487	1876	1
Fage_P116a	152	Pulse	99	6328886	14275	1
Fage_P116a	152	Response	2	6329786	15175	1
Fage_P116a	153	Picture	Fixation Cross after Retrieval	6339435	0	1	112291	2	0	next	other	0
Fage_P116a	153	Pulse	99	6341287	1852	1
Fage_P116a	153	Pulse	99	6353686	14251	1
Fage_P116a	153	Pulse	99	6366086	26651	1
Fage_P116a	153	Pulse	99	6378485	39050	1
Fage_P116a	153	Pulse	99	6390884	51449	2
Fage_P116a	153	Pulse	99	6403284	63849	1
Fage_P116a	153	Pulse	99	6415684	76249	1
Fage_P116a	153	Pulse	99	6428084	88649	1
Fage_P116a	153	Pulse	99	6440484	101049	1
Fage_P116a	154	Picture	Encoding Sternberg Letters	6451726	0	1	24823	3	0	next	other	0
Fage_P116a	154	Pulse	99	6452883	1157	1
Fage_P116a	154	Pulse	99	6465283	13557	1
Fage_P116a	155	Picture	Fixation Cross Sternberg Letters after Encoding	6476549	0	2	12496	3	0	next	other	0
Fage_P116a	155	Pulse	99	6477683	1134	1
Fage_P116a	156	Picture	Stroop Sternberg	6489045	0	1	24824	2	0	next	incorrect	722
Fage_P116a	156	Pulse	99	6490082	1037	1
Fage_P116a	156	Response	2	6497212	8167	1
Fage_P116a	156	Pulse	99	6502482	13437	1
Fage_P116a	157	Picture	Fixation Cross Sternberg Letters after Stroop	6513869	0	1	37319	2	0	next	other	0
Fage_P116a	157	Pulse	99	6514882	1013	1
Fage_P116a	157	Pulse	99	6527281	13412	1
Fage_P116a	157	Pulse	99	6539681	25812	1
Fage_P116a	158	Picture	Retrieval Sternberg Letters	6551188	0	1	24824	2	0	next	hit	730
Fage_P116a	158	Pulse	99	6552081	893	1
Fage_P116a	158	Response	1	6563020	11832	1
Fage_P116a	158	Pulse	99	6564480	13292	1
Fage_P116a	159	Picture	Fixation Cross after Retrieval	6576012	0	1	149443	3	0	next	other	0
Fage_P116a	159	Pulse	99	6576880	868	1
Fage_P116a	159	Pulse	99	6589280	13268	1
Fage_P116a	159	Pulse	99	6601679	25667	1
Fage_P116a	159	Pulse	99	6614079	38067	1
Fage_P116a	159	Pulse	99	6626479	50467	1
Fage_P116a	159	Pulse	99	6638879	62867	1
Fage_P116a	159	Pulse	99	6651278	75266	1
Fage_P116a	159	Pulse	99	6663678	87666	1
Fage_P116a	159	Pulse	99	6676078	100066	1
Fage_P116a	159	Pulse	99	6688477	112465	1
Fage_P116a	159	Pulse	99	6700877	124865	1
Fage_P116a	159	Pulse	99	6713277	137265	1
Fage_P116a	160	Picture	Encoding Sternberg Letters	6725455	0	2	24824	4	0	next	other	0
Fage_P116a	160	Pulse	99	6725676	221	1
Fage_P116a	160	Pulse	99	6738076	12621	1
Fage_P116a	161	Picture	Fixation Cross Sternberg Letters after Encoding	6750279	0	2	12496	3	0	next	other	0
Fage_P116a	161	Pulse	99	6750476	197	1
Fage_P116a	162	Picture	Stroop Sternberg	6762775	0	1	24824	2	0	next	hit	752
Fage_P116a	162	Pulse	99	6762875	100	1
Fage_P116a	162	Response	1	6770895	8120	1
Fage_P116a	162	Pulse	99	6775275	12500	1
Fage_P116a	163	Picture	Fixation Cross Sternberg Letters after Stroop	6787599	0	1	37319	2	0	next	other	0
Fage_P116a	163	Pulse	99	6787675	76	1
Fage_P116a	163	Pulse	99	6800075	12476	1
Fage_P116a	163	Pulse	99	6812474	24875	1
Fage_P116a	163	Pulse	99	6824874	37275	1
Fage_P116a	164	Picture	Retrieval Sternberg Letters	6824918	0	1	24824	2	0	next	hit	760
Fage_P116a	164	Response	1	6831934	7016	1
Fage_P116a	164	Pulse	99	6837273	12355	1
Fage_P116a	164	Pulse	99	6849673	24755	1
Fage_P116a	165	Picture	Fixation Cross after Retrieval	6849742	0	1	124619	3	0	next	other	0
Fage_P116a	165	Pulse	99	6862073	12331	1
Fage_P116a	165	Pulse	99	6874473	24731	1
Fage_P116a	165	Pulse	99	6886872	37130	1
Fage_P116a	165	Pulse	99	6899272	49530	1
Fage_P116a	165	Pulse	99	6911672	61930	1
Fage_P116a	165	Pulse	99	6924071	74329	1
Fage_P116a	165	Pulse	99	6936471	86729	1
Fage_P116a	165	Pulse	99	6948871	99129	1
Fage_P116a	165	Pulse	99	6961270	111528	1
Fage_P116a	165	Pulse	99	6973670	123928	1
Fage_P116a	166	Picture	Encoding Sternberg Letters	6974361	0	2	24824	4	0	next	other	0
Fage_P116a	166	Pulse	99	6986070	11709	1
Fage_P116a	166	Pulse	99	6998469	24108	1
Fage_P116a	167	Picture	Fixation Cross Sternberg Letters after Encoding	6999185	0	2	12496	3	0	next	other	0
Fage_P116a	167	Pulse	99	7010869	11684	1
Fage_P116a	168	Picture	Stroop Sternberg	7011681	0	1	24824	2	0	next	hit	780
Fage_P116a	168	Response	1	7018499	6818	1
Fage_P116a	168	Pulse	99	7023269	11588	1
Fage_P116a	168	Pulse	99	7035669	23988	1
Fage_P116a	169	Picture	Fixation Cross Sternberg Letters after Stroop	7036505	0	1	37319	2	0	next	other	0
Fage_P116a	169	Pulse	99	7048068	11563	1
Fage_P116a	169	Pulse	99	7060468	23963	1
Fage_P116a	169	Pulse	99	7072868	36363	1
Fage_P116a	170	Picture	Retrieval Sternberg Letters	7073824	0	1	24824	2	0	next	incorrect	788
Fage_P116a	170	Response	2	7082007	8183	1
Fage_P116a	170	Pulse	99	7085267	11443	1
Fage_P116a	170	Pulse	99	7097667	23843	1
Fage_P116a	171	Picture	Fixation Cross after Retrieval	7098648	0	1	137115	2	0	next	other	0
Fage_P116a	171	Pulse	99	7110067	11419	1
Fage_P116a	171	Pulse	99	7122466	23818	1
Fage_P116a	171	Pulse	99	7134866	36218	1
Fage_P116a	171	Pulse	99	7147266	48618	1
Fage_P116a	171	Pulse	99	7159665	61017	1
Fage_P116a	171	Pulse	99	7172065	73417	1
Fage_P116a	171	Pulse	99	7184465	85817	1
Fage_P116a	171	Pulse	99	7196865	98217	1
Fage_P116a	171	Pulse	99	7209264	110616	1
Fage_P116a	171	Pulse	99	7221664	123016	1
Fage_P116a	171	Pulse	99	7234064	135416	1
Fage_P116a	172	Picture	Encoding Sternberg Letters	7235763	0	1	24824	2	0	next	other	0
Fage_P116a	172	Pulse	99	7246463	10700	1
Fage_P116a	172	Pulse	99	7258863	23100	1
Fage_P116a	173	Picture	Fixation Cross Sternberg Letters after Encoding	7260587	0	1	12495	2	0	next	other	0
Fage_P116a	173	Pulse	99	7271263	10676	1
Fage_P116a	174	Picture	Stroop Sternberg	7273082	0	1	24824	2	0	next	incorrect	809
Fage_P116a	174	Response	2	7282512	9430	1
Fage_P116a	174	Pulse	99	7283662	10580	1
Fage_P116a	174	Pulse	99	7296062	22980	1
Fage_P116a	175	Picture	Fixation Cross Sternberg Letters after Stroop	7297906	0	1	37319	2	0	next	other	0
Fage_P116a	175	Pulse	99	7308462	10556	1
Fage_P116a	175	Pulse	99	7320861	22955	1
Fage_P116a	175	Pulse	99	7333261	35355	1
Fage_P116a	176	Picture	Retrieval Sternberg Letters	7335225	0	1	24824	2	0	next	hit	818
Fage_P116a	176	Pulse	99	7345661	10436	1
Fage_P116a	176	Response	1	7345921	10696	1
Fage_P116a	176	Pulse	99	7358061	22836	1
Fage_P116a	177	Picture	Fixation Cross after Retrieval	7360049	0	1	124620	2	0	next	other	0
Fage_P116a	177	Pulse	99	7370460	10411	1
Fage_P116a	177	Pulse	99	7382860	22811	1
Fage_P116a	177	Pulse	99	7395260	35211	1
Fage_P116a	177	Pulse	99	7407659	47610	1
Fage_P116a	177	Pulse	99	7420059	60010	1
Fage_P116a	177	Pulse	99	7432459	72410	1
Fage_P116a	177	Pulse	99	7444858	84809	1
Fage_P116a	177	Pulse	99	7457258	97209	1
Fage_P116a	177	Pulse	99	7469658	109609	1
Fage_P116a	177	Pulse	99	7482057	122008	1
Fage_P116a	178	Picture	Encoding Sternberg Letters	7484669	0	1	24824	2	0	next	other	0
Fage_P116a	178	Pulse	99	7494457	9788	1
Fage_P116a	178	Pulse	99	7506857	22188	1
Fage_P116a	179	Picture	Fixation Cross Sternberg Letters after Encoding	7509493	0	1	12495	2	0	next	other	0
Fage_P116a	179	Pulse	99	7519257	9764	1
Fage_P116a	180	Picture	Stroop Sternberg	7521988	0	1	24824	2	0	next	incorrect	838
Fage_P116a	180	Pulse	99	7531656	9668	1
Fage_P116a	180	Response	2	7532116	10128	1
Fage_P116a	180	Pulse	99	7544056	22068	1
Fage_P116a	181	Picture	Fixation Cross Sternberg Letters after Stroop	7546812	0	1	37319	2	0	next	other	0
Fage_P116a	181	Pulse	99	7556456	9644	1
Fage_P116a	181	Pulse	99	7568855	22043	1
Fage_P116a	181	Pulse	99	7581255	34443	1
Fage_P116a	182	Picture	Retrieval Sternberg Letters	7584131	0	1	24824	2	0	next	incorrect	847
Fage_P116a	182	Pulse	99	7593655	9524	1
Fage_P116a	182	Pulse	99	7606054	21923	1
Fage_P116a	182	Response	2	7608194	24063	1
Fage_P116a	183	Picture	Fixation Cross after Retrieval	7608955	0	1	112291	2	0	next	other	0
Fage_P116a	183	Pulse	99	7618454	9499	1
Fage_P116a	183	Pulse	99	7630854	21899	1
Fage_P116a	183	Pulse	99	7643253	34298	1
Fage_P116a	183	Pulse	99	7655653	46698	1
Fage_P116a	183	Pulse	99	7668053	59098	1
Fage_P116a	183	Pulse	99	7680452	71497	1
Fage_P116a	183	Pulse	99	7692852	83897	1
Fage_P116a	183	Pulse	99	7705252	96297	1
Fage_P116a	183	Pulse	99	7717652	108697	1
Fage_P116a	184	Picture	Encoding Sternberg Letters	7721246	0	1	24824	2	0	next	other	0
Fage_P116a	184	Pulse	99	7730051	8805	1
Fage_P116a	184	Pulse	99	7742451	21205	1
Fage_P116a	185	Picture	Fixation Cross Sternberg Letters after Encoding	7746070	0	1	12495	2	0	next	other	0
Fage_P116a	185	Pulse	99	7754851	8781	1
Fage_P116a	186	Picture	Stroop Sternberg	7758565	0	1	24824	2	0	next	hit	865
Fage_P116a	186	Pulse	99	7767250	8685	1
Fage_P116a	186	Response	1	7768580	10015	1
Fage_P116a	186	Pulse	99	7779650	21085	1
Fage_P116a	187	Picture	Fixation Cross Sternberg Letters after Stroop	7783389	0	1	37320	2	0	next	other	0
Fage_P116a	187	Pulse	99	7792050	8661	1
Fage_P116a	187	Pulse	99	7804449	21060	1
Fage_P116a	187	Pulse	99	7816849	33460	1
Fage_P116a	188	Picture	Retrieval Sternberg Letters	7820709	0	1	24823	3	0	next	incorrect	873
Fage_P116a	188	Pulse	99	7829249	8540	1
Fage_P116a	188	Response	2	7833638	12929	1
Fage_P116a	188	Pulse	99	7841648	20939	1
Fage_P116a	189	Picture	Fixation Cross after Retrieval	7845532	0	2	112291	3	0	next	other	0
Fage_P116a	189	Pulse	99	7854048	8516	1
Fage_P116a	189	Pulse	99	7866448	20916	1
Fage_P116a	189	Pulse	99	7878848	33316	1
Fage_P116a	189	Pulse	99	7891247	45715	1
Fage_P116a	189	Pulse	99	7903647	58115	1
Fage_P116a	189	Pulse	99	7916047	70515	1
Fage_P116a	189	Pulse	99	7928446	82914	1
Fage_P116a	189	Pulse	99	7940846	95314	1
Fage_P116a	189	Pulse	99	7953246	107714	1
Fage_P116a	190	Picture	Encoding Sternberg Letters	7957823	0	1	24824	2	0	next	other	0
Fage_P116a	190	Pulse	99	7965645	7822	1
Fage_P116a	190	Pulse	99	7978045	20222	1
Fage_P116a	191	Picture	Fixation Cross Sternberg Letters after Encoding	7982647	0	1	12496	2	0	next	other	0
Fage_P116a	191	Pulse	99	7990455	7808	1
Fage_P116a	192	Picture	Stroop Sternberg	7995143	0	1	24824	2	0	next	incorrect	891
Fage_P116a	192	Response	2	8002444	7301	1
Fage_P116a	192	Pulse	99	8002844	7701	1
Fage_P116a	192	Pulse	99	8015244	20101	1
Fage_P116a	193	Picture	Fixation Cross Sternberg Letters after Stroop	8019967	0	1	37319	2	0	next	other	0
Fage_P116a	193	Pulse	99	8027644	7677	1
Fage_P116a	193	Pulse	99	8040054	20087	1
Fage_P116a	193	Pulse	99	8052453	32486	1
Fage_P116a	194	Picture	Retrieval Sternberg Letters	8057286	0	1	24824	2	0	next	incorrect	900
Fage_P116a	194	Pulse	99	8064853	7567	1
Fage_P116a	194	Response	2	8072593	15307	1
Fage_P116a	194	Pulse	99	8077252	19966	1
Fage_P116a	195	Picture	Fixation Cross after Retrieval	8082110	0	1	137115	2	0	next	other	0
Fage_P116a	195	Pulse	99	8089652	7542	1
Fage_P116a	195	Pulse	99	8102052	19942	1
Fage_P116a	195	Pulse	99	8114452	32342	1
Fage_P116a	195	Pulse	99	8126851	44741	1
Fage_P116a	195	Pulse	99	8139251	57141	1
Fage_P116a	195	Pulse	99	8151651	69541	1
Fage_P116a	195	Pulse	99	8164050	81940	1
Fage_P116a	195	Pulse	99	8176450	94340	1
Fage_P116a	195	Pulse	99	8188850	106740	1
Fage_P116a	195	Pulse	99	8201249	119139	1
Fage_P116a	195	Pulse	99	8213649	131539	1
Fage_P116a	196	Picture	Encoding Sternberg Letters	8219225	0	1	24824	2	0	next	other	0
Fage_P116a	196	Pulse	99	8226049	6824	1
Fage_P116a	196	Pulse	99	8238449	19224	1
Fage_P116a	197	Picture	Fixation Cross Sternberg Letters after Encoding	8244049	0	1	12495	2	0	next	other	0
Fage_P116a	197	Pulse	99	8250848	6799	1
Fage_P116a	198	Picture	Stroop Sternberg	8256544	0	1	24824	2	0	next	hit	921
Fage_P116a	198	Pulse	99	8263248	6704	1
Fage_P116a	198	Response	1	8265558	9014	1
Fage_P116a	198	Pulse	99	8275648	19104	1
Fage_P116a	199	Picture	Fixation Cross Sternberg Letters after Stroop	8281368	0	1	37319	2	0	next	other	0
Fage_P116a	199	Pulse	99	8288047	6679	1
Fage_P116a	199	Pulse	99	8300447	19079	1
Fage_P116a	199	Pulse	99	8312847	31479	1
Fage_P116a	200	Picture	Retrieval Sternberg Letters	8318687	0	1	24824	2	0	next	incorrect	929
Fage_P116a	200	Pulse	99	8325246	6559	1
Fage_P116a	200	Response	2	8326766	8079	1
Fage_P116a	200	Pulse	99	8337646	18959	1
Fage_P116a	201	Picture	Fixation Cross after Retrieval	8343511	0	1	124620	2	0	next	other	0
Fage_P116a	201	Pulse	99	8350046	6535	1
Fage_P116a	201	Pulse	99	8362445	18934	1
Fage_P116a	201	Pulse	99	8374845	31334	1
Fage_P116a	201	Pulse	99	8387245	43734	1
Fage_P116a	201	Pulse	99	8399645	56134	1
Fage_P116a	201	Pulse	99	8412044	68533	1
Fage_P116a	201	Pulse	99	8424444	80933	1
Fage_P116a	201	Pulse	99	8436844	93333	1
Fage_P116a	201	Pulse	99	8449243	105732	1
Fage_P116a	201	Pulse	99	8461643	118132	1
Fage_P116a	202	Picture	Encoding Sternberg Letters	8468131	0	1	24824	2	0	next	other	0
Fage_P116a	202	Pulse	99	8474043	5912	1
Fage_P116a	202	Pulse	99	8486442	18311	1
Fage_P116a	203	Picture	Fixation Cross Sternberg Letters after Encoding	8492955	0	1	12495	2	0	next	other	0
Fage_P116a	203	Pulse	99	8498842	5887	1
Fage_P116a	204	Picture	Stroop Sternberg	8505450	0	1	24824	2	0	next	incorrect	949
Fage_P116a	204	Pulse	99	8511242	5792	1
Fage_P116a	204	Response	2	8512052	6602	1
Fage_P116a	204	Pulse	99	8523641	18191	1
Fage_P116a	205	Picture	Fixation Cross Sternberg Letters after Stroop	8530274	0	1	37319	2	0	next	other	0
Fage_P116a	205	Pulse	99	8536041	5767	1
Fage_P116a	205	Pulse	99	8548441	18167	1
Fage_P116a	205	Pulse	99	8560840	30566	1
Fage_P116a	206	Picture	Retrieval Sternberg Letters	8567593	0	1	24824	2	0	next	incorrect	957
Fage_P116a	206	Pulse	99	8573240	5647	1
Fage_P116a	206	Response	2	8577130	9537	1
Fage_P116a	206	Pulse	99	8585640	18047	1
Fage_P116a	207	Picture	Fixation Cross after Retrieval	8592417	0	1	149444	2	0	next	other	0
Fage_P116a	207	Pulse	99	8598040	5623	1
Fage_P116a	207	Pulse	99	8610439	18022	1
Fage_P116a	207	Pulse	99	8622839	30422	1
Fage_P116a	207	Pulse	99	8635239	42822	1
Fage_P116a	207	Pulse	99	8647638	55221	1
Fage_P116a	207	Pulse	99	8660038	67621	1
Fage_P116a	207	Pulse	99	8672438	80021	1
Fage_P116a	207	Pulse	99	8684837	92420	1
Fage_P116a	207	Pulse	99	8697237	104820	1
Fage_P116a	207	Pulse	99	8709637	117220	1
Fage_P116a	207	Pulse	99	8722036	129619	1
Fage_P116a	207	Pulse	99	8734436	142019	1
Fage_P116a	208	Picture	Encoding Sternberg Letters	8741861	0	1	24824	2	0	next	other	0
Fage_P116a	208	Pulse	99	8746836	4975	1
Fage_P116a	208	Pulse	99	8759236	17375	1
Fage_P116a	209	Picture	Fixation Cross Sternberg Letters after Encoding	8766685	0	1	12495	2	0	next	other	0
Fage_P116a	209	Pulse	99	8771635	4950	1
Fage_P116a	210	Picture	Stroop Sternberg	8779180	0	1	24824	2	0	next	incorrect	979
Fage_P116a	210	Pulse	99	8784035	4855	1
Fage_P116a	210	Response	2	8787925	8745	1
Fage_P116a	210	Pulse	99	8796435	17255	1
Fage_P116a	211	Picture	Fixation Cross Sternberg Letters after Stroop	8804004	0	1	37319	2	0	next	other	0
Fage_P116a	211	Pulse	99	8808834	4830	1
Fage_P116a	211	Pulse	99	8821234	17230	1
Fage_P116a	211	Pulse	99	8833634	29630	1
Fage_P116a	212	Picture	Retrieval Sternberg Letters	8841323	0	1	24824	2	0	next	hit	987
Fage_P116a	212	Pulse	99	8846033	4710	1
Fage_P116a	212	Response	1	8850223	8900	1
Fage_P116a	212	Pulse	99	8858433	17110	1
Fage_P116a	213	Picture	Fixation Cross after Retrieval	8866147	0	1	124620	2	0	next	other	0
Fage_P116a	213	Pulse	99	8870833	4686	1
Fage_P116a	213	Pulse	99	8883232	17085	1
Fage_P116a	213	Pulse	99	8895632	29485	1
Fage_P116a	213	Pulse	99	8908032	41885	1
Fage_P116a	213	Pulse	99	8920432	54285	1
Fage_P116a	213	Pulse	99	8932831	66684	1
Fage_P116a	213	Pulse	99	8945231	79084	1
Fage_P116a	213	Pulse	99	8957631	91484	1
Fage_P116a	213	Pulse	99	8970030	103883	1
Fage_P116a	213	Pulse	99	8982430	116283	1
Fage_P116a	214	Picture	Encoding Sternberg Letters	8990767	0	1	24824	2	0	next	other	0
Fage_P116a	214	Pulse	99	8994830	4063	1
Fage_P116a	214	Pulse	99	9007229	16462	1
Fage_P116a	215	Picture	Fixation Cross Sternberg Letters after Encoding	9015591	0	1	12495	2	0	next	other	0
Fage_P116a	215	Pulse	99	9019629	4038	1
Fage_P116a	216	Picture	Stroop Sternberg	9028086	0	1	24824	2	0	next	incorrect	1007
Fage_P116a	216	Pulse	99	9032029	3943	1
Fage_P116a	216	Response	2	9035338	7252	1
Fage_P116a	216	Pulse	99	9044428	16342	1
Fage_P116a	217	Picture	Fixation Cross Sternberg Letters after Stroop	9052910	0	1	37319	2	0	next	other	0
Fage_P116a	217	Pulse	99	9056828	3918	1
Fage_P116a	217	Pulse	99	9069228	16318	1
Fage_P116a	217	Pulse	99	9081627	28717	1
Fage_P116a	218	Picture	Retrieval Sternberg Letters	9090229	0	1	24824	2	0	next	incorrect	1015
Fage_P116a	218	Pulse	99	9094027	3798	1
Fage_P116a	218	Response	2	9099617	9388	1
Fage_P116a	218	Pulse	99	9106427	16198	1
Fage_P116a	219	Picture	Fixation Cross after Retrieval	9115053	0	1	112291	2	0	next	other	0
Fage_P116a	219	Pulse	99	9118827	3774	1
Fage_P116a	219	Pulse	99	9131226	16173	1
Fage_P116a	219	Pulse	99	9143626	28573	1
Fage_P116a	219	Pulse	99	9156026	40973	1
Fage_P116a	219	Pulse	99	9168425	53372	1
Fage_P116a	219	Pulse	99	9180825	65772	1
Fage_P116a	219	Pulse	99	9193225	78172	1
Fage_P116a	219	Pulse	99	9205624	90571	1
Fage_P116a	219	Pulse	99	9218024	102971	1
Fage_P116a	220	Picture	Encoding Sternberg Letters	9227344	0	1	24824	2	0	next	other	0
Fage_P116a	220	Pulse	99	9230424	3080	1
Fage_P116a	220	Pulse	99	9242823	15479	1
Fage_P116a	221	Picture	Fixation Cross Sternberg Letters after Encoding	9252168	0	1	12495	2	0	next	other	0
Fage_P116a	221	Pulse	99	9255223	3055	1
Fage_P116a	222	Picture	Stroop Sternberg	9264663	0	1	24824	2	0	next	hit	1034
Fage_P116a	222	Pulse	99	9267623	2960	1
Fage_P116a	222	Response	1	9274833	10170	1
Fage_P116a	222	Pulse	99	9280022	15359	1
Fage_P116a	223	Picture	Fixation Cross Sternberg Letters after Stroop	9289487	0	1	37319	2	0	next	other	0
Fage_P116a	223	Pulse	99	9292422	2935	1
Fage_P116a	223	Pulse	99	9304822	15335	1
Fage_P116a	223	Pulse	99	9317222	27735	1
Fage_P116a	224	Picture	Retrieval Sternberg Letters	9326806	0	1	24824	2	0	next	incorrect	1042
Fage_P116a	224	Pulse	99	9329621	2815	1
Fage_P116a	224	Response	2	9335911	9105	1
Fage_P116a	224	Pulse	99	9342021	15215	1
Fage_P116a	225	Picture	Fixation Cross after Retrieval	9351630	0	1	124620	2	0	next	other	0
Fage_P116a	225	Pulse	99	9354421	2791	1
Fage_P116a	225	Pulse	99	9366820	15190	1
Fage_P116a	225	Pulse	99	9379220	27590	1
Fage_P116a	225	Pulse	99	9391620	39990	1
Fage_P116a	225	Pulse	99	9404019	52389	1
Fage_P116a	225	Pulse	99	9416419	64789	1
Fage_P116a	225	Pulse	99	9428819	77189	1
Fage_P116a	225	Pulse	99	9441219	89589	1
Fage_P116a	225	Pulse	99	9453618	101988	1
Fage_P116a	225	Pulse	99	9466018	114388	1
Fage_P116a	226	Picture	Encoding Sternberg Letters	9476250	0	1	24824	2	0	next	other	0
Fage_P116a	226	Pulse	99	9478418	2168	1
Fage_P116a	226	Pulse	99	9490817	14567	1
Fage_P116a	227	Picture	Fixation Cross Sternberg Letters after Encoding	9501074	0	1	12495	2	0	next	other	0
Fage_P116a	227	Pulse	99	9503217	2143	1
Fage_P116a	228	Picture	Stroop Sternberg	9513569	0	1	24824	2	0	next	incorrect	1062
Fage_P116a	228	Pulse	99	9515617	2048	1
Fage_P116a	228	Response	2	9521436	7867	1
Fage_P116a	228	Pulse	99	9528016	14447	1
Fage_P116a	229	Picture	Fixation Cross Sternberg Letters after Stroop	9538393	0	1	37319	2	0	next	other	0
Fage_P116a	229	Pulse	99	9540416	2023	1
Fage_P116a	229	Pulse	99	9552816	14423	1
Fage_P116a	229	Pulse	99	9565215	26822	1
Fage_P116a	230	Picture	Retrieval Sternberg Letters	9575712	0	1	24824	2	0	next	incorrect	1070
Fage_P116a	230	Pulse	99	9577615	1903	1
Fage_P116a	230	Response	2	9584755	9043	1
Fage_P116a	230	Pulse	99	9590015	14303	1
Fage_P116a	231	Picture	Fixation Cross after Retrieval	9600536	0	1	124620	2	0	next	other	0
Fage_P116a	231	Pulse	99	9602414	1878	1
Fage_P116a	231	Pulse	99	9614814	14278	1
Fage_P116a	231	Pulse	99	9627214	26678	1
Fage_P116a	231	Pulse	99	9639614	39078	1
Fage_P116a	231	Pulse	99	9652013	51477	1
Fage_P116a	231	Pulse	99	9664413	63877	1
Fage_P116a	231	Pulse	99	9676813	76277	1
Fage_P116a	231	Pulse	99	9689212	88676	1
Fage_P116a	231	Pulse	99	9701612	101076	1
Fage_P116a	231	Pulse	99	9714012	113476	1
Fage_P116a	232	Picture	Encoding Sternberg Letters	9725156	0	1	24824	2	0	next	other	0
Fage_P116a	232	Pulse	99	9726411	1255	1
Fage_P116a	232	Pulse	99	9738811	13655	1
Fage_P116a	233	Picture	Fixation Cross Sternberg Letters after Encoding	9749980	0	1	12495	2	0	next	other	0
Fage_P116a	233	Pulse	99	9751211	1231	1
Fage_P116a	234	Picture	Stroop Sternberg	9762475	0	1	24824	2	0	next	incorrect	1090
Fage_P116a	234	Pulse	99	9763610	1135	1
Fage_P116a	234	Response	2	9769050	6575	1
Fage_P116a	234	Pulse	99	9776010	13535	1
Fage_P116a	235	Picture	Fixation Cross Sternberg Letters after Stroop	9787299	0	1	37319	2	0	next	other	0
Fage_P116a	235	Pulse	99	9788410	1111	1
Fage_P116a	235	Pulse	99	9800809	13510	1
Fage_P116a	235	Pulse	99	9813209	25910	1
Fage_P116a	236	Picture	Retrieval Sternberg Letters	9824618	0	1	24824	2	0	next	incorrect	1098
Fage_P116a	236	Pulse	99	9825609	991	1
Fage_P116a	236	Response	2	9834389	9771	1
Fage_P116a	236	Pulse	99	9838008	13390	1
Fage_P116a	237	Picture	Fixation Cross after Retrieval	9849442	0	1	112291	2	0	next	other	0
Fage_P116a	237	Pulse	99	9850408	966	1
Fage_P116a	237	Pulse	99	9862808	13366	1
Fage_P116a	237	Pulse	99	9875208	25766	1
Fage_P116a	237	Pulse	99	9887607	38165	1
Fage_P116a	237	Pulse	99	9900007	50565	1
Fage_P116a	237	Pulse	99	9912417	62975	1
Fage_P116a	237	Pulse	99	9924816	75374	1
Fage_P116a	237	Pulse	99	9937216	87774	1
Fage_P116a	237	Pulse	99	9949616	100174	1
Fage_P116a	238	Picture	Encoding Sternberg Letters	9961733	0	1	24824	2	0	next	other	0
Fage_P116a	238	Pulse	99	9962016	283	1
Fage_P116a	238	Pulse	99	9974415	12682	1
Fage_P116a	239	Picture	Fixation Cross Sternberg Letters after Encoding	9986557	0	1	12495	3	0	next	other	0
Fage_P116a	239	Pulse	99	9986815	258	1
Fage_P116a	240	Picture	Stroop Sternberg	9999052	0	2	24824	4	0	next	incorrect	1117
Fage_P116a	240	Pulse	99	9999215	163	1
Fage_P116a	240	Response	2	10006594	7542	1
Fage_P116a	240	Pulse	99	10011614	12562	1
Fage_P116a	241	Picture	Fixation Cross Sternberg Letters after Stroop	10023876	0	2	37320	3	0	next	other	0
Fage_P116a	241	Pulse	99	10024014	138	1
Fage_P116a	241	Pulse	99	10036414	12538	1
Fage_P116a	241	Pulse	99	10048813	24937	1
Fage_P116a	242	Picture	Retrieval Sternberg Letters	10061196	0	1	24824	2	0	next	incorrect	1125
Fage_P116a	242	Pulse	99	10061213	17	1
Fage_P116a	242	Response	2	10070813	9617	1
Fage_P116a	242	Pulse	99	10073613	12417	1
Fage_P116a	242	Pulse	99	10086012	24816	1
Fage_P116a	243	Picture	Fixation Cross after Retrieval	10086020	0	1	137115	2	0	next	other	0
Fage_P116a	243	Pulse	99	10098412	12392	1
Fage_P116a	243	Pulse	99	10110812	24792	1
Fage_P116a	243	Pulse	99	10123211	37191	1
Fage_P116a	243	Pulse	99	10135611	49591	1
Fage_P116a	243	Pulse	99	10148011	61991	1
Fage_P116a	243	Pulse	99	10160411	74391	1
Fage_P116a	243	Pulse	99	10172810	86790	1
Fage_P116a	243	Pulse	99	10185210	99190	1
Fage_P116a	243	Pulse	99	10197610	111590	1
Fage_P116a	243	Pulse	99	10210009	123989	1
Fage_P116a	243	Pulse	99	10222409	136389	1
Fage_P116a	244	Picture	Encoding Sternberg Letters	10223135	0	1	24824	2	0	next	other	0
Fage_P116a	244	Pulse	99	10234809	11674	1
Fage_P116a	244	Pulse	99	10247208	24073	1
Fage_P116a	245	Picture	Fixation Cross Sternberg Letters after Encoding	10247959	0	1	12495	2	0	next	other	0
Fage_P116a	245	Pulse	99	10259608	11649	1
Fage_P116a	246	Picture	Stroop Sternberg	10260454	0	1	24824	2	0	next	incorrect	1146
Fage_P116a	246	Response	2	10270538	10084	1
Fage_P116a	246	Pulse	99	10272008	11554	1
Fage_P116a	246	Pulse	99	10284407	23953	1
Fage_P116a	247	Picture	Fixation Cross Sternberg Letters after Stroop	10285278	0	1	37319	2	0	next	other	0
Fage_P116a	247	Pulse	99	10296807	11529	1
Fage_P116a	247	Pulse	99	10309207	23929	1
Fage_P116a	247	Pulse	99	10321606	36328	1
Fage_P116a	248	Picture	Retrieval Sternberg Letters	10322597	0	1	24824	2	0	next	incorrect	1154
Fage_P116a	248	Response	2	10332086	9489	1
Fage_P116a	248	Pulse	99	10334006	11409	1
Fage_P116a	248	Pulse	99	10346406	23809	1
Fage_P116a	249	Picture	Fixation Cross after Retrieval	10347421	0	1	149444	2	0	next	other	0
Fage_P116a	249	Pulse	99	10358806	11385	1
Fage_P116a	249	Pulse	99	10371205	23784	1
Fage_P116a	249	Pulse	99	10383605	36184	1
Fage_P116a	249	Pulse	99	10396005	48584	1
Fage_P116a	249	Pulse	99	10408404	60983	1
Fage_P116a	249	Pulse	99	10420804	73383	1
Fage_P116a	249	Pulse	99	10433204	85783	1
Fage_P116a	249	Pulse	99	10445603	98182	1
Fage_P116a	249	Pulse	99	10458003	110582	1
Fage_P116a	249	Pulse	99	10470403	122982	1
Fage_P116a	249	Pulse	99	10482802	135381	1
Fage_P116a	249	Pulse	99	10495202	147781	1
Fage_P116a	250	Picture	Encoding Sternberg Letters	10496865	0	1	24823	3	0	next	other	0
Fage_P116a	250	Pulse	99	10507602	10737	1
Fage_P116a	250	Pulse	99	10520002	23137	1
Fage_P116a	251	Picture	Fixation Cross Sternberg Letters after Encoding	10521688	0	2	12496	3	0	next	other	0
Fage_P116a	251	Pulse	99	10532401	10713	1
Fage_P116a	252	Picture	Stroop Sternberg	10534184	0	1	24824	2	0	next	hit	1176
Fage_P116a	252	Response	1	10541471	7287	1
Fage_P116a	252	Pulse	99	10544801	10617	1
Fage_P116a	252	Pulse	99	10557201	23017	1
Fage_P116a	253	Picture	Fixation Cross Sternberg Letters after Stroop	10559008	0	1	37319	2	0	next	other	0
Fage_P116a	253	Pulse	99	10569600	10592	1
Fage_P116a	253	Pulse	99	10582000	22992	1
Fage_P116a	253	Pulse	99	10594400	35392	1
Fage_P116a	254	Picture	Retrieval Sternberg Letters	10596327	0	1	24824	2	0	next	incorrect	1185
Fage_P116a	254	Pulse	99	10606799	10472	1
Fage_P116a	254	Response	2	10607159	10832	1
Fage_P116a	254	Pulse	99	10619199	22872	1
Fage_P116a	255	Picture	Fixation Cross after Retrieval	10621151	0	1	137115	2	0	next	other	0
Fage_P116a	255	Pulse	99	10631599	10448	1
Fage_P116a	255	Pulse	99	10643998	22847	1
Fage_P116a	255	Pulse	99	10656398	35247	1
Fage_P116a	255	Pulse	99	10668798	47647	1
Fage_P116a	255	Pulse	99	10681197	60046	1
Fage_P116a	255	Pulse	99	10693597	72446	1
Fage_P116a	255	Pulse	99	10705997	84846	1
Fage_P116a	255	Pulse	99	10718397	97246	1
Fage_P116a	255	Pulse	99	10730796	109645	1
Fage_P116a	255	Pulse	99	10743196	122045	1
Fage_P116a	255	Pulse	99	10755596	134445	1
Fage_P116a	256	Picture	Encoding Sternberg Letters	10758266	0	1	24824	2	0	next	other	0
Fage_P116a	256	Pulse	99	10767995	9729	1
Fage_P116a	256	Pulse	99	10780395	22129	1
Fage_P116a	257	Picture	Fixation Cross Sternberg Letters after Encoding	10783090	0	1	12495	2	0	next	other	0
Fage_P116a	257	Pulse	99	10792795	9705	1
Fage_P116a	258	Picture	Stroop Sternberg	10795585	0	1	24824	2	0	next	incorrect	1205
Fage_P116a	258	Response	2	10801745	6160	1
Fage_P116a	258	Pulse	99	10805194	9609	1
Fage_P116a	258	Pulse	99	10817594	22009	1
Fage_P116a	259	Picture	Fixation Cross Sternberg Letters after Stroop	10820409	0	1	37319	2	0	next	other	0
Fage_P116a	259	Pulse	99	10829994	9585	1
Fage_P116a	259	Pulse	99	10842393	21984	1
Fage_P116a	259	Pulse	99	10854793	34384	1
Fage_P116a	260	Picture	Retrieval Sternberg Letters	10857728	0	1	24824	2	0	next	miss	0
Fage_P116a	260	Pulse	99	10867193	9465	1
Fage_P116a	260	Pulse	99	10879593	21865	1
Fage_P116a	261	Picture	Fixation Cross after Retrieval	10882552	0	1	112291	2	0	next	other	0
Fage_P116a	261	Pulse	99	10891992	9440	1
Fage_P116a	261	Pulse	99	10904392	21840	1
Fage_P116a	261	Pulse	99	10916792	34240	1
Fage_P116a	261	Pulse	99	10929191	46639	1
Fage_P116a	261	Pulse	99	10941591	59039	1
Fage_P116a	261	Pulse	99	10953991	71439	1
Fage_P116a	261	Pulse	99	10966390	83838	1
Fage_P116a	261	Pulse	99	10978790	96238	1
Fage_P116a	261	Pulse	99	10991190	108638	1
Fage_P116a	262	Picture	Encoding Sternberg Letters	10994843	0	1	24824	2	0	next	other	0
Fage_P116a	262	Pulse	99	11003589	8746	1
Fage_P116a	262	Pulse	99	11015989	21146	1
Fage_P116a	263	Picture	Fixation Cross Sternberg Letters after Encoding	11019667	0	1	12495	2	0	next	other	0
Fage_P116a	263	Pulse	99	11028389	8722	1
Fage_P116a	264	Picture	Stroop Sternberg	11032162	0	1	24824	2	0	next	incorrect	1231
Fage_P116a	264	Response	2	11040529	8367	1
Fage_P116a	264	Pulse	99	11040788	8626	1
Fage_P116a	264	Pulse	99	11053188	21026	1
Fage_P116a	265	Picture	Fixation Cross Sternberg Letters after Stroop	11056986	0	1	37320	2	0	next	other	0
Fage_P116a	265	Pulse	99	11065588	8602	1
Fage_P116a	265	Pulse	99	11077988	21002	1
Fage_P116a	265	Pulse	99	11090387	33401	1
Fage_P116a	266	Picture	Retrieval Sternberg Letters	11094306	0	1	24823	3	0	next	incorrect	1240
Fage_P116a	266	Pulse	99	11102787	8481	1
Fage_P116a	266	Response	2	11103527	9221	1
Fage_P116a	266	Pulse	99	11115187	20881	1
Fage_P116a	267	Picture	Fixation Cross after Retrieval	11119129	0	2	149444	3	0	next	other	0
Fage_P116a	267	Pulse	99	11127586	8457	1
Fage_P116a	267	Pulse	99	11139986	20857	1
Fage_P116a	267	Pulse	99	11152386	33257	1
Fage_P116a	267	Pulse	99	11164785	45656	1
Fage_P116a	267	Pulse	99	11177185	58056	1
Fage_P116a	267	Pulse	99	11189585	70456	1
Fage_P116a	267	Pulse	99	11201984	82855	1
Fage_P116a	267	Pulse	99	11214384	95255	1
Fage_P116a	267	Pulse	99	11226784	107655	1
Fage_P116a	267	Pulse	99	11239184	120055	1
Fage_P116a	267	Pulse	99	11251583	132454	1
Fage_P116a	267	Pulse	99	11263983	144854	1
Fage_P116a	268	Picture	Encoding Sternberg Letters	11268573	0	1	24824	2	0	next	other	0
Fage_P116a	268	Pulse	99	11276383	7810	1
Fage_P116a	268	Pulse	99	11288782	20209	1
Fage_P116a	269	Picture	Fixation Cross Sternberg Letters after Encoding	11293397	0	1	12495	2	0	next	other	0
Fage_P116a	269	Pulse	99	11301182	7785	1
Fage_P116a	270	Picture	Stroop Sternberg	11305892	0	1	24824	2	0	next	incorrect	1262
Fage_P116a	270	Pulse	99	11313582	7690	1
Fage_P116a	270	Response	2	11314541	8649	1
Fage_P116a	270	Pulse	99	11325981	20089	1
Fage_P116a	271	Picture	Fixation Cross Sternberg Letters after Stroop	11330716	0	1	37319	3	0	next	other	0
Fage_P116a	271	Pulse	99	11338381	7665	1
Fage_P116a	271	Pulse	99	11350781	20065	1
Fage_P116a	271	Pulse	99	11363180	32464	1
Fage_P116a	272	Picture	Retrieval Sternberg Letters	11368035	0	2	24824	4	0	next	hit	1270
Fage_P116a	272	Pulse	99	11375580	7545	1
Fage_P116a	272	Response	1	11382830	14795	1
Fage_P116a	272	Pulse	99	11387980	19945	1
Fage_P116a	273	Picture	Fixation Cross after Retrieval	11392859	0	2	124620	3	0	next	other	0
Fage_P116a	273	Pulse	99	11400380	7521	1
Fage_P116a	273	Pulse	99	11412779	19920	1
Fage_P116a	273	Pulse	99	11425179	32320	1
Fage_P116a	273	Pulse	99	11437579	44720	1
Fage_P116a	273	Pulse	99	11449978	57119	1
Fage_P116a	273	Pulse	99	11462378	69519	1
Fage_P116a	273	Pulse	99	11474778	81919	1
Fage_P116a	273	Pulse	99	11487177	94318	1
Fage_P116a	273	Pulse	99	11499577	106718	1
Fage_P116a	273	Pulse	99	11511977	119118	1
Fage_P116a	274	Picture	Encoding Sternberg Letters	11517479	0	1	24824	2	0	next	other	0
Fage_P116a	274	Pulse	99	11524376	6897	1
Fage_P116a	274	Pulse	99	11536776	19297	1
Fage_P116a	275	Picture	Fixation Cross Sternberg Letters after Encoding	11542303	0	1	12495	2	0	next	other	0
Fage_P116a	275	Pulse	99	11549176	6873	1
Fage_P116a	276	Picture	Stroop Sternberg	11554798	0	1	24824	2	0	next	incorrect	1290
Fage_P116a	276	Pulse	99	11561576	6778	1
Fage_P116a	276	Response	2	11564665	9867	1
Fage_P116a	276	Pulse	99	11573975	19177	1
Fage_P116a	277	Picture	Fixation Cross Sternberg Letters after Stroop	11579622	0	1	37319	3	0	next	other	0
Fage_P116a	277	Pulse	99	11586375	6753	1
Fage_P116a	277	Pulse	99	11598775	19153	1
Fage_P116a	277	Pulse	99	11611174	31552	1
Fage_P116a	278	Picture	Retrieval Sternberg Letters	11616941	0	2	24824	4	0	next	incorrect	1298
Fage_P116a	278	Pulse	99	11623574	6633	1
Fage_P116a	278	Response	2	11634264	17323	1
Fage_P116a	278	Pulse	99	11635973	19032	1
Fage_P116a	279	Picture	Fixation Cross after Retrieval	11641765	0	2	112291	3	0	next	other	0
Fage_P116a	279	Pulse	99	11648373	6608	1
Fage_P116a	279	Pulse	99	11660773	19008	1
Fage_P116a	279	Pulse	99	11673173	31408	1
Fage_P116a	279	Pulse	99	11685572	43807	1
Fage_P116a	279	Pulse	99	11697972	56207	1
Fage_P116a	279	Pulse	99	11710372	68607	1
Fage_P116a	279	Pulse	99	11722771	81006	1
Fage_P116a	279	Pulse	99	11735171	93406	1
Fage_P116a	279	Pulse	99	11747571	105806	1
Fage_P116a	280	Picture	Encoding Sternberg Letters	11754056	0	1	24824	2	0	next	other	0
Fage_P116a	280	Pulse	99	11759971	5915	1
Fage_P116a	280	Pulse	99	11772370	18314	1
Fage_P116a	281	Picture	Fixation Cross Sternberg Letters after Encoding	11778880	0	1	12496	2	0	next	other	0
Fage_P116a	281	Pulse	99	11784780	5900	1
Fage_P116a	282	Picture	Stroop Sternberg	11791376	0	1	24824	2	0	next	hit	1317
Fage_P116a	282	Pulse	99	11797180	5804	1
Fage_P116a	282	Response	1	11802739	11363	1
Fage_P116a	282	Pulse	99	11809569	18193	1
Fage_P116a	283	Picture	Fixation Cross Sternberg Letters after Stroop	11816200	0	1	37319	2	0	next	other	0
Fage_P116a	283	Pulse	99	11821979	5779	1
Fage_P116a	283	Pulse	99	11834379	18179	1
Fage_P116a	283	Pulse	99	11846778	30578	1
Fage_P116a	284	Picture	Retrieval Sternberg Letters	11853519	0	1	24824	2	0	next	incorrect	1325
Fage_P116a	284	Pulse	99	11859178	5659	1
Fage_P116a	284	Response	2	11864298	10779	1
Fage_P116a	284	Pulse	99	11871578	18059	1
Fage_P116a	285	Picture	Fixation Cross after Retrieval	11878343	0	1	137115	2	0	next	other	0
Fage_P116a	285	Pulse	99	11883977	5634	1
Fage_P116a	285	Pulse	99	11896377	18034	1
Fage_P116a	285	Pulse	99	11908777	30434	1
Fage_P116a	285	Pulse	99	11921176	42833	1
Fage_P116a	285	Pulse	99	11933576	55233	1
Fage_P116a	285	Pulse	99	11945976	67633	1
Fage_P116a	285	Pulse	99	11958376	80033	1
Fage_P116a	285	Pulse	99	11970775	92432	1
Fage_P116a	285	Pulse	99	11983175	104832	1
Fage_P116a	285	Pulse	99	11995575	117232	1
Fage_P116a	285	Pulse	99	12007974	129631	1
Fage_P116a	286	Picture	Encoding Sternberg Letters	12015458	0	1	24824	2	0	next	other	0
Fage_P116a	286	Pulse	99	12020374	4916	1
Fage_P116a	286	Pulse	99	12032774	17316	1
Fage_P116a	287	Picture	Fixation Cross Sternberg Letters after Encoding	12040282	0	1	12495	2	0	next	other	0
Fage_P116a	287	Pulse	99	12045173	4891	1
Fage_P116a	288	Picture	Stroop Sternberg	12052777	0	1	24824	2	0	next	hit	1346
Fage_P116a	288	Pulse	99	12057573	4796	1
Fage_P116a	288	Response	1	12062593	9816	1
Fage_P116a	288	Pulse	99	12069973	17196	1
Fage_P116a	289	Picture	Fixation Cross Sternberg Letters after Stroop	12077601	0	1	37319	2	0	next	other	0
Fage_P116a	289	Pulse	99	12082372	4771	1
Fage_P116a	289	Pulse	99	12094772	17171	1
Fage_P116a	289	Pulse	99	12107172	29571	1
Fage_P116a	290	Picture	Retrieval Sternberg Letters	12114920	0	1	24824	2	0	next	incorrect	1354
Fage_P116a	290	Pulse	99	12119572	4652	1
Fage_P116a	290	Response	2	12123071	8151	1
Fage_P116a	290	Pulse	99	12131971	17051	1
Fage_P116a	291	Picture	Fixation Cross after Retrieval	12139744	0	1	112291	2	0	next	other	0
Fage_P116a	291	Pulse	99	12144371	4627	1
Fage_P116a	291	Pulse	99	12156771	17027	1
Fage_P116a	291	Pulse	99	12169170	29426	1
Fage_P116a	291	Pulse	99	12181570	41826	1
Fage_P116a	291	Pulse	99	12193970	54226	1
Fage_P116a	291	Pulse	99	12206369	66625	1
Fage_P116a	291	Pulse	99	12218769	79025	1
Fage_P116a	291	Pulse	99	12231169	91425	1
Fage_P116a	291	Pulse	99	12243569	103825	1
Fage_P116a	292	Picture	End Sternberg	12252035	0	1	37319	2	0	next	other	0
Fage_P116a	292	Pulse	99	12255968	3933	1
Fage_P116a	292	Pulse	99	12268368	16333	1
Fage_P116a	292	Pulse	99	12280768	28733	1
Fage_P116a	293	Picture	Instruction Stroop	12289354	0	1	37319	3	0	next	other	0
Fage_P116a	293	Pulse	99	12293167	3813	1
Fage_P116a	293	Pulse	99	12305567	16213	1
Fage_P116a	293	Pulse	99	12317967	28613	1
Fage_P116a	294	Picture	stroop neutral close	12326673	0	2	24824	3	0	next	incorrect	1377
Fage_P116a	294	Pulse	99	12330366	3693	1
Fage_P116a	294	Pulse	99	12342766	16093	1
Fage_P116a	294	Response	2	12343696	17023	1
Fage_P116a	295	Picture	stroop neutral close	12351497	0	1	24824	2	0	next	hit	1380
Fage_P116a	295	Pulse	99	12355166	3669	1
Fage_P116a	295	Response	1	12364065	12568	1
Fage_P116a	295	Pulse	99	12367565	16068	1
Fage_P116a	296	Picture	stroop neutral close	12376321	0	1	24824	2	0	next	incorrect	1384
Fage_P116a	296	Pulse	99	12379965	3644	1
Fage_P116a	296	Response	2	12383895	7574	1
Fage_P116a	296	Pulse	99	12392365	16044	1
Fage_P116a	297	Picture	stroop neutral close	12401145	0	1	24824	2	0	next	incorrect	1388
Fage_P116a	297	Pulse	99	12404764	3619	1
Fage_P116a	297	Response	2	12411184	10039	1
Fage_P116a	297	Pulse	99	12417164	16019	1
Fage_P116a	298	Picture	stroop neutral close	12425969	0	1	24824	2	0	next	hit	1392
Fage_P116a	298	Pulse	99	12429564	3595	1
Fage_P116a	298	Response	1	12433574	7605	1
Fage_P116a	298	Pulse	99	12441963	15994	1
Fage_P116a	299	Picture	stroop neutral close	12450793	0	1	24824	2	0	next	incorrect	1396
Fage_P116a	299	Pulse	99	12454363	3570	1
Fage_P116a	299	Response	2	12459213	8420	1
Fage_P116a	299	Pulse	99	12466763	15970	1
Fage_P116a	300	Picture	Fixation Cross Stroop	12475617	0	1	124620	2	0	next	other	0
Fage_P116a	300	Pulse	99	12479163	3546	1
Fage_P116a	300	Pulse	99	12491562	15945	1
Fage_P116a	300	Pulse	99	12503962	28345	1
Fage_P116a	300	Pulse	99	12516362	40745	1
Fage_P116a	300	Pulse	99	12528761	53144	1
Fage_P116a	300	Pulse	99	12541161	65544	1
Fage_P116a	300	Pulse	99	12553561	77944	1
Fage_P116a	300	Pulse	99	12565960	90343	1
Fage_P116a	300	Pulse	99	12578360	102743	1
Fage_P116a	300	Pulse	99	12590760	115143	1
Fage_P116a	301	Picture	stroop neutral close	12600237	0	1	24990	2	0	next	hit	1411
Fage_P116a	301	Pulse	99	12603159	2922	1
Fage_P116a	301	Response	1	12613089	12852	1
Fage_P116a	301	Pulse	99	12615559	15322	1
Fage_P116a	302	Picture	stroop neutral close	12625227	0	1	24991	2	0	next	incorrect	1415
Fage_P116a	302	Pulse	99	12627959	2732	1
Fage_P116a	302	Response	2	12635579	10352	1
Fage_P116a	302	Pulse	99	12640358	15131	1
Fage_P116a	303	Picture	stroop neutral close	12650218	0	1	24824	2	0	next	incorrect	1419
Fage_P116a	303	Pulse	99	12652758	2540	1
Fage_P116a	303	Response	2	12658198	7980	1
Fage_P116a	303	Pulse	99	12665158	14940	1
Fage_P116a	304	Picture	stroop neutral close	12675042	0	1	24824	2	0	next	incorrect	1423
Fage_P116a	304	Pulse	99	12677558	2516	1
Fage_P116a	304	Response	2	12682827	7785	1
Fage_P116a	304	Pulse	99	12689957	14915	1
Fage_P116a	305	Picture	stroop neutral close	12699866	0	1	24824	2	0	next	hit	1428
Fage_P116a	305	Pulse	99	12702357	2491	1
Fage_P116a	305	Pulse	99	12714757	14891	1
Fage_P116a	305	Response	1	12717786	17920	1
Fage_P116a	306	Picture	stroop neutral close	12724690	0	1	24824	2	0	next	incorrect	1431
Fage_P116a	306	Pulse	99	12727156	2466	1
Fage_P116a	306	Response	2	12735016	10326	1
Fage_P116a	306	Pulse	99	12739556	14866	1
Fage_P116a	307	Picture	Fixation Cross Stroop	12749514	0	1	124619	2	0	next	other	0
Fage_P116a	307	Pulse	99	12751956	2442	1
Fage_P116a	307	Pulse	99	12764355	14841	1
Fage_P116a	307	Pulse	99	12776755	27241	1
Fage_P116a	307	Pulse	99	12789155	39641	1
Fage_P116a	307	Pulse	99	12801554	52040	1
Fage_P116a	307	Pulse	99	12813954	64440	1
Fage_P116a	307	Pulse	99	12826354	76840	1
Fage_P116a	307	Pulse	99	12838754	89240	1
Fage_P116a	307	Pulse	99	12851153	101639	1
Fage_P116a	307	Pulse	99	12863553	114039	1
Fage_P116a	308	Picture	stroop neutral close	12874133	0	1	24824	2	0	next	hit	1446
Fage_P116a	308	Pulse	99	12875953	1820	1
Fage_P116a	308	Response	1	12885002	10869	1
Fage_P116a	308	Pulse	99	12888352	14219	1
Fage_P116a	309	Picture	stroop neutral close	12898957	0	1	24824	2	0	next	incorrect	1450
Fage_P116a	309	Pulse	99	12900752	1795	1
Fage_P116a	309	Response	2	12912982	14025	1
Fage_P116a	309	Pulse	99	12913152	14195	1
Fage_P116a	310	Picture	stroop neutral close	12923781	0	1	24824	3	0	next	incorrect	1454
Fage_P116a	310	Pulse	99	12925551	1770	1
Fage_P116a	310	Response	2	12933351	9570	1
Fage_P116a	310	Pulse	99	12937951	14170	1
Fage_P116a	311	Picture	stroop neutral close	12948605	0	2	24991	3	0	next	incorrect	1458
Fage_P116a	311	Pulse	99	12950351	1746	1
Fage_P116a	311	Response	2	12956170	7565	1
Fage_P116a	311	Pulse	99	12962750	14145	1
Fage_P116a	312	Picture	stroop neutral close	12973596	0	1	24824	2	0	next	hit	1462
Fage_P116a	312	Pulse	99	12975150	1554	1
Fage_P116a	312	Response	1	12981110	7514	1
Fage_P116a	312	Pulse	99	12987550	13954	1
Fage_P116a	313	Picture	stroop neutral close	12998420	0	1	24824	2	0	next	hit	1466
Fage_P116a	313	Pulse	99	12999950	1530	1
Fage_P116a	313	Response	1	13007879	9459	1
Fage_P116a	313	Pulse	99	13012349	13929	1
Fage_P116a	314	Picture	Fixation Cross Stroop	13023244	0	1	124619	2	0	next	other	0
Fage_P116a	314	Pulse	99	13024749	1505	1
Fage_P116a	314	Pulse	99	13037149	13905	1
Fage_P116a	314	Pulse	99	13049548	26304	1
Fage_P116a	314	Pulse	99	13061948	38704	1
Fage_P116a	314	Pulse	99	13074348	51104	1
Fage_P116a	314	Pulse	99	13086747	63503	1
Fage_P116a	314	Pulse	99	13099147	75903	1
Fage_P116a	314	Pulse	99	13111547	88303	1
Fage_P116a	314	Pulse	99	13123946	100702	1
Fage_P116a	314	Pulse	99	13136346	113102	1
Fage_P116a	315	Picture	stroop neutral close	13147863	0	1	24824	2	0	next	incorrect	1481
Fage_P116a	315	Pulse	99	13148746	883	1
Fage_P116a	315	Response	2	13156556	8693	1
Fage_P116a	315	Pulse	99	13161145	13282	1
Fage_P116a	316	Picture	stroop neutral close	13172687	0	1	24824	2	0	next	hit	1485
Fage_P116a	316	Pulse	99	13173545	858	1
Fage_P116a	316	Response	1	13181775	9088	1
Fage_P116a	316	Pulse	99	13185945	13258	1
Fage_P116a	317	Picture	stroop neutral close	13197511	0	1	24824	2	0	next	incorrect	1489
Fage_P116a	317	Pulse	99	13198345	834	1
Fage_P116a	317	Response	2	13207074	9563	1
Fage_P116a	317	Pulse	99	13210744	13233	1
Fage_P116a	318	Picture	stroop neutral close	13222335	0	1	24991	2	0	next	incorrect	1493
Fage_P116a	318	Pulse	99	13223144	809	1
Fage_P116a	318	Response	2	13228394	6059	1
Fage_P116a	318	Pulse	99	13235544	13209	1
Fage_P116a	319	Picture	stroop neutral close	13247326	0	1	24990	2	0	next	incorrect	1497
Fage_P116a	319	Pulse	99	13247943	617	1
Fage_P116a	319	Response	2	13255213	7887	1
Fage_P116a	319	Pulse	99	13260343	13017	1
Fage_P116a	320	Picture	stroop neutral close	13272316	0	1	24824	2	0	next	incorrect	1501
Fage_P116a	320	Pulse	99	13272743	427	1
Fage_P116a	320	Response	2	13278532	6216	1
Fage_P116a	320	Pulse	99	13285143	12827	1
Fage_P116a	321	Picture	Fixation Cross Stroop	13297140	0	1	124620	2	0	next	other	0
Fage_P116a	321	Pulse	99	13297542	402	1
Fage_P116a	321	Pulse	99	13309942	12802	1
Fage_P116a	321	Pulse	99	13322342	25202	1
Fage_P116a	321	Pulse	99	13334741	37601	1
Fage_P116a	321	Pulse	99	13347141	50001	1
Fage_P116a	321	Pulse	99	13359541	62401	1
Fage_P116a	321	Pulse	99	13371940	74800	1
Fage_P116a	321	Pulse	99	13384340	87200	1
Fage_P116a	321	Pulse	99	13396740	99600	1
Fage_P116a	321	Pulse	99	13409139	111999	1
Fage_P116a	321	Pulse	99	13421539	124399	1
Fage_P116a	322	Picture	stroop maximum incongruent	13421760	0	1	24824	2	0	next	hit	1516
Fage_P116a	322	Response	1	13429809	8049	1
Fage_P116a	322	Pulse	99	13433939	12179	1
Fage_P116a	322	Pulse	99	13446338	24578	1
Fage_P116a	323	Picture	stroop maximum incongruent	13446584	0	1	24824	2	0	next	hit	1521
Fage_P116a	323	Pulse	99	13458738	12154	1
Fage_P116a	323	Response	1	13462758	16174	1
Fage_P116a	323	Pulse	99	13471138	24554	1
Fage_P116a	324	Picture	stroop maximum incongruent	13471408	0	1	24824	2	0	next	hit	1524
Fage_P116a	324	Response	1	13480668	9260	1
Fage_P116a	324	Pulse	99	13483537	12129	1
Fage_P116a	324	Pulse	99	13495937	24529	1
Fage_P116a	325	Picture	stroop maximum incongruent	13496232	0	1	24824	2	0	next	incorrect	1528
Fage_P116a	325	Response	2	13505387	9155	1
Fage_P116a	325	Pulse	99	13508337	12105	1
Fage_P116a	325	Pulse	99	13520737	24505	1
Fage_P116a	326	Picture	stroop maximum incongruent	13521056	0	1	24990	2	0	next	hit	1532
Fage_P116a	326	Response	1	13531116	10060	1
Fage_P116a	326	Pulse	99	13533136	12080	1
Fage_P116a	326	Pulse	99	13545536	24480	1
Fage_P116a	327	Picture	stroop maximum incongruent	13546046	0	1	24824	2	0	next	incorrect	1536
Fage_P116a	327	Response	2	13556506	10460	1
Fage_P116a	327	Pulse	99	13557935	11889	1
Fage_P116a	327	Pulse	99	13570335	24289	1
Fage_P116a	328	Picture	Fixation Cross Stroop	13570870	0	1	124620	2	0	next	other	0
Fage_P116a	328	Pulse	99	13582735	11865	1
Fage_P116a	328	Pulse	99	13595135	24265	1
Fage_P116a	328	Pulse	99	13607534	36664	1
Fage_P116a	328	Pulse	99	13619934	49064	1
Fage_P116a	328	Pulse	99	13632334	61464	1
Fage_P116a	328	Pulse	99	13644733	73863	1
Fage_P116a	328	Pulse	99	13657133	86263	1
Fage_P116a	328	Pulse	99	13669533	98663	1
Fage_P116a	328	Pulse	99	13681933	111063	1
Fage_P116a	328	Pulse	99	13694332	123462	1
Fage_P116a	329	Picture	stroop maximum incongruent	13695490	0	1	24824	2	0	next	incorrect	1551
Fage_P116a	329	Response	2	13704942	9452	1
Fage_P116a	329	Pulse	99	13706742	11252	1
Fage_P116a	329	Pulse	99	13719142	23652	1
Fage_P116a	330	Picture	stroop maximum incongruent	13720314	0	1	24824	2	0	next	incorrect	1555
Fage_P116a	330	Response	2	13729991	9677	1
Fage_P116a	330	Pulse	99	13731541	11227	1
Fage_P116a	330	Pulse	99	13743941	23627	1
Fage_P116a	331	Picture	stroop maximum incongruent	13745138	0	1	24824	2	0	next	hit	1559
Fage_P116a	331	Response	1	13755941	10803	1
Fage_P116a	331	Pulse	99	13756340	11202	1
Fage_P116a	331	Pulse	99	13768740	23602	1
Fage_P116a	332	Picture	stroop maximum incongruent	13769962	0	1	24824	2	0	next	hit	1563
Fage_P116a	332	Response	1	13779930	9968	1
Fage_P116a	332	Pulse	99	13781140	11178	1
Fage_P116a	332	Pulse	99	13793540	23578	1
Fage_P116a	333	Picture	stroop maximum incongruent	13794786	0	1	24824	2	0	next	hit	1567
Fage_P116a	333	Response	1	13803270	8484	1
Fage_P116a	333	Pulse	99	13805939	11153	1
Fage_P116a	333	Pulse	99	13818339	23553	1
Fage_P116a	334	Picture	stroop maximum incongruent	13819610	0	1	24824	2	0	next	incorrect	1571
Fage_P116a	334	Response	2	13826819	7209	1
Fage_P116a	334	Pulse	99	13830739	11129	1
Fage_P116a	334	Pulse	99	13843139	23529	1
Fage_P116a	335	Picture	Fixation Cross Stroop	13844434	0	1	124619	2	0	next	other	0
Fage_P116a	335	Pulse	99	13855538	11104	1
Fage_P116a	335	Pulse	99	13867938	23504	1
Fage_P116a	335	Pulse	99	13880338	35904	1
Fage_P116a	335	Pulse	99	13892737	48303	1
Fage_P116a	335	Pulse	99	13905137	60703	1
Fage_P116a	335	Pulse	99	13917537	73103	1
Fage_P116a	335	Pulse	99	13929936	85502	1
Fage_P116a	335	Pulse	99	13942336	97902	1
Fage_P116a	335	Pulse	99	13954736	110302	1
Fage_P116a	335	Pulse	99	13967135	122701	1
Fage_P116a	336	Picture	stroop maximum incongruent	13969053	0	1	24824	2	0	next	hit	1586
Fage_P116a	336	Response	1	13977195	8142	1
Fage_P116a	336	Pulse	99	13979535	10482	1
Fage_P116a	336	Pulse	99	13991935	22882	1
Fage_P116a	337	Picture	stroop maximum incongruent	13993877	0	1	24824	2	0	next	hit	1590
Fage_P116a	337	Response	1	14003704	9827	1
Fage_P116a	337	Pulse	99	14004334	10457	1
Fage_P116a	337	Pulse	99	14016734	22857	1
Fage_P116a	338	Picture	stroop maximum incongruent	14018701	0	1	24824	2	0	next	incorrect	1594
Fage_P116a	338	Response	2	14029014	10313	1
Fage_P116a	338	Pulse	99	14029134	10433	1
Fage_P116a	338	Pulse	99	14041534	22833	1
Fage_P116a	339	Picture	stroop maximum incongruent	14043525	0	1	24824	2	0	next	hit	1598
Fage_P116a	339	Response	1	14050893	7368	1
Fage_P116a	339	Pulse	99	14053933	10408	1
Fage_P116a	339	Pulse	99	14066333	22808	1
Fage_P116a	340	Picture	stroop maximum incongruent	14068349	0	1	24824	2	0	next	hit	1602
Fage_P116a	340	Response	1	14077223	8874	1
Fage_P116a	340	Pulse	99	14078732	10383	1
Fage_P116a	340	Pulse	99	14091132	22783	1
Fage_P116a	341	Picture	stroop maximum incongruent	14093173	0	1	24824	2	0	next	incorrect	1606
Fage_P116a	341	Response	2	14101992	8819	1
Fage_P116a	341	Pulse	99	14103532	10359	1
Fage_P116a	341	Pulse	99	14115932	22759	1
Fage_P116a	342	Picture	Fixation Cross Stroop	14117997	0	1	124619	3	0	next	other	0
Fage_P116a	342	Pulse	99	14128331	10334	1
Fage_P116a	342	Pulse	99	14140731	22734	1
Fage_P116a	342	Pulse	99	14153131	35134	1
Fage_P116a	342	Pulse	99	14165530	47533	1
Fage_P116a	342	Pulse	99	14177930	59933	1
Fage_P116a	342	Pulse	99	14190330	72333	1
Fage_P116a	342	Pulse	99	14202730	84733	1
Fage_P116a	342	Pulse	99	14215129	97132	1
Fage_P116a	342	Pulse	99	14227529	109532	1
Fage_P116a	342	Pulse	99	14239929	121932	1
Fage_P116a	343	Picture	stroop maximum incongruent	14242616	0	2	24824	4	0	next	incorrect	1621
Fage_P116a	343	Response	2	14250608	7992	1
Fage_P116a	343	Pulse	99	14252328	9712	1
Fage_P116a	343	Pulse	99	14264728	22112	1
Fage_P116a	344	Picture	stroop maximum incongruent	14267440	0	2	24824	3	0	next	hit	1626
Fage_P116a	344	Pulse	99	14277128	9688	1
Fage_P116a	344	Response	1	14277397	9957	1
Fage_P116a	344	Pulse	99	14289527	22087	1
Fage_P116a	345	Picture	stroop maximum incongruent	14292264	0	1	24824	2	0	next	incorrect	1629
Fage_P116a	345	Response	2	14299337	7073	1
Fage_P116a	345	Pulse	99	14301927	9663	1
Fage_P116a	345	Pulse	99	14314327	22063	1
Fage_P116a	346	Picture	stroop maximum incongruent	14317088	0	1	24991	2	0	next	incorrect	1634
Fage_P116a	346	Pulse	99	14326726	9638	1
Fage_P116a	346	Response	2	14326736	9648	1
Fage_P116a	346	Pulse	99	14339126	22038	1
Fage_P116a	347	Picture	stroop maximum incongruent	14342079	0	1	24824	2	0	next	incorrect	1637
Fage_P116a	347	Response	2	14348146	6067	1
Fage_P116a	347	Pulse	99	14351526	9447	1
Fage_P116a	347	Pulse	99	14363925	21846	1
Fage_P116a	348	Picture	stroop maximum incongruent	14366903	0	1	24824	2	0	next	incorrect	1642
Fage_P116a	348	Pulse	99	14376325	9422	1
Fage_P116a	348	Response	2	14377625	10722	1
Fage_P116a	348	Pulse	99	14388725	21822	1
Fage_P116a	349	Picture	Fixation Cross Stroop	14391727	0	1	124619	2	0	next	other	0
Fage_P116a	349	Pulse	99	14401125	9398	1
Fage_P116a	349	Pulse	99	14413524	21797	1
Fage_P116a	349	Pulse	99	14425924	34197	1
Fage_P116a	349	Pulse	99	14438324	46597	1
Fage_P116a	349	Pulse	99	14450723	58996	1
Fage_P116a	349	Pulse	99	14463123	71396	1
Fage_P116a	349	Pulse	99	14475523	83796	1
Fage_P116a	349	Pulse	99	14487922	96195	1
Fage_P116a	349	Pulse	99	14500322	108595	1
Fage_P116a	349	Pulse	99	14512722	120995	1
Fage_P116a	350	Picture	End Stroop	14516346	0	1	46572	2	0	next	other	0
Fage_P116a	350	Pulse	99	14525121	8775	1
Fage_P116a	350	Pulse	99	14537521	21175	1
Fage_P116a	350	Pulse	99	14549921	33575	1
