# Supplementary material for: Towards clinical applicability of fMRI via systematic filtering
Source: PLoS One. 2025 May 12;20(5):e0321088. doi: 10.1371/journal.pone.0321088 (PMC12068634; doi:10.1371/journal.pone.0321088)
Supplement: S1 Code — (ZIP) [file pone.0321088.s001.zip › PLOS_DATA_CODE/Logfiles/Fage_P116b-fage.log]

Scenario - Fage Final
Logfile written - 10/21/2013 11:07:09

Subject	Trial	Event Type	Code	Time	TTime	Uncertainty	Duration	Uncertainty	ReqTime	ReqDur	Stim Type	Pair Index

Fage_P116b	1	Pulse	99	187958	197953	1
Fage_P116b	2	Picture	Instruction Sternberg Symbols	188258	0	1	37319	2	0	next	other	0
Fage_P116b	2	Pulse	99	200357	12099	1
Fage_P116b	2	Pulse	99	212757	24499	1
Fage_P116b	2	Pulse	99	225157	36899	1
Fage_P116b	3	Picture	Encoding Sternberg Symbols	225577	0	1	24824	2	0	next	other	0
Fage_P116b	3	Pulse	99	237556	11979	1
Fage_P116b	3	Pulse	99	249956	24379	1
Fage_P116b	4	Picture	Fixation Cross Sternberg Symbols after Encoding	250401	0	1	12495	2	0	next	other	0
Fage_P116b	4	Pulse	99	262356	11955	1
Fage_P116b	5	Picture	Stroop Sternberg	262896	0	1	24824	2	0	next	incorrect	12
Fage_P116b	5	Response	2	274515	11619	1
Fage_P116b	5	Pulse	99	274755	11859	1
Fage_P116b	5	Pulse	99	287155	24259	1
Fage_P116b	6	Picture	Fixation Cross Sternberg Symbols after Stroop	287720	0	1	37319	2	0	next	other	0
Fage_P116b	6	Pulse	99	299555	11835	1
Fage_P116b	6	Pulse	99	311955	24235	1
Fage_P116b	6	Pulse	99	324354	36634	1
Fage_P116b	7	Picture	Retrieval Sternberg Symbols	325039	0	1	24824	2	0	next	hit	21
Fage_P116b	7	Pulse	99	336754	11715	1
Fage_P116b	7	Response	1	338254	13215	1
Fage_P116b	7	Pulse	99	349154	24115	1
Fage_P116b	8	Picture	Fixation Cross after Retrieval	349863	0	1	112291	2	0	next	other	0
Fage_P116b	8	Pulse	99	361553	11690	1
Fage_P116b	8	Pulse	99	373953	24090	1
Fage_P116b	8	Pulse	99	386353	36490	1
Fage_P116b	8	Pulse	99	398752	48889	1
Fage_P116b	8	Pulse	99	411152	61289	1
Fage_P116b	8	Pulse	99	423552	73689	1
Fage_P116b	8	Pulse	99	435951	86088	1
Fage_P116b	8	Pulse	99	448351	98488	1
Fage_P116b	8	Pulse	99	460751	110888	1
Fage_P116b	9	Picture	Encoding Sternberg Symbols	462154	0	1	24824	2	0	next	other	0
Fage_P116b	9	Pulse	99	473150	10996	1
Fage_P116b	9	Pulse	99	485550	23396	1
Fage_P116b	10	Picture	Fixation Cross Sternberg Symbols after Encoding	486978	0	1	12495	3	0	next	other	0
Fage_P116b	10	Pulse	99	497950	10972	1
Fage_P116b	11	Picture	Stroop Sternberg	499473	0	2	24824	4	0	next	incorrect	39
Fage_P116b	11	Response	2	506520	7047	1
Fage_P116b	11	Pulse	99	510349	10876	1
Fage_P116b	11	Pulse	99	522749	23276	1
Fage_P116b	12	Picture	Fixation Cross Sternberg Symbols after Stroop	524297	0	2	37320	3	0	next	other	0
Fage_P116b	12	Pulse	99	535149	10852	1
Fage_P116b	12	Pulse	99	547549	23252	1
Fage_P116b	12	Pulse	99	559948	35651	1
Fage_P116b	13	Picture	Retrieval Sternberg Symbols	561617	0	1	24824	2	0	next	hit	47
Fage_P116b	13	Response	1	570658	9041	1
Fage_P116b	13	Pulse	99	572348	10731	1
Fage_P116b	13	Pulse	99	584748	23131	1
Fage_P116b	14	Picture	Fixation Cross after Retrieval	586441	0	1	149443	2	0	next	other	0
Fage_P116b	14	Pulse	99	597147	10706	1
Fage_P116b	14	Pulse	99	609547	23106	1
Fage_P116b	14	Pulse	99	621947	35506	1
Fage_P116b	14	Pulse	99	634346	47905	1
Fage_P116b	14	Pulse	99	646746	60305	1
Fage_P116b	14	Pulse	99	659146	72705	1
Fage_P116b	14	Pulse	99	671545	85104	1
Fage_P116b	14	Pulse	99	683945	97504	1
Fage_P116b	14	Pulse	99	696345	109904	1
Fage_P116b	14	Pulse	99	708745	122304	1
Fage_P116b	14	Pulse	99	721144	134703	1
Fage_P116b	14	Pulse	99	733544	147103	1
Fage_P116b	15	Picture	Encoding Sternberg Symbols	735884	0	1	24824	2	0	next	other	0
Fage_P116b	15	Pulse	99	745944	10060	1
Fage_P116b	15	Pulse	99	758343	22459	1
Fage_P116b	16	Picture	Fixation Cross Sternberg Symbols after Encoding	760708	0	1	12495	3	0	next	other	0
Fage_P116b	16	Pulse	99	770743	10035	1
Fage_P116b	17	Picture	Stroop Sternberg	773203	0	2	24824	3	0	next	hit	70
Fage_P116b	17	Pulse	99	783143	9940	1
Fage_P116b	17	Response	1	784233	11030	1
Fage_P116b	17	Pulse	99	795542	22339	1
Fage_P116b	18	Picture	Fixation Cross Sternberg Symbols after Stroop	798027	0	1	37320	2	0	next	other	0
Fage_P116b	18	Pulse	99	807942	9915	1
Fage_P116b	18	Pulse	99	820342	22315	1
Fage_P116b	18	Pulse	99	832741	34714	1
Fage_P116b	19	Picture	Retrieval Sternberg Symbols	835347	0	1	24824	2	0	next	hit	77
Fage_P116b	19	Response	1	844621	9274	1
Fage_P116b	19	Pulse	99	845141	9794	1
Fage_P116b	19	Pulse	99	857541	22194	1
Fage_P116b	20	Picture	Fixation Cross after Retrieval	860171	0	1	124619	2	0	next	other	0
Fage_P116b	20	Pulse	99	869941	9770	1
Fage_P116b	20	Pulse	99	882340	22169	1
Fage_P116b	20	Pulse	99	894740	34569	1
Fage_P116b	20	Pulse	99	907140	46969	1
Fage_P116b	20	Pulse	99	919539	59368	1
Fage_P116b	20	Pulse	99	931939	71768	1
Fage_P116b	20	Pulse	99	944339	84168	1
Fage_P116b	20	Pulse	99	956738	96567	1
Fage_P116b	20	Pulse	99	969138	108967	1
Fage_P116b	20	Pulse	99	981538	121367	1
Fage_P116b	21	Picture	Encoding Sternberg Symbols	984790	0	1	24824	2	0	next	other	0
Fage_P116b	21	Pulse	99	993938	9148	1
Fage_P116b	21	Pulse	99	1006337	21547	1
Fage_P116b	22	Picture	Fixation Cross Sternberg Symbols after Encoding	1009614	0	1	12495	3	0	next	other	0
Fage_P116b	22	Pulse	99	1018737	9123	1
Fage_P116b	23	Picture	Stroop Sternberg	1022109	0	2	24824	3	0	next	hit	97
Fage_P116b	23	Response	1	1030608	8499	1
Fage_P116b	23	Pulse	99	1031136	9027	1
Fage_P116b	23	Pulse	99	1043536	21427	1
Fage_P116b	24	Picture	Fixation Cross Sternberg Symbols after Stroop	1046933	0	1	37320	2	0	next	other	0
Fage_P116b	24	Pulse	99	1055936	9003	1
Fage_P116b	24	Pulse	99	1068336	21403	1
Fage_P116b	24	Pulse	99	1080735	33802	1
Fage_P116b	25	Picture	Retrieval Sternberg Symbols	1084253	0	1	24824	2	0	next	hit	106
Fage_P116b	25	Pulse	99	1093135	8882	1
Fage_P116b	25	Response	1	1094355	10102	1
Fage_P116b	25	Pulse	99	1105535	21282	1
Fage_P116b	26	Picture	Fixation Cross after Retrieval	1109077	0	1	136948	2	0	next	other	0
Fage_P116b	26	Pulse	99	1117934	8857	1
Fage_P116b	26	Pulse	99	1130334	21257	1
Fage_P116b	26	Pulse	99	1142734	33657	1
Fage_P116b	26	Pulse	99	1155133	46056	1
Fage_P116b	26	Pulse	99	1167533	58456	1
Fage_P116b	26	Pulse	99	1179933	70856	1
Fage_P116b	26	Pulse	99	1192332	83255	1
Fage_P116b	26	Pulse	99	1204732	95655	1
Fage_P116b	26	Pulse	99	1217132	108055	1
Fage_P116b	26	Pulse	99	1229531	120454	1
Fage_P116b	26	Pulse	99	1241931	132854	1
Fage_P116b	27	Picture	Encoding Sternberg Symbols	1246025	0	1	24824	2	0	next	other	0
Fage_P116b	27	Pulse	99	1254331	8306	1
Fage_P116b	27	Pulse	99	1266731	20706	1
Fage_P116b	28	Picture	Fixation Cross Sternberg Symbols after Encoding	1270849	0	1	12495	2	0	next	other	0
Fage_P116b	28	Pulse	99	1279130	8281	1
Fage_P116b	29	Picture	Stroop Sternberg	1283344	0	1	24824	2	0	next	incorrect	127
Fage_P116b	29	Pulse	99	1291530	8186	1
Fage_P116b	29	Response	2	1298210	14866	1
Fage_P116b	29	Pulse	99	1303930	20586	1
Fage_P116b	30	Picture	Fixation Cross Sternberg Symbols after Stroop	1308168	0	1	37319	2	0	next	other	0
Fage_P116b	30	Pulse	99	1316329	8161	1
Fage_P116b	30	Pulse	99	1328729	20561	1
Fage_P116b	30	Pulse	99	1341129	32961	1
Fage_P116b	31	Picture	Retrieval Sternberg Symbols	1345487	0	1	24824	2	0	next	hit	135
Fage_P116b	31	Pulse	99	1353529	8042	1
Fage_P116b	31	Response	1	1358908	13421	1
Fage_P116b	31	Pulse	99	1365928	20441	1
Fage_P116b	32	Picture	Fixation Cross after Retrieval	1370311	0	1	124620	2	0	next	other	0
Fage_P116b	32	Pulse	99	1378328	8017	1
Fage_P116b	32	Pulse	99	1390727	20416	1
Fage_P116b	32	Pulse	99	1403127	32816	1
Fage_P116b	32	Pulse	99	1415527	45216	1
Fage_P116b	32	Pulse	99	1427926	57615	1
Fage_P116b	32	Pulse	99	1440326	70015	1
Fage_P116b	32	Pulse	99	1452726	82415	1
Fage_P116b	32	Pulse	99	1465136	94825	1
Fage_P116b	32	Pulse	99	1477535	107224	1
Fage_P116b	32	Pulse	99	1489935	119624	1
Fage_P116b	33	Picture	Encoding Sternberg Symbols	1494931	0	1	24824	2	0	next	other	0
Fage_P116b	33	Pulse	99	1502335	7404	1
Fage_P116b	33	Pulse	99	1514734	19803	1
Fage_P116b	34	Picture	Fixation Cross Sternberg Symbols after Encoding	1519755	0	1	12495	2	0	next	other	0
Fage_P116b	34	Pulse	99	1527134	7379	1
Fage_P116b	35	Picture	Stroop Sternberg	1532250	0	1	24824	2	0	next	incorrect	155
Fage_P116b	35	Pulse	99	1539534	7284	1
Fage_P116b	35	Response	2	1542824	10574	1
Fage_P116b	35	Pulse	99	1551933	19683	1
Fage_P116b	36	Picture	Fixation Cross Sternberg Symbols after Stroop	1557074	0	1	37319	2	0	next	other	0
Fage_P116b	36	Pulse	99	1564333	7259	1
Fage_P116b	36	Pulse	99	1576733	19659	1
Fage_P116b	36	Pulse	99	1589133	32059	1
Fage_P116b	37	Picture	Retrieval Sternberg Symbols	1594393	0	1	24824	2	0	next	hit	163
Fage_P116b	37	Pulse	99	1601532	7139	1
Fage_P116b	37	Response	1	1608652	14259	1
Fage_P116b	37	Pulse	99	1613932	19539	1
Fage_P116b	38	Picture	Fixation Cross after Retrieval	1619217	0	1	112291	2	0	next	other	0
Fage_P116b	38	Pulse	99	1626332	7115	1
Fage_P116b	38	Pulse	99	1638731	19514	1
Fage_P116b	38	Pulse	99	1651131	31914	1
Fage_P116b	38	Pulse	99	1663531	44314	1
Fage_P116b	38	Pulse	99	1675930	56713	1
Fage_P116b	38	Pulse	99	1688330	69113	1
Fage_P116b	38	Pulse	99	1700730	81513	1
Fage_P116b	38	Pulse	99	1713130	93913	1
Fage_P116b	38	Pulse	99	1725529	106312	1
Fage_P116b	39	Picture	Encoding Sternberg Symbols	1731508	0	1	24824	2	0	next	other	0
Fage_P116b	39	Pulse	99	1737929	6421	1
Fage_P116b	39	Pulse	99	1750329	18821	1
Fage_P116b	40	Picture	Fixation Cross Sternberg Symbols after Encoding	1756332	0	1	12495	3	0	next	other	0
Fage_P116b	40	Pulse	99	1762728	6396	1
Fage_P116b	41	Picture	Stroop Sternberg	1768827	0	2	24824	4	0	next	hit	182
Fage_P116b	41	Pulse	99	1775128	6301	1
Fage_P116b	41	Response	1	1781448	12621	1
Fage_P116b	41	Pulse	99	1787527	18700	1
Fage_P116b	42	Picture	Fixation Cross Sternberg Symbols after Stroop	1793651	0	2	37320	3	0	next	other	0
Fage_P116b	42	Pulse	99	1799927	6276	1
Fage_P116b	42	Pulse	99	1812327	18676	1
Fage_P116b	42	Pulse	99	1824727	31076	1
Fage_P116b	43	Picture	Retrieval Sternberg Symbols	1830971	0	1	24824	2	0	next	incorrect	190
Fage_P116b	43	Pulse	99	1837126	6155	1
Fage_P116b	43	Response	2	1841186	10215	1
Fage_P116b	43	Pulse	99	1849526	18555	1
Fage_P116b	44	Picture	Fixation Cross after Retrieval	1855795	0	1	112291	2	0	next	other	0
Fage_P116b	44	Pulse	99	1861926	6131	1
Fage_P116b	44	Pulse	99	1874325	18530	1
Fage_P116b	44	Pulse	99	1886725	30930	1
Fage_P116b	44	Pulse	99	1899125	43330	1
Fage_P116b	44	Pulse	99	1911525	55730	1
Fage_P116b	44	Pulse	99	1923924	68129	1
Fage_P116b	44	Pulse	99	1936324	80529	1
Fage_P116b	44	Pulse	99	1948724	92929	1
Fage_P116b	44	Pulse	99	1961123	105328	1
Fage_P116b	45	Picture	Encoding Sternberg Symbols	1968086	0	1	24823	3	0	next	other	0
Fage_P116b	45	Pulse	99	1973523	5437	1
Fage_P116b	45	Pulse	99	1985923	17837	1
Fage_P116b	46	Picture	Fixation Cross Sternberg Symbols after Encoding	1992909	0	2	12496	3	0	next	other	0
Fage_P116b	46	Pulse	99	1998322	5413	1
Fage_P116b	47	Picture	Stroop Sternberg	2005405	0	1	24824	2	0	next	incorrect	209
Fage_P116b	47	Pulse	99	2010722	5317	1
Fage_P116b	47	Response	2	2013142	7737	1
Fage_P116b	47	Pulse	99	2023122	17717	1
Fage_P116b	48	Picture	Fixation Cross Sternberg Symbols after Stroop	2030229	0	1	37319	2	0	next	other	0
Fage_P116b	48	Pulse	99	2035521	5292	1
Fage_P116b	48	Pulse	99	2047921	17692	1
Fage_P116b	48	Pulse	99	2060321	30092	1
Fage_P116b	49	Picture	Retrieval Sternberg Symbols	2067548	0	1	24824	2	0	next	incorrect	218
Fage_P116b	49	Pulse	99	2072721	5173	1
Fage_P116b	49	Pulse	99	2085120	17572	1
Fage_P116b	49	Response	2	2087990	20442	1
Fage_P116b	50	Picture	Fixation Cross after Retrieval	2092372	0	1	136948	2	0	next	other	0
Fage_P116b	50	Pulse	99	2097520	5148	1
Fage_P116b	50	Pulse	99	2109920	17548	1
Fage_P116b	50	Pulse	99	2122319	29947	1
Fage_P116b	50	Pulse	99	2134719	42347	1
Fage_P116b	50	Pulse	99	2147119	54747	1
Fage_P116b	50	Pulse	99	2159518	67146	1
Fage_P116b	50	Pulse	99	2171918	79546	1
Fage_P116b	50	Pulse	99	2184318	91946	1
Fage_P116b	50	Pulse	99	2196717	104345	1
Fage_P116b	50	Pulse	99	2209117	116745	1
Fage_P116b	50	Pulse	99	2221517	129145	1
Fage_P116b	51	Picture	Encoding Sternberg Symbols	2229320	0	1	24824	2	0	next	other	0
Fage_P116b	51	Pulse	99	2233916	4596	1
Fage_P116b	51	Pulse	99	2246316	16996	1
Fage_P116b	52	Picture	Fixation Cross Sternberg Symbols after Encoding	2254144	0	1	12495	3	0	next	other	0
Fage_P116b	52	Pulse	99	2258716	4572	1
Fage_P116b	53	Picture	Stroop Sternberg	2266639	0	2	24824	4	0	next	hit	238
Fage_P116b	53	Pulse	99	2271116	4477	1
Fage_P116b	53	Response	1	2277375	10736	1
Fage_P116b	53	Pulse	99	2283515	16876	1
Fage_P116b	54	Picture	Fixation Cross Sternberg Symbols after Stroop	2291463	0	2	37320	3	0	next	other	0
Fage_P116b	54	Pulse	99	2295915	4452	1
Fage_P116b	54	Pulse	99	2308315	16852	1
Fage_P116b	54	Pulse	99	2320714	29251	1
Fage_P116b	55	Picture	Retrieval Sternberg Symbols	2328783	0	1	24824	2	0	next	incorrect	246
Fage_P116b	55	Pulse	99	2333114	4331	1
Fage_P116b	55	Response	2	2342224	13441	1
Fage_P116b	55	Pulse	99	2345514	16731	1
Fage_P116b	56	Picture	Fixation Cross after Retrieval	2353607	0	1	124619	2	0	next	other	0
Fage_P116b	56	Pulse	99	2357913	4306	1
Fage_P116b	56	Pulse	99	2370313	16706	1
Fage_P116b	56	Pulse	99	2382713	29106	1
Fage_P116b	56	Pulse	99	2395113	41506	1
Fage_P116b	56	Pulse	99	2407512	53905	1
Fage_P116b	56	Pulse	99	2419912	66305	1
Fage_P116b	56	Pulse	99	2432312	78705	1
Fage_P116b	56	Pulse	99	2444711	91104	1
Fage_P116b	56	Pulse	99	2457111	103504	1
Fage_P116b	56	Pulse	99	2469511	115904	1
Fage_P116b	57	Picture	Encoding Sternberg Symbols	2478226	0	1	24824	2	0	next	other	0
Fage_P116b	57	Pulse	99	2481910	3684	1
Fage_P116b	57	Pulse	99	2494310	16084	1
Fage_P116b	58	Picture	Fixation Cross Sternberg Symbols after Encoding	2503050	0	1	12495	3	0	next	other	0
Fage_P116b	58	Pulse	99	2506710	3660	1
Fage_P116b	59	Picture	Stroop Sternberg	2515545	0	2	24824	4	0	next	incorrect	266
Fage_P116b	59	Pulse	99	2519109	3564	1
Fage_P116b	59	Response	2	2525249	9704	1
Fage_P116b	59	Pulse	99	2531509	15964	1
Fage_P116b	60	Picture	Fixation Cross Sternberg Symbols after Stroop	2540369	0	2	37320	3	0	next	other	0
Fage_P116b	60	Pulse	99	2543909	3540	1
Fage_P116b	60	Pulse	99	2556308	15939	1
Fage_P116b	60	Pulse	99	2568708	28339	1
Fage_P116b	61	Picture	Retrieval Sternberg Symbols	2577689	0	1	24824	2	0	next	incorrect	275
Fage_P116b	61	Pulse	99	2581108	3419	1
Fage_P116b	61	Pulse	99	2593508	15819	1
Fage_P116b	61	Response	2	2593617	15928	1
Fage_P116b	62	Picture	Fixation Cross after Retrieval	2602513	0	1	149443	2	0	next	other	0
Fage_P116b	62	Pulse	99	2605907	3394	1
Fage_P116b	62	Pulse	99	2618307	15794	1
Fage_P116b	62	Pulse	99	2630706	28193	1
Fage_P116b	62	Pulse	99	2643106	40593	1
Fage_P116b	62	Pulse	99	2655506	52993	1
Fage_P116b	62	Pulse	99	2667906	65393	1
Fage_P116b	62	Pulse	99	2680305	77792	1
Fage_P116b	62	Pulse	99	2692705	90192	1
Fage_P116b	62	Pulse	99	2705105	102592	1
Fage_P116b	62	Pulse	99	2717504	114991	1
Fage_P116b	62	Pulse	99	2729904	127391	1
Fage_P116b	62	Pulse	99	2742304	139791	1
Fage_P116b	63	Picture	Encoding Sternberg Symbols	2751956	0	1	24824	2	0	next	other	0
Fage_P116b	63	Pulse	99	2754704	2748	1
Fage_P116b	63	Pulse	99	2767103	15147	1
Fage_P116b	64	Picture	Fixation Cross Sternberg Symbols after Encoding	2776780	0	1	12495	3	0	next	other	0
Fage_P116b	64	Pulse	99	2779503	2723	1
Fage_P116b	65	Picture	Stroop Sternberg	2789275	0	2	24824	3	0	next	incorrect	296
Fage_P116b	65	Pulse	99	2791903	2628	1
Fage_P116b	65	Response	2	2799012	9737	1
Fage_P116b	65	Pulse	99	2804302	15027	1
Fage_P116b	66	Picture	Fixation Cross Sternberg Symbols after Stroop	2814099	0	1	37320	2	0	next	other	0
Fage_P116b	66	Pulse	99	2816702	2603	1
Fage_P116b	66	Pulse	99	2829102	15003	1
Fage_P116b	66	Pulse	99	2841501	27402	1
Fage_P116b	67	Picture	Retrieval Sternberg Symbols	2851419	0	1	24824	2	0	next	hit	304
Fage_P116b	67	Pulse	99	2853901	2482	1
Fage_P116b	67	Response	1	2864371	12952	1
Fage_P116b	67	Pulse	99	2866300	14881	1
Fage_P116b	68	Picture	Fixation Cross after Retrieval	2876243	0	1	124619	2	0	next	other	0
Fage_P116b	68	Pulse	99	2878700	2457	1
Fage_P116b	68	Pulse	99	2891100	14857	1
Fage_P116b	68	Pulse	99	2903500	27257	1
Fage_P116b	68	Pulse	99	2915899	39656	1
Fage_P116b	68	Pulse	99	2928299	52056	1
Fage_P116b	68	Pulse	99	2940699	64456	1
Fage_P116b	68	Pulse	99	2953099	76856	1
Fage_P116b	68	Pulse	99	2965498	89255	1
Fage_P116b	68	Pulse	99	2977898	101655	1
Fage_P116b	68	Pulse	99	2990297	114054	1
Fage_P116b	69	Picture	Encoding Sternberg Symbols	3000862	0	1	24824	2	0	next	other	0
Fage_P116b	69	Pulse	99	3002697	1835	1
Fage_P116b	69	Pulse	99	3015097	14235	1
Fage_P116b	70	Picture	Fixation Cross Sternberg Symbols after Encoding	3025686	0	1	12495	3	0	next	other	0
Fage_P116b	70	Pulse	99	3027497	1811	1
Fage_P116b	71	Picture	Stroop Sternberg	3038181	0	2	24824	3	0	next	incorrect	324
Fage_P116b	71	Pulse	99	3039896	1715	1
Fage_P116b	71	Response	2	3048536	10355	1
Fage_P116b	71	Pulse	99	3052296	14115	1
Fage_P116b	72	Picture	Fixation Cross Sternberg Symbols after Stroop	3063005	0	1	37320	2	0	next	other	0
Fage_P116b	72	Pulse	99	3064696	1691	1
Fage_P116b	72	Pulse	99	3077095	14090	1
Fage_P116b	72	Pulse	99	3089495	26490	1
Fage_P116b	73	Picture	Retrieval Sternberg Symbols	3100325	0	1	24824	2	0	next	incorrect	332
Fage_P116b	73	Pulse	99	3101895	1570	1
Fage_P116b	73	Response	2	3113415	13090	1
Fage_P116b	73	Pulse	99	3114294	13969	1
Fage_P116b	74	Picture	Fixation Cross after Retrieval	3125149	0	1	112291	2	0	next	other	0
Fage_P116b	74	Pulse	99	3126694	1545	1
Fage_P116b	74	Pulse	99	3139094	13945	1
Fage_P116b	74	Pulse	99	3151494	26345	1
Fage_P116b	74	Pulse	99	3163893	38744	1
Fage_P116b	74	Pulse	99	3176293	51144	1
Fage_P116b	74	Pulse	99	3188693	63544	1
Fage_P116b	74	Pulse	99	3201092	75943	1
Fage_P116b	74	Pulse	99	3213502	88353	1
Fage_P116b	74	Pulse	99	3225902	100753	1
Fage_P116b	75	Picture	Encoding Sternberg Symbols	3237440	0	1	24823	3	0	next	other	0
Fage_P116b	75	Pulse	99	3238301	861	1
Fage_P116b	75	Pulse	99	3250701	13261	1
Fage_P116b	76	Picture	Fixation Cross Sternberg Symbols after Encoding	3262263	0	2	12496	3	0	next	other	0
Fage_P116b	76	Pulse	99	3263101	838	1
Fage_P116b	77	Picture	Stroop Sternberg	3274759	0	1	24824	2	0	next	hit	351
Fage_P116b	77	Pulse	99	3275500	741	1
Fage_P116b	77	Response	1	3283800	9041	1
Fage_P116b	77	Pulse	99	3287900	13141	1
Fage_P116b	78	Picture	Fixation Cross Sternberg Symbols after Stroop	3299583	0	1	37319	2	0	next	other	0
Fage_P116b	78	Pulse	99	3300300	717	1
Fage_P116b	78	Pulse	99	3312700	13117	1
Fage_P116b	78	Pulse	99	3325099	25516	1
Fage_P116b	79	Picture	Retrieval Sternberg Symbols	3336902	0	1	24824	2	0	next	hit	360
Fage_P116b	79	Pulse	99	3337499	597	1
Fage_P116b	79	Pulse	99	3349899	12997	1
Fage_P116b	79	Response	1	3350158	13256	1
Fage_P116b	80	Picture	Fixation Cross after Retrieval	3361726	0	1	124620	2	0	next	other	0
Fage_P116b	80	Pulse	99	3362298	572	1
Fage_P116b	80	Pulse	99	3374698	12972	1
Fage_P116b	80	Pulse	99	3387098	25372	1
Fage_P116b	80	Pulse	99	3399497	37771	1
Fage_P116b	80	Pulse	99	3411897	50171	1
Fage_P116b	80	Pulse	99	3424297	62571	1
Fage_P116b	80	Pulse	99	3436696	74970	1
Fage_P116b	80	Pulse	99	3449096	87370	1
Fage_P116b	80	Pulse	99	3461496	99770	1
Fage_P116b	80	Pulse	99	3473896	112170	1
Fage_P116b	80	Pulse	99	3486295	124569	1
Fage_P116b	81	Picture	Encoding Sternberg Symbols	3486346	0	1	24824	2	0	next	other	0
Fage_P116b	81	Pulse	99	3498695	12349	1
Fage_P116b	81	Pulse	99	3511095	24749	1
Fage_P116b	82	Picture	Fixation Cross Sternberg Symbols after Encoding	3511170	0	1	12495	2	0	next	other	0
Fage_P116b	82	Pulse	99	3523494	12324	1
Fage_P116b	83	Picture	Stroop Sternberg	3523665	0	1	24824	2	0	next	incorrect	379
Fage_P116b	83	Response	2	3534344	10679	1
Fage_P116b	83	Pulse	99	3535894	12229	1
Fage_P116b	83	Pulse	99	3548294	24629	1
Fage_P116b	84	Picture	Fixation Cross Sternberg Symbols after Stroop	3548489	0	1	37319	2	0	next	other	0
Fage_P116b	84	Pulse	99	3560693	12204	1
Fage_P116b	84	Pulse	99	3573093	24604	1
Fage_P116b	84	Pulse	99	3585493	37004	1
Fage_P116b	85	Picture	Retrieval Sternberg Symbols	3585808	0	1	24824	2	0	next	incorrect	388
Fage_P116b	85	Pulse	99	3597892	12084	1
Fage_P116b	85	Response	2	3599872	14064	1
Fage_P116b	85	Pulse	99	3610292	24484	1
Fage_P116b	86	Picture	Fixation Cross after Retrieval	3610632	0	1	124620	2	0	next	other	0
Fage_P116b	86	Pulse	99	3622692	12060	1
Fage_P116b	86	Pulse	99	3635091	24459	1
Fage_P116b	86	Pulse	99	3647491	36859	1
Fage_P116b	86	Pulse	99	3659891	49259	1
Fage_P116b	86	Pulse	99	3672291	61659	1
Fage_P116b	86	Pulse	99	3684690	74058	1
Fage_P116b	86	Pulse	99	3697090	86458	1
Fage_P116b	86	Pulse	99	3709490	98858	1
Fage_P116b	86	Pulse	99	3721889	111257	1
Fage_P116b	86	Pulse	99	3734289	123657	1
Fage_P116b	87	Picture	Encoding Sternberg Symbols	3735252	0	1	24824	2	0	next	other	0
Fage_P116b	87	Pulse	99	3746689	11437	1
Fage_P116b	87	Pulse	99	3759088	23836	1
Fage_P116b	88	Picture	Fixation Cross Sternberg Symbols after Encoding	3760076	0	1	12495	2	0	next	other	0
Fage_P116b	88	Pulse	99	3771488	11412	1
Fage_P116b	89	Picture	Stroop Sternberg	3772571	0	1	24824	2	0	next	incorrect	407
Fage_P116b	89	Response	2	3781748	9177	1
Fage_P116b	89	Pulse	99	3783888	11317	1
Fage_P116b	89	Pulse	99	3796287	23716	1
Fage_P116b	90	Picture	Fixation Cross Sternberg Symbols after Stroop	3797395	0	1	37319	2	0	next	other	0
Fage_P116b	90	Pulse	99	3808687	11292	1
Fage_P116b	90	Pulse	99	3821087	23692	1
Fage_P116b	90	Pulse	99	3833486	36091	1
Fage_P116b	91	Picture	Retrieval Sternberg Symbols	3834714	0	1	24824	2	0	next	incorrect	415
Fage_P116b	91	Response	2	3845106	10392	1
Fage_P116b	91	Pulse	99	3845886	11172	1
Fage_P116b	91	Pulse	99	3858286	23572	1
Fage_P116b	92	Picture	Fixation Cross after Retrieval	3859538	0	1	112291	2	0	next	other	0
Fage_P116b	92	Pulse	99	3870686	11148	1
Fage_P116b	92	Pulse	99	3883085	23547	1
Fage_P116b	92	Pulse	99	3895485	35947	1
Fage_P116b	92	Pulse	99	3907885	48347	1
Fage_P116b	92	Pulse	99	3920284	60746	1
Fage_P116b	92	Pulse	99	3932684	73146	1
Fage_P116b	92	Pulse	99	3945084	85546	1
Fage_P116b	92	Pulse	99	3957483	97945	1
Fage_P116b	92	Pulse	99	3969883	110345	1
Fage_P116b	93	Picture	Encoding Sternberg Symbols	3971829	0	1	24824	2	0	next	other	0
Fage_P116b	93	Pulse	99	3982283	10454	1
Fage_P116b	93	Pulse	99	3994683	22854	1
Fage_P116b	94	Picture	Fixation Cross Sternberg Symbols after Encoding	3996653	0	1	12495	2	0	next	other	0
Fage_P116b	94	Pulse	99	4007082	10429	1
Fage_P116b	95	Picture	Stroop Sternberg	4009148	0	1	24824	2	0	next	incorrect	434
Fage_P116b	95	Response	2	4017032	7884	1
Fage_P116b	95	Pulse	99	4019482	10334	1
Fage_P116b	95	Pulse	99	4031882	22734	1
Fage_P116b	96	Picture	Fixation Cross Sternberg Symbols after Stroop	4033972	0	1	37319	2	0	next	other	0
Fage_P116b	96	Pulse	99	4044281	10309	1
Fage_P116b	96	Pulse	99	4056681	22709	1
Fage_P116b	96	Pulse	99	4069081	35109	1
Fage_P116b	97	Picture	Retrieval Sternberg Symbols	4071291	0	1	24824	2	0	next	hit	443
Fage_P116b	97	Pulse	99	4081480	10189	1
Fage_P116b	97	Response	1	4083400	12109	1
Fage_P116b	97	Pulse	99	4093880	22589	1
Fage_P116b	98	Picture	Fixation Cross after Retrieval	4096115	0	1	136949	2	0	next	other	0
Fage_P116b	98	Pulse	99	4106280	10165	1
Fage_P116b	98	Pulse	99	4118679	22564	1
Fage_P116b	98	Pulse	99	4131079	34964	1
Fage_P116b	98	Pulse	99	4143479	47364	1
Fage_P116b	98	Pulse	99	4155878	59763	1
Fage_P116b	98	Pulse	99	4168278	72163	1
Fage_P116b	98	Pulse	99	4180678	84563	1
Fage_P116b	98	Pulse	99	4193078	96963	1
Fage_P116b	98	Pulse	99	4205477	109362	1
Fage_P116b	98	Pulse	99	4217877	121762	1
Fage_P116b	98	Pulse	99	4230277	134162	1
Fage_P116b	99	Picture	Encoding Sternberg Symbols	4233064	0	1	24824	2	0	next	other	0
Fage_P116b	99	Pulse	99	4242676	9612	1
Fage_P116b	99	Pulse	99	4255076	22012	1
Fage_P116b	100	Picture	Fixation Cross Sternberg Symbols after Encoding	4257888	0	1	12495	2	0	next	other	0
Fage_P116b	100	Pulse	99	4267476	9588	1
Fage_P116b	101	Picture	Stroop Sternberg	4270383	0	1	24824	2	0	next	incorrect	463
Fage_P116b	101	Response	2	4278265	7882	1
Fage_P116b	101	Pulse	99	4279875	9492	1
Fage_P116b	101	Pulse	99	4292275	21892	1
Fage_P116b	102	Picture	Fixation Cross Sternberg Symbols after Stroop	4295207	0	1	37319	2	0	next	other	0
Fage_P116b	102	Pulse	99	4304675	9468	1
Fage_P116b	102	Pulse	99	4317074	21867	1
Fage_P116b	102	Pulse	99	4329474	34267	1
Fage_P116b	103	Picture	Retrieval Sternberg Symbols	4332526	0	1	24824	2	0	next	hit	472
Fage_P116b	103	Pulse	99	4341874	9348	1
Fage_P116b	103	Response	1	4351784	19258	1
Fage_P116b	103	Pulse	99	4354273	21747	1
Fage_P116b	104	Picture	Fixation Cross after Retrieval	4357350	0	1	149443	3	0	next	other	0
Fage_P116b	104	Pulse	99	4366673	9323	1
Fage_P116b	104	Pulse	99	4379073	21723	1
Fage_P116b	104	Pulse	99	4391473	34123	1
Fage_P116b	104	Pulse	99	4403872	46522	1
Fage_P116b	104	Pulse	99	4416272	58922	1
Fage_P116b	104	Pulse	99	4428672	71322	1
Fage_P116b	104	Pulse	99	4441071	83721	1
Fage_P116b	104	Pulse	99	4453471	96121	1
Fage_P116b	104	Pulse	99	4465871	108521	1
Fage_P116b	104	Pulse	99	4478270	120920	1
Fage_P116b	104	Pulse	99	4490670	133320	1
Fage_P116b	104	Pulse	99	4503070	145720	1
Fage_P116b	105	Picture	Encoding Sternberg Symbols	4506793	0	2	24825	3	0	next	other	0
Fage_P116b	105	Pulse	99	4515470	8677	1
Fage_P116b	105	Pulse	99	4527869	21076	1
Fage_P116b	106	Picture	Fixation Cross Sternberg Symbols after Encoding	4531618	0	1	12495	2	0	next	other	0
Fage_P116b	106	Pulse	99	4540269	8651	1
Fage_P116b	107	Picture	Stroop Sternberg	4544113	0	1	24824	2	0	next	hit	494
Fage_P116b	107	Pulse	99	4552669	8556	1
Fage_P116b	107	Response	1	4556598	12485	1
Fage_P116b	107	Pulse	99	4565068	20955	1
Fage_P116b	108	Picture	Fixation Cross Sternberg Symbols after Stroop	4568937	0	1	37319	2	0	next	other	0
Fage_P116b	108	Pulse	99	4577468	8531	1
Fage_P116b	108	Pulse	99	4589868	20931	1
Fage_P116b	108	Pulse	99	4602267	33330	1
Fage_P116b	109	Picture	Retrieval Sternberg Symbols	4606256	0	1	24824	2	0	next	incorrect	502
Fage_P116b	109	Pulse	99	4614667	8411	1
Fage_P116b	109	Response	2	4623737	17481	1
Fage_P116b	109	Pulse	99	4627067	20811	1
Fage_P116b	110	Picture	Fixation Cross after Retrieval	4631080	0	1	136948	2	0	next	other	0
Fage_P116b	110	Pulse	99	4639466	8386	1
Fage_P116b	110	Pulse	99	4651866	20786	1
Fage_P116b	110	Pulse	99	4664266	33186	1
Fage_P116b	110	Pulse	99	4676665	45585	1
Fage_P116b	110	Pulse	99	4689065	57985	1
Fage_P116b	110	Pulse	99	4701465	70385	1
Fage_P116b	110	Pulse	99	4713864	82784	1
Fage_P116b	110	Pulse	99	4726264	95184	1
Fage_P116b	110	Pulse	99	4738664	107584	1
Fage_P116b	110	Pulse	99	4751064	119984	1
Fage_P116b	110	Pulse	99	4763463	132383	1
Fage_P116b	111	Picture	Encoding Sternberg Symbols	4768028	0	1	24824	2	0	next	other	0
Fage_P116b	111	Pulse	99	4775863	7835	1
Fage_P116b	111	Pulse	99	4788263	20235	1
Fage_P116b	112	Picture	Fixation Cross Sternberg Symbols after Encoding	4792852	0	1	12495	3	0	next	other	0
Fage_P116b	112	Pulse	99	4800662	7810	1
Fage_P116b	113	Picture	Stroop Sternberg	4805347	0	2	24824	4	0	next	incorrect	523
Fage_P116b	113	Pulse	99	4813062	7715	1
Fage_P116b	113	Response	2	4815242	9895	1
Fage_P116b	113	Pulse	99	4825462	20115	1
Fage_P116b	114	Picture	Fixation Cross Sternberg Symbols after Stroop	4830171	0	2	37320	3	0	next	other	0
Fage_P116b	114	Pulse	99	4837861	7690	1
Fage_P116b	114	Pulse	99	4850261	20090	1
Fage_P116b	114	Pulse	99	4862661	32490	1
Fage_P116b	115	Picture	Retrieval Sternberg Symbols	4867491	0	1	24824	2	0	next	incorrect	531
Fage_P116b	115	Pulse	99	4875061	7570	1
Fage_P116b	115	Response	2	4881330	13839	1
Fage_P116b	115	Pulse	99	4887460	19969	1
Fage_P116b	116	Picture	Fixation Cross after Retrieval	4892315	0	1	112291	2	0	next	other	0
Fage_P116b	116	Pulse	99	4899860	7545	1
Fage_P116b	116	Pulse	99	4912260	19945	1
Fage_P116b	116	Pulse	99	4924659	32344	1
Fage_P116b	116	Pulse	99	4937059	44744	1
Fage_P116b	116	Pulse	99	4949459	57144	1
Fage_P116b	116	Pulse	99	4961858	69543	1
Fage_P116b	116	Pulse	99	4974258	81943	1
Fage_P116b	116	Pulse	99	4986658	94343	1
Fage_P116b	116	Pulse	99	4999067	106752	1
Fage_P116b	117	Picture	Encoding Sternberg Symbols	5004606	0	1	24824	2	0	next	other	0
Fage_P116b	117	Pulse	99	5011467	6861	1
Fage_P116b	117	Pulse	99	5023867	19261	1
Fage_P116b	118	Picture	Fixation Cross Sternberg Symbols after Encoding	5029430	0	1	12495	2	0	next	other	0
Fage_P116b	118	Pulse	99	5036266	6836	1
Fage_P116b	119	Picture	Stroop Sternberg	5041925	0	1	24824	2	0	next	incorrect	550
Fage_P116b	119	Pulse	99	5048666	6741	1
Fage_P116b	119	Response	2	5050726	8801	1
Fage_P116b	119	Pulse	99	5061066	19141	1
Fage_P116b	120	Picture	Fixation Cross Sternberg Symbols after Stroop	5066749	0	1	37319	2	0	next	other	0
Fage_P116b	120	Pulse	99	5073466	6717	1
Fage_P116b	120	Pulse	99	5085865	19116	1
Fage_P116b	120	Pulse	99	5098265	31516	1
Fage_P116b	121	Picture	Retrieval Sternberg Symbols	5104068	0	1	24824	2	0	next	incorrect	559
Fage_P116b	121	Pulse	99	5110665	6597	1
Fage_P116b	121	Pulse	99	5123064	18996	1
Fage_P116b	121	Response	2	5123724	19656	1
Fage_P116b	122	Picture	Fixation Cross after Retrieval	5128892	0	1	149443	3	0	next	other	0
Fage_P116b	122	Pulse	99	5135464	6572	1
Fage_P116b	122	Pulse	99	5147864	18972	1
Fage_P116b	122	Pulse	99	5160263	31371	1
Fage_P116b	122	Pulse	99	5172663	43771	1
Fage_P116b	122	Pulse	99	5185063	56171	1
Fage_P116b	122	Pulse	99	5197462	68570	1
Fage_P116b	122	Pulse	99	5209862	80970	1
Fage_P116b	122	Pulse	99	5222262	93370	1
Fage_P116b	122	Pulse	99	5234661	105769	1
Fage_P116b	122	Pulse	99	5247061	118169	1
Fage_P116b	122	Pulse	99	5259461	130569	1
Fage_P116b	122	Pulse	99	5271860	142968	1
Fage_P116b	123	Picture	Encoding Sternberg Symbols	5278335	0	2	24825	3	0	next	other	0
Fage_P116b	123	Pulse	99	5284260	5925	1
Fage_P116b	123	Pulse	99	5296660	18325	1
Fage_P116b	124	Picture	Fixation Cross Sternberg Symbols after Encoding	5303160	0	1	12495	2	0	next	other	0
Fage_P116b	124	Pulse	99	5309060	5900	1
Fage_P116b	125	Picture	Stroop Sternberg	5315655	0	1	24824	2	0	next	incorrect	580
Fage_P116b	125	Pulse	99	5321459	5804	1
Fage_P116b	125	Response	2	5326259	10604	1
Fage_P116b	125	Pulse	99	5333859	18204	1
Fage_P116b	126	Picture	Fixation Cross Sternberg Symbols after Stroop	5340479	0	1	37319	2	0	next	other	0
Fage_P116b	126	Pulse	99	5346259	5780	1
Fage_P116b	126	Pulse	99	5358658	18179	1
Fage_P116b	126	Pulse	99	5371058	30579	1
Fage_P116b	127	Picture	Retrieval Sternberg Symbols	5377798	0	1	24824	2	0	next	hit	588
Fage_P116b	127	Pulse	99	5383458	5660	1
Fage_P116b	127	Response	1	5390407	12609	1
Fage_P116b	127	Pulse	99	5395857	18059	1
Fage_P116b	128	Picture	Fixation Cross after Retrieval	5402622	0	1	124620	2	0	next	other	0
Fage_P116b	128	Pulse	99	5408257	5635	1
Fage_P116b	128	Pulse	99	5420657	18035	1
Fage_P116b	128	Pulse	99	5433057	30435	1
Fage_P116b	128	Pulse	99	5445456	42834	1
Fage_P116b	128	Pulse	99	5457856	55234	1
Fage_P116b	128	Pulse	99	5470256	67634	1
Fage_P116b	128	Pulse	99	5482655	80033	1
Fage_P116b	128	Pulse	99	5495055	92433	1
Fage_P116b	128	Pulse	99	5507455	104833	1
Fage_P116b	128	Pulse	99	5519854	117232	1
Fage_P116b	129	Picture	Encoding Sternberg Symbols	5527242	0	1	24824	2	0	next	other	0
Fage_P116b	129	Pulse	99	5532254	5012	1
Fage_P116b	129	Pulse	99	5544654	17412	1
Fage_P116b	130	Picture	Fixation Cross Sternberg Symbols after Encoding	5552066	0	1	12495	2	0	next	other	0
Fage_P116b	130	Pulse	99	5557053	4987	1
Fage_P116b	131	Picture	Stroop Sternberg	5564561	0	1	24824	2	0	next	incorrect	608
Fage_P116b	131	Pulse	99	5569453	4892	1
Fage_P116b	131	Response	2	5580593	16032	1
Fage_P116b	131	Pulse	99	5581853	17292	1
Fage_P116b	132	Picture	Fixation Cross Sternberg Symbols after Stroop	5589385	0	1	37319	2	0	next	other	0
Fage_P116b	132	Pulse	99	5594253	4868	1
Fage_P116b	132	Pulse	99	5606652	17267	1
Fage_P116b	132	Pulse	99	5619052	29667	1
Fage_P116b	133	Picture	Retrieval Sternberg Symbols	5626704	0	1	24824	2	0	next	incorrect	617
Fage_P116b	133	Pulse	99	5631452	4748	1
Fage_P116b	133	Pulse	99	5643851	17147	1
Fage_P116b	133	Response	2	5646461	19757	1
Fage_P116b	134	Picture	Fixation Cross after Retrieval	5651528	0	1	112291	2	0	next	other	0
Fage_P116b	134	Pulse	99	5656251	4723	1
Fage_P116b	134	Pulse	99	5668651	17123	1
Fage_P116b	134	Pulse	99	5681050	29522	1
Fage_P116b	134	Pulse	99	5693450	41922	1
Fage_P116b	134	Pulse	99	5705850	54322	1
Fage_P116b	134	Pulse	99	5718249	66721	1
Fage_P116b	134	Pulse	99	5730649	79121	1
Fage_P116b	134	Pulse	99	5743049	91521	1
Fage_P116b	134	Pulse	99	5755448	103920	1
Fage_P116b	135	Picture	Encoding Sternberg Symbols	5763819	0	1	24824	2	0	next	other	0
Fage_P116b	135	Pulse	99	5767848	4029	1
Fage_P116b	135	Pulse	99	5780248	16429	1
Fage_P116b	136	Picture	Fixation Cross Sternberg Symbols after Encoding	5788643	0	1	12495	2	0	next	other	0
Fage_P116b	136	Pulse	99	5792648	4005	1
Fage_P116b	137	Picture	Stroop Sternberg	5801138	0	1	24824	2	0	next	hit	635
Fage_P116b	137	Pulse	99	5805047	3909	1
Fage_P116b	137	Response	1	5810997	9859	1
Fage_P116b	137	Pulse	99	5817447	16309	1
Fage_P116b	138	Picture	Fixation Cross Sternberg Symbols after Stroop	5825962	0	1	37319	2	0	next	other	0
Fage_P116b	138	Pulse	99	5829847	3885	1
Fage_P116b	138	Pulse	99	5842246	16284	1
Fage_P116b	138	Pulse	99	5854646	28684	1
Fage_P116b	139	Picture	Retrieval Sternberg Symbols	5863281	0	1	24824	2	0	next	incorrect	644
Fage_P116b	139	Pulse	99	5867046	3765	1
Fage_P116b	139	Pulse	99	5879445	16164	1
Fage_P116b	139	Response	2	5885955	22674	1
Fage_P116b	140	Picture	Fixation Cross after Retrieval	5888105	0	1	136949	2	0	next	other	0
Fage_P116b	140	Pulse	99	5891845	3740	1
Fage_P116b	140	Pulse	99	5904245	16140	1
Fage_P116b	140	Pulse	99	5916644	28539	1
Fage_P116b	140	Pulse	99	5929044	40939	1
Fage_P116b	140	Pulse	99	5941444	53339	1
Fage_P116b	140	Pulse	99	5953843	65738	1
Fage_P116b	140	Pulse	99	5966243	78138	1
Fage_P116b	140	Pulse	99	5978643	90538	1
Fage_P116b	140	Pulse	99	5991043	102938	1
Fage_P116b	140	Pulse	99	6003442	115337	1
Fage_P116b	140	Pulse	99	6015842	127737	1
Fage_P116b	141	Picture	Encoding Sternberg Symbols	6025054	0	1	24824	2	0	next	other	0
Fage_P116b	141	Pulse	99	6028242	3188	1
Fage_P116b	141	Pulse	99	6040641	15587	1
Fage_P116b	142	Picture	Fixation Cross Sternberg Symbols after Encoding	6049878	0	1	12495	2	0	next	other	0
Fage_P116b	142	Pulse	99	6053041	3163	1
Fage_P116b	143	Picture	Stroop Sternberg	6062373	0	1	24824	2	0	next	hit	664
Fage_P116b	143	Pulse	99	6065441	3068	1
Fage_P116b	143	Response	1	6071221	8848	1
Fage_P116b	143	Pulse	99	6077840	15467	1
Fage_P116b	144	Picture	Fixation Cross Sternberg Symbols after Stroop	6087197	0	1	37319	2	0	next	other	0
Fage_P116b	144	Pulse	99	6090240	3043	1
Fage_P116b	144	Pulse	99	6102640	15443	1
Fage_P116b	144	Pulse	99	6115039	27842	1
Fage_P116b	145	Picture	Retrieval Sternberg Symbols	6124516	0	1	24824	2	0	next	incorrect	672
Fage_P116b	145	Pulse	99	6127439	2923	1
Fage_P116b	145	Response	2	6139169	14653	1
Fage_P116b	145	Pulse	99	6139839	15323	1
Fage_P116b	146	Picture	Fixation Cross after Retrieval	6149340	0	1	112291	2	0	next	other	0
Fage_P116b	146	Pulse	99	6152239	2899	1
Fage_P116b	146	Pulse	99	6164638	15298	1
Fage_P116b	146	Pulse	99	6177038	27698	1
Fage_P116b	146	Pulse	99	6189437	40097	1
Fage_P116b	146	Pulse	99	6201837	52497	1
Fage_P116b	146	Pulse	99	6214237	64897	1
Fage_P116b	146	Pulse	99	6226637	77297	1
Fage_P116b	146	Pulse	99	6239036	89696	1
Fage_P116b	146	Pulse	99	6251436	102096	1
Fage_P116b	147	Picture	Instruction Sternberg Letters	6261631	0	1	37319	2	0	next	other	0
Fage_P116b	147	Pulse	99	6263836	2205	1
Fage_P116b	147	Pulse	99	6276235	14604	1
Fage_P116b	147	Pulse	99	6288635	27004	1
Fage_P116b	148	Picture	Encoding Sternberg Letters	6298950	0	1	24824	2	0	next	other	0
Fage_P116b	148	Pulse	99	6301035	2085	1
Fage_P116b	148	Pulse	99	6313435	14485	1
Fage_P116b	149	Picture	Fixation Cross Sternberg Letters after Encoding	6323774	0	1	12495	2	0	next	other	0
Fage_P116b	149	Pulse	99	6325834	2060	1
Fage_P116b	150	Picture	Stroop Sternberg	6336269	0	1	24824	2	0	next	incorrect	695
Fage_P116b	150	Pulse	99	6338234	1965	1
Fage_P116b	150	Response	2	6347894	11625	1
Fage_P116b	150	Pulse	99	6350633	14364	1
Fage_P116b	151	Picture	Fixation Cross Sternberg Letters after Stroop	6361093	0	1	37320	2	0	next	other	0
Fage_P116b	151	Pulse	99	6363033	1940	1
Fage_P116b	151	Pulse	99	6375433	14340	1
Fage_P116b	151	Pulse	99	6387833	26740	1
Fage_P116b	152	Picture	Retrieval Sternberg Letters	6398413	0	1	24824	2	0	next	incorrect	703
Fage_P116b	152	Pulse	99	6400233	1820	1
Fage_P116b	152	Response	2	6412622	14209	1
Fage_P116b	152	Pulse	99	6412642	14229	1
Fage_P116b	153	Picture	Fixation Cross after Retrieval	6423237	0	1	112290	3	0	next	other	0
Fage_P116b	153	Pulse	99	6425032	1795	1
Fage_P116b	153	Pulse	99	6437431	14194	1
Fage_P116b	153	Pulse	99	6449831	26594	1
Fage_P116b	153	Pulse	99	6462231	38994	1
Fage_P116b	153	Pulse	99	6474631	51394	1
Fage_P116b	153	Pulse	99	6487030	63793	1
Fage_P116b	153	Pulse	99	6499430	76193	1
Fage_P116b	153	Pulse	99	6511830	88593	1
Fage_P116b	153	Pulse	99	6524229	100992	1
Fage_P116b	154	Picture	Encoding Sternberg Letters	6535527	0	2	24824	4	0	next	other	0
Fage_P116b	154	Pulse	99	6536629	1102	1
Fage_P116b	154	Pulse	99	6549029	13502	1
Fage_P116b	155	Picture	Fixation Cross Sternberg Letters after Encoding	6560351	0	2	12496	3	0	next	other	0
Fage_P116b	155	Pulse	99	6561428	1077	1
Fage_P116b	156	Picture	Stroop Sternberg	6572847	0	1	24824	2	0	next	incorrect	722
Fage_P116b	156	Pulse	99	6573828	981	1
Fage_P116b	156	Response	2	6579308	6461	1
Fage_P116b	156	Pulse	99	6586228	13381	1
Fage_P116b	157	Picture	Fixation Cross Sternberg Letters after Stroop	6597671	0	1	37319	2	0	next	other	0
Fage_P116b	157	Pulse	99	6598627	956	1
Fage_P116b	157	Pulse	99	6611027	13356	1
Fage_P116b	157	Pulse	99	6623427	25756	1
Fage_P116b	158	Picture	Retrieval Sternberg Letters	6634990	0	1	24824	2	0	next	hit	731
Fage_P116b	158	Pulse	99	6635826	836	1
Fage_P116b	158	Pulse	99	6648226	13236	1
Fage_P116b	158	Response	1	6649496	14506	1
Fage_P116b	159	Picture	Fixation Cross after Retrieval	6659814	0	1	149443	3	0	next	other	0
Fage_P116b	159	Pulse	99	6660626	812	1
Fage_P116b	159	Pulse	99	6673026	13212	1
Fage_P116b	159	Pulse	99	6685425	25611	1
Fage_P116b	159	Pulse	99	6697825	38011	1
Fage_P116b	159	Pulse	99	6710225	50411	1
Fage_P116b	159	Pulse	99	6722624	62810	1
Fage_P116b	159	Pulse	99	6735024	75210	1
Fage_P116b	159	Pulse	99	6747424	87610	1
Fage_P116b	159	Pulse	99	6759823	100009	1
Fage_P116b	159	Pulse	99	6772223	112409	1
Fage_P116b	159	Pulse	99	6784623	124809	1
Fage_P116b	159	Pulse	99	6797023	137209	1
Fage_P116b	160	Picture	Encoding Sternberg Letters	6809257	0	2	24824	3	0	next	other	0
Fage_P116b	160	Pulse	99	6809422	165	1
Fage_P116b	160	Pulse	99	6821822	12565	1
Fage_P116b	161	Picture	Fixation Cross Sternberg Letters after Encoding	6834081	0	1	12496	2	0	next	other	0
Fage_P116b	161	Pulse	99	6834232	151	1
Fage_P116b	162	Picture	Stroop Sternberg	6846577	0	1	24824	2	0	next	hit	752
Fage_P116b	162	Pulse	99	6846631	54	1
Fage_P116b	162	Response	1	6855101	8524	1
Fage_P116b	162	Pulse	99	6859031	12454	1
Fage_P116b	163	Picture	Fixation Cross Sternberg Letters after Stroop	6871401	0	1	37319	2	0	next	other	0
Fage_P116b	163	Pulse	99	6871431	30	1
Fage_P116b	163	Pulse	99	6883830	12429	1
Fage_P116b	163	Pulse	99	6896230	24829	1
Fage_P116b	163	Pulse	99	6908630	37229	1
Fage_P116b	164	Picture	Retrieval Sternberg Letters	6908720	0	1	24824	2	0	next	hit	760
Fage_P116b	164	Response	1	6920389	11669	1
Fage_P116b	164	Pulse	99	6921029	12309	1
Fage_P116b	164	Pulse	99	6933429	24709	1
Fage_P116b	165	Picture	Fixation Cross after Retrieval	6933544	0	1	124619	3	0	next	other	0
Fage_P116b	165	Pulse	99	6945829	12285	1
Fage_P116b	165	Pulse	99	6958228	24684	1
Fage_P116b	165	Pulse	99	6970628	37084	1
Fage_P116b	165	Pulse	99	6983028	49484	1
Fage_P116b	165	Pulse	99	6995427	61883	1
Fage_P116b	165	Pulse	99	7007827	74283	1
Fage_P116b	165	Pulse	99	7020227	86683	1
Fage_P116b	165	Pulse	99	7032627	99083	1
Fage_P116b	165	Pulse	99	7045026	111482	1
Fage_P116b	165	Pulse	99	7057426	123882	1
Fage_P116b	166	Picture	Encoding Sternberg Letters	7058163	0	2	24824	3	0	next	other	0
Fage_P116b	166	Pulse	99	7069826	11663	1
Fage_P116b	166	Pulse	99	7082225	24062	1
Fage_P116b	167	Picture	Fixation Cross Sternberg Letters after Encoding	7082987	0	1	12496	2	0	next	other	0
Fage_P116b	167	Pulse	99	7094625	11638	1
Fage_P116b	168	Picture	Stroop Sternberg	7095483	0	1	24824	2	0	next	hit	780
Fage_P116b	168	Response	1	7102505	7022	1
Fage_P116b	168	Pulse	99	7107025	11542	1
Fage_P116b	168	Pulse	99	7119424	23941	1
Fage_P116b	169	Picture	Fixation Cross Sternberg Letters after Stroop	7120307	0	1	37319	2	0	next	other	0
Fage_P116b	169	Pulse	99	7131824	11517	1
Fage_P116b	169	Pulse	99	7144224	23917	1
Fage_P116b	169	Pulse	99	7156623	36316	1
Fage_P116b	170	Picture	Retrieval Sternberg Letters	7157626	0	1	24824	2	0	next	incorrect	788
Fage_P116b	170	Response	2	7167663	10037	1
Fage_P116b	170	Pulse	99	7169023	11397	1
Fage_P116b	170	Pulse	99	7181423	23797	1
Fage_P116b	171	Picture	Fixation Cross after Retrieval	7182450	0	1	137115	2	0	next	other	0
Fage_P116b	171	Pulse	99	7193823	11373	1
Fage_P116b	171	Pulse	99	7206222	23772	1
Fage_P116b	171	Pulse	99	7218622	36172	1
Fage_P116b	171	Pulse	99	7231022	48572	1
Fage_P116b	171	Pulse	99	7243421	60971	1
Fage_P116b	171	Pulse	99	7255821	73371	1
Fage_P116b	171	Pulse	99	7268221	85771	1
Fage_P116b	171	Pulse	99	7280620	98170	1
Fage_P116b	171	Pulse	99	7293020	110570	1
Fage_P116b	171	Pulse	99	7305420	122970	1
Fage_P116b	171	Pulse	99	7317819	135369	1
Fage_P116b	172	Picture	Encoding Sternberg Letters	7319565	0	1	24824	2	0	next	other	0
Fage_P116b	172	Pulse	99	7330219	10654	1
Fage_P116b	172	Pulse	99	7342619	23054	1
Fage_P116b	173	Picture	Fixation Cross Sternberg Letters after Encoding	7344389	0	1	12495	2	0	next	other	0
Fage_P116b	173	Pulse	99	7355018	10629	1
Fage_P116b	174	Picture	Stroop Sternberg	7356884	0	1	24824	2	0	next	incorrect	809
Fage_P116b	174	Response	2	7367178	10294	1
Fage_P116b	174	Pulse	99	7367418	10534	1
Fage_P116b	174	Pulse	99	7379818	22934	1
Fage_P116b	175	Picture	Fixation Cross Sternberg Letters after Stroop	7381708	0	1	37319	2	0	next	other	0
Fage_P116b	175	Pulse	99	7392218	10510	1
Fage_P116b	175	Pulse	99	7404617	22909	1
Fage_P116b	175	Pulse	99	7417017	35309	1
Fage_P116b	176	Picture	Retrieval Sternberg Letters	7419027	0	1	24824	2	0	next	hit	817
Fage_P116b	176	Response	1	7426057	7030	1
Fage_P116b	176	Pulse	99	7429416	10389	1
Fage_P116b	176	Pulse	99	7441816	22789	1
Fage_P116b	177	Picture	Fixation Cross after Retrieval	7443851	0	1	124620	2	0	next	other	0
Fage_P116b	177	Pulse	99	7454216	10365	1
Fage_P116b	177	Pulse	99	7466616	22765	1
Fage_P116b	177	Pulse	99	7479015	35164	1
Fage_P116b	177	Pulse	99	7491415	47564	1
Fage_P116b	177	Pulse	99	7503815	59964	1
Fage_P116b	177	Pulse	99	7516214	72363	1
Fage_P116b	177	Pulse	99	7528614	84763	1
Fage_P116b	177	Pulse	99	7541014	97163	1
Fage_P116b	177	Pulse	99	7553414	109563	1
Fage_P116b	177	Pulse	99	7565813	121962	1
Fage_P116b	178	Picture	Encoding Sternberg Letters	7568471	0	1	24824	2	0	next	other	0
Fage_P116b	178	Pulse	99	7578213	9742	1
Fage_P116b	178	Pulse	99	7590613	22142	1
Fage_P116b	179	Picture	Fixation Cross Sternberg Letters after Encoding	7593295	0	1	12495	2	0	next	other	0
Fage_P116b	179	Pulse	99	7603012	9717	1
Fage_P116b	180	Picture	Stroop Sternberg	7605790	0	1	24824	2	0	next	incorrect	837
Fage_P116b	180	Response	2	7614762	8972	1
Fage_P116b	180	Pulse	99	7615412	9622	1
Fage_P116b	180	Pulse	99	7627812	22022	1
Fage_P116b	181	Picture	Fixation Cross Sternberg Letters after Stroop	7630614	0	1	37319	2	0	next	other	0
Fage_P116b	181	Pulse	99	7640196	9582	17
Fage_P116b	181	Pulse	99	7652611	21997	1
Fage_P116b	181	Pulse	99	7665011	34397	1
Fage_P116b	182	Picture	Retrieval Sternberg Letters	7667933	0	1	24824	2	0	next	incorrect	846
Fage_P116b	182	Pulse	99	7677411	9478	1
Fage_P116b	182	Response	2	7681730	13797	1
Fage_P116b	182	Pulse	99	7689810	21877	1
Fage_P116b	183	Picture	Fixation Cross after Retrieval	7692757	0	1	112291	2	0	next	other	0
Fage_P116b	183	Pulse	99	7702210	9453	1
Fage_P116b	183	Pulse	99	7714610	21853	1
Fage_P116b	183	Pulse	99	7727009	34252	1
Fage_P116b	183	Pulse	99	7739409	46652	1
Fage_P116b	183	Pulse	99	7751809	59052	1
Fage_P116b	183	Pulse	99	7764208	71451	1
Fage_P116b	183	Pulse	99	7776608	83851	1
Fage_P116b	183	Pulse	99	7789008	96251	1
Fage_P116b	183	Pulse	99	7801407	108650	1
Fage_P116b	184	Picture	Encoding Sternberg Letters	7805048	0	1	24824	2	0	next	other	0
Fage_P116b	184	Pulse	99	7813807	8759	1
Fage_P116b	184	Pulse	99	7826207	21159	1
Fage_P116b	185	Picture	Fixation Cross Sternberg Letters after Encoding	7829872	0	1	12495	2	0	next	other	0
Fage_P116b	185	Pulse	99	7838606	8734	1
Fage_P116b	186	Picture	Stroop Sternberg	7842367	0	1	24824	2	0	next	hit	865
Fage_P116b	186	Pulse	99	7851006	8639	1
Fage_P116b	186	Response	1	7854546	12179	1
Fage_P116b	186	Pulse	99	7863406	21039	1
Fage_P116b	187	Picture	Fixation Cross Sternberg Letters after Stroop	7867191	0	1	37319	3	0	next	other	0
Fage_P116b	187	Pulse	99	7875806	8615	1
Fage_P116b	187	Pulse	99	7888205	21014	1
Fage_P116b	187	Pulse	99	7900605	33414	1
Fage_P116b	188	Picture	Retrieval Sternberg Letters	7904510	0	2	24824	4	0	next	incorrect	873
Fage_P116b	188	Pulse	99	7913005	8495	1
Fage_P116b	188	Response	2	7918854	14344	1
Fage_P116b	188	Pulse	99	7925404	20894	1
Fage_P116b	189	Picture	Fixation Cross after Retrieval	7929334	0	2	112291	3	0	next	other	0
Fage_P116b	189	Pulse	99	7937804	8470	1
Fage_P116b	189	Pulse	99	7950204	20870	1
Fage_P116b	189	Pulse	99	7962603	33269	1
Fage_P116b	189	Pulse	99	7975003	45669	1
Fage_P116b	189	Pulse	99	7987403	58069	1
Fage_P116b	189	Pulse	99	7999802	70468	1
Fage_P116b	189	Pulse	99	8012202	82868	1
Fage_P116b	189	Pulse	99	8024602	95268	1
Fage_P116b	189	Pulse	99	8037001	107667	1
Fage_P116b	190	Picture	Encoding Sternberg Letters	8041625	0	1	24824	2	0	next	other	0
Fage_P116b	190	Pulse	99	8049401	7776	1
Fage_P116b	190	Pulse	99	8061801	20176	1
Fage_P116b	191	Picture	Fixation Cross Sternberg Letters after Encoding	8066449	0	1	12495	3	0	next	other	0
Fage_P116b	191	Pulse	99	8074201	7752	1
Fage_P116b	192	Picture	Stroop Sternberg	8078944	0	2	24825	3	0	next	incorrect	891
Fage_P116b	192	Response	2	8085100	6156	1
Fage_P116b	192	Pulse	99	8086600	7656	1
Fage_P116b	192	Pulse	99	8099000	20056	1
Fage_P116b	193	Picture	Fixation Cross Sternberg Letters after Stroop	8103769	0	1	37319	2	0	next	other	0
Fage_P116b	193	Pulse	99	8111400	7631	1
Fage_P116b	193	Pulse	99	8123799	20030	1
Fage_P116b	193	Pulse	99	8136199	32430	1
Fage_P116b	194	Picture	Retrieval Sternberg Letters	8141088	0	1	24824	2	0	next	incorrect	901
Fage_P116b	194	Pulse	99	8148599	7511	1
Fage_P116b	194	Pulse	99	8160998	19910	1
Fage_P116b	194	Response	2	8164058	22970	1
Fage_P116b	195	Picture	Fixation Cross after Retrieval	8165912	0	1	137115	2	0	next	other	0
Fage_P116b	195	Pulse	99	8173398	7486	1
Fage_P116b	195	Pulse	99	8185798	19886	1
Fage_P116b	195	Pulse	99	8198197	32285	1
Fage_P116b	195	Pulse	99	8210597	44685	1
Fage_P116b	195	Pulse	99	8222997	57085	1
Fage_P116b	195	Pulse	99	8235396	69484	1
Fage_P116b	195	Pulse	99	8247796	81884	1
Fage_P116b	195	Pulse	99	8260196	94284	1
Fage_P116b	195	Pulse	99	8272596	106684	1
Fage_P116b	195	Pulse	99	8284995	119083	1
Fage_P116b	195	Pulse	99	8297395	131483	1
Fage_P116b	196	Picture	Encoding Sternberg Letters	8303027	0	1	24824	2	0	next	other	0
Fage_P116b	196	Pulse	99	8309795	6768	1
Fage_P116b	196	Pulse	99	8322194	19167	1
Fage_P116b	197	Picture	Fixation Cross Sternberg Letters after Encoding	8327851	0	1	12495	2	0	next	other	0
Fage_P116b	197	Pulse	99	8334594	6743	1
Fage_P116b	198	Picture	Stroop Sternberg	8340346	0	1	24824	2	0	next	hit	921
Fage_P116b	198	Pulse	99	8346994	6648	1
Fage_P116b	198	Response	1	8349593	9247	1
Fage_P116b	198	Pulse	99	8359393	19047	1
Fage_P116b	199	Picture	Fixation Cross Sternberg Letters after Stroop	8365170	0	1	37319	2	0	next	other	0
Fage_P116b	199	Pulse	99	8371793	6623	1
Fage_P116b	199	Pulse	99	8384193	19023	1
Fage_P116b	199	Pulse	99	8396592	31422	1
Fage_P116b	200	Picture	Retrieval Sternberg Letters	8402489	0	1	24824	2	0	next	incorrect	929
Fage_P116b	200	Pulse	99	8408992	6503	1
Fage_P116b	200	Response	2	8412592	10103	1
Fage_P116b	200	Pulse	99	8421392	18903	1
Fage_P116b	201	Picture	Fixation Cross after Retrieval	8427313	0	1	124619	3	0	next	other	0
Fage_P116b	201	Pulse	99	8433792	6479	1
Fage_P116b	201	Pulse	99	8446191	18878	1
Fage_P116b	201	Pulse	99	8458591	31278	1
Fage_P116b	201	Pulse	99	8470991	43678	1
Fage_P116b	201	Pulse	99	8483390	56077	1
Fage_P116b	201	Pulse	99	8495790	68477	1
Fage_P116b	201	Pulse	99	8508190	80877	1
Fage_P116b	201	Pulse	99	8520589	93276	1
Fage_P116b	201	Pulse	99	8532989	105676	1
Fage_P116b	201	Pulse	99	8545389	118076	1
Fage_P116b	202	Picture	Encoding Sternberg Letters	8551932	0	2	24825	3	0	next	other	0
Fage_P116b	202	Pulse	99	8557788	5856	1
Fage_P116b	202	Pulse	99	8570188	18256	1
Fage_P116b	203	Picture	Fixation Cross Sternberg Letters after Encoding	8576757	0	1	12495	2	0	next	other	0
Fage_P116b	203	Pulse	99	8582588	5831	1
Fage_P116b	204	Picture	Stroop Sternberg	8589252	0	1	24824	2	0	next	incorrect	949
Fage_P116b	204	Pulse	99	8594988	5736	1
Fage_P116b	204	Response	2	8595487	6235	1
Fage_P116b	204	Pulse	99	8607387	18135	1
Fage_P116b	205	Picture	Fixation Cross Sternberg Letters after Stroop	8614076	0	1	37319	2	0	next	other	0
Fage_P116b	205	Pulse	99	8619787	5711	1
Fage_P116b	205	Pulse	99	8632187	18111	1
Fage_P116b	205	Pulse	99	8644586	30510	1
Fage_P116b	206	Picture	Retrieval Sternberg Letters	8651395	0	1	24824	2	0	next	incorrect	957
Fage_P116b	206	Pulse	99	8656986	5591	1
Fage_P116b	206	Response	2	8660926	9531	1
Fage_P116b	206	Pulse	99	8669396	18001	1
Fage_P116b	207	Picture	Fixation Cross after Retrieval	8676219	0	1	149444	2	0	next	other	0
Fage_P116b	207	Pulse	99	8681795	5576	1
Fage_P116b	207	Pulse	99	8694195	17976	1
Fage_P116b	207	Pulse	99	8706595	30376	1
Fage_P116b	207	Pulse	99	8718994	42775	1
Fage_P116b	207	Pulse	99	8731394	55175	1
Fage_P116b	207	Pulse	99	8743794	67575	1
Fage_P116b	207	Pulse	99	8756194	79975	1
Fage_P116b	207	Pulse	99	8768593	92374	1
Fage_P116b	207	Pulse	99	8780993	104774	1
Fage_P116b	207	Pulse	99	8793393	117174	1
Fage_P116b	207	Pulse	99	8805792	129573	1
Fage_P116b	207	Pulse	99	8818192	141973	1
Fage_P116b	208	Picture	Encoding Sternberg Letters	8825663	0	1	24824	2	0	next	other	0
Fage_P116b	208	Pulse	99	8830592	4929	1
Fage_P116b	208	Pulse	99	8842991	17328	1
Fage_P116b	209	Picture	Fixation Cross Sternberg Letters after Encoding	8850487	0	1	12495	2	0	next	other	0
Fage_P116b	209	Pulse	99	8855391	4904	1
Fage_P116b	210	Picture	Stroop Sternberg	8862982	0	1	24824	2	0	next	incorrect	979
Fage_P116b	210	Pulse	99	8867791	4809	1
Fage_P116b	210	Response	2	8871140	8158	1
Fage_P116b	210	Pulse	99	8880190	17208	1
Fage_P116b	211	Picture	Fixation Cross Sternberg Letters after Stroop	8887806	0	1	37319	2	0	next	other	0
Fage_P116b	211	Pulse	99	8892590	4784	1
Fage_P116b	211	Pulse	99	8904990	17184	1
Fage_P116b	211	Pulse	99	8917389	29583	1
Fage_P116b	212	Picture	Retrieval Sternberg Letters	8925125	0	1	24824	2	0	next	hit	987
Fage_P116b	212	Pulse	99	8929789	4664	1
Fage_P116b	212	Response	1	8942169	17044	1
Fage_P116b	212	Pulse	99	8942189	17064	1
Fage_P116b	213	Picture	Fixation Cross after Retrieval	8949949	0	1	124620	2	0	next	other	0
Fage_P116b	213	Pulse	99	8954589	4640	1
Fage_P116b	213	Pulse	99	8966988	17039	1
Fage_P116b	213	Pulse	99	8979388	29439	1
Fage_P116b	213	Pulse	99	8991788	41839	1
Fage_P116b	213	Pulse	99	9004187	54238	1
Fage_P116b	213	Pulse	99	9016587	66638	1
Fage_P116b	213	Pulse	99	9028987	79038	1
Fage_P116b	213	Pulse	99	9041386	91437	1
Fage_P116b	213	Pulse	99	9053786	103837	1
Fage_P116b	213	Pulse	99	9066186	116237	1
Fage_P116b	214	Picture	Encoding Sternberg Letters	9074569	0	1	24824	2	0	next	other	0
Fage_P116b	214	Pulse	99	9078585	4016	1
Fage_P116b	214	Pulse	99	9090985	16416	1
Fage_P116b	215	Picture	Fixation Cross Sternberg Letters after Encoding	9099393	0	1	12495	2	0	next	other	0
Fage_P116b	215	Pulse	99	9103385	3992	1
Fage_P116b	216	Picture	Stroop Sternberg	9111888	0	1	24824	2	0	next	incorrect	1007
Fage_P116b	216	Pulse	99	9115785	3897	1
Fage_P116b	216	Response	2	9119394	7506	1
Fage_P116b	216	Pulse	99	9128184	16296	1
Fage_P116b	217	Picture	Fixation Cross Sternberg Letters after Stroop	9136712	0	1	37319	2	0	next	other	0
Fage_P116b	217	Pulse	99	9140584	3872	1
Fage_P116b	217	Pulse	99	9152984	16272	1
Fage_P116b	217	Pulse	99	9165383	28671	1
Fage_P116b	218	Picture	Retrieval Sternberg Letters	9174031	0	1	24824	2	0	next	incorrect	1015
Fage_P116b	218	Pulse	99	9177783	3752	1
Fage_P116b	218	Response	2	9184943	10912	1
Fage_P116b	218	Pulse	99	9190182	16151	1
Fage_P116b	219	Picture	Fixation Cross after Retrieval	9198855	0	1	112291	2	0	next	other	0
Fage_P116b	219	Pulse	99	9202582	3727	1
Fage_P116b	219	Pulse	99	9214982	16127	1
Fage_P116b	219	Pulse	99	9227382	28527	1
Fage_P116b	219	Pulse	99	9239781	40926	1
Fage_P116b	219	Pulse	99	9252181	53326	1
Fage_P116b	219	Pulse	99	9264581	65726	1
Fage_P116b	219	Pulse	99	9276981	78126	1
Fage_P116b	219	Pulse	99	9289380	90525	1
Fage_P116b	219	Pulse	99	9301780	102925	1
Fage_P116b	220	Picture	Encoding Sternberg Letters	9311146	0	1	24824	2	0	next	other	0
Fage_P116b	220	Pulse	99	9314180	3034	1
Fage_P116b	220	Pulse	99	9326579	15433	1
Fage_P116b	221	Picture	Fixation Cross Sternberg Letters after Encoding	9335970	0	1	12495	2	0	next	other	0
Fage_P116b	221	Pulse	99	9338979	3009	1
Fage_P116b	222	Picture	Stroop Sternberg	9348465	0	1	24824	2	0	next	hit	1034
Fage_P116b	222	Pulse	99	9351379	2914	1
Fage_P116b	222	Response	1	9359688	11223	1
Fage_P116b	222	Pulse	99	9363778	15313	1
Fage_P116b	223	Picture	Fixation Cross Sternberg Letters after Stroop	9373289	0	1	37319	2	0	next	other	0
Fage_P116b	223	Pulse	99	9376178	2889	1
Fage_P116b	223	Pulse	99	9388578	15289	1
Fage_P116b	223	Pulse	99	9400977	27688	1
Fage_P116b	224	Picture	Retrieval Sternberg Letters	9410608	0	1	24824	2	0	next	incorrect	1042
Fage_P116b	224	Pulse	99	9413377	2769	1
Fage_P116b	224	Response	2	9420517	9909	1
Fage_P116b	224	Pulse	99	9425777	15169	1
Fage_P116b	225	Picture	Fixation Cross after Retrieval	9435432	0	1	124620	2	0	next	other	0
Fage_P116b	225	Pulse	99	9438176	2744	1
Fage_P116b	225	Pulse	99	9450576	15144	1
Fage_P116b	225	Pulse	99	9462976	27544	1
Fage_P116b	225	Pulse	99	9475376	39944	1
Fage_P116b	225	Pulse	99	9487775	52343	1
Fage_P116b	225	Pulse	99	9500175	64743	1
Fage_P116b	225	Pulse	99	9512575	77143	1
Fage_P116b	225	Pulse	99	9524974	89542	1
Fage_P116b	225	Pulse	99	9537374	101942	1
Fage_P116b	225	Pulse	99	9549774	114342	1
Fage_P116b	226	Picture	Encoding Sternberg Letters	9560052	0	1	24824	2	0	next	other	0
Fage_P116b	226	Pulse	99	9562173	2121	1
Fage_P116b	226	Pulse	99	9574573	14521	1
Fage_P116b	227	Picture	Fixation Cross Sternberg Letters after Encoding	9584876	0	1	12495	2	0	next	other	0
Fage_P116b	227	Pulse	99	9586973	2097	1
Fage_P116b	228	Picture	Stroop Sternberg	9597371	0	1	24824	2	0	next	incorrect	1062
Fage_P116b	228	Pulse	99	9599373	2002	1
Fage_P116b	228	Response	2	9605572	8201	1
Fage_P116b	228	Pulse	99	9611772	14401	1
Fage_P116b	229	Picture	Fixation Cross Sternberg Letters after Stroop	9622195	0	1	37319	2	0	next	other	0
Fage_P116b	229	Pulse	99	9624172	1977	1
Fage_P116b	229	Pulse	99	9636571	14376	1
Fage_P116b	229	Pulse	99	9648971	26776	1
Fage_P116b	230	Picture	Retrieval Sternberg Letters	9659514	0	1	24824	2	0	next	incorrect	1070
Fage_P116b	230	Pulse	99	9661371	1857	1
Fage_P116b	230	Response	2	9669651	10137	1
Fage_P116b	230	Pulse	99	9673770	14256	1
Fage_P116b	231	Picture	Fixation Cross after Retrieval	9684338	0	1	124620	2	0	next	other	0
Fage_P116b	231	Pulse	99	9686170	1832	1
Fage_P116b	231	Pulse	99	9698570	14232	1
Fage_P116b	231	Pulse	99	9710970	26632	1
Fage_P116b	231	Pulse	99	9723369	39031	1
Fage_P116b	231	Pulse	99	9735769	51431	1
Fage_P116b	231	Pulse	99	9748169	63831	1
Fage_P116b	231	Pulse	99	9760568	76230	1
Fage_P116b	231	Pulse	99	9772968	88630	1
Fage_P116b	231	Pulse	99	9785368	101030	1
Fage_P116b	231	Pulse	99	9797768	113430	1
Fage_P116b	232	Picture	Encoding Sternberg Letters	9808958	0	1	24824	2	0	next	other	0
Fage_P116b	232	Pulse	99	9810167	1209	1
Fage_P116b	232	Pulse	99	9822567	13609	1
Fage_P116b	233	Picture	Fixation Cross Sternberg Letters after Encoding	9833782	0	1	12495	2	0	next	other	0
Fage_P116b	233	Pulse	99	9834967	1185	1
Fage_P116b	234	Picture	Stroop Sternberg	9846277	0	1	24824	2	0	next	incorrect	1090
Fage_P116b	234	Pulse	99	9847366	1089	1
Fage_P116b	234	Response	2	9855086	8809	1
Fage_P116b	234	Pulse	99	9859766	13489	1
Fage_P116b	235	Picture	Fixation Cross Sternberg Letters after Stroop	9871101	0	1	37319	2	0	next	other	0
Fage_P116b	235	Pulse	99	9872166	1065	1
Fage_P116b	235	Pulse	99	9884565	13464	1
Fage_P116b	235	Pulse	99	9896965	25864	1
Fage_P116b	236	Picture	Retrieval Sternberg Letters	9908420	0	1	24824	2	0	next	incorrect	1098
Fage_P116b	236	Pulse	99	9909365	945	1
Fage_P116b	236	Response	2	9918434	10014	1
Fage_P116b	236	Pulse	99	9921764	13344	1
Fage_P116b	237	Picture	Fixation Cross after Retrieval	9933244	0	1	112291	2	0	next	other	0
Fage_P116b	237	Pulse	99	9934164	920	1
Fage_P116b	237	Pulse	99	9946564	13320	1
Fage_P116b	237	Pulse	99	9958963	25719	1
Fage_P116b	237	Pulse	99	9971363	38119	1
Fage_P116b	237	Pulse	99	9983763	50519	1
Fage_P116b	237	Pulse	99	9996163	62919	1
Fage_P116b	237	Pulse	99	10008562	75318	1
Fage_P116b	237	Pulse	99	10020962	87718	1
Fage_P116b	237	Pulse	99	10033362	100118	1
Fage_P116b	238	Picture	Encoding Sternberg Letters	10045535	0	1	24824	2	0	next	other	0
Fage_P116b	238	Pulse	99	10045761	226	1
Fage_P116b	238	Pulse	99	10058161	12626	1
Fage_P116b	239	Picture	Fixation Cross Sternberg Letters after Encoding	10070359	0	1	12496	2	0	next	other	0
Fage_P116b	239	Pulse	99	10070561	202	1
Fage_P116b	240	Picture	Stroop Sternberg	10082855	0	1	24823	3	0	next	incorrect	1118
Fage_P116b	240	Pulse	99	10082960	105	1
Fage_P116b	240	Pulse	99	10095360	12505	1
Fage_P116b	240	Response	2	10095820	12965	1
Fage_P116b	241	Picture	Fixation Cross Sternberg Letters after Stroop	10107678	0	2	37320	3	0	next	other	0
Fage_P116b	241	Pulse	99	10107760	82	1
Fage_P116b	241	Pulse	99	10120159	12481	1
Fage_P116b	241	Pulse	99	10132559	24881	1
Fage_P116b	241	Pulse	99	10144959	37281	1
Fage_P116b	242	Picture	Retrieval Sternberg Letters	10144998	0	1	24824	2	0	next	incorrect	1125
Fage_P116b	242	Response	2	10153559	8561	1
Fage_P116b	242	Pulse	99	10157358	12360	1
Fage_P116b	242	Pulse	99	10169758	24760	1
Fage_P116b	243	Picture	Fixation Cross after Retrieval	10169822	0	1	137115	2	0	next	other	0
Fage_P116b	243	Pulse	99	10182158	12336	1
Fage_P116b	243	Pulse	99	10194558	24736	1
Fage_P116b	243	Pulse	99	10206957	37135	1
Fage_P116b	243	Pulse	99	10219357	49535	1
Fage_P116b	243	Pulse	99	10231757	61935	1
Fage_P116b	243	Pulse	99	10244156	74334	1
Fage_P116b	243	Pulse	99	10256556	86734	1
Fage_P116b	243	Pulse	99	10268956	99134	1
Fage_P116b	243	Pulse	99	10281355	111533	1
Fage_P116b	243	Pulse	99	10293755	123933	1
Fage_P116b	243	Pulse	99	10306155	136333	1
Fage_P116b	244	Picture	Encoding Sternberg Letters	10306937	0	1	24824	2	0	next	other	0
Fage_P116b	244	Pulse	99	10318554	11617	1
Fage_P116b	244	Pulse	99	10330954	24017	1
Fage_P116b	245	Picture	Fixation Cross Sternberg Letters after Encoding	10331761	0	1	12495	2	0	next	other	0
Fage_P116b	245	Pulse	99	10343354	11593	1
Fage_P116b	246	Picture	Stroop Sternberg	10344256	0	1	24824	2	0	next	incorrect	1146
Fage_P116b	246	Response	2	10353944	9688	1
Fage_P116b	246	Pulse	99	10355753	11497	1
Fage_P116b	246	Pulse	99	10368153	23897	1
Fage_P116b	247	Picture	Fixation Cross Sternberg Letters after Stroop	10369080	0	1	37319	2	0	next	other	0
Fage_P116b	247	Pulse	99	10380553	11473	1
Fage_P116b	247	Pulse	99	10392953	23873	1
Fage_P116b	247	Pulse	99	10405352	36272	1
Fage_P116b	248	Picture	Retrieval Sternberg Letters	10406399	0	1	24824	2	0	next	incorrect	1154
Fage_P116b	248	Response	2	10417462	11063	1
Fage_P116b	248	Pulse	99	10417752	11353	1
Fage_P116b	248	Pulse	99	10430152	23753	1
Fage_P116b	249	Picture	Fixation Cross after Retrieval	10431223	0	1	149443	3	0	next	other	0
Fage_P116b	249	Pulse	99	10442551	11328	1
Fage_P116b	249	Pulse	99	10454951	23728	1
Fage_P116b	249	Pulse	99	10467351	36128	1
Fage_P116b	249	Pulse	99	10479751	48528	1
Fage_P116b	249	Pulse	99	10492150	60927	1
Fage_P116b	249	Pulse	99	10504550	73327	1
Fage_P116b	249	Pulse	99	10516959	85736	1
Fage_P116b	249	Pulse	99	10529349	98126	1
Fage_P116b	249	Pulse	99	10541759	110536	1
Fage_P116b	249	Pulse	99	10554159	122936	1
Fage_P116b	249	Pulse	99	10566558	135335	1
Fage_P116b	249	Pulse	99	10578958	147735	1
Fage_P116b	250	Picture	Encoding Sternberg Letters	10580666	0	2	24824	4	0	next	other	0
Fage_P116b	250	Pulse	99	10591358	10692	1
Fage_P116b	250	Pulse	99	10603757	23091	1
Fage_P116b	251	Picture	Fixation Cross Sternberg Letters after Encoding	10605490	0	2	12496	3	0	next	other	0
Fage_P116b	251	Pulse	99	10616157	10667	1
Fage_P116b	252	Picture	Stroop Sternberg	10617986	0	1	24824	2	0	next	hit	1177
Fage_P116b	252	Pulse	99	10628557	10571	1
Fage_P116b	252	Response	1	10629147	11161	1
Fage_P116b	252	Pulse	99	10640956	22970	1
Fage_P116b	253	Picture	Fixation Cross Sternberg Letters after Stroop	10642810	0	1	37319	2	0	next	other	0
Fage_P116b	253	Pulse	99	10653356	10546	1
Fage_P116b	253	Pulse	99	10665756	22946	1
Fage_P116b	253	Pulse	99	10678156	35346	1
Fage_P116b	254	Picture	Retrieval Sternberg Letters	10680129	0	1	24824	2	0	next	incorrect	1184
Fage_P116b	254	Response	2	10690085	9956	1
Fage_P116b	254	Pulse	99	10690555	10426	1
Fage_P116b	254	Pulse	99	10702955	22826	1
Fage_P116b	255	Picture	Fixation Cross after Retrieval	10704953	0	1	137115	2	0	next	other	0
Fage_P116b	255	Pulse	99	10715355	10402	1
Fage_P116b	255	Pulse	99	10727754	22801	1
Fage_P116b	255	Pulse	99	10740154	35201	1
Fage_P116b	255	Pulse	99	10752554	47601	1
Fage_P116b	255	Pulse	99	10764953	60000	1
Fage_P116b	255	Pulse	99	10777353	72400	1
Fage_P116b	255	Pulse	99	10789753	84800	1
Fage_P116b	255	Pulse	99	10802152	97199	1
Fage_P116b	255	Pulse	99	10814552	109599	1
Fage_P116b	255	Pulse	99	10826952	121999	1
Fage_P116b	255	Pulse	99	10839351	134398	1
Fage_P116b	256	Picture	Encoding Sternberg Letters	10842068	0	1	24824	2	0	next	other	0
Fage_P116b	256	Pulse	99	10851751	9683	1
Fage_P116b	256	Pulse	99	10864151	22083	1
Fage_P116b	257	Picture	Fixation Cross Sternberg Letters after Encoding	10866892	0	1	12495	2	0	next	other	0
Fage_P116b	257	Pulse	99	10876551	9659	1
Fage_P116b	258	Picture	Stroop Sternberg	10879387	0	1	24824	2	0	next	incorrect	1205
Fage_P116b	258	Response	2	10887160	7773	1
Fage_P116b	258	Pulse	99	10888950	9563	1
Fage_P116b	258	Pulse	99	10901350	21963	1
Fage_P116b	259	Picture	Fixation Cross Sternberg Letters after Stroop	10904211	0	1	37319	2	0	next	other	0
Fage_P116b	259	Pulse	99	10913750	9539	1
Fage_P116b	259	Pulse	99	10926149	21938	1
Fage_P116b	259	Pulse	99	10938549	34338	1
Fage_P116b	260	Picture	Retrieval Sternberg Letters	10941530	0	1	24824	2	0	next	incorrect	1214
Fage_P116b	260	Pulse	99	10950949	9419	1
Fage_P116b	260	Response	2	10954158	12628	1
Fage_P116b	260	Pulse	99	10963348	21818	1
Fage_P116b	261	Picture	Fixation Cross after Retrieval	10966354	0	1	112291	2	0	next	other	0
Fage_P116b	261	Pulse	99	10975748	9394	1
Fage_P116b	261	Pulse	99	10988148	21794	1
Fage_P116b	261	Pulse	99	11000547	34193	1
Fage_P116b	261	Pulse	99	11012947	46593	1
Fage_P116b	261	Pulse	99	11025347	58993	1
Fage_P116b	261	Pulse	99	11037747	71393	1
Fage_P116b	261	Pulse	99	11050146	83792	1
Fage_P116b	261	Pulse	99	11062546	96192	1
Fage_P116b	261	Pulse	99	11074946	108592	1
Fage_P116b	262	Picture	Encoding Sternberg Letters	11078645	0	1	24824	2	0	next	other	0
Fage_P116b	262	Pulse	99	11087345	8700	1
Fage_P116b	262	Pulse	99	11099745	21100	1
Fage_P116b	263	Picture	Fixation Cross Sternberg Letters after Encoding	11103469	0	1	12495	2	0	next	other	0
Fage_P116b	263	Pulse	99	11112145	8676	1
Fage_P116b	264	Picture	Stroop Sternberg	11115964	0	1	24824	2	0	next	incorrect	1233
Fage_P116b	264	Pulse	99	11124544	8580	1
Fage_P116b	264	Response	2	11126334	10370	1
Fage_P116b	264	Pulse	99	11136944	20980	1
Fage_P116b	265	Picture	Fixation Cross Sternberg Letters after Stroop	11140788	0	1	37320	2	0	next	other	0
Fage_P116b	265	Pulse	99	11149344	8556	1
Fage_P116b	265	Pulse	99	11161743	20955	1
Fage_P116b	265	Pulse	99	11174143	33355	1
Fage_P116b	266	Picture	Retrieval Sternberg Letters	11178108	0	1	24823	3	0	next	incorrect	1242
Fage_P116b	266	Pulse	99	11186543	8435	1
Fage_P116b	266	Pulse	99	11198942	20834	1
Fage_P116b	266	Response	2	11201632	23524	1
Fage_P116b	267	Picture	Fixation Cross after Retrieval	11202931	0	2	149444	3	0	next	other	0
Fage_P116b	267	Pulse	99	11211342	8411	1
Fage_P116b	267	Pulse	99	11223742	20811	1
Fage_P116b	267	Pulse	99	11236142	33211	1
Fage_P116b	267	Pulse	99	11248541	45610	1
Fage_P116b	267	Pulse	99	11260941	58010	1
Fage_P116b	267	Pulse	99	11273341	70410	1
Fage_P116b	267	Pulse	99	11285740	82809	1
Fage_P116b	267	Pulse	99	11298140	95209	1
Fage_P116b	267	Pulse	99	11310540	107609	1
Fage_P116b	267	Pulse	99	11322939	120008	1
Fage_P116b	267	Pulse	99	11335339	132408	1
Fage_P116b	267	Pulse	99	11347739	144808	1
Fage_P116b	268	Picture	Encoding Sternberg Letters	11352375	0	1	24824	2	0	next	other	0
Fage_P116b	268	Pulse	99	11360138	7763	1
Fage_P116b	268	Pulse	99	11372538	20163	1
Fage_P116b	269	Picture	Fixation Cross Sternberg Letters after Encoding	11377199	0	1	12495	2	0	next	other	0
Fage_P116b	269	Pulse	99	11384938	7739	1
Fage_P116b	270	Picture	Stroop Sternberg	11389694	0	1	24824	2	0	next	incorrect	1262
Fage_P116b	270	Response	2	11396368	6674	1
Fage_P116b	270	Pulse	99	11397337	7643	1
Fage_P116b	270	Pulse	99	11409737	20043	1
Fage_P116b	271	Picture	Fixation Cross Sternberg Letters after Stroop	11414518	0	1	37319	3	0	next	other	0
Fage_P116b	271	Pulse	99	11422137	7619	1
Fage_P116b	271	Pulse	99	11434537	20019	1
Fage_P116b	271	Pulse	99	11446936	32418	1
Fage_P116b	272	Picture	Retrieval Sternberg Letters	11451837	0	2	24824	4	0	next	hit	1271
Fage_P116b	272	Pulse	99	11459336	7499	1
Fage_P116b	272	Response	1	11461936	10099	1
Fage_P116b	272	Pulse	99	11471736	19899	1
Fage_P116b	273	Picture	Fixation Cross after Retrieval	11476661	0	2	124620	3	0	next	other	0
Fage_P116b	273	Pulse	99	11484135	7474	1
Fage_P116b	273	Pulse	99	11496535	19874	1
Fage_P116b	273	Pulse	99	11508935	32274	1
Fage_P116b	273	Pulse	99	11521334	44673	1
Fage_P116b	273	Pulse	99	11533734	57073	1
Fage_P116b	273	Pulse	99	11546134	69473	1
Fage_P116b	273	Pulse	99	11558533	81872	1
Fage_P116b	273	Pulse	99	11570933	94272	1
Fage_P116b	273	Pulse	99	11583333	106672	1
Fage_P116b	273	Pulse	99	11595733	119072	1
Fage_P116b	274	Picture	Encoding Sternberg Letters	11601281	0	1	24824	2	0	next	other	0
Fage_P116b	274	Pulse	99	11608133	6852	1
Fage_P116b	274	Pulse	99	11620532	19251	1
Fage_P116b	275	Picture	Fixation Cross Sternberg Letters after Encoding	11626105	0	1	12495	2	0	next	other	0
Fage_P116b	275	Pulse	99	11632932	6827	1
Fage_P116b	276	Picture	Stroop Sternberg	11638600	0	1	24824	2	0	next	incorrect	1291
Fage_P116b	276	Pulse	99	11645331	6731	1
Fage_P116b	276	Response	2	11645481	6881	1
Fage_P116b	276	Pulse	99	11657731	19131	1
Fage_P116b	277	Picture	Fixation Cross Sternberg Letters after Stroop	11663424	0	1	37319	3	0	next	other	0
Fage_P116b	277	Pulse	99	11670131	6707	1
Fage_P116b	277	Pulse	99	11682531	19107	1
Fage_P116b	277	Pulse	99	11694930	31506	1
Fage_P116b	278	Picture	Retrieval Sternberg Letters	11700743	0	2	24824	4	0	next	incorrect	1299
Fage_P116b	278	Pulse	99	11707330	6587	1
Fage_P116b	278	Response	2	11713310	12567	1
Fage_P116b	278	Pulse	99	11719729	18986	1
Fage_P116b	279	Picture	Fixation Cross after Retrieval	11725567	0	2	112291	3	0	next	other	0
Fage_P116b	279	Pulse	99	11732129	6562	1
Fage_P116b	279	Pulse	99	11744530	18963	1
Fage_P116b	279	Pulse	99	11756928	31361	1
Fage_P116b	279	Pulse	99	11769328	43761	1
Fage_P116b	279	Pulse	99	11781728	56161	1
Fage_P116b	279	Pulse	99	11794128	68561	1
Fage_P116b	279	Pulse	99	11806528	80961	1
Fage_P116b	279	Pulse	99	11818927	93360	1
Fage_P116b	279	Pulse	99	11831327	105760	1
Fage_P116b	280	Picture	Encoding Sternberg Letters	11837858	0	1	24824	2	0	next	other	0
Fage_P116b	280	Pulse	99	11843726	5868	1
Fage_P116b	280	Pulse	99	11856126	18268	1
Fage_P116b	281	Picture	Fixation Cross Sternberg Letters after Encoding	11862682	0	1	12496	2	0	next	other	0
Fage_P116b	281	Pulse	99	11868526	5844	1
Fage_P116b	282	Picture	Stroop Sternberg	11875178	0	1	24824	2	0	next	hit	1318
Fage_P116b	282	Pulse	99	11880925	5747	1
Fage_P116b	282	Response	1	11882275	7097	1
Fage_P116b	282	Pulse	99	11893325	18147	1
Fage_P116b	283	Picture	Fixation Cross Sternberg Letters after Stroop	11900002	0	1	37319	2	0	next	other	0
Fage_P116b	283	Pulse	99	11905725	5723	1
Fage_P116b	283	Pulse	99	11918125	18123	1
Fage_P116b	283	Pulse	99	11930524	30522	1
Fage_P116b	284	Picture	Retrieval Sternberg Letters	11937321	0	1	24824	2	0	next	hit	1326
Fage_P116b	284	Pulse	99	11942924	5603	1
Fage_P116b	284	Response	1	11951944	14623	1
Fage_P116b	284	Pulse	99	11955323	18002	1
Fage_P116b	285	Picture	Fixation Cross after Retrieval	11962145	0	1	137115	2	0	next	other	0
Fage_P116b	285	Pulse	99	11967723	5578	1
Fage_P116b	285	Pulse	99	11980123	17978	1
Fage_P116b	285	Pulse	99	11992523	30378	1
Fage_P116b	285	Pulse	99	12004922	42777	1
Fage_P116b	285	Pulse	99	12017322	55177	1
Fage_P116b	285	Pulse	99	12029722	67577	1
Fage_P116b	285	Pulse	99	12042121	79976	1
Fage_P116b	285	Pulse	99	12054521	92376	1
Fage_P116b	285	Pulse	99	12066921	104776	1
Fage_P116b	285	Pulse	99	12079320	117175	1
Fage_P116b	285	Pulse	99	12091720	129575	1
Fage_P116b	286	Picture	Encoding Sternberg Letters	12099260	0	1	24824	2	0	next	other	0
Fage_P116b	286	Pulse	99	12104120	4860	1
Fage_P116b	286	Pulse	99	12116520	17260	1
Fage_P116b	287	Picture	Fixation Cross Sternberg Letters after Encoding	12124084	0	1	12495	2	0	next	other	0
Fage_P116b	287	Pulse	99	12128919	4835	1
Fage_P116b	288	Picture	Stroop Sternberg	12136579	0	1	24824	2	0	next	hit	1347
Fage_P116b	288	Pulse	99	12141319	4740	1
Fage_P116b	288	Response	1	12146789	10210	1
Fage_P116b	288	Pulse	99	12153719	17140	1
Fage_P116b	289	Picture	Fixation Cross Sternberg Letters after Stroop	12161403	0	1	37319	2	0	next	other	0
Fage_P116b	289	Pulse	99	12166118	4715	1
Fage_P116b	289	Pulse	99	12178518	17115	1
Fage_P116b	289	Pulse	99	12190918	29515	1
Fage_P116b	290	Picture	Retrieval Sternberg Letters	12198722	0	1	24824	2	0	next	incorrect	1355
Fage_P116b	290	Pulse	99	12203317	4595	1
Fage_P116b	290	Response	2	12208107	9385	1
Fage_P116b	290	Pulse	99	12215717	16995	1
Fage_P116b	291	Picture	Fixation Cross after Retrieval	12223546	0	1	112291	2	0	next	other	0
Fage_P116b	291	Pulse	99	12228117	4571	1
Fage_P116b	291	Pulse	99	12240516	16970	1
Fage_P116b	291	Pulse	99	12252916	29370	1
Fage_P116b	291	Pulse	99	12265316	41770	1
Fage_P116b	291	Pulse	99	12277716	54170	1
Fage_P116b	291	Pulse	99	12290115	66569	1
Fage_P116b	291	Pulse	99	12302515	78969	1
Fage_P116b	291	Pulse	99	12314915	91369	1
Fage_P116b	291	Pulse	99	12327314	103768	1
Fage_P116b	292	Picture	End Sternberg	12335837	0	1	37319	2	0	next	other	0
Fage_P116b	292	Pulse	99	12339714	3877	1
Fage_P116b	292	Pulse	99	12352114	16277	1
Fage_P116b	292	Pulse	99	12364513	28676	1
Fage_P116b	293	Picture	Instruction Stroop	12373156	0	1	37319	3	0	next	other	0
Fage_P116b	293	Pulse	99	12376913	3757	1
Fage_P116b	293	Pulse	99	12389323	16167	1
Fage_P116b	293	Pulse	99	12401712	28556	1
Fage_P116b	294	Picture	stroop neutral close	12410475	0	2	24824	3	0	next	incorrect	1377
Fage_P116b	294	Pulse	99	12414122	3647	1
Fage_P116b	294	Response	2	12420702	10227	1
Fage_P116b	294	Pulse	99	12426512	16037	1
Fage_P116b	295	Picture	stroop neutral close	12435299	0	1	24824	2	0	next	hit	1381
Fage_P116b	295	Pulse	99	12438911	3612	1
Fage_P116b	295	Response	1	12451021	15722	1
Fage_P116b	295	Pulse	99	12451321	16022	1
Fage_P116b	296	Picture	stroop neutral close	12460123	0	1	24824	2	0	next	incorrect	1385
Fage_P116b	296	Pulse	99	12463721	3598	1
Fage_P116b	296	Response	2	12467530	7407	1
Fage_P116b	296	Pulse	99	12476120	15997	1
Fage_P116b	297	Picture	stroop neutral close	12484947	0	1	24824	2	0	next	incorrect	1389
Fage_P116b	297	Pulse	99	12488520	3573	1
Fage_P116b	297	Response	2	12493720	8773	1
Fage_P116b	297	Pulse	99	12500920	15973	1
Fage_P116b	298	Picture	stroop neutral close	12509771	0	1	24824	2	0	next	hit	1393
Fage_P116b	298	Pulse	99	12513320	3549	1
Fage_P116b	298	Response	1	12518109	8338	1
Fage_P116b	298	Pulse	99	12525719	15948	1
Fage_P116b	299	Picture	stroop neutral close	12534595	0	1	24824	2	0	next	incorrect	1397
Fage_P116b	299	Pulse	99	12538119	3524	1
Fage_P116b	299	Response	2	12542769	8174	1
Fage_P116b	299	Pulse	99	12550519	15924	1
Fage_P116b	300	Picture	Fixation Cross Stroop	12559419	0	1	124620	2	0	next	other	0
Fage_P116b	300	Pulse	99	12562918	3499	1
Fage_P116b	300	Pulse	99	12575318	15899	1
Fage_P116b	300	Pulse	99	12587718	28299	1
Fage_P116b	300	Pulse	99	12600117	40698	1
Fage_P116b	300	Pulse	99	12612517	53098	1
Fage_P116b	300	Pulse	99	12624917	65498	1
Fage_P116b	300	Pulse	99	12637317	77898	1
Fage_P116b	300	Pulse	99	12649716	90297	1
Fage_P116b	300	Pulse	99	12662116	102697	1
Fage_P116b	300	Pulse	99	12674516	115097	1
Fage_P116b	301	Picture	stroop neutral close	12684039	0	1	24990	2	0	next	hit	1412
Fage_P116b	301	Pulse	99	12686915	2876	1
Fage_P116b	301	Response	1	12692495	8456	1
Fage_P116b	301	Pulse	99	12699315	15276	1
Fage_P116b	302	Picture	stroop neutral close	12709029	0	1	24824	2	0	next	incorrect	1416
Fage_P116b	302	Pulse	99	12711715	2686	1
Fage_P116b	302	Response	2	12717735	8706	1
Fage_P116b	302	Pulse	99	12724114	15085	1
Fage_P116b	303	Picture	stroop neutral close	12733853	0	1	24824	3	0	next	incorrect	1420
Fage_P116b	303	Pulse	99	12736514	2661	1
Fage_P116b	303	Response	2	12742094	8241	1
Fage_P116b	303	Pulse	99	12748914	15061	1
Fage_P116b	304	Picture	stroop neutral close	12758677	0	2	24991	3	0	next	incorrect	1424
Fage_P116b	304	Pulse	99	12761314	2637	1
Fage_P116b	304	Response	2	12766893	8216	1
Fage_P116b	304	Pulse	99	12773713	15036	1
Fage_P116b	305	Picture	stroop neutral close	12783668	0	1	24824	2	0	next	hit	1428
Fage_P116b	305	Pulse	99	12786113	2445	1
Fage_P116b	305	Response	1	12791363	7695	1
Fage_P116b	305	Pulse	99	12798512	14844	1
Fage_P116b	306	Picture	stroop neutral close	12808492	0	1	24824	2	0	next	incorrect	1432
Fage_P116b	306	Pulse	99	12810912	2420	1
Fage_P116b	306	Response	2	12817852	9360	1
Fage_P116b	306	Pulse	99	12823312	14820	1
Fage_P116b	307	Picture	Fixation Cross Stroop	12833316	0	1	124619	2	0	next	other	0
Fage_P116b	307	Pulse	99	12835712	2396	1
Fage_P116b	307	Pulse	99	12848112	14796	1
Fage_P116b	307	Pulse	99	12860511	27195	1
Fage_P116b	307	Pulse	99	12872911	39595	1
Fage_P116b	307	Pulse	99	12885310	51994	1
Fage_P116b	307	Pulse	99	12897712	64396	1
Fage_P116b	307	Pulse	99	12910110	76794	1
Fage_P116b	307	Pulse	99	12922510	89194	1
Fage_P116b	307	Pulse	99	12934909	101593	1
Fage_P116b	307	Pulse	99	12947309	113993	1
Fage_P116b	308	Picture	stroop neutral close	12957935	0	1	24824	2	0	next	hit	1447
Fage_P116b	308	Pulse	99	12959708	1773	1
Fage_P116b	308	Response	1	12966328	8393	1
Fage_P116b	308	Pulse	99	12972108	14173	1
Fage_P116b	309	Picture	stroop neutral close	12982759	0	1	24824	2	0	next	incorrect	1451
Fage_P116b	309	Pulse	99	12984508	1749	1
Fage_P116b	309	Response	2	12989868	7109	1
Fage_P116b	309	Pulse	99	12996908	14149	1
Fage_P116b	310	Picture	stroop neutral close	13007583	0	1	24824	2	0	next	incorrect	1455
Fage_P116b	310	Pulse	99	13009307	1724	1
Fage_P116b	310	Response	2	13015557	7974	1
Fage_P116b	310	Pulse	99	13021707	14124	1
Fage_P116b	311	Picture	stroop neutral close	13032407	0	1	24991	2	0	next	incorrect	1459
Fage_P116b	311	Pulse	99	13034107	1700	1
Fage_P116b	311	Response	2	13039916	7509	1
Fage_P116b	311	Pulse	99	13046506	14099	1
Fage_P116b	312	Picture	stroop neutral close	13057398	0	1	24824	2	0	next	hit	1463
Fage_P116b	312	Pulse	99	13058906	1508	1
Fage_P116b	312	Response	1	13065056	7658	1
Fage_P116b	312	Pulse	99	13071306	13908	1
Fage_P116b	313	Picture	stroop neutral close	13082222	0	1	24824	2	0	next	hit	1467
Fage_P116b	313	Pulse	99	13083705	1483	1
Fage_P116b	313	Response	1	13093345	11123	1
Fage_P116b	313	Pulse	99	13096105	13883	1
Fage_P116b	314	Picture	Fixation Cross Stroop	13107046	0	1	124619	2	0	next	other	0
Fage_P116b	314	Pulse	99	13108505	1459	1
Fage_P116b	314	Pulse	99	13120904	13858	1
Fage_P116b	314	Pulse	99	13133304	26258	1
Fage_P116b	314	Pulse	99	13145704	38658	1
Fage_P116b	314	Pulse	99	13158104	51058	1
Fage_P116b	314	Pulse	99	13170503	63457	1
Fage_P116b	314	Pulse	99	13182903	75857	1
Fage_P116b	314	Pulse	99	13195303	88257	1
Fage_P116b	314	Pulse	99	13207702	100656	1
Fage_P116b	314	Pulse	99	13220102	113056	1
Fage_P116b	315	Picture	stroop neutral close	13231665	0	1	24991	2	0	next	incorrect	1482
Fage_P116b	315	Pulse	99	13232502	837	1
Fage_P116b	315	Response	2	13237281	5616	1
Fage_P116b	315	Pulse	99	13244901	13236	1
Fage_P116b	316	Picture	stroop neutral close	13256656	0	1	24990	2	0	next	hit	1486
Fage_P116b	316	Pulse	99	13257301	645	1
Fage_P116b	316	Response	1	13266651	9995	1
Fage_P116b	316	Pulse	99	13269701	13045	1
Fage_P116b	317	Picture	stroop neutral close	13281646	0	1	24824	2	0	next	incorrect	1490
Fage_P116b	317	Pulse	99	13282100	454	1
Fage_P116b	317	Response	2	13289650	8004	1
Fage_P116b	317	Pulse	99	13294500	12854	1
Fage_P116b	318	Picture	stroop neutral close	13306470	0	1	24824	2	0	next	incorrect	1494
Fage_P116b	318	Pulse	99	13306900	430	1
Fage_P116b	318	Response	2	13313540	7070	1
Fage_P116b	318	Pulse	99	13319299	12829	1
Fage_P116b	319	Picture	stroop neutral close	13331294	0	1	24824	2	0	next	incorrect	1498
Fage_P116b	319	Pulse	99	13331699	405	1
Fage_P116b	319	Response	2	13339749	8455	1
Fage_P116b	319	Pulse	99	13344099	12805	1
Fage_P116b	320	Picture	stroop neutral close	13356118	0	1	24824	2	0	next	incorrect	1502
Fage_P116b	320	Pulse	99	13356499	381	1
Fage_P116b	320	Response	2	13362608	6490	1
Fage_P116b	320	Pulse	99	13368898	12780	1
Fage_P116b	321	Picture	Fixation Cross Stroop	13380942	0	1	124620	2	0	next	other	0
Fage_P116b	321	Pulse	99	13381298	356	1
Fage_P116b	321	Pulse	99	13393698	12756	1
Fage_P116b	321	Pulse	99	13406097	25155	1
Fage_P116b	321	Pulse	99	13418497	37555	1
Fage_P116b	321	Pulse	99	13430897	49955	1
Fage_P116b	321	Pulse	99	13443296	62354	1
Fage_P116b	321	Pulse	99	13455696	74754	1
Fage_P116b	321	Pulse	99	13468096	87154	1
Fage_P116b	321	Pulse	99	13480495	99553	1
Fage_P116b	321	Pulse	99	13492895	111953	1
Fage_P116b	321	Pulse	99	13505295	124353	1
Fage_P116b	322	Picture	stroop maximum incongruent	13505562	0	1	24824	2	0	next	hit	1517
Fage_P116b	322	Response	1	13513365	7803	1
Fage_P116b	322	Pulse	99	13517694	12132	1
Fage_P116b	322	Pulse	99	13530094	24532	1
Fage_P116b	323	Picture	stroop maximum incongruent	13530386	0	1	24824	2	0	next	hit	1521
Fage_P116b	323	Response	1	13541314	10928	1
Fage_P116b	323	Pulse	99	13542494	12108	1
Fage_P116b	323	Pulse	99	13554894	24508	1
Fage_P116b	324	Picture	stroop maximum incongruent	13555210	0	1	24824	2	0	next	hit	1525
Fage_P116b	324	Response	1	13562423	7213	1
Fage_P116b	324	Pulse	99	13567293	12083	1
Fage_P116b	324	Pulse	99	13579693	24483	1
Fage_P116b	325	Picture	stroop maximum incongruent	13580034	0	1	24990	2	0	next	incorrect	1529
Fage_P116b	325	Response	2	13588693	8659	1
Fage_P116b	325	Pulse	99	13592093	12059	1
Fage_P116b	325	Pulse	99	13604492	24458	1
Fage_P116b	326	Picture	stroop maximum incongruent	13605024	0	1	24824	2	0	next	hit	1533
Fage_P116b	326	Response	1	13613142	8118	1
Fage_P116b	326	Pulse	99	13616892	11868	1
Fage_P116b	326	Pulse	99	13629292	24268	1
Fage_P116b	327	Picture	stroop maximum incongruent	13629848	0	1	24824	2	0	next	incorrect	1537
Fage_P116b	327	Response	2	13639412	9564	1
Fage_P116b	327	Pulse	99	13641691	11843	1
Fage_P116b	327	Pulse	99	13654091	24243	1
Fage_P116b	328	Picture	Fixation Cross Stroop	13654672	0	1	124620	2	0	next	other	0
Fage_P116b	328	Pulse	99	13666491	11819	1
Fage_P116b	328	Pulse	99	13678890	24218	1
Fage_P116b	328	Pulse	99	13691290	36618	1
Fage_P116b	328	Pulse	99	13703690	49018	1
Fage_P116b	328	Pulse	99	13716090	61418	1
Fage_P116b	328	Pulse	99	13728489	73817	1
Fage_P116b	328	Pulse	99	13740889	86217	1
Fage_P116b	328	Pulse	99	13753289	98617	1
Fage_P116b	328	Pulse	99	13765688	111016	1
Fage_P116b	328	Pulse	99	13778088	123416	1
Fage_P116b	329	Picture	stroop maximum incongruent	13779292	0	1	24824	2	0	next	incorrect	1552
Fage_P116b	329	Response	2	13785628	6336	1
Fage_P116b	329	Pulse	99	13790488	11196	1
Fage_P116b	329	Pulse	99	13802887	23595	1
Fage_P116b	330	Picture	stroop maximum incongruent	13804116	0	1	24824	2	0	next	incorrect	1556
Fage_P116b	330	Response	2	13813497	9381	1
Fage_P116b	330	Pulse	99	13815287	11171	1
Fage_P116b	330	Pulse	99	13827687	23571	1
Fage_P116b	331	Picture	stroop maximum incongruent	13828940	0	1	24824	2	0	next	hit	1561
Fage_P116b	331	Pulse	99	13840086	11146	1
Fage_P116b	331	Response	1	13843686	14746	1
Fage_P116b	331	Pulse	99	13852486	23546	1
Fage_P116b	332	Picture	stroop maximum incongruent	13853764	0	1	24824	2	0	next	hit	1564
Fage_P116b	332	Response	1	13862596	8832	1
Fage_P116b	332	Pulse	99	13864886	11122	1
Fage_P116b	332	Pulse	99	13877286	23522	1
Fage_P116b	333	Picture	stroop maximum incongruent	13878588	0	1	24990	2	0	next	hit	1568
Fage_P116b	333	Response	1	13887405	8817	1
Fage_P116b	333	Pulse	99	13889685	11097	1
Fage_P116b	333	Pulse	99	13902085	23497	1
Fage_P116b	334	Picture	stroop maximum incongruent	13903578	0	1	24824	2	0	next	incorrect	1572
Fage_P116b	334	Response	2	13910335	6757	1
Fage_P116b	334	Pulse	99	13914484	10906	1
Fage_P116b	334	Pulse	99	13926884	23306	1
Fage_P116b	335	Picture	Fixation Cross Stroop	13928402	0	1	124620	2	0	next	other	0
Fage_P116b	335	Pulse	99	13939284	10882	1
Fage_P116b	335	Pulse	99	13951684	23282	1
Fage_P116b	335	Pulse	99	13964083	35681	1
Fage_P116b	335	Pulse	99	13976483	48081	1
Fage_P116b	335	Pulse	99	13988883	60481	1
Fage_P116b	335	Pulse	99	14001282	72880	1
Fage_P116b	335	Pulse	99	14013682	85280	1
Fage_P116b	335	Pulse	99	14026082	97680	1
Fage_P116b	335	Pulse	99	14038481	110079	1
Fage_P116b	335	Pulse	99	14050881	122479	1
Fage_P116b	336	Picture	stroop maximum incongruent	14053022	0	1	24824	2	0	next	hit	1587
Fage_P116b	336	Response	1	14062501	9479	1
Fage_P116b	336	Pulse	99	14063281	10259	1
Fage_P116b	336	Pulse	99	14075681	22659	1
Fage_P116b	337	Picture	stroop maximum incongruent	14077846	0	1	24824	2	0	next	hit	1591
Fage_P116b	337	Response	1	14086830	8984	1
Fage_P116b	337	Pulse	99	14088080	10234	1
Fage_P116b	337	Pulse	99	14100480	22634	1
Fage_P116b	338	Picture	stroop maximum incongruent	14102670	0	1	24990	2	0	next	incorrect	1595
Fage_P116b	338	Response	2	14111520	8850	1
Fage_P116b	338	Pulse	99	14112879	10209	1
Fage_P116b	338	Pulse	99	14125279	22609	1
Fage_P116b	339	Picture	stroop maximum incongruent	14127660	0	1	24824	2	0	next	hit	1599
Fage_P116b	339	Response	1	14134159	6499	1
Fage_P116b	339	Pulse	99	14137679	10019	1
Fage_P116b	339	Pulse	99	14150079	22419	1
Fage_P116b	340	Picture	stroop maximum incongruent	14152484	0	1	24824	2	0	next	hit	1603
Fage_P116b	340	Response	1	14161378	8894	1
Fage_P116b	340	Pulse	99	14162478	9994	1
Fage_P116b	340	Pulse	99	14174878	22394	1
Fage_P116b	341	Picture	stroop maximum incongruent	14177308	0	1	24824	2	0	next	incorrect	1607
Fage_P116b	341	Response	2	14184358	7050	1
Fage_P116b	341	Pulse	99	14187278	9970	1
Fage_P116b	341	Pulse	99	14199677	22369	1
Fage_P116b	342	Picture	Fixation Cross Stroop	14202132	0	1	124620	2	0	next	other	0
Fage_P116b	342	Pulse	99	14212077	9945	1
Fage_P116b	342	Pulse	99	14224477	22345	1
Fage_P116b	342	Pulse	99	14236877	34745	1
Fage_P116b	342	Pulse	99	14249276	47144	1
Fage_P116b	342	Pulse	99	14261676	59544	1
Fage_P116b	342	Pulse	99	14274076	71944	1
Fage_P116b	342	Pulse	99	14286475	84343	1
Fage_P116b	342	Pulse	99	14298875	96743	1
Fage_P116b	342	Pulse	99	14311275	109143	1
Fage_P116b	342	Pulse	99	14323674	121542	1
Fage_P116b	343	Picture	stroop maximum incongruent	14326752	0	1	24990	2	0	next	incorrect	1622
Fage_P116b	343	Response	2	14333304	6552	1
Fage_P116b	343	Pulse	99	14336084	9332	1
Fage_P116b	343	Pulse	99	14348484	21732	1
Fage_P116b	344	Picture	stroop maximum incongruent	14351742	0	1	24824	2	0	next	hit	1627
Fage_P116b	344	Pulse	99	14360883	9141	1
Fage_P116b	344	Response	1	14361333	9591	1
Fage_P116b	344	Pulse	99	14373283	21541	1
Fage_P116b	345	Picture	stroop maximum incongruent	14376566	0	1	24824	2	0	next	incorrect	1630
Fage_P116b	345	Response	2	14384333	7767	1
Fage_P116b	345	Pulse	99	14385683	9117	1
Fage_P116b	345	Pulse	99	14398083	21517	1
Fage_P116b	346	Picture	stroop maximum incongruent	14401390	0	1	24824	2	0	next	incorrect	1635
Fage_P116b	346	Pulse	99	14410482	9092	1
Fage_P116b	346	Response	2	14412272	10882	1
Fage_P116b	346	Pulse	99	14422882	21492	1
Fage_P116b	347	Picture	stroop maximum incongruent	14426214	0	1	24824	2	0	next	incorrect	1638
Fage_P116b	347	Response	2	14434242	8028	1
Fage_P116b	347	Pulse	99	14435281	9067	1
Fage_P116b	347	Pulse	99	14447681	21467	1
Fage_P116b	348	Picture	stroop maximum incongruent	14451038	0	1	24824	2	0	next	incorrect	1642
Fage_P116b	348	Response	2	14458601	7563	1
Fage_P116b	348	Pulse	99	14460081	9043	1
Fage_P116b	348	Pulse	99	14472481	21443	1
Fage_P116b	349	Picture	Fixation Cross Stroop	14475862	0	1	124619	3	0	next	other	0
Fage_P116b	349	Pulse	99	14484880	9018	1
Fage_P116b	349	Pulse	99	14497280	21418	1
Fage_P116b	349	Pulse	99	14509680	33818	1
Fage_P116b	349	Pulse	99	14522079	46217	1
Fage_P116b	349	Pulse	99	14534479	58617	1
Fage_P116b	349	Pulse	99	14546879	71017	1
Fage_P116b	349	Pulse	99	14559279	83417	1
Fage_P116b	349	Pulse	99	14571678	95816	1
Fage_P116b	349	Pulse	99	14584078	108216	1
Fage_P116b	349	Pulse	99	14596478	120616	1
Fage_P116b	350	Picture	End Stroop	14600481	0	2	43827	3	0	next	other	0
Fage_P116b	350	Pulse	99	14608877	8396	1
Fage_P116b	350	Pulse	99	14621277	20796	1
Fage_P116b	350	Pulse	99	14633677	33196	1
