# Supplementary material for: Towards clinical applicability of fMRI via systematic filtering
Source: PLoS One. 2025 May 12;20(5):e0321088. doi: 10.1371/journal.pone.0321088 (PMC12068634; doi:10.1371/journal.pone.0321088)
Supplement: S1 Code — (ZIP) [file pone.0321088.s001.zip › PLOS_DATA_CODE/Logfiles/Fage_P117a-fage.log]

Scenario - Fage Final
Logfile written - 10/21/2013 13:15:48

Subject	Trial	Event Type	Code	Time	TTime	Uncertainty	Duration	Uncertainty	ReqTime	ReqDur	Stim Type	Pair Index

Fage_P117a	1	Pulse	99	81774	91769	1
Fage_P117a	2	Picture	Instruction Sternberg Symbols	81965	0	1	37319	2	0	next	other	0
Fage_P117a	2	Pulse	99	94174	12209	1
Fage_P117a	2	Pulse	99	106573	24608	1
Fage_P117a	2	Pulse	99	118974	37009	1
Fage_P117a	3	Picture	Encoding Sternberg Symbols	119284	0	1	24824	2	0	next	other	0
Fage_P117a	3	Pulse	99	131373	12089	1
Fage_P117a	3	Pulse	99	143773	24489	1
Fage_P117a	4	Picture	Fixation Cross Sternberg Symbols after Encoding	144108	0	1	12495	2	0	next	other	0
Fage_P117a	4	Pulse	99	156172	12064	1
Fage_P117a	5	Picture	Stroop Sternberg	156603	0	1	24824	2	0	next	incorrect	12
Fage_P117a	5	Response	2	168102	11499	1
Fage_P117a	5	Pulse	99	168571	11968	1
Fage_P117a	5	Pulse	99	180971	24368	1
Fage_P117a	6	Picture	Fixation Cross Sternberg Symbols after Stroop	181427	0	1	37319	2	0	next	other	0
Fage_P117a	6	Pulse	99	193371	11944	1
Fage_P117a	6	Pulse	99	205771	24344	1
Fage_P117a	6	Pulse	99	218171	36744	1
Fage_P117a	7	Picture	Retrieval Sternberg Symbols	218746	0	1	24824	2	0	next	incorrect	21
Fage_P117a	7	Pulse	99	230570	11824	1
Fage_P117a	7	Response	2	242890	24144	1
Fage_P117a	7	Pulse	99	242970	24224	1
Fage_P117a	8	Picture	Fixation Cross after Retrieval	243570	0	1	112291	2	0	next	other	0
Fage_P117a	8	Pulse	99	255370	11800	1
Fage_P117a	8	Pulse	99	267769	24199	1
Fage_P117a	8	Pulse	99	280169	36599	1
Fage_P117a	8	Pulse	99	292569	48999	1
Fage_P117a	8	Pulse	99	304968	61398	1
Fage_P117a	8	Pulse	99	317368	73798	1
Fage_P117a	8	Pulse	99	329768	86198	1
Fage_P117a	8	Pulse	99	342167	98597	1
Fage_P117a	8	Pulse	99	354567	110997	1
Fage_P117a	9	Picture	Encoding Sternberg Symbols	355861	0	1	24824	2	0	next	other	0
Fage_P117a	9	Pulse	99	366967	11106	1
Fage_P117a	9	Pulse	99	379367	23506	1
Fage_P117a	10	Picture	Fixation Cross Sternberg Symbols after Encoding	380685	0	1	12495	2	0	next	other	0
Fage_P117a	10	Pulse	99	391766	11081	1
Fage_P117a	11	Picture	Stroop Sternberg	393180	0	1	24824	2	0	next	incorrect	39
Fage_P117a	11	Response	2	403776	10596	1
Fage_P117a	11	Pulse	99	404166	10986	1
Fage_P117a	11	Pulse	99	416566	23386	1
Fage_P117a	12	Picture	Fixation Cross Sternberg Symbols after Stroop	418004	0	1	37319	3	0	next	other	0
Fage_P117a	12	Pulse	99	428965	10961	1
Fage_P117a	12	Pulse	99	441365	23361	1
Fage_P117a	12	Pulse	99	453765	35761	1
Fage_P117a	13	Picture	Retrieval Sternberg Symbols	455323	0	2	24824	3	0	next	hit	48
Fage_P117a	13	Pulse	99	466164	10841	1
Fage_P117a	13	Response	1	468844	13521	1
Fage_P117a	13	Pulse	99	478564	23241	1
Fage_P117a	14	Picture	Fixation Cross after Retrieval	480147	0	1	149444	2	0	next	other	0
Fage_P117a	14	Pulse	99	490964	10817	1
Fage_P117a	14	Pulse	99	503363	23216	1
Fage_P117a	14	Pulse	99	515763	35616	1
Fage_P117a	14	Pulse	99	528163	48016	1
Fage_P117a	14	Pulse	99	540562	60415	1
Fage_P117a	14	Pulse	99	552962	72815	1
Fage_P117a	14	Pulse	99	565362	85215	1
Fage_P117a	14	Pulse	99	577762	97615	1
Fage_P117a	14	Pulse	99	590161	110014	1
Fage_P117a	14	Pulse	99	602561	122414	1
Fage_P117a	14	Pulse	99	614961	134814	1
Fage_P117a	14	Pulse	99	627360	147213	1
Fage_P117a	15	Picture	Encoding Sternberg Symbols	629591	0	1	24824	2	0	next	other	0
Fage_P117a	15	Pulse	99	639760	10169	1
Fage_P117a	15	Pulse	99	652160	22569	1
Fage_P117a	16	Picture	Fixation Cross Sternberg Symbols after Encoding	654415	0	1	12495	2	0	next	other	0
Fage_P117a	16	Pulse	99	664559	10144	1
Fage_P117a	17	Picture	Stroop Sternberg	666910	0	1	24824	2	0	next	hit	70
Fage_P117a	17	Pulse	99	676959	10049	1
Fage_P117a	17	Response	1	677429	10519	1
Fage_P117a	17	Pulse	99	689359	22449	1
Fage_P117a	18	Picture	Fixation Cross Sternberg Symbols after Stroop	691734	0	1	37319	2	0	next	other	0
Fage_P117a	18	Pulse	99	701759	10025	1
Fage_P117a	18	Pulse	99	714158	22424	1
Fage_P117a	18	Pulse	99	726558	34824	1
Fage_P117a	19	Picture	Retrieval Sternberg Symbols	729053	0	1	24824	2	0	next	hit	78
Fage_P117a	19	Pulse	99	738958	9905	1
Fage_P117a	19	Response	1	744457	15404	1
Fage_P117a	19	Pulse	99	751357	22304	1
Fage_P117a	20	Picture	Fixation Cross after Retrieval	753877	0	1	124620	2	0	next	other	0
Fage_P117a	20	Pulse	99	763757	9880	1
Fage_P117a	20	Pulse	99	776157	22280	1
Fage_P117a	20	Pulse	99	788556	34679	1
Fage_P117a	20	Pulse	99	800956	47079	1
Fage_P117a	20	Pulse	99	813356	59479	1
Fage_P117a	20	Pulse	99	825755	71878	1
Fage_P117a	20	Pulse	99	838155	84278	1
Fage_P117a	20	Pulse	99	850555	96678	1
Fage_P117a	20	Pulse	99	862954	109077	1
Fage_P117a	20	Pulse	99	875354	121477	1
Fage_P117a	21	Picture	Encoding Sternberg Symbols	878497	0	1	24824	2	0	next	other	0
Fage_P117a	21	Pulse	99	887754	9257	1
Fage_P117a	21	Pulse	99	900154	21657	1
Fage_P117a	22	Picture	Fixation Cross Sternberg Symbols after Encoding	903321	0	1	12495	2	0	next	other	0
Fage_P117a	22	Pulse	99	912553	9232	1
Fage_P117a	23	Picture	Stroop Sternberg	915816	0	1	24824	2	0	next	hit	98
Fage_P117a	23	Pulse	99	924953	9137	1
Fage_P117a	23	Response	1	925253	9437	1
Fage_P117a	23	Pulse	99	937353	21537	1
Fage_P117a	24	Picture	Fixation Cross Sternberg Symbols after Stroop	940640	0	1	37319	2	0	next	other	0
Fage_P117a	24	Pulse	99	949752	9112	1
Fage_P117a	24	Pulse	99	962152	21512	1
Fage_P117a	24	Pulse	99	974552	33912	1
Fage_P117a	25	Picture	Retrieval Sternberg Symbols	977959	0	1	24824	2	0	next	incorrect	106
Fage_P117a	25	Pulse	99	986951	8992	1
Fage_P117a	25	Response	2	992681	14722	1
Fage_P117a	25	Pulse	99	999351	21392	1
Fage_P117a	26	Picture	Fixation Cross after Retrieval	1002783	0	1	136948	3	0	next	other	0
Fage_P117a	26	Pulse	99	1011751	8968	1
Fage_P117a	26	Pulse	99	1024150	21367	1
Fage_P117a	26	Pulse	99	1036550	33767	1
Fage_P117a	26	Pulse	99	1048950	46167	1
Fage_P117a	26	Pulse	99	1061350	58567	1
Fage_P117a	26	Pulse	99	1073749	70966	1
Fage_P117a	26	Pulse	99	1086149	83366	1
Fage_P117a	26	Pulse	99	1098549	95766	1
Fage_P117a	26	Pulse	99	1110948	108165	1
Fage_P117a	26	Pulse	99	1123348	120565	1
Fage_P117a	26	Pulse	99	1135748	132965	1
Fage_P117a	27	Picture	Encoding Sternberg Symbols	1139731	0	2	24824	4	0	next	other	0
Fage_P117a	27	Pulse	99	1148147	8416	1
Fage_P117a	27	Pulse	99	1160547	20816	1
Fage_P117a	28	Picture	Fixation Cross Sternberg Symbols after Encoding	1164555	0	2	12496	3	0	next	other	0
Fage_P117a	28	Pulse	99	1172947	8392	1
Fage_P117a	29	Picture	Stroop Sternberg	1177051	0	1	24824	2	0	next	incorrect	127
Fage_P117a	29	Pulse	99	1185346	8295	1
Fage_P117a	29	Response	2	1187586	10535	1
Fage_P117a	29	Pulse	99	1197746	20695	1
Fage_P117a	30	Picture	Fixation Cross Sternberg Symbols after Stroop	1201875	0	1	37319	2	0	next	other	0
Fage_P117a	30	Pulse	99	1210146	8271	1
Fage_P117a	30	Pulse	99	1222545	20670	1
Fage_P117a	30	Pulse	99	1234945	33070	1
Fage_P117a	31	Picture	Retrieval Sternberg Symbols	1239194	0	1	24824	2	0	next	hit	134
Fage_P117a	31	Response	1	1245245	6051	1
Fage_P117a	31	Pulse	99	1247345	8151	1
Fage_P117a	31	Pulse	99	1259745	20551	1
Fage_P117a	32	Picture	Fixation Cross after Retrieval	1264018	0	1	124619	3	0	next	other	0
Fage_P117a	32	Pulse	99	1272144	8126	1
Fage_P117a	32	Pulse	99	1284544	20526	1
Fage_P117a	32	Pulse	99	1296944	32926	1
Fage_P117a	32	Pulse	99	1309343	45325	1
Fage_P117a	32	Pulse	99	1321743	57725	1
Fage_P117a	32	Pulse	99	1334143	70125	1
Fage_P117a	32	Pulse	99	1346542	82524	1
Fage_P117a	32	Pulse	99	1358942	94924	1
Fage_P117a	32	Pulse	99	1371342	107324	1
Fage_P117a	32	Pulse	99	1383741	119723	1
Fage_P117a	33	Picture	Encoding Sternberg Symbols	1388637	0	2	24824	4	0	next	other	0
Fage_P117a	33	Pulse	99	1396141	7504	1
Fage_P117a	33	Pulse	99	1408541	19904	1
Fage_P117a	34	Picture	Fixation Cross Sternberg Symbols after Encoding	1413461	0	2	12496	3	0	next	other	0
Fage_P117a	34	Pulse	99	1420941	7480	1
Fage_P117a	35	Picture	Stroop Sternberg	1425957	0	1	24824	2	0	next	incorrect	155
Fage_P117a	35	Pulse	99	1433340	7383	1
Fage_P117a	35	Response	2	1436850	10893	1
Fage_P117a	35	Pulse	99	1445740	19783	1
Fage_P117a	36	Picture	Fixation Cross Sternberg Symbols after Stroop	1450781	0	1	37319	2	0	next	other	0
Fage_P117a	36	Pulse	99	1458140	7359	1
Fage_P117a	36	Pulse	99	1470539	19758	1
Fage_P117a	36	Pulse	99	1482939	32158	1
Fage_P117a	37	Picture	Retrieval Sternberg Symbols	1488100	0	1	24824	2	0	next	hit	162
Fage_P117a	37	Response	1	1494249	6149	1
Fage_P117a	37	Pulse	99	1495348	7248	1
Fage_P117a	37	Pulse	99	1507748	19648	1
Fage_P117a	38	Picture	Fixation Cross after Retrieval	1512924	0	1	112291	2	0	next	other	0
Fage_P117a	38	Pulse	99	1520148	7224	1
Fage_P117a	38	Pulse	99	1532548	19624	1
Fage_P117a	38	Pulse	99	1544947	32023	1
Fage_P117a	38	Pulse	99	1557347	44423	1
Fage_P117a	38	Pulse	99	1569747	56823	1
Fage_P117a	38	Pulse	99	1582146	69222	1
Fage_P117a	38	Pulse	99	1594546	81622	1
Fage_P117a	38	Pulse	99	1606946	94022	1
Fage_P117a	38	Pulse	99	1619346	106422	1
Fage_P117a	39	Picture	Encoding Sternberg Symbols	1625215	0	1	24824	2	0	next	other	0
Fage_P117a	39	Pulse	99	1631745	6530	1
Fage_P117a	39	Pulse	99	1644145	18930	1
Fage_P117a	40	Picture	Fixation Cross Sternberg Symbols after Encoding	1650039	0	1	12495	2	0	next	other	0
Fage_P117a	40	Pulse	99	1656545	6506	1
Fage_P117a	41	Picture	Stroop Sternberg	1662534	0	1	24824	2	0	next	hit	182
Fage_P117a	41	Pulse	99	1668944	6410	1
Fage_P117a	41	Response	1	1671354	8820	1
Fage_P117a	41	Pulse	99	1681344	18810	1
Fage_P117a	42	Picture	Fixation Cross Sternberg Symbols after Stroop	1687358	0	1	37319	2	0	next	other	0
Fage_P117a	42	Pulse	99	1693744	6386	1
Fage_P117a	42	Pulse	99	1706143	18785	1
Fage_P117a	42	Pulse	99	1718543	31185	1
Fage_P117a	43	Picture	Retrieval Sternberg Symbols	1724677	0	1	24824	2	0	next	hit	190
Fage_P117a	43	Pulse	99	1730943	6266	1
Fage_P117a	43	Response	1	1731643	6966	1
Fage_P117a	43	Pulse	99	1743342	18665	1
Fage_P117a	44	Picture	Fixation Cross after Retrieval	1749501	0	1	112291	2	0	next	other	0
Fage_P117a	44	Pulse	99	1755742	6241	1
Fage_P117a	44	Pulse	99	1768142	18641	1
Fage_P117a	44	Pulse	99	1780541	31040	1
Fage_P117a	44	Pulse	99	1792941	43440	1
Fage_P117a	44	Pulse	99	1805341	55840	1
Fage_P117a	44	Pulse	99	1817741	68240	1
Fage_P117a	44	Pulse	99	1830140	80639	1
Fage_P117a	44	Pulse	99	1842540	93039	1
Fage_P117a	44	Pulse	99	1854940	105439	1
Fage_P117a	45	Picture	Encoding Sternberg Symbols	1861792	0	1	24824	2	0	next	other	0
Fage_P117a	45	Pulse	99	1867339	5547	1
Fage_P117a	45	Pulse	99	1879739	17947	1
Fage_P117a	46	Picture	Fixation Cross Sternberg Symbols after Encoding	1886616	0	1	12495	2	0	next	other	0
Fage_P117a	46	Pulse	99	1892139	5523	1
Fage_P117a	47	Picture	Stroop Sternberg	1899111	0	1	24824	2	0	next	incorrect	209
Fage_P117a	47	Pulse	99	1904538	5427	1
Fage_P117a	47	Response	2	1907438	8327	1
Fage_P117a	47	Pulse	99	1916938	17827	1
Fage_P117a	48	Picture	Fixation Cross Sternberg Symbols after Stroop	1923935	0	1	37319	3	0	next	other	0
Fage_P117a	48	Pulse	99	1929338	5403	1
Fage_P117a	48	Pulse	99	1941737	17802	1
Fage_P117a	48	Pulse	99	1954137	30202	1
Fage_P117a	49	Picture	Retrieval Sternberg Symbols	1961254	0	2	24824	4	0	next	hit	217
Fage_P117a	49	Pulse	99	1966537	5283	1
Fage_P117a	49	Response	1	1967117	5863	1
Fage_P117a	49	Pulse	99	1978937	17683	1
Fage_P117a	50	Picture	Fixation Cross after Retrieval	1986078	0	2	136949	3	0	next	other	0
Fage_P117a	50	Pulse	99	1991336	5258	1
Fage_P117a	50	Pulse	99	2003736	17658	1
Fage_P117a	50	Pulse	99	2016136	30058	1
Fage_P117a	50	Pulse	99	2028535	42457	1
Fage_P117a	50	Pulse	99	2040935	54857	1
Fage_P117a	50	Pulse	99	2053335	67257	1
Fage_P117a	50	Pulse	99	2065734	79656	1
Fage_P117a	50	Pulse	99	2078134	92056	1
Fage_P117a	50	Pulse	99	2090534	104456	1
Fage_P117a	50	Pulse	99	2102933	116855	1
Fage_P117a	50	Pulse	99	2115333	129255	1
Fage_P117a	51	Picture	Encoding Sternberg Symbols	2123027	0	1	24824	2	0	next	other	0
Fage_P117a	51	Pulse	99	2127733	4706	1
Fage_P117a	51	Pulse	99	2140133	17106	1
Fage_P117a	52	Picture	Fixation Cross Sternberg Symbols after Encoding	2147851	0	1	12495	3	0	next	other	0
Fage_P117a	52	Pulse	99	2152532	4681	1
Fage_P117a	53	Picture	Stroop Sternberg	2160346	0	2	24824	3	0	next	hit	238
Fage_P117a	53	Pulse	99	2164932	4586	1
Fage_P117a	53	Response	1	2171052	10706	1
Fage_P117a	53	Pulse	99	2177332	16986	1
Fage_P117a	54	Picture	Fixation Cross Sternberg Symbols after Stroop	2185170	0	1	37319	2	0	next	other	0
Fage_P117a	54	Pulse	99	2189731	4561	1
Fage_P117a	54	Pulse	99	2202131	16961	1
Fage_P117a	54	Pulse	99	2214531	29361	1
Fage_P117a	55	Picture	Retrieval Sternberg Symbols	2222489	0	1	24824	2	0	next	incorrect	246
Fage_P117a	55	Pulse	99	2226930	4441	1
Fage_P117a	55	Response	2	2230750	8261	1
Fage_P117a	55	Pulse	99	2239330	16841	1
Fage_P117a	56	Picture	Fixation Cross after Retrieval	2247313	0	1	124620	2	0	next	other	0
Fage_P117a	56	Pulse	99	2251730	4417	1
Fage_P117a	56	Pulse	99	2264129	16816	1
Fage_P117a	56	Pulse	99	2276529	29216	1
Fage_P117a	56	Pulse	99	2288929	41616	1
Fage_P117a	56	Pulse	99	2301329	54016	1
Fage_P117a	56	Pulse	99	2313728	66415	1
Fage_P117a	56	Pulse	99	2326128	78815	1
Fage_P117a	56	Pulse	99	2338528	91215	1
Fage_P117a	56	Pulse	99	2350927	103614	1
Fage_P117a	56	Pulse	99	2363327	116014	1
Fage_P117a	57	Picture	Encoding Sternberg Symbols	2371933	0	1	24824	2	0	next	other	0
Fage_P117a	57	Pulse	99	2375727	3794	1
Fage_P117a	57	Pulse	99	2388126	16193	1
Fage_P117a	58	Picture	Fixation Cross Sternberg Symbols after Encoding	2396757	0	1	12495	2	0	next	other	0
Fage_P117a	58	Pulse	99	2400526	3769	1
Fage_P117a	59	Picture	Stroop Sternberg	2409252	0	1	24824	2	0	next	incorrect	266
Fage_P117a	59	Pulse	99	2412926	3674	1
Fage_P117a	59	Response	2	2417335	8083	1
Fage_P117a	59	Pulse	99	2425325	16073	1
Fage_P117a	60	Picture	Fixation Cross Sternberg Symbols after Stroop	2434076	0	1	37319	2	0	next	other	0
Fage_P117a	60	Pulse	99	2437725	3649	1
Fage_P117a	60	Pulse	99	2450125	16049	1
Fage_P117a	60	Pulse	99	2462525	28449	1
Fage_P117a	61	Picture	Retrieval Sternberg Symbols	2471395	0	1	24824	2	0	next	incorrect	275
Fage_P117a	61	Pulse	99	2474924	3529	1
Fage_P117a	61	Pulse	99	2487324	15929	1
Fage_P117a	61	Response	2	2489924	18529	1
Fage_P117a	62	Picture	Fixation Cross after Retrieval	2496219	0	1	149444	2	0	next	other	0
Fage_P117a	62	Pulse	99	2499724	3505	1
Fage_P117a	62	Pulse	99	2512123	15904	1
Fage_P117a	62	Pulse	99	2524523	28304	1
Fage_P117a	62	Pulse	99	2536923	40704	1
Fage_P117a	62	Pulse	99	2549322	53103	1
Fage_P117a	62	Pulse	99	2561722	65503	1
Fage_P117a	62	Pulse	99	2574122	77903	1
Fage_P117a	62	Pulse	99	2586521	90302	1
Fage_P117a	62	Pulse	99	2598921	102702	1
Fage_P117a	62	Pulse	99	2611321	115102	1
Fage_P117a	62	Pulse	99	2623721	127502	1
Fage_P117a	62	Pulse	99	2636120	139901	1
Fage_P117a	63	Picture	Encoding Sternberg Symbols	2645663	0	1	24824	2	0	next	other	0
Fage_P117a	63	Pulse	99	2648520	2857	1
Fage_P117a	63	Pulse	99	2660920	15257	1
Fage_P117a	64	Picture	Fixation Cross Sternberg Symbols after Encoding	2670487	0	1	12495	2	0	next	other	0
Fage_P117a	64	Pulse	99	2673319	2832	1
Fage_P117a	65	Picture	Stroop Sternberg	2682982	0	1	24824	2	0	next	incorrect	296
Fage_P117a	65	Pulse	99	2685719	2737	1
Fage_P117a	65	Response	2	2695029	12047	1
Fage_P117a	65	Pulse	99	2698118	15136	1
Fage_P117a	66	Picture	Fixation Cross Sternberg Symbols after Stroop	2707806	0	1	37319	2	0	next	other	0
Fage_P117a	66	Pulse	99	2710518	2712	1
Fage_P117a	66	Pulse	99	2722918	15112	1
Fage_P117a	66	Pulse	99	2735318	27512	1
Fage_P117a	67	Picture	Retrieval Sternberg Symbols	2745125	0	1	24824	2	0	next	hit	305
Fage_P117a	67	Pulse	99	2747717	2592	1
Fage_P117a	67	Pulse	99	2760117	14992	1
Fage_P117a	67	Response	1	2760427	15302	1
Fage_P117a	68	Picture	Fixation Cross after Retrieval	2769949	0	1	124620	2	0	next	other	0
Fage_P117a	68	Pulse	99	2772517	2568	1
Fage_P117a	68	Pulse	99	2784916	14967	1
Fage_P117a	68	Pulse	99	2797316	27367	1
Fage_P117a	68	Pulse	99	2809716	39767	1
Fage_P117a	68	Pulse	99	2822116	52167	1
Fage_P117a	68	Pulse	99	2834515	64566	1
Fage_P117a	68	Pulse	99	2846915	76966	1
Fage_P117a	68	Pulse	99	2859315	89366	1
Fage_P117a	68	Pulse	99	2871714	101765	1
Fage_P117a	68	Pulse	99	2884114	114165	1
Fage_P117a	69	Picture	Encoding Sternberg Symbols	2894569	0	1	24823	3	0	next	other	0
Fage_P117a	69	Pulse	99	2896514	1945	1
Fage_P117a	69	Pulse	99	2908913	14344	1
Fage_P117a	70	Picture	Fixation Cross Sternberg Symbols after Encoding	2919392	0	2	12496	3	0	next	other	0
Fage_P117a	70	Pulse	99	2921313	1921	1
Fage_P117a	71	Picture	Stroop Sternberg	2931888	0	1	24824	2	0	next	incorrect	324
Fage_P117a	71	Pulse	99	2933713	1825	1
Fage_P117a	71	Response	2	2943213	11325	1
Fage_P117a	71	Pulse	99	2946112	14224	1
Fage_P117a	72	Picture	Fixation Cross Sternberg Symbols after Stroop	2956712	0	1	37319	2	0	next	other	0
Fage_P117a	72	Pulse	99	2958512	1800	1
Fage_P117a	72	Pulse	99	2970912	14200	1
Fage_P117a	72	Pulse	99	2983311	26599	1
Fage_P117a	73	Picture	Retrieval Sternberg Symbols	2994031	0	1	24824	2	0	next	incorrect	332
Fage_P117a	73	Pulse	99	2995711	1680	1
Fage_P117a	73	Response	2	3001831	7800	1
Fage_P117a	73	Pulse	99	3008111	14080	1
Fage_P117a	74	Picture	Fixation Cross after Retrieval	3018855	0	1	112291	2	0	next	other	0
Fage_P117a	74	Pulse	99	3020511	1656	1
Fage_P117a	74	Pulse	99	3032910	14055	1
Fage_P117a	74	Pulse	99	3045310	26455	1
Fage_P117a	74	Pulse	99	3057710	38855	1
Fage_P117a	74	Pulse	99	3070109	51254	1
Fage_P117a	74	Pulse	99	3082509	63654	1
Fage_P117a	74	Pulse	99	3094909	76054	1
Fage_P117a	74	Pulse	99	3107308	88453	1
Fage_P117a	74	Pulse	99	3119708	100853	1
Fage_P117a	75	Picture	Encoding Sternberg Symbols	3131146	0	1	24824	2	0	next	other	0
Fage_P117a	75	Pulse	99	3132118	972	1
Fage_P117a	75	Pulse	99	3144517	13371	1
Fage_P117a	76	Picture	Fixation Cross Sternberg Symbols after Encoding	3155970	0	1	12495	2	0	next	other	0
Fage_P117a	76	Pulse	99	3156917	947	1
Fage_P117a	77	Picture	Stroop Sternberg	3168465	0	1	24824	2	0	next	hit	351
Fage_P117a	77	Pulse	99	3169317	852	1
Fage_P117a	77	Response	1	3176877	8412	1
Fage_P117a	77	Pulse	99	3181716	13251	1
Fage_P117a	78	Picture	Fixation Cross Sternberg Symbols after Stroop	3193289	0	1	37319	2	0	next	other	0
Fage_P117a	78	Pulse	99	3194116	827	1
Fage_P117a	78	Pulse	99	3206516	13227	1
Fage_P117a	78	Pulse	99	3218916	25627	1
Fage_P117a	79	Picture	Retrieval Sternberg Symbols	3230608	0	1	24824	2	0	next	miss	0
Fage_P117a	79	Pulse	99	3231315	707	1
Fage_P117a	79	Pulse	99	3243715	13107	1
Fage_P117a	80	Picture	Fixation Cross after Retrieval	3255432	0	1	124620	2	0	next	false_alarm	362
Fage_P117a	80	Pulse	99	3256115	683	1
Fage_P117a	80	Response	1	3256234	802	1
Fage_P117a	80	Pulse	99	3268514	13082	1
Fage_P117a	80	Pulse	99	3280914	25482	1
Fage_P117a	80	Pulse	99	3293314	37882	1
Fage_P117a	80	Pulse	99	3305713	50281	1
Fage_P117a	80	Pulse	99	3318113	62681	1
Fage_P117a	80	Pulse	99	3330513	75081	1
Fage_P117a	80	Pulse	99	3342913	87481	1
Fage_P117a	80	Pulse	99	3355312	99880	1
Fage_P117a	80	Pulse	99	3367712	112280	1
Fage_P117a	81	Picture	Encoding Sternberg Symbols	3380052	0	1	24824	2	0	next	other	0
Fage_P117a	81	Pulse	99	3380112	60	1
Fage_P117a	81	Pulse	99	3392511	12459	1
Fage_P117a	82	Picture	Fixation Cross Sternberg Symbols after Encoding	3404876	0	1	12495	2	0	next	other	0
Fage_P117a	82	Pulse	99	3404911	35	1
Fage_P117a	82	Pulse	99	3417311	12435	1
Fage_P117a	83	Picture	Stroop Sternberg	3417371	0	1	24824	2	0	next	incorrect	379
Fage_P117a	83	Response	2	3426370	8999	1
Fage_P117a	83	Pulse	99	3429710	12339	1
Fage_P117a	83	Pulse	99	3442110	24739	1
Fage_P117a	84	Picture	Fixation Cross Sternberg Symbols after Stroop	3442195	0	1	37319	2	0	next	other	0
Fage_P117a	84	Pulse	99	3454510	12315	1
Fage_P117a	84	Pulse	99	3466909	24714	1
Fage_P117a	84	Pulse	99	3479309	37114	1
Fage_P117a	85	Picture	Retrieval Sternberg Symbols	3479514	0	1	24824	2	0	next	incorrect	388
Fage_P117a	85	Pulse	99	3491709	12195	1
Fage_P117a	85	Response	2	3493449	13935	1
Fage_P117a	85	Pulse	99	3504108	24594	1
Fage_P117a	86	Picture	Fixation Cross after Retrieval	3504338	0	1	124620	2	0	next	other	0
Fage_P117a	86	Pulse	99	3516508	12170	1
Fage_P117a	86	Pulse	99	3528908	24570	1
Fage_P117a	86	Pulse	99	3541308	36970	1
Fage_P117a	86	Pulse	99	3553707	49369	1
Fage_P117a	86	Pulse	99	3566107	61769	1
Fage_P117a	86	Pulse	99	3578507	74169	1
Fage_P117a	86	Pulse	99	3590906	86568	1
Fage_P117a	86	Pulse	99	3603306	98968	1
Fage_P117a	86	Pulse	99	3615706	111368	1
Fage_P117a	86	Pulse	99	3628105	123767	1
Fage_P117a	87	Picture	Encoding Sternberg Symbols	3628958	0	1	24824	2	0	next	other	0
Fage_P117a	87	Pulse	99	3640505	11547	1
Fage_P117a	87	Pulse	99	3652905	23947	1
Fage_P117a	88	Picture	Fixation Cross Sternberg Symbols after Encoding	3653782	0	1	12495	2	0	next	other	0
Fage_P117a	88	Pulse	99	3665304	11522	1
Fage_P117a	89	Picture	Stroop Sternberg	3666277	0	1	24824	2	0	next	incorrect	407
Fage_P117a	89	Response	2	3675234	8957	1
Fage_P117a	89	Pulse	99	3677704	11427	1
Fage_P117a	89	Pulse	99	3690104	23827	1
Fage_P117a	90	Picture	Fixation Cross Sternberg Symbols after Stroop	3691101	0	1	37319	2	0	next	other	0
Fage_P117a	90	Pulse	99	3702504	11403	1
Fage_P117a	90	Pulse	99	3714903	23802	1
Fage_P117a	90	Pulse	99	3727303	36202	1
Fage_P117a	91	Picture	Retrieval Sternberg Symbols	3728420	0	1	24824	2	0	next	incorrect	415
Fage_P117a	91	Response	2	3735023	6603	1
Fage_P117a	91	Pulse	99	3739702	11282	1
Fage_P117a	91	Pulse	99	3752102	23682	1
Fage_P117a	92	Picture	Fixation Cross after Retrieval	3753244	0	1	112291	2	0	next	other	0
Fage_P117a	92	Pulse	99	3764502	11258	1
Fage_P117a	92	Pulse	99	3776902	23658	1
Fage_P117a	92	Pulse	99	3789301	36057	1
Fage_P117a	92	Pulse	99	3801701	48457	1
Fage_P117a	92	Pulse	99	3814101	60857	1
Fage_P117a	92	Pulse	99	3826500	73256	1
Fage_P117a	92	Pulse	99	3838900	85656	1
Fage_P117a	92	Pulse	99	3851300	98056	1
Fage_P117a	92	Pulse	99	3863700	110456	1
Fage_P117a	93	Picture	Encoding Sternberg Symbols	3865535	0	1	24824	2	0	next	other	0
Fage_P117a	93	Pulse	99	3876099	10564	1
Fage_P117a	93	Pulse	99	3888499	22964	1
Fage_P117a	94	Picture	Fixation Cross Sternberg Symbols after Encoding	3890359	0	1	12495	2	0	next	other	0
Fage_P117a	94	Pulse	99	3900899	10540	1
Fage_P117a	95	Picture	Stroop Sternberg	3902854	0	1	24824	2	0	next	incorrect	434
Fage_P117a	95	Response	2	3910198	7344	1
Fage_P117a	95	Pulse	99	3913298	10444	1
Fage_P117a	95	Pulse	99	3925698	22844	1
Fage_P117a	96	Picture	Fixation Cross Sternberg Symbols after Stroop	3927678	0	1	37319	3	0	next	other	0
Fage_P117a	96	Pulse	99	3938098	10420	1
Fage_P117a	96	Pulse	99	3950497	22819	1
Fage_P117a	96	Pulse	99	3962897	35219	1
Fage_P117a	97	Picture	Retrieval Sternberg Symbols	3964997	0	2	24824	3	0	next	hit	442
Fage_P117a	97	Response	1	3971617	6620	1
Fage_P117a	97	Pulse	99	3975297	10300	1
Fage_P117a	97	Pulse	99	3987696	22699	1
Fage_P117a	98	Picture	Fixation Cross after Retrieval	3989821	0	1	137115	2	0	next	other	0
Fage_P117a	98	Pulse	99	4000096	10275	1
Fage_P117a	98	Pulse	99	4012496	22675	1
Fage_P117a	98	Pulse	99	4024895	35074	1
Fage_P117a	98	Pulse	99	4037295	47474	1
Fage_P117a	98	Pulse	99	4049695	59874	1
Fage_P117a	98	Pulse	99	4062095	72274	1
Fage_P117a	98	Pulse	99	4074494	84673	1
Fage_P117a	98	Pulse	99	4086894	97073	1
Fage_P117a	98	Pulse	99	4099294	109473	1
Fage_P117a	98	Pulse	99	4111693	121872	1
Fage_P117a	98	Pulse	99	4124093	134272	1
Fage_P117a	99	Picture	Encoding Sternberg Symbols	4126936	0	1	24824	2	0	next	other	0
Fage_P117a	99	Pulse	99	4136493	9557	1
Fage_P117a	99	Pulse	99	4148892	21956	1
Fage_P117a	100	Picture	Fixation Cross Sternberg Symbols after Encoding	4151760	0	1	12495	3	0	next	other	0
Fage_P117a	100	Pulse	99	4161292	9532	1
Fage_P117a	101	Picture	Stroop Sternberg	4164255	0	2	24824	4	0	next	incorrect	463
Fage_P117a	101	Response	2	4172602	8347	1
Fage_P117a	101	Pulse	99	4173692	9437	1
Fage_P117a	101	Pulse	99	4186091	21836	1
Fage_P117a	102	Picture	Fixation Cross Sternberg Symbols after Stroop	4189079	0	2	37320	3	0	next	other	0
Fage_P117a	102	Pulse	99	4198491	9412	1
Fage_P117a	102	Pulse	99	4210891	21812	1
Fage_P117a	102	Pulse	99	4223290	34211	1
Fage_P117a	103	Picture	Retrieval Sternberg Symbols	4226399	0	1	24824	2	0	next	hit	472
Fage_P117a	103	Pulse	99	4235690	9291	1
Fage_P117a	103	Response	1	4238760	12361	1
Fage_P117a	103	Pulse	99	4248090	21691	1
Fage_P117a	104	Picture	Fixation Cross after Retrieval	4251223	0	1	149443	2	0	next	other	0
Fage_P117a	104	Pulse	99	4260490	9267	1
Fage_P117a	104	Pulse	99	4272889	21666	1
Fage_P117a	104	Pulse	99	4285289	34066	1
Fage_P117a	104	Pulse	99	4297689	46466	1
Fage_P117a	104	Pulse	99	4310088	58865	1
Fage_P117a	104	Pulse	99	4322488	71265	1
Fage_P117a	104	Pulse	99	4334888	83665	1
Fage_P117a	104	Pulse	99	4347287	96064	1
Fage_P117a	104	Pulse	99	4359687	108464	1
Fage_P117a	104	Pulse	99	4372087	120864	1
Fage_P117a	104	Pulse	99	4384486	133263	1
Fage_P117a	104	Pulse	99	4396886	145663	1
Fage_P117a	105	Picture	Encoding Sternberg Symbols	4400666	0	1	24824	2	0	next	other	0
Fage_P117a	105	Pulse	99	4409286	8620	1
Fage_P117a	105	Pulse	99	4421686	21020	1
Fage_P117a	106	Picture	Fixation Cross Sternberg Symbols after Encoding	4425490	0	1	12495	2	0	next	other	0
Fage_P117a	106	Pulse	99	4434085	8595	1
Fage_P117a	107	Picture	Stroop Sternberg	4437985	0	1	24824	2	0	next	hit	493
Fage_P117a	107	Response	1	4446065	8080	1
Fage_P117a	107	Pulse	99	4446485	8500	1
Fage_P117a	107	Pulse	99	4458885	20900	1
Fage_P117a	108	Picture	Fixation Cross Sternberg Symbols after Stroop	4462809	0	1	37320	2	0	next	other	0
Fage_P117a	108	Pulse	99	4471284	8475	1
Fage_P117a	108	Pulse	99	4483684	20875	1
Fage_P117a	108	Pulse	99	4496084	33275	1
Fage_P117a	109	Picture	Retrieval Sternberg Symbols	4500129	0	1	24824	2	0	next	incorrect	501
Fage_P117a	109	Response	2	4505973	5844	1
Fage_P117a	109	Pulse	99	4508483	8354	1
Fage_P117a	109	Pulse	99	4520883	20754	1
Fage_P117a	110	Picture	Fixation Cross after Retrieval	4524953	0	1	137114	3	0	next	other	0
Fage_P117a	110	Pulse	99	4533283	8330	1
Fage_P117a	110	Pulse	99	4545682	20729	1
Fage_P117a	110	Pulse	99	4558082	33129	1
Fage_P117a	110	Pulse	99	4570482	45529	1
Fage_P117a	110	Pulse	99	4582882	57929	1
Fage_P117a	110	Pulse	99	4595281	70328	1
Fage_P117a	110	Pulse	99	4607681	82728	1
Fage_P117a	110	Pulse	99	4620081	95128	1
Fage_P117a	110	Pulse	99	4632480	107527	1
Fage_P117a	110	Pulse	99	4644880	119927	1
Fage_P117a	110	Pulse	99	4657280	132327	1
Fage_P117a	111	Picture	Encoding Sternberg Symbols	4662067	0	2	24824	3	0	next	other	0
Fage_P117a	111	Pulse	99	4669679	7612	1
Fage_P117a	111	Pulse	99	4682079	20012	1
Fage_P117a	112	Picture	Fixation Cross Sternberg Symbols after Encoding	4686891	0	1	12496	2	0	next	other	0
Fage_P117a	112	Pulse	99	4694479	7588	1
Fage_P117a	113	Picture	Stroop Sternberg	4699387	0	1	24824	2	0	next	incorrect	522
Fage_P117a	113	Response	2	4705638	6251	1
Fage_P117a	113	Pulse	99	4706878	7491	1
Fage_P117a	113	Pulse	99	4719278	19891	1
Fage_P117a	114	Picture	Fixation Cross Sternberg Symbols after Stroop	4724211	0	1	37319	2	0	next	other	0
Fage_P117a	114	Pulse	99	4731678	7467	1
Fage_P117a	114	Pulse	99	4744077	19866	1
Fage_P117a	114	Pulse	99	4756477	32266	1
Fage_P117a	115	Picture	Retrieval Sternberg Symbols	4761530	0	1	24824	2	0	next	incorrect	531
Fage_P117a	115	Pulse	99	4768877	7347	1
Fage_P117a	115	Response	2	4771237	9707	1
Fage_P117a	115	Pulse	99	4781276	19746	1
Fage_P117a	116	Picture	Fixation Cross after Retrieval	4786354	0	1	112291	2	0	next	other	0
Fage_P117a	116	Pulse	99	4793676	7322	1
Fage_P117a	116	Pulse	99	4806076	19722	1
Fage_P117a	116	Pulse	99	4818476	32122	1
Fage_P117a	116	Pulse	99	4830875	44521	1
Fage_P117a	116	Pulse	99	4843285	56931	1
Fage_P117a	116	Pulse	99	4855675	69321	1
Fage_P117a	116	Pulse	99	4868074	81720	1
Fage_P117a	116	Pulse	99	4880474	94120	1
Fage_P117a	116	Pulse	99	4892874	106520	1
Fage_P117a	117	Picture	Encoding Sternberg Symbols	4898645	0	1	24824	2	0	next	other	0
Fage_P117a	117	Pulse	99	4905273	6628	1
Fage_P117a	117	Pulse	99	4917673	19028	1
Fage_P117a	118	Picture	Fixation Cross Sternberg Symbols after Encoding	4923469	0	1	12495	2	0	next	other	0
Fage_P117a	118	Pulse	99	4930083	6614	1
Fage_P117a	119	Picture	Stroop Sternberg	4935964	0	1	24824	2	0	next	incorrect	550
Fage_P117a	119	Pulse	99	4942483	6519	1
Fage_P117a	119	Response	2	4944142	8178	1
Fage_P117a	119	Pulse	99	4954882	18918	1
Fage_P117a	120	Picture	Fixation Cross Sternberg Symbols after Stroop	4960788	0	1	37319	2	0	next	other	0
Fage_P117a	120	Pulse	99	4967282	6494	1
Fage_P117a	120	Pulse	99	4979682	18894	1
Fage_P117a	120	Pulse	99	4992081	31293	1
Fage_P117a	121	Picture	Retrieval Sternberg Symbols	4998107	0	1	24824	2	0	next	hit	558
Fage_P117a	121	Pulse	99	5004481	6374	1
Fage_P117a	121	Response	1	5007341	9234	1
Fage_P117a	121	Pulse	99	5016881	18774	1
Fage_P117a	122	Picture	Fixation Cross after Retrieval	5022931	0	1	149444	2	0	next	other	0
Fage_P117a	122	Pulse	99	5029280	6349	1
Fage_P117a	122	Pulse	99	5041680	18749	1
Fage_P117a	122	Pulse	99	5054080	31149	1
Fage_P117a	122	Pulse	99	5066479	43548	1
Fage_P117a	122	Pulse	99	5078879	55948	1
Fage_P117a	122	Pulse	99	5091279	68348	1
Fage_P117a	122	Pulse	99	5103679	80748	1
Fage_P117a	122	Pulse	99	5116078	93147	1
Fage_P117a	122	Pulse	99	5128478	105547	1
Fage_P117a	122	Pulse	99	5140878	117947	1
Fage_P117a	122	Pulse	99	5153277	130346	1
Fage_P117a	122	Pulse	99	5165677	142746	1
Fage_P117a	123	Picture	Encoding Sternberg Symbols	5172375	0	1	24824	2	0	next	other	0
Fage_P117a	123	Pulse	99	5178077	5702	1
Fage_P117a	123	Pulse	99	5190476	18101	1
Fage_P117a	124	Picture	Fixation Cross Sternberg Symbols after Encoding	5197199	0	1	12495	2	0	next	other	0
Fage_P117a	124	Pulse	99	5202876	5677	1
Fage_P117a	125	Picture	Stroop Sternberg	5209694	0	1	24824	2	0	next	incorrect	580
Fage_P117a	125	Pulse	99	5215276	5582	1
Fage_P117a	125	Response	2	5219285	9591	1
Fage_P117a	125	Pulse	99	5227675	17981	1
Fage_P117a	126	Picture	Fixation Cross Sternberg Symbols after Stroop	5234518	0	1	37319	2	0	next	other	0
Fage_P117a	126	Pulse	99	5240075	5557	1
Fage_P117a	126	Pulse	99	5252475	17957	1
Fage_P117a	126	Pulse	99	5264874	30356	1
Fage_P117a	127	Picture	Retrieval Sternberg Symbols	5271837	0	1	24824	2	0	next	hit	588
Fage_P117a	127	Pulse	99	5277274	5437	1
Fage_P117a	127	Response	1	5283514	11677	1
Fage_P117a	127	Pulse	99	5289674	17837	1
Fage_P117a	128	Picture	Fixation Cross after Retrieval	5296661	0	1	124620	2	0	next	other	0
Fage_P117a	128	Pulse	99	5302074	5413	1
Fage_P117a	128	Pulse	99	5314473	17812	1
Fage_P117a	128	Pulse	99	5326873	30212	1
Fage_P117a	128	Pulse	99	5339273	42612	1
Fage_P117a	128	Pulse	99	5351672	55011	1
Fage_P117a	128	Pulse	99	5364072	67411	1
Fage_P117a	128	Pulse	99	5376472	79811	1
Fage_P117a	128	Pulse	99	5388871	92210	1
Fage_P117a	128	Pulse	99	5401271	104610	1
Fage_P117a	128	Pulse	99	5413671	117010	1
Fage_P117a	129	Picture	Encoding Sternberg Symbols	5421281	0	1	24824	2	0	next	other	0
Fage_P117a	129	Pulse	99	5426070	4789	1
Fage_P117a	129	Pulse	99	5438470	17189	1
Fage_P117a	130	Picture	Fixation Cross Sternberg Symbols after Encoding	5446105	0	1	12495	2	0	next	other	0
Fage_P117a	130	Pulse	99	5450870	4765	1
Fage_P117a	131	Picture	Stroop Sternberg	5458600	0	1	24824	2	0	next	incorrect	608
Fage_P117a	131	Pulse	99	5463270	4670	1
Fage_P117a	131	Response	2	5465759	7159	1
Fage_P117a	131	Pulse	99	5475669	17069	1
Fage_P117a	132	Picture	Fixation Cross Sternberg Symbols after Stroop	5483424	0	1	37319	2	0	next	other	0
Fage_P117a	132	Pulse	99	5488069	4645	1
Fage_P117a	132	Pulse	99	5500469	17045	1
Fage_P117a	132	Pulse	99	5512868	29444	1
Fage_P117a	133	Picture	Retrieval Sternberg Symbols	5520743	0	1	24824	2	0	next	hit	616
Fage_P117a	133	Pulse	99	5525268	4525	1
Fage_P117a	133	Response	1	5528228	7485	1
Fage_P117a	133	Pulse	99	5537668	16925	1
Fage_P117a	134	Picture	Fixation Cross after Retrieval	5545567	0	1	112291	2	0	next	other	0
Fage_P117a	134	Pulse	99	5550067	4500	1
Fage_P117a	134	Pulse	99	5562467	16900	1
Fage_P117a	134	Pulse	99	5574867	29300	1
Fage_P117a	134	Pulse	99	5587266	41699	1
Fage_P117a	134	Pulse	99	5599666	54099	1
Fage_P117a	134	Pulse	99	5612066	66499	1
Fage_P117a	134	Pulse	99	5624465	78898	1
Fage_P117a	134	Pulse	99	5636865	91298	1
Fage_P117a	134	Pulse	99	5649265	103698	1
Fage_P117a	135	Picture	Encoding Sternberg Symbols	5657858	0	1	24824	2	0	next	other	0
Fage_P117a	135	Pulse	99	5661665	3807	1
Fage_P117a	135	Pulse	99	5674064	16206	1
Fage_P117a	136	Picture	Fixation Cross Sternberg Symbols after Encoding	5682682	0	1	12495	2	0	next	other	0
Fage_P117a	136	Pulse	99	5686464	3782	1
Fage_P117a	137	Picture	Stroop Sternberg	5695177	0	1	24824	2	0	next	hit	635
Fage_P117a	137	Pulse	99	5698864	3687	1
Fage_P117a	137	Response	1	5707853	12676	1
Fage_P117a	137	Pulse	99	5711263	16086	1
Fage_P117a	138	Picture	Fixation Cross Sternberg Symbols after Stroop	5720001	0	1	37319	2	0	next	other	0
Fage_P117a	138	Pulse	99	5723663	3662	1
Fage_P117a	138	Pulse	99	5736063	16062	1
Fage_P117a	138	Pulse	99	5748462	28461	1
Fage_P117a	139	Picture	Retrieval Sternberg Symbols	5757320	0	1	24824	2	0	next	hit	643
Fage_P117a	139	Pulse	99	5760862	3542	1
Fage_P117a	139	Response	1	5763332	6012	1
Fage_P117a	139	Pulse	99	5773262	15942	1
Fage_P117a	140	Picture	Fixation Cross after Retrieval	5782144	0	1	136949	2	0	next	other	0
Fage_P117a	140	Pulse	99	5785661	3517	1
Fage_P117a	140	Pulse	99	5798061	15917	1
Fage_P117a	140	Pulse	99	5810461	28317	1
Fage_P117a	140	Pulse	99	5822860	40716	1
Fage_P117a	140	Pulse	99	5835260	53116	1
Fage_P117a	140	Pulse	99	5847660	65516	1
Fage_P117a	140	Pulse	99	5860060	77916	1
Fage_P117a	140	Pulse	99	5872459	90315	1
Fage_P117a	140	Pulse	99	5884859	102715	1
Fage_P117a	140	Pulse	99	5897259	115115	1
Fage_P117a	140	Pulse	99	5909658	127514	1
Fage_P117a	141	Picture	Encoding Sternberg Symbols	5919093	0	1	24823	3	0	next	other	0
Fage_P117a	141	Pulse	99	5922058	2965	1
Fage_P117a	141	Pulse	99	5934458	15365	1
Fage_P117a	142	Picture	Fixation Cross Sternberg Symbols after Encoding	5943916	0	2	12496	3	0	next	other	0
Fage_P117a	142	Pulse	99	5946857	2941	1
Fage_P117a	143	Picture	Stroop Sternberg	5956412	0	1	24824	2	0	next	hit	664
Fage_P117a	143	Pulse	99	5959257	2845	1
Fage_P117a	143	Response	1	5967987	11575	1
Fage_P117a	143	Pulse	99	5971657	15245	1
Fage_P117a	144	Picture	Fixation Cross Sternberg Symbols after Stroop	5981236	0	1	37319	2	0	next	other	0
Fage_P117a	144	Pulse	99	5984056	2820	1
Fage_P117a	144	Pulse	99	5996456	15220	1
Fage_P117a	144	Pulse	99	6008856	27620	1
Fage_P117a	145	Picture	Retrieval Sternberg Symbols	6018555	0	1	24824	2	0	next	incorrect	672
Fage_P117a	145	Pulse	99	6021256	2701	1
Fage_P117a	145	Response	2	6027285	8730	1
Fage_P117a	145	Pulse	99	6033655	15100	1
Fage_P117a	146	Picture	Fixation Cross after Retrieval	6043379	0	1	112291	2	0	next	other	0
Fage_P117a	146	Pulse	99	6046055	2676	1
Fage_P117a	146	Pulse	99	6058455	15076	1
Fage_P117a	146	Pulse	99	6070854	27475	1
Fage_P117a	146	Pulse	99	6083254	39875	1
Fage_P117a	146	Pulse	99	6095654	52275	1
Fage_P117a	146	Pulse	99	6108053	64674	1
Fage_P117a	146	Pulse	99	6120453	77074	1
Fage_P117a	146	Pulse	99	6132853	89474	1
Fage_P117a	146	Pulse	99	6145252	101873	1
Fage_P117a	147	Picture	Instruction Sternberg Letters	6155670	0	1	37319	2	0	next	other	0
Fage_P117a	147	Pulse	99	6157652	1982	1
Fage_P117a	147	Pulse	99	6170052	14382	1
Fage_P117a	147	Pulse	99	6182452	26782	1
Fage_P117a	148	Picture	Encoding Sternberg Letters	6192989	0	1	24824	2	0	next	other	0
Fage_P117a	148	Pulse	99	6194851	1862	1
Fage_P117a	148	Pulse	99	6207251	14262	1
Fage_P117a	149	Picture	Fixation Cross Sternberg Letters after Encoding	6217813	0	1	12495	2	0	next	other	0
Fage_P117a	149	Pulse	99	6219651	1838	1
Fage_P117a	150	Picture	Stroop Sternberg	6230308	0	1	24824	2	0	next	incorrect	695
Fage_P117a	150	Pulse	99	6232050	1742	1
Fage_P117a	150	Response	2	6240900	10592	1
Fage_P117a	150	Pulse	99	6244450	14142	1
Fage_P117a	151	Picture	Fixation Cross Sternberg Letters after Stroop	6255132	0	1	37319	3	0	next	other	0
Fage_P117a	151	Pulse	99	6256850	1718	1
Fage_P117a	151	Pulse	99	6269249	14117	1
Fage_P117a	151	Pulse	99	6281649	26517	1
Fage_P117a	152	Picture	Retrieval Sternberg Letters	6292451	0	2	24824	3	0	next	incorrect	704
Fage_P117a	152	Pulse	99	6294049	1598	1
Fage_P117a	152	Pulse	99	6306448	13997	1
Fage_P117a	152	Response	2	6308238	15787	1
Fage_P117a	153	Picture	Fixation Cross after Retrieval	6317275	0	1	112291	2	0	next	other	0
Fage_P117a	153	Pulse	99	6318848	1573	1
Fage_P117a	153	Pulse	99	6331248	13973	1
Fage_P117a	153	Pulse	99	6343647	26372	1
Fage_P117a	153	Pulse	99	6356047	38772	1
Fage_P117a	153	Pulse	99	6368447	51172	1
Fage_P117a	153	Pulse	99	6380847	63572	1
Fage_P117a	153	Pulse	99	6393246	75971	1
Fage_P117a	153	Pulse	99	6405646	88371	1
Fage_P117a	153	Pulse	99	6418046	100771	1
Fage_P117a	154	Picture	Encoding Sternberg Letters	6429566	0	1	24824	2	0	next	other	0
Fage_P117a	154	Pulse	99	6430445	879	1
Fage_P117a	154	Pulse	99	6442845	13279	1
Fage_P117a	155	Picture	Fixation Cross Sternberg Letters after Encoding	6454390	0	1	12496	2	0	next	other	0
Fage_P117a	155	Pulse	99	6455245	855	1
Fage_P117a	156	Picture	Stroop Sternberg	6466886	0	1	24823	3	0	next	incorrect	722
Fage_P117a	156	Pulse	99	6467644	758	1
Fage_P117a	156	Response	2	6477334	10448	1
Fage_P117a	156	Pulse	99	6480044	13158	1
Fage_P117a	157	Picture	Fixation Cross Sternberg Letters after Stroop	6491709	0	2	37320	3	0	next	other	0
Fage_P117a	157	Pulse	99	6492444	735	1
Fage_P117a	157	Pulse	99	6504844	13135	1
Fage_P117a	157	Pulse	99	6517243	25534	1
Fage_P117a	158	Picture	Retrieval Sternberg Letters	6529029	0	1	24824	2	0	next	hit	730
Fage_P117a	158	Pulse	99	6529643	614	1
Fage_P117a	158	Response	1	6535433	6404	1
Fage_P117a	158	Pulse	99	6542042	13013	1
Fage_P117a	159	Picture	Fixation Cross after Retrieval	6553853	0	1	149443	2	0	next	other	0
Fage_P117a	159	Pulse	99	6554442	589	1
Fage_P117a	159	Pulse	99	6566842	12989	1
Fage_P117a	159	Pulse	99	6579242	25389	1
Fage_P117a	159	Pulse	99	6591641	37788	1
Fage_P117a	159	Pulse	99	6604041	50188	1
Fage_P117a	159	Pulse	99	6616441	62588	1
Fage_P117a	159	Pulse	99	6628840	74987	1
Fage_P117a	159	Pulse	99	6641240	87387	1
Fage_P117a	159	Pulse	99	6653650	99797	1
Fage_P117a	159	Pulse	99	6666049	112196	1
Fage_P117a	159	Pulse	99	6678449	124596	1
Fage_P117a	159	Pulse	99	6690849	136996	1
Fage_P117a	159	Pulse	99	6703249	149396	1
Fage_P117a	160	Picture	Encoding Sternberg Letters	6703296	0	1	24824	2	0	next	other	0
Fage_P117a	160	Pulse	99	6715648	12352	1
Fage_P117a	160	Pulse	99	6728048	24752	1
Fage_P117a	161	Picture	Fixation Cross Sternberg Letters after Encoding	6728120	0	1	12495	3	0	next	other	0
Fage_P117a	161	Pulse	99	6740448	12328	1
Fage_P117a	162	Picture	Stroop Sternberg	6740615	0	2	24824	3	0	next	hit	752
Fage_P117a	162	Response	1	6750717	10102	1
Fage_P117a	162	Pulse	99	6752847	12232	1
Fage_P117a	162	Pulse	99	6765247	24632	1
Fage_P117a	163	Picture	Fixation Cross Sternberg Letters after Stroop	6765439	0	1	37320	2	0	next	other	0
Fage_P117a	163	Pulse	99	6777647	12208	1
Fage_P117a	163	Pulse	99	6790046	24607	1
Fage_P117a	163	Pulse	99	6802446	37007	1
Fage_P117a	164	Picture	Retrieval Sternberg Letters	6802759	0	1	24824	2	0	next	hit	760
Fage_P117a	164	Response	1	6809186	6427	1
Fage_P117a	164	Pulse	99	6814846	12087	1
Fage_P117a	164	Pulse	99	6827245	24486	1
Fage_P117a	165	Picture	Fixation Cross after Retrieval	6827583	0	1	124619	2	0	next	other	0
Fage_P117a	165	Pulse	99	6839645	12062	1
Fage_P117a	165	Pulse	99	6852045	24462	1
Fage_P117a	165	Pulse	99	6864445	36862	1
Fage_P117a	165	Pulse	99	6876844	49261	1
Fage_P117a	165	Pulse	99	6889244	61661	1
Fage_P117a	165	Pulse	99	6901644	74061	1
Fage_P117a	165	Pulse	99	6914043	86460	1
Fage_P117a	165	Pulse	99	6926443	98860	1
Fage_P117a	165	Pulse	99	6938843	111260	1
Fage_P117a	165	Pulse	99	6951242	123659	1
Fage_P117a	166	Picture	Encoding Sternberg Letters	6952202	0	1	24823	3	0	next	other	0
Fage_P117a	166	Pulse	99	6963642	11440	1
Fage_P117a	166	Pulse	99	6976042	23840	1
Fage_P117a	167	Picture	Fixation Cross Sternberg Letters after Encoding	6977025	0	2	12496	4	0	next	other	0
Fage_P117a	167	Pulse	99	6988441	11416	1
Fage_P117a	168	Picture	Stroop Sternberg	6989521	0	2	24824	3	0	next	hit	780
Fage_P117a	168	Response	1	6997651	8130	1
Fage_P117a	168	Pulse	99	7000841	11320	1
Fage_P117a	168	Pulse	99	7013241	23720	1
Fage_P117a	169	Picture	Fixation Cross Sternberg Letters after Stroop	7014345	0	1	37320	2	0	next	other	0
Fage_P117a	169	Pulse	99	7025640	11295	1
Fage_P117a	169	Pulse	99	7038040	23695	1
Fage_P117a	169	Pulse	99	7050440	36095	1
Fage_P117a	170	Picture	Retrieval Sternberg Letters	7051665	0	1	24824	2	0	next	incorrect	789
Fage_P117a	170	Pulse	99	7062840	11175	1
Fage_P117a	170	Response	2	7063689	12024	1
Fage_P117a	170	Pulse	99	7075239	23574	1
Fage_P117a	171	Picture	Fixation Cross after Retrieval	7076489	0	1	137114	2	0	next	other	0
Fage_P117a	171	Pulse	99	7087639	11150	1
Fage_P117a	171	Pulse	99	7100039	23550	1
Fage_P117a	171	Pulse	99	7112438	35949	1
Fage_P117a	171	Pulse	99	7124838	48349	1
Fage_P117a	171	Pulse	99	7137238	60749	1
Fage_P117a	171	Pulse	99	7149637	73148	1
Fage_P117a	171	Pulse	99	7162037	85548	1
Fage_P117a	171	Pulse	99	7174437	97948	1
Fage_P117a	171	Pulse	99	7186836	110347	1
Fage_P117a	171	Pulse	99	7199236	122747	1
Fage_P117a	171	Pulse	99	7211636	135147	1
Fage_P117a	172	Picture	Encoding Sternberg Letters	7213603	0	1	24824	2	0	next	other	0
Fage_P117a	172	Pulse	99	7224036	10433	1
Fage_P117a	172	Pulse	99	7236435	22832	1
Fage_P117a	173	Picture	Fixation Cross Sternberg Letters after Encoding	7238427	0	1	12496	2	0	next	other	0
Fage_P117a	173	Pulse	99	7248835	10408	1
Fage_P117a	174	Picture	Stroop Sternberg	7250923	0	1	24824	2	0	next	incorrect	809
Fage_P117a	174	Response	2	7259345	8422	1
Fage_P117a	174	Pulse	99	7261234	10311	1
Fage_P117a	174	Pulse	99	7273634	22711	1
Fage_P117a	175	Picture	Fixation Cross Sternberg Letters after Stroop	7275747	0	1	37319	2	0	next	other	0
Fage_P117a	175	Pulse	99	7286034	10287	1
Fage_P117a	175	Pulse	99	7298434	22687	1
Fage_P117a	175	Pulse	99	7310833	35086	1
Fage_P117a	176	Picture	Retrieval Sternberg Letters	7313066	0	1	24824	2	0	next	hit	817
Fage_P117a	176	Response	1	7323063	9997	1
Fage_P117a	176	Pulse	99	7323233	10167	1
Fage_P117a	176	Pulse	99	7335633	22567	1
Fage_P117a	177	Picture	Fixation Cross after Retrieval	7337890	0	1	124619	2	0	next	other	0
Fage_P117a	177	Pulse	99	7348032	10142	1
Fage_P117a	177	Pulse	99	7360432	22542	1
Fage_P117a	177	Pulse	99	7372832	34942	1
Fage_P117a	177	Pulse	99	7385232	47342	1
Fage_P117a	177	Pulse	99	7397631	59741	1
Fage_P117a	177	Pulse	99	7410031	72141	1
Fage_P117a	177	Pulse	99	7422431	84541	1
Fage_P117a	177	Pulse	99	7434830	96940	1
Fage_P117a	177	Pulse	99	7447230	109340	1
Fage_P117a	177	Pulse	99	7459630	121740	1
Fage_P117a	178	Picture	Encoding Sternberg Letters	7462509	0	1	24824	2	0	next	other	0
Fage_P117a	178	Pulse	99	7472029	9520	1
Fage_P117a	178	Pulse	99	7484429	21920	1
Fage_P117a	179	Picture	Fixation Cross Sternberg Letters after Encoding	7487333	0	1	12496	2	0	next	other	0
Fage_P117a	179	Pulse	99	7496829	9496	1
Fage_P117a	180	Picture	Stroop Sternberg	7499829	0	1	24824	2	0	next	incorrect	837
Fage_P117a	180	Response	2	7508608	8779	1
Fage_P117a	180	Pulse	99	7509228	9399	1
Fage_P117a	180	Pulse	99	7521628	21799	1
Fage_P117a	181	Picture	Fixation Cross Sternberg Letters after Stroop	7524653	0	1	37319	2	0	next	other	0
Fage_P117a	181	Pulse	99	7534028	9375	1
Fage_P117a	181	Pulse	99	7546427	21774	1
Fage_P117a	181	Pulse	99	7558827	34174	1
Fage_P117a	182	Picture	Retrieval Sternberg Letters	7561972	0	1	24824	2	0	next	hit	845
Fage_P117a	182	Response	1	7570477	8505	1
Fage_P117a	182	Pulse	99	7571227	9255	1
Fage_P117a	182	Pulse	99	7583626	21654	1
Fage_P117a	183	Picture	Fixation Cross after Retrieval	7586796	0	1	112291	2	0	next	other	0
Fage_P117a	183	Pulse	99	7596026	9230	1
Fage_P117a	183	Pulse	99	7608426	21630	1
Fage_P117a	183	Pulse	99	7620826	34030	1
Fage_P117a	183	Pulse	99	7633225	46429	1
Fage_P117a	183	Pulse	99	7645625	58829	1
Fage_P117a	183	Pulse	99	7658025	71229	1
Fage_P117a	183	Pulse	99	7670424	83628	1
Fage_P117a	183	Pulse	99	7682824	96028	1
Fage_P117a	183	Pulse	99	7695224	108428	1
Fage_P117a	184	Picture	Encoding Sternberg Letters	7699087	0	1	24824	2	0	next	other	0
Fage_P117a	184	Pulse	99	7707624	8537	1
Fage_P117a	184	Pulse	99	7720023	20936	1
Fage_P117a	185	Picture	Fixation Cross Sternberg Letters after Encoding	7723911	0	1	12495	2	0	next	other	0
Fage_P117a	185	Pulse	99	7732423	8512	1
Fage_P117a	186	Picture	Stroop Sternberg	7736406	0	1	24824	2	0	next	hit	865
Fage_P117a	186	Pulse	99	7744823	8417	1
Fage_P117a	186	Response	1	7746732	10326	1
Fage_P117a	186	Pulse	99	7757222	20816	1
Fage_P117a	187	Picture	Fixation Cross Sternberg Letters after Stroop	7761230	0	1	37319	2	0	next	other	0
Fage_P117a	187	Pulse	99	7769622	8392	1
Fage_P117a	187	Pulse	99	7782022	20792	1
Fage_P117a	187	Pulse	99	7794421	33191	1
Fage_P117a	188	Picture	Retrieval Sternberg Letters	7798549	0	1	24824	2	0	next	incorrect	873
Fage_P117a	188	Pulse	99	7806821	8272	1
Fage_P117a	188	Response	2	7810811	12262	1
Fage_P117a	188	Pulse	99	7819221	20672	1
Fage_P117a	189	Picture	Fixation Cross after Retrieval	7823373	0	1	112291	2	0	next	other	0
Fage_P117a	189	Pulse	99	7831620	8247	1
Fage_P117a	189	Pulse	99	7844020	20647	1
Fage_P117a	189	Pulse	99	7856420	33047	1
Fage_P117a	189	Pulse	99	7868819	45446	1
Fage_P117a	189	Pulse	99	7881219	57846	1
Fage_P117a	189	Pulse	99	7893619	70246	1
Fage_P117a	189	Pulse	99	7906019	82646	1
Fage_P117a	189	Pulse	99	7918418	95045	1
Fage_P117a	189	Pulse	99	7930818	107445	1
Fage_P117a	190	Picture	Encoding Sternberg Letters	7935664	0	1	24824	2	0	next	other	0
Fage_P117a	190	Pulse	99	7943218	7554	1
Fage_P117a	190	Pulse	99	7955617	19953	1
Fage_P117a	191	Picture	Fixation Cross Sternberg Letters after Encoding	7960488	0	1	12495	2	0	next	other	0
Fage_P117a	191	Pulse	99	7968017	7529	1
Fage_P117a	192	Picture	Stroop Sternberg	7972983	0	1	24824	2	0	next	incorrect	891
Fage_P117a	192	Response	2	7979357	6374	1
Fage_P117a	192	Pulse	99	7980416	7433	1
Fage_P117a	192	Pulse	99	7992816	19833	1
Fage_P117a	193	Picture	Fixation Cross Sternberg Letters after Stroop	7997807	0	1	37319	2	0	next	other	0
Fage_P117a	193	Pulse	99	8005216	7409	1
Fage_P117a	193	Pulse	99	8017616	19809	1
Fage_P117a	193	Pulse	99	8030015	32208	1
Fage_P117a	194	Picture	Retrieval Sternberg Letters	8035126	0	1	24824	2	0	next	hit	900
Fage_P117a	194	Pulse	99	8042415	7289	1
Fage_P117a	194	Response	1	8042805	7679	1
Fage_P117a	194	Pulse	99	8054815	19689	1
Fage_P117a	195	Picture	Fixation Cross after Retrieval	8059950	0	1	137115	2	0	next	other	0
Fage_P117a	195	Pulse	99	8067214	7264	1
Fage_P117a	195	Pulse	99	8079614	19664	1
Fage_P117a	195	Pulse	99	8092014	32064	1
Fage_P117a	195	Pulse	99	8104414	44464	1
Fage_P117a	195	Pulse	99	8116813	56863	1
Fage_P117a	195	Pulse	99	8129213	69263	1
Fage_P117a	195	Pulse	99	8141613	81663	1
Fage_P117a	195	Pulse	99	8154012	94062	1
Fage_P117a	195	Pulse	99	8166412	106462	1
Fage_P117a	195	Pulse	99	8178812	118862	1
Fage_P117a	195	Pulse	99	8191211	131261	1
Fage_P117a	196	Picture	Encoding Sternberg Letters	8197065	0	1	24824	2	0	next	other	0
Fage_P117a	196	Pulse	99	8203611	6546	1
Fage_P117a	196	Pulse	99	8216011	18946	1
Fage_P117a	197	Picture	Fixation Cross Sternberg Letters after Encoding	8221889	0	1	12495	3	0	next	other	0
Fage_P117a	197	Pulse	99	8228410	6521	1
Fage_P117a	198	Picture	Stroop Sternberg	8234384	0	2	24824	4	0	next	hit	921
Fage_P117a	198	Pulse	99	8240810	6426	1
Fage_P117a	198	Response	1	8242230	7846	1
Fage_P117a	198	Pulse	99	8253210	18826	1
Fage_P117a	199	Picture	Fixation Cross Sternberg Letters after Stroop	8259208	0	2	37319	4	0	next	other	0
Fage_P117a	199	Pulse	99	8265610	6402	1
Fage_P117a	199	Pulse	99	8278009	18801	1
Fage_P117a	199	Pulse	99	8290409	31201	1
Fage_P117a	200	Picture	Retrieval Sternberg Letters	8296527	0	2	24825	3	0	next	incorrect	929
Fage_P117a	200	Pulse	99	8302809	6282	1
Fage_P117a	200	Response	2	8303608	7081	1
Fage_P117a	200	Pulse	99	8315208	18681	1
Fage_P117a	201	Picture	Fixation Cross after Retrieval	8321352	0	1	124619	2	0	next	other	0
Fage_P117a	201	Pulse	99	8327608	6256	1
Fage_P117a	201	Pulse	99	8340008	18656	1
Fage_P117a	201	Pulse	99	8352407	31055	1
Fage_P117a	201	Pulse	99	8364807	43455	1
Fage_P117a	201	Pulse	99	8377207	55855	1
Fage_P117a	201	Pulse	99	8389606	68254	1
Fage_P117a	201	Pulse	99	8402006	80654	1
Fage_P117a	201	Pulse	99	8414406	93054	1
Fage_P117a	201	Pulse	99	8426805	105453	1
Fage_P117a	201	Pulse	99	8439205	117853	1
Fage_P117a	202	Picture	Encoding Sternberg Letters	8445971	0	1	24824	2	0	next	other	0
Fage_P117a	202	Pulse	99	8451605	5634	1
Fage_P117a	202	Pulse	99	8464015	18044	1
Fage_P117a	203	Picture	Fixation Cross Sternberg Letters after Encoding	8470795	0	1	12495	2	0	next	other	0
Fage_P117a	203	Pulse	99	8476414	5619	1
Fage_P117a	204	Picture	Stroop Sternberg	8483290	0	1	24824	2	0	next	incorrect	949
Fage_P117a	204	Pulse	99	8488814	5524	1
Fage_P117a	204	Response	2	8490514	7224	1
Fage_P117a	204	Pulse	99	8501214	17924	1
Fage_P117a	205	Picture	Fixation Cross Sternberg Letters after Stroop	8508114	0	1	37320	2	0	next	other	0
Fage_P117a	205	Pulse	99	8513613	5499	1
Fage_P117a	205	Pulse	99	8526013	17899	1
Fage_P117a	205	Pulse	99	8538413	30299	1
Fage_P117a	206	Picture	Retrieval Sternberg Letters	8545434	0	1	24824	2	0	next	incorrect	957
Fage_P117a	206	Pulse	99	8550812	5378	1
Fage_P117a	206	Response	2	8553602	8168	1
Fage_P117a	206	Pulse	99	8563212	17778	1
Fage_P117a	207	Picture	Fixation Cross after Retrieval	8570258	0	1	149443	2	0	next	other	0
Fage_P117a	207	Pulse	99	8575612	5354	1
Fage_P117a	207	Pulse	99	8588011	17753	1
Fage_P117a	207	Pulse	99	8600411	30153	1
Fage_P117a	207	Pulse	99	8612811	42553	1
Fage_P117a	207	Pulse	99	8625211	54953	1
Fage_P117a	207	Pulse	99	8637610	67352	1
Fage_P117a	207	Pulse	99	8650010	79752	1
Fage_P117a	207	Pulse	99	8662410	92152	1
Fage_P117a	207	Pulse	99	8674809	104551	1
Fage_P117a	207	Pulse	99	8687209	116951	1
Fage_P117a	207	Pulse	99	8699609	129351	1
Fage_P117a	207	Pulse	99	8712008	141750	1
Fage_P117a	208	Picture	Encoding Sternberg Letters	8719701	0	1	24824	2	0	next	other	0
Fage_P117a	208	Pulse	99	8724408	4707	1
Fage_P117a	208	Pulse	99	8736808	17107	1
Fage_P117a	209	Picture	Fixation Cross Sternberg Letters after Encoding	8744525	0	1	12495	2	0	next	other	0
Fage_P117a	209	Pulse	99	8749207	4682	1
Fage_P117a	210	Picture	Stroop Sternberg	8757020	0	1	24824	2	0	next	incorrect	979
Fage_P117a	210	Pulse	99	8761607	4587	1
Fage_P117a	210	Response	2	8764827	7807	1
Fage_P117a	210	Pulse	99	8774007	16987	1
Fage_P117a	211	Picture	Fixation Cross Sternberg Letters after Stroop	8781844	0	1	37320	2	0	next	other	0
Fage_P117a	211	Pulse	99	8786406	4562	1
Fage_P117a	211	Pulse	99	8798806	16962	1
Fage_P117a	211	Pulse	99	8811206	29362	1
Fage_P117a	212	Picture	Retrieval Sternberg Letters	8819164	0	1	24824	2	0	next	hit	987
Fage_P117a	212	Pulse	99	8823606	4442	1
Fage_P117a	212	Response	1	8828165	9001	1
Fage_P117a	212	Pulse	99	8836005	16841	1
Fage_P117a	213	Picture	Fixation Cross after Retrieval	8843988	0	1	124619	2	0	next	other	0
Fage_P117a	213	Pulse	99	8848405	4417	1
Fage_P117a	213	Pulse	99	8860805	16817	1
Fage_P117a	213	Pulse	99	8873204	29216	1
Fage_P117a	213	Pulse	99	8885604	41616	1
Fage_P117a	213	Pulse	99	8898004	54016	1
Fage_P117a	213	Pulse	99	8910403	66415	1
Fage_P117a	213	Pulse	99	8922803	78815	1
Fage_P117a	213	Pulse	99	8935203	91215	1
Fage_P117a	213	Pulse	99	8947602	103614	1
Fage_P117a	213	Pulse	99	8960002	116014	1
Fage_P117a	214	Picture	Encoding Sternberg Letters	8968607	0	1	24824	2	0	next	other	0
Fage_P117a	214	Pulse	99	8972402	3795	1
Fage_P117a	214	Pulse	99	8984801	16194	1
Fage_P117a	215	Picture	Fixation Cross Sternberg Letters after Encoding	8993431	0	1	12495	2	0	next	other	0
Fage_P117a	215	Pulse	99	8997201	3770	1
Fage_P117a	216	Picture	Stroop Sternberg	9005926	0	1	24824	2	0	next	incorrect	1007
Fage_P117a	216	Pulse	99	9009601	3675	1
Fage_P117a	216	Response	2	9013781	7855	1
Fage_P117a	216	Pulse	99	9022000	16074	1
Fage_P117a	217	Picture	Fixation Cross Sternberg Letters after Stroop	9030750	0	1	37320	2	0	next	other	0
Fage_P117a	217	Pulse	99	9034400	3650	1
Fage_P117a	217	Pulse	99	9046800	16050	1
Fage_P117a	217	Pulse	99	9059200	28450	1
Fage_P117a	218	Picture	Retrieval Sternberg Letters	9068070	0	1	24823	3	0	next	incorrect	1015
Fage_P117a	218	Pulse	99	9071599	3529	1
Fage_P117a	218	Response	2	9076589	8519	1
Fage_P117a	218	Pulse	99	9083999	15929	1
Fage_P117a	219	Picture	Fixation Cross after Retrieval	9092893	0	2	112291	3	0	next	other	0
Fage_P117a	219	Pulse	99	9096399	3506	1
Fage_P117a	219	Pulse	99	9108798	15905	1
Fage_P117a	219	Pulse	99	9121198	28305	1
Fage_P117a	219	Pulse	99	9133598	40705	1
Fage_P117a	219	Pulse	99	9145997	53104	1
Fage_P117a	219	Pulse	99	9158397	65504	1
Fage_P117a	219	Pulse	99	9170797	77904	1
Fage_P117a	219	Pulse	99	9183197	90304	1
Fage_P117a	219	Pulse	99	9195596	102703	1
Fage_P117a	220	Picture	Encoding Sternberg Letters	9205184	0	1	24824	2	0	next	other	0
Fage_P117a	220	Pulse	99	9207996	2812	1
Fage_P117a	220	Pulse	99	9220396	15212	1
Fage_P117a	221	Picture	Fixation Cross Sternberg Letters after Encoding	9230008	0	1	12496	2	0	next	other	0
Fage_P117a	221	Pulse	99	9232795	2787	1
Fage_P117a	222	Picture	Stroop Sternberg	9242504	0	1	24824	2	0	next	hit	1034
Fage_P117a	222	Pulse	99	9245195	2691	1
Fage_P117a	222	Response	1	9250615	8111	1
Fage_P117a	222	Pulse	99	9257595	15091	1
Fage_P117a	223	Picture	Fixation Cross Sternberg Letters after Stroop	9267328	0	1	37319	2	0	next	other	0
Fage_P117a	223	Pulse	99	9269994	2666	1
Fage_P117a	223	Pulse	99	9282394	15066	1
Fage_P117a	223	Pulse	99	9294794	27466	1
Fage_P117a	224	Picture	Retrieval Sternberg Letters	9304647	0	1	24824	2	0	next	incorrect	1042
Fage_P117a	224	Pulse	99	9307193	2546	1
Fage_P117a	224	Response	2	9314573	9926	1
Fage_P117a	224	Pulse	99	9319593	14946	1
Fage_P117a	225	Picture	Fixation Cross after Retrieval	9329471	0	1	124619	2	0	next	other	0
Fage_P117a	225	Pulse	99	9331993	2522	1
Fage_P117a	225	Pulse	99	9344393	14922	1
Fage_P117a	225	Pulse	99	9356792	27321	1
Fage_P117a	225	Pulse	99	9369192	39721	1
Fage_P117a	225	Pulse	99	9381592	52121	1
Fage_P117a	225	Pulse	99	9393991	64520	1
Fage_P117a	225	Pulse	99	9406391	76920	1
Fage_P117a	225	Pulse	99	9418791	89320	1
Fage_P117a	225	Pulse	99	9431190	101719	1
Fage_P117a	225	Pulse	99	9443590	114119	1
Fage_P117a	226	Picture	Encoding Sternberg Letters	9454090	0	1	24824	2	0	next	other	0
Fage_P117a	226	Pulse	99	9455990	1900	1
Fage_P117a	226	Pulse	99	9468389	14299	1
Fage_P117a	227	Picture	Fixation Cross Sternberg Letters after Encoding	9478914	0	1	12496	2	0	next	other	0
Fage_P117a	227	Pulse	99	9480789	1875	1
Fage_P117a	228	Picture	Stroop Sternberg	9491410	0	1	24824	2	0	next	incorrect	1062
Fage_P117a	228	Pulse	99	9493189	1779	1
Fage_P117a	228	Response	2	9501999	10589	1
Fage_P117a	228	Pulse	99	9505588	14178	1
Fage_P117a	229	Picture	Fixation Cross Sternberg Letters after Stroop	9516234	0	1	37319	2	0	next	other	0
Fage_P117a	229	Pulse	99	9517988	1754	1
Fage_P117a	229	Pulse	99	9530388	14154	1
Fage_P117a	229	Pulse	99	9542788	26554	1
Fage_P117a	230	Picture	Retrieval Sternberg Letters	9553553	0	1	24824	2	0	next	incorrect	1070
Fage_P117a	230	Pulse	99	9555187	1634	1
Fage_P117a	230	Response	2	9561557	8004	1
Fage_P117a	230	Pulse	99	9567587	14034	1
Fage_P117a	231	Picture	Fixation Cross after Retrieval	9578377	0	1	124619	2	0	next	other	0
Fage_P117a	231	Pulse	99	9579987	1610	1
Fage_P117a	231	Pulse	99	9592386	14009	1
Fage_P117a	231	Pulse	99	9604786	26409	1
Fage_P117a	231	Pulse	99	9617186	38809	1
Fage_P117a	231	Pulse	99	9629585	51208	1
Fage_P117a	231	Pulse	99	9641985	63608	1
Fage_P117a	231	Pulse	99	9654385	76008	1
Fage_P117a	231	Pulse	99	9666784	88407	1
Fage_P117a	231	Pulse	99	9679184	100807	1
Fage_P117a	231	Pulse	99	9691584	113207	1
Fage_P117a	232	Picture	Encoding Sternberg Letters	9702996	0	1	24824	2	0	next	other	0
Fage_P117a	232	Pulse	99	9703984	988	1
Fage_P117a	232	Pulse	99	9716383	13387	1
Fage_P117a	233	Picture	Fixation Cross Sternberg Letters after Encoding	9727820	0	1	12496	2	0	next	other	0
Fage_P117a	233	Pulse	99	9728783	963	1
Fage_P117a	234	Picture	Stroop Sternberg	9740316	0	1	24823	3	0	next	incorrect	1090
Fage_P117a	234	Pulse	99	9741183	867	1
Fage_P117a	234	Response	2	9746292	5976	1
Fage_P117a	234	Pulse	99	9753582	13266	1
Fage_P117a	235	Picture	Fixation Cross Sternberg Letters after Stroop	9765139	0	2	37320	3	0	next	other	0
Fage_P117a	235	Pulse	99	9765982	843	1
Fage_P117a	235	Pulse	99	9778382	13243	1
Fage_P117a	235	Pulse	99	9790781	25642	1
Fage_P117a	236	Picture	Retrieval Sternberg Letters	9802459	0	1	24824	2	0	next	incorrect	1098
Fage_P117a	236	Pulse	99	9803181	722	1
Fage_P117a	236	Response	2	9811591	9132	1
Fage_P117a	236	Pulse	99	9815581	13122	1
Fage_P117a	237	Picture	Fixation Cross after Retrieval	9827283	0	1	112291	2	0	next	other	0
Fage_P117a	237	Pulse	99	9827980	697	1
Fage_P117a	237	Pulse	99	9840380	13097	1
Fage_P117a	237	Pulse	99	9852780	25497	1
Fage_P117a	237	Pulse	99	9865180	37897	1
Fage_P117a	237	Pulse	99	9877579	50296	1
Fage_P117a	237	Pulse	99	9889979	62696	1
Fage_P117a	237	Pulse	99	9902379	75096	1
Fage_P117a	237	Pulse	99	9914778	87495	1
Fage_P117a	237	Pulse	99	9927178	99895	1
Fage_P117a	238	Picture	Encoding Sternberg Letters	9939574	0	1	24824	2	0	next	other	0
Fage_P117a	238	Pulse	99	9939578	4	1
Fage_P117a	238	Pulse	99	9951977	12403	1
Fage_P117a	238	Pulse	99	9964374	24800	4
Fage_P117a	239	Picture	Fixation Cross Sternberg Letters after Encoding	9964398	0	1	12495	2	0	next	other	0
Fage_P117a	239	Pulse	99	9976777	12379	1
Fage_P117a	240	Picture	Stroop Sternberg	9976893	0	1	24824	2	0	next	incorrect	1117
Fage_P117a	240	Response	2	9984186	7293	1
Fage_P117a	240	Pulse	99	9989176	12283	1
Fage_P117a	240	Pulse	99	10001576	24683	1
Fage_P117a	241	Picture	Fixation Cross Sternberg Letters after Stroop	10001717	0	1	37319	2	0	next	other	0
Fage_P117a	241	Pulse	99	10013976	12259	1
Fage_P117a	241	Pulse	99	10026375	24658	1
Fage_P117a	241	Pulse	99	10038775	37058	1
Fage_P117a	242	Picture	Retrieval Sternberg Letters	10039036	0	1	24824	2	0	next	incorrect	1125
Fage_P117a	242	Response	2	10049125	10089	1
Fage_P117a	242	Pulse	99	10051175	12139	1
Fage_P117a	242	Pulse	99	10063575	24539	1
Fage_P117a	243	Picture	Fixation Cross after Retrieval	10063860	0	1	137115	2	0	next	other	0
Fage_P117a	243	Pulse	99	10075974	12114	1
Fage_P117a	243	Pulse	99	10088374	24514	1
Fage_P117a	243	Pulse	99	10100774	36914	1
Fage_P117a	243	Pulse	99	10113173	49313	1
Fage_P117a	243	Pulse	99	10125573	61713	1
Fage_P117a	243	Pulse	99	10137973	74113	1
Fage_P117a	243	Pulse	99	10150372	86512	1
Fage_P117a	243	Pulse	99	10162772	98912	1
Fage_P117a	243	Pulse	99	10175172	111312	1
Fage_P117a	243	Pulse	99	10187571	123711	1
Fage_P117a	243	Pulse	99	10199971	136111	1
Fage_P117a	244	Picture	Encoding Sternberg Letters	10200975	0	1	24824	2	0	next	other	0
Fage_P117a	244	Pulse	99	10212371	11396	1
Fage_P117a	244	Pulse	99	10224771	23796	1
Fage_P117a	245	Picture	Fixation Cross Sternberg Letters after Encoding	10225799	0	1	12495	3	0	next	other	0
Fage_P117a	245	Pulse	99	10237170	11371	1
Fage_P117a	246	Picture	Stroop Sternberg	10238294	0	2	24824	3	0	next	incorrect	1146
Fage_P117a	246	Response	2	10245820	7526	1
Fage_P117a	246	Pulse	99	10249570	11276	1
Fage_P117a	246	Pulse	99	10261970	23676	1
Fage_P117a	247	Picture	Fixation Cross Sternberg Letters after Stroop	10263118	0	1	37319	2	0	next	other	0
Fage_P117a	247	Pulse	99	10274369	11251	1
Fage_P117a	247	Pulse	99	10286779	23661	1
Fage_P117a	247	Pulse	99	10299169	36051	1
Fage_P117a	248	Picture	Retrieval Sternberg Letters	10300437	0	1	24824	2	0	next	incorrect	1154
Fage_P117a	248	Response	2	10309208	8771	1
Fage_P117a	248	Pulse	99	10311578	11141	1
Fage_P117a	248	Pulse	99	10323978	23541	1
Fage_P117a	249	Picture	Fixation Cross after Retrieval	10325261	0	1	149444	2	0	next	other	0
Fage_P117a	249	Pulse	99	10336378	11117	1
Fage_P117a	249	Pulse	99	10348777	23516	1
Fage_P117a	249	Pulse	99	10361177	35916	1
Fage_P117a	249	Pulse	99	10373577	48316	1
Fage_P117a	249	Pulse	99	10385976	60715	1
Fage_P117a	249	Pulse	99	10398376	73115	1
Fage_P117a	249	Pulse	99	10410776	85515	1
Fage_P117a	249	Pulse	99	10423176	97915	1
Fage_P117a	249	Pulse	99	10435575	110314	1
Fage_P117a	249	Pulse	99	10447975	122714	1
Fage_P117a	249	Pulse	99	10460375	135114	1
Fage_P117a	249	Pulse	99	10472774	147513	1
Fage_P117a	250	Picture	Encoding Sternberg Letters	10474705	0	1	24824	2	0	next	other	0
Fage_P117a	250	Pulse	99	10485174	10469	1
Fage_P117a	250	Pulse	99	10497574	22869	1
Fage_P117a	251	Picture	Fixation Cross Sternberg Letters after Encoding	10499529	0	1	12495	2	0	next	other	0
Fage_P117a	251	Pulse	99	10509973	10444	1
Fage_P117a	252	Picture	Stroop Sternberg	10512024	0	1	24824	2	0	next	hit	1177
Fage_P117a	252	Pulse	99	10522373	10349	1
Fage_P117a	252	Response	1	10526173	14149	1
Fage_P117a	252	Pulse	99	10534773	22749	1
Fage_P117a	253	Picture	Fixation Cross Sternberg Letters after Stroop	10536848	0	1	37319	2	0	next	other	0
Fage_P117a	253	Pulse	99	10547172	10324	1
Fage_P117a	253	Pulse	99	10559572	22724	1
Fage_P117a	253	Pulse	99	10571972	35124	1
Fage_P117a	254	Picture	Retrieval Sternberg Letters	10574167	0	1	24824	2	0	next	hit	1184
Fage_P117a	254	Response	1	10582572	8405	1
Fage_P117a	254	Pulse	99	10584381	10214	1
Fage_P117a	254	Pulse	99	10596771	22604	1
Fage_P117a	255	Picture	Fixation Cross after Retrieval	10598991	0	1	137115	2	0	next	other	0
Fage_P117a	255	Pulse	99	10609171	10180	1
Fage_P117a	255	Pulse	99	10621571	22580	1
Fage_P117a	255	Pulse	99	10633970	34979	1
Fage_P117a	255	Pulse	99	10646370	47379	1
Fage_P117a	255	Pulse	99	10658770	59779	1
Fage_P117a	255	Pulse	99	10671169	72178	1
Fage_P117a	255	Pulse	99	10683569	84578	1
Fage_P117a	255	Pulse	99	10695969	96978	1
Fage_P117a	255	Pulse	99	10708368	109377	1
Fage_P117a	255	Pulse	99	10720768	121777	1
Fage_P117a	255	Pulse	99	10733168	134177	1
Fage_P117a	256	Picture	Encoding Sternberg Letters	10736106	0	1	24824	2	0	next	other	0
Fage_P117a	256	Pulse	99	10745568	9462	1
Fage_P117a	256	Pulse	99	10757967	21861	1
Fage_P117a	257	Picture	Fixation Cross Sternberg Letters after Encoding	10760930	0	1	12495	2	0	next	other	0
Fage_P117a	257	Pulse	99	10770367	9437	1
Fage_P117a	258	Picture	Stroop Sternberg	10773425	0	1	24824	2	0	next	incorrect	1205
Fage_P117a	258	Response	2	10782217	8792	1
Fage_P117a	258	Pulse	99	10782766	9341	1
Fage_P117a	258	Pulse	99	10795166	21741	1
Fage_P117a	259	Picture	Fixation Cross Sternberg Letters after Stroop	10798249	0	1	37319	3	0	next	other	0
Fage_P117a	259	Pulse	99	10807566	9317	1
Fage_P117a	259	Pulse	99	10819966	21717	1
Fage_P117a	259	Pulse	99	10832365	34116	1
Fage_P117a	260	Picture	Retrieval Sternberg Letters	10835568	0	2	24824	3	0	next	incorrect	1214
Fage_P117a	260	Pulse	99	10844765	9197	1
Fage_P117a	260	Response	2	10844775	9207	1
Fage_P117a	260	Pulse	99	10857165	21597	1
Fage_P117a	261	Picture	Fixation Cross after Retrieval	10860392	0	1	112291	2	0	next	other	0
Fage_P117a	261	Pulse	99	10869564	9172	1
Fage_P117a	261	Pulse	99	10881964	21572	1
Fage_P117a	261	Pulse	99	10894364	33972	1
Fage_P117a	261	Pulse	99	10906764	46372	1
Fage_P117a	261	Pulse	99	10919163	58771	1
Fage_P117a	261	Pulse	99	10931563	71171	1
Fage_P117a	261	Pulse	99	10943963	83571	1
Fage_P117a	261	Pulse	99	10956362	95970	1
Fage_P117a	261	Pulse	99	10968762	108370	1
Fage_P117a	262	Picture	Encoding Sternberg Letters	10972683	0	1	24824	2	0	next	other	0
Fage_P117a	262	Pulse	99	10981162	8479	1
Fage_P117a	262	Pulse	99	10993561	20878	1
Fage_P117a	263	Picture	Fixation Cross Sternberg Letters after Encoding	10997507	0	1	12496	2	0	next	other	0
Fage_P117a	263	Pulse	99	11005961	8454	1
Fage_P117a	264	Picture	Stroop Sternberg	11010003	0	1	24823	3	0	next	incorrect	1232
Fage_P117a	264	Response	2	11016961	6958	1
Fage_P117a	264	Pulse	99	11018361	8358	1
Fage_P117a	264	Pulse	99	11030760	20757	1
Fage_P117a	265	Picture	Fixation Cross Sternberg Letters after Stroop	11034826	0	2	37320	3	0	next	other	0
Fage_P117a	265	Pulse	99	11043160	8334	1
Fage_P117a	265	Pulse	99	11055560	20734	1
Fage_P117a	265	Pulse	99	11067959	33133	1
Fage_P117a	266	Picture	Retrieval Sternberg Letters	11072146	0	1	24824	2	0	next	incorrect	1240
Fage_P117a	266	Response	2	11080129	7983	1
Fage_P117a	266	Pulse	99	11080359	8213	1
Fage_P117a	266	Pulse	99	11092759	20613	1
Fage_P117a	267	Picture	Fixation Cross after Retrieval	11096970	0	1	149443	2	0	next	other	0
Fage_P117a	267	Pulse	99	11105159	8189	1
Fage_P117a	267	Pulse	99	11117558	20588	1
Fage_P117a	267	Pulse	99	11129958	32988	1
Fage_P117a	267	Pulse	99	11142358	45388	1
Fage_P117a	267	Pulse	99	11154757	57787	1
Fage_P117a	267	Pulse	99	11167157	70187	1
Fage_P117a	267	Pulse	99	11179557	82587	1
Fage_P117a	267	Pulse	99	11191956	94986	1
Fage_P117a	267	Pulse	99	11204356	107386	1
Fage_P117a	267	Pulse	99	11216756	119786	1
Fage_P117a	267	Pulse	99	11229155	132185	1
Fage_P117a	267	Pulse	99	11241555	144585	1
Fage_P117a	268	Picture	Encoding Sternberg Letters	11246413	0	1	24824	2	0	next	other	0
Fage_P117a	268	Pulse	99	11253955	7542	1
Fage_P117a	268	Pulse	99	11266354	19941	1
Fage_P117a	269	Picture	Fixation Cross Sternberg Letters after Encoding	11271237	0	1	12495	3	0	next	other	0
Fage_P117a	269	Pulse	99	11278754	7517	1
Fage_P117a	270	Picture	Stroop Sternberg	11283732	0	2	24824	3	0	next	incorrect	1263
Fage_P117a	270	Pulse	99	11291154	7422	1
Fage_P117a	270	Response	2	11292884	9152	1
Fage_P117a	270	Pulse	99	11303554	19822	1
Fage_P117a	271	Picture	Fixation Cross Sternberg Letters after Stroop	11308556	0	1	37320	2	0	next	other	0
Fage_P117a	271	Pulse	99	11315953	7397	1
Fage_P117a	271	Pulse	99	11328353	19797	1
Fage_P117a	271	Pulse	99	11340753	32197	1
Fage_P117a	272	Picture	Retrieval Sternberg Letters	11345876	0	1	24824	2	0	next	hit	1271
Fage_P117a	272	Pulse	99	11353152	7276	1
Fage_P117a	272	Response	1	11354712	8836	1
Fage_P117a	272	Pulse	99	11365552	19676	1
Fage_P117a	273	Picture	Fixation Cross after Retrieval	11370700	0	1	124619	2	0	next	other	0
Fage_P117a	273	Pulse	99	11377952	7252	1
Fage_P117a	273	Pulse	99	11390351	19651	1
Fage_P117a	273	Pulse	99	11402751	32051	1
Fage_P117a	273	Pulse	99	11415151	44451	1
Fage_P117a	273	Pulse	99	11427550	56850	1
Fage_P117a	273	Pulse	99	11439950	69250	1
Fage_P117a	273	Pulse	99	11452350	81650	1
Fage_P117a	273	Pulse	99	11464750	94050	1
Fage_P117a	273	Pulse	99	11477149	106449	1
Fage_P117a	273	Pulse	99	11489549	118849	1
Fage_P117a	274	Picture	Encoding Sternberg Letters	11495319	0	1	24824	2	0	next	other	0
Fage_P117a	274	Pulse	99	11501949	6630	1
Fage_P117a	274	Pulse	99	11514348	19029	1
Fage_P117a	275	Picture	Fixation Cross Sternberg Letters after Encoding	11520143	0	1	12495	2	0	next	other	0
Fage_P117a	275	Pulse	99	11526748	6605	1
Fage_P117a	276	Picture	Stroop Sternberg	11532638	0	1	24824	2	0	next	incorrect	1290
Fage_P117a	276	Response	2	11538758	6120	1
Fage_P117a	276	Pulse	99	11539147	6509	1
Fage_P117a	276	Pulse	99	11551547	18909	1
Fage_P117a	277	Picture	Fixation Cross Sternberg Letters after Stroop	11557462	0	1	37320	2	0	next	other	0
Fage_P117a	277	Pulse	99	11563947	6485	1
Fage_P117a	277	Pulse	99	11576347	18885	1
Fage_P117a	277	Pulse	99	11588746	31284	1
Fage_P117a	278	Picture	Retrieval Sternberg Letters	11594782	0	1	24824	2	0	next	hit	1299
Fage_P117a	278	Pulse	99	11601146	6364	1
Fage_P117a	278	Response	1	11604146	9364	1
Fage_P117a	278	Pulse	99	11613546	18764	1
Fage_P117a	279	Picture	Fixation Cross after Retrieval	11619606	0	1	112290	3	0	next	other	0
Fage_P117a	279	Pulse	99	11625945	6339	1
Fage_P117a	279	Pulse	99	11638345	18739	1
Fage_P117a	279	Pulse	99	11650745	31139	1
Fage_P117a	279	Pulse	99	11663145	43539	1
Fage_P117a	279	Pulse	99	11675544	55938	1
Fage_P117a	279	Pulse	99	11687944	68338	1
Fage_P117a	279	Pulse	99	11700344	80738	1
Fage_P117a	279	Pulse	99	11712743	93137	1
Fage_P117a	279	Pulse	99	11725143	105537	1
Fage_P117a	280	Picture	Encoding Sternberg Letters	11731896	0	2	24824	4	0	next	other	0
Fage_P117a	280	Pulse	99	11737543	5647	1
Fage_P117a	280	Pulse	99	11749942	18046	1
Fage_P117a	281	Picture	Fixation Cross Sternberg Letters after Encoding	11756720	0	2	12496	3	0	next	other	0
Fage_P117a	281	Pulse	99	11762342	5622	1
Fage_P117a	282	Picture	Stroop Sternberg	11769216	0	1	24824	2	0	next	hit	1318
Fage_P117a	282	Pulse	99	11774742	5526	1
Fage_P117a	282	Response	1	11777622	8406	1
Fage_P117a	282	Pulse	99	11787141	17925	1
Fage_P117a	283	Picture	Fixation Cross Sternberg Letters after Stroop	11794040	0	1	37319	2	0	next	other	0
Fage_P117a	283	Pulse	99	11799541	5501	1
Fage_P117a	283	Pulse	99	11811941	17901	1
Fage_P117a	283	Pulse	99	11824341	30301	1
Fage_P117a	284	Picture	Retrieval Sternberg Letters	11831359	0	1	24824	2	0	next	hit	1326
Fage_P117a	284	Pulse	99	11836740	5381	1
Fage_P117a	284	Response	1	11841140	9781	1
Fage_P117a	284	Pulse	99	11849140	17781	1
Fage_P117a	285	Picture	Fixation Cross after Retrieval	11856183	0	1	137115	2	0	next	other	0
Fage_P117a	285	Pulse	99	11861540	5357	1
Fage_P117a	285	Pulse	99	11873939	17756	1
Fage_P117a	285	Pulse	99	11886339	30156	1
Fage_P117a	285	Pulse	99	11898739	42556	1
Fage_P117a	285	Pulse	99	11911138	54955	1
Fage_P117a	285	Pulse	99	11923538	67355	1
Fage_P117a	285	Pulse	99	11935938	79755	1
Fage_P117a	285	Pulse	99	11948337	92154	1
Fage_P117a	285	Pulse	99	11960737	104554	1
Fage_P117a	285	Pulse	99	11973137	116954	1
Fage_P117a	285	Pulse	99	11985537	129354	1
Fage_P117a	286	Picture	Encoding Sternberg Letters	11993298	0	1	24824	2	0	next	other	0
Fage_P117a	286	Pulse	99	11997936	4638	1
Fage_P117a	286	Pulse	99	12010336	17038	1
Fage_P117a	287	Picture	Fixation Cross Sternberg Letters after Encoding	12018122	0	1	12495	2	0	next	other	0
Fage_P117a	287	Pulse	99	12022736	4614	1
Fage_P117a	288	Picture	Stroop Sternberg	12030617	0	1	24824	2	0	next	hit	1347
Fage_P117a	288	Pulse	99	12035135	4518	1
Fage_P117a	288	Response	1	12039235	8618	1
Fage_P117a	288	Pulse	99	12047535	16918	1
Fage_P117a	289	Picture	Fixation Cross Sternberg Letters after Stroop	12055441	0	1	37319	2	0	next	other	0
Fage_P117a	289	Pulse	99	12059935	4494	1
Fage_P117a	289	Pulse	99	12072334	16893	1
Fage_P117a	289	Pulse	99	12084734	29293	1
Fage_P117a	290	Picture	Retrieval Sternberg Letters	12092760	0	1	24824	2	0	next	hit	1356
Fage_P117a	290	Pulse	99	12097134	4374	1
Fage_P117a	290	Pulse	99	12109533	16773	1
Fage_P117a	290	Response	1	12115483	22723	1
Fage_P117a	291	Picture	Fixation Cross after Retrieval	12117584	0	1	112291	2	0	next	other	0
Fage_P117a	291	Pulse	99	12121933	4349	1
Fage_P117a	291	Pulse	99	12134343	16759	1
Fage_P117a	291	Pulse	99	12146742	29158	1
Fage_P117a	291	Pulse	99	12159142	41558	1
Fage_P117a	291	Pulse	99	12171542	53958	1
Fage_P117a	291	Pulse	99	12183942	66358	1
Fage_P117a	291	Pulse	99	12196341	78757	1
Fage_P117a	291	Pulse	99	12208741	91157	1
Fage_P117a	291	Pulse	99	12221141	103557	1
Fage_P117a	292	Picture	End Sternberg	12229875	0	1	37319	2	0	next	other	0
Fage_P117a	292	Pulse	99	12233540	3665	1
Fage_P117a	292	Pulse	99	12245940	16065	1
Fage_P117a	292	Pulse	99	12258340	28465	1
Fage_P117a	293	Picture	Instruction Stroop	12267194	0	1	37319	3	0	next	other	0
Fage_P117a	293	Pulse	99	12270739	3545	1
Fage_P117a	293	Pulse	99	12283139	15945	1
Fage_P117a	293	Pulse	99	12295539	28345	1
Fage_P117a	294	Picture	stroop neutral close	12304513	0	2	24824	4	0	next	incorrect	1377
Fage_P117a	294	Pulse	99	12307939	3426	1
Fage_P117a	294	Response	2	12313638	9125	1
Fage_P117a	294	Pulse	99	12320338	15825	1
Fage_P117a	295	Picture	stroop neutral close	12329337	0	2	24991	3	0	next	hit	1381
Fage_P117a	295	Pulse	99	12332738	3401	1
Fage_P117a	295	Response	1	12335898	6561	1
Fage_P117a	295	Pulse	99	12345138	15801	1
Fage_P117a	296	Picture	stroop neutral close	12354328	0	1	24824	2	0	next	incorrect	1385
Fage_P117a	296	Pulse	99	12357537	3209	1
Fage_P117a	296	Response	2	12361667	7339	1
Fage_P117a	296	Pulse	99	12369937	15609	1
Fage_P117a	297	Picture	stroop neutral close	12379152	0	1	24824	2	0	next	incorrect	1389
Fage_P117a	297	Pulse	99	12382337	3185	1
Fage_P117a	297	Response	2	12387976	8824	1
Fage_P117a	297	Pulse	99	12394736	15584	1
Fage_P117a	298	Picture	stroop neutral close	12403976	0	1	24990	3	0	next	hit	1393
Fage_P117a	298	Pulse	99	12407136	3160	1
Fage_P117a	298	Response	1	12412366	8390	1
Fage_P117a	298	Pulse	99	12419536	15560	1
Fage_P117a	299	Picture	stroop neutral close	12428966	0	2	24824	3	0	next	incorrect	1397
Fage_P117a	299	Pulse	99	12431935	2969	1
Fage_P117a	299	Response	2	12436785	7819	1
Fage_P117a	299	Pulse	99	12444335	15369	1
Fage_P117a	300	Picture	Fixation Cross Stroop	12453790	0	1	124620	2	0	next	other	0
Fage_P117a	300	Pulse	99	12456735	2945	1
Fage_P117a	300	Pulse	99	12469134	15344	1
Fage_P117a	300	Pulse	99	12481534	27744	1
Fage_P117a	300	Pulse	99	12493934	40144	1
Fage_P117a	300	Pulse	99	12506333	52543	1
Fage_P117a	300	Pulse	99	12518733	64943	1
Fage_P117a	300	Pulse	99	12531133	77343	1
Fage_P117a	300	Pulse	99	12543533	89743	1
Fage_P117a	300	Pulse	99	12555932	102142	1
Fage_P117a	300	Pulse	99	12568332	114542	1
Fage_P117a	301	Picture	stroop neutral close	12578410	0	1	24824	2	0	next	hit	1412
Fage_P117a	301	Pulse	99	12580732	2322	1
Fage_P117a	301	Response	1	12587531	9121	1
Fage_P117a	301	Pulse	99	12593131	14721	1
Fage_P117a	302	Picture	stroop neutral close	12603234	0	1	24990	3	0	next	incorrect	1416
Fage_P117a	302	Pulse	99	12605531	2297	1
Fage_P117a	302	Response	2	12610111	6877	1
Fage_P117a	302	Pulse	99	12617931	14697	1
Fage_P117a	303	Picture	stroop neutral close	12628224	0	2	24824	4	0	next	incorrect	1420
Fage_P117a	303	Pulse	99	12630330	2106	1
Fage_P117a	303	Response	2	12635970	7746	1
Fage_P117a	303	Pulse	99	12642730	14506	1
Fage_P117a	304	Picture	stroop neutral close	12653048	0	2	24824	3	0	next	incorrect	1424
Fage_P117a	304	Pulse	99	12655130	2082	1
Fage_P117a	304	Response	2	12661770	8722	1
Fage_P117a	304	Pulse	99	12667529	14481	1
Fage_P117a	305	Picture	stroop neutral close	12677872	0	1	24824	2	0	next	hit	1428
Fage_P117a	305	Pulse	99	12679929	2057	1
Fage_P117a	305	Response	1	12684379	6507	1
Fage_P117a	305	Pulse	99	12692329	14457	1
Fage_P117a	306	Picture	stroop neutral close	12702696	0	1	24824	2	0	next	incorrect	1432
Fage_P117a	306	Pulse	99	12704729	2033	1
Fage_P117a	306	Response	2	12711148	8452	1
Fage_P117a	306	Pulse	99	12717128	14432	1
Fage_P117a	307	Picture	Fixation Cross Stroop	12727520	0	1	124620	2	0	next	other	0
Fage_P117a	307	Pulse	99	12729528	2008	1
Fage_P117a	307	Pulse	99	12741928	14408	1
Fage_P117a	307	Pulse	99	12754327	26807	1
Fage_P117a	307	Pulse	99	12766727	39207	1
Fage_P117a	307	Pulse	99	12779127	51607	1
Fage_P117a	307	Pulse	99	12791526	64006	1
Fage_P117a	307	Pulse	99	12803926	76406	1
Fage_P117a	307	Pulse	99	12816326	88806	1
Fage_P117a	307	Pulse	99	12828725	101205	1
Fage_P117a	307	Pulse	99	12841125	113605	1
Fage_P117a	308	Picture	stroop neutral close	12852140	0	1	24990	3	0	next	hit	1447
Fage_P117a	308	Pulse	99	12853525	1385	1
Fage_P117a	308	Response	1	12860785	8645	1
Fage_P117a	308	Pulse	99	12865924	13784	1
Fage_P117a	309	Picture	stroop neutral close	12877130	0	2	24824	4	0	next	incorrect	1451
Fage_P117a	309	Pulse	99	12878324	1194	1
Fage_P117a	309	Response	2	12884864	7734	1
Fage_P117a	309	Pulse	99	12890724	13594	1
Fage_P117a	310	Picture	stroop neutral close	12901954	0	2	24824	3	0	next	incorrect	1455
Fage_P117a	310	Pulse	99	12903124	1170	1
Fage_P117a	310	Response	2	12910023	8069	1
Fage_P117a	310	Pulse	99	12915523	13569	1
Fage_P117a	311	Picture	stroop neutral close	12926778	0	1	24824	2	0	next	incorrect	1459
Fage_P117a	311	Pulse	99	12927923	1145	1
Fage_P117a	311	Response	2	12934073	7295	1
Fage_P117a	311	Pulse	99	12940323	13545	1
Fage_P117a	312	Picture	stroop neutral close	12951602	0	1	24824	2	0	next	hit	1463
Fage_P117a	312	Pulse	99	12952722	1120	1
Fage_P117a	312	Response	1	12957962	6360	1
Fage_P117a	312	Pulse	99	12965122	13520	1
Fage_P117a	313	Picture	stroop neutral close	12976426	0	1	24824	2	0	next	hit	1467
Fage_P117a	313	Pulse	99	12977522	1096	1
Fage_P117a	313	Response	1	12982681	6255	1
Fage_P117a	313	Pulse	99	12989921	13495	1
Fage_P117a	314	Picture	Fixation Cross Stroop	13001250	0	1	124620	2	0	next	other	0
Fage_P117a	314	Pulse	99	13002321	1071	1
Fage_P117a	314	Pulse	99	13014721	13471	1
Fage_P117a	314	Pulse	99	13027120	25870	1
Fage_P117a	314	Pulse	99	13039520	38270	1
Fage_P117a	314	Pulse	99	13051920	50670	1
Fage_P117a	314	Pulse	99	13064320	63070	1
Fage_P117a	314	Pulse	99	13076719	75469	1
Fage_P117a	314	Pulse	99	13089119	87869	1
Fage_P117a	314	Pulse	99	13101519	100269	1
Fage_P117a	314	Pulse	99	13113918	112668	1
Fage_P117a	315	Picture	stroop neutral close	13125870	0	1	24990	2	0	next	incorrect	1482
Fage_P117a	315	Pulse	99	13126318	448	1
Fage_P117a	315	Response	2	13132968	7098	1
Fage_P117a	315	Pulse	99	13138718	12848	1
Fage_P117a	316	Picture	stroop neutral close	13150860	0	1	24991	2	0	next	hit	1486
Fage_P117a	316	Pulse	99	13151117	257	1
Fage_P117a	316	Response	1	13157047	6187	1
Fage_P117a	316	Pulse	99	13163517	12657	1
Fage_P117a	317	Picture	stroop neutral close	13175851	0	1	24824	2	0	next	incorrect	1490
Fage_P117a	317	Pulse	99	13175917	66	1
Fage_P117a	317	Response	2	13183576	7725	1
Fage_P117a	317	Pulse	99	13188317	12466	1
Fage_P117a	318	Picture	stroop neutral close	13200675	0	1	24990	3	0	next	incorrect	1494
Fage_P117a	318	Pulse	99	13200716	41	1
Fage_P117a	318	Response	2	13210136	9461	1
Fage_P117a	318	Pulse	99	13213116	12441	1
Fage_P117a	318	Pulse	99	13225516	24841	1
Fage_P117a	319	Picture	stroop neutral close	13225665	0	2	24991	3	0	next	incorrect	1498
Fage_P117a	319	Response	2	13234055	8390	1
Fage_P117a	319	Pulse	99	13237915	12250	1
Fage_P117a	319	Pulse	99	13250315	24650	1
Fage_P117a	320	Picture	stroop neutral close	13250656	0	1	24824	2	0	next	incorrect	1502
Fage_P117a	320	Response	2	13256705	6049	1
Fage_P117a	320	Pulse	99	13262714	12058	1
Fage_P117a	320	Pulse	99	13275114	24458	1
Fage_P117a	321	Picture	Fixation Cross Stroop	13275480	0	1	124620	2	0	next	other	0
Fage_P117a	321	Pulse	99	13287514	12034	1
Fage_P117a	321	Pulse	99	13299914	24434	1
Fage_P117a	321	Pulse	99	13312313	36833	1
Fage_P117a	321	Pulse	99	13324713	49233	1
Fage_P117a	321	Pulse	99	13337113	61633	1
Fage_P117a	321	Pulse	99	13349512	74032	1
Fage_P117a	321	Pulse	99	13361912	86432	1
Fage_P117a	321	Pulse	99	13374312	98832	1
Fage_P117a	321	Pulse	99	13386711	111231	1
Fage_P117a	321	Pulse	99	13399111	123631	1
Fage_P117a	322	Picture	stroop maximum incongruent	13400100	0	1	24824	2	0	next	hit	1517
Fage_P117a	322	Response	1	13408711	8611	1
Fage_P117a	322	Pulse	99	13411511	11411	1
Fage_P117a	322	Pulse	99	13423911	23811	1
Fage_P117a	323	Picture	stroop maximum incongruent	13424924	0	1	24823	3	0	next	incorrect	1521
Fage_P117a	323	Response	2	13431720	6796	1
Fage_P117a	323	Pulse	99	13436310	11386	1
Fage_P117a	323	Pulse	99	13448710	23786	1
Fage_P117a	324	Picture	stroop maximum incongruent	13449747	0	2	24824	4	0	next	hit	1525
Fage_P117a	324	Response	1	13457840	8093	1
Fage_P117a	324	Pulse	99	13461109	11362	1
Fage_P117a	324	Pulse	99	13473509	23762	1
Fage_P117a	325	Picture	stroop maximum incongruent	13474571	0	2	24824	3	0	next	incorrect	1529
Fage_P117a	325	Response	2	13483369	8798	1
Fage_P117a	325	Pulse	99	13485909	11338	1
Fage_P117a	325	Pulse	99	13498309	23738	1
Fage_P117a	326	Picture	stroop maximum incongruent	13499395	0	1	24824	2	0	next	hit	1533
Fage_P117a	326	Response	1	13508788	9393	1
Fage_P117a	326	Pulse	99	13510708	11313	1
Fage_P117a	326	Pulse	99	13523108	23713	1
Fage_P117a	327	Picture	stroop maximum incongruent	13524219	0	1	24824	2	0	next	incorrect	1537
Fage_P117a	327	Response	2	13535448	11229	1
Fage_P117a	327	Pulse	99	13535508	11289	1
Fage_P117a	327	Pulse	99	13547907	23688	1
Fage_P117a	328	Picture	Fixation Cross Stroop	13549043	0	1	124620	2	0	next	other	0
Fage_P117a	328	Pulse	99	13560307	11264	1
Fage_P117a	328	Pulse	99	13572707	23664	1
Fage_P117a	328	Pulse	99	13585106	36063	1
Fage_P117a	328	Pulse	99	13597506	48463	1
Fage_P117a	328	Pulse	99	13609906	60863	1
Fage_P117a	328	Pulse	99	13622306	73263	1
Fage_P117a	328	Pulse	99	13634705	85662	1
Fage_P117a	328	Pulse	99	13647105	98062	1
Fage_P117a	328	Pulse	99	13659505	110462	1
Fage_P117a	328	Pulse	99	13671904	122861	1
Fage_P117a	329	Picture	stroop maximum incongruent	13673663	0	1	24824	2	0	next	incorrect	1552
Fage_P117a	329	Response	2	13682294	8631	1
Fage_P117a	329	Pulse	99	13684304	10641	1
Fage_P117a	329	Pulse	99	13696704	23041	1
Fage_P117a	330	Picture	stroop maximum incongruent	13698487	0	1	24824	2	0	next	incorrect	1556
Fage_P117a	330	Response	2	13708204	9717	1
Fage_P117a	330	Pulse	99	13709103	10616	1
Fage_P117a	330	Pulse	99	13721503	23016	1
Fage_P117a	331	Picture	stroop maximum incongruent	13723311	0	1	24824	2	0	next	hit	1560
Fage_P117a	331	Response	1	13732533	9222	1
Fage_P117a	331	Pulse	99	13733903	10592	1
Fage_P117a	331	Pulse	99	13746302	22991	1
Fage_P117a	332	Picture	stroop maximum incongruent	13748135	0	1	24824	2	0	next	hit	1564
Fage_P117a	332	Response	1	13757062	8927	1
Fage_P117a	332	Pulse	99	13758702	10567	1
Fage_P117a	332	Pulse	99	13771102	22967	1
Fage_P117a	333	Picture	stroop maximum incongruent	13772959	0	1	24824	2	0	next	hit	1568
Fage_P117a	333	Response	1	13782432	9473	1
Fage_P117a	333	Pulse	99	13783501	10542	1
Fage_P117a	333	Pulse	99	13795901	22942	1
Fage_P117a	334	Picture	stroop maximum incongruent	13797783	0	1	24824	2	0	next	incorrect	1572
Fage_P117a	334	Response	2	13807641	9858	1
Fage_P117a	334	Pulse	99	13808301	10518	1
Fage_P117a	334	Pulse	99	13820701	22918	1
Fage_P117a	335	Picture	Fixation Cross Stroop	13822607	0	1	124619	2	0	next	other	0
Fage_P117a	335	Pulse	99	13833100	10493	1
Fage_P117a	335	Pulse	99	13845500	22893	1
Fage_P117a	335	Pulse	99	13857900	35293	1
Fage_P117a	335	Pulse	99	13870299	47692	1
Fage_P117a	335	Pulse	99	13882699	60092	1
Fage_P117a	335	Pulse	99	13895099	72492	1
Fage_P117a	335	Pulse	99	13907499	84892	1
Fage_P117a	335	Pulse	99	13919898	97291	1
Fage_P117a	335	Pulse	99	13932308	109701	1
Fage_P117a	335	Pulse	99	13944708	122101	1
Fage_P117a	336	Picture	stroop maximum incongruent	13947226	0	1	24824	2	0	next	hit	1587
Fage_P117a	336	Response	1	13955177	7951	1
Fage_P117a	336	Pulse	99	13957097	9871	1
Fage_P117a	336	Pulse	99	13969507	22281	1
Fage_P117a	337	Picture	stroop maximum incongruent	13972050	0	1	24824	2	0	next	hit	1591
Fage_P117a	337	Response	1	13981527	9477	1
Fage_P117a	337	Pulse	99	13981906	9856	1
Fage_P117a	337	Pulse	99	13994306	22256	1
Fage_P117a	338	Picture	stroop maximum incongruent	13996874	0	1	24824	2	0	next	incorrect	1595
Fage_P117a	338	Response	2	14006086	9212	1
Fage_P117a	338	Pulse	99	14006706	9832	1
Fage_P117a	338	Pulse	99	14019106	22232	1
Fage_P117a	339	Picture	stroop maximum incongruent	14021698	0	1	24824	2	0	next	hit	1599
Fage_P117a	339	Response	1	14029235	7537	1
Fage_P117a	339	Pulse	99	14031505	9807	1
Fage_P117a	339	Pulse	99	14043905	22207	1
Fage_P117a	340	Picture	stroop maximum incongruent	14046522	0	1	24824	2	0	next	hit	1603
Fage_P117a	340	Response	1	14055255	8733	1
Fage_P117a	340	Pulse	99	14056305	9783	1
Fage_P117a	340	Pulse	99	14068704	22182	1
Fage_P117a	341	Picture	stroop maximum incongruent	14071346	0	1	24824	2	0	next	incorrect	1607
Fage_P117a	341	Response	2	14079764	8418	1
Fage_P117a	341	Pulse	99	14081104	9758	1
Fage_P117a	341	Pulse	99	14093504	22158	1
Fage_P117a	342	Picture	Fixation Cross Stroop	14096170	0	1	124619	3	0	next	other	0
Fage_P117a	342	Pulse	99	14105904	9734	1
Fage_P117a	342	Pulse	99	14118303	22133	1
Fage_P117a	342	Pulse	99	14130703	34533	1
Fage_P117a	342	Pulse	99	14143103	46933	1
Fage_P117a	342	Pulse	99	14155502	59332	1
Fage_P117a	342	Pulse	99	14167902	71732	1
Fage_P117a	342	Pulse	99	14180302	84132	1
Fage_P117a	342	Pulse	99	14192701	96531	1
Fage_P117a	342	Pulse	99	14205101	108931	1
Fage_P117a	342	Pulse	99	14217501	121331	1
Fage_P117a	343	Picture	stroop maximum incongruent	14220789	0	2	24824	4	0	next	incorrect	1622
Fage_P117a	343	Response	2	14229880	9091	1
Fage_P117a	343	Pulse	99	14229900	9111	1
Fage_P117a	343	Pulse	99	14242300	21511	1
Fage_P117a	344	Picture	stroop maximum incongruent	14245613	0	2	24824	4	0	next	hit	1626
Fage_P117a	344	Response	1	14253090	7477	1
Fage_P117a	344	Pulse	99	14254700	9087	1
Fage_P117a	344	Pulse	99	14267099	21486	1
Fage_P117a	345	Picture	stroop maximum incongruent	14270437	0	2	24824	3	0	next	incorrect	1630
Fage_P117a	345	Response	2	14278649	8212	1
Fage_P117a	345	Pulse	99	14279499	9062	1
Fage_P117a	345	Pulse	99	14291899	21462	1
Fage_P117a	346	Picture	stroop maximum incongruent	14295261	0	1	24824	2	0	next	incorrect	1634
Fage_P117a	346	Response	2	14303949	8688	1
Fage_P117a	346	Pulse	99	14304298	9037	1
Fage_P117a	346	Pulse	99	14316698	21437	1
Fage_P117a	347	Picture	stroop maximum incongruent	14320085	0	1	24824	2	0	next	incorrect	1638
Fage_P117a	347	Response	2	14327668	7583	1
Fage_P117a	347	Pulse	99	14329098	9013	1
Fage_P117a	347	Pulse	99	14341498	21413	1
Fage_P117a	348	Picture	stroop maximum incongruent	14344909	0	1	24824	2	0	next	incorrect	1642
Fage_P117a	348	Response	2	14353887	8978	1
Fage_P117a	348	Pulse	99	14353907	8998	1
Fage_P117a	348	Pulse	99	14366297	21388	1
Fage_P117a	349	Picture	Fixation Cross Stroop	14369733	0	1	124620	2	0	next	other	0
Fage_P117a	349	Pulse	99	14378697	8964	1
Fage_P117a	349	Pulse	99	14391096	21363	1
Fage_P117a	349	Pulse	99	14403496	33763	1
Fage_P117a	349	Pulse	99	14415896	46163	1
Fage_P117a	349	Pulse	99	14428295	58562	1
Fage_P117a	349	Pulse	99	14440695	70962	1
Fage_P117a	349	Pulse	99	14453095	83362	1
Fage_P117a	349	Pulse	99	14465494	95761	1
Fage_P117a	349	Pulse	99	14477894	108161	1
Fage_P117a	349	Pulse	99	14490294	120561	1
Fage_P117a	350	Picture	End Stroop	14494353	0	1	43695	2	0	next	other	0
Fage_P117a	350	Pulse	99	14502694	8341	1
Fage_P117a	350	Pulse	99	14515093	20740	1
Fage_P117a	350	Pulse	99	14527493	33140	1
