# Supplementary material for: Towards clinical applicability of fMRI via systematic filtering
Source: PLoS One. 2025 May 12;20(5):e0321088. doi: 10.1371/journal.pone.0321088 (PMC12068634; doi:10.1371/journal.pone.0321088)
Supplement: S1 Code — (ZIP) [file pone.0321088.s001.zip › PLOS_DATA_CODE/Logfiles/Fage_P117b-fage.log]

Scenario - Fage Final
Logfile written - 10/21/2013 14:42:42

Subject	Trial	Event Type	Code	Time	TTime	Uncertainty	Duration	Uncertainty	ReqTime	ReqDur	Stim Type	Pair Index

Fage_P117b	1	Pulse	99	77994	87989	1
Fage_P117b	2	Picture	Instruction Sternberg Symbols	78299	0	1	37319	3	0	next	other	0
Fage_P117b	2	Pulse	99	90394	12095	1
Fage_P117b	2	Pulse	99	102793	24494	1
Fage_P117b	2	Pulse	99	115193	36894	1
Fage_P117b	3	Picture	Encoding Sternberg Symbols	115618	0	2	24824	4	0	next	other	0
Fage_P117b	3	Pulse	99	127593	11975	1
Fage_P117b	3	Pulse	99	139992	24374	1
Fage_P117b	4	Picture	Fixation Cross Sternberg Symbols after Encoding	140442	0	2	12496	3	0	next	other	0
Fage_P117b	4	Pulse	99	152392	11950	1
Fage_P117b	5	Picture	Stroop Sternberg	152938	0	1	24824	2	0	next	incorrect	12
Fage_P117b	5	Response	2	163072	10134	1
Fage_P117b	5	Pulse	99	164791	11853	1
Fage_P117b	5	Pulse	99	177191	24253	1
Fage_P117b	6	Picture	Fixation Cross Sternberg Symbols after Stroop	177762	0	1	37319	2	0	next	other	0
Fage_P117b	6	Pulse	99	189591	11829	1
Fage_P117b	6	Pulse	99	201991	24229	1
Fage_P117b	6	Pulse	99	214390	36628	1
Fage_P117b	7	Picture	Retrieval Sternberg Symbols	215081	0	1	24824	2	0	next	incorrect	20
Fage_P117b	7	Response	2	226150	11069	1
Fage_P117b	7	Pulse	99	226790	11709	1
Fage_P117b	7	Pulse	99	239190	24109	1
Fage_P117b	8	Picture	Fixation Cross after Retrieval	239905	0	1	112291	2	0	next	other	0
Fage_P117b	8	Pulse	99	251589	11684	1
Fage_P117b	8	Pulse	99	263989	24084	1
Fage_P117b	8	Pulse	99	276389	36484	1
Fage_P117b	8	Pulse	99	288789	48884	1
Fage_P117b	8	Pulse	99	301188	61283	1
Fage_P117b	8	Pulse	99	313588	73683	1
Fage_P117b	8	Pulse	99	325988	86083	1
Fage_P117b	8	Pulse	99	338387	98482	1
Fage_P117b	8	Pulse	99	350787	110882	1
Fage_P117b	9	Picture	Encoding Sternberg Symbols	352196	0	1	24824	2	0	next	other	0
Fage_P117b	9	Pulse	99	363187	10991	1
Fage_P117b	9	Pulse	99	375586	23390	1
Fage_P117b	10	Picture	Fixation Cross Sternberg Symbols after Encoding	377020	0	1	12495	2	0	next	other	0
Fage_P117b	10	Pulse	99	387986	10966	1
Fage_P117b	11	Picture	Stroop Sternberg	389515	0	1	24824	2	0	next	incorrect	39
Fage_P117b	11	Response	2	398066	8551	1
Fage_P117b	11	Pulse	99	400386	10871	1
Fage_P117b	11	Pulse	99	412785	23270	1
Fage_P117b	12	Picture	Fixation Cross Sternberg Symbols after Stroop	414339	0	1	37319	2	0	next	other	0
Fage_P117b	12	Pulse	99	425185	10846	1
Fage_P117b	12	Pulse	99	437585	23246	1
Fage_P117b	12	Pulse	99	449994	35655	1
Fage_P117b	13	Picture	Retrieval Sternberg Symbols	451658	0	1	24824	2	0	next	incorrect	47
Fage_P117b	13	Response	2	461714	10056	1
Fage_P117b	13	Pulse	99	462384	10726	1
Fage_P117b	13	Pulse	99	474794	23136	1
Fage_P117b	14	Picture	Fixation Cross after Retrieval	476482	0	1	149444	2	0	next	other	0
Fage_P117b	14	Pulse	99	487194	10712	1
Fage_P117b	14	Pulse	99	499593	23111	1
Fage_P117b	14	Pulse	99	511993	35511	1
Fage_P117b	14	Pulse	99	524393	47911	1
Fage_P117b	14	Pulse	99	536792	60310	1
Fage_P117b	14	Pulse	99	549192	72710	1
Fage_P117b	14	Pulse	99	561592	85110	1
Fage_P117b	14	Pulse	99	573991	97509	1
Fage_P117b	14	Pulse	99	586391	109909	1
Fage_P117b	14	Pulse	99	598791	122309	1
Fage_P117b	14	Pulse	99	611190	134708	1
Fage_P117b	14	Pulse	99	623590	147108	1
Fage_P117b	15	Picture	Encoding Sternberg Symbols	625926	0	1	24824	2	0	next	other	0
Fage_P117b	15	Pulse	99	635990	10064	1
Fage_P117b	15	Pulse	99	648389	22463	1
Fage_P117b	16	Picture	Fixation Cross Sternberg Symbols after Encoding	650750	0	1	12495	2	0	next	other	0
Fage_P117b	16	Pulse	99	660789	10039	1
Fage_P117b	17	Picture	Stroop Sternberg	663245	0	1	24824	2	0	next	hit	70
Fage_P117b	17	Pulse	99	673189	9944	1
Fage_P117b	17	Response	1	673339	10094	1
Fage_P117b	17	Pulse	99	685589	22344	1
Fage_P117b	18	Picture	Fixation Cross Sternberg Symbols after Stroop	688069	0	1	37319	2	0	next	other	0
Fage_P117b	18	Pulse	99	697988	9919	1
Fage_P117b	18	Pulse	99	710388	22319	1
Fage_P117b	18	Pulse	99	722788	34719	1
Fage_P117b	19	Picture	Retrieval Sternberg Symbols	725388	0	1	24824	2	0	next	hit	77
Fage_P117b	19	Response	1	732417	7029	1
Fage_P117b	19	Pulse	99	735187	9799	1
Fage_P117b	19	Pulse	99	747587	22199	1
Fage_P117b	20	Picture	Fixation Cross after Retrieval	750212	0	1	124620	2	0	next	other	0
Fage_P117b	20	Pulse	99	759987	9775	1
Fage_P117b	20	Pulse	99	772386	22174	1
Fage_P117b	20	Pulse	99	784786	34574	1
Fage_P117b	20	Pulse	99	797186	46974	1
Fage_P117b	20	Pulse	99	809586	59374	1
Fage_P117b	20	Pulse	99	821985	71773	1
Fage_P117b	20	Pulse	99	834385	84173	1
Fage_P117b	20	Pulse	99	846784	96572	1
Fage_P117b	20	Pulse	99	859184	108972	1
Fage_P117b	20	Pulse	99	871584	121372	1
Fage_P117b	21	Picture	Encoding Sternberg Symbols	874832	0	1	24823	3	0	next	other	0
Fage_P117b	21	Pulse	99	883984	9152	1
Fage_P117b	21	Pulse	99	896383	21551	1
Fage_P117b	22	Picture	Fixation Cross Sternberg Symbols after Encoding	899655	0	2	12496	3	0	next	other	0
Fage_P117b	22	Pulse	99	908783	9128	1
Fage_P117b	23	Picture	Stroop Sternberg	912151	0	1	24824	2	0	next	hit	98
Fage_P117b	23	Pulse	99	921183	9032	1
Fage_P117b	23	Response	1	922393	10242	1
Fage_P117b	23	Pulse	99	933582	21431	1
Fage_P117b	24	Picture	Fixation Cross Sternberg Symbols after Stroop	936975	0	1	37319	2	0	next	other	0
Fage_P117b	24	Pulse	99	945982	9007	1
Fage_P117b	24	Pulse	99	958382	21407	1
Fage_P117b	24	Pulse	99	970782	33807	1
Fage_P117b	25	Picture	Retrieval Sternberg Symbols	974294	0	1	24824	2	0	next	incorrect	106
Fage_P117b	25	Pulse	99	983181	8887	1
Fage_P117b	25	Response	2	985091	10797	1
Fage_P117b	25	Pulse	99	995581	21287	1
Fage_P117b	26	Picture	Fixation Cross after Retrieval	999118	0	1	136948	2	0	next	other	0
Fage_P117b	26	Pulse	99	1007981	8863	1
Fage_P117b	26	Pulse	99	1020380	21262	1
Fage_P117b	26	Pulse	99	1032780	33662	1
Fage_P117b	26	Pulse	99	1045180	46062	1
Fage_P117b	26	Pulse	99	1057579	58461	1
Fage_P117b	26	Pulse	99	1069979	70861	1
Fage_P117b	26	Pulse	99	1082379	83261	1
Fage_P117b	26	Pulse	99	1094778	95660	1
Fage_P117b	26	Pulse	99	1107178	108060	1
Fage_P117b	26	Pulse	99	1119578	120460	1
Fage_P117b	26	Pulse	99	1131977	132859	1
Fage_P117b	27	Picture	Encoding Sternberg Symbols	1136066	0	1	24824	2	0	next	other	0
Fage_P117b	27	Pulse	99	1144377	8311	1
Fage_P117b	27	Pulse	99	1156777	20711	1
Fage_P117b	28	Picture	Fixation Cross Sternberg Symbols after Encoding	1160890	0	1	12495	2	0	next	other	0
Fage_P117b	28	Pulse	99	1169177	8287	1
Fage_P117b	29	Picture	Stroop Sternberg	1173385	0	1	24824	2	0	next	incorrect	127
Fage_P117b	29	Pulse	99	1181576	8191	1
Fage_P117b	29	Response	2	1182576	9191	1
Fage_P117b	29	Pulse	99	1193976	20591	1
Fage_P117b	30	Picture	Fixation Cross Sternberg Symbols after Stroop	1198209	0	1	37320	2	0	next	other	0
Fage_P117b	30	Pulse	99	1206376	8167	1
Fage_P117b	30	Pulse	99	1218775	20566	1
Fage_P117b	30	Pulse	99	1231175	32966	1
Fage_P117b	31	Picture	Retrieval Sternberg Symbols	1235529	0	1	24824	2	0	next	hit	135
Fage_P117b	31	Pulse	99	1243575	8046	1
Fage_P117b	31	Response	1	1244074	8545	1
Fage_P117b	31	Pulse	99	1255974	20445	1
Fage_P117b	32	Picture	Fixation Cross after Retrieval	1260353	0	1	124619	2	0	next	other	0
Fage_P117b	32	Pulse	99	1268374	8021	1
Fage_P117b	32	Pulse	99	1280774	20421	1
Fage_P117b	32	Pulse	99	1293173	32820	1
Fage_P117b	32	Pulse	99	1305573	45220	1
Fage_P117b	32	Pulse	99	1317973	57620	1
Fage_P117b	32	Pulse	99	1330372	70019	1
Fage_P117b	32	Pulse	99	1342772	82419	1
Fage_P117b	32	Pulse	99	1355172	94819	1
Fage_P117b	32	Pulse	99	1367572	107219	1
Fage_P117b	32	Pulse	99	1379971	119618	1
Fage_P117b	33	Picture	Encoding Sternberg Symbols	1384972	0	1	24824	2	0	next	other	0
Fage_P117b	33	Pulse	99	1392371	7399	1
Fage_P117b	33	Pulse	99	1404771	19799	1
Fage_P117b	34	Picture	Fixation Cross Sternberg Symbols after Encoding	1409796	0	1	12495	2	0	next	other	0
Fage_P117b	34	Pulse	99	1417170	7374	1
Fage_P117b	35	Picture	Stroop Sternberg	1422291	0	1	24824	2	0	next	incorrect	155
Fage_P117b	35	Pulse	99	1429570	7279	1
Fage_P117b	35	Response	2	1432700	10409	1
Fage_P117b	35	Pulse	99	1441970	19679	1
Fage_P117b	36	Picture	Fixation Cross Sternberg Symbols after Stroop	1447115	0	1	37320	2	0	next	other	0
Fage_P117b	36	Pulse	99	1454369	7254	1
Fage_P117b	36	Pulse	99	1466769	19654	1
Fage_P117b	36	Pulse	99	1479169	32054	1
Fage_P117b	37	Picture	Retrieval Sternberg Symbols	1484435	0	1	24824	2	0	next	hit	163
Fage_P117b	37	Pulse	99	1491569	7134	1
Fage_P117b	37	Response	1	1500188	15753	1
Fage_P117b	37	Pulse	99	1503968	19533	1
Fage_P117b	38	Picture	Fixation Cross after Retrieval	1509259	0	1	112290	3	0	next	other	0
Fage_P117b	38	Pulse	99	1516368	7109	1
Fage_P117b	38	Pulse	99	1528767	19508	1
Fage_P117b	38	Pulse	99	1541167	31908	1
Fage_P117b	38	Pulse	99	1553567	44308	1
Fage_P117b	38	Pulse	99	1565967	56708	1
Fage_P117b	38	Pulse	99	1578366	69107	1
Fage_P117b	38	Pulse	99	1590766	81507	1
Fage_P117b	38	Pulse	99	1603166	93907	1
Fage_P117b	38	Pulse	99	1615565	106306	1
Fage_P117b	39	Picture	Encoding Sternberg Symbols	1621549	0	2	24824	4	0	next	other	0
Fage_P117b	39	Pulse	99	1627965	6416	1
Fage_P117b	39	Pulse	99	1640365	18816	1
Fage_P117b	40	Picture	Fixation Cross Sternberg Symbols after Encoding	1646373	0	2	12496	3	0	next	other	0
Fage_P117b	40	Pulse	99	1652764	6391	1
Fage_P117b	41	Picture	Stroop Sternberg	1658869	0	1	24823	3	0	next	hit	182
Fage_P117b	41	Pulse	99	1665164	6295	1
Fage_P117b	41	Response	1	1668064	9195	1
Fage_P117b	41	Pulse	99	1677564	18695	1
Fage_P117b	42	Picture	Fixation Cross Sternberg Symbols after Stroop	1683692	0	2	37320	3	0	next	other	0
Fage_P117b	42	Pulse	99	1689964	6272	1
Fage_P117b	42	Pulse	99	1702363	18671	1
Fage_P117b	42	Pulse	99	1714763	31071	1
Fage_P117b	43	Picture	Retrieval Sternberg Symbols	1721012	0	1	24824	2	0	next	hit	190
Fage_P117b	43	Pulse	99	1727163	6151	1
Fage_P117b	43	Response	1	1727462	6450	1
Fage_P117b	43	Pulse	99	1739562	18550	1
Fage_P117b	44	Picture	Fixation Cross after Retrieval	1745836	0	1	112291	2	0	next	other	0
Fage_P117b	44	Pulse	99	1751962	6126	1
Fage_P117b	44	Pulse	99	1764362	18526	1
Fage_P117b	44	Pulse	99	1776761	30925	1
Fage_P117b	44	Pulse	99	1789161	43325	1
Fage_P117b	44	Pulse	99	1801561	55725	1
Fage_P117b	44	Pulse	99	1813960	68124	1
Fage_P117b	44	Pulse	99	1826360	80524	1
Fage_P117b	44	Pulse	99	1838760	92924	1
Fage_P117b	44	Pulse	99	1851159	105323	1
Fage_P117b	45	Picture	Encoding Sternberg Symbols	1858127	0	1	24824	2	0	next	other	0
Fage_P117b	45	Pulse	99	1863559	5432	1
Fage_P117b	45	Pulse	99	1875959	17832	1
Fage_P117b	46	Picture	Fixation Cross Sternberg Symbols after Encoding	1882951	0	1	12495	2	0	next	other	0
Fage_P117b	46	Pulse	99	1888359	5408	1
Fage_P117b	47	Picture	Stroop Sternberg	1895446	0	1	24824	2	0	next	incorrect	209
Fage_P117b	47	Pulse	99	1900758	5312	1
Fage_P117b	47	Response	2	1907628	12182	1
Fage_P117b	47	Pulse	99	1913158	17712	1
Fage_P117b	48	Picture	Fixation Cross Sternberg Symbols after Stroop	1920270	0	1	37319	2	0	next	other	0
Fage_P117b	48	Pulse	99	1925558	5288	1
Fage_P117b	48	Pulse	99	1937957	17687	1
Fage_P117b	48	Pulse	99	1950357	30087	1
Fage_P117b	49	Picture	Retrieval Sternberg Symbols	1957589	0	1	24824	2	0	next	incorrect	218
Fage_P117b	49	Pulse	99	1962757	5168	1
Fage_P117b	49	Pulse	99	1975156	17567	1
Fage_P117b	49	Response	2	1979876	22287	1
Fage_P117b	50	Picture	Fixation Cross after Retrieval	1982413	0	1	136948	2	0	next	other	0
Fage_P117b	50	Pulse	99	1987556	5143	1
Fage_P117b	50	Pulse	99	1999956	17543	1
Fage_P117b	50	Pulse	99	2012355	29942	1
Fage_P117b	50	Pulse	99	2024755	42342	1
Fage_P117b	50	Pulse	99	2037155	54742	1
Fage_P117b	50	Pulse	99	2049554	67141	1
Fage_P117b	50	Pulse	99	2061954	79541	1
Fage_P117b	50	Pulse	99	2074354	91941	1
Fage_P117b	50	Pulse	99	2086754	104341	1
Fage_P117b	50	Pulse	99	2099153	116740	1
Fage_P117b	50	Pulse	99	2111553	129140	1
Fage_P117b	51	Picture	Encoding Sternberg Symbols	2119361	0	1	24824	2	0	next	other	0
Fage_P117b	51	Pulse	99	2123953	4592	1
Fage_P117b	51	Pulse	99	2136352	16991	1
Fage_P117b	52	Picture	Fixation Cross Sternberg Symbols after Encoding	2144185	0	1	12496	2	0	next	other	0
Fage_P117b	52	Pulse	99	2148752	4567	1
Fage_P117b	53	Picture	Stroop Sternberg	2156681	0	1	24824	2	0	next	hit	238
Fage_P117b	53	Pulse	99	2161162	4481	1
Fage_P117b	53	Response	1	2165981	9300	1
Fage_P117b	53	Pulse	99	2173561	16880	1
Fage_P117b	54	Picture	Fixation Cross Sternberg Symbols after Stroop	2181505	0	1	37319	2	0	next	other	0
Fage_P117b	54	Pulse	99	2185961	4456	1
Fage_P117b	54	Pulse	99	2198361	16856	1
Fage_P117b	54	Pulse	99	2210761	29256	1
Fage_P117b	55	Picture	Retrieval Sternberg Symbols	2218824	0	1	24824	2	0	next	incorrect	246
Fage_P117b	55	Pulse	99	2223160	4336	1
Fage_P117b	55	Response	2	2228950	10126	1
Fage_P117b	55	Pulse	99	2235560	16736	1
Fage_P117b	56	Picture	Fixation Cross after Retrieval	2243648	0	1	124619	2	0	next	other	0
Fage_P117b	56	Pulse	99	2247960	4312	1
Fage_P117b	56	Pulse	99	2260359	16711	1
Fage_P117b	56	Pulse	99	2272759	29111	1
Fage_P117b	56	Pulse	99	2285159	41511	1
Fage_P117b	56	Pulse	99	2297558	53910	1
Fage_P117b	56	Pulse	99	2309958	66310	1
Fage_P117b	56	Pulse	99	2322358	78710	1
Fage_P117b	56	Pulse	99	2334757	91109	1
Fage_P117b	56	Pulse	99	2347157	103509	1
Fage_P117b	56	Pulse	99	2359557	115909	1
Fage_P117b	57	Picture	Encoding Sternberg Symbols	2368267	0	1	24824	2	0	next	other	0
Fage_P117b	57	Pulse	99	2371957	3690	1
Fage_P117b	57	Pulse	99	2384356	16089	1
Fage_P117b	58	Picture	Fixation Cross Sternberg Symbols after Encoding	2393091	0	1	12496	2	0	next	other	0
Fage_P117b	58	Pulse	99	2396756	3665	1
Fage_P117b	59	Picture	Stroop Sternberg	2405587	0	1	24824	2	0	next	incorrect	266
Fage_P117b	59	Pulse	99	2409156	3569	1
Fage_P117b	59	Response	2	2415565	9978	1
Fage_P117b	59	Pulse	99	2421555	15968	1
Fage_P117b	60	Picture	Fixation Cross Sternberg Symbols after Stroop	2430411	0	1	37319	2	0	next	other	0
Fage_P117b	60	Pulse	99	2433955	3544	1
Fage_P117b	60	Pulse	99	2446355	15944	1
Fage_P117b	60	Pulse	99	2458754	28343	1
Fage_P117b	61	Picture	Retrieval Sternberg Symbols	2467730	0	1	24824	2	0	next	incorrect	274
Fage_P117b	61	Pulse	99	2471154	3424	1
Fage_P117b	61	Response	2	2480134	12404	1
Fage_P117b	61	Pulse	99	2483554	15824	1
Fage_P117b	62	Picture	Fixation Cross after Retrieval	2492554	0	1	149443	2	0	next	other	0
Fage_P117b	62	Pulse	99	2495953	3399	1
Fage_P117b	62	Pulse	99	2508353	15799	1
Fage_P117b	62	Pulse	99	2520753	28199	1
Fage_P117b	62	Pulse	99	2533152	40598	1
Fage_P117b	62	Pulse	99	2545552	52998	1
Fage_P117b	62	Pulse	99	2557952	65398	1
Fage_P117b	62	Pulse	99	2570352	77798	1
Fage_P117b	62	Pulse	99	2582751	90197	1
Fage_P117b	62	Pulse	99	2595150	102596	1
Fage_P117b	62	Pulse	99	2607551	114997	1
Fage_P117b	62	Pulse	99	2619950	127396	1
Fage_P117b	62	Pulse	99	2632350	139796	1
Fage_P117b	63	Picture	Encoding Sternberg Symbols	2641997	0	1	24824	2	0	next	other	0
Fage_P117b	63	Pulse	99	2644750	2753	1
Fage_P117b	63	Pulse	99	2657149	15152	1
Fage_P117b	64	Picture	Fixation Cross Sternberg Symbols after Encoding	2666821	0	1	12496	2	0	next	other	0
Fage_P117b	64	Pulse	99	2669549	2728	1
Fage_P117b	65	Picture	Stroop Sternberg	2679317	0	1	24823	3	0	next	incorrect	296
Fage_P117b	65	Pulse	99	2681949	2632	1
Fage_P117b	65	Response	2	2687668	8351	1
Fage_P117b	65	Pulse	99	2694348	15031	1
Fage_P117b	66	Picture	Fixation Cross Sternberg Symbols after Stroop	2704140	0	2	37320	3	0	next	other	0
Fage_P117b	66	Pulse	99	2706748	2608	1
Fage_P117b	66	Pulse	99	2719148	15008	1
Fage_P117b	66	Pulse	99	2731548	27408	1
Fage_P117b	67	Picture	Retrieval Sternberg Symbols	2741460	0	1	24824	2	0	next	hit	305
Fage_P117b	67	Pulse	99	2743947	2487	1
Fage_P117b	67	Pulse	99	2756347	14887	1
Fage_P117b	67	Response	1	2757777	16317	1
Fage_P117b	68	Picture	Fixation Cross after Retrieval	2766284	0	1	124619	2	0	next	other	0
Fage_P117b	68	Pulse	99	2768747	2463	1
Fage_P117b	68	Pulse	99	2781146	14862	1
Fage_P117b	68	Pulse	99	2793546	27262	1
Fage_P117b	68	Pulse	99	2805946	39662	1
Fage_P117b	68	Pulse	99	2818345	52061	1
Fage_P117b	68	Pulse	99	2830745	64461	1
Fage_P117b	68	Pulse	99	2843145	76861	1
Fage_P117b	68	Pulse	99	2855544	89260	1
Fage_P117b	68	Pulse	99	2867944	101660	1
Fage_P117b	68	Pulse	99	2880344	114060	1
Fage_P117b	69	Picture	Encoding Sternberg Symbols	2890903	0	1	24824	2	0	next	other	0
Fage_P117b	69	Pulse	99	2892743	1840	1
Fage_P117b	69	Pulse	99	2905143	14240	1
Fage_P117b	70	Picture	Fixation Cross Sternberg Symbols after Encoding	2915727	0	1	12495	3	0	next	other	0
Fage_P117b	70	Pulse	99	2917543	1816	1
Fage_P117b	71	Picture	Stroop Sternberg	2928222	0	2	24824	4	0	next	incorrect	324
Fage_P117b	71	Pulse	99	2929943	1721	1
Fage_P117b	71	Response	2	2936352	8130	1
Fage_P117b	71	Pulse	99	2942342	14120	1
Fage_P117b	72	Picture	Fixation Cross Sternberg Symbols after Stroop	2953046	0	2	37320	3	0	next	other	0
Fage_P117b	72	Pulse	99	2954742	1696	1
Fage_P117b	72	Pulse	99	2967142	14096	1
Fage_P117b	72	Pulse	99	2979541	26495	1
Fage_P117b	73	Picture	Retrieval Sternberg Symbols	2990366	0	1	24824	2	0	next	incorrect	332
Fage_P117b	73	Pulse	99	2991941	1575	1
Fage_P117b	73	Response	2	2999041	8675	1
Fage_P117b	73	Pulse	99	3004341	13975	1
Fage_P117b	74	Picture	Fixation Cross after Retrieval	3015190	0	1	112291	2	0	next	other	0
Fage_P117b	74	Pulse	99	3016740	1550	1
Fage_P117b	74	Pulse	99	3029140	13950	1
Fage_P117b	74	Pulse	99	3041540	26350	1
Fage_P117b	74	Pulse	99	3053939	38749	1
Fage_P117b	74	Pulse	99	3066339	51149	1
Fage_P117b	74	Pulse	99	3078739	63549	1
Fage_P117b	74	Pulse	99	3091138	75948	1
Fage_P117b	74	Pulse	99	3103538	88348	1
Fage_P117b	74	Pulse	99	3115938	100748	1
Fage_P117b	75	Picture	Encoding Sternberg Symbols	3127481	0	1	24823	3	0	next	other	0
Fage_P117b	75	Pulse	99	3128338	857	1
Fage_P117b	75	Pulse	99	3140737	13256	1
Fage_P117b	76	Picture	Fixation Cross Sternberg Symbols after Encoding	3152304	0	2	12496	3	0	next	other	0
Fage_P117b	76	Pulse	99	3153137	833	1
Fage_P117b	77	Picture	Stroop Sternberg	3164800	0	1	24824	2	0	next	hit	351
Fage_P117b	77	Pulse	99	3165537	737	1
Fage_P117b	77	Response	1	3172607	7807	1
Fage_P117b	77	Pulse	99	3177936	13136	1
Fage_P117b	78	Picture	Fixation Cross Sternberg Symbols after Stroop	3189624	0	1	37319	2	0	next	other	0
Fage_P117b	78	Pulse	99	3190336	712	1
Fage_P117b	78	Pulse	99	3202736	13112	1
Fage_P117b	78	Pulse	99	3215135	25511	1
Fage_P117b	79	Picture	Retrieval Sternberg Symbols	3226943	0	1	24824	2	0	next	incorrect	360
Fage_P117b	79	Pulse	99	3227535	592	1
Fage_P117b	79	Pulse	99	3239935	12992	1
Fage_P117b	79	Response	2	3240875	13932	1
Fage_P117b	80	Picture	Fixation Cross after Retrieval	3251767	0	1	124620	2	0	next	other	0
Fage_P117b	80	Pulse	99	3252334	567	1
Fage_P117b	80	Pulse	99	3264734	12967	1
Fage_P117b	80	Pulse	99	3277134	25367	1
Fage_P117b	80	Pulse	99	3289534	37767	1
Fage_P117b	80	Pulse	99	3301933	50166	1
Fage_P117b	80	Pulse	99	3314333	62566	1
Fage_P117b	80	Pulse	99	3326733	74966	1
Fage_P117b	80	Pulse	99	3339132	87365	1
Fage_P117b	80	Pulse	99	3351532	99765	1
Fage_P117b	80	Pulse	99	3363932	112165	1
Fage_P117b	80	Pulse	99	3376331	124564	1
Fage_P117b	81	Picture	Encoding Sternberg Symbols	3376387	0	1	24823	3	0	next	other	0
Fage_P117b	81	Pulse	99	3388731	12344	1
Fage_P117b	81	Pulse	99	3401131	24744	1
Fage_P117b	82	Picture	Fixation Cross Sternberg Symbols after Encoding	3401210	0	2	12496	3	0	next	other	0
Fage_P117b	82	Pulse	99	3413530	12320	1
Fage_P117b	83	Picture	Stroop Sternberg	3413706	0	1	24824	2	0	next	incorrect	379
Fage_P117b	83	Response	2	3422140	8434	1
Fage_P117b	83	Pulse	99	3425930	12224	1
Fage_P117b	83	Pulse	99	3438330	24624	1
Fage_P117b	84	Picture	Fixation Cross Sternberg Symbols after Stroop	3438530	0	1	37319	2	0	next	other	0
Fage_P117b	84	Pulse	99	3450729	12199	1
Fage_P117b	84	Pulse	99	3463129	24599	1
Fage_P117b	84	Pulse	99	3475529	36999	1
Fage_P117b	85	Picture	Retrieval Sternberg Symbols	3475849	0	1	24824	2	0	next	incorrect	388
Fage_P117b	85	Pulse	99	3487929	12080	1
Fage_P117b	85	Response	2	3489898	14049	1
Fage_P117b	85	Pulse	99	3500328	24479	1
Fage_P117b	86	Picture	Fixation Cross after Retrieval	3500673	0	1	124620	2	0	next	other	0
Fage_P117b	86	Pulse	99	3512728	12055	1
Fage_P117b	86	Pulse	99	3525128	24455	1
Fage_P117b	86	Pulse	99	3537527	36854	1
Fage_P117b	86	Pulse	99	3549927	49254	1
Fage_P117b	86	Pulse	99	3562327	61654	1
Fage_P117b	86	Pulse	99	3574726	74053	1
Fage_P117b	86	Pulse	99	3587126	86453	1
Fage_P117b	86	Pulse	99	3599526	98853	1
Fage_P117b	86	Pulse	99	3611925	111252	1
Fage_P117b	86	Pulse	99	3624325	123652	1
Fage_P117b	87	Picture	Encoding Sternberg Symbols	3625293	0	1	24823	3	0	next	other	0
Fage_P117b	87	Pulse	99	3636725	11432	1
Fage_P117b	87	Pulse	99	3649125	23832	1
Fage_P117b	88	Picture	Fixation Cross Sternberg Symbols after Encoding	3650116	0	2	12496	3	0	next	other	0
Fage_P117b	88	Pulse	99	3661524	11408	1
Fage_P117b	89	Picture	Stroop Sternberg	3662612	0	1	24824	2	0	next	incorrect	407
Fage_P117b	89	Response	2	3671674	9062	1
Fage_P117b	89	Pulse	99	3673924	11312	1
Fage_P117b	89	Pulse	99	3686324	23712	1
Fage_P117b	90	Picture	Fixation Cross Sternberg Symbols after Stroop	3687436	0	1	37319	2	0	next	other	0
Fage_P117b	90	Pulse	99	3698723	11287	1
Fage_P117b	90	Pulse	99	3711123	23687	1
Fage_P117b	90	Pulse	99	3723523	36087	1
Fage_P117b	91	Picture	Retrieval Sternberg Symbols	3724755	0	1	24824	2	0	next	incorrect	415
Fage_P117b	91	Response	2	3733412	8657	1
Fage_P117b	91	Pulse	99	3735922	11167	1
Fage_P117b	91	Pulse	99	3748322	23567	1
Fage_P117b	92	Picture	Fixation Cross after Retrieval	3749579	0	1	112291	2	0	next	other	0
Fage_P117b	92	Pulse	99	3760722	11143	1
Fage_P117b	92	Pulse	99	3773121	23542	1
Fage_P117b	92	Pulse	99	3785521	35942	1
Fage_P117b	92	Pulse	99	3797921	48342	1
Fage_P117b	92	Pulse	99	3810321	60742	1
Fage_P117b	92	Pulse	99	3822720	73141	1
Fage_P117b	92	Pulse	99	3835120	85541	1
Fage_P117b	92	Pulse	99	3847520	97941	1
Fage_P117b	92	Pulse	99	3859929	110350	1
Fage_P117b	93	Picture	Encoding Sternberg Symbols	3861870	0	1	24824	2	0	next	other	0
Fage_P117b	93	Pulse	99	3872329	10459	1
Fage_P117b	93	Pulse	99	3884729	22859	1
Fage_P117b	94	Picture	Fixation Cross Sternberg Symbols after Encoding	3886694	0	1	12495	2	0	next	other	0
Fage_P117b	94	Pulse	99	3897128	10434	1
Fage_P117b	95	Picture	Stroop Sternberg	3899189	0	1	24824	2	0	next	incorrect	435
Fage_P117b	95	Pulse	99	3909528	10339	1
Fage_P117b	95	Response	2	3913068	13879	1
Fage_P117b	95	Pulse	99	3921928	22739	1
Fage_P117b	96	Picture	Fixation Cross Sternberg Symbols after Stroop	3924013	0	1	37319	2	0	next	other	0
Fage_P117b	96	Pulse	99	3934327	10314	1
Fage_P117b	96	Pulse	99	3946727	22714	1
Fage_P117b	96	Pulse	99	3959127	35114	1
Fage_P117b	97	Picture	Retrieval Sternberg Symbols	3961332	0	1	24824	2	0	next	incorrect	443
Fage_P117b	97	Pulse	99	3971527	10195	1
Fage_P117b	97	Response	2	3976436	15104	1
Fage_P117b	97	Pulse	99	3983926	22594	1
Fage_P117b	98	Picture	Fixation Cross after Retrieval	3986156	0	1	137115	2	0	next	other	0
Fage_P117b	98	Pulse	99	3996326	10170	1
Fage_P117b	98	Pulse	99	4008726	22570	1
Fage_P117b	98	Pulse	99	4021125	34969	1
Fage_P117b	98	Pulse	99	4033525	47369	1
Fage_P117b	98	Pulse	99	4045925	59769	1
Fage_P117b	98	Pulse	99	4058324	72168	1
Fage_P117b	98	Pulse	99	4070724	84568	1
Fage_P117b	98	Pulse	99	4083124	96968	1
Fage_P117b	98	Pulse	99	4095523	109367	1
Fage_P117b	98	Pulse	99	4107923	121767	1
Fage_P117b	98	Pulse	99	4120323	134167	1
Fage_P117b	99	Picture	Encoding Sternberg Symbols	4123271	0	1	24824	2	0	next	other	0
Fage_P117b	99	Pulse	99	4132722	9451	1
Fage_P117b	99	Pulse	99	4145122	21851	1
Fage_P117b	100	Picture	Fixation Cross Sternberg Symbols after Encoding	4148095	0	1	12495	2	0	next	other	0
Fage_P117b	100	Pulse	99	4157522	9427	1
Fage_P117b	101	Picture	Stroop Sternberg	4160590	0	1	24824	2	0	next	incorrect	463
Fage_P117b	101	Response	2	4169182	8592	1
Fage_P117b	101	Pulse	99	4169921	9331	1
Fage_P117b	101	Pulse	99	4182321	21731	1
Fage_P117b	102	Picture	Fixation Cross Sternberg Symbols after Stroop	4185414	0	1	37319	3	0	next	other	0
Fage_P117b	102	Pulse	99	4194721	9307	1
Fage_P117b	102	Pulse	99	4207121	21707	1
Fage_P117b	102	Pulse	99	4219520	34106	1
Fage_P117b	103	Picture	Retrieval Sternberg Symbols	4222733	0	2	24824	4	0	next	hit	471
Fage_P117b	103	Response	1	4231260	8527	1
Fage_P117b	103	Pulse	99	4231920	9187	1
Fage_P117b	103	Pulse	99	4244320	21587	1
Fage_P117b	104	Picture	Fixation Cross after Retrieval	4247557	0	2	149444	3	0	next	other	0
Fage_P117b	104	Pulse	99	4256719	9162	1
Fage_P117b	104	Pulse	99	4269119	21562	1
Fage_P117b	104	Pulse	99	4281519	33962	1
Fage_P117b	104	Pulse	99	4293918	46361	1
Fage_P117b	104	Pulse	99	4306318	58761	1
Fage_P117b	104	Pulse	99	4318718	71161	1
Fage_P117b	104	Pulse	99	4331117	83560	1
Fage_P117b	104	Pulse	99	4343517	95960	1
Fage_P117b	104	Pulse	99	4355917	108360	1
Fage_P117b	104	Pulse	99	4368316	120759	1
Fage_P117b	104	Pulse	99	4380716	133159	1
Fage_P117b	104	Pulse	99	4393116	145559	1
Fage_P117b	105	Picture	Encoding Sternberg Symbols	4397001	0	1	24824	2	0	next	other	0
Fage_P117b	105	Pulse	99	4405516	8515	1
Fage_P117b	105	Pulse	99	4417915	20914	1
Fage_P117b	106	Picture	Fixation Cross Sternberg Symbols after Encoding	4421825	0	1	12495	2	0	next	other	0
Fage_P117b	106	Pulse	99	4430315	8490	1
Fage_P117b	107	Picture	Stroop Sternberg	4434320	0	1	24824	2	0	next	hit	494
Fage_P117b	107	Pulse	99	4442715	8395	1
Fage_P117b	107	Response	1	4443465	9145	1
Fage_P117b	107	Pulse	99	4455114	20794	1
Fage_P117b	108	Picture	Fixation Cross Sternberg Symbols after Stroop	4459144	0	1	37319	3	0	next	other	0
Fage_P117b	108	Pulse	99	4467514	8370	1
Fage_P117b	108	Pulse	99	4479914	20770	1
Fage_P117b	108	Pulse	99	4492313	33169	1
Fage_P117b	109	Picture	Retrieval Sternberg Symbols	4496463	0	2	24824	3	0	next	incorrect	502
Fage_P117b	109	Pulse	99	4504713	8250	1
Fage_P117b	109	Response	2	4509123	12660	1
Fage_P117b	109	Pulse	99	4517113	20650	1
Fage_P117b	110	Picture	Fixation Cross after Retrieval	4521287	0	1	136949	2	0	next	other	0
Fage_P117b	110	Pulse	99	4529513	8226	1
Fage_P117b	110	Pulse	99	4541912	20625	1
Fage_P117b	110	Pulse	99	4554312	33025	1
Fage_P117b	110	Pulse	99	4566712	45425	1
Fage_P117b	110	Pulse	99	4579111	57824	1
Fage_P117b	110	Pulse	99	4591511	70224	1
Fage_P117b	110	Pulse	99	4603911	82624	1
Fage_P117b	110	Pulse	99	4616310	95023	1
Fage_P117b	110	Pulse	99	4628710	107423	1
Fage_P117b	110	Pulse	99	4641110	119823	1
Fage_P117b	110	Pulse	99	4653509	132222	1
Fage_P117b	111	Picture	Encoding Sternberg Symbols	4658236	0	1	24824	2	0	next	other	0
Fage_P117b	111	Pulse	99	4665909	7673	1
Fage_P117b	111	Pulse	99	4678309	20073	1
Fage_P117b	112	Picture	Fixation Cross Sternberg Symbols after Encoding	4683060	0	1	12495	2	0	next	other	0
Fage_P117b	112	Pulse	99	4690709	7649	1
Fage_P117b	113	Picture	Stroop Sternberg	4695555	0	1	24824	2	0	next	incorrect	522
Fage_P117b	113	Response	2	4703028	7473	1
Fage_P117b	113	Pulse	99	4703108	7553	1
Fage_P117b	113	Pulse	99	4715508	19953	1
Fage_P117b	114	Picture	Fixation Cross Sternberg Symbols after Stroop	4720379	0	1	37319	2	0	next	other	0
Fage_P117b	114	Pulse	99	4727908	7529	1
Fage_P117b	114	Pulse	99	4740307	19928	1
Fage_P117b	114	Pulse	99	4752707	32328	1
Fage_P117b	115	Picture	Retrieval Sternberg Symbols	4757698	0	1	24824	2	0	next	incorrect	531
Fage_P117b	115	Pulse	99	4765107	7409	1
Fage_P117b	115	Response	2	4771916	14218	1
Fage_P117b	115	Pulse	99	4777506	19808	1
Fage_P117b	116	Picture	Fixation Cross after Retrieval	4782522	0	1	112291	2	0	next	other	0
Fage_P117b	116	Pulse	99	4789906	7384	1
Fage_P117b	116	Pulse	99	4802306	19784	1
Fage_P117b	116	Pulse	99	4814705	32183	1
Fage_P117b	116	Pulse	99	4827105	44583	1
Fage_P117b	116	Pulse	99	4839505	56983	1
Fage_P117b	116	Pulse	99	4851904	69382	1
Fage_P117b	116	Pulse	99	4864304	81782	1
Fage_P117b	116	Pulse	99	4876704	94182	1
Fage_P117b	116	Pulse	99	4889103	106581	1
Fage_P117b	117	Picture	Encoding Sternberg Symbols	4894813	0	1	24824	2	0	next	other	0
Fage_P117b	117	Pulse	99	4901503	6690	1
Fage_P117b	117	Pulse	99	4913903	19090	1
Fage_P117b	118	Picture	Fixation Cross Sternberg Symbols after Encoding	4919637	0	1	12495	2	0	next	other	0
Fage_P117b	118	Pulse	99	4926303	6666	1
Fage_P117b	119	Picture	Stroop Sternberg	4932132	0	1	24824	2	0	next	incorrect	550
Fage_P117b	119	Pulse	99	4938702	6570	1
Fage_P117b	119	Response	2	4942472	10340	1
Fage_P117b	119	Pulse	99	4951102	18970	1
Fage_P117b	120	Picture	Fixation Cross Sternberg Symbols after Stroop	4956956	0	1	37319	2	0	next	other	0
Fage_P117b	120	Pulse	99	4963502	6546	1
Fage_P117b	120	Pulse	99	4975901	18945	1
Fage_P117b	120	Pulse	99	4988301	31345	1
Fage_P117b	121	Picture	Retrieval Sternberg Symbols	4994275	0	1	24824	2	0	next	incorrect	558
Fage_P117b	121	Pulse	99	5000701	6426	1
Fage_P117b	121	Response	2	5011541	17266	1
Fage_P117b	121	Pulse	99	5013100	18825	1
Fage_P117b	122	Picture	Fixation Cross after Retrieval	5019099	0	1	149444	2	0	next	other	0
Fage_P117b	122	Pulse	99	5025500	6401	1
Fage_P117b	122	Pulse	99	5037900	18801	1
Fage_P117b	122	Pulse	99	5050300	31201	1
Fage_P117b	122	Pulse	99	5062699	43600	1
Fage_P117b	122	Pulse	99	5075099	56000	1
Fage_P117b	122	Pulse	99	5087499	68400	1
Fage_P117b	122	Pulse	99	5099898	80799	1
Fage_P117b	122	Pulse	99	5112298	93199	1
Fage_P117b	122	Pulse	99	5124698	105599	1
Fage_P117b	122	Pulse	99	5137097	117998	1
Fage_P117b	122	Pulse	99	5149497	130398	1
Fage_P117b	122	Pulse	99	5161897	142798	1
Fage_P117b	123	Picture	Encoding Sternberg Symbols	5168543	0	1	24824	2	0	next	other	0
Fage_P117b	123	Pulse	99	5174297	5754	1
Fage_P117b	123	Pulse	99	5186696	18153	1
Fage_P117b	124	Picture	Fixation Cross Sternberg Symbols after Encoding	5193367	0	1	12495	2	0	next	other	0
Fage_P117b	124	Pulse	99	5199096	5729	1
Fage_P117b	125	Picture	Stroop Sternberg	5205862	0	1	24824	2	0	next	incorrect	580
Fage_P117b	125	Pulse	99	5211496	5634	1
Fage_P117b	125	Response	2	5214915	9053	1
Fage_P117b	125	Pulse	99	5223895	18033	1
Fage_P117b	126	Picture	Fixation Cross Sternberg Symbols after Stroop	5230686	0	1	37319	2	0	next	other	0
Fage_P117b	126	Pulse	99	5236295	5609	1
Fage_P117b	126	Pulse	99	5248694	18008	1
Fage_P117b	126	Pulse	99	5261094	30408	1
Fage_P117b	127	Picture	Retrieval Sternberg Symbols	5268005	0	1	24824	2	0	next	hit	588
Fage_P117b	127	Pulse	99	5273494	5489	1
Fage_P117b	127	Response	1	5277634	9629	1
Fage_P117b	127	Pulse	99	5285894	17889	1
Fage_P117b	128	Picture	Fixation Cross after Retrieval	5292829	0	1	124620	2	0	next	other	0
Fage_P117b	128	Pulse	99	5298293	5464	1
Fage_P117b	128	Pulse	99	5310693	17864	1
Fage_P117b	128	Pulse	99	5323093	30264	1
Fage_P117b	128	Pulse	99	5335492	42663	1
Fage_P117b	128	Pulse	99	5347892	55063	1
Fage_P117b	128	Pulse	99	5360292	67463	1
Fage_P117b	128	Pulse	99	5372692	79863	1
Fage_P117b	128	Pulse	99	5385091	92262	1
Fage_P117b	128	Pulse	99	5397491	104662	1
Fage_P117b	128	Pulse	99	5409891	117062	1
Fage_P117b	129	Picture	Encoding Sternberg Symbols	5417449	0	1	24824	2	0	next	other	0
Fage_P117b	129	Pulse	99	5422290	4841	1
Fage_P117b	129	Pulse	99	5434690	17241	1
Fage_P117b	130	Picture	Fixation Cross Sternberg Symbols after Encoding	5442273	0	1	12495	2	0	next	other	0
Fage_P117b	130	Pulse	99	5447090	4817	1
Fage_P117b	131	Picture	Stroop Sternberg	5454768	0	1	24824	2	0	next	incorrect	608
Fage_P117b	131	Pulse	99	5459489	4721	1
Fage_P117b	131	Response	2	5465439	10671	1
Fage_P117b	131	Pulse	99	5471889	17121	1
Fage_P117b	132	Picture	Fixation Cross Sternberg Symbols after Stroop	5479592	0	1	37319	2	0	next	other	0
Fage_P117b	132	Pulse	99	5484289	4697	1
Fage_P117b	132	Pulse	99	5496688	17096	1
Fage_P117b	132	Pulse	99	5509088	29496	1
Fage_P117b	133	Picture	Retrieval Sternberg Symbols	5516911	0	1	24824	2	0	next	miss	0
Fage_P117b	133	Pulse	99	5521488	4577	1
Fage_P117b	133	Pulse	99	5533887	16976	1
Fage_P117b	134	Picture	Fixation Cross after Retrieval	5541735	0	1	112291	2	0	next	other	0
Fage_P117b	134	Pulse	99	5546287	4552	1
Fage_P117b	134	Pulse	99	5558687	16952	1
Fage_P117b	134	Pulse	99	5571096	29361	1
Fage_P117b	134	Pulse	99	5583496	41761	1
Fage_P117b	134	Pulse	99	5595896	54161	1
Fage_P117b	134	Pulse	99	5608296	66561	1
Fage_P117b	134	Pulse	99	5620695	78960	1
Fage_P117b	134	Pulse	99	5633095	91360	1
Fage_P117b	134	Pulse	99	5645495	103760	1
Fage_P117b	135	Picture	Encoding Sternberg Symbols	5654026	0	1	24824	2	0	next	other	0
Fage_P117b	135	Pulse	99	5657894	3868	1
Fage_P117b	135	Pulse	99	5670294	16268	1
Fage_P117b	136	Picture	Fixation Cross Sternberg Symbols after Encoding	5678850	0	1	12495	3	0	next	other	0
Fage_P117b	136	Pulse	99	5682694	3844	1
Fage_P117b	137	Picture	Stroop Sternberg	5691345	0	2	24824	3	0	next	hit	634
Fage_P117b	137	Pulse	99	5695093	3748	1
Fage_P117b	137	Response	1	5701623	10278	1
Fage_P117b	137	Pulse	99	5707493	16148	1
Fage_P117b	138	Picture	Fixation Cross Sternberg Symbols after Stroop	5716169	0	1	37320	2	0	next	other	0
Fage_P117b	138	Pulse	99	5719893	3724	1
Fage_P117b	138	Pulse	99	5732292	16123	1
Fage_P117b	138	Pulse	99	5744692	28523	1
Fage_P117b	139	Picture	Retrieval Sternberg Symbols	5753489	0	1	24824	2	0	next	hit	642
Fage_P117b	139	Pulse	99	5757092	3603	1
Fage_P117b	139	Response	1	5764112	10623	1
Fage_P117b	139	Pulse	99	5769491	16002	1
Fage_P117b	140	Picture	Fixation Cross after Retrieval	5778313	0	1	136948	2	0	next	other	0
Fage_P117b	140	Pulse	99	5781891	3578	1
Fage_P117b	140	Pulse	99	5794291	15978	1
Fage_P117b	140	Pulse	99	5806691	28378	1
Fage_P117b	140	Pulse	99	5819090	40777	1
Fage_P117b	140	Pulse	99	5831490	53177	1
Fage_P117b	140	Pulse	99	5843890	65577	1
Fage_P117b	140	Pulse	99	5856289	77976	1
Fage_P117b	140	Pulse	99	5868689	90376	1
Fage_P117b	140	Pulse	99	5881089	102776	1
Fage_P117b	140	Pulse	99	5893488	115175	1
Fage_P117b	140	Pulse	99	5905888	127575	1
Fage_P117b	141	Picture	Encoding Sternberg Symbols	5915261	0	1	24824	2	0	next	other	0
Fage_P117b	141	Pulse	99	5918288	3027	1
Fage_P117b	141	Pulse	99	5930688	15427	1
Fage_P117b	142	Picture	Fixation Cross Sternberg Symbols after Encoding	5940085	0	1	12495	2	0	next	other	0
Fage_P117b	142	Pulse	99	5943087	3002	1
Fage_P117b	143	Picture	Stroop Sternberg	5952580	0	1	24824	2	0	next	hit	663
Fage_P117b	143	Pulse	99	5955487	2907	1
Fage_P117b	143	Response	1	5960467	7887	1
Fage_P117b	143	Pulse	99	5967886	15306	1
Fage_P117b	144	Picture	Fixation Cross Sternberg Symbols after Stroop	5977404	0	1	37319	2	0	next	other	0
Fage_P117b	144	Pulse	99	5980286	2882	1
Fage_P117b	144	Pulse	99	5992686	15282	1
Fage_P117b	144	Pulse	99	6005086	27682	1
Fage_P117b	145	Picture	Retrieval Sternberg Symbols	6014723	0	1	24824	2	0	next	incorrect	671
Fage_P117b	145	Pulse	99	6017485	2762	1
Fage_P117b	145	Response	2	6023615	8892	1
Fage_P117b	145	Pulse	99	6029885	15162	1
Fage_P117b	146	Picture	Fixation Cross after Retrieval	6039547	0	1	112291	2	0	next	other	0
Fage_P117b	146	Pulse	99	6042285	2738	1
Fage_P117b	146	Pulse	99	6054684	15137	1
Fage_P117b	146	Pulse	99	6067084	27537	1
Fage_P117b	146	Pulse	99	6079484	39937	1
Fage_P117b	146	Pulse	99	6091883	52336	1
Fage_P117b	146	Pulse	99	6104283	64736	1
Fage_P117b	146	Pulse	99	6116683	77136	1
Fage_P117b	146	Pulse	99	6129082	89535	1
Fage_P117b	146	Pulse	99	6141482	101935	1
Fage_P117b	147	Picture	Instruction Sternberg Letters	6151838	0	1	37319	2	0	next	other	0
Fage_P117b	147	Pulse	99	6153882	2044	1
Fage_P117b	147	Pulse	99	6166282	14444	1
Fage_P117b	147	Pulse	99	6178681	26843	1
Fage_P117b	148	Picture	Encoding Sternberg Letters	6189157	0	1	24824	2	0	next	other	0
Fage_P117b	148	Pulse	99	6191081	1924	1
Fage_P117b	148	Pulse	99	6203481	14324	1
Fage_P117b	149	Picture	Fixation Cross Sternberg Letters after Encoding	6213981	0	1	12496	2	0	next	other	0
Fage_P117b	149	Pulse	99	6215880	1899	1
Fage_P117b	150	Picture	Stroop Sternberg	6226477	0	1	24824	2	0	next	incorrect	694
Fage_P117b	150	Pulse	99	6228280	1803	1
Fage_P117b	150	Response	2	6238360	11883	1
Fage_P117b	150	Pulse	99	6240680	14203	1
Fage_P117b	151	Picture	Fixation Cross Sternberg Letters after Stroop	6251301	0	1	37319	2	0	next	other	0
Fage_P117b	151	Pulse	99	6253079	1778	1
Fage_P117b	151	Pulse	99	6265479	14178	1
Fage_P117b	151	Pulse	99	6277879	26578	1
Fage_P117b	152	Picture	Retrieval Sternberg Letters	6288620	0	1	24824	2	0	next	incorrect	702
Fage_P117b	152	Pulse	99	6290279	1659	1
Fage_P117b	152	Response	2	6297978	9358	1
Fage_P117b	152	Pulse	99	6302678	14058	1
Fage_P117b	153	Picture	Fixation Cross after Retrieval	6313444	0	1	112291	2	0	next	other	0
Fage_P117b	153	Pulse	99	6315078	1634	1
Fage_P117b	153	Pulse	99	6327478	14034	1
Fage_P117b	153	Pulse	99	6339877	26433	1
Fage_P117b	153	Pulse	99	6352277	38833	1
Fage_P117b	153	Pulse	99	6364677	51233	1
Fage_P117b	153	Pulse	99	6377076	63632	1
Fage_P117b	153	Pulse	99	6389476	76032	1
Fage_P117b	153	Pulse	99	6401876	88432	1
Fage_P117b	153	Pulse	99	6414275	100831	1
Fage_P117b	154	Picture	Encoding Sternberg Letters	6425735	0	1	24824	2	0	next	other	0
Fage_P117b	154	Pulse	99	6426675	940	1
Fage_P117b	154	Pulse	99	6439075	13340	1
Fage_P117b	155	Picture	Fixation Cross Sternberg Letters after Encoding	6450559	0	1	12495	2	0	next	other	0
Fage_P117b	155	Pulse	99	6451475	916	1
Fage_P117b	156	Picture	Stroop Sternberg	6463054	0	1	24824	2	0	next	incorrect	721
Fage_P117b	156	Pulse	99	6463874	820	1
Fage_P117b	156	Response	2	6470754	7700	1
Fage_P117b	156	Pulse	99	6476274	13220	1
Fage_P117b	157	Picture	Fixation Cross Sternberg Letters after Stroop	6487878	0	1	37319	2	0	next	other	0
Fage_P117b	157	Pulse	99	6488674	796	1
Fage_P117b	157	Pulse	99	6501073	13195	1
Fage_P117b	157	Pulse	99	6513473	25595	1
Fage_P117b	158	Picture	Retrieval Sternberg Letters	6525197	0	1	24824	2	0	next	hit	729
Fage_P117b	158	Pulse	99	6525873	676	1
Fage_P117b	158	Response	1	6536312	11115	1
Fage_P117b	158	Pulse	99	6538272	13075	1
Fage_P117b	159	Picture	Fixation Cross after Retrieval	6550021	0	1	149444	2	0	next	other	0
Fage_P117b	159	Pulse	99	6550672	651	1
Fage_P117b	159	Pulse	99	6563072	13051	1
Fage_P117b	159	Pulse	99	6575471	25450	1
Fage_P117b	159	Pulse	99	6587871	37850	1
Fage_P117b	159	Pulse	99	6600271	50250	1
Fage_P117b	159	Pulse	99	6612670	62649	1
Fage_P117b	159	Pulse	99	6625070	75049	1
Fage_P117b	159	Pulse	99	6637470	87449	1
Fage_P117b	159	Pulse	99	6649870	99849	1
Fage_P117b	159	Pulse	99	6662269	112248	1
Fage_P117b	159	Pulse	99	6674669	124648	1
Fage_P117b	159	Pulse	99	6687069	137048	1
Fage_P117b	160	Picture	Encoding Sternberg Letters	6699465	0	1	24824	2	0	next	other	0
Fage_P117b	160	Pulse	99	6699468	3	1
Fage_P117b	160	Pulse	99	6711868	12403	1
Fage_P117b	160	Pulse	99	6724265	24800	4
Fage_P117b	161	Picture	Fixation Cross Sternberg Letters after Encoding	6724289	0	1	12495	2	0	next	other	0
Fage_P117b	161	Pulse	99	6736667	12378	1
Fage_P117b	162	Picture	Stroop Sternberg	6736784	0	1	24824	2	0	next	hit	751
Fage_P117b	162	Response	1	6749027	12243	1
Fage_P117b	162	Pulse	99	6749067	12283	1
Fage_P117b	162	Pulse	99	6761467	24683	1
Fage_P117b	163	Picture	Fixation Cross Sternberg Letters after Stroop	6761608	0	1	37319	2	0	next	other	0
Fage_P117b	163	Pulse	99	6773866	12258	1
Fage_P117b	163	Pulse	99	6786266	24658	1
Fage_P117b	163	Pulse	99	6798666	37058	1
Fage_P117b	164	Picture	Retrieval Sternberg Letters	6798927	0	1	24824	2	0	next	hit	759
Fage_P117b	164	Response	1	6808426	9499	1
Fage_P117b	164	Pulse	99	6811065	12138	1
Fage_P117b	164	Pulse	99	6823465	24538	1
Fage_P117b	165	Picture	Fixation Cross after Retrieval	6823751	0	1	124620	2	0	next	other	0
Fage_P117b	165	Pulse	99	6835865	12114	1
Fage_P117b	165	Pulse	99	6848265	24514	1
Fage_P117b	165	Pulse	99	6860664	36913	1
Fage_P117b	165	Pulse	99	6873064	49313	1
Fage_P117b	165	Pulse	99	6885464	61713	1
Fage_P117b	165	Pulse	99	6897863	74112	1
Fage_P117b	165	Pulse	99	6910263	86512	1
Fage_P117b	165	Pulse	99	6922663	98912	1
Fage_P117b	165	Pulse	99	6935062	111311	1
Fage_P117b	165	Pulse	99	6947462	123711	1
Fage_P117b	166	Picture	Encoding Sternberg Letters	6948371	0	1	24824	2	0	next	other	0
Fage_P117b	166	Pulse	99	6959862	11491	1
Fage_P117b	166	Pulse	99	6972261	23890	1
Fage_P117b	167	Picture	Fixation Cross Sternberg Letters after Encoding	6973195	0	1	12495	2	0	next	other	0
Fage_P117b	167	Pulse	99	6984661	11466	1
Fage_P117b	168	Picture	Stroop Sternberg	6985690	0	1	24824	2	0	next	hit	779
Fage_P117b	168	Response	1	6993581	7891	1
Fage_P117b	168	Pulse	99	6997061	11371	1
Fage_P117b	168	Pulse	99	7009461	23771	1
Fage_P117b	169	Picture	Fixation Cross Sternberg Letters after Stroop	7010514	0	1	37319	2	0	next	other	0
Fage_P117b	169	Pulse	99	7021860	11346	1
Fage_P117b	169	Pulse	99	7034260	23746	1
Fage_P117b	169	Pulse	99	7046660	36146	1
Fage_P117b	170	Picture	Retrieval Sternberg Letters	7047833	0	1	24824	2	0	next	incorrect	788
Fage_P117b	170	Pulse	99	7059059	11226	1
Fage_P117b	170	Response	2	7062699	14866	1
Fage_P117b	170	Pulse	99	7071459	23626	1
Fage_P117b	171	Picture	Fixation Cross after Retrieval	7072657	0	1	137115	2	0	next	other	0
Fage_P117b	171	Pulse	99	7083859	11202	1
Fage_P117b	171	Pulse	99	7096258	23601	1
Fage_P117b	171	Pulse	99	7108658	36001	1
Fage_P117b	171	Pulse	99	7121058	48401	1
Fage_P117b	171	Pulse	99	7133457	60800	1
Fage_P117b	171	Pulse	99	7145857	73200	1
Fage_P117b	171	Pulse	99	7158257	85600	1
Fage_P117b	171	Pulse	99	7170657	98000	1
Fage_P117b	171	Pulse	99	7183056	110399	1
Fage_P117b	171	Pulse	99	7195456	122799	1
Fage_P117b	171	Pulse	99	7207856	135199	1
Fage_P117b	172	Picture	Encoding Sternberg Letters	7209772	0	1	24824	2	0	next	other	0
Fage_P117b	172	Pulse	99	7220255	10483	1
Fage_P117b	172	Pulse	99	7232655	22883	1
Fage_P117b	173	Picture	Fixation Cross Sternberg Letters after Encoding	7234596	0	1	12495	2	0	next	other	0
Fage_P117b	173	Pulse	99	7245055	10459	1
Fage_P117b	174	Picture	Stroop Sternberg	7247091	0	1	24824	2	0	next	incorrect	809
Fage_P117b	174	Pulse	99	7257454	10363	1
Fage_P117b	174	Response	2	7258304	11213	1
Fage_P117b	174	Pulse	99	7269854	22763	1
Fage_P117b	175	Picture	Fixation Cross Sternberg Letters after Stroop	7271915	0	1	37319	2	0	next	other	0
Fage_P117b	175	Pulse	99	7282254	10339	1
Fage_P117b	175	Pulse	99	7294653	22738	1
Fage_P117b	175	Pulse	99	7307053	35138	1
Fage_P117b	176	Picture	Retrieval Sternberg Letters	7309234	0	1	24824	2	0	next	hit	816
Fage_P117b	176	Response	1	7316013	6779	1
Fage_P117b	176	Pulse	99	7319453	10219	1
Fage_P117b	176	Pulse	99	7331853	22619	1
Fage_P117b	177	Picture	Fixation Cross after Retrieval	7334058	0	1	124620	2	0	next	other	0
Fage_P117b	177	Pulse	99	7344252	10194	1
Fage_P117b	177	Pulse	99	7356652	22594	1
Fage_P117b	177	Pulse	99	7369052	34994	1
Fage_P117b	177	Pulse	99	7381451	47393	1
Fage_P117b	177	Pulse	99	7393851	59793	1
Fage_P117b	177	Pulse	99	7406251	72193	1
Fage_P117b	177	Pulse	99	7418650	84592	1
Fage_P117b	177	Pulse	99	7431050	96992	1
Fage_P117b	177	Pulse	99	7443460	109402	1
Fage_P117b	177	Pulse	99	7455849	121791	1
Fage_P117b	178	Picture	Encoding Sternberg Letters	7458678	0	1	24824	2	0	next	other	0
Fage_P117b	178	Pulse	99	7468259	9581	1
Fage_P117b	178	Pulse	99	7480659	21981	1
Fage_P117b	179	Picture	Fixation Cross Sternberg Letters after Encoding	7483502	0	1	12495	2	0	next	other	0
Fage_P117b	179	Pulse	99	7493059	9557	1
Fage_P117b	180	Picture	Stroop Sternberg	7495997	0	1	24824	2	0	next	incorrect	837
Fage_P117b	180	Pulse	99	7505458	9461	1
Fage_P117b	180	Response	2	7507778	11781	1
Fage_P117b	180	Pulse	99	7517858	21861	1
Fage_P117b	181	Picture	Fixation Cross Sternberg Letters after Stroop	7520821	0	1	37319	2	0	next	other	0
Fage_P117b	181	Pulse	99	7530258	9437	1
Fage_P117b	181	Pulse	99	7542657	21836	1
Fage_P117b	181	Pulse	99	7555057	34236	1
Fage_P117b	182	Picture	Retrieval Sternberg Letters	7558140	0	1	24824	2	0	next	hit	844
Fage_P117b	182	Response	1	7566227	8087	1
Fage_P117b	182	Pulse	99	7567456	9316	1
Fage_P117b	182	Pulse	99	7579856	21716	1
Fage_P117b	183	Picture	Fixation Cross after Retrieval	7582964	0	1	112291	2	0	next	other	0
Fage_P117b	183	Pulse	99	7592256	9292	1
Fage_P117b	183	Pulse	99	7604656	21692	1
Fage_P117b	183	Pulse	99	7617055	34091	1
Fage_P117b	183	Pulse	99	7629455	46491	1
Fage_P117b	183	Pulse	99	7641855	58891	1
Fage_P117b	183	Pulse	99	7654254	71290	1
Fage_P117b	183	Pulse	99	7666654	83690	1
Fage_P117b	183	Pulse	99	7679054	96090	1
Fage_P117b	183	Pulse	99	7691454	108490	1
Fage_P117b	184	Picture	Encoding Sternberg Letters	7695255	0	1	24824	2	0	next	other	0
Fage_P117b	184	Pulse	99	7703853	8598	1
Fage_P117b	184	Pulse	99	7716253	20998	1
Fage_P117b	185	Picture	Fixation Cross Sternberg Letters after Encoding	7720079	0	1	12495	2	0	next	other	0
Fage_P117b	185	Pulse	99	7728653	8574	1
Fage_P117b	186	Picture	Stroop Sternberg	7732574	0	1	24824	2	0	next	hit	863
Fage_P117b	186	Response	1	7740282	7708	1
Fage_P117b	186	Pulse	99	7741052	8478	1
Fage_P117b	186	Pulse	99	7753452	20878	1
Fage_P117b	187	Picture	Fixation Cross Sternberg Letters after Stroop	7757398	0	1	37319	3	0	next	other	0
Fage_P117b	187	Pulse	99	7765852	8454	1
Fage_P117b	187	Pulse	99	7778251	20853	1
Fage_P117b	187	Pulse	99	7790651	33253	1
Fage_P117b	188	Picture	Retrieval Sternberg Letters	7794717	0	2	24824	4	0	next	incorrect	872
Fage_P117b	188	Pulse	99	7803051	8334	1
Fage_P117b	188	Response	2	7803131	8414	1
Fage_P117b	188	Pulse	99	7815451	20734	1
Fage_P117b	189	Picture	Fixation Cross after Retrieval	7819541	0	2	112291	3	0	next	other	0
Fage_P117b	189	Pulse	99	7827850	8309	1
Fage_P117b	189	Pulse	99	7840250	20709	1
Fage_P117b	189	Pulse	99	7852650	33109	1
Fage_P117b	189	Pulse	99	7865049	45508	1
Fage_P117b	189	Pulse	99	7877449	57908	1
Fage_P117b	189	Pulse	99	7889849	70308	1
Fage_P117b	189	Pulse	99	7902248	82707	1
Fage_P117b	189	Pulse	99	7914648	95107	1
Fage_P117b	189	Pulse	99	7927048	107507	1
Fage_P117b	190	Picture	Encoding Sternberg Letters	7931832	0	1	24824	2	0	next	other	0
Fage_P117b	190	Pulse	99	7939447	7615	1
Fage_P117b	190	Pulse	99	7951847	20015	1
Fage_P117b	191	Picture	Fixation Cross Sternberg Letters after Encoding	7956656	0	1	12496	2	0	next	other	0
Fage_P117b	191	Pulse	99	7964247	7591	1
Fage_P117b	192	Picture	Stroop Sternberg	7969152	0	1	24824	2	0	next	incorrect	891
Fage_P117b	192	Pulse	99	7976646	7494	1
Fage_P117b	192	Response	2	7978496	9344	1
Fage_P117b	192	Pulse	99	7989046	19894	1
Fage_P117b	193	Picture	Fixation Cross Sternberg Letters after Stroop	7993976	0	1	37319	2	0	next	other	0
Fage_P117b	193	Pulse	99	8001446	7470	1
Fage_P117b	193	Pulse	99	8013845	19869	1
Fage_P117b	193	Pulse	99	8026245	32269	1
Fage_P117b	194	Picture	Retrieval Sternberg Letters	8031295	0	1	24824	2	0	next	hit	899
Fage_P117b	194	Pulse	99	8038645	7350	1
Fage_P117b	194	Response	1	8044065	12770	1
Fage_P117b	194	Pulse	99	8051044	19749	1
Fage_P117b	195	Picture	Fixation Cross after Retrieval	8056119	0	1	137115	2	0	next	other	0
Fage_P117b	195	Pulse	99	8063444	7325	1
Fage_P117b	195	Pulse	99	8075844	19725	1
Fage_P117b	195	Pulse	99	8088244	32125	1
Fage_P117b	195	Pulse	99	8100643	44524	1
Fage_P117b	195	Pulse	99	8113043	56924	1
Fage_P117b	195	Pulse	99	8125443	69324	1
Fage_P117b	195	Pulse	99	8137842	81723	1
Fage_P117b	195	Pulse	99	8150242	94123	1
Fage_P117b	195	Pulse	99	8162642	106523	1
Fage_P117b	195	Pulse	99	8175041	118922	1
Fage_P117b	195	Pulse	99	8187441	131322	1
Fage_P117b	196	Picture	Encoding Sternberg Letters	8193234	0	1	24824	2	0	next	other	0
Fage_P117b	196	Pulse	99	8199841	6607	1
Fage_P117b	196	Pulse	99	8212240	19006	1
Fage_P117b	197	Picture	Fixation Cross Sternberg Letters after Encoding	8218058	0	1	12495	2	0	next	other	0
Fage_P117b	197	Pulse	99	8224640	6582	1
Fage_P117b	198	Picture	Stroop Sternberg	8230553	0	1	24824	2	0	next	hit	920
Fage_P117b	198	Pulse	99	8237040	6487	1
Fage_P117b	198	Response	1	8240930	10377	1
Fage_P117b	198	Pulse	99	8249439	18886	1
Fage_P117b	199	Picture	Fixation Cross Sternberg Letters after Stroop	8255377	0	1	37319	2	0	next	other	0
Fage_P117b	199	Pulse	99	8261839	6462	1
Fage_P117b	199	Pulse	99	8274239	18862	1
Fage_P117b	199	Pulse	99	8286639	31262	1
Fage_P117b	200	Picture	Retrieval Sternberg Letters	8292696	0	1	24824	2	0	next	incorrect	928
Fage_P117b	200	Pulse	99	8299038	6342	1
Fage_P117b	200	Response	2	8306308	13612	1
Fage_P117b	200	Pulse	99	8311438	18742	1
Fage_P117b	201	Picture	Fixation Cross after Retrieval	8317520	0	1	124620	2	0	next	other	0
Fage_P117b	201	Pulse	99	8323838	6318	1
Fage_P117b	201	Pulse	99	8336237	18717	1
Fage_P117b	201	Pulse	99	8348637	31117	1
Fage_P117b	201	Pulse	99	8361037	43517	1
Fage_P117b	201	Pulse	99	8373436	55916	1
Fage_P117b	201	Pulse	99	8385836	68316	1
Fage_P117b	201	Pulse	99	8398236	80716	1
Fage_P117b	201	Pulse	99	8410636	93116	1
Fage_P117b	201	Pulse	99	8423035	105515	1
Fage_P117b	201	Pulse	99	8435435	117915	1
Fage_P117b	202	Picture	Encoding Sternberg Letters	8442140	0	1	24824	2	0	next	other	0
Fage_P117b	202	Pulse	99	8447835	5695	1
Fage_P117b	202	Pulse	99	8460234	18094	1
Fage_P117b	203	Picture	Fixation Cross Sternberg Letters after Encoding	8466964	0	1	12495	2	0	next	other	0
Fage_P117b	203	Pulse	99	8472634	5670	1
Fage_P117b	204	Picture	Stroop Sternberg	8479459	0	1	24824	2	0	next	incorrect	948
Fage_P117b	204	Pulse	99	8485034	5575	1
Fage_P117b	204	Response	2	8488903	9444	1
Fage_P117b	204	Pulse	99	8497433	17974	1
Fage_P117b	205	Picture	Fixation Cross Sternberg Letters after Stroop	8504283	0	1	37319	2	0	next	other	0
Fage_P117b	205	Pulse	99	8509833	5550	1
Fage_P117b	205	Pulse	99	8522233	17950	1
Fage_P117b	205	Pulse	99	8534632	30349	1
Fage_P117b	206	Picture	Retrieval Sternberg Letters	8541602	0	1	24824	2	0	next	miss	0
Fage_P117b	206	Pulse	99	8547032	5430	1
Fage_P117b	206	Pulse	99	8559432	17830	1
Fage_P117b	207	Picture	Fixation Cross after Retrieval	8566426	0	1	149443	3	0	next	other	0
Fage_P117b	207	Pulse	99	8571832	5406	1
Fage_P117b	207	Pulse	99	8584231	17805	1
Fage_P117b	207	Pulse	99	8596631	30205	1
Fage_P117b	207	Pulse	99	8609031	42605	1
Fage_P117b	207	Pulse	99	8621430	55004	1
Fage_P117b	207	Pulse	99	8633830	67404	1
Fage_P117b	207	Pulse	99	8646230	79804	1
Fage_P117b	207	Pulse	99	8658629	92203	1
Fage_P117b	207	Pulse	99	8671029	104603	1
Fage_P117b	207	Pulse	99	8683429	117003	1
Fage_P117b	207	Pulse	99	8695828	129402	1
Fage_P117b	207	Pulse	99	8708228	141802	1
Fage_P117b	208	Picture	Encoding Sternberg Letters	8715869	0	2	24824	4	0	next	other	0
Fage_P117b	208	Pulse	99	8720628	4759	1
Fage_P117b	208	Pulse	99	8733028	17159	1
Fage_P117b	209	Picture	Fixation Cross Sternberg Letters after Encoding	8740693	0	2	12496	3	0	next	other	0
Fage_P117b	209	Pulse	99	8745427	4734	1
Fage_P117b	210	Picture	Stroop Sternberg	8753189	0	1	24824	2	0	next	incorrect	977
Fage_P117b	210	Pulse	99	8757827	4638	1
Fage_P117b	210	Response	2	8763077	9888	1
Fage_P117b	210	Pulse	99	8770227	17038	1
Fage_P117b	211	Picture	Fixation Cross Sternberg Letters after Stroop	8778013	0	1	37319	2	0	next	other	0
Fage_P117b	211	Pulse	99	8782626	4613	1
Fage_P117b	211	Pulse	99	8795026	17013	1
Fage_P117b	211	Pulse	99	8807426	29413	1
Fage_P117b	212	Picture	Retrieval Sternberg Letters	8815332	0	1	24824	2	0	next	hit	985
Fage_P117b	212	Pulse	99	8819825	4493	1
Fage_P117b	212	Response	1	8824455	9123	1
Fage_P117b	212	Pulse	99	8832225	16893	1
Fage_P117b	213	Picture	Fixation Cross after Retrieval	8840156	0	1	124619	3	0	next	other	0
Fage_P117b	213	Pulse	99	8844625	4469	1
Fage_P117b	213	Pulse	99	8857024	16868	1
Fage_P117b	213	Pulse	99	8869424	29268	1
Fage_P117b	213	Pulse	99	8881824	41668	1
Fage_P117b	213	Pulse	99	8894223	54067	1
Fage_P117b	213	Pulse	99	8906623	66467	1
Fage_P117b	213	Pulse	99	8919023	78867	1
Fage_P117b	213	Pulse	99	8931423	91267	1
Fage_P117b	213	Pulse	99	8943822	103666	1
Fage_P117b	213	Pulse	99	8956222	116066	1
Fage_P117b	214	Picture	Encoding Sternberg Letters	8964775	0	2	24824	3	0	next	other	0
Fage_P117b	214	Pulse	99	8968622	3847	1
Fage_P117b	214	Pulse	99	8981021	16246	1
Fage_P117b	215	Picture	Fixation Cross Sternberg Letters after Encoding	8989599	0	1	12496	2	0	next	other	0
Fage_P117b	215	Pulse	99	8993421	3822	1
Fage_P117b	216	Picture	Stroop Sternberg	9002095	0	1	24824	2	0	next	incorrect	1005
Fage_P117b	216	Pulse	99	9005821	3726	1
Fage_P117b	216	Response	2	9012180	10085	1
Fage_P117b	216	Pulse	99	9018220	16125	1
Fage_P117b	217	Picture	Fixation Cross Sternberg Letters after Stroop	9026919	0	1	37319	2	0	next	other	0
Fage_P117b	217	Pulse	99	9030620	3701	1
Fage_P117b	217	Pulse	99	9043020	16101	1
Fage_P117b	217	Pulse	99	9055419	28500	1
Fage_P117b	218	Picture	Retrieval Sternberg Letters	9064238	0	1	24824	2	0	next	incorrect	1013
Fage_P117b	218	Pulse	99	9067819	3581	1
Fage_P117b	218	Response	2	9074099	9861	1
Fage_P117b	218	Pulse	99	9080219	15981	1
Fage_P117b	219	Picture	Fixation Cross after Retrieval	9089062	0	1	112291	2	0	next	other	0
Fage_P117b	219	Pulse	99	9092618	3556	1
Fage_P117b	219	Pulse	99	9105018	15956	1
Fage_P117b	219	Pulse	99	9117418	28356	1
Fage_P117b	219	Pulse	99	9129818	40756	1
Fage_P117b	219	Pulse	99	9142217	53155	1
Fage_P117b	219	Pulse	99	9154617	65555	1
Fage_P117b	219	Pulse	99	9167017	77955	1
Fage_P117b	219	Pulse	99	9179416	90354	1
Fage_P117b	219	Pulse	99	9191816	102754	1
Fage_P117b	220	Picture	Encoding Sternberg Letters	9201353	0	1	24824	2	0	next	other	0
Fage_P117b	220	Pulse	99	9204216	2863	1
Fage_P117b	220	Pulse	99	9216615	15262	1
Fage_P117b	221	Picture	Fixation Cross Sternberg Letters after Encoding	9226177	0	1	12495	2	0	next	other	0
Fage_P117b	221	Pulse	99	9229015	2838	1
Fage_P117b	222	Picture	Stroop Sternberg	9238672	0	1	24824	2	0	next	hit	1032
Fage_P117b	222	Pulse	99	9241415	2743	1
Fage_P117b	222	Response	1	9248285	9613	1
Fage_P117b	222	Pulse	99	9253824	15152	1
Fage_P117b	223	Picture	Fixation Cross Sternberg Letters after Stroop	9263496	0	1	37319	2	0	next	other	0
Fage_P117b	223	Pulse	99	9266224	2728	1
Fage_P117b	223	Pulse	99	9278624	15128	1
Fage_P117b	223	Pulse	99	9291024	27528	1
Fage_P117b	224	Picture	Retrieval Sternberg Letters	9300815	0	1	24824	2	0	next	incorrect	1040
Fage_P117b	224	Pulse	99	9303423	2608	1
Fage_P117b	224	Response	2	9310733	9918	1
Fage_P117b	224	Pulse	99	9315823	15008	1
Fage_P117b	225	Picture	Fixation Cross after Retrieval	9325639	0	1	124620	2	0	next	other	0
Fage_P117b	225	Pulse	99	9328223	2584	1
Fage_P117b	225	Pulse	99	9340622	14983	1
Fage_P117b	225	Pulse	99	9353022	27383	1
Fage_P117b	225	Pulse	99	9365422	39783	1
Fage_P117b	225	Pulse	99	9377821	52182	1
Fage_P117b	225	Pulse	99	9390221	64582	1
Fage_P117b	225	Pulse	99	9402621	76982	1
Fage_P117b	225	Pulse	99	9415020	89381	1
Fage_P117b	225	Pulse	99	9427420	101781	1
Fage_P117b	225	Pulse	99	9439820	114181	1
Fage_P117b	226	Picture	Encoding Sternberg Letters	9450259	0	1	24824	2	0	next	other	0
Fage_P117b	226	Pulse	99	9452220	1961	1
Fage_P117b	226	Pulse	99	9464619	14360	1
Fage_P117b	227	Picture	Fixation Cross Sternberg Letters after Encoding	9475083	0	1	12495	2	0	next	other	0
Fage_P117b	227	Pulse	99	9477019	1936	1
Fage_P117b	228	Picture	Stroop Sternberg	9487578	0	1	24824	2	0	next	incorrect	1060
Fage_P117b	228	Pulse	99	9489419	1841	1
Fage_P117b	228	Response	2	9497238	9660	1
Fage_P117b	228	Pulse	99	9501818	14240	1
Fage_P117b	229	Picture	Fixation Cross Sternberg Letters after Stroop	9512402	0	1	37319	2	0	next	other	0
Fage_P117b	229	Pulse	99	9514218	1816	1
Fage_P117b	229	Pulse	99	9526618	14216	1
Fage_P117b	229	Pulse	99	9539017	26615	1
Fage_P117b	230	Picture	Retrieval Sternberg Letters	9549721	0	1	24824	2	0	next	incorrect	1068
Fage_P117b	230	Pulse	99	9551417	1696	1
Fage_P117b	230	Response	2	9559597	9876	1
Fage_P117b	230	Pulse	99	9563817	14096	1
Fage_P117b	231	Picture	Fixation Cross after Retrieval	9574545	0	1	124620	2	0	next	other	0
Fage_P117b	231	Pulse	99	9576216	1671	1
Fage_P117b	231	Pulse	99	9588616	14071	1
Fage_P117b	231	Pulse	99	9601016	26471	1
Fage_P117b	231	Pulse	99	9613415	38870	1
Fage_P117b	231	Pulse	99	9625815	51270	1
Fage_P117b	231	Pulse	99	9638215	63670	1
Fage_P117b	231	Pulse	99	9650615	76070	1
Fage_P117b	231	Pulse	99	9663014	88469	1
Fage_P117b	231	Pulse	99	9675414	100869	1
Fage_P117b	231	Pulse	99	9687814	113269	1
Fage_P117b	232	Picture	Encoding Sternberg Letters	9699165	0	1	24824	2	0	next	other	0
Fage_P117b	232	Pulse	99	9700213	1048	1
Fage_P117b	232	Pulse	99	9712613	13448	1
Fage_P117b	233	Picture	Fixation Cross Sternberg Letters after Encoding	9723989	0	1	12495	2	0	next	other	0
Fage_P117b	233	Pulse	99	9725013	1024	1
Fage_P117b	234	Picture	Stroop Sternberg	9736484	0	1	24824	2	0	next	incorrect	1088
Fage_P117b	234	Pulse	99	9737412	928	1
Fage_P117b	234	Response	2	9743872	7388	1
Fage_P117b	234	Pulse	99	9749812	13328	1
Fage_P117b	235	Picture	Fixation Cross Sternberg Letters after Stroop	9761308	0	1	37319	2	0	next	other	0
Fage_P117b	235	Pulse	99	9762212	904	1
Fage_P117b	235	Pulse	99	9774611	13303	1
Fage_P117b	235	Pulse	99	9787011	25703	1
Fage_P117b	236	Picture	Retrieval Sternberg Letters	9798627	0	1	24824	2	0	next	incorrect	1096
Fage_P117b	236	Pulse	99	9799411	784	1
Fage_P117b	236	Response	2	9809251	10624	1
Fage_P117b	236	Pulse	99	9811810	13183	1
Fage_P117b	237	Picture	Fixation Cross after Retrieval	9823451	0	1	112291	2	0	next	other	0
Fage_P117b	237	Pulse	99	9824210	759	1
Fage_P117b	237	Pulse	99	9836610	13159	1
Fage_P117b	237	Pulse	99	9849010	25559	1
Fage_P117b	237	Pulse	99	9861409	37958	1
Fage_P117b	237	Pulse	99	9873809	50358	1
Fage_P117b	237	Pulse	99	9886209	62758	1
Fage_P117b	237	Pulse	99	9898608	75157	1
Fage_P117b	237	Pulse	99	9911008	87557	1
Fage_P117b	237	Pulse	99	9923408	99957	1
Fage_P117b	238	Picture	Encoding Sternberg Letters	9935742	0	1	24824	2	0	next	other	0
Fage_P117b	238	Pulse	99	9935808	66	1
Fage_P117b	238	Pulse	99	9948207	12465	1
Fage_P117b	239	Picture	Fixation Cross Sternberg Letters after Encoding	9960566	0	1	12495	2	0	next	other	0
Fage_P117b	239	Pulse	99	9960607	41	1
Fage_P117b	239	Pulse	99	9973007	12441	1
Fage_P117b	240	Picture	Stroop Sternberg	9973061	0	1	24824	2	0	next	incorrect	1115
Fage_P117b	240	Response	2	9980726	7665	1
Fage_P117b	240	Pulse	99	9985406	12345	1
Fage_P117b	240	Pulse	99	9997806	24745	1
Fage_P117b	241	Picture	Fixation Cross Sternberg Letters after Stroop	9997885	0	1	37319	2	0	next	other	0
Fage_P117b	241	Pulse	99	10010206	12321	1
Fage_P117b	241	Pulse	99	10022605	24720	1
Fage_P117b	241	Pulse	99	10035005	37120	1
Fage_P117b	242	Picture	Retrieval Sternberg Letters	10035204	0	1	24824	3	0	next	incorrect	1123
Fage_P117b	242	Response	2	10045255	10051	1
Fage_P117b	242	Pulse	99	10047404	12200	1
Fage_P117b	242	Pulse	99	10059804	24600	1
Fage_P117b	243	Picture	Fixation Cross after Retrieval	10060028	0	2	137115	3	0	next	other	0
Fage_P117b	243	Pulse	99	10072204	12176	1
Fage_P117b	243	Pulse	99	10084604	24576	1
Fage_P117b	243	Pulse	99	10097003	36975	1
Fage_P117b	243	Pulse	99	10109403	49375	1
Fage_P117b	243	Pulse	99	10121803	61775	1
Fage_P117b	243	Pulse	99	10134202	74174	1
Fage_P117b	243	Pulse	99	10146602	86574	1
Fage_P117b	243	Pulse	99	10159002	98974	1
Fage_P117b	243	Pulse	99	10171402	111374	1
Fage_P117b	243	Pulse	99	10183801	123773	1
Fage_P117b	243	Pulse	99	10196201	136173	1
Fage_P117b	244	Picture	Encoding Sternberg Letters	10197143	0	1	24824	2	0	next	other	0
Fage_P117b	244	Pulse	99	10208601	11458	1
Fage_P117b	244	Pulse	99	10221000	23857	1
Fage_P117b	245	Picture	Fixation Cross Sternberg Letters after Encoding	10221967	0	1	12495	3	0	next	other	0
Fage_P117b	245	Pulse	99	10233400	11433	1
Fage_P117b	246	Picture	Stroop Sternberg	10234462	0	2	24824	4	0	next	incorrect	1144
Fage_P117b	246	Response	2	10242430	7968	1
Fage_P117b	246	Pulse	99	10245800	11338	1
Fage_P117b	246	Pulse	99	10258199	23737	1
Fage_P117b	247	Picture	Fixation Cross Sternberg Letters after Stroop	10259286	0	2	37320	3	0	next	other	0
Fage_P117b	247	Pulse	99	10270599	11313	1
Fage_P117b	247	Pulse	99	10282999	23713	1
Fage_P117b	247	Pulse	99	10295398	36112	1
Fage_P117b	248	Picture	Retrieval Sternberg Letters	10296606	0	1	24824	2	0	next	incorrect	1152
Fage_P117b	248	Response	2	10307308	10702	1
Fage_P117b	248	Pulse	99	10307798	11192	1
Fage_P117b	248	Pulse	99	10320198	23592	1
Fage_P117b	249	Picture	Fixation Cross after Retrieval	10321430	0	1	149443	2	0	next	other	0
Fage_P117b	249	Pulse	99	10332598	11168	1
Fage_P117b	249	Pulse	99	10344997	23567	1
Fage_P117b	249	Pulse	99	10357397	35967	1
Fage_P117b	249	Pulse	99	10369797	48367	1
Fage_P117b	249	Pulse	99	10382196	60766	1
Fage_P117b	249	Pulse	99	10394596	73166	1
Fage_P117b	249	Pulse	99	10406996	85566	1
Fage_P117b	249	Pulse	99	10419395	97965	1
Fage_P117b	249	Pulse	99	10431795	110365	1
Fage_P117b	249	Pulse	99	10444195	122765	1
Fage_P117b	249	Pulse	99	10456594	135164	1
Fage_P117b	249	Pulse	99	10468994	147564	1
Fage_P117b	250	Picture	Encoding Sternberg Letters	10470873	0	1	24824	2	0	next	other	0
Fage_P117b	250	Pulse	99	10481394	10521	1
Fage_P117b	250	Pulse	99	10493794	22921	1
Fage_P117b	251	Picture	Fixation Cross Sternberg Letters after Encoding	10495697	0	1	12495	2	0	next	other	0
Fage_P117b	251	Pulse	99	10506193	10496	1
Fage_P117b	252	Picture	Stroop Sternberg	10508192	0	1	24824	3	0	next	hit	1174
Fage_P117b	252	Response	1	10515833	7641	1
Fage_P117b	252	Pulse	99	10518593	10401	1
Fage_P117b	252	Pulse	99	10530993	22801	1
Fage_P117b	253	Picture	Fixation Cross Sternberg Letters after Stroop	10533016	0	2	37320	3	0	next	other	0
Fage_P117b	253	Pulse	99	10543392	10376	1
Fage_P117b	253	Pulse	99	10555792	22776	1
Fage_P117b	253	Pulse	99	10568192	35176	1
Fage_P117b	254	Picture	Retrieval Sternberg Letters	10570336	0	1	24824	2	0	next	hit	1183
Fage_P117b	254	Pulse	99	10580591	10255	1
Fage_P117b	254	Response	1	10580781	10445	1
Fage_P117b	254	Pulse	99	10592991	22655	1
Fage_P117b	255	Picture	Fixation Cross after Retrieval	10595160	0	1	137114	2	0	next	other	0
Fage_P117b	255	Pulse	99	10605391	10231	1
Fage_P117b	255	Pulse	99	10617790	22630	1
Fage_P117b	255	Pulse	99	10630190	35030	1
Fage_P117b	255	Pulse	99	10642590	47430	1
Fage_P117b	255	Pulse	99	10654989	59829	1
Fage_P117b	255	Pulse	99	10667389	72229	1
Fage_P117b	255	Pulse	99	10679789	84629	1
Fage_P117b	255	Pulse	99	10692188	97028	1
Fage_P117b	255	Pulse	99	10704588	109428	1
Fage_P117b	255	Pulse	99	10716988	121828	1
Fage_P117b	255	Pulse	99	10729388	134228	1
Fage_P117b	256	Picture	Encoding Sternberg Letters	10732274	0	1	24824	2	0	next	other	0
Fage_P117b	256	Pulse	99	10741787	9513	1
Fage_P117b	256	Pulse	99	10754187	21913	1
Fage_P117b	257	Picture	Fixation Cross Sternberg Letters after Encoding	10757098	0	1	12496	2	0	next	other	0
Fage_P117b	257	Pulse	99	10766587	9489	1
Fage_P117b	258	Picture	Stroop Sternberg	10769594	0	1	24824	2	0	next	incorrect	1204
Fage_P117b	258	Pulse	99	10778986	9392	1
Fage_P117b	258	Response	2	10780056	10462	1
Fage_P117b	258	Pulse	99	10791386	21792	1
Fage_P117b	259	Picture	Fixation Cross Sternberg Letters after Stroop	10794418	0	1	37319	2	0	next	other	0
Fage_P117b	259	Pulse	99	10803786	9368	1
Fage_P117b	259	Pulse	99	10816185	21767	1
Fage_P117b	259	Pulse	99	10828585	34167	1
Fage_P117b	260	Picture	Retrieval Sternberg Letters	10831737	0	1	24824	2	0	next	incorrect	1212
Fage_P117b	260	Pulse	99	10840985	9248	1
Fage_P117b	260	Response	2	10844895	13158	1
Fage_P117b	260	Pulse	99	10853384	21647	1
Fage_P117b	261	Picture	Fixation Cross after Retrieval	10856561	0	1	112291	2	0	next	other	0
Fage_P117b	261	Pulse	99	10865784	9223	1
Fage_P117b	261	Pulse	99	10878184	21623	1
Fage_P117b	261	Pulse	99	10890584	34023	1
Fage_P117b	261	Pulse	99	10902983	46422	1
Fage_P117b	261	Pulse	99	10915383	58822	1
Fage_P117b	261	Pulse	99	10927783	71222	1
Fage_P117b	261	Pulse	99	10940182	83621	1
Fage_P117b	261	Pulse	99	10952582	96021	1
Fage_P117b	261	Pulse	99	10964982	108421	1
Fage_P117b	262	Picture	Encoding Sternberg Letters	10968852	0	1	24824	2	0	next	other	0
Fage_P117b	262	Pulse	99	10977381	8529	1
Fage_P117b	262	Pulse	99	10989781	20929	1
Fage_P117b	263	Picture	Fixation Cross Sternberg Letters after Encoding	10993676	0	1	12495	2	0	next	other	0
Fage_P117b	263	Pulse	99	11002181	8505	1
Fage_P117b	264	Picture	Stroop Sternberg	11006171	0	1	24824	2	0	next	incorrect	1231
Fage_P117b	264	Pulse	99	11014581	8410	1
Fage_P117b	264	Response	2	11014760	8589	1
Fage_P117b	264	Pulse	99	11026980	20809	1
Fage_P117b	265	Picture	Fixation Cross Sternberg Letters after Stroop	11030995	0	1	37319	2	0	next	other	0
Fage_P117b	265	Pulse	99	11039380	8385	1
Fage_P117b	265	Pulse	99	11051780	20785	1
Fage_P117b	265	Pulse	99	11064179	33184	1
Fage_P117b	266	Picture	Retrieval Sternberg Letters	11068314	0	1	24824	2	0	next	incorrect	1239
Fage_P117b	266	Pulse	99	11076579	8265	1
Fage_P117b	266	Response	2	11077469	9155	1
Fage_P117b	266	Pulse	99	11088989	20675	1
Fage_P117b	267	Picture	Fixation Cross after Retrieval	11093138	0	1	149444	2	0	next	other	0
Fage_P117b	267	Pulse	99	11101388	8250	1
Fage_P117b	267	Pulse	99	11113788	20650	1
Fage_P117b	267	Pulse	99	11126188	33050	1
Fage_P117b	267	Pulse	99	11138587	45449	1
Fage_P117b	267	Pulse	99	11150987	57849	1
Fage_P117b	267	Pulse	99	11163387	70249	1
Fage_P117b	267	Pulse	99	11175786	82648	1
Fage_P117b	267	Pulse	99	11188186	95048	1
Fage_P117b	267	Pulse	99	11200586	107448	1
Fage_P117b	267	Pulse	99	11212985	119847	1
Fage_P117b	267	Pulse	99	11225385	132247	1
Fage_P117b	267	Pulse	99	11237785	144647	1
Fage_P117b	268	Picture	Encoding Sternberg Letters	11242582	0	1	24824	2	0	next	other	0
Fage_P117b	268	Pulse	99	11250185	7603	1
Fage_P117b	268	Pulse	99	11262584	20002	1
Fage_P117b	269	Picture	Fixation Cross Sternberg Letters after Encoding	11267406	0	1	12495	2	0	next	other	0
Fage_P117b	269	Pulse	99	11274984	7578	1
Fage_P117b	270	Picture	Stroop Sternberg	11279901	0	1	24824	2	0	next	incorrect	1261
Fage_P117b	270	Pulse	99	11287384	7483	1
Fage_P117b	270	Response	2	11289543	9642	1
Fage_P117b	270	Pulse	99	11299783	19882	1
Fage_P117b	271	Picture	Fixation Cross Sternberg Letters after Stroop	11304725	0	1	37319	2	0	next	other	0
Fage_P117b	271	Pulse	99	11312183	7458	1
Fage_P117b	271	Pulse	99	11324583	19858	1
Fage_P117b	271	Pulse	99	11336982	32257	1
Fage_P117b	272	Picture	Retrieval Sternberg Letters	11342044	0	1	24824	2	0	next	hit	1269
Fage_P117b	272	Pulse	99	11349382	7338	1
Fage_P117b	272	Response	1	11354672	12628	1
Fage_P117b	272	Pulse	99	11361782	19738	1
Fage_P117b	273	Picture	Fixation Cross after Retrieval	11366868	0	1	124620	2	0	next	other	0
Fage_P117b	273	Pulse	99	11374181	7313	1
Fage_P117b	273	Pulse	99	11386581	19713	1
Fage_P117b	273	Pulse	99	11398981	32113	1
Fage_P117b	273	Pulse	99	11411380	44512	1
Fage_P117b	273	Pulse	99	11423780	56912	1
Fage_P117b	273	Pulse	99	11436180	69312	1
Fage_P117b	273	Pulse	99	11448580	81712	1
Fage_P117b	273	Pulse	99	11460979	94111	1
Fage_P117b	273	Pulse	99	11473379	106511	1
Fage_P117b	273	Pulse	99	11485779	118911	1
Fage_P117b	274	Picture	Encoding Sternberg Letters	11491488	0	1	24824	2	0	next	other	0
Fage_P117b	274	Pulse	99	11498178	6690	1
Fage_P117b	274	Pulse	99	11510578	19090	1
Fage_P117b	275	Picture	Fixation Cross Sternberg Letters after Encoding	11516312	0	1	12495	2	0	next	other	0
Fage_P117b	275	Pulse	99	11522978	6666	1
Fage_P117b	276	Picture	Stroop Sternberg	11528807	0	1	24824	2	0	next	incorrect	1289
Fage_P117b	276	Pulse	99	11535377	6570	1
Fage_P117b	276	Response	2	11540267	11460	1
Fage_P117b	276	Pulse	99	11547777	18970	1
Fage_P117b	277	Picture	Fixation Cross Sternberg Letters after Stroop	11553631	0	1	37319	2	0	next	other	0
Fage_P117b	277	Pulse	99	11560177	6546	1
Fage_P117b	277	Pulse	99	11572577	18946	1
Fage_P117b	277	Pulse	99	11584976	31345	1
Fage_P117b	278	Picture	Retrieval Sternberg Letters	11590950	0	1	24824	2	0	next	hit	1297
Fage_P117b	278	Pulse	99	11597376	6426	1
Fage_P117b	278	Response	1	11597836	6886	1
Fage_P117b	278	Pulse	99	11609776	18826	1
Fage_P117b	279	Picture	Fixation Cross after Retrieval	11615774	0	1	112291	2	0	next	other	0
Fage_P117b	279	Pulse	99	11622175	6401	1
Fage_P117b	279	Pulse	99	11634575	18801	1
Fage_P117b	279	Pulse	99	11646975	31201	1
Fage_P117b	279	Pulse	99	11659374	43600	1
Fage_P117b	279	Pulse	99	11671774	56000	1
Fage_P117b	279	Pulse	99	11684174	68400	1
Fage_P117b	279	Pulse	99	11696573	80799	1
Fage_P117b	279	Pulse	99	11708973	93199	1
Fage_P117b	279	Pulse	99	11721373	105599	1
Fage_P117b	280	Picture	Encoding Sternberg Letters	11728065	0	1	24824	2	0	next	other	0
Fage_P117b	280	Pulse	99	11733773	5708	1
Fage_P117b	280	Pulse	99	11746172	18107	1
Fage_P117b	281	Picture	Fixation Cross Sternberg Letters after Encoding	11752889	0	1	12495	2	0	next	other	0
Fage_P117b	281	Pulse	99	11758572	5683	1
Fage_P117b	282	Picture	Stroop Sternberg	11765384	0	1	24824	2	0	next	hit	1316
Fage_P117b	282	Pulse	99	11770972	5588	1
Fage_P117b	282	Response	1	11774031	8647	1
Fage_P117b	282	Pulse	99	11783371	17987	1
Fage_P117b	283	Picture	Fixation Cross Sternberg Letters after Stroop	11790208	0	1	37319	2	0	next	other	0
Fage_P117b	283	Pulse	99	11795771	5563	1
Fage_P117b	283	Pulse	99	11808171	17963	1
Fage_P117b	283	Pulse	99	11820570	30362	1
Fage_P117b	284	Picture	Retrieval Sternberg Letters	11827527	0	1	24824	2	0	next	hit	1323
Fage_P117b	284	Response	1	11832730	5203	1
Fage_P117b	284	Pulse	99	11832970	5443	1
Fage_P117b	284	Pulse	99	11845370	17843	1
Fage_P117b	285	Picture	Fixation Cross after Retrieval	11852351	0	1	137115	2	0	next	other	0
Fage_P117b	285	Pulse	99	11857769	5418	1
Fage_P117b	285	Pulse	99	11870169	17818	1
Fage_P117b	285	Pulse	99	11882569	30218	1
Fage_P117b	285	Pulse	99	11894968	42617	1
Fage_P117b	285	Pulse	99	11907368	55017	1
Fage_P117b	285	Pulse	99	11919768	67417	1
Fage_P117b	285	Pulse	99	11932168	79817	1
Fage_P117b	285	Pulse	99	11944567	92216	1
Fage_P117b	285	Pulse	99	11956967	104616	1
Fage_P117b	285	Pulse	99	11969367	117016	1
Fage_P117b	285	Pulse	99	11981766	129415	1
Fage_P117b	286	Picture	Encoding Sternberg Letters	11989466	0	1	24824	2	0	next	other	0
Fage_P117b	286	Pulse	99	11994166	4700	1
Fage_P117b	286	Pulse	99	12006566	17100	1
Fage_P117b	287	Picture	Fixation Cross Sternberg Letters after Encoding	12014290	0	1	12495	2	0	next	other	0
Fage_P117b	287	Pulse	99	12018965	4675	1
Fage_P117b	288	Picture	Stroop Sternberg	12026785	0	1	24824	2	0	next	hit	1345
Fage_P117b	288	Pulse	99	12031365	4580	1
Fage_P117b	288	Response	1	12034105	7320	1
Fage_P117b	288	Pulse	99	12043765	16980	1
Fage_P117b	289	Picture	Fixation Cross Sternberg Letters after Stroop	12051609	0	1	37320	2	0	next	other	0
Fage_P117b	289	Pulse	99	12056164	4555	1
Fage_P117b	289	Pulse	99	12068564	16955	1
Fage_P117b	289	Pulse	99	12080964	29355	1
Fage_P117b	290	Picture	Retrieval Sternberg Letters	12088929	0	1	24824	2	0	next	incorrect	1353
Fage_P117b	290	Pulse	99	12093364	4435	1
Fage_P117b	290	Response	2	12099563	10634	1
Fage_P117b	290	Pulse	99	12105763	16834	1
Fage_P117b	291	Picture	Fixation Cross after Retrieval	12113753	0	1	112290	3	0	next	other	0
Fage_P117b	291	Pulse	99	12118163	4410	1
Fage_P117b	291	Pulse	99	12130563	16810	1
Fage_P117b	291	Pulse	99	12142962	29209	1
Fage_P117b	291	Pulse	99	12155362	41609	1
Fage_P117b	291	Pulse	99	12167762	54009	1
Fage_P117b	291	Pulse	99	12180161	66408	1
Fage_P117b	291	Pulse	99	12192561	78808	1
Fage_P117b	291	Pulse	99	12204961	91208	1
Fage_P117b	291	Pulse	99	12217360	103607	1
Fage_P117b	292	Picture	End Sternberg	12226043	0	2	37320	3	0	next	other	0
Fage_P117b	292	Pulse	99	12229760	3717	1
Fage_P117b	292	Pulse	99	12242160	16117	1
Fage_P117b	292	Pulse	99	12254559	28516	1
Fage_P117b	293	Picture	Instruction Stroop	12263363	0	1	37319	2	0	next	other	0
Fage_P117b	293	Pulse	99	12266959	3596	1
Fage_P117b	293	Pulse	99	12279359	15996	1
Fage_P117b	293	Pulse	99	12291759	28396	1
Fage_P117b	294	Picture	stroop neutral close	12300682	0	1	24990	3	0	next	incorrect	1375
Fage_P117b	294	Pulse	99	12304158	3476	1
Fage_P117b	294	Response	2	12314148	13466	1
Fage_P117b	294	Pulse	99	12316558	15876	1
Fage_P117b	295	Picture	stroop neutral close	12325672	0	2	24824	4	0	next	hit	1379
Fage_P117b	295	Pulse	99	12328958	3286	1
Fage_P117b	295	Response	1	12331897	6225	1
Fage_P117b	295	Pulse	99	12341357	15685	1
Fage_P117b	296	Picture	stroop neutral close	12350496	0	2	24824	4	0	next	incorrect	1383
Fage_P117b	296	Pulse	99	12353757	3261	1
Fage_P117b	296	Response	2	12359007	8511	1
Fage_P117b	296	Pulse	99	12366157	15661	1
Fage_P117b	297	Picture	stroop neutral close	12375320	0	2	24991	3	0	next	incorrect	1387
Fage_P117b	297	Pulse	99	12378556	3236	1
Fage_P117b	297	Response	2	12384696	9376	1
Fage_P117b	297	Pulse	99	12390956	15636	1
Fage_P117b	298	Picture	stroop neutral close	12400311	0	1	24824	2	0	next	hit	1391
Fage_P117b	298	Pulse	99	12403356	3045	1
Fage_P117b	298	Response	1	12407926	7615	1
Fage_P117b	298	Pulse	99	12415755	15444	1
Fage_P117b	299	Picture	stroop neutral close	12425135	0	1	24824	2	0	next	incorrect	1395
Fage_P117b	299	Pulse	99	12428155	3020	1
Fage_P117b	299	Response	2	12433095	7960	1
Fage_P117b	299	Pulse	99	12440555	15420	1
Fage_P117b	300	Picture	Fixation Cross Stroop	12449959	0	1	124619	3	0	next	other	0
Fage_P117b	300	Pulse	99	12452955	2996	1
Fage_P117b	300	Pulse	99	12465354	15395	1
Fage_P117b	300	Pulse	99	12477754	27795	1
Fage_P117b	300	Pulse	99	12490154	40195	1
Fage_P117b	300	Pulse	99	12502553	52594	1
Fage_P117b	300	Pulse	99	12514953	64994	1
Fage_P117b	300	Pulse	99	12527353	77394	1
Fage_P117b	300	Pulse	99	12539752	89793	1
Fage_P117b	300	Pulse	99	12552152	102193	1
Fage_P117b	300	Pulse	99	12564552	114593	1
Fage_P117b	301	Picture	stroop neutral close	12574578	0	2	24824	3	0	next	hit	1410
Fage_P117b	301	Pulse	99	12576952	2374	1
Fage_P117b	301	Response	1	12581851	7273	1
Fage_P117b	301	Pulse	99	12589351	14773	1
Fage_P117b	302	Picture	stroop neutral close	12599402	0	1	24824	2	0	next	incorrect	1414
Fage_P117b	302	Pulse	99	12601751	2349	1
Fage_P117b	302	Response	2	12609421	10019	1
Fage_P117b	302	Pulse	99	12614150	14748	1
Fage_P117b	303	Picture	stroop neutral close	12624226	0	1	24824	2	0	next	incorrect	1418
Fage_P117b	303	Pulse	99	12626550	2324	1
Fage_P117b	303	Response	2	12634180	9954	1
Fage_P117b	303	Pulse	99	12638950	14724	1
Fage_P117b	304	Picture	stroop neutral close	12649050	0	1	24824	2	0	next	incorrect	1422
Fage_P117b	304	Pulse	99	12651350	2300	1
Fage_P117b	304	Response	2	12656739	7689	1
Fage_P117b	304	Pulse	99	12663749	14699	1
Fage_P117b	305	Picture	stroop neutral close	12673874	0	1	24991	2	0	next	hit	1426
Fage_P117b	305	Pulse	99	12676149	2275	1
Fage_P117b	305	Response	1	12680959	7085	1
Fage_P117b	305	Pulse	99	12688549	14675	1
Fage_P117b	306	Picture	stroop neutral close	12698865	0	1	24824	2	0	next	incorrect	1430
Fage_P117b	306	Pulse	99	12700948	2083	1
Fage_P117b	306	Response	2	12708328	9463	1
Fage_P117b	306	Pulse	99	12713348	14483	1
Fage_P117b	307	Picture	Fixation Cross Stroop	12723689	0	1	124619	2	0	next	other	0
Fage_P117b	307	Pulse	99	12725748	2059	1
Fage_P117b	307	Pulse	99	12738147	14458	1
Fage_P117b	307	Pulse	99	12750547	26858	1
Fage_P117b	307	Pulse	99	12762947	39258	1
Fage_P117b	307	Pulse	99	12775347	51658	1
Fage_P117b	307	Pulse	99	12787746	64057	1
Fage_P117b	307	Pulse	99	12800146	76457	1
Fage_P117b	307	Pulse	99	12812546	88857	1
Fage_P117b	307	Pulse	99	12824945	101256	1
Fage_P117b	307	Pulse	99	12837345	113656	1
Fage_P117b	308	Picture	stroop neutral close	12848308	0	1	24991	2	0	next	hit	1445
Fage_P117b	308	Pulse	99	12849745	1437	1
Fage_P117b	308	Response	1	12856854	8546	1
Fage_P117b	308	Pulse	99	12862144	13836	1
Fage_P117b	309	Picture	stroop neutral close	12873299	0	1	24824	2	0	next	incorrect	1449
Fage_P117b	309	Pulse	99	12874544	1245	1
Fage_P117b	309	Response	2	12883834	10535	1
Fage_P117b	309	Pulse	99	12886944	13645	1
Fage_P117b	310	Picture	stroop neutral close	12898123	0	1	24824	2	0	next	incorrect	1453
Fage_P117b	310	Pulse	99	12899343	1220	1
Fage_P117b	310	Response	2	12909153	11030	1
Fage_P117b	310	Pulse	99	12911743	13620	1
Fage_P117b	311	Picture	stroop neutral close	12922947	0	1	24990	3	0	next	incorrect	1457
Fage_P117b	311	Pulse	99	12924153	1206	1
Fage_P117b	311	Response	2	12934423	11476	1
Fage_P117b	311	Pulse	99	12936542	13595	1
Fage_P117b	312	Picture	stroop neutral close	12947937	0	2	24824	3	0	next	hit	1461
Fage_P117b	312	Pulse	99	12948942	1005	1
Fage_P117b	312	Response	1	12958842	10905	1
Fage_P117b	312	Pulse	99	12961352	13415	1
Fage_P117b	313	Picture	stroop neutral close	12972761	0	1	24824	2	0	next	hit	1465
Fage_P117b	313	Pulse	99	12973752	991	1
Fage_P117b	313	Response	1	12983461	10700	1
Fage_P117b	313	Pulse	99	12986151	13390	1
Fage_P117b	314	Picture	Fixation Cross Stroop	12997585	0	1	124620	2	0	next	other	0
Fage_P117b	314	Pulse	99	12998551	966	1
Fage_P117b	314	Pulse	99	13010951	13366	1
Fage_P117b	314	Pulse	99	13023350	25765	1
Fage_P117b	314	Pulse	99	13035750	38165	1
Fage_P117b	314	Pulse	99	13048150	50565	1
Fage_P117b	314	Pulse	99	13060549	62964	1
Fage_P117b	314	Pulse	99	13072949	75364	1
Fage_P117b	314	Pulse	99	13085349	87764	1
Fage_P117b	314	Pulse	99	13097748	100163	1
Fage_P117b	314	Pulse	99	13110148	112563	1
Fage_P117b	315	Picture	stroop neutral close	13122205	0	1	24824	2	0	next	incorrect	1480
Fage_P117b	315	Pulse	99	13122548	343	1
Fage_P117b	315	Response	2	13133537	11332	1
Fage_P117b	315	Pulse	99	13134947	12742	1
Fage_P117b	316	Picture	stroop neutral close	13147029	0	1	24824	2	0	next	hit	1484
Fage_P117b	316	Pulse	99	13147347	318	1
Fage_P117b	316	Response	1	13156087	9058	1
Fage_P117b	316	Pulse	99	13159747	12718	1
Fage_P117b	317	Picture	stroop neutral close	13171853	0	1	24824	2	0	next	incorrect	1488
Fage_P117b	317	Pulse	99	13172147	294	1
Fage_P117b	317	Response	2	13180766	8913	1
Fage_P117b	317	Pulse	99	13184546	12693	1
Fage_P117b	318	Picture	stroop neutral close	13196677	0	1	24990	2	0	next	incorrect	1492
Fage_P117b	318	Pulse	99	13196946	269	1
Fage_P117b	318	Response	2	13205536	8859	1
Fage_P117b	318	Pulse	99	13209345	12668	1
Fage_P117b	319	Picture	stroop neutral close	13221667	0	1	24824	2	0	next	incorrect	1496
Fage_P117b	319	Pulse	99	13221745	78	1
Fage_P117b	319	Response	2	13231145	9478	1
Fage_P117b	319	Pulse	99	13234145	12478	1
Fage_P117b	320	Picture	stroop neutral close	13246491	0	1	24824	2	0	next	incorrect	1500
Fage_P117b	320	Pulse	99	13246545	54	1
Fage_P117b	320	Response	2	13254005	7514	1
Fage_P117b	320	Pulse	99	13258944	12453	1
Fage_P117b	321	Picture	Fixation Cross Stroop	13271315	0	1	124620	2	0	next	other	0
Fage_P117b	321	Pulse	99	13271344	29	1
Fage_P117b	321	Pulse	99	13283744	12429	1
Fage_P117b	321	Pulse	99	13296143	24828	1
Fage_P117b	321	Pulse	99	13308543	37228	1
Fage_P117b	321	Pulse	99	13320943	49628	1
Fage_P117b	321	Pulse	99	13333342	62027	1
Fage_P117b	321	Pulse	99	13345742	74427	1
Fage_P117b	321	Pulse	99	13358142	86827	1
Fage_P117b	321	Pulse	99	13370542	99227	1
Fage_P117b	321	Pulse	99	13382941	111626	1
Fage_P117b	321	Pulse	99	13395341	124026	1
Fage_P117b	322	Picture	stroop maximum incongruent	13395935	0	1	24824	2	0	next	hit	1516
Fage_P117b	322	Pulse	99	13407741	11806	1
Fage_P117b	322	Response	1	13408940	13005	1
Fage_P117b	322	Pulse	99	13420140	24205	1
Fage_P117b	323	Picture	stroop maximum incongruent	13420759	0	1	24824	2	0	next	hit	1519
Fage_P117b	323	Response	1	13430690	9931	1
Fage_P117b	323	Pulse	99	13432540	11781	1
Fage_P117b	323	Pulse	99	13444940	24181	1
Fage_P117b	324	Picture	stroop maximum incongruent	13445583	0	1	24990	2	0	next	hit	1523
Fage_P117b	324	Response	1	13452120	6537	1
Fage_P117b	324	Pulse	99	13457339	11756	1
Fage_P117b	324	Pulse	99	13469739	24156	1
Fage_P117b	325	Picture	stroop maximum incongruent	13470573	0	1	24824	3	0	next	incorrect	1527
Fage_P117b	325	Response	2	13478519	7946	1
Fage_P117b	325	Pulse	99	13482139	11566	1
Fage_P117b	325	Pulse	99	13494539	23966	1
Fage_P117b	326	Picture	stroop maximum incongruent	13495397	0	2	24824	3	0	next	hit	1531
Fage_P117b	326	Response	1	13503348	7951	1
Fage_P117b	326	Pulse	99	13506938	11541	1
Fage_P117b	326	Pulse	99	13519338	23941	1
Fage_P117b	327	Picture	stroop maximum incongruent	13520221	0	1	24824	2	0	next	incorrect	1535
Fage_P117b	327	Response	2	13529388	9167	1
Fage_P117b	327	Pulse	99	13531737	11516	1
Fage_P117b	327	Pulse	99	13544137	23916	1
Fage_P117b	328	Picture	Fixation Cross Stroop	13545045	0	1	124620	2	0	next	other	0
Fage_P117b	328	Pulse	99	13556537	11492	1
Fage_P117b	328	Pulse	99	13568937	23892	1
Fage_P117b	328	Pulse	99	13581336	36291	1
Fage_P117b	328	Pulse	99	13593736	48691	1
Fage_P117b	328	Pulse	99	13606136	61091	1
Fage_P117b	328	Pulse	99	13618535	73490	1
Fage_P117b	328	Pulse	99	13630935	85890	1
Fage_P117b	328	Pulse	99	13643335	98290	1
Fage_P117b	328	Pulse	99	13655734	110689	1
Fage_P117b	328	Pulse	99	13668134	123089	1
Fage_P117b	329	Picture	stroop maximum incongruent	13669665	0	1	24824	2	0	next	incorrect	1551
Fage_P117b	329	Pulse	99	13680534	10869	1
Fage_P117b	329	Response	2	13681034	11369	1
Fage_P117b	329	Pulse	99	13692934	23269	1
Fage_P117b	330	Picture	stroop maximum incongruent	13694489	0	1	24824	2	0	next	incorrect	1554
Fage_P117b	330	Response	2	13703233	8744	1
Fage_P117b	330	Pulse	99	13705333	10844	1
Fage_P117b	330	Pulse	99	13717733	23244	1
Fage_P117b	331	Picture	stroop maximum incongruent	13719313	0	1	24823	3	0	next	hit	1558
Fage_P117b	331	Response	1	13726903	7590	1
Fage_P117b	331	Pulse	99	13730132	10819	1
Fage_P117b	331	Pulse	99	13742532	23219	1
Fage_P117b	332	Picture	stroop maximum incongruent	13744136	0	2	24824	4	0	next	hit	1562
Fage_P117b	332	Response	1	13754142	10006	1
Fage_P117b	332	Pulse	99	13754932	10796	1
Fage_P117b	332	Pulse	99	13767332	23196	1
Fage_P117b	333	Picture	stroop maximum incongruent	13768960	0	2	24825	3	0	next	hit	1566
Fage_P117b	333	Response	1	13777192	8232	1
Fage_P117b	333	Pulse	99	13779731	10771	1
Fage_P117b	333	Pulse	99	13792131	23171	1
Fage_P117b	334	Picture	stroop maximum incongruent	13793785	0	1	24823	3	0	next	incorrect	1570
Fage_P117b	334	Response	2	13802711	8926	1
Fage_P117b	334	Pulse	99	13804531	10746	1
Fage_P117b	334	Pulse	99	13816930	23145	1
Fage_P117b	335	Picture	Fixation Cross Stroop	13818608	0	2	124620	3	0	next	other	0
Fage_P117b	335	Pulse	99	13829330	10722	1
Fage_P117b	335	Pulse	99	13841730	23122	1
Fage_P117b	335	Pulse	99	13854129	35521	1
Fage_P117b	335	Pulse	99	13866529	47921	1
Fage_P117b	335	Pulse	99	13878929	60321	1
Fage_P117b	335	Pulse	99	13891329	72721	1
Fage_P117b	335	Pulse	99	13903728	85120	1
Fage_P117b	335	Pulse	99	13916128	97520	1
Fage_P117b	335	Pulse	99	13928528	109920	1
Fage_P117b	335	Pulse	99	13940927	122319	1
Fage_P117b	336	Picture	stroop maximum incongruent	13943228	0	1	24824	2	0	next	hit	1585
Fage_P117b	336	Response	1	13951807	8579	1
Fage_P117b	336	Pulse	99	13953327	10099	1
Fage_P117b	336	Pulse	99	13965727	22499	1
Fage_P117b	337	Picture	stroop maximum incongruent	13968052	0	1	24824	2	0	next	hit	1589
Fage_P117b	337	Response	1	13977877	9825	1
Fage_P117b	337	Pulse	99	13978126	10074	1
Fage_P117b	337	Pulse	99	13990526	22474	1
Fage_P117b	338	Picture	stroop maximum incongruent	13992876	0	1	24824	2	0	next	incorrect	1593
Fage_P117b	338	Response	2	14001966	9090	1
Fage_P117b	338	Pulse	99	14002926	10050	1
Fage_P117b	338	Pulse	99	14015325	22449	1
Fage_P117b	339	Picture	stroop maximum incongruent	14017700	0	1	24824	2	0	next	hit	1598
Fage_P117b	339	Pulse	99	14027725	10025	1
Fage_P117b	339	Response	1	14028785	11085	1
Fage_P117b	339	Pulse	99	14040125	22425	1
Fage_P117b	340	Picture	stroop maximum incongruent	14042524	0	1	24824	2	0	next	hit	1601
Fage_P117b	340	Response	1	14051635	9111	1
Fage_P117b	340	Pulse	99	14052524	10000	1
Fage_P117b	340	Pulse	99	14064924	22400	1
Fage_P117b	341	Picture	stroop maximum incongruent	14067348	0	1	24824	2	0	next	incorrect	1605
Fage_P117b	341	Response	2	14076724	9376	1
Fage_P117b	341	Pulse	99	14077324	9976	1
Fage_P117b	341	Pulse	99	14089724	22376	1
Fage_P117b	342	Picture	Fixation Cross Stroop	14092172	0	1	124619	2	0	next	other	0
Fage_P117b	342	Pulse	99	14102123	9951	1
Fage_P117b	342	Pulse	99	14114523	22351	1
Fage_P117b	342	Pulse	99	14126923	34751	1
Fage_P117b	342	Pulse	99	14139322	47150	1
Fage_P117b	342	Pulse	99	14151722	59550	1
Fage_P117b	342	Pulse	99	14164122	71950	1
Fage_P117b	342	Pulse	99	14176521	84349	1
Fage_P117b	342	Pulse	99	14188921	96749	1
Fage_P117b	342	Pulse	99	14201321	109149	1
Fage_P117b	342	Pulse	99	14213721	121549	1
Fage_P117b	343	Picture	stroop maximum incongruent	14216791	0	1	24824	2	0	next	incorrect	1620
Fage_P117b	343	Response	2	14224740	7949	1
Fage_P117b	343	Pulse	99	14226120	9329	1
Fage_P117b	343	Pulse	99	14238520	21729	1
Fage_P117b	344	Picture	stroop maximum incongruent	14241615	0	1	24824	2	0	next	hit	1624
Fage_P117b	344	Response	1	14250110	8495	1
Fage_P117b	344	Pulse	99	14250919	9304	1
Fage_P117b	344	Pulse	99	14263319	21704	1
Fage_P117b	345	Picture	stroop maximum incongruent	14266439	0	1	24824	2	0	next	incorrect	1628
Fage_P117b	345	Response	2	14274739	8300	1
Fage_P117b	345	Pulse	99	14275719	9280	1
Fage_P117b	345	Pulse	99	14288119	21680	1
Fage_P117b	346	Picture	stroop maximum incongruent	14291263	0	1	24991	2	0	next	incorrect	1633
Fage_P117b	346	Pulse	99	14300518	9255	1
Fage_P117b	346	Response	2	14301228	9965	1
Fage_P117b	346	Pulse	99	14312918	21655	1
Fage_P117b	347	Picture	stroop maximum incongruent	14316254	0	1	24824	2	0	next	incorrect	1637
Fage_P117b	347	Pulse	99	14325318	9064	1
Fage_P117b	347	Response	2	14329278	13024	1
Fage_P117b	347	Pulse	99	14337717	21463	1
Fage_P117b	348	Picture	stroop maximum incongruent	14341078	0	1	24824	2	0	next	incorrect	1641
Fage_P117b	348	Pulse	99	14350117	9039	1
Fage_P117b	348	Response	2	14356287	15209	1
Fage_P117b	348	Pulse	99	14362517	21439	1
Fage_P117b	349	Picture	Fixation Cross Stroop	14365902	0	1	124619	2	0	next	other	0
Fage_P117b	349	Pulse	99	14374917	9015	1
Fage_P117b	349	Pulse	99	14387316	21414	1
Fage_P117b	349	Pulse	99	14399716	33814	1
Fage_P117b	349	Pulse	99	14412116	46214	1
Fage_P117b	349	Pulse	99	14424515	58613	1
Fage_P117b	349	Pulse	99	14436915	71013	1
Fage_P117b	349	Pulse	99	14449315	83413	1
Fage_P117b	349	Pulse	99	14461714	95812	1
Fage_P117b	349	Pulse	99	14474114	108212	1
Fage_P117b	349	Pulse	99	14486514	120612	1
Fage_P117b	350	Picture	End Stroop	14490521	0	1	43797	2	0	next	other	0
Fage_P117b	350	Pulse	99	14498913	8392	1
Fage_P117b	350	Pulse	99	14511313	20792	1
Fage_P117b	350	Pulse	99	14523713	33192	1
