# Supplementary material for: Towards clinical applicability of fMRI via systematic filtering
Source: PLoS One. 2025 May 12;20(5):e0321088. doi: 10.1371/journal.pone.0321088 (PMC12068634; doi:10.1371/journal.pone.0321088)
Supplement: S1 Code — (ZIP) [file pone.0321088.s001.zip › PLOS_DATA_CODE/Logfiles/Fage_P120a-fage.log]

Scenario - Fage Final
Logfile written - 02/04/2014 18:10:11

Subject	Trial	Event Type	Code	Time	TTime	Uncertainty	Duration	Uncertainty	ReqTime	ReqDur	Stim Type	Pair Index

FAge_P120a	1	Pulse	99	920079	930074	1
FAge_P120a	2	Picture	Instruction Sternberg Symbols	920308	0	1	37319	2	0	next	other	0
FAge_P120a	2	Pulse	99	932478	12170	1
FAge_P120a	2	Pulse	99	944878	24570	1
FAge_P120a	2	Pulse	99	957277	36969	1
FAge_P120a	3	Picture	Encoding Sternberg Symbols	957627	0	1	24824	2	0	next	other	0
FAge_P120a	3	Pulse	99	969677	12050	1
FAge_P120a	3	Pulse	99	982077	24450	1
FAge_P120a	4	Picture	Fixation Cross Sternberg Symbols after Encoding	982451	0	1	12495	2	0	next	other	0
FAge_P120a	4	Pulse	99	994476	12025	1
FAge_P120a	5	Picture	Stroop Sternberg	994946	0	1	24824	2	0	next	incorrect	12
FAge_P120a	5	Response	2	1005556	10610	1
FAge_P120a	5	Pulse	99	1006876	11930	1
FAge_P120a	5	Pulse	99	1019276	24330	1
FAge_P120a	6	Picture	Fixation Cross Sternberg Symbols after Stroop	1019770	0	1	37319	2	0	next	other	0
FAge_P120a	6	Pulse	99	1031675	11905	1
FAge_P120a	6	Pulse	99	1044075	24305	1
FAge_P120a	6	Pulse	99	1056474	36704	1
FAge_P120a	7	Picture	Retrieval Sternberg Symbols	1057089	0	1	24824	2	0	next	hit	20
FAge_P120a	7	Response	1	1067894	10805	1
FAge_P120a	7	Pulse	99	1068874	11785	1
FAge_P120a	7	Pulse	99	1081274	24185	1
FAge_P120a	8	Picture	Fixation Cross after Retrieval	1081913	0	1	112290	2	0	next	other	0
FAge_P120a	8	Pulse	99	1093673	11760	1
FAge_P120a	8	Pulse	99	1106073	24160	1
FAge_P120a	8	Pulse	99	1118473	36560	1
FAge_P120a	8	Pulse	99	1130872	48959	1
FAge_P120a	8	Pulse	99	1143272	61359	1
FAge_P120a	8	Pulse	99	1155671	73758	1
FAge_P120a	8	Pulse	99	1168071	86158	1
FAge_P120a	8	Pulse	99	1180471	98558	1
FAge_P120a	8	Pulse	99	1192870	110957	1
FAge_P120a	9	Picture	Encoding Sternberg Symbols	1194203	0	1	24824	2	0	next	other	0
FAge_P120a	9	Pulse	99	1205270	11067	1
FAge_P120a	9	Pulse	99	1217669	23466	1
FAge_P120a	10	Picture	Fixation Cross Sternberg Symbols after Encoding	1219027	0	1	12495	2	0	next	other	0
FAge_P120a	10	Pulse	99	1230079	11052	1
FAge_P120a	11	Picture	Stroop Sternberg	1231522	0	1	24824	2	0	next	incorrect	39
FAge_P120a	11	Response	2	1240359	8837	1
FAge_P120a	11	Pulse	99	1242479	10957	1
FAge_P120a	11	Pulse	99	1254878	23356	1
FAge_P120a	12	Picture	Fixation Cross Sternberg Symbols after Stroop	1256346	0	1	37319	2	0	next	other	0
FAge_P120a	12	Pulse	99	1267278	10932	1
FAge_P120a	12	Pulse	99	1279678	23332	1
FAge_P120a	12	Pulse	99	1292077	35731	1
FAge_P120a	13	Picture	Retrieval Sternberg Symbols	1293665	0	1	24824	2	0	next	hit	48
FAge_P120a	13	Pulse	99	1304477	10812	1
FAge_P120a	13	Response	1	1311777	18112	1
FAge_P120a	13	Pulse	99	1316876	23211	1
FAge_P120a	14	Picture	Fixation Cross after Retrieval	1318489	0	1	149442	2	0	next	other	0
FAge_P120a	14	Pulse	99	1329276	10787	1
FAge_P120a	14	Pulse	99	1341676	23187	1
FAge_P120a	14	Pulse	99	1354075	35586	1
FAge_P120a	14	Pulse	99	1366475	47986	1
FAge_P120a	14	Pulse	99	1378874	60385	1
FAge_P120a	14	Pulse	99	1391274	72785	1
FAge_P120a	14	Pulse	99	1403674	85185	1
FAge_P120a	14	Pulse	99	1416073	97584	1
FAge_P120a	14	Pulse	99	1428473	109984	1
FAge_P120a	14	Pulse	99	1440873	122384	1
FAge_P120a	14	Pulse	99	1453272	134783	1
FAge_P120a	14	Pulse	99	1465672	147183	1
FAge_P120a	15	Picture	Encoding Sternberg Symbols	1467931	0	1	24824	2	0	next	other	0
FAge_P120a	15	Pulse	99	1478071	10140	1
FAge_P120a	15	Pulse	99	1490471	22540	1
FAge_P120a	16	Picture	Fixation Cross Sternberg Symbols after Encoding	1492755	0	1	12495	2	0	next	other	0
FAge_P120a	16	Pulse	99	1502871	10116	1
FAge_P120a	17	Picture	Stroop Sternberg	1505250	0	1	24824	2	0	next	hit	70
FAge_P120a	17	Pulse	99	1515270	10020	1
FAge_P120a	17	Response	1	1515820	10570	1
FAge_P120a	17	Pulse	99	1527670	22420	1
FAge_P120a	18	Picture	Fixation Cross Sternberg Symbols after Stroop	1530074	0	1	37318	3	0	next	other	0
FAge_P120a	18	Pulse	99	1540069	9995	1
FAge_P120a	18	Pulse	99	1552469	22395	1
FAge_P120a	18	Pulse	99	1564869	34795	1
FAge_P120a	19	Picture	Retrieval Sternberg Symbols	1567392	0	2	24825	3	0	next	hit	78
FAge_P120a	19	Pulse	99	1577268	9876	1
FAge_P120a	19	Response	1	1582538	15146	1
FAge_P120a	19	Pulse	99	1589668	22276	1
FAge_P120a	20	Picture	Fixation Cross after Retrieval	1592217	0	1	124618	3	0	next	other	0
FAge_P120a	20	Pulse	99	1602068	9851	1
FAge_P120a	20	Pulse	99	1614467	22250	1
FAge_P120a	20	Pulse	99	1626867	34650	1
FAge_P120a	20	Pulse	99	1639266	47049	1
FAge_P120a	20	Pulse	99	1651666	59449	1
FAge_P120a	20	Pulse	99	1664066	71849	1
FAge_P120a	20	Pulse	99	1676465	84248	1
FAge_P120a	20	Pulse	99	1688865	96648	1
FAge_P120a	20	Pulse	99	1701265	109048	1
FAge_P120a	20	Pulse	99	1713664	121447	1
FAge_P120a	21	Picture	Encoding Sternberg Symbols	1716835	0	2	24824	3	0	next	other	0
FAge_P120a	21	Pulse	99	1726064	9229	1
FAge_P120a	21	Pulse	99	1738463	21628	1
FAge_P120a	22	Picture	Fixation Cross Sternberg Symbols after Encoding	1741659	0	1	12495	3	0	next	other	0
FAge_P120a	22	Pulse	99	1750863	9204	1
FAge_P120a	23	Picture	Stroop Sternberg	1754154	0	2	24824	3	0	next	hit	98
FAge_P120a	23	Pulse	99	1763263	9109	1
FAge_P120a	23	Response	1	1763592	9438	1
FAge_P120a	23	Pulse	99	1775662	21508	1
FAge_P120a	24	Picture	Fixation Cross Sternberg Symbols after Stroop	1778978	0	1	37319	2	0	next	other	0
FAge_P120a	24	Pulse	99	1788062	9084	1
FAge_P120a	24	Pulse	99	1800461	21483	1
FAge_P120a	24	Pulse	99	1812861	33883	1
FAge_P120a	25	Picture	Retrieval Sternberg Symbols	1816297	0	1	24824	2	0	next	incorrect	105
FAge_P120a	25	Response	2	1824691	8394	1
FAge_P120a	25	Pulse	99	1825261	8964	1
FAge_P120a	25	Pulse	99	1837660	21363	1
FAge_P120a	26	Picture	Fixation Cross after Retrieval	1841121	0	1	136947	2	0	next	other	0
FAge_P120a	26	Pulse	99	1850060	8939	1
FAge_P120a	26	Pulse	99	1862459	21338	1
FAge_P120a	26	Pulse	99	1874859	33738	1
FAge_P120a	26	Pulse	99	1887259	46138	1
FAge_P120a	26	Pulse	99	1899658	58537	1
FAge_P120a	26	Pulse	99	1912058	70937	1
FAge_P120a	26	Pulse	99	1924458	83337	1
FAge_P120a	26	Pulse	99	1936857	95736	1
FAge_P120a	26	Pulse	99	1949257	108136	1
FAge_P120a	26	Pulse	99	1961656	120535	1
FAge_P120a	26	Pulse	99	1974056	132935	1
FAge_P120a	27	Picture	Encoding Sternberg Symbols	1978068	0	1	24824	2	0	next	other	0
FAge_P120a	27	Pulse	99	1986456	8388	1
FAge_P120a	27	Pulse	99	1998855	20787	1
FAge_P120a	28	Picture	Fixation Cross Sternberg Symbols after Encoding	2002892	0	1	12495	3	0	next	other	0
FAge_P120a	28	Pulse	99	2011255	8363	1
FAge_P120a	29	Picture	Stroop Sternberg	2015387	0	2	24824	3	0	next	incorrect	127
FAge_P120a	29	Pulse	99	2023655	8268	1
FAge_P120a	29	Response	2	2026594	11207	1
FAge_P120a	29	Pulse	99	2036054	20667	1
FAge_P120a	30	Picture	Fixation Cross Sternberg Symbols after Stroop	2040211	0	1	37319	2	0	next	other	0
FAge_P120a	30	Pulse	99	2048454	8243	1
FAge_P120a	30	Pulse	99	2060853	20642	1
FAge_P120a	30	Pulse	99	2073253	33042	1
FAge_P120a	31	Picture	Retrieval Sternberg Symbols	2077530	0	1	24824	2	0	next	hit	135
FAge_P120a	31	Pulse	99	2085653	8123	1
FAge_P120a	31	Response	1	2088902	11372	1
FAge_P120a	31	Pulse	99	2098052	20522	1
FAge_P120a	32	Picture	Fixation Cross after Retrieval	2102354	0	1	124618	3	0	next	other	0
FAge_P120a	32	Pulse	99	2110452	8098	1
FAge_P120a	32	Pulse	99	2122852	20498	1
FAge_P120a	32	Pulse	99	2135251	32897	1
FAge_P120a	32	Pulse	99	2147651	45297	1
FAge_P120a	32	Pulse	99	2160050	57696	1
FAge_P120a	32	Pulse	99	2172450	70096	1
FAge_P120a	32	Pulse	99	2184850	82496	1
FAge_P120a	32	Pulse	99	2197249	94895	1
FAge_P120a	32	Pulse	99	2209649	107295	1
FAge_P120a	32	Pulse	99	2222048	119694	1
FAge_P120a	33	Picture	Encoding Sternberg Symbols	2226972	0	2	24825	3	0	next	other	0
FAge_P120a	33	Pulse	99	2234448	7476	1
FAge_P120a	33	Pulse	99	2246848	19876	1
FAge_P120a	34	Picture	Fixation Cross Sternberg Symbols after Encoding	2251797	0	1	12495	2	0	next	other	0
FAge_P120a	34	Pulse	99	2259247	7450	1
FAge_P120a	35	Picture	Stroop Sternberg	2264292	0	1	24824	2	0	next	incorrect	155
FAge_P120a	35	Pulse	99	2271647	7355	1
FAge_P120a	35	Response	2	2273217	8925	1
FAge_P120a	35	Pulse	99	2284047	19755	1
FAge_P120a	36	Picture	Fixation Cross Sternberg Symbols after Stroop	2289116	0	1	37319	2	0	next	other	0
FAge_P120a	36	Pulse	99	2296446	7330	1
FAge_P120a	36	Pulse	99	2308846	19730	1
FAge_P120a	36	Pulse	99	2321245	32129	1
FAge_P120a	37	Picture	Retrieval Sternberg Symbols	2326435	0	1	24823	2	0	next	hit	163
FAge_P120a	37	Pulse	99	2333645	7210	1
FAge_P120a	37	Response	1	2337595	11160	1
FAge_P120a	37	Pulse	99	2346045	19610	1
FAge_P120a	38	Picture	Fixation Cross after Retrieval	2351258	0	1	112291	2	0	next	other	0
FAge_P120a	38	Pulse	99	2358444	7186	1
FAge_P120a	38	Pulse	99	2370844	19586	1
FAge_P120a	38	Pulse	99	2383243	31985	1
FAge_P120a	38	Pulse	99	2395643	44385	1
FAge_P120a	38	Pulse	99	2408043	56785	1
FAge_P120a	38	Pulse	99	2420442	69184	1
FAge_P120a	38	Pulse	99	2432842	81584	1
FAge_P120a	38	Pulse	99	2445242	93984	1
FAge_P120a	38	Pulse	99	2457641	106383	1
FAge_P120a	39	Picture	Encoding Sternberg Symbols	2463549	0	1	24823	2	0	next	other	0
FAge_P120a	39	Pulse	99	2470041	6492	1
FAge_P120a	39	Pulse	99	2482440	18891	1
FAge_P120a	40	Picture	Fixation Cross Sternberg Symbols after Encoding	2488372	0	1	12495	3	0	next	other	0
FAge_P120a	40	Pulse	99	2494840	6468	1
FAge_P120a	41	Picture	Stroop Sternberg	2500867	0	2	24824	3	0	next	hit	182
FAge_P120a	41	Pulse	99	2507240	6373	1
FAge_P120a	41	Response	1	2510729	9862	1
FAge_P120a	41	Pulse	99	2519639	18772	1
FAge_P120a	42	Picture	Fixation Cross Sternberg Symbols after Stroop	2525691	0	1	37319	2	0	next	other	0
FAge_P120a	42	Pulse	99	2532039	6348	1
FAge_P120a	42	Pulse	99	2544438	18747	1
FAge_P120a	42	Pulse	99	2556838	31147	1
FAge_P120a	43	Picture	Retrieval Sternberg Symbols	2563010	0	1	24824	2	0	next	hit	191
FAge_P120a	43	Pulse	99	2569238	6228	1
FAge_P120a	43	Pulse	99	2581637	18627	1
FAge_P120a	43	Response	1	2582117	19107	1
FAge_P120a	44	Picture	Fixation Cross after Retrieval	2587834	0	1	112290	2	0	next	other	0
FAge_P120a	44	Pulse	99	2594037	6203	1
FAge_P120a	44	Pulse	99	2606437	18603	1
FAge_P120a	44	Pulse	99	2618836	31002	1
FAge_P120a	44	Pulse	99	2631236	43402	1
FAge_P120a	44	Pulse	99	2643635	55801	1
FAge_P120a	44	Pulse	99	2656035	68201	1
FAge_P120a	44	Pulse	99	2668435	80601	1
FAge_P120a	44	Pulse	99	2680834	93000	1
FAge_P120a	44	Pulse	99	2693234	105400	1
FAge_P120a	45	Picture	Encoding Sternberg Symbols	2700124	0	1	24824	2	0	next	other	0
FAge_P120a	45	Pulse	99	2705634	5510	1
FAge_P120a	45	Pulse	99	2718033	17909	1
FAge_P120a	46	Picture	Fixation Cross Sternberg Symbols after Encoding	2724948	0	1	12495	2	0	next	other	0
FAge_P120a	46	Pulse	99	2730433	5485	1
FAge_P120a	47	Picture	Stroop Sternberg	2737443	0	1	24824	2	0	next	incorrect	209
FAge_P120a	47	Pulse	99	2742832	5389	1
FAge_P120a	47	Response	2	2746202	8759	1
FAge_P120a	47	Pulse	99	2755232	17789	1
FAge_P120a	48	Picture	Fixation Cross Sternberg Symbols after Stroop	2762267	0	1	37319	2	0	next	other	0
FAge_P120a	48	Pulse	99	2767632	5365	1
FAge_P120a	48	Pulse	99	2780031	17764	1
FAge_P120a	48	Pulse	99	2792431	30164	1
FAge_P120a	49	Picture	Retrieval Sternberg Symbols	2799586	0	1	24824	2	0	next	hit	217
FAge_P120a	49	Pulse	99	2804830	5244	1
FAge_P120a	49	Response	1	2809780	10194	1
FAge_P120a	49	Pulse	99	2817230	17644	1
FAge_P120a	50	Picture	Fixation Cross after Retrieval	2824410	0	1	137114	2	0	next	other	0
FAge_P120a	50	Pulse	99	2829630	5220	1
FAge_P120a	50	Pulse	99	2842029	17619	1
FAge_P120a	50	Pulse	99	2854429	30019	1
FAge_P120a	50	Pulse	99	2866829	42419	1
FAge_P120a	50	Pulse	99	2879228	54818	1
FAge_P120a	50	Pulse	99	2891628	67218	1
FAge_P120a	50	Pulse	99	2904027	79617	1
FAge_P120a	50	Pulse	99	2916427	92017	1
FAge_P120a	50	Pulse	99	2928827	104417	1
FAge_P120a	50	Pulse	99	2941226	116816	1
FAge_P120a	50	Pulse	99	2953626	129216	1
FAge_P120a	51	Picture	Encoding Sternberg Symbols	2961524	0	1	24824	2	0	next	other	0
FAge_P120a	51	Pulse	99	2966025	4501	1
FAge_P120a	51	Pulse	99	2978425	16901	1
FAge_P120a	52	Picture	Fixation Cross Sternberg Symbols after Encoding	2986348	0	1	12495	2	0	next	other	0
FAge_P120a	52	Pulse	99	2990825	4477	1
FAge_P120a	53	Picture	Stroop Sternberg	2998843	0	1	24824	2	0	next	hit	238
FAge_P120a	53	Pulse	99	3003234	4391	1
FAge_P120a	53	Response	1	3010514	11671	1
FAge_P120a	53	Pulse	99	3015634	16791	1
FAge_P120a	54	Picture	Fixation Cross Sternberg Symbols after Stroop	3023667	0	1	37319	2	0	next	other	0
FAge_P120a	54	Pulse	99	3028034	4367	1
FAge_P120a	54	Pulse	99	3040433	16766	1
FAge_P120a	54	Pulse	99	3052833	29166	1
FAge_P120a	55	Picture	Retrieval Sternberg Symbols	3060986	0	1	24823	2	0	next	incorrect	246
FAge_P120a	55	Pulse	99	3065232	4246	1
FAge_P120a	55	Response	2	3068532	7546	1
FAge_P120a	55	Pulse	99	3077632	16646	1
FAge_P120a	56	Picture	Fixation Cross after Retrieval	3085809	0	1	124619	2	0	next	other	0
FAge_P120a	56	Pulse	99	3090032	4223	1
FAge_P120a	56	Pulse	99	3102431	16622	1
FAge_P120a	56	Pulse	99	3114831	29022	1
FAge_P120a	56	Pulse	99	3127230	41421	1
FAge_P120a	56	Pulse	99	3139630	53821	1
FAge_P120a	56	Pulse	99	3152030	66221	1
FAge_P120a	56	Pulse	99	3164429	78620	1
FAge_P120a	56	Pulse	99	3176829	91020	1
FAge_P120a	56	Pulse	99	3189229	103420	1
FAge_P120a	56	Pulse	99	3201628	115819	1
FAge_P120a	57	Picture	Encoding Sternberg Symbols	3210428	0	1	24824	2	0	next	other	0
FAge_P120a	57	Pulse	99	3214028	3600	1
FAge_P120a	57	Pulse	99	3226427	15999	1
FAge_P120a	58	Picture	Fixation Cross Sternberg Symbols after Encoding	3235252	0	1	12495	2	0	next	other	0
FAge_P120a	58	Pulse	99	3238827	3575	1
FAge_P120a	59	Picture	Stroop Sternberg	3247747	0	1	24824	2	0	next	incorrect	266
FAge_P120a	59	Pulse	99	3251227	3480	1
FAge_P120a	59	Response	2	3257126	9379	1
FAge_P120a	59	Pulse	99	3263626	15879	1
FAge_P120a	60	Picture	Fixation Cross Sternberg Symbols after Stroop	3272571	0	1	37319	2	0	next	other	0
FAge_P120a	60	Pulse	99	3276026	3455	1
FAge_P120a	60	Pulse	99	3288426	15855	1
FAge_P120a	60	Pulse	99	3300825	28254	1
FAge_P120a	61	Picture	Retrieval Sternberg Symbols	3309890	0	1	24824	2	0	next	incorrect	275
FAge_P120a	61	Pulse	99	3313225	3335	1
FAge_P120a	61	Pulse	99	3325624	15734	1
FAge_P120a	61	Response	2	3327664	17774	1
FAge_P120a	62	Picture	Fixation Cross after Retrieval	3334714	0	1	149442	2	0	next	other	0
FAge_P120a	62	Pulse	99	3338024	3310	1
FAge_P120a	62	Pulse	99	3350424	15710	1
FAge_P120a	62	Pulse	99	3362823	28109	1
FAge_P120a	62	Pulse	99	3375223	40509	1
FAge_P120a	62	Pulse	99	3387622	52908	1
FAge_P120a	62	Pulse	99	3400022	65308	1
FAge_P120a	62	Pulse	99	3412422	77708	1
FAge_P120a	62	Pulse	99	3424821	90107	1
FAge_P120a	62	Pulse	99	3437221	102507	1
FAge_P120a	62	Pulse	99	3449620	114906	1
FAge_P120a	62	Pulse	99	3462020	127306	1
FAge_P120a	62	Pulse	99	3474420	139706	1
FAge_P120a	63	Picture	Encoding Sternberg Symbols	3484156	0	1	24824	2	0	next	other	0
FAge_P120a	63	Pulse	99	3486819	2663	1
FAge_P120a	63	Pulse	99	3499219	15063	1
FAge_P120a	64	Picture	Fixation Cross Sternberg Symbols after Encoding	3508980	0	1	12495	2	0	next	other	0
FAge_P120a	64	Pulse	99	3511619	2639	1
FAge_P120a	65	Picture	Stroop Sternberg	3521475	0	1	24824	2	0	next	incorrect	296
FAge_P120a	65	Pulse	99	3524018	2543	1
FAge_P120a	65	Response	2	3529638	8163	1
FAge_P120a	65	Pulse	99	3536418	14943	1
FAge_P120a	66	Picture	Fixation Cross Sternberg Symbols after Stroop	3546299	0	1	37319	2	0	next	other	0
FAge_P120a	66	Pulse	99	3548817	2518	1
FAge_P120a	66	Pulse	99	3561217	14918	1
FAge_P120a	66	Pulse	99	3573617	27318	1
FAge_P120a	67	Picture	Retrieval Sternberg Symbols	3583618	0	1	24824	2	0	next	hit	304
FAge_P120a	67	Pulse	99	3586016	2398	1
FAge_P120a	67	Response	1	3595176	11558	1
FAge_P120a	67	Pulse	99	3598416	14798	1
FAge_P120a	68	Picture	Fixation Cross after Retrieval	3608442	0	1	124618	3	0	next	other	0
FAge_P120a	68	Pulse	99	3610816	2374	1
FAge_P120a	68	Pulse	99	3623215	14773	1
FAge_P120a	68	Pulse	99	3635615	27173	1
FAge_P120a	68	Pulse	99	3648014	39572	1
FAge_P120a	68	Pulse	99	3660414	51972	1
FAge_P120a	68	Pulse	99	3672814	64372	1
FAge_P120a	68	Pulse	99	3685213	76771	1
FAge_P120a	68	Pulse	99	3697613	89171	1
FAge_P120a	68	Pulse	99	3710013	101571	1
FAge_P120a	68	Pulse	99	3722412	113970	1
FAge_P120a	69	Picture	Encoding Sternberg Symbols	3733060	0	2	24824	3	0	next	other	0
FAge_P120a	69	Pulse	99	3734812	1752	1
FAge_P120a	69	Pulse	99	3747211	14151	1
FAge_P120a	70	Picture	Fixation Cross Sternberg Symbols after Encoding	3757884	0	1	12496	2	0	next	other	0
FAge_P120a	70	Pulse	99	3759611	1727	1
FAge_P120a	71	Picture	Stroop Sternberg	3770380	0	1	24823	3	0	next	incorrect	324
FAge_P120a	71	Pulse	99	3772011	1631	1
FAge_P120a	71	Response	2	3780760	10380	1
FAge_P120a	71	Pulse	99	3784410	14030	1
FAge_P120a	72	Picture	Fixation Cross Sternberg Symbols after Stroop	3795203	0	2	37319	4	0	next	other	0
FAge_P120a	72	Pulse	99	3796810	1607	1
FAge_P120a	72	Pulse	99	3809209	14006	1
FAge_P120a	72	Pulse	99	3821609	26406	1
FAge_P120a	73	Picture	Retrieval Sternberg Symbols	3832522	0	2	24824	3	0	next	incorrect	332
FAge_P120a	73	Pulse	99	3834009	1487	1
FAge_P120a	73	Response	2	3844329	11807	1
FAge_P120a	73	Pulse	99	3846408	13886	1
FAge_P120a	74	Picture	Fixation Cross after Retrieval	3857346	0	1	112290	2	0	next	other	0
FAge_P120a	74	Pulse	99	3858808	1462	1
FAge_P120a	74	Pulse	99	3871208	13862	1
FAge_P120a	74	Pulse	99	3883607	26261	1
FAge_P120a	74	Pulse	99	3896007	38661	1
FAge_P120a	74	Pulse	99	3908406	51060	1
FAge_P120a	74	Pulse	99	3920806	63460	1
FAge_P120a	74	Pulse	99	3933206	75860	1
FAge_P120a	74	Pulse	99	3945605	88259	1
FAge_P120a	74	Pulse	99	3958005	100659	1
FAge_P120a	75	Picture	Encoding Sternberg Symbols	3969636	0	1	24824	2	0	next	other	0
FAge_P120a	75	Pulse	99	3970404	768	1
FAge_P120a	75	Pulse	99	3982804	13168	1
FAge_P120a	76	Picture	Fixation Cross Sternberg Symbols after Encoding	3994460	0	1	12495	2	0	next	other	0
FAge_P120a	76	Pulse	99	3995204	744	1
FAge_P120a	77	Picture	Stroop Sternberg	4006955	0	1	24824	2	0	next	hit	351
FAge_P120a	77	Pulse	99	4007603	648	1
FAge_P120a	77	Response	1	4015363	8408	1
FAge_P120a	77	Pulse	99	4020003	13048	1
FAge_P120a	78	Picture	Fixation Cross Sternberg Symbols after Stroop	4031779	0	1	37319	2	0	next	other	0
FAge_P120a	78	Pulse	99	4032402	623	1
FAge_P120a	78	Pulse	99	4044802	13023	1
FAge_P120a	78	Pulse	99	4057202	25423	1
FAge_P120a	79	Picture	Retrieval Sternberg Symbols	4069098	0	1	24824	2	0	next	hit	359
FAge_P120a	79	Pulse	99	4069601	503	1
FAge_P120a	79	Response	1	4077191	8093	1
FAge_P120a	79	Pulse	99	4082001	12903	1
FAge_P120a	80	Picture	Fixation Cross after Retrieval	4093922	0	1	124619	2	0	next	other	0
FAge_P120a	80	Pulse	99	4094401	479	1
FAge_P120a	80	Pulse	99	4106800	12878	1
FAge_P120a	80	Pulse	99	4119200	25278	1
FAge_P120a	80	Pulse	99	4131599	37677	1
FAge_P120a	80	Pulse	99	4143999	50077	1
FAge_P120a	80	Pulse	99	4156399	62477	1
FAge_P120a	80	Pulse	99	4168798	74876	1
FAge_P120a	80	Pulse	99	4181198	87276	1
FAge_P120a	80	Pulse	99	4193597	99675	1
FAge_P120a	80	Pulse	99	4205997	112075	1
FAge_P120a	80	Pulse	99	4218397	124475	1
FAge_P120a	81	Picture	Encoding Sternberg Symbols	4218541	0	1	24824	2	0	next	other	0
FAge_P120a	81	Pulse	99	4230796	12255	1
FAge_P120a	81	Pulse	99	4243196	24655	1
FAge_P120a	82	Picture	Fixation Cross Sternberg Symbols after Encoding	4243365	0	1	12494	3	0	next	other	0
FAge_P120a	82	Pulse	99	4255596	12231	1
FAge_P120a	83	Picture	Stroop Sternberg	4255859	0	2	24825	3	0	next	incorrect	379
FAge_P120a	83	Response	2	4265525	9666	1
FAge_P120a	83	Pulse	99	4267995	12136	1
FAge_P120a	83	Pulse	99	4280395	24536	1
FAge_P120a	84	Picture	Fixation Cross Sternberg Symbols after Stroop	4280684	0	1	37318	3	0	next	other	0
FAge_P120a	84	Pulse	99	4292794	12110	1
FAge_P120a	84	Pulse	99	4305194	24510	1
FAge_P120a	84	Pulse	99	4317594	36910	1
FAge_P120a	85	Picture	Retrieval Sternberg Symbols	4318002	0	2	24824	3	0	next	incorrect	387
FAge_P120a	85	Response	2	4329273	11271	1
FAge_P120a	85	Pulse	99	4329993	11991	1
FAge_P120a	85	Pulse	99	4342393	24391	1
FAge_P120a	86	Picture	Fixation Cross after Retrieval	4342826	0	1	124619	2	0	next	other	0
FAge_P120a	86	Pulse	99	4354792	11966	1
FAge_P120a	86	Pulse	99	4367192	24366	1
FAge_P120a	86	Pulse	99	4379592	36766	1
FAge_P120a	86	Pulse	99	4391991	49165	1
FAge_P120a	86	Pulse	99	4404391	61565	1
FAge_P120a	86	Pulse	99	4416791	73965	1
FAge_P120a	86	Pulse	99	4429190	86364	1
FAge_P120a	86	Pulse	99	4441590	98764	1
FAge_P120a	86	Pulse	99	4453989	111163	1
FAge_P120a	86	Pulse	99	4466389	123563	1
FAge_P120a	87	Picture	Encoding Sternberg Symbols	4467445	0	1	24824	2	0	next	other	0
FAge_P120a	87	Pulse	99	4478789	11344	1
FAge_P120a	87	Pulse	99	4491188	23743	1
FAge_P120a	88	Picture	Fixation Cross Sternberg Symbols after Encoding	4492269	0	1	12495	2	0	next	other	0
FAge_P120a	88	Pulse	99	4503588	11319	1
FAge_P120a	89	Picture	Stroop Sternberg	4504764	0	1	24824	2	0	next	incorrect	407
FAge_P120a	89	Response	2	4512728	7964	1
FAge_P120a	89	Pulse	99	4515987	11223	1
FAge_P120a	89	Pulse	99	4528387	23623	1
FAge_P120a	90	Picture	Fixation Cross Sternberg Symbols after Stroop	4529588	0	1	37319	2	0	next	other	0
FAge_P120a	90	Pulse	99	4540787	11199	1
FAge_P120a	90	Pulse	99	4553186	23598	1
FAge_P120a	90	Pulse	99	4565586	35998	1
FAge_P120a	91	Picture	Retrieval Sternberg Symbols	4566907	0	1	24824	2	0	next	incorrect	415
FAge_P120a	91	Response	2	4577846	10939	1
FAge_P120a	91	Pulse	99	4577985	11078	1
FAge_P120a	91	Pulse	99	4590385	23478	1
FAge_P120a	92	Picture	Fixation Cross after Retrieval	4591731	0	1	112290	2	0	next	other	0
FAge_P120a	92	Pulse	99	4602785	11054	1
FAge_P120a	92	Pulse	99	4615185	23454	1
FAge_P120a	92	Pulse	99	4627584	35853	1
FAge_P120a	92	Pulse	99	4639984	48253	1
FAge_P120a	92	Pulse	99	4652383	60652	1
FAge_P120a	92	Pulse	99	4664783	73052	1
FAge_P120a	92	Pulse	99	4677183	85452	1
FAge_P120a	92	Pulse	99	4689582	97851	1
FAge_P120a	92	Pulse	99	4701982	110251	1
FAge_P120a	93	Picture	Encoding Sternberg Symbols	4704021	0	1	24824	2	0	next	other	0
FAge_P120a	93	Pulse	99	4714381	10360	1
FAge_P120a	93	Pulse	99	4726781	22760	1
FAge_P120a	94	Picture	Fixation Cross Sternberg Symbols after Encoding	4728845	0	1	12495	2	0	next	other	0
FAge_P120a	94	Pulse	99	4739181	10336	1
FAge_P120a	95	Picture	Stroop Sternberg	4741340	0	1	24824	2	0	next	incorrect	434
FAge_P120a	95	Response	2	4750550	9210	1
FAge_P120a	95	Pulse	99	4751580	10240	1
FAge_P120a	95	Pulse	99	4763980	22640	1
FAge_P120a	96	Picture	Fixation Cross Sternberg Symbols after Stroop	4766164	0	1	37318	3	0	next	other	0
FAge_P120a	96	Pulse	99	4776380	10216	1
FAge_P120a	96	Pulse	99	4788779	22615	1
FAge_P120a	96	Pulse	99	4801179	35015	1
FAge_P120a	97	Picture	Retrieval Sternberg Symbols	4803482	0	2	24824	3	0	next	hit	443
FAge_P120a	97	Pulse	99	4813588	10106	1
FAge_P120a	97	Response	1	4814538	11056	1
FAge_P120a	97	Pulse	99	4825988	22506	1
FAge_P120a	98	Picture	Fixation Cross after Retrieval	4828306	0	1	136948	2	0	next	other	0
FAge_P120a	98	Pulse	99	4838388	10082	1
FAge_P120a	98	Pulse	99	4850787	22481	1
FAge_P120a	98	Pulse	99	4863187	34881	1
FAge_P120a	98	Pulse	99	4875586	47280	1
FAge_P120a	98	Pulse	99	4887986	59680	1
FAge_P120a	98	Pulse	99	4900386	72080	1
FAge_P120a	98	Pulse	99	4912785	84479	1
FAge_P120a	98	Pulse	99	4925185	96879	1
FAge_P120a	98	Pulse	99	4937584	109278	1
FAge_P120a	98	Pulse	99	4949984	121678	1
FAge_P120a	98	Pulse	99	4962384	134078	1
FAge_P120a	99	Picture	Encoding Sternberg Symbols	4965254	0	1	24824	2	0	next	other	0
FAge_P120a	99	Pulse	99	4974783	9529	1
FAge_P120a	99	Pulse	99	4987183	21929	1
FAge_P120a	100	Picture	Fixation Cross Sternberg Symbols after Encoding	4990078	0	1	12495	2	0	next	other	0
FAge_P120a	100	Pulse	99	4999583	9505	1
FAge_P120a	101	Picture	Stroop Sternberg	5002573	0	1	24824	2	0	next	incorrect	463
FAge_P120a	101	Response	2	5010682	8109	1
FAge_P120a	101	Pulse	99	5011982	9409	1
FAge_P120a	101	Pulse	99	5024382	21809	1
FAge_P120a	102	Picture	Fixation Cross Sternberg Symbols after Stroop	5027397	0	1	37319	2	0	next	other	0
FAge_P120a	102	Pulse	99	5036781	9384	1
FAge_P120a	102	Pulse	99	5049181	21784	1
FAge_P120a	102	Pulse	99	5061581	34184	1
FAge_P120a	103	Picture	Retrieval Sternberg Symbols	5064716	0	1	24823	2	0	next	hit	472
FAge_P120a	103	Pulse	99	5073980	9264	1
FAge_P120a	103	Response	1	5075000	10284	1
FAge_P120a	103	Pulse	99	5086380	21664	1
FAge_P120a	104	Picture	Fixation Cross after Retrieval	5089539	0	1	149443	2	0	next	other	0
FAge_P120a	104	Pulse	99	5098780	9241	1
FAge_P120a	104	Pulse	99	5111179	21640	1
FAge_P120a	104	Pulse	99	5123579	34040	1
FAge_P120a	104	Pulse	99	5135978	46439	1
FAge_P120a	104	Pulse	99	5148378	58839	1
FAge_P120a	104	Pulse	99	5160778	71239	1
FAge_P120a	104	Pulse	99	5173177	83638	1
FAge_P120a	104	Pulse	99	5185577	96038	1
FAge_P120a	104	Pulse	99	5197976	108437	1
FAge_P120a	104	Pulse	99	5210376	120837	1
FAge_P120a	104	Pulse	99	5222776	133237	1
FAge_P120a	104	Pulse	99	5235175	145636	1
FAge_P120a	105	Picture	Encoding Sternberg Symbols	5238982	0	1	24824	2	0	next	other	0
FAge_P120a	105	Pulse	99	5247575	8593	1
FAge_P120a	105	Pulse	99	5259975	20993	1
FAge_P120a	106	Picture	Fixation Cross Sternberg Symbols after Encoding	5263806	0	1	12495	2	0	next	other	0
FAge_P120a	106	Pulse	99	5272374	8568	1
FAge_P120a	107	Picture	Stroop Sternberg	5276301	0	1	24824	2	0	next	hit	494
FAge_P120a	107	Pulse	99	5284774	8473	1
FAge_P120a	107	Response	1	5288523	12222	1
FAge_P120a	107	Pulse	99	5297173	20872	1
FAge_P120a	108	Picture	Fixation Cross Sternberg Symbols after Stroop	5301125	0	1	37319	2	0	next	other	0
FAge_P120a	108	Pulse	99	5309573	8448	1
FAge_P120a	108	Pulse	99	5321973	20848	1
FAge_P120a	108	Pulse	99	5334372	33247	1
FAge_P120a	109	Picture	Retrieval Sternberg Symbols	5338444	0	1	24823	3	0	next	incorrect	502
FAge_P120a	109	Pulse	99	5346772	8328	1
FAge_P120a	109	Response	2	5358611	20167	1
FAge_P120a	109	Pulse	99	5359172	20728	1
FAge_P120a	110	Picture	Fixation Cross after Retrieval	5363267	0	2	137114	3	0	next	other	0
FAge_P120a	110	Pulse	99	5371571	8304	1
FAge_P120a	110	Pulse	99	5383971	20704	1
FAge_P120a	110	Pulse	99	5396370	33103	1
FAge_P120a	110	Pulse	99	5408770	45503	1
FAge_P120a	110	Pulse	99	5421170	57903	1
FAge_P120a	110	Pulse	99	5433569	70302	1
FAge_P120a	110	Pulse	99	5445969	82702	1
FAge_P120a	110	Pulse	99	5458368	95101	1
FAge_P120a	110	Pulse	99	5470768	107501	1
FAge_P120a	110	Pulse	99	5483168	119901	1
FAge_P120a	110	Pulse	99	5495567	132300	1
FAge_P120a	111	Picture	Encoding Sternberg Symbols	5500381	0	1	24824	2	0	next	other	0
FAge_P120a	111	Pulse	99	5507967	7586	1
FAge_P120a	111	Pulse	99	5520367	19986	1
FAge_P120a	112	Picture	Fixation Cross Sternberg Symbols after Encoding	5525205	0	1	12495	3	0	next	other	0
FAge_P120a	112	Pulse	99	5532766	7561	1
FAge_P120a	113	Picture	Stroop Sternberg	5537700	0	2	24824	3	0	next	incorrect	523
FAge_P120a	113	Pulse	99	5545166	7466	1
FAge_P120a	113	Response	2	5549605	11905	1
FAge_P120a	113	Pulse	99	5557565	19865	1
FAge_P120a	114	Picture	Fixation Cross Sternberg Symbols after Stroop	5562524	0	1	37319	2	0	next	other	0
FAge_P120a	114	Pulse	99	5569965	7441	1
FAge_P120a	114	Pulse	99	5582365	19841	1
FAge_P120a	114	Pulse	99	5594764	32240	1
FAge_P120a	115	Picture	Retrieval Sternberg Symbols	5599843	0	1	24824	3	0	next	hit	531
FAge_P120a	115	Pulse	99	5607164	7321	1
FAge_P120a	115	Response	1	5615214	15371	1
FAge_P120a	115	Pulse	99	5619563	19720	1
FAge_P120a	116	Picture	Fixation Cross after Retrieval	5624667	0	2	112290	3	0	next	other	0
FAge_P120a	116	Pulse	99	5631963	7296	1
FAge_P120a	116	Pulse	99	5644363	19696	1
FAge_P120a	116	Pulse	99	5656762	32095	1
FAge_P120a	116	Pulse	99	5669162	44495	1
FAge_P120a	116	Pulse	99	5681562	56895	1
FAge_P120a	116	Pulse	99	5693961	69294	1
FAge_P120a	116	Pulse	99	5706361	81694	1
FAge_P120a	116	Pulse	99	5718760	94093	1
FAge_P120a	116	Pulse	99	5731160	106493	1
FAge_P120a	117	Picture	Encoding Sternberg Symbols	5736957	0	1	24824	2	0	next	other	0
FAge_P120a	117	Pulse	99	5743560	6603	1
FAge_P120a	117	Pulse	99	5755959	19002	1
FAge_P120a	118	Picture	Fixation Cross Sternberg Symbols after Encoding	5761781	0	1	12495	2	0	next	other	0
FAge_P120a	118	Pulse	99	5768359	6578	1
FAge_P120a	119	Picture	Stroop Sternberg	5774276	0	1	24824	2	0	next	incorrect	550
FAge_P120a	119	Pulse	99	5780758	6482	1
FAge_P120a	119	Response	2	5783708	9432	1
FAge_P120a	119	Pulse	99	5793158	18882	1
FAge_P120a	120	Picture	Fixation Cross Sternberg Symbols after Stroop	5799100	0	1	37319	2	0	next	other	0
FAge_P120a	120	Pulse	99	5805558	6458	1
FAge_P120a	120	Pulse	99	5817957	18857	1
FAge_P120a	120	Pulse	99	5830357	31257	1
FAge_P120a	121	Picture	Retrieval Sternberg Symbols	5836419	0	1	24824	2	0	next	hit	558
FAge_P120a	121	Pulse	99	5842757	6338	1
FAge_P120a	121	Response	1	5849116	12697	1
FAge_P120a	121	Pulse	99	5855156	18737	1
FAge_P120a	122	Picture	Fixation Cross after Retrieval	5861243	0	1	149442	2	0	next	other	0
FAge_P120a	122	Pulse	99	5867556	6313	1
FAge_P120a	122	Pulse	99	5879955	18712	1
FAge_P120a	122	Pulse	99	5892355	31112	1
FAge_P120a	122	Pulse	99	5904755	43512	1
FAge_P120a	122	Pulse	99	5917154	55911	1
FAge_P120a	122	Pulse	99	5929554	68311	1
FAge_P120a	122	Pulse	99	5941954	80711	1
FAge_P120a	122	Pulse	99	5954353	93110	1
FAge_P120a	122	Pulse	99	5966753	105510	1
FAge_P120a	122	Pulse	99	5979152	117909	1
FAge_P120a	122	Pulse	99	5991552	130309	1
FAge_P120a	122	Pulse	99	6003952	142709	1
FAge_P120a	123	Picture	Encoding Sternberg Symbols	6010685	0	1	24824	2	0	next	other	0
FAge_P120a	123	Pulse	99	6016351	5666	1
FAge_P120a	123	Pulse	99	6028751	18066	1
FAge_P120a	124	Picture	Fixation Cross Sternberg Symbols after Encoding	6035509	0	1	12495	3	0	next	other	0
FAge_P120a	124	Pulse	99	6041150	5641	1
FAge_P120a	125	Picture	Stroop Sternberg	6048004	0	2	24824	3	0	next	incorrect	580
FAge_P120a	125	Pulse	99	6053550	5546	1
FAge_P120a	125	Response	2	6057010	9006	1
FAge_P120a	125	Pulse	99	6065950	17946	1
FAge_P120a	126	Picture	Fixation Cross Sternberg Symbols after Stroop	6072828	0	1	37319	2	0	next	other	0
FAge_P120a	126	Pulse	99	6078349	5521	1
FAge_P120a	126	Pulse	99	6090749	17921	1
FAge_P120a	126	Pulse	99	6103149	30321	1
FAge_P120a	127	Picture	Retrieval Sternberg Symbols	6110147	0	1	24824	2	0	next	hit	588
FAge_P120a	127	Pulse	99	6115548	5401	1
FAge_P120a	127	Response	1	6119868	9721	1
FAge_P120a	127	Pulse	99	6127948	17801	1
FAge_P120a	128	Picture	Fixation Cross after Retrieval	6134971	0	1	124619	2	0	next	other	0
FAge_P120a	128	Pulse	99	6140347	5376	1
FAge_P120a	128	Pulse	99	6152747	17776	1
FAge_P120a	128	Pulse	99	6165147	30176	1
FAge_P120a	128	Pulse	99	6177546	42575	1
FAge_P120a	128	Pulse	99	6189946	54975	1
FAge_P120a	128	Pulse	99	6202345	67374	1
FAge_P120a	128	Pulse	99	6214745	79774	1
FAge_P120a	128	Pulse	99	6227145	92174	1
FAge_P120a	128	Pulse	99	6239544	104573	1
FAge_P120a	128	Pulse	99	6251944	116973	1
FAge_P120a	129	Picture	Encoding Sternberg Symbols	6259590	0	1	24823	2	0	next	other	0
FAge_P120a	129	Pulse	99	6264344	4754	1
FAge_P120a	129	Pulse	99	6276743	17153	1
FAge_P120a	130	Picture	Fixation Cross Sternberg Symbols after Encoding	6284413	0	1	12496	2	0	next	other	0
FAge_P120a	130	Pulse	99	6289143	4730	1
FAge_P120a	131	Picture	Stroop Sternberg	6296909	0	1	24823	2	0	next	incorrect	608
FAge_P120a	131	Pulse	99	6301542	4633	1
FAge_P120a	131	Response	2	6305012	8103	1
FAge_P120a	131	Pulse	99	6313942	17033	1
FAge_P120a	132	Picture	Fixation Cross Sternberg Symbols after Stroop	6321732	0	1	37319	2	0	next	other	0
FAge_P120a	132	Pulse	99	6326342	4610	1
FAge_P120a	132	Pulse	99	6338741	17009	1
FAge_P120a	132	Pulse	99	6351141	29409	1
FAge_P120a	133	Picture	Retrieval Sternberg Symbols	6359051	0	1	24824	2	0	next	hit	616
FAge_P120a	133	Pulse	99	6363541	4490	1
FAge_P120a	133	Response	1	6365220	6169	1
FAge_P120a	133	Pulse	99	6375940	16889	1
FAge_P120a	134	Picture	Fixation Cross after Retrieval	6383875	0	1	112290	2	0	next	other	0
FAge_P120a	134	Pulse	99	6388340	4465	1
FAge_P120a	134	Pulse	99	6400739	16864	1
FAge_P120a	134	Pulse	99	6413139	29264	1
FAge_P120a	134	Pulse	99	6425539	41664	1
FAge_P120a	134	Pulse	99	6437938	54063	1
FAge_P120a	134	Pulse	99	6450338	66463	1
FAge_P120a	134	Pulse	99	6462737	78862	1
FAge_P120a	134	Pulse	99	6475137	91262	1
FAge_P120a	134	Pulse	99	6487537	103662	1
FAge_P120a	135	Picture	Encoding Sternberg Symbols	6496165	0	1	24824	2	0	next	other	0
FAge_P120a	135	Pulse	99	6499936	3771	1
FAge_P120a	135	Pulse	99	6512336	16171	1
FAge_P120a	136	Picture	Fixation Cross Sternberg Symbols after Encoding	6520989	0	1	12495	2	0	next	other	0
FAge_P120a	136	Pulse	99	6524735	3746	1
FAge_P120a	137	Picture	Stroop Sternberg	6533484	0	1	24824	2	0	next	hit	635
FAge_P120a	137	Pulse	99	6537135	3651	1
FAge_P120a	137	Response	1	6541765	8281	1
FAge_P120a	137	Pulse	99	6549535	16051	1
FAge_P120a	138	Picture	Fixation Cross Sternberg Symbols after Stroop	6558308	0	1	37319	2	0	next	other	0
FAge_P120a	138	Pulse	99	6561934	3626	1
FAge_P120a	138	Pulse	99	6574334	16026	1
FAge_P120a	138	Pulse	99	6586734	28426	1
FAge_P120a	139	Picture	Retrieval Sternberg Symbols	6595627	0	1	24824	2	0	next	hit	643
FAge_P120a	139	Pulse	99	6599133	3506	1
FAge_P120a	139	Response	1	6600863	5236	1
FAge_P120a	139	Pulse	99	6611533	15906	1
FAge_P120a	140	Picture	Fixation Cross after Retrieval	6620451	0	1	137114	2	0	next	other	0
FAge_P120a	140	Pulse	99	6623932	3481	1
FAge_P120a	140	Pulse	99	6636332	15881	1
FAge_P120a	140	Pulse	99	6648732	28281	1
FAge_P120a	140	Pulse	99	6661131	40680	1
FAge_P120a	140	Pulse	99	6673531	53080	1
FAge_P120a	140	Pulse	99	6685930	65479	1
FAge_P120a	140	Pulse	99	6698330	77879	1
FAge_P120a	140	Pulse	99	6710730	90279	1
FAge_P120a	140	Pulse	99	6723129	102678	1
FAge_P120a	140	Pulse	99	6735539	115088	1
FAge_P120a	140	Pulse	99	6747939	127488	1
FAge_P120a	141	Picture	Encoding Sternberg Symbols	6757565	0	1	24824	2	0	next	other	0
FAge_P120a	141	Pulse	99	6760338	2773	1
FAge_P120a	141	Pulse	99	6772738	15173	1
FAge_P120a	142	Picture	Fixation Cross Sternberg Symbols after Encoding	6782389	0	1	12495	2	0	next	other	0
FAge_P120a	142	Pulse	99	6785137	2748	1
FAge_P120a	143	Picture	Stroop Sternberg	6794884	0	1	24824	2	0	next	hit	664
FAge_P120a	143	Pulse	99	6797537	2653	1
FAge_P120a	143	Response	1	6802447	7563	1
FAge_P120a	143	Pulse	99	6809937	15053	1
FAge_P120a	144	Picture	Fixation Cross Sternberg Symbols after Stroop	6819708	0	1	37319	2	0	next	other	0
FAge_P120a	144	Pulse	99	6822336	2628	1
FAge_P120a	144	Pulse	99	6834736	15028	1
FAge_P120a	144	Pulse	99	6847135	27427	1
FAge_P120a	145	Picture	Retrieval Sternberg Symbols	6857027	0	1	24823	3	0	next	incorrect	673
FAge_P120a	145	Pulse	99	6859535	2508	1
FAge_P120a	145	Pulse	99	6871935	14908	1
FAge_P120a	145	Response	2	6873015	15988	1
FAge_P120a	146	Picture	Fixation Cross after Retrieval	6881850	0	2	112291	3	0	next	other	0
FAge_P120a	146	Pulse	99	6884334	2484	1
FAge_P120a	146	Pulse	99	6896734	14884	1
FAge_P120a	146	Pulse	99	6909134	27284	1
FAge_P120a	146	Pulse	99	6921533	39683	1
FAge_P120a	146	Pulse	99	6933933	52083	1
FAge_P120a	146	Pulse	99	6946332	64482	1
FAge_P120a	146	Pulse	99	6958732	76882	1
FAge_P120a	146	Pulse	99	6971132	89282	1
FAge_P120a	146	Pulse	99	6983531	101681	1
FAge_P120a	147	Picture	Instruction Sternberg Letters	6994141	0	1	37319	2	0	next	other	0
FAge_P120a	147	Pulse	99	6995931	1790	1
FAge_P120a	147	Pulse	99	7008331	14190	1
FAge_P120a	147	Pulse	99	7020730	26589	1
FAge_P120a	148	Picture	Encoding Sternberg Letters	7031460	0	1	24823	2	0	next	other	0
FAge_P120a	148	Pulse	99	7033130	1670	1
FAge_P120a	148	Pulse	99	7045529	14069	1
FAge_P120a	149	Picture	Fixation Cross Sternberg Letters after Encoding	7056283	0	1	12496	2	0	next	other	0
FAge_P120a	149	Pulse	99	7057929	1646	1
FAge_P120a	150	Picture	Stroop Sternberg	7068779	0	1	24823	2	0	next	incorrect	695
FAge_P120a	150	Pulse	99	7070329	1550	1
FAge_P120a	150	Response	2	7076828	8049	1
FAge_P120a	150	Pulse	99	7082728	13949	1
FAge_P120a	151	Picture	Fixation Cross Sternberg Letters after Stroop	7093602	0	1	37319	2	0	next	other	0
FAge_P120a	151	Pulse	99	7095128	1526	1
FAge_P120a	151	Pulse	99	7107528	13926	1
FAge_P120a	151	Pulse	99	7119927	26325	1
FAge_P120a	152	Picture	Retrieval Sternberg Letters	7130921	0	1	24824	2	0	next	incorrect	703
FAge_P120a	152	Pulse	99	7132327	1406	1
FAge_P120a	152	Response	2	7141386	10465	1
FAge_P120a	152	Pulse	99	7144726	13805	1
FAge_P120a	153	Picture	Fixation Cross after Retrieval	7155745	0	1	112290	2	0	next	other	0
FAge_P120a	153	Pulse	99	7157126	1381	1
FAge_P120a	153	Pulse	99	7169526	13781	1
FAge_P120a	153	Pulse	99	7181925	26180	1
FAge_P120a	153	Pulse	99	7194325	38580	1
FAge_P120a	153	Pulse	99	7206724	50979	1
FAge_P120a	153	Pulse	99	7219124	63379	1
FAge_P120a	153	Pulse	99	7231524	75779	1
FAge_P120a	153	Pulse	99	7243923	88178	1
FAge_P120a	153	Pulse	99	7256323	100578	1
FAge_P120a	154	Picture	Encoding Sternberg Letters	7268035	0	1	24824	2	0	next	other	0
FAge_P120a	154	Pulse	99	7268723	688	1
FAge_P120a	154	Pulse	99	7281122	13087	1
FAge_P120a	155	Picture	Fixation Cross Sternberg Letters after Encoding	7292859	0	1	12495	2	0	next	other	0
FAge_P120a	155	Pulse	99	7293522	663	1
FAge_P120a	156	Picture	Stroop Sternberg	7305354	0	1	24824	2	0	next	incorrect	722
FAge_P120a	156	Pulse	99	7305921	567	1
FAge_P120a	156	Response	2	7312461	7107	1
FAge_P120a	156	Pulse	99	7318321	12967	1
FAge_P120a	157	Picture	Fixation Cross Sternberg Letters after Stroop	7330178	0	1	37319	2	0	next	other	0
FAge_P120a	157	Pulse	99	7330721	543	1
FAge_P120a	157	Pulse	99	7343120	12942	1
FAge_P120a	157	Pulse	99	7355520	25342	1
FAge_P120a	158	Picture	Retrieval Sternberg Letters	7367497	0	1	24824	2	0	next	hit	730
FAge_P120a	158	Pulse	99	7367919	422	1
FAge_P120a	158	Response	1	7376449	8952	1
FAge_P120a	158	Pulse	99	7380319	12822	1
FAge_P120a	159	Picture	Fixation Cross after Retrieval	7392321	0	1	149443	2	0	next	other	0
FAge_P120a	159	Pulse	99	7392719	398	1
FAge_P120a	159	Pulse	99	7405118	12797	1
FAge_P120a	159	Pulse	99	7417518	25197	1
FAge_P120a	159	Pulse	99	7429917	37596	1
FAge_P120a	159	Pulse	99	7442317	49996	1
FAge_P120a	159	Pulse	99	7454717	62396	1
FAge_P120a	159	Pulse	99	7467116	74795	1
FAge_P120a	159	Pulse	99	7479516	87195	1
FAge_P120a	159	Pulse	99	7491916	99595	1
FAge_P120a	159	Pulse	99	7504315	111994	1
FAge_P120a	159	Pulse	99	7516715	124394	1
FAge_P120a	159	Pulse	99	7529114	136793	1
FAge_P120a	159	Pulse	99	7541514	149193	1
FAge_P120a	160	Picture	Encoding Sternberg Letters	7541764	0	1	24823	2	0	next	other	0
FAge_P120a	160	Pulse	99	7553914	12150	1
FAge_P120a	160	Pulse	99	7566313	24549	1
FAge_P120a	161	Picture	Fixation Cross Sternberg Letters after Encoding	7566587	0	1	12495	3	0	next	other	0
FAge_P120a	161	Pulse	99	7578713	12126	1
FAge_P120a	162	Picture	Stroop Sternberg	7579082	0	2	24824	4	0	next	hit	752
FAge_P120a	162	Response	1	7590153	11071	1
FAge_P120a	162	Pulse	99	7591112	12030	1
FAge_P120a	162	Pulse	99	7603512	24430	1
FAge_P120a	163	Picture	Fixation Cross Sternberg Letters after Stroop	7603906	0	2	37319	3	0	next	other	0
FAge_P120a	163	Pulse	99	7615912	12006	1
FAge_P120a	163	Pulse	99	7628311	24405	1
FAge_P120a	163	Pulse	99	7640711	36805	1
FAge_P120a	164	Picture	Retrieval Sternberg Letters	7641225	0	1	24824	2	0	next	hit	761
FAge_P120a	164	Pulse	99	7653111	11886	1
FAge_P120a	164	Response	1	7657970	16745	1
FAge_P120a	164	Pulse	99	7665510	24285	1
FAge_P120a	165	Picture	Fixation Cross after Retrieval	7666049	0	1	124619	2	0	next	other	0
FAge_P120a	165	Pulse	99	7677910	11861	1
FAge_P120a	165	Pulse	99	7690309	24260	1
FAge_P120a	165	Pulse	99	7702709	36660	1
FAge_P120a	165	Pulse	99	7715109	49060	1
FAge_P120a	165	Pulse	99	7727508	61459	1
FAge_P120a	165	Pulse	99	7739908	73859	1
FAge_P120a	165	Pulse	99	7752308	86259	1
FAge_P120a	165	Pulse	99	7764707	98658	1
FAge_P120a	165	Pulse	99	7777107	111058	1
FAge_P120a	165	Pulse	99	7789506	123457	1
FAge_P120a	166	Picture	Encoding Sternberg Letters	7790668	0	1	24824	2	0	next	other	0
FAge_P120a	166	Pulse	99	7801906	11238	1
FAge_P120a	166	Pulse	99	7814306	23638	1
FAge_P120a	167	Picture	Fixation Cross Sternberg Letters after Encoding	7815492	0	1	12495	2	0	next	other	0
FAge_P120a	167	Pulse	99	7826705	11213	1
FAge_P120a	168	Picture	Stroop Sternberg	7827987	0	1	24824	2	0	next	hit	780
FAge_P120a	168	Response	1	7838485	10498	1
FAge_P120a	168	Pulse	99	7839105	11118	1
FAge_P120a	168	Pulse	99	7851504	23517	1
FAge_P120a	169	Picture	Fixation Cross Sternberg Letters after Stroop	7852811	0	1	37319	2	0	next	other	0
FAge_P120a	169	Pulse	99	7863904	11093	1
FAge_P120a	169	Pulse	99	7876304	23493	1
FAge_P120a	169	Pulse	99	7888703	35892	1
FAge_P120a	170	Picture	Retrieval Sternberg Letters	7890130	0	1	24823	2	0	next	incorrect	788
FAge_P120a	170	Response	2	7896723	6593	1
FAge_P120a	170	Pulse	99	7901103	10973	1
FAge_P120a	170	Pulse	99	7913503	23373	1
FAge_P120a	171	Picture	Fixation Cross after Retrieval	7914953	0	1	137114	2	0	next	other	0
FAge_P120a	171	Pulse	99	7925902	10949	1
FAge_P120a	171	Pulse	99	7938302	23349	1
FAge_P120a	171	Pulse	99	7950701	35748	1
FAge_P120a	171	Pulse	99	7963101	48148	1
FAge_P120a	171	Pulse	99	7975501	60548	1
FAge_P120a	171	Pulse	99	7987900	72947	1
FAge_P120a	171	Pulse	99	8000300	85347	1
FAge_P120a	171	Pulse	99	8012700	97747	1
FAge_P120a	171	Pulse	99	8025099	110146	1
FAge_P120a	171	Pulse	99	8037499	122546	1
FAge_P120a	171	Pulse	99	8049898	134945	1
FAge_P120a	172	Picture	Encoding Sternberg Letters	8052067	0	1	24824	2	0	next	other	0
FAge_P120a	172	Pulse	99	8062298	10231	1
FAge_P120a	172	Pulse	99	8074698	22631	1
FAge_P120a	173	Picture	Fixation Cross Sternberg Letters after Encoding	8076891	0	1	12495	2	0	next	other	0
FAge_P120a	173	Pulse	99	8087097	10206	1
FAge_P120a	174	Picture	Stroop Sternberg	8089386	0	1	24824	2	0	next	incorrect	810
FAge_P120a	174	Pulse	99	8099497	10111	1
FAge_P120a	174	Response	2	8100807	11421	1
FAge_P120a	174	Pulse	99	8111897	22511	1
FAge_P120a	175	Picture	Fixation Cross Sternberg Letters after Stroop	8114210	0	1	37319	2	0	next	other	0
FAge_P120a	175	Pulse	99	8124296	10086	1
FAge_P120a	175	Pulse	99	8136696	22486	1
FAge_P120a	175	Pulse	99	8149095	34885	1
FAge_P120a	176	Picture	Retrieval Sternberg Letters	8151529	0	1	24824	2	0	next	hit	818
FAge_P120a	176	Pulse	99	8161495	9966	1
FAge_P120a	176	Response	1	8161555	10026	1
FAge_P120a	176	Pulse	99	8173894	22365	1
FAge_P120a	177	Picture	Fixation Cross after Retrieval	8176353	0	1	124619	2	0	next	other	0
FAge_P120a	177	Pulse	99	8186294	9941	1
FAge_P120a	177	Pulse	99	8198694	22341	1
FAge_P120a	177	Pulse	99	8211093	34740	1
FAge_P120a	177	Pulse	99	8223493	47140	1
FAge_P120a	177	Pulse	99	8235893	59540	1
FAge_P120a	177	Pulse	99	8248292	71939	1
FAge_P120a	177	Pulse	99	8260692	84339	1
FAge_P120a	177	Pulse	99	8273091	96738	1
FAge_P120a	177	Pulse	99	8285491	109138	1
FAge_P120a	177	Pulse	99	8297891	121538	1
FAge_P120a	178	Picture	Encoding Sternberg Letters	8300972	0	1	24823	3	0	next	other	0
FAge_P120a	178	Pulse	99	8310290	9318	1
FAge_P120a	178	Pulse	99	8322690	21718	1
FAge_P120a	179	Picture	Fixation Cross Sternberg Letters after Encoding	8325795	0	2	12496	3	0	next	other	0
FAge_P120a	179	Pulse	99	8335090	9295	1
FAge_P120a	180	Picture	Stroop Sternberg	8338291	0	1	24823	3	0	next	incorrect	838
FAge_P120a	180	Pulse	99	8347489	9198	1
FAge_P120a	180	Response	2	8348009	9718	1
FAge_P120a	180	Pulse	99	8359889	21598	1
FAge_P120a	181	Picture	Fixation Cross Sternberg Letters after Stroop	8363114	0	2	37319	4	0	next	other	0
FAge_P120a	181	Pulse	99	8372288	9174	1
FAge_P120a	181	Pulse	99	8384688	21574	1
FAge_P120a	181	Pulse	99	8397088	33974	1
FAge_P120a	182	Picture	Retrieval Sternberg Letters	8400433	0	2	24824	3	0	next	hit	846
FAge_P120a	182	Pulse	99	8409487	9054	1
FAge_P120a	182	Response	1	8411387	10954	1
FAge_P120a	182	Pulse	99	8421887	21454	1
FAge_P120a	183	Picture	Fixation Cross after Retrieval	8425257	0	1	112290	2	0	next	other	0
FAge_P120a	183	Pulse	99	8434286	9029	1
FAge_P120a	183	Pulse	99	8446686	21429	1
FAge_P120a	183	Pulse	99	8459086	33829	1
FAge_P120a	183	Pulse	99	8471485	46228	1
FAge_P120a	183	Pulse	99	8483885	58628	1
FAge_P120a	183	Pulse	99	8496285	71028	1
FAge_P120a	183	Pulse	99	8508684	83427	1
FAge_P120a	183	Pulse	99	8521084	95827	1
FAge_P120a	183	Pulse	99	8533483	108226	1
FAge_P120a	184	Picture	Encoding Sternberg Letters	8537547	0	1	24824	2	0	next	other	0
FAge_P120a	184	Pulse	99	8545883	8336	1
FAge_P120a	184	Pulse	99	8558283	20736	1
FAge_P120a	185	Picture	Fixation Cross Sternberg Letters after Encoding	8562371	0	1	12495	3	0	next	other	0
FAge_P120a	185	Pulse	99	8570682	8311	1
FAge_P120a	186	Picture	Stroop Sternberg	8574866	0	2	24824	3	0	next	hit	864
FAge_P120a	186	Response	1	8580892	6026	1
FAge_P120a	186	Pulse	99	8583082	8216	1
FAge_P120a	186	Pulse	99	8595481	20615	1
FAge_P120a	187	Picture	Fixation Cross Sternberg Letters after Stroop	8599690	0	1	37319	2	0	next	other	0
FAge_P120a	187	Pulse	99	8607881	8191	1
FAge_P120a	187	Pulse	99	8620281	20591	1
FAge_P120a	187	Pulse	99	8632690	33000	1
FAge_P120a	188	Picture	Retrieval Sternberg Letters	8637009	0	1	24824	2	0	next	incorrect	872
FAge_P120a	188	Response	2	8643380	6371	1
FAge_P120a	188	Pulse	99	8645090	8081	1
FAge_P120a	188	Pulse	99	8657490	20481	1
FAge_P120a	189	Picture	Fixation Cross after Retrieval	8661833	0	1	112290	2	0	next	other	0
FAge_P120a	189	Pulse	99	8669889	8056	1
FAge_P120a	189	Pulse	99	8682289	20456	1
FAge_P120a	189	Pulse	99	8694688	32855	1
FAge_P120a	189	Pulse	99	8707088	45255	1
FAge_P120a	189	Pulse	99	8719488	57655	1
FAge_P120a	189	Pulse	99	8731887	70054	1
FAge_P120a	189	Pulse	99	8744287	82454	1
FAge_P120a	189	Pulse	99	8756686	94853	1
FAge_P120a	189	Pulse	99	8769086	107253	1
FAge_P120a	190	Picture	Encoding Sternberg Letters	8774123	0	1	24824	2	0	next	other	0
FAge_P120a	190	Pulse	99	8781486	7363	1
FAge_P120a	190	Pulse	99	8793885	19762	1
FAge_P120a	191	Picture	Fixation Cross Sternberg Letters after Encoding	8798947	0	1	12495	2	0	next	other	0
FAge_P120a	191	Pulse	99	8806285	7338	1
FAge_P120a	192	Picture	Stroop Sternberg	8811442	0	1	24824	2	0	next	incorrect	892
FAge_P120a	192	Pulse	99	8818685	7243	1
FAge_P120a	192	Response	2	8820944	9502	1
FAge_P120a	192	Pulse	99	8831084	19642	1
FAge_P120a	193	Picture	Fixation Cross Sternberg Letters after Stroop	8836266	0	1	37319	2	0	next	other	0
FAge_P120a	193	Pulse	99	8843484	7218	1
FAge_P120a	193	Pulse	99	8855883	19617	1
FAge_P120a	193	Pulse	99	8868283	32017	1
FAge_P120a	194	Picture	Retrieval Sternberg Letters	8873585	0	1	24824	2	0	next	hit	900
FAge_P120a	194	Pulse	99	8880683	7098	1
FAge_P120a	194	Response	1	8885742	12157	1
FAge_P120a	194	Pulse	99	8893082	19497	1
FAge_P120a	195	Picture	Fixation Cross after Retrieval	8898409	0	1	137114	2	0	next	other	0
FAge_P120a	195	Pulse	99	8905482	7073	1
FAge_P120a	195	Pulse	99	8917882	19473	1
FAge_P120a	195	Pulse	99	8930281	31872	1
FAge_P120a	195	Pulse	99	8942681	44272	1
FAge_P120a	195	Pulse	99	8955080	56671	1
FAge_P120a	195	Pulse	99	8967480	69071	1
FAge_P120a	195	Pulse	99	8979880	81471	1
FAge_P120a	195	Pulse	99	8992279	93870	1
FAge_P120a	195	Pulse	99	9004679	106270	1
FAge_P120a	195	Pulse	99	9017078	118669	1
FAge_P120a	195	Pulse	99	9029478	131069	1
FAge_P120a	196	Picture	Encoding Sternberg Letters	9035523	0	1	24823	3	0	next	other	0
FAge_P120a	196	Pulse	99	9041878	6355	1
FAge_P120a	196	Pulse	99	9054277	18754	1
FAge_P120a	197	Picture	Fixation Cross Sternberg Letters after Encoding	9060346	0	2	12496	3	0	next	other	0
FAge_P120a	197	Pulse	99	9066677	6331	1
FAge_P120a	198	Picture	Stroop Sternberg	9072842	0	1	24823	3	0	next	hit	921
FAge_P120a	198	Pulse	99	9079077	6235	1
FAge_P120a	198	Response	1	9083196	10354	1
FAge_P120a	198	Pulse	99	9091476	18634	1
FAge_P120a	199	Picture	Fixation Cross Sternberg Letters after Stroop	9097665	0	2	37319	4	0	next	other	0
FAge_P120a	199	Pulse	99	9103876	6211	1
FAge_P120a	199	Pulse	99	9116275	18610	1
FAge_P120a	199	Pulse	99	9128675	31010	1
FAge_P120a	200	Picture	Retrieval Sternberg Letters	9134984	0	2	24824	4	0	next	incorrect	929
FAge_P120a	200	Pulse	99	9141075	6091	1
FAge_P120a	200	Response	2	9144644	9660	1
FAge_P120a	200	Pulse	99	9153474	18490	1
FAge_P120a	201	Picture	Fixation Cross after Retrieval	9159808	0	2	124619	3	0	next	other	0
FAge_P120a	201	Pulse	99	9165874	6066	1
FAge_P120a	201	Pulse	99	9178273	18465	1
FAge_P120a	201	Pulse	99	9190673	30865	1
FAge_P120a	201	Pulse	99	9203073	43265	1
FAge_P120a	201	Pulse	99	9215472	55664	1
FAge_P120a	201	Pulse	99	9227872	68064	1
FAge_P120a	201	Pulse	99	9240272	80464	1
FAge_P120a	201	Pulse	99	9252671	92863	1
FAge_P120a	201	Pulse	99	9265071	105263	1
FAge_P120a	201	Pulse	99	9277470	117662	1
FAge_P120a	202	Picture	Encoding Sternberg Letters	9284427	0	1	24824	2	0	next	other	0
FAge_P120a	202	Pulse	99	9289870	5443	1
FAge_P120a	202	Pulse	99	9302270	17843	1
FAge_P120a	203	Picture	Fixation Cross Sternberg Letters after Encoding	9309251	0	1	12495	2	0	next	other	0
FAge_P120a	203	Pulse	99	9314669	5418	1
FAge_P120a	204	Picture	Stroop Sternberg	9321746	0	1	24824	2	0	next	incorrect	949
FAge_P120a	204	Pulse	99	9327069	5323	1
FAge_P120a	204	Response	2	9337928	16182	1
FAge_P120a	204	Pulse	99	9339468	17722	1
FAge_P120a	205	Picture	Fixation Cross Sternberg Letters after Stroop	9346570	0	1	37319	2	0	next	other	0
FAge_P120a	205	Pulse	99	9351868	5298	1
FAge_P120a	205	Pulse	99	9364268	17698	1
FAge_P120a	205	Pulse	99	9376667	30097	1
FAge_P120a	206	Picture	Retrieval Sternberg Letters	9383889	0	1	24824	2	0	next	incorrect	957
FAge_P120a	206	Pulse	99	9389067	5178	1
FAge_P120a	206	Response	2	9389597	5708	1
FAge_P120a	206	Pulse	99	9401467	17578	1
FAge_P120a	207	Picture	Fixation Cross after Retrieval	9408713	0	1	149442	2	0	next	other	0
FAge_P120a	207	Pulse	99	9413866	5153	1
FAge_P120a	207	Pulse	99	9426266	17553	1
FAge_P120a	207	Pulse	99	9438665	29952	1
FAge_P120a	207	Pulse	99	9451065	42352	1
FAge_P120a	207	Pulse	99	9463465	54752	1
FAge_P120a	207	Pulse	99	9475864	67151	1
FAge_P120a	207	Pulse	99	9488264	79551	1
FAge_P120a	207	Pulse	99	9500664	91951	1
FAge_P120a	207	Pulse	99	9513063	104350	1
FAge_P120a	207	Pulse	99	9525463	116750	1
FAge_P120a	207	Pulse	99	9537862	129149	1
FAge_P120a	207	Pulse	99	9550262	141549	1
FAge_P120a	208	Picture	Encoding Sternberg Letters	9558155	0	1	24824	2	0	next	other	0
FAge_P120a	208	Pulse	99	9562662	4507	1
FAge_P120a	208	Pulse	99	9575061	16906	1
FAge_P120a	209	Picture	Fixation Cross Sternberg Letters after Encoding	9582979	0	1	12495	2	0	next	other	0
FAge_P120a	209	Pulse	99	9587461	4482	1
FAge_P120a	210	Picture	Stroop Sternberg	9595474	0	1	24824	2	0	next	incorrect	979
FAge_P120a	210	Pulse	99	9599861	4387	1
FAge_P120a	210	Response	2	9607790	12316	1
FAge_P120a	210	Pulse	99	9612260	16786	1
FAge_P120a	211	Picture	Fixation Cross Sternberg Letters after Stroop	9620298	0	1	37319	2	0	next	other	0
FAge_P120a	211	Pulse	99	9624660	4362	1
FAge_P120a	211	Pulse	99	9637059	16761	1
FAge_P120a	211	Pulse	99	9649459	29161	1
FAge_P120a	212	Picture	Retrieval Sternberg Letters	9657617	0	1	24824	2	0	next	hit	987
FAge_P120a	212	Pulse	99	9661859	4242	1
FAge_P120a	212	Response	1	9665838	8221	1
FAge_P120a	212	Pulse	99	9674258	16641	1
FAge_P120a	213	Picture	Fixation Cross after Retrieval	9682441	0	1	124619	2	0	next	other	0
FAge_P120a	213	Pulse	99	9686658	4217	1
FAge_P120a	213	Pulse	99	9699057	16616	1
FAge_P120a	213	Pulse	99	9711457	29016	1
FAge_P120a	213	Pulse	99	9723857	41416	1
FAge_P120a	213	Pulse	99	9736256	53815	1
FAge_P120a	213	Pulse	99	9748656	66215	1
FAge_P120a	213	Pulse	99	9761056	78615	1
FAge_P120a	213	Pulse	99	9773455	91014	1
FAge_P120a	213	Pulse	99	9785855	103414	1
FAge_P120a	213	Pulse	99	9798254	115813	1
FAge_P120a	214	Picture	Encoding Sternberg Letters	9807060	0	1	24823	2	0	next	other	0
FAge_P120a	214	Pulse	99	9810654	3594	1
FAge_P120a	214	Pulse	99	9823054	15994	1
FAge_P120a	215	Picture	Fixation Cross Sternberg Letters after Encoding	9831883	0	1	12495	3	0	next	other	0
FAge_P120a	215	Pulse	99	9835453	3570	1
FAge_P120a	216	Picture	Stroop Sternberg	9844378	0	2	24824	3	0	next	incorrect	1007
FAge_P120a	216	Pulse	99	9847853	3475	1
FAge_P120a	216	Response	2	9855042	10664	1
FAge_P120a	216	Pulse	99	9860252	15874	1
FAge_P120a	217	Picture	Fixation Cross Sternberg Letters after Stroop	9869202	0	1	37319	2	0	next	other	0
FAge_P120a	217	Pulse	99	9872652	3450	1
FAge_P120a	217	Pulse	99	9885052	15850	1
FAge_P120a	217	Pulse	99	9897451	28249	1
FAge_P120a	218	Picture	Retrieval Sternberg Letters	9906521	0	1	24824	2	0	next	incorrect	1015
FAge_P120a	218	Pulse	99	9909851	3330	1
FAge_P120a	218	Response	2	9920161	13640	1
FAge_P120a	218	Pulse	99	9922250	15729	1
FAge_P120a	219	Picture	Fixation Cross after Retrieval	9931345	0	1	112290	2	0	next	other	0
FAge_P120a	219	Pulse	99	9934650	3305	1
FAge_P120a	219	Pulse	99	9947050	15705	1
FAge_P120a	219	Pulse	99	9959449	28104	1
FAge_P120a	219	Pulse	99	9971849	40504	1
FAge_P120a	219	Pulse	99	9984249	52904	1
FAge_P120a	219	Pulse	99	9996648	65303	1
FAge_P120a	219	Pulse	99	10009048	77703	1
FAge_P120a	219	Pulse	99	10021447	90102	1
FAge_P120a	219	Pulse	99	10033847	102502	1
FAge_P120a	220	Picture	Encoding Sternberg Letters	10043635	0	1	24824	2	0	next	other	0
FAge_P120a	220	Pulse	99	10046247	2612	1
FAge_P120a	220	Pulse	99	10058646	15011	1
FAge_P120a	221	Picture	Fixation Cross Sternberg Letters after Encoding	10068459	0	1	12495	2	0	next	other	0
FAge_P120a	221	Pulse	99	10071046	2587	1
FAge_P120a	222	Picture	Stroop Sternberg	10080954	0	1	24824	2	0	next	hit	1034
FAge_P120a	222	Pulse	99	10083446	2492	1
FAge_P120a	222	Response	1	10089745	8791	1
FAge_P120a	222	Pulse	99	10095845	14891	1
FAge_P120a	223	Picture	Fixation Cross Sternberg Letters after Stroop	10105778	0	1	37319	2	0	next	other	0
FAge_P120a	223	Pulse	99	10108245	2467	1
FAge_P120a	223	Pulse	99	10120644	14866	1
FAge_P120a	223	Pulse	99	10133044	27266	1
FAge_P120a	224	Picture	Retrieval Sternberg Letters	10143097	0	1	24824	2	0	next	incorrect	1042
FAge_P120a	224	Pulse	99	10145444	2347	1
FAge_P120a	224	Response	2	10152503	9406	1
FAge_P120a	224	Pulse	99	10157843	14746	1
FAge_P120a	225	Picture	Fixation Cross after Retrieval	10167921	0	1	124619	2	0	next	other	0
FAge_P120a	225	Pulse	99	10170243	2322	1
FAge_P120a	225	Pulse	99	10182642	14721	1
FAge_P120a	225	Pulse	99	10195042	27121	1
FAge_P120a	225	Pulse	99	10207442	39521	1
FAge_P120a	225	Pulse	99	10219841	51920	1
FAge_P120a	225	Pulse	99	10232241	64320	1
FAge_P120a	225	Pulse	99	10244641	76720	1
FAge_P120a	225	Pulse	99	10257040	89119	1
FAge_P120a	225	Pulse	99	10269440	101519	1
FAge_P120a	225	Pulse	99	10281839	113918	1
FAge_P120a	226	Picture	Encoding Sternberg Letters	10292540	0	1	24823	2	0	next	other	0
FAge_P120a	226	Pulse	99	10294239	1699	1
FAge_P120a	226	Pulse	99	10306639	14099	1
FAge_P120a	227	Picture	Fixation Cross Sternberg Letters after Encoding	10317363	0	1	12496	2	0	next	other	0
FAge_P120a	227	Pulse	99	10319038	1675	1
FAge_P120a	228	Picture	Stroop Sternberg	10329859	0	1	24823	2	0	next	incorrect	1063
FAge_P120a	228	Pulse	99	10331438	1579	1
FAge_P120a	228	Pulse	99	10343837	13978	1
FAge_P120a	228	Response	2	10345817	15958	1
FAge_P120a	229	Picture	Fixation Cross Sternberg Letters after Stroop	10354682	0	1	37319	2	0	next	other	0
FAge_P120a	229	Pulse	99	10356237	1555	1
FAge_P120a	229	Pulse	99	10368637	13955	1
FAge_P120a	229	Pulse	99	10381036	26354	1
FAge_P120a	230	Picture	Retrieval Sternberg Letters	10392001	0	1	24824	2	0	next	incorrect	1070
FAge_P120a	230	Pulse	99	10393436	1435	1
FAge_P120a	230	Response	2	10401906	9905	1
FAge_P120a	230	Pulse	99	10405835	13834	1
FAge_P120a	231	Picture	Fixation Cross after Retrieval	10416825	0	1	124619	2	0	next	other	0
FAge_P120a	231	Pulse	99	10418235	1410	1
FAge_P120a	231	Pulse	99	10430635	13810	1
FAge_P120a	231	Pulse	99	10443034	26209	1
FAge_P120a	231	Pulse	99	10455434	38609	1
FAge_P120a	231	Pulse	99	10467834	51009	1
FAge_P120a	231	Pulse	99	10480233	63408	1
FAge_P120a	231	Pulse	99	10492633	75808	1
FAge_P120a	231	Pulse	99	10505032	88207	1
FAge_P120a	231	Pulse	99	10517432	100607	1
FAge_P120a	231	Pulse	99	10529832	113007	1
FAge_P120a	232	Picture	Encoding Sternberg Letters	10541444	0	1	24824	2	0	next	other	0
FAge_P120a	232	Pulse	99	10542231	787	1
FAge_P120a	232	Pulse	99	10554631	13187	1
FAge_P120a	233	Picture	Fixation Cross Sternberg Letters after Encoding	10566268	0	1	12495	2	0	next	other	0
FAge_P120a	233	Pulse	99	10567031	763	1
FAge_P120a	234	Picture	Stroop Sternberg	10578763	0	1	24824	2	0	next	incorrect	1090
FAge_P120a	234	Pulse	99	10579430	667	1
FAge_P120a	234	Response	2	10586880	8117	1
FAge_P120a	234	Pulse	99	10591840	13077	1
FAge_P120a	235	Picture	Fixation Cross Sternberg Letters after Stroop	10603587	0	1	37319	2	0	next	other	0
FAge_P120a	235	Pulse	99	10604239	652	1
FAge_P120a	235	Pulse	99	10616639	13052	1
FAge_P120a	235	Pulse	99	10629039	25452	1
FAge_P120a	236	Picture	Retrieval Sternberg Letters	10640906	0	1	24823	3	0	next	incorrect	1099
FAge_P120a	236	Pulse	99	10641438	532	1
FAge_P120a	236	Pulse	99	10653838	12932	1
FAge_P120a	236	Response	2	10655678	14772	1
FAge_P120a	237	Picture	Fixation Cross after Retrieval	10665729	0	2	112291	3	0	next	other	0
FAge_P120a	237	Pulse	99	10666238	509	1
FAge_P120a	237	Pulse	99	10678637	12908	1
FAge_P120a	237	Pulse	99	10691037	25308	1
FAge_P120a	237	Pulse	99	10703436	37707	1
FAge_P120a	237	Pulse	99	10715836	50107	1
FAge_P120a	237	Pulse	99	10728236	62507	1
FAge_P120a	237	Pulse	99	10740635	74906	1
FAge_P120a	237	Pulse	99	10753035	87306	1
FAge_P120a	237	Pulse	99	10765434	99705	1
FAge_P120a	237	Pulse	99	10777834	112105	1
FAge_P120a	238	Picture	Encoding Sternberg Letters	10778020	0	1	24823	3	0	next	other	0
FAge_P120a	238	Pulse	99	10790234	12214	1
FAge_P120a	238	Pulse	99	10802633	24613	1
FAge_P120a	239	Picture	Fixation Cross Sternberg Letters after Encoding	10802843	0	2	12496	3	0	next	other	0
FAge_P120a	239	Pulse	99	10815033	12190	1
FAge_P120a	240	Picture	Stroop Sternberg	10815339	0	1	24823	3	0	next	incorrect	1117
FAge_P120a	240	Response	2	10823233	7894	1
FAge_P120a	240	Pulse	99	10827432	12093	1
FAge_P120a	240	Pulse	99	10839832	24493	1
FAge_P120a	241	Picture	Fixation Cross Sternberg Letters after Stroop	10840162	0	2	37319	4	0	next	other	0
FAge_P120a	241	Pulse	99	10852232	12070	1
FAge_P120a	241	Pulse	99	10864631	24469	1
FAge_P120a	241	Pulse	99	10877031	36869	1
FAge_P120a	242	Picture	Retrieval Sternberg Letters	10877481	0	2	24824	3	0	next	incorrect	1125
FAge_P120a	242	Response	2	10886771	9290	1
FAge_P120a	242	Pulse	99	10889430	11949	1
FAge_P120a	242	Pulse	99	10901830	24349	1
FAge_P120a	243	Picture	Fixation Cross after Retrieval	10902305	0	1	137114	2	0	next	other	0
FAge_P120a	243	Pulse	99	10914230	11925	1
FAge_P120a	243	Pulse	99	10926629	24324	1
FAge_P120a	243	Pulse	99	10939029	36724	1
FAge_P120a	243	Pulse	99	10951429	49124	1
FAge_P120a	243	Pulse	99	10963828	61523	1
FAge_P120a	243	Pulse	99	10976228	73923	1
FAge_P120a	243	Pulse	99	10988628	86323	1
FAge_P120a	243	Pulse	99	11001027	98722	1
FAge_P120a	243	Pulse	99	11013427	111122	1
FAge_P120a	243	Pulse	99	11025826	123521	1
FAge_P120a	243	Pulse	99	11038226	135921	1
FAge_P120a	244	Picture	Encoding Sternberg Letters	11039419	0	1	24824	2	0	next	other	0
FAge_P120a	244	Pulse	99	11050626	11207	1
FAge_P120a	244	Pulse	99	11063025	23606	1
FAge_P120a	245	Picture	Fixation Cross Sternberg Letters after Encoding	11064243	0	1	12495	2	0	next	other	0
FAge_P120a	245	Pulse	99	11075425	11182	1
FAge_P120a	246	Picture	Stroop Sternberg	11076738	0	1	24824	2	0	next	incorrect	1146
FAge_P120a	246	Response	2	11085245	8507	1
FAge_P120a	246	Pulse	99	11087824	11086	1
FAge_P120a	246	Pulse	99	11100224	23486	1
FAge_P120a	247	Picture	Fixation Cross Sternberg Letters after Stroop	11101562	0	1	37319	2	0	next	other	0
FAge_P120a	247	Pulse	99	11112624	11062	1
FAge_P120a	247	Pulse	99	11125023	23461	1
FAge_P120a	247	Pulse	99	11137423	35861	1
FAge_P120a	248	Picture	Retrieval Sternberg Letters	11138881	0	1	24824	2	0	next	incorrect	1154
FAge_P120a	248	Response	2	11148333	9452	1
FAge_P120a	248	Pulse	99	11149822	10941	1
FAge_P120a	248	Pulse	99	11162222	23341	1
FAge_P120a	249	Picture	Fixation Cross after Retrieval	11163705	0	1	149442	2	0	next	other	0
FAge_P120a	249	Pulse	99	11174622	10917	1
FAge_P120a	249	Pulse	99	11187021	23316	1
FAge_P120a	249	Pulse	99	11199421	35716	1
FAge_P120a	249	Pulse	99	11211821	48116	1
FAge_P120a	249	Pulse	99	11224220	60515	1
FAge_P120a	249	Pulse	99	11236620	72915	1
FAge_P120a	249	Pulse	99	11249020	85315	1
FAge_P120a	249	Pulse	99	11261419	97714	1
FAge_P120a	249	Pulse	99	11273819	110114	1
FAge_P120a	249	Pulse	99	11286218	122513	1
FAge_P120a	249	Pulse	99	11298618	134913	1
FAge_P120a	249	Pulse	99	11311018	147313	1
FAge_P120a	250	Picture	Encoding Sternberg Letters	11313147	0	1	24824	2	0	next	other	0
FAge_P120a	250	Pulse	99	11323417	10270	1
FAge_P120a	250	Pulse	99	11335817	22670	1
FAge_P120a	251	Picture	Fixation Cross Sternberg Letters after Encoding	11337971	0	1	12495	2	0	next	other	0
FAge_P120a	251	Pulse	99	11348216	10245	1
FAge_P120a	252	Picture	Stroop Sternberg	11350466	0	1	24823	3	0	next	hit	1177
FAge_P120a	252	Pulse	99	11360616	10150	1
FAge_P120a	252	Response	1	11364636	14170	1
FAge_P120a	252	Pulse	99	11373016	22550	1
FAge_P120a	253	Picture	Fixation Cross Sternberg Letters after Stroop	11375289	0	2	37320	3	0	next	other	0
FAge_P120a	253	Pulse	99	11385415	10126	1
FAge_P120a	253	Pulse	99	11397815	22526	1
FAge_P120a	253	Pulse	99	11410215	34926	1
FAge_P120a	254	Picture	Retrieval Sternberg Letters	11412609	0	1	24824	2	0	next	hit	1184
FAge_P120a	254	Response	1	11417104	4495	1
FAge_P120a	254	Pulse	99	11422614	10005	1
FAge_P120a	254	Pulse	99	11435014	22405	1
FAge_P120a	255	Picture	Fixation Cross after Retrieval	11437433	0	1	137114	2	0	next	other	0
FAge_P120a	255	Pulse	99	11447413	9980	1
FAge_P120a	255	Pulse	99	11459813	22380	1
FAge_P120a	255	Pulse	99	11472213	34780	1
FAge_P120a	255	Pulse	99	11484612	47179	1
FAge_P120a	255	Pulse	99	11497012	59579	1
FAge_P120a	255	Pulse	99	11509411	71978	1
FAge_P120a	255	Pulse	99	11521811	84378	1
FAge_P120a	255	Pulse	99	11534211	96778	1
FAge_P120a	255	Pulse	99	11546610	109177	1
FAge_P120a	255	Pulse	99	11559010	121577	1
FAge_P120a	255	Pulse	99	11571410	133977	1
FAge_P120a	256	Picture	Encoding Sternberg Letters	11574547	0	1	24824	2	0	next	other	0
FAge_P120a	256	Pulse	99	11583809	9262	1
FAge_P120a	256	Pulse	99	11596209	21662	1
FAge_P120a	257	Picture	Fixation Cross Sternberg Letters after Encoding	11599371	0	1	12495	2	0	next	other	0
FAge_P120a	257	Pulse	99	11608608	9237	1
FAge_P120a	258	Picture	Stroop Sternberg	11611866	0	1	24824	2	0	next	incorrect	1206
FAge_P120a	258	Pulse	99	11621008	9142	1
FAge_P120a	258	Response	2	11622028	10162	1
FAge_P120a	258	Pulse	99	11633408	21542	1
FAge_P120a	259	Picture	Fixation Cross Sternberg Letters after Stroop	11636690	0	1	37319	2	0	next	other	0
FAge_P120a	259	Pulse	99	11645807	9117	1
FAge_P120a	259	Pulse	99	11658207	21517	1
FAge_P120a	259	Pulse	99	11670606	33916	1
FAge_P120a	260	Picture	Retrieval Sternberg Letters	11674009	0	1	24823	2	0	next	incorrect	1214
FAge_P120a	260	Pulse	99	11683006	8997	1
FAge_P120a	260	Response	2	11686856	12847	1
FAge_P120a	260	Pulse	99	11695406	21397	1
FAge_P120a	261	Picture	Fixation Cross after Retrieval	11698832	0	1	112291	2	0	next	other	0
FAge_P120a	261	Pulse	99	11707805	8973	1
FAge_P120a	261	Pulse	99	11720205	21373	1
FAge_P120a	261	Pulse	99	11732605	33773	1
FAge_P120a	261	Pulse	99	11745004	46172	1
FAge_P120a	261	Pulse	99	11757404	58572	1
FAge_P120a	261	Pulse	99	11769803	70971	1
FAge_P120a	261	Pulse	99	11782203	83371	1
FAge_P120a	261	Pulse	99	11794603	95771	1
FAge_P120a	261	Pulse	99	11807002	108170	1
FAge_P120a	262	Picture	Encoding Sternberg Letters	11811123	0	1	24823	2	0	next	other	0
FAge_P120a	262	Pulse	99	11819402	8279	1
FAge_P120a	262	Pulse	99	11831802	20679	1
FAge_P120a	263	Picture	Fixation Cross Sternberg Letters after Encoding	11835946	0	1	12496	2	0	next	other	0
FAge_P120a	263	Pulse	99	11844201	8255	1
FAge_P120a	264	Picture	Stroop Sternberg	11848442	0	1	24823	2	0	next	incorrect	1232
FAge_P120a	264	Response	2	11855191	6749	1
FAge_P120a	264	Pulse	99	11856601	8159	1
FAge_P120a	264	Pulse	99	11869000	20558	1
FAge_P120a	265	Picture	Fixation Cross Sternberg Letters after Stroop	11873265	0	1	37319	2	0	next	other	0
FAge_P120a	265	Pulse	99	11881400	8135	1
FAge_P120a	265	Pulse	99	11893800	20535	1
FAge_P120a	265	Pulse	99	11906199	32934	1
FAge_P120a	266	Picture	Retrieval Sternberg Letters	11910584	0	1	24824	2	0	next	incorrect	1241
FAge_P120a	266	Pulse	99	11918599	8015	1
FAge_P120a	266	Response	2	11922739	12155	1
FAge_P120a	266	Pulse	99	11930998	20414	1
FAge_P120a	267	Picture	Fixation Cross after Retrieval	11935408	0	1	149443	2	0	next	other	0
FAge_P120a	267	Pulse	99	11943398	7990	1
FAge_P120a	267	Pulse	99	11955798	20390	1
FAge_P120a	267	Pulse	99	11968197	32789	1
FAge_P120a	267	Pulse	99	11980597	45189	1
FAge_P120a	267	Pulse	99	11992996	57588	1
FAge_P120a	267	Pulse	99	12005396	69988	1
FAge_P120a	267	Pulse	99	12017796	82388	1
FAge_P120a	267	Pulse	99	12030195	94787	1
FAge_P120a	267	Pulse	99	12042595	107187	1
FAge_P120a	267	Pulse	99	12054995	119587	1
FAge_P120a	267	Pulse	99	12067394	131986	1
FAge_P120a	267	Pulse	99	12079794	144386	1
FAge_P120a	268	Picture	Encoding Sternberg Letters	12084851	0	1	24823	3	0	next	other	0
FAge_P120a	268	Pulse	99	12092193	7342	1
FAge_P120a	268	Pulse	99	12104593	19742	1
FAge_P120a	269	Picture	Fixation Cross Sternberg Letters after Encoding	12109674	0	2	12496	3	0	next	other	0
FAge_P120a	269	Pulse	99	12116993	7319	1
FAge_P120a	270	Picture	Stroop Sternberg	12122170	0	1	24823	3	0	next	incorrect	1263
FAge_P120a	270	Pulse	99	12129392	7222	1
FAge_P120a	270	Response	2	12138732	16562	1
FAge_P120a	270	Pulse	99	12141792	19622	1
FAge_P120a	271	Picture	Fixation Cross Sternberg Letters after Stroop	12146993	0	2	37319	4	0	next	other	0
FAge_P120a	271	Pulse	99	12154192	7199	1
FAge_P120a	271	Pulse	99	12166591	19598	1
FAge_P120a	271	Pulse	99	12178991	31998	1
FAge_P120a	272	Picture	Retrieval Sternberg Letters	12184312	0	2	24824	3	0	next	hit	1271
FAge_P120a	272	Pulse	99	12191390	7078	1
FAge_P120a	272	Response	1	12199560	15248	1
FAge_P120a	272	Pulse	99	12203790	19478	1
FAge_P120a	273	Picture	Fixation Cross after Retrieval	12209136	0	1	124619	2	0	next	other	0
FAge_P120a	273	Pulse	99	12216190	7054	1
FAge_P120a	273	Pulse	99	12228589	19453	1
FAge_P120a	273	Pulse	99	12240989	31853	1
FAge_P120a	273	Pulse	99	12253388	44252	1
FAge_P120a	273	Pulse	99	12265788	56652	1
FAge_P120a	273	Pulse	99	12278188	69052	1
FAge_P120a	273	Pulse	99	12290587	81451	1
FAge_P120a	273	Pulse	99	12302987	93851	1
FAge_P120a	273	Pulse	99	12315387	106251	1
FAge_P120a	273	Pulse	99	12327786	118650	1
FAge_P120a	274	Picture	Encoding Sternberg Letters	12333755	0	1	24824	2	0	next	other	0
FAge_P120a	274	Pulse	99	12340186	6431	1
FAge_P120a	274	Pulse	99	12352585	18830	1
FAge_P120a	275	Picture	Fixation Cross Sternberg Letters after Encoding	12358579	0	1	12495	2	0	next	other	0
FAge_P120a	275	Pulse	99	12364985	6406	1
FAge_P120a	276	Picture	Stroop Sternberg	12371074	0	1	24824	2	0	next	incorrect	1291
FAge_P120a	276	Pulse	99	12377385	6311	1
FAge_P120a	276	Response	2	12379514	8440	1
FAge_P120a	276	Pulse	99	12389784	18710	1
FAge_P120a	277	Picture	Fixation Cross Sternberg Letters after Stroop	12395898	0	1	37319	2	0	next	other	0
FAge_P120a	277	Pulse	99	12402184	6286	1
FAge_P120a	277	Pulse	99	12414583	18685	1
FAge_P120a	277	Pulse	99	12426983	31085	1
FAge_P120a	278	Picture	Retrieval Sternberg Letters	12433217	0	1	24824	2	0	next	hit	1299
FAge_P120a	278	Pulse	99	12439383	6166	1
FAge_P120a	278	Response	1	12443012	9795	1
FAge_P120a	278	Pulse	99	12451782	18565	1
FAge_P120a	279	Picture	Fixation Cross after Retrieval	12458041	0	1	112290	2	0	next	other	0
FAge_P120a	279	Pulse	99	12464182	6141	1
FAge_P120a	279	Pulse	99	12476582	18541	1
FAge_P120a	279	Pulse	99	12488981	30940	1
FAge_P120a	279	Pulse	99	12501381	43340	1
FAge_P120a	279	Pulse	99	12513780	55739	1
FAge_P120a	279	Pulse	99	12526190	68149	1
FAge_P120a	279	Pulse	99	12538590	80549	1
FAge_P120a	279	Pulse	99	12550989	92948	1
FAge_P120a	279	Pulse	99	12563389	105348	1
FAge_P120a	280	Picture	Encoding Sternberg Letters	12570331	0	1	24824	2	0	next	other	0
FAge_P120a	280	Pulse	99	12575789	5458	1
FAge_P120a	280	Pulse	99	12588188	17857	1
FAge_P120a	281	Picture	Fixation Cross Sternberg Letters after Encoding	12595155	0	1	12495	2	0	next	other	0
FAge_P120a	281	Pulse	99	12600588	5433	1
FAge_P120a	282	Picture	Stroop Sternberg	12607650	0	1	24824	2	0	next	hit	1318
FAge_P120a	282	Pulse	99	12612987	5337	1
FAge_P120a	282	Response	1	12625307	17657	1
FAge_P120a	282	Pulse	99	12625387	17737	1
FAge_P120a	283	Picture	Fixation Cross Sternberg Letters after Stroop	12632474	0	1	37318	3	0	next	other	0
FAge_P120a	283	Pulse	99	12637787	5313	1
FAge_P120a	283	Pulse	99	12650186	17712	1
FAge_P120a	283	Pulse	99	12662586	30112	1
FAge_P120a	284	Picture	Retrieval Sternberg Letters	12669792	0	2	24824	3	0	next	hit	1326
FAge_P120a	284	Pulse	99	12674985	5193	1
FAge_P120a	284	Response	1	12680195	10403	1
FAge_P120a	284	Pulse	99	12687385	17593	1
FAge_P120a	285	Picture	Fixation Cross after Retrieval	12694616	0	1	137114	2	0	next	other	0
FAge_P120a	285	Pulse	99	12699785	5169	1
FAge_P120a	285	Pulse	99	12712184	17568	1
FAge_P120a	285	Pulse	99	12724584	29968	1
FAge_P120a	285	Pulse	99	12736984	42368	1
FAge_P120a	285	Pulse	99	12749383	54767	1
FAge_P120a	285	Pulse	99	12761783	67167	1
FAge_P120a	285	Pulse	99	12774182	79566	1
FAge_P120a	285	Pulse	99	12786582	91966	1
FAge_P120a	285	Pulse	99	12798982	104366	1
FAge_P120a	285	Pulse	99	12811381	116765	1
FAge_P120a	285	Pulse	99	12823781	129165	1
FAge_P120a	286	Picture	Encoding Sternberg Letters	12831730	0	1	24824	2	0	next	other	0
FAge_P120a	286	Pulse	99	12836180	4450	1
FAge_P120a	286	Pulse	99	12848580	16850	1
FAge_P120a	287	Picture	Fixation Cross Sternberg Letters after Encoding	12856554	0	1	12495	2	0	next	other	0
FAge_P120a	287	Pulse	99	12860980	4426	1
FAge_P120a	288	Picture	Stroop Sternberg	12869049	0	1	24824	2	0	next	hit	1347
FAge_P120a	288	Pulse	99	12873379	4330	1
FAge_P120a	288	Response	1	12885719	16670	1
FAge_P120a	288	Pulse	99	12885779	16730	1
FAge_P120a	289	Picture	Fixation Cross Sternberg Letters after Stroop	12893873	0	1	37318	3	0	next	other	0
FAge_P120a	289	Pulse	99	12898179	4306	1
FAge_P120a	289	Pulse	99	12910578	16705	1
FAge_P120a	289	Pulse	99	12922978	29105	1
FAge_P120a	290	Picture	Retrieval Sternberg Letters	12931191	0	2	24825	3	0	next	incorrect	1355
FAge_P120a	290	Pulse	99	12935377	4186	1
FAge_P120a	290	Response	2	12940957	9766	1
FAge_P120a	290	Pulse	99	12947777	16586	1
FAge_P120a	291	Picture	Fixation Cross after Retrieval	12956016	0	1	112290	2	0	next	other	0
FAge_P120a	291	Pulse	99	12960177	4161	1
FAge_P120a	291	Pulse	99	12972576	16560	1
FAge_P120a	291	Pulse	99	12984976	28960	1
FAge_P120a	291	Pulse	99	12997375	41359	1
FAge_P120a	291	Pulse	99	13009775	53759	1
FAge_P120a	291	Pulse	99	13022175	66159	1
FAge_P120a	291	Pulse	99	13034574	78558	1
FAge_P120a	291	Pulse	99	13046974	90958	1
FAge_P120a	291	Pulse	99	13059374	103358	1
FAge_P120a	292	Picture	End Sternberg	13068306	0	1	37319	2	0	next	other	0
FAge_P120a	292	Pulse	99	13071773	3467	1
FAge_P120a	292	Pulse	99	13084173	15867	1
FAge_P120a	292	Pulse	99	13096572	28266	1
FAge_P120a	293	Picture	Instruction Stroop	13105625	0	1	37319	2	0	next	other	0
FAge_P120a	293	Pulse	99	13108972	3347	1
FAge_P120a	293	Pulse	99	13121372	15747	1
FAge_P120a	293	Pulse	99	13133771	28146	1
FAge_P120a	294	Picture	stroop neutral close	13142944	0	1	24824	2	0	next	incorrect	1377
FAge_P120a	294	Pulse	99	13146171	3227	1
FAge_P120a	294	Response	2	13152801	9857	1
FAge_P120a	294	Pulse	99	13158570	15626	1
FAge_P120a	295	Picture	stroop neutral close	13167768	0	1	24990	2	0	next	hit	1381
FAge_P120a	295	Pulse	99	13170970	3202	1
FAge_P120a	295	Response	1	13178340	10572	1
FAge_P120a	295	Pulse	99	13183370	15602	1
FAge_P120a	296	Picture	stroop neutral close	13192758	0	1	24824	2	0	next	incorrect	1385
FAge_P120a	296	Pulse	99	13195769	3011	1
FAge_P120a	296	Response	2	13200899	8141	1
FAge_P120a	296	Pulse	99	13208169	15411	1
FAge_P120a	297	Picture	stroop neutral close	13217582	0	1	24990	2	0	next	incorrect	1389
FAge_P120a	297	Pulse	99	13220569	2987	1
FAge_P120a	297	Response	2	13226798	9216	1
FAge_P120a	297	Pulse	99	13232968	15386	1
FAge_P120a	298	Picture	stroop neutral close	13242572	0	1	24824	2	0	next	hit	1393
FAge_P120a	298	Pulse	99	13245368	2796	1
FAge_P120a	298	Response	1	13249008	6436	1
FAge_P120a	298	Pulse	99	13257767	15195	1
FAge_P120a	299	Picture	stroop neutral close	13267396	0	1	24824	2	0	next	incorrect	1397
FAge_P120a	299	Pulse	99	13270167	2771	1
FAge_P120a	299	Response	2	13272857	5461	1
FAge_P120a	299	Pulse	99	13282567	15171	1
FAge_P120a	300	Picture	Fixation Cross Stroop	13292220	0	1	124619	2	0	next	other	0
FAge_P120a	300	Pulse	99	13294966	2746	1
FAge_P120a	300	Pulse	99	13307366	15146	1
FAge_P120a	300	Pulse	99	13319766	27546	1
FAge_P120a	300	Pulse	99	13332165	39945	1
FAge_P120a	300	Pulse	99	13344565	52345	1
FAge_P120a	300	Pulse	99	13356964	64744	1
FAge_P120a	300	Pulse	99	13369364	77144	1
FAge_P120a	300	Pulse	99	13381764	89544	1
FAge_P120a	300	Pulse	99	13394163	101943	1
FAge_P120a	300	Pulse	99	13406563	114343	1
FAge_P120a	301	Picture	stroop neutral close	13416839	0	1	24990	2	0	next	hit	1412
FAge_P120a	301	Pulse	99	13418963	2124	1
FAge_P120a	301	Response	1	13426842	10003	1
FAge_P120a	301	Pulse	99	13431362	14523	1
FAge_P120a	302	Picture	stroop neutral close	13441829	0	1	24824	2	0	next	incorrect	1416
FAge_P120a	302	Pulse	99	13443762	1933	1
FAge_P120a	302	Response	2	13450541	8712	1
FAge_P120a	302	Pulse	99	13456161	14332	1
FAge_P120a	303	Picture	stroop neutral close	13466653	0	1	24824	2	0	next	incorrect	1420
FAge_P120a	303	Pulse	99	13468561	1908	1
FAge_P120a	303	Response	2	13476101	9448	1
FAge_P120a	303	Pulse	99	13480960	14307	1
FAge_P120a	304	Picture	stroop neutral close	13491477	0	1	24823	3	0	next	incorrect	1424
FAge_P120a	304	Pulse	99	13493360	1883	1
FAge_P120a	304	Response	2	13502840	11363	1
FAge_P120a	304	Pulse	99	13505760	14283	1
FAge_P120a	305	Picture	stroop neutral close	13516300	0	2	24824	3	0	next	miss	0
FAge_P120a	305	Pulse	99	13518159	1859	1
FAge_P120a	305	Pulse	99	13530559	14259	1
FAge_P120a	306	Picture	stroop neutral close	13541124	0	1	24824	2	0	next	incorrect	1432
FAge_P120a	306	Pulse	99	13542959	1835	1
FAge_P120a	306	Pulse	99	13555358	14234	1
FAge_P120a	306	Response	2	13556428	15304	1
FAge_P120a	307	Picture	Fixation Cross Stroop	13565948	0	1	124619	2	0	next	other	0
FAge_P120a	307	Pulse	99	13567758	1810	1
FAge_P120a	307	Pulse	99	13580158	14210	1
FAge_P120a	307	Pulse	99	13592557	26609	1
FAge_P120a	307	Pulse	99	13604957	39009	1
FAge_P120a	307	Pulse	99	13617356	51408	1
FAge_P120a	307	Pulse	99	13629756	63808	1
FAge_P120a	307	Pulse	99	13642156	76208	1
FAge_P120a	307	Pulse	99	13654555	88607	1
FAge_P120a	307	Pulse	99	13666955	101007	1
FAge_P120a	307	Pulse	99	13679354	113406	1
FAge_P120a	308	Picture	stroop neutral close	13690567	0	1	24990	2	0	next	hit	1446
FAge_P120a	308	Pulse	99	13691754	1187	1
FAge_P120a	308	Response	1	13699934	9367	1
FAge_P120a	308	Pulse	99	13704153	13586	1
FAge_P120a	309	Picture	stroop neutral close	13715557	0	1	24824	2	0	next	incorrect	1450
FAge_P120a	309	Pulse	99	13716553	996	1
FAge_P120a	309	Response	2	13722783	7226	1
FAge_P120a	309	Pulse	99	13728953	13396	1
FAge_P120a	310	Picture	stroop neutral close	13740381	0	1	24824	2	0	next	incorrect	1454
FAge_P120a	310	Pulse	99	13741353	972	1
FAge_P120a	310	Response	2	13748182	7801	1
FAge_P120a	310	Pulse	99	13753752	13371	1
FAge_P120a	311	Picture	stroop neutral close	13765205	0	1	24990	2	0	next	incorrect	1458
FAge_P120a	311	Pulse	99	13766152	947	1
FAge_P120a	311	Response	2	13773451	8246	1
FAge_P120a	311	Pulse	99	13778551	13346	1
FAge_P120a	312	Picture	stroop neutral close	13790195	0	1	24824	2	0	next	hit	1462
FAge_P120a	312	Pulse	99	13790951	756	1
FAge_P120a	312	Response	1	13800601	10406	1
FAge_P120a	312	Pulse	99	13803350	13155	1
FAge_P120a	313	Picture	stroop neutral close	13815019	0	1	24824	2	0	next	hit	1466
FAge_P120a	313	Pulse	99	13815750	731	1
FAge_P120a	313	Response	1	13823950	8931	1
FAge_P120a	313	Pulse	99	13828150	13131	1
FAge_P120a	314	Picture	Fixation Cross Stroop	13839843	0	1	124619	2	0	next	other	0
FAge_P120a	314	Pulse	99	13840549	706	1
FAge_P120a	314	Pulse	99	13852949	13106	1
FAge_P120a	314	Pulse	99	13865349	25506	1
FAge_P120a	314	Pulse	99	13877748	37905	1
FAge_P120a	314	Pulse	99	13890148	50305	1
FAge_P120a	314	Pulse	99	13902548	62705	1
FAge_P120a	314	Pulse	99	13914947	75104	1
FAge_P120a	314	Pulse	99	13927347	87504	1
FAge_P120a	314	Pulse	99	13939746	99903	1
FAge_P120a	314	Pulse	99	13952146	112303	1
FAge_P120a	315	Picture	stroop neutral close	13964462	0	1	24990	2	0	next	incorrect	1481
FAge_P120a	315	Pulse	99	13964546	84	1
FAge_P120a	315	Response	2	13971295	6833	1
FAge_P120a	315	Pulse	99	13976945	12483	1
FAge_P120a	315	Pulse	99	13989345	24883	1
FAge_P120a	316	Picture	stroop neutral close	13989452	0	1	24990	2	0	next	hit	1485
FAge_P120a	316	Response	1	13998845	9393	1
FAge_P120a	316	Pulse	99	14001744	12292	1
FAge_P120a	316	Pulse	99	14014144	24692	1
FAge_P120a	317	Picture	stroop neutral close	14014442	0	1	24824	2	0	next	incorrect	1489
FAge_P120a	317	Response	2	14023974	9532	1
FAge_P120a	317	Pulse	99	14026544	12102	1
FAge_P120a	317	Pulse	99	14038943	24501	1
FAge_P120a	318	Picture	stroop neutral close	14039266	0	1	24824	2	0	next	incorrect	1493
FAge_P120a	318	Response	2	14050163	10897	1
FAge_P120a	318	Pulse	99	14051343	12077	1
FAge_P120a	318	Pulse	99	14063742	24476	1
FAge_P120a	319	Picture	stroop neutral close	14064090	0	1	24990	2	0	next	incorrect	1497
FAge_P120a	319	Response	2	14073822	9732	1
FAge_P120a	319	Pulse	99	14076142	12052	1
FAge_P120a	319	Pulse	99	14088542	24452	1
FAge_P120a	320	Picture	stroop neutral close	14089080	0	1	24824	2	0	next	incorrect	1501
FAge_P120a	320	Response	2	14097681	8601	1
FAge_P120a	320	Pulse	99	14100941	11861	1
FAge_P120a	320	Pulse	99	14113341	24261	1
FAge_P120a	321	Picture	Fixation Cross Stroop	14113904	0	1	124619	2	0	next	other	0
FAge_P120a	321	Pulse	99	14125741	11837	1
FAge_P120a	321	Pulse	99	14138140	24236	1
FAge_P120a	321	Pulse	99	14150540	36636	1
FAge_P120a	321	Pulse	99	14162939	49035	1
FAge_P120a	321	Pulse	99	14175339	61435	1
FAge_P120a	321	Pulse	99	14187739	73835	1
FAge_P120a	321	Pulse	99	14200138	86234	1
FAge_P120a	321	Pulse	99	14212538	98634	1
FAge_P120a	321	Pulse	99	14224938	111034	1
FAge_P120a	321	Pulse	99	14237337	123433	1
FAge_P120a	322	Picture	stroop maximum incongruent	14238523	0	1	24824	2	0	next	hit	1516
FAge_P120a	322	Response	1	14249517	10994	1
FAge_P120a	322	Pulse	99	14249737	11214	1
FAge_P120a	322	Pulse	99	14262136	23613	1
FAge_P120a	323	Picture	stroop maximum incongruent	14263347	0	1	24823	3	0	next	hit	1521
FAge_P120a	323	Pulse	99	14274536	11189	1
FAge_P120a	323	Response	1	14278506	15159	1
FAge_P120a	323	Pulse	99	14286936	23589	1
FAge_P120a	324	Picture	stroop maximum incongruent	14288170	0	2	24824	3	0	next	hit	1524
FAge_P120a	324	Response	1	14299155	10985	1
FAge_P120a	324	Pulse	99	14299335	11165	1
FAge_P120a	324	Pulse	99	14311735	23565	1
FAge_P120a	325	Picture	stroop maximum incongruent	14312994	0	1	24824	2	0	next	incorrect	1528
FAge_P120a	325	Response	2	14323475	10481	1
FAge_P120a	325	Pulse	99	14324134	11140	1
FAge_P120a	325	Pulse	99	14336534	23540	1
FAge_P120a	326	Picture	stroop maximum incongruent	14337818	0	1	24824	2	0	next	hit	1533
FAge_P120a	326	Pulse	99	14348934	11116	1
FAge_P120a	326	Response	1	14353203	15385	1
FAge_P120a	326	Pulse	99	14361333	23515	1
FAge_P120a	327	Picture	stroop maximum incongruent	14362642	0	1	24824	2	0	next	incorrect	1536
FAge_P120a	327	Response	2	14372553	9911	1
FAge_P120a	327	Pulse	99	14373733	11091	1
FAge_P120a	327	Pulse	99	14386133	23491	1
FAge_P120a	328	Picture	Fixation Cross Stroop	14387466	0	1	124618	2	0	next	other	0
FAge_P120a	328	Pulse	99	14398532	11066	1
FAge_P120a	328	Pulse	99	14410932	23466	1
FAge_P120a	328	Pulse	99	14423331	35865	1
FAge_P120a	328	Pulse	99	14435731	48265	1
FAge_P120a	328	Pulse	99	14448131	60665	1
FAge_P120a	328	Pulse	99	14460530	73064	1
FAge_P120a	328	Pulse	99	14472930	85464	1
FAge_P120a	328	Pulse	99	14485329	97863	1
FAge_P120a	328	Pulse	99	14497729	110263	1
FAge_P120a	328	Pulse	99	14510129	122663	1
FAge_P120a	329	Picture	stroop maximum incongruent	14512084	0	1	24824	2	0	next	incorrect	1552
FAge_P120a	329	Pulse	99	14522528	10444	1
FAge_P120a	329	Response	2	14529478	17394	1
FAge_P120a	329	Pulse	99	14534938	22854	1
FAge_P120a	330	Picture	stroop maximum incongruent	14536908	0	1	24824	2	0	next	incorrect	1555
FAge_P120a	330	Response	2	14546308	9400	1
FAge_P120a	330	Pulse	99	14547337	10429	1
FAge_P120a	330	Pulse	99	14559737	22829	1
FAge_P120a	331	Picture	stroop maximum incongruent	14561732	0	1	24824	2	0	next	hit	1559
FAge_P120a	331	Response	1	14570757	9025	1
FAge_P120a	331	Pulse	99	14572137	10405	1
FAge_P120a	331	Pulse	99	14584536	22804	1
FAge_P120a	332	Picture	stroop maximum incongruent	14586556	0	1	24823	3	0	next	hit	1563
FAge_P120a	332	Response	1	14595906	9350	1
FAge_P120a	332	Pulse	99	14596936	10380	1
FAge_P120a	332	Pulse	99	14609336	22780	1
FAge_P120a	333	Picture	stroop maximum incongruent	14611379	0	2	24824	3	0	next	hit	1568
FAge_P120a	333	Pulse	99	14621735	10356	1
FAge_P120a	333	Response	1	14625175	13796	1
FAge_P120a	333	Pulse	99	14634135	22756	1
FAge_P120a	334	Picture	stroop maximum incongruent	14636203	0	1	24824	2	0	next	incorrect	1571
FAge_P120a	334	Response	2	14645045	8842	1
FAge_P120a	334	Pulse	99	14646534	10331	1
FAge_P120a	334	Pulse	99	14658934	22731	1
FAge_P120a	335	Picture	Fixation Cross Stroop	14661027	0	1	124619	2	0	next	other	0
FAge_P120a	335	Pulse	99	14671334	10307	1
FAge_P120a	335	Pulse	99	14683733	22706	1
FAge_P120a	335	Pulse	99	14696133	35106	1
FAge_P120a	335	Pulse	99	14708533	47506	1
FAge_P120a	335	Pulse	99	14720932	59905	1
FAge_P120a	335	Pulse	99	14733332	72305	1
FAge_P120a	335	Pulse	99	14745731	84704	1
FAge_P120a	335	Pulse	99	14758131	97104	1
FAge_P120a	335	Pulse	99	14770531	109504	1
FAge_P120a	335	Pulse	99	14782930	121903	1
FAge_P120a	336	Picture	stroop maximum incongruent	14785646	0	1	24824	2	0	next	hit	1587
FAge_P120a	336	Pulse	99	14795330	9684	1
FAge_P120a	336	Response	1	14796110	10464	1
FAge_P120a	336	Pulse	99	14807730	22084	1
FAge_P120a	337	Picture	stroop maximum incongruent	14810470	0	1	24990	2	0	next	hit	1591
FAge_P120a	337	Pulse	99	14820129	9659	1
FAge_P120a	337	Response	1	14822309	11839	1
FAge_P120a	337	Pulse	99	14832529	22059	1
FAge_P120a	338	Picture	stroop maximum incongruent	14835460	0	1	24824	2	0	next	incorrect	1595
FAge_P120a	338	Pulse	99	14844928	9468	1
FAge_P120a	338	Response	2	14846818	11358	1
FAge_P120a	338	Pulse	99	14857328	21868	1
FAge_P120a	339	Picture	stroop maximum incongruent	14860284	0	1	24824	2	0	next	hit	1598
FAge_P120a	339	Response	1	14866998	6714	1
FAge_P120a	339	Pulse	99	14869727	9443	1
FAge_P120a	339	Pulse	99	14882127	21843	1
FAge_P120a	340	Picture	stroop maximum incongruent	14885108	0	1	24823	3	0	next	hit	1603
FAge_P120a	340	Pulse	99	14894527	9419	1
FAge_P120a	340	Response	1	14895637	10529	1
FAge_P120a	340	Pulse	99	14906927	21819	1
FAge_P120a	341	Picture	stroop maximum incongruent	14909931	0	2	24824	3	0	next	incorrect	1606
FAge_P120a	341	Response	2	14917896	7965	1
FAge_P120a	341	Pulse	99	14919326	9395	1
FAge_P120a	341	Pulse	99	14931726	21795	1
FAge_P120a	342	Picture	Fixation Cross Stroop	14934755	0	1	124619	2	0	next	other	0
FAge_P120a	342	Pulse	99	14944125	9370	1
FAge_P120a	342	Pulse	99	14956525	21770	1
FAge_P120a	342	Pulse	99	14968925	34170	1
FAge_P120a	342	Pulse	99	14981324	46569	1
FAge_P120a	342	Pulse	99	14993724	58969	1
FAge_P120a	342	Pulse	99	15006123	71368	1
FAge_P120a	342	Pulse	99	15018523	83768	1
FAge_P120a	342	Pulse	99	15030923	96168	1
FAge_P120a	342	Pulse	99	15043322	108567	1
FAge_P120a	342	Pulse	99	15055722	120967	1
FAge_P120a	343	Picture	stroop maximum incongruent	15059374	0	1	24990	3	0	next	incorrect	1621
FAge_P120a	343	Response	2	15066402	7028	1
FAge_P120a	343	Pulse	99	15068121	8747	1
FAge_P120a	343	Pulse	99	15080521	21147	1
FAge_P120a	344	Picture	stroop maximum incongruent	15084364	0	2	24824	3	0	next	hit	1625
FAge_P120a	344	Response	1	15091401	7037	1
FAge_P120a	344	Pulse	99	15092921	8557	1
FAge_P120a	344	Pulse	99	15105320	20956	1
FAge_P120a	345	Picture	stroop maximum incongruent	15109188	0	1	24824	2	0	next	incorrect	1629
FAge_P120a	345	Response	2	15116930	7742	1
FAge_P120a	345	Pulse	99	15117720	8532	1
FAge_P120a	345	Pulse	99	15130120	20932	1
FAge_P120a	346	Picture	stroop maximum incongruent	15134012	0	1	24990	3	0	next	incorrect	1634
FAge_P120a	346	Pulse	99	15142519	8507	1
FAge_P120a	346	Response	2	15146079	12067	1
FAge_P120a	346	Pulse	99	15154919	20907	1
FAge_P120a	347	Picture	stroop maximum incongruent	15159002	0	2	24824	3	0	next	incorrect	1638
FAge_P120a	347	Pulse	99	15167318	8316	1
FAge_P120a	347	Response	2	15167388	8386	1
FAge_P120a	347	Pulse	99	15179718	20716	1
FAge_P120a	348	Picture	stroop maximum incongruent	15183826	0	1	24824	2	0	next	incorrect	1642
FAge_P120a	348	Pulse	99	15192118	8292	1
FAge_P120a	348	Response	2	15198447	14621	1
FAge_P120a	348	Pulse	99	15204517	20691	1
FAge_P120a	349	Picture	Fixation Cross Stroop	15208650	0	1	124619	2	0	next	other	0
FAge_P120a	349	Pulse	99	15216917	8267	1
FAge_P120a	349	Pulse	99	15229316	20666	1
FAge_P120a	349	Pulse	99	15241716	33066	1
FAge_P120a	349	Pulse	99	15254116	45466	1
FAge_P120a	349	Pulse	99	15266515	57865	1
FAge_P120a	349	Pulse	99	15278915	70265	1
FAge_P120a	349	Pulse	99	15291315	82665	1
FAge_P120a	349	Pulse	99	15303714	95064	1
FAge_P120a	349	Pulse	99	15316114	107464	1
FAge_P120a	349	Pulse	99	15328513	119863	1
FAge_P120a	350	Picture	End Stroop	15333269	0	1	43945	2	0	next	other	0
FAge_P120a	350	Pulse	99	15340913	7644	1
FAge_P120a	350	Pulse	99	15353313	20044	1
FAge_P120a	350	Pulse	99	15365712	32443	1
