# Supplementary material for: Towards clinical applicability of fMRI via systematic filtering
Source: PLoS One. 2025 May 12;20(5):e0321088. doi: 10.1371/journal.pone.0321088 (PMC12068634; doi:10.1371/journal.pone.0321088)
Supplement: S1 Code — (ZIP) [file pone.0321088.s001.zip › PLOS_DATA_CODE/Logfiles/Fage_P120b-fage.log]

Scenario - Fage Final
Logfile written - 02/04/2014 19:56:26

Subject	Trial	Event Type	Code	Time	TTime	Uncertainty	Duration	Uncertainty	ReqTime	ReqDur	Stim Type	Pair Index

Fage_P120b	1	Pulse	99	224981	234976	1
Fage_P120b	2	Picture	Instruction Sternberg Symbols	225242	0	1	37319	2	0	next	other	0
Fage_P120b	2	Pulse	99	237380	12138	1
Fage_P120b	2	Pulse	99	249780	24538	1
Fage_P120b	2	Pulse	99	262180	36938	1
Fage_P120b	3	Picture	Encoding Sternberg Symbols	262561	0	1	24824	2	0	next	other	0
Fage_P120b	3	Pulse	99	274579	12018	1
Fage_P120b	3	Pulse	99	286979	24418	1
Fage_P120b	4	Picture	Fixation Cross Sternberg Symbols after Encoding	287385	0	1	12495	2	0	next	other	0
Fage_P120b	4	Pulse	99	299378	11993	1
Fage_P120b	5	Picture	Stroop Sternberg	299880	0	1	24824	2	0	next	incorrect	12
Fage_P120b	5	Response	2	307418	7538	1
Fage_P120b	5	Pulse	99	311778	11898	1
Fage_P120b	5	Pulse	99	324188	24308	1
Fage_P120b	6	Picture	Fixation Cross Sternberg Symbols after Stroop	324704	0	1	37319	2	0	next	other	0
Fage_P120b	6	Pulse	99	336587	11883	1
Fage_P120b	6	Pulse	99	348987	24283	1
Fage_P120b	6	Pulse	99	361386	36682	1
Fage_P120b	7	Picture	Retrieval Sternberg Symbols	362023	0	1	24824	2	0	next	hit	20
Fage_P120b	7	Response	1	370346	8323	1
Fage_P120b	7	Pulse	99	373786	11763	1
Fage_P120b	7	Pulse	99	386186	24163	1
Fage_P120b	8	Picture	Fixation Cross after Retrieval	386847	0	1	112290	2	0	next	other	0
Fage_P120b	8	Pulse	99	398585	11738	1
Fage_P120b	8	Pulse	99	410985	24138	1
Fage_P120b	8	Pulse	99	423384	36537	1
Fage_P120b	8	Pulse	99	435784	48937	1
Fage_P120b	8	Pulse	99	448184	61337	1
Fage_P120b	8	Pulse	99	460583	73736	1
Fage_P120b	8	Pulse	99	472983	86136	1
Fage_P120b	8	Pulse	99	485383	98536	1
Fage_P120b	8	Pulse	99	497782	110935	1
Fage_P120b	9	Picture	Encoding Sternberg Symbols	499137	0	1	24824	2	0	next	other	0
Fage_P120b	9	Pulse	99	510182	11045	1
Fage_P120b	9	Pulse	99	522581	23444	1
Fage_P120b	10	Picture	Fixation Cross Sternberg Symbols after Encoding	523961	0	1	12495	2	0	next	other	0
Fage_P120b	10	Pulse	99	534981	11020	1
Fage_P120b	11	Picture	Stroop Sternberg	536456	0	1	24824	2	0	next	incorrect	39
Fage_P120b	11	Response	2	546141	9685	1
Fage_P120b	11	Pulse	99	547380	10924	1
Fage_P120b	11	Pulse	99	559780	23324	1
Fage_P120b	12	Picture	Fixation Cross Sternberg Symbols after Stroop	561280	0	1	37319	2	0	next	other	0
Fage_P120b	12	Pulse	99	572180	10900	1
Fage_P120b	12	Pulse	99	584580	23300	1
Fage_P120b	12	Pulse	99	596979	35699	1
Fage_P120b	13	Picture	Retrieval Sternberg Symbols	598599	0	1	24823	2	0	next	hit	47
Fage_P120b	13	Response	1	604709	6110	1
Fage_P120b	13	Pulse	99	609379	10780	1
Fage_P120b	13	Pulse	99	621778	23179	1
Fage_P120b	14	Picture	Fixation Cross after Retrieval	623422	0	1	149443	2	0	next	other	0
Fage_P120b	14	Pulse	99	634178	10756	1
Fage_P120b	14	Pulse	99	646578	23156	1
Fage_P120b	14	Pulse	99	658977	35555	1
Fage_P120b	14	Pulse	99	671377	47955	1
Fage_P120b	14	Pulse	99	683776	60354	1
Fage_P120b	14	Pulse	99	696176	72754	1
Fage_P120b	14	Pulse	99	708576	85154	1
Fage_P120b	14	Pulse	99	720975	97553	1
Fage_P120b	14	Pulse	99	733375	109953	1
Fage_P120b	14	Pulse	99	745775	122353	1
Fage_P120b	14	Pulse	99	758174	134752	1
Fage_P120b	14	Pulse	99	770574	147152	1
Fage_P120b	15	Picture	Encoding Sternberg Symbols	772865	0	1	24824	2	0	next	other	0
Fage_P120b	15	Pulse	99	782973	10108	1
Fage_P120b	15	Pulse	99	795373	22508	1
Fage_P120b	16	Picture	Fixation Cross Sternberg Symbols after Encoding	797689	0	1	12495	2	0	next	other	0
Fage_P120b	16	Pulse	99	807773	10084	1
Fage_P120b	17	Picture	Stroop Sternberg	810184	0	1	24824	2	0	next	hit	69
Fage_P120b	17	Response	1	819092	8908	1
Fage_P120b	17	Pulse	99	820172	9988	1
Fage_P120b	17	Pulse	99	832572	22388	1
Fage_P120b	18	Picture	Fixation Cross Sternberg Symbols after Stroop	835008	0	1	37319	2	0	next	other	0
Fage_P120b	18	Pulse	99	844971	9963	1
Fage_P120b	18	Pulse	99	857371	22363	1
Fage_P120b	18	Pulse	99	869771	34763	1
Fage_P120b	19	Picture	Retrieval Sternberg Symbols	872327	0	1	24824	2	0	next	hit	77
Fage_P120b	19	Response	1	881020	8693	1
Fage_P120b	19	Pulse	99	882170	9843	1
Fage_P120b	19	Pulse	99	894570	22243	1
Fage_P120b	20	Picture	Fixation Cross after Retrieval	897151	0	1	124618	2	0	next	other	0
Fage_P120b	20	Pulse	99	906970	9819	1
Fage_P120b	20	Pulse	99	919369	22218	1
Fage_P120b	20	Pulse	99	931769	34618	1
Fage_P120b	20	Pulse	99	944168	47017	1
Fage_P120b	20	Pulse	99	956568	59417	1
Fage_P120b	20	Pulse	99	968968	71817	1
Fage_P120b	20	Pulse	99	981367	84216	1
Fage_P120b	20	Pulse	99	993767	96616	1
Fage_P120b	20	Pulse	99	1006166	109015	1
Fage_P120b	20	Pulse	99	1018566	121415	1
Fage_P120b	21	Picture	Encoding Sternberg Symbols	1021769	0	1	24824	2	0	next	other	0
Fage_P120b	21	Pulse	99	1030966	9197	1
Fage_P120b	21	Pulse	99	1043365	21596	1
Fage_P120b	22	Picture	Fixation Cross Sternberg Symbols after Encoding	1046593	0	1	12495	2	0	next	other	0
Fage_P120b	22	Pulse	99	1055765	9172	1
Fage_P120b	23	Picture	Stroop Sternberg	1059088	0	1	24824	2	0	next	hit	98
Fage_P120b	23	Pulse	99	1068165	9077	1
Fage_P120b	23	Response	1	1072264	13176	1
Fage_P120b	23	Pulse	99	1080564	21476	1
Fage_P120b	24	Picture	Fixation Cross Sternberg Symbols after Stroop	1083912	0	1	37319	2	0	next	other	0
Fage_P120b	24	Pulse	99	1092964	9052	1
Fage_P120b	24	Pulse	99	1105363	21451	1
Fage_P120b	24	Pulse	99	1117763	33851	1
Fage_P120b	25	Picture	Retrieval Sternberg Symbols	1121231	0	1	24824	2	0	next	incorrect	105
Fage_P120b	25	Response	2	1127363	6132	1
Fage_P120b	25	Pulse	99	1130162	8931	1
Fage_P120b	25	Pulse	99	1142562	21331	1
Fage_P120b	26	Picture	Fixation Cross after Retrieval	1146055	0	1	136947	2	0	next	other	0
Fage_P120b	26	Pulse	99	1154962	8907	1
Fage_P120b	26	Pulse	99	1167361	21306	1
Fage_P120b	26	Pulse	99	1179761	33706	1
Fage_P120b	26	Pulse	99	1192161	46106	1
Fage_P120b	26	Pulse	99	1204560	58505	1
Fage_P120b	26	Pulse	99	1216960	70905	1
Fage_P120b	26	Pulse	99	1229360	83305	1
Fage_P120b	26	Pulse	99	1241759	95704	1
Fage_P120b	26	Pulse	99	1254159	108104	1
Fage_P120b	26	Pulse	99	1266558	120503	1
Fage_P120b	26	Pulse	99	1278958	132903	1
Fage_P120b	27	Picture	Encoding Sternberg Symbols	1283002	0	1	24824	2	0	next	other	0
Fage_P120b	27	Pulse	99	1291358	8356	1
Fage_P120b	27	Pulse	99	1303757	20755	1
Fage_P120b	28	Picture	Fixation Cross Sternberg Symbols after Encoding	1307826	0	1	12495	2	0	next	other	0
Fage_P120b	28	Pulse	99	1316157	8331	1
Fage_P120b	29	Picture	Stroop Sternberg	1320321	0	1	24824	2	0	next	incorrect	127
Fage_P120b	29	Pulse	99	1328557	8236	1
Fage_P120b	29	Response	2	1330966	10645	1
Fage_P120b	29	Pulse	99	1340956	20635	1
Fage_P120b	30	Picture	Fixation Cross Sternberg Symbols after Stroop	1345145	0	1	37319	2	0	next	other	0
Fage_P120b	30	Pulse	99	1353356	8211	1
Fage_P120b	30	Pulse	99	1365755	20610	1
Fage_P120b	30	Pulse	99	1378155	33010	1
Fage_P120b	31	Picture	Retrieval Sternberg Symbols	1382464	0	1	24824	2	0	next	hit	135
Fage_P120b	31	Pulse	99	1390555	8091	1
Fage_P120b	31	Response	1	1398094	15630	1
Fage_P120b	31	Pulse	99	1402954	20490	1
Fage_P120b	32	Picture	Fixation Cross after Retrieval	1407288	0	1	124619	2	0	next	other	0
Fage_P120b	32	Pulse	99	1415354	8066	1
Fage_P120b	32	Pulse	99	1427753	20465	1
Fage_P120b	32	Pulse	99	1440153	32865	1
Fage_P120b	32	Pulse	99	1452553	45265	1
Fage_P120b	32	Pulse	99	1464952	57664	1
Fage_P120b	32	Pulse	99	1477352	70064	1
Fage_P120b	32	Pulse	99	1489751	82463	1
Fage_P120b	32	Pulse	99	1502151	94863	1
Fage_P120b	32	Pulse	99	1514551	107263	1
Fage_P120b	32	Pulse	99	1526950	119662	1
Fage_P120b	33	Picture	Encoding Sternberg Symbols	1531907	0	1	24823	2	0	next	other	0
Fage_P120b	33	Pulse	99	1539350	7443	1
Fage_P120b	33	Pulse	99	1551750	19843	1
Fage_P120b	34	Picture	Fixation Cross Sternberg Symbols after Encoding	1556730	0	1	12496	2	0	next	other	0
Fage_P120b	34	Pulse	99	1564149	7419	1
Fage_P120b	35	Picture	Stroop Sternberg	1569226	0	1	24823	2	0	next	incorrect	155
Fage_P120b	35	Pulse	99	1576549	7323	1
Fage_P120b	35	Response	2	1577799	8573	1
Fage_P120b	35	Pulse	99	1588949	19723	1
Fage_P120b	36	Picture	Fixation Cross Sternberg Symbols after Stroop	1594049	0	1	37319	2	0	next	other	0
Fage_P120b	36	Pulse	99	1601348	7299	1
Fage_P120b	36	Pulse	99	1613748	19699	1
Fage_P120b	36	Pulse	99	1626147	32098	1
Fage_P120b	37	Picture	Retrieval Sternberg Symbols	1631368	0	1	24824	2	0	next	hit	164
Fage_P120b	37	Pulse	99	1638547	7179	1
Fage_P120b	37	Pulse	99	1650947	19579	1
Fage_P120b	37	Response	1	1650986	19618	1
Fage_P120b	38	Picture	Fixation Cross after Retrieval	1656192	0	1	112290	2	0	next	other	0
Fage_P120b	38	Pulse	99	1663346	7154	1
Fage_P120b	38	Pulse	99	1675746	19554	1
Fage_P120b	38	Pulse	99	1688145	31953	1
Fage_P120b	38	Pulse	99	1700545	44353	1
Fage_P120b	38	Pulse	99	1712945	56753	1
Fage_P120b	38	Pulse	99	1725344	69152	1
Fage_P120b	38	Pulse	99	1737744	81552	1
Fage_P120b	38	Pulse	99	1750143	93951	1
Fage_P120b	38	Pulse	99	1762543	106351	1
Fage_P120b	39	Picture	Encoding Sternberg Symbols	1768482	0	1	24824	2	0	next	other	0
Fage_P120b	39	Pulse	99	1774943	6461	1
Fage_P120b	39	Pulse	99	1787342	18860	1
Fage_P120b	40	Picture	Fixation Cross Sternberg Symbols after Encoding	1793306	0	1	12495	2	0	next	other	0
Fage_P120b	40	Pulse	99	1799742	6436	1
Fage_P120b	41	Picture	Stroop Sternberg	1805801	0	1	24824	3	0	next	hit	182
Fage_P120b	41	Pulse	99	1812142	6341	1
Fage_P120b	41	Response	1	1815061	9260	1
Fage_P120b	41	Pulse	99	1824541	18740	1
Fage_P120b	42	Picture	Fixation Cross Sternberg Symbols after Stroop	1830625	0	2	37319	3	0	next	other	0
Fage_P120b	42	Pulse	99	1836941	6316	1
Fage_P120b	42	Pulse	99	1849340	18715	1
Fage_P120b	42	Pulse	99	1861740	31115	1
Fage_P120b	43	Picture	Retrieval Sternberg Symbols	1867944	0	1	24824	2	0	next	incorrect	190
Fage_P120b	43	Pulse	99	1874140	6196	1
Fage_P120b	43	Response	2	1885069	17125	1
Fage_P120b	43	Pulse	99	1886539	18595	1
Fage_P120b	44	Picture	Fixation Cross after Retrieval	1892768	0	1	112290	2	0	next	other	0
Fage_P120b	44	Pulse	99	1898939	6171	1
Fage_P120b	44	Pulse	99	1911339	18571	1
Fage_P120b	44	Pulse	99	1923738	30970	1
Fage_P120b	44	Pulse	99	1936138	43370	1
Fage_P120b	44	Pulse	99	1948537	55769	1
Fage_P120b	44	Pulse	99	1960937	68169	1
Fage_P120b	44	Pulse	99	1973337	80569	1
Fage_P120b	44	Pulse	99	1985736	92968	1
Fage_P120b	44	Pulse	99	1998136	105368	1
Fage_P120b	45	Picture	Encoding Sternberg Symbols	2005058	0	1	24824	2	0	next	other	0
Fage_P120b	45	Pulse	99	2010535	5477	1
Fage_P120b	45	Pulse	99	2022935	17877	1
Fage_P120b	46	Picture	Fixation Cross Sternberg Symbols after Encoding	2029882	0	1	12495	2	0	next	other	0
Fage_P120b	46	Pulse	99	2035335	5453	1
Fage_P120b	47	Picture	Stroop Sternberg	2042377	0	1	24824	2	0	next	incorrect	209
Fage_P120b	47	Pulse	99	2047734	5357	1
Fage_P120b	47	Response	2	2050474	8097	1
Fage_P120b	47	Pulse	99	2060134	17757	1
Fage_P120b	48	Picture	Fixation Cross Sternberg Symbols after Stroop	2067201	0	1	37319	2	0	next	other	0
Fage_P120b	48	Pulse	99	2072534	5333	1
Fage_P120b	48	Pulse	99	2084933	17732	1
Fage_P120b	48	Pulse	99	2097333	30132	1
Fage_P120b	49	Picture	Retrieval Sternberg Symbols	2104520	0	1	24824	2	0	next	hit	218
Fage_P120b	49	Pulse	99	2109742	5222	1
Fage_P120b	49	Pulse	99	2122142	17622	1
Fage_P120b	49	Response	1	2124062	19542	1
Fage_P120b	50	Picture	Fixation Cross after Retrieval	2129344	0	1	137114	2	0	next	other	0
Fage_P120b	50	Pulse	99	2134542	5198	1
Fage_P120b	50	Pulse	99	2146941	17597	1
Fage_P120b	50	Pulse	99	2159341	29997	1
Fage_P120b	50	Pulse	99	2171740	42396	1
Fage_P120b	50	Pulse	99	2184140	54796	1
Fage_P120b	50	Pulse	99	2196540	67196	1
Fage_P120b	50	Pulse	99	2208939	79595	1
Fage_P120b	50	Pulse	99	2221339	91995	1
Fage_P120b	50	Pulse	99	2233739	104395	1
Fage_P120b	50	Pulse	99	2246138	116794	1
Fage_P120b	50	Pulse	99	2258538	129194	1
Fage_P120b	51	Picture	Encoding Sternberg Symbols	2266458	0	1	24823	2	0	next	other	0
Fage_P120b	51	Pulse	99	2270937	4479	1
Fage_P120b	51	Pulse	99	2283337	16879	1
Fage_P120b	52	Picture	Fixation Cross Sternberg Symbols after Encoding	2291281	0	1	12496	2	0	next	other	0
Fage_P120b	52	Pulse	99	2295737	4456	1
Fage_P120b	53	Picture	Stroop Sternberg	2303777	0	1	24823	2	0	next	hit	238
Fage_P120b	53	Pulse	99	2308136	4359	1
Fage_P120b	53	Response	1	2314846	11069	1
Fage_P120b	53	Pulse	99	2320536	16759	1
Fage_P120b	54	Picture	Fixation Cross Sternberg Symbols after Stroop	2328600	0	1	37319	2	0	next	other	0
Fage_P120b	54	Pulse	99	2332936	4336	1
Fage_P120b	54	Pulse	99	2345335	16735	1
Fage_P120b	54	Pulse	99	2357735	29135	1
Fage_P120b	55	Picture	Retrieval Sternberg Symbols	2365919	0	1	24824	2	0	next	incorrect	246
Fage_P120b	55	Pulse	99	2370134	4215	1
Fage_P120b	55	Response	2	2373434	7515	1
Fage_P120b	55	Pulse	99	2382534	16615	1
Fage_P120b	56	Picture	Fixation Cross after Retrieval	2390743	0	1	124619	2	0	next	other	0
Fage_P120b	56	Pulse	99	2394934	4191	1
Fage_P120b	56	Pulse	99	2407333	16590	1
Fage_P120b	56	Pulse	99	2419733	28990	1
Fage_P120b	56	Pulse	99	2432132	41389	1
Fage_P120b	56	Pulse	99	2444532	53789	1
Fage_P120b	56	Pulse	99	2456932	66189	1
Fage_P120b	56	Pulse	99	2469331	78588	1
Fage_P120b	56	Pulse	99	2481731	90988	1
Fage_P120b	56	Pulse	99	2494130	103387	1
Fage_P120b	56	Pulse	99	2506530	115787	1
Fage_P120b	57	Picture	Encoding Sternberg Symbols	2515362	0	1	24824	2	0	next	other	0
Fage_P120b	57	Pulse	99	2518930	3568	1
Fage_P120b	57	Pulse	99	2531329	15967	1
Fage_P120b	58	Picture	Fixation Cross Sternberg Symbols after Encoding	2540186	0	1	12495	2	0	next	other	0
Fage_P120b	58	Pulse	99	2543729	3543	1
Fage_P120b	59	Picture	Stroop Sternberg	2552681	0	1	24824	2	0	next	incorrect	266
Fage_P120b	59	Pulse	99	2556129	3448	1
Fage_P120b	59	Response	2	2561508	8827	1
Fage_P120b	59	Pulse	99	2568528	15847	1
Fage_P120b	60	Picture	Fixation Cross Sternberg Symbols after Stroop	2577505	0	1	37319	2	0	next	other	0
Fage_P120b	60	Pulse	99	2580928	3423	1
Fage_P120b	60	Pulse	99	2593327	15822	1
Fage_P120b	60	Pulse	99	2605727	28222	1
Fage_P120b	61	Picture	Retrieval Sternberg Symbols	2614824	0	1	24823	3	0	next	incorrect	274
Fage_P120b	61	Pulse	99	2618127	3303	1
Fage_P120b	61	Response	2	2628856	14032	1
Fage_P120b	61	Pulse	99	2630536	15712	1
Fage_P120b	62	Picture	Fixation Cross after Retrieval	2639647	0	2	149443	3	0	next	other	0
Fage_P120b	62	Pulse	99	2642926	3279	1
Fage_P120b	62	Pulse	99	2655326	15679	1
Fage_P120b	62	Pulse	99	2667725	28078	1
Fage_P120b	62	Pulse	99	2680125	40478	1
Fage_P120b	62	Pulse	99	2692524	52877	1
Fage_P120b	62	Pulse	99	2704924	65277	1
Fage_P120b	62	Pulse	99	2717324	77677	1
Fage_P120b	62	Pulse	99	2729723	90076	1
Fage_P120b	62	Pulse	99	2742123	102476	1
Fage_P120b	62	Pulse	99	2754522	114875	1
Fage_P120b	62	Pulse	99	2766922	127275	1
Fage_P120b	62	Pulse	99	2779322	139675	1
Fage_P120b	63	Picture	Encoding Sternberg Symbols	2789090	0	1	24824	2	0	next	other	0
Fage_P120b	63	Pulse	99	2791721	2631	1
Fage_P120b	63	Pulse	99	2804121	15031	1
Fage_P120b	64	Picture	Fixation Cross Sternberg Symbols after Encoding	2813914	0	1	12495	2	0	next	other	0
Fage_P120b	64	Pulse	99	2816521	2607	1
Fage_P120b	65	Picture	Stroop Sternberg	2826409	0	1	24824	2	0	next	incorrect	296
Fage_P120b	65	Pulse	99	2828920	2511	1
Fage_P120b	65	Response	2	2835580	9171	1
Fage_P120b	65	Pulse	99	2841320	14911	1
Fage_P120b	66	Picture	Fixation Cross Sternberg Symbols after Stroop	2851233	0	1	37319	2	0	next	other	0
Fage_P120b	66	Pulse	99	2853719	2486	1
Fage_P120b	66	Pulse	99	2866119	14886	1
Fage_P120b	66	Pulse	99	2878519	27286	1
Fage_P120b	67	Picture	Retrieval Sternberg Symbols	2888552	0	1	24824	2	0	next	hit	304
Fage_P120b	67	Pulse	99	2890918	2366	1
Fage_P120b	67	Response	1	2898118	9566	1
Fage_P120b	67	Pulse	99	2903318	14766	1
Fage_P120b	68	Picture	Fixation Cross after Retrieval	2913376	0	1	124618	2	0	next	other	0
Fage_P120b	68	Pulse	99	2915717	2341	1
Fage_P120b	68	Pulse	99	2928117	14741	1
Fage_P120b	68	Pulse	99	2940517	27141	1
Fage_P120b	68	Pulse	99	2952916	39540	1
Fage_P120b	68	Pulse	99	2965316	51940	1
Fage_P120b	68	Pulse	99	2977716	64340	1
Fage_P120b	68	Pulse	99	2990115	76739	1
Fage_P120b	68	Pulse	99	3002515	89139	1
Fage_P120b	68	Pulse	99	3014914	101538	1
Fage_P120b	68	Pulse	99	3027314	113938	1
Fage_P120b	69	Picture	Encoding Sternberg Symbols	3037994	0	1	24824	2	0	next	other	0
Fage_P120b	69	Pulse	99	3039714	1720	1
Fage_P120b	69	Pulse	99	3052113	14119	1
Fage_P120b	70	Picture	Fixation Cross Sternberg Symbols after Encoding	3062818	0	1	12495	2	0	next	other	0
Fage_P120b	70	Pulse	99	3064513	1695	1
Fage_P120b	71	Picture	Stroop Sternberg	3075313	0	1	24824	2	0	next	incorrect	324
Fage_P120b	71	Pulse	99	3076912	1599	1
Fage_P120b	71	Response	2	3084762	9449	1
Fage_P120b	71	Pulse	99	3089312	13999	1
Fage_P120b	72	Picture	Fixation Cross Sternberg Symbols after Stroop	3100137	0	1	37319	2	0	next	other	0
Fage_P120b	72	Pulse	99	3101712	1575	1
Fage_P120b	72	Pulse	99	3114111	13974	1
Fage_P120b	72	Pulse	99	3126511	26374	1
Fage_P120b	73	Picture	Retrieval Sternberg Symbols	3137456	0	1	24824	2	0	next	incorrect	332
Fage_P120b	73	Pulse	99	3138911	1455	1
Fage_P120b	73	Response	2	3146770	9314	1
Fage_P120b	73	Pulse	99	3151310	13854	1
Fage_P120b	74	Picture	Fixation Cross after Retrieval	3162280	0	1	112290	2	0	next	other	0
Fage_P120b	74	Pulse	99	3163710	1430	1
Fage_P120b	74	Pulse	99	3176109	13829	1
Fage_P120b	74	Pulse	99	3188509	26229	1
Fage_P120b	74	Pulse	99	3200909	38629	1
Fage_P120b	74	Pulse	99	3213308	51028	1
Fage_P120b	74	Pulse	99	3225708	63428	1
Fage_P120b	74	Pulse	99	3238108	75828	1
Fage_P120b	74	Pulse	99	3250507	88227	1
Fage_P120b	74	Pulse	99	3262907	100627	1
Fage_P120b	75	Picture	Encoding Sternberg Symbols	3274570	0	1	24824	2	0	next	other	0
Fage_P120b	75	Pulse	99	3275306	736	1
Fage_P120b	75	Pulse	99	3287706	13136	1
Fage_P120b	76	Picture	Fixation Cross Sternberg Symbols after Encoding	3299394	0	1	12495	2	0	next	other	0
Fage_P120b	76	Pulse	99	3300106	712	1
Fage_P120b	77	Picture	Stroop Sternberg	3311889	0	1	24824	2	0	next	hit	351
Fage_P120b	77	Pulse	99	3312505	616	1
Fage_P120b	77	Response	1	3322365	10476	1
Fage_P120b	77	Pulse	99	3324904	13015	1
Fage_P120b	78	Picture	Fixation Cross Sternberg Symbols after Stroop	3336713	0	1	37319	2	0	next	other	0
Fage_P120b	78	Pulse	99	3337304	591	1
Fage_P120b	78	Pulse	99	3349704	12991	1
Fage_P120b	78	Pulse	99	3362104	25391	1
Fage_P120b	79	Picture	Retrieval Sternberg Symbols	3374032	0	1	24824	2	0	next	hit	359
Fage_P120b	79	Pulse	99	3374503	471	1
Fage_P120b	79	Response	1	3382823	8791	1
Fage_P120b	79	Pulse	99	3386903	12871	1
Fage_P120b	80	Picture	Fixation Cross after Retrieval	3398856	0	1	124618	3	0	next	other	0
Fage_P120b	80	Pulse	99	3399303	447	1
Fage_P120b	80	Pulse	99	3411702	12846	1
Fage_P120b	80	Pulse	99	3424102	25246	1
Fage_P120b	80	Pulse	99	3436501	37645	1
Fage_P120b	80	Pulse	99	3448901	50045	1
Fage_P120b	80	Pulse	99	3461301	62445	1
Fage_P120b	80	Pulse	99	3473700	74844	1
Fage_P120b	80	Pulse	99	3486100	87244	1
Fage_P120b	80	Pulse	99	3498499	99643	1
Fage_P120b	80	Pulse	99	3510899	112043	1
Fage_P120b	80	Pulse	99	3523299	124443	1
Fage_P120b	81	Picture	Encoding Sternberg Symbols	3523474	0	2	24824	3	0	next	other	0
Fage_P120b	81	Pulse	99	3535698	12224	1
Fage_P120b	81	Pulse	99	3548098	24624	1
Fage_P120b	82	Picture	Fixation Cross Sternberg Symbols after Encoding	3548298	0	1	12495	3	0	next	other	0
Fage_P120b	82	Pulse	99	3560498	12200	1
Fage_P120b	83	Picture	Stroop Sternberg	3560793	0	2	24824	3	0	next	incorrect	379
Fage_P120b	83	Response	2	3572157	11364	1
Fage_P120b	83	Pulse	99	3572897	12104	1
Fage_P120b	83	Pulse	99	3585297	24504	1
Fage_P120b	84	Picture	Fixation Cross Sternberg Symbols after Stroop	3585617	0	1	37319	2	0	next	other	0
Fage_P120b	84	Pulse	99	3597696	12079	1
Fage_P120b	84	Pulse	99	3610096	24479	1
Fage_P120b	84	Pulse	99	3622496	36879	1
Fage_P120b	85	Picture	Retrieval Sternberg Symbols	3622936	0	1	24824	2	0	next	incorrect	387
Fage_P120b	85	Response	2	3633485	10549	1
Fage_P120b	85	Pulse	99	3634895	11959	1
Fage_P120b	85	Pulse	99	3647295	24359	1
Fage_P120b	86	Picture	Fixation Cross after Retrieval	3647760	0	1	124619	2	0	next	other	0
Fage_P120b	86	Pulse	99	3659694	11934	1
Fage_P120b	86	Pulse	99	3672094	24334	1
Fage_P120b	86	Pulse	99	3684494	36734	1
Fage_P120b	86	Pulse	99	3696893	49133	1
Fage_P120b	86	Pulse	99	3709293	61533	1
Fage_P120b	86	Pulse	99	3721693	73933	1
Fage_P120b	86	Pulse	99	3734092	86332	1
Fage_P120b	86	Pulse	99	3746492	98732	1
Fage_P120b	86	Pulse	99	3758891	111131	1
Fage_P120b	86	Pulse	99	3771291	123531	1
Fage_P120b	87	Picture	Encoding Sternberg Symbols	3772379	0	1	24824	2	0	next	other	0
Fage_P120b	87	Pulse	99	3783691	11312	1
Fage_P120b	87	Pulse	99	3796090	23711	1
Fage_P120b	88	Picture	Fixation Cross Sternberg Symbols after Encoding	3797203	0	1	12495	2	0	next	other	0
Fage_P120b	88	Pulse	99	3808490	11287	1
Fage_P120b	89	Picture	Stroop Sternberg	3809698	0	1	24824	2	0	next	incorrect	407
Fage_P120b	89	Response	2	3818710	9012	1
Fage_P120b	89	Pulse	99	3820889	11191	1
Fage_P120b	89	Pulse	99	3833289	23591	1
Fage_P120b	90	Picture	Fixation Cross Sternberg Symbols after Stroop	3834522	0	1	37319	2	0	next	other	0
Fage_P120b	90	Pulse	99	3845689	11167	1
Fage_P120b	90	Pulse	99	3858088	23566	1
Fage_P120b	90	Pulse	99	3870488	35966	1
Fage_P120b	91	Picture	Retrieval Sternberg Symbols	3871841	0	1	24823	2	0	next	incorrect	415
Fage_P120b	91	Response	2	3880398	8557	1
Fage_P120b	91	Pulse	99	3882887	11046	1
Fage_P120b	91	Pulse	99	3895287	23446	1
Fage_P120b	92	Picture	Fixation Cross after Retrieval	3896664	0	1	112291	2	0	next	other	0
Fage_P120b	92	Pulse	99	3907687	11023	1
Fage_P120b	92	Pulse	99	3920096	23432	1
Fage_P120b	92	Pulse	99	3932496	35832	1
Fage_P120b	92	Pulse	99	3944896	48232	1
Fage_P120b	92	Pulse	99	3957295	60631	1
Fage_P120b	92	Pulse	99	3969695	73031	1
Fage_P120b	92	Pulse	99	3982094	85430	1
Fage_P120b	92	Pulse	99	3994494	97830	1
Fage_P120b	92	Pulse	99	4006894	110230	1
Fage_P120b	93	Picture	Encoding Sternberg Symbols	4008955	0	1	24823	2	0	next	other	0
Fage_P120b	93	Pulse	99	4019293	10338	1
Fage_P120b	93	Pulse	99	4031693	22738	1
Fage_P120b	94	Picture	Fixation Cross Sternberg Symbols after Encoding	4033778	0	1	12495	3	0	next	other	0
Fage_P120b	94	Pulse	99	4044093	10315	1
Fage_P120b	95	Picture	Stroop Sternberg	4046273	0	2	24824	3	0	next	incorrect	435
Fage_P120b	95	Pulse	99	4056492	10219	1
Fage_P120b	95	Response	2	4056662	10389	1
Fage_P120b	95	Pulse	99	4068892	22619	1
Fage_P120b	96	Picture	Fixation Cross Sternberg Symbols after Stroop	4071097	0	1	37319	2	0	next	other	0
Fage_P120b	96	Pulse	99	4081291	10194	1
Fage_P120b	96	Pulse	99	4093691	22594	1
Fage_P120b	96	Pulse	99	4106091	34994	1
Fage_P120b	97	Picture	Retrieval Sternberg Symbols	4108416	0	1	24824	2	0	next	hit	443
Fage_P120b	97	Pulse	99	4118490	10074	1
Fage_P120b	97	Response	1	4118780	10364	1
Fage_P120b	97	Pulse	99	4130890	22474	1
Fage_P120b	98	Picture	Fixation Cross after Retrieval	4133240	0	1	137114	2	0	next	other	0
Fage_P120b	98	Pulse	99	4143290	10050	1
Fage_P120b	98	Pulse	99	4155689	22449	1
Fage_P120b	98	Pulse	99	4168089	34849	1
Fage_P120b	98	Pulse	99	4180488	47248	1
Fage_P120b	98	Pulse	99	4192888	59648	1
Fage_P120b	98	Pulse	99	4205288	72048	1
Fage_P120b	98	Pulse	99	4217687	84447	1
Fage_P120b	98	Pulse	99	4230087	96847	1
Fage_P120b	98	Pulse	99	4242487	109247	1
Fage_P120b	98	Pulse	99	4254886	121646	1
Fage_P120b	98	Pulse	99	4267286	134046	1
Fage_P120b	99	Picture	Encoding Sternberg Symbols	4270354	0	1	24824	2	0	next	other	0
Fage_P120b	99	Pulse	99	4279685	9331	1
Fage_P120b	99	Pulse	99	4292085	21731	1
Fage_P120b	100	Picture	Fixation Cross Sternberg Symbols after Encoding	4295178	0	1	12495	2	0	next	other	0
Fage_P120b	100	Pulse	99	4304485	9307	1
Fage_P120b	101	Picture	Stroop Sternberg	4307673	0	1	24824	2	0	next	incorrect	464
Fage_P120b	101	Pulse	99	4316884	9211	1
Fage_P120b	101	Response	2	4317384	9711	1
Fage_P120b	101	Pulse	99	4329284	21611	1
Fage_P120b	102	Picture	Fixation Cross Sternberg Symbols after Stroop	4332497	0	1	37319	2	0	next	other	0
Fage_P120b	102	Pulse	99	4341683	9186	1
Fage_P120b	102	Pulse	99	4354083	21586	1
Fage_P120b	102	Pulse	99	4366483	33986	1
Fage_P120b	103	Picture	Retrieval Sternberg Symbols	4369816	0	1	24824	2	0	next	hit	472
Fage_P120b	103	Pulse	99	4378882	9066	1
Fage_P120b	103	Response	1	4380902	11086	1
Fage_P120b	103	Pulse	99	4391282	21466	1
Fage_P120b	104	Picture	Fixation Cross after Retrieval	4394640	0	1	149442	2	0	next	other	0
Fage_P120b	104	Pulse	99	4403682	9042	1
Fage_P120b	104	Pulse	99	4416081	21441	1
Fage_P120b	104	Pulse	99	4428481	33841	1
Fage_P120b	104	Pulse	99	4440880	46240	1
Fage_P120b	104	Pulse	99	4453280	58640	1
Fage_P120b	104	Pulse	99	4465680	71040	1
Fage_P120b	104	Pulse	99	4478079	83439	1
Fage_P120b	104	Pulse	99	4490479	95839	1
Fage_P120b	104	Pulse	99	4502878	108238	1
Fage_P120b	104	Pulse	99	4515278	120638	1
Fage_P120b	104	Pulse	99	4527678	133038	1
Fage_P120b	104	Pulse	99	4540077	145437	1
Fage_P120b	105	Picture	Encoding Sternberg Symbols	4544082	0	1	24824	2	0	next	other	0
Fage_P120b	105	Pulse	99	4552477	8395	1
Fage_P120b	105	Pulse	99	4564877	20795	1
Fage_P120b	106	Picture	Fixation Cross Sternberg Symbols after Encoding	4568906	0	1	12495	2	0	next	other	0
Fage_P120b	106	Pulse	99	4577276	8370	1
Fage_P120b	107	Picture	Stroop Sternberg	4581401	0	1	24824	2	0	next	hit	494
Fage_P120b	107	Pulse	99	4589676	8275	1
Fage_P120b	107	Response	1	4591235	9834	1
Fage_P120b	107	Pulse	99	4602075	20674	1
Fage_P120b	108	Picture	Fixation Cross Sternberg Symbols after Stroop	4606225	0	1	37319	2	0	next	other	0
Fage_P120b	108	Pulse	99	4614475	8250	1
Fage_P120b	108	Pulse	99	4626875	20650	1
Fage_P120b	108	Pulse	99	4639274	33049	1
Fage_P120b	109	Picture	Retrieval Sternberg Symbols	4643544	0	1	24824	2	0	next	incorrect	502
Fage_P120b	109	Pulse	99	4651674	8130	1
Fage_P120b	109	Response	2	4659223	15679	1
Fage_P120b	109	Pulse	99	4664073	20529	1
Fage_P120b	110	Picture	Fixation Cross after Retrieval	4668368	0	1	137114	2	0	next	other	0
Fage_P120b	110	Pulse	99	4676473	8105	1
Fage_P120b	110	Pulse	99	4688873	20505	1
Fage_P120b	110	Pulse	99	4701272	32904	1
Fage_P120b	110	Pulse	99	4713672	45304	1
Fage_P120b	110	Pulse	99	4726071	57703	1
Fage_P120b	110	Pulse	99	4738471	70103	1
Fage_P120b	110	Pulse	99	4750871	82503	1
Fage_P120b	110	Pulse	99	4763270	94902	1
Fage_P120b	110	Pulse	99	4775670	107302	1
Fage_P120b	110	Pulse	99	4788070	119702	1
Fage_P120b	110	Pulse	99	4800469	132101	1
Fage_P120b	111	Picture	Encoding Sternberg Symbols	4805482	0	1	24824	2	0	next	other	0
Fage_P120b	111	Pulse	99	4812869	7387	1
Fage_P120b	111	Pulse	99	4825268	19786	1
Fage_P120b	112	Picture	Fixation Cross Sternberg Symbols after Encoding	4830306	0	1	12495	2	0	next	other	0
Fage_P120b	112	Pulse	99	4837668	7362	1
Fage_P120b	113	Picture	Stroop Sternberg	4842801	0	1	24824	2	0	next	incorrect	523
Fage_P120b	113	Pulse	99	4850068	7267	1
Fage_P120b	113	Response	2	4855397	12596	1
Fage_P120b	113	Pulse	99	4862467	19666	1
Fage_P120b	114	Picture	Fixation Cross Sternberg Symbols after Stroop	4867625	0	1	37319	2	0	next	other	0
Fage_P120b	114	Pulse	99	4874867	7242	1
Fage_P120b	114	Pulse	99	4887266	19641	1
Fage_P120b	114	Pulse	99	4899666	32041	1
Fage_P120b	115	Picture	Retrieval Sternberg Symbols	4904944	0	1	24823	2	0	next	incorrect	531
Fage_P120b	115	Pulse	99	4912066	7122	1
Fage_P120b	115	Response	2	4915106	10162	1
Fage_P120b	115	Pulse	99	4924465	19521	1
Fage_P120b	116	Picture	Fixation Cross after Retrieval	4929767	0	1	112290	3	0	next	other	0
Fage_P120b	116	Pulse	99	4936865	7098	1
Fage_P120b	116	Pulse	99	4949265	19498	1
Fage_P120b	116	Pulse	99	4961664	31897	1
Fage_P120b	116	Pulse	99	4974064	44297	1
Fage_P120b	116	Pulse	99	4986463	56696	1
Fage_P120b	116	Pulse	99	4998863	69096	1
Fage_P120b	116	Pulse	99	5011263	81496	1
Fage_P120b	116	Pulse	99	5023662	93895	1
Fage_P120b	116	Pulse	99	5036062	106295	1
Fage_P120b	117	Picture	Encoding Sternberg Symbols	5042057	0	2	24824	3	0	next	other	0
Fage_P120b	117	Pulse	99	5048462	6405	1
Fage_P120b	117	Pulse	99	5060861	18804	1
Fage_P120b	118	Picture	Fixation Cross Sternberg Symbols after Encoding	5066881	0	1	12495	3	0	next	other	0
Fage_P120b	118	Pulse	99	5073261	6380	1
Fage_P120b	119	Picture	Stroop Sternberg	5079376	0	2	24824	3	0	next	incorrect	550
Fage_P120b	119	Pulse	99	5085660	6284	1
Fage_P120b	119	Response	2	5088490	9114	1
Fage_P120b	119	Pulse	99	5098060	18684	1
Fage_P120b	120	Picture	Fixation Cross Sternberg Symbols after Stroop	5104200	0	1	37319	2	0	next	other	0
Fage_P120b	120	Pulse	99	5110460	6260	1
Fage_P120b	120	Pulse	99	5122859	18659	1
Fage_P120b	120	Pulse	99	5135259	31059	1
Fage_P120b	121	Picture	Retrieval Sternberg Symbols	5141519	0	1	24824	2	0	next	incorrect	559
Fage_P120b	121	Pulse	99	5147659	6140	1
Fage_P120b	121	Pulse	99	5160058	18539	1
Fage_P120b	121	Response	2	5161368	19849	1
Fage_P120b	122	Picture	Fixation Cross after Retrieval	5166343	0	1	149443	2	0	next	other	0
Fage_P120b	122	Pulse	99	5172458	6115	1
Fage_P120b	122	Pulse	99	5184857	18514	1
Fage_P120b	122	Pulse	99	5197257	30914	1
Fage_P120b	122	Pulse	99	5209657	43314	1
Fage_P120b	122	Pulse	99	5222056	55713	1
Fage_P120b	122	Pulse	99	5234456	68113	1
Fage_P120b	122	Pulse	99	5246855	80512	1
Fage_P120b	122	Pulse	99	5259255	92912	1
Fage_P120b	122	Pulse	99	5271655	105312	1
Fage_P120b	122	Pulse	99	5284054	117711	1
Fage_P120b	122	Pulse	99	5296454	130111	1
Fage_P120b	122	Pulse	99	5308854	142511	1
Fage_P120b	123	Picture	Encoding Sternberg Symbols	5315786	0	1	24823	3	0	next	other	0
Fage_P120b	123	Pulse	99	5321253	5467	1
Fage_P120b	123	Pulse	99	5333653	17867	1
Fage_P120b	124	Picture	Fixation Cross Sternberg Symbols after Encoding	5340609	0	2	12496	3	0	next	other	0
Fage_P120b	124	Pulse	99	5346052	5443	1
Fage_P120b	125	Picture	Stroop Sternberg	5353105	0	1	24823	2	0	next	incorrect	580
Fage_P120b	125	Pulse	99	5358452	5347	1
Fage_P120b	125	Response	2	5361672	8567	1
Fage_P120b	125	Pulse	99	5370852	17747	1
Fage_P120b	126	Picture	Fixation Cross Sternberg Symbols after Stroop	5377928	0	1	37319	2	0	next	other	0
Fage_P120b	126	Pulse	99	5383251	5323	1
Fage_P120b	126	Pulse	99	5395651	17723	1
Fage_P120b	126	Pulse	99	5408050	30122	1
Fage_P120b	127	Picture	Retrieval Sternberg Symbols	5415247	0	1	24824	2	0	next	hit	588
Fage_P120b	127	Pulse	99	5420450	5203	1
Fage_P120b	127	Response	1	5423110	7863	1
Fage_P120b	127	Pulse	99	5432850	17603	1
Fage_P120b	128	Picture	Fixation Cross after Retrieval	5440071	0	1	124619	2	0	next	other	0
Fage_P120b	128	Pulse	99	5445249	5178	1
Fage_P120b	128	Pulse	99	5457649	17578	1
Fage_P120b	128	Pulse	99	5470049	29978	1
Fage_P120b	128	Pulse	99	5482448	42377	1
Fage_P120b	128	Pulse	99	5494848	54777	1
Fage_P120b	128	Pulse	99	5507247	67176	1
Fage_P120b	128	Pulse	99	5519647	79576	1
Fage_P120b	128	Pulse	99	5532047	91976	1
Fage_P120b	128	Pulse	99	5544446	104375	1
Fage_P120b	128	Pulse	99	5556846	116775	1
Fage_P120b	129	Picture	Encoding Sternberg Symbols	5564690	0	1	24824	2	0	next	other	0
Fage_P120b	129	Pulse	99	5569246	4556	1
Fage_P120b	129	Pulse	99	5581645	16955	1
Fage_P120b	130	Picture	Fixation Cross Sternberg Symbols after Encoding	5589514	0	1	12494	3	0	next	other	0
Fage_P120b	130	Pulse	99	5594045	4531	1
Fage_P120b	131	Picture	Stroop Sternberg	5602008	0	2	24825	3	0	next	incorrect	608
Fage_P120b	131	Pulse	99	5606444	4436	1
Fage_P120b	131	Response	2	5615064	13056	1
Fage_P120b	131	Pulse	99	5618844	16836	1
Fage_P120b	132	Picture	Fixation Cross Sternberg Symbols after Stroop	5626833	0	1	37319	2	0	next	other	0
Fage_P120b	132	Pulse	99	5631244	4411	1
Fage_P120b	132	Pulse	99	5643643	16810	1
Fage_P120b	132	Pulse	99	5656043	29210	1
Fage_P120b	133	Picture	Retrieval Sternberg Symbols	5664152	0	1	24824	2	0	next	miss	0
Fage_P120b	133	Pulse	99	5668442	4290	1
Fage_P120b	133	Pulse	99	5680842	16690	1
Fage_P120b	134	Picture	Fixation Cross after Retrieval	5688976	0	1	112290	2	0	next	false_alarm	618
Fage_P120b	134	Response	1	5689592	616	1
Fage_P120b	134	Pulse	99	5693242	4266	1
Fage_P120b	134	Pulse	99	5705641	16665	1
Fage_P120b	134	Pulse	99	5718041	29065	1
Fage_P120b	134	Pulse	99	5730440	41464	1
Fage_P120b	134	Pulse	99	5742840	53864	1
Fage_P120b	134	Pulse	99	5755240	66264	1
Fage_P120b	134	Pulse	99	5767649	78673	1
Fage_P120b	134	Pulse	99	5780049	91073	1
Fage_P120b	134	Pulse	99	5792449	103473	1
Fage_P120b	135	Picture	Encoding Sternberg Symbols	5801266	0	1	24824	2	0	next	other	0
Fage_P120b	135	Pulse	99	5804848	3582	1
Fage_P120b	135	Pulse	99	5817248	15982	1
Fage_P120b	136	Picture	Fixation Cross Sternberg Symbols after Encoding	5826090	0	1	12495	2	0	next	other	0
Fage_P120b	136	Pulse	99	5829647	3557	1
Fage_P120b	137	Picture	Stroop Sternberg	5838585	0	1	24823	3	0	next	hit	635
Fage_P120b	137	Pulse	99	5842047	3462	1
Fage_P120b	137	Response	1	5849287	10702	1
Fage_P120b	137	Pulse	99	5854447	15862	1
Fage_P120b	138	Picture	Fixation Cross Sternberg Symbols after Stroop	5863408	0	2	37319	4	0	next	other	0
Fage_P120b	138	Pulse	99	5866846	3438	1
Fage_P120b	138	Pulse	99	5879246	15838	1
Fage_P120b	138	Pulse	99	5891646	28238	1
Fage_P120b	139	Picture	Retrieval Sternberg Symbols	5900727	0	2	24824	3	0	next	hit	643
Fage_P120b	139	Pulse	99	5904045	3318	1
Fage_P120b	139	Response	1	5909685	8958	1
Fage_P120b	139	Pulse	99	5916445	15718	1
Fage_P120b	140	Picture	Fixation Cross after Retrieval	5925551	0	1	136948	2	0	next	other	0
Fage_P120b	140	Pulse	99	5928844	3293	1
Fage_P120b	140	Pulse	99	5941244	15693	1
Fage_P120b	140	Pulse	99	5953644	28093	1
Fage_P120b	140	Pulse	99	5966043	40492	1
Fage_P120b	140	Pulse	99	5978443	52892	1
Fage_P120b	140	Pulse	99	5990842	65291	1
Fage_P120b	140	Pulse	99	6003242	77691	1
Fage_P120b	140	Pulse	99	6015642	90091	1
Fage_P120b	140	Pulse	99	6028041	102490	1
Fage_P120b	140	Pulse	99	6040441	114890	1
Fage_P120b	140	Pulse	99	6052841	127290	1
Fage_P120b	141	Picture	Encoding Sternberg Symbols	6062499	0	1	24823	3	0	next	other	0
Fage_P120b	141	Pulse	99	6065240	2741	1
Fage_P120b	141	Pulse	99	6077640	15141	1
Fage_P120b	142	Picture	Fixation Cross Sternberg Symbols after Encoding	6087322	0	2	12496	3	0	next	other	0
Fage_P120b	142	Pulse	99	6090039	2717	1
Fage_P120b	143	Picture	Stroop Sternberg	6099818	0	1	24823	2	0	next	hit	664
Fage_P120b	143	Pulse	99	6102439	2621	1
Fage_P120b	143	Response	1	6110309	10491	1
Fage_P120b	143	Pulse	99	6114839	15021	1
Fage_P120b	144	Picture	Fixation Cross Sternberg Symbols after Stroop	6124641	0	1	37319	3	0	next	other	0
Fage_P120b	144	Pulse	99	6127238	2597	1
Fage_P120b	144	Pulse	99	6139638	14997	1
Fage_P120b	144	Pulse	99	6152037	27396	1
Fage_P120b	145	Picture	Retrieval Sternberg Symbols	6161960	0	2	24824	3	0	next	incorrect	672
Fage_P120b	145	Pulse	99	6164437	2477	1
Fage_P120b	145	Response	2	6173437	11477	1
Fage_P120b	145	Pulse	99	6176837	14877	1
Fage_P120b	146	Picture	Fixation Cross after Retrieval	6186784	0	1	112290	2	0	next	other	0
Fage_P120b	146	Pulse	99	6189236	2452	1
Fage_P120b	146	Pulse	99	6201636	14852	1
Fage_P120b	146	Pulse	99	6214036	27252	1
Fage_P120b	146	Pulse	99	6226435	39651	1
Fage_P120b	146	Pulse	99	6238835	52051	1
Fage_P120b	146	Pulse	99	6251234	64450	1
Fage_P120b	146	Pulse	99	6263634	76850	1
Fage_P120b	146	Pulse	99	6276034	89250	1
Fage_P120b	146	Pulse	99	6288433	101649	1
Fage_P120b	147	Picture	Instruction Sternberg Letters	6299074	0	1	37319	2	0	next	other	0
Fage_P120b	147	Pulse	99	6300833	1759	1
Fage_P120b	147	Pulse	99	6313233	14159	1
Fage_P120b	147	Pulse	99	6325632	26558	1
Fage_P120b	148	Picture	Encoding Sternberg Letters	6336393	0	1	24824	2	0	next	other	0
Fage_P120b	148	Pulse	99	6338032	1639	1
Fage_P120b	148	Pulse	99	6350431	14038	1
Fage_P120b	149	Picture	Fixation Cross Sternberg Letters after Encoding	6361217	0	1	12495	2	0	next	other	0
Fage_P120b	149	Pulse	99	6362831	1614	1
Fage_P120b	150	Picture	Stroop Sternberg	6373712	0	1	24824	2	0	next	incorrect	695
Fage_P120b	150	Pulse	99	6375231	1519	1
Fage_P120b	150	Response	2	6383910	10198	1
Fage_P120b	150	Pulse	99	6387630	13918	1
Fage_P120b	151	Picture	Fixation Cross Sternberg Letters after Stroop	6398536	0	1	37319	2	0	next	other	0
Fage_P120b	151	Pulse	99	6400030	1494	1
Fage_P120b	151	Pulse	99	6412429	13893	1
Fage_P120b	151	Pulse	99	6424829	26293	1
Fage_P120b	152	Picture	Retrieval Sternberg Letters	6435855	0	1	24824	2	0	next	incorrect	703
Fage_P120b	152	Pulse	99	6437229	1374	1
Fage_P120b	152	Response	2	6444048	8193	1
Fage_P120b	152	Pulse	99	6449628	13773	1
Fage_P120b	153	Picture	Fixation Cross after Retrieval	6460679	0	1	112290	2	0	next	other	0
Fage_P120b	153	Pulse	99	6462028	1349	1
Fage_P120b	153	Pulse	99	6474428	13749	1
Fage_P120b	153	Pulse	99	6486827	26148	1
Fage_P120b	153	Pulse	99	6499227	38548	1
Fage_P120b	153	Pulse	99	6511626	50947	1
Fage_P120b	153	Pulse	99	6524026	63347	1
Fage_P120b	153	Pulse	99	6536426	75747	1
Fage_P120b	153	Pulse	99	6548825	88146	1
Fage_P120b	153	Pulse	99	6561225	100546	1
Fage_P120b	154	Picture	Encoding Sternberg Letters	6572969	0	1	24824	2	0	next	other	0
Fage_P120b	154	Pulse	99	6573624	655	1
Fage_P120b	154	Pulse	99	6586024	13055	1
Fage_P120b	155	Picture	Fixation Cross Sternberg Letters after Encoding	6597793	0	1	12495	2	0	next	other	0
Fage_P120b	155	Pulse	99	6598424	631	1
Fage_P120b	156	Picture	Stroop Sternberg	6610288	0	1	24824	2	0	next	incorrect	722
Fage_P120b	156	Pulse	99	6610823	535	1
Fage_P120b	156	Response	2	6617233	6945	1
Fage_P120b	156	Pulse	99	6623223	12935	1
Fage_P120b	157	Picture	Fixation Cross Sternberg Letters after Stroop	6635112	0	1	37319	2	0	next	other	0
Fage_P120b	157	Pulse	99	6635623	511	1
Fage_P120b	157	Pulse	99	6648022	12910	1
Fage_P120b	157	Pulse	99	6660422	25310	1
Fage_P120b	158	Picture	Retrieval Sternberg Letters	6672431	0	1	24824	2	0	next	hit	731
Fage_P120b	158	Pulse	99	6672821	390	1
Fage_P120b	158	Pulse	99	6685221	12790	1
Fage_P120b	158	Response	1	6685651	13220	1
Fage_P120b	159	Picture	Fixation Cross after Retrieval	6697255	0	1	149442	2	0	next	other	0
Fage_P120b	159	Pulse	99	6697621	366	1
Fage_P120b	159	Pulse	99	6710020	12765	1
Fage_P120b	159	Pulse	99	6722420	25165	1
Fage_P120b	159	Pulse	99	6734819	37564	1
Fage_P120b	159	Pulse	99	6747219	49964	1
Fage_P120b	159	Pulse	99	6759619	62364	1
Fage_P120b	159	Pulse	99	6772018	74763	1
Fage_P120b	159	Pulse	99	6784418	87163	1
Fage_P120b	159	Pulse	99	6796818	99563	1
Fage_P120b	159	Pulse	99	6809217	111962	1
Fage_P120b	159	Pulse	99	6821617	124362	1
Fage_P120b	159	Pulse	99	6834016	136761	1
Fage_P120b	159	Pulse	99	6846416	149161	1
Fage_P120b	160	Picture	Encoding Sternberg Letters	6846697	0	1	24824	2	0	next	other	0
Fage_P120b	160	Pulse	99	6858816	12119	1
Fage_P120b	160	Pulse	99	6871215	24518	1
Fage_P120b	161	Picture	Fixation Cross Sternberg Letters after Encoding	6871521	0	1	12495	2	0	next	other	0
Fage_P120b	161	Pulse	99	6883615	12094	1
Fage_P120b	162	Picture	Stroop Sternberg	6884016	0	1	24824	2	0	next	hit	753
Fage_P120b	162	Pulse	99	6896015	11999	1
Fage_P120b	162	Response	1	6896254	12238	1
Fage_P120b	162	Pulse	99	6908414	24398	1
Fage_P120b	163	Picture	Fixation Cross Sternberg Letters after Stroop	6908840	0	1	37319	2	0	next	other	0
Fage_P120b	163	Pulse	99	6920814	11974	1
Fage_P120b	163	Pulse	99	6933213	24373	1
Fage_P120b	163	Pulse	99	6945613	36773	1
Fage_P120b	164	Picture	Retrieval Sternberg Letters	6946159	0	1	24824	2	0	next	hit	761
Fage_P120b	164	Pulse	99	6958013	11854	1
Fage_P120b	164	Response	1	6959532	13373	1
Fage_P120b	164	Pulse	99	6970412	24253	1
Fage_P120b	165	Picture	Fixation Cross after Retrieval	6970983	0	1	124619	2	0	next	other	0
Fage_P120b	165	Pulse	99	6982812	11829	1
Fage_P120b	165	Pulse	99	6995211	24228	1
Fage_P120b	165	Pulse	99	7007611	36628	1
Fage_P120b	165	Pulse	99	7020011	49028	1
Fage_P120b	165	Pulse	99	7032410	61427	1
Fage_P120b	165	Pulse	99	7044810	73827	1
Fage_P120b	165	Pulse	99	7057210	86227	1
Fage_P120b	165	Pulse	99	7069609	98626	1
Fage_P120b	165	Pulse	99	7082009	111026	1
Fage_P120b	165	Pulse	99	7094408	123425	1
Fage_P120b	166	Picture	Encoding Sternberg Letters	7095602	0	1	24823	3	0	next	other	0
Fage_P120b	166	Pulse	99	7106808	11206	1
Fage_P120b	166	Pulse	99	7119208	23606	1
Fage_P120b	167	Picture	Fixation Cross Sternberg Letters after Encoding	7120425	0	2	12496	3	0	next	other	0
Fage_P120b	167	Pulse	99	7131607	11182	1
Fage_P120b	168	Picture	Stroop Sternberg	7132921	0	1	24823	3	0	next	hit	780
Fage_P120b	168	Response	1	7141007	8086	1
Fage_P120b	168	Pulse	99	7144007	11086	1
Fage_P120b	168	Pulse	99	7156406	23485	1
Fage_P120b	169	Picture	Fixation Cross Sternberg Letters after Stroop	7157744	0	2	37319	3	0	next	other	0
Fage_P120b	169	Pulse	99	7168806	11062	1
Fage_P120b	169	Pulse	99	7181206	23462	1
Fage_P120b	169	Pulse	99	7193605	35861	1
Fage_P120b	170	Picture	Retrieval Sternberg Letters	7195063	0	1	24824	2	0	next	incorrect	788
Fage_P120b	170	Response	2	7201785	6722	1
Fage_P120b	170	Pulse	99	7206005	10942	1
Fage_P120b	170	Pulse	99	7218405	23342	1
Fage_P120b	171	Picture	Fixation Cross after Retrieval	7219887	0	1	137114	2	0	next	other	0
Fage_P120b	171	Pulse	99	7230804	10917	1
Fage_P120b	171	Pulse	99	7243204	23317	1
Fage_P120b	171	Pulse	99	7255603	35716	1
Fage_P120b	171	Pulse	99	7268003	48116	1
Fage_P120b	171	Pulse	99	7280403	60516	1
Fage_P120b	171	Pulse	99	7292802	72915	1
Fage_P120b	171	Pulse	99	7305202	85315	1
Fage_P120b	171	Pulse	99	7317602	97715	1
Fage_P120b	171	Pulse	99	7330001	110114	1
Fage_P120b	171	Pulse	99	7342401	122514	1
Fage_P120b	171	Pulse	99	7354801	134914	1
Fage_P120b	172	Picture	Encoding Sternberg Letters	7357001	0	1	24824	2	0	next	other	0
Fage_P120b	172	Pulse	99	7367200	10199	1
Fage_P120b	172	Pulse	99	7379600	22599	1
Fage_P120b	173	Picture	Fixation Cross Sternberg Letters after Encoding	7381825	0	1	12495	2	0	next	other	0
Fage_P120b	173	Pulse	99	7391999	10174	1
Fage_P120b	174	Picture	Stroop Sternberg	7394320	0	1	24824	2	0	next	incorrect	810
Fage_P120b	174	Pulse	99	7404399	10079	1
Fage_P120b	174	Response	2	7406419	12099	1
Fage_P120b	174	Pulse	99	7416798	22478	1
Fage_P120b	175	Picture	Fixation Cross Sternberg Letters after Stroop	7419144	0	1	37319	2	0	next	other	0
Fage_P120b	175	Pulse	99	7429198	10054	1
Fage_P120b	175	Pulse	99	7441598	22454	1
Fage_P120b	175	Pulse	99	7453997	34853	1
Fage_P120b	176	Picture	Retrieval Sternberg Letters	7456463	0	1	24824	2	0	next	hit	818
Fage_P120b	176	Pulse	99	7466397	9934	1
Fage_P120b	176	Response	1	7469037	12574	1
Fage_P120b	176	Pulse	99	7478796	22333	1
Fage_P120b	177	Picture	Fixation Cross after Retrieval	7481287	0	1	124619	2	0	next	other	0
Fage_P120b	177	Pulse	99	7491196	9909	1
Fage_P120b	177	Pulse	99	7503595	22308	1
Fage_P120b	177	Pulse	99	7515995	34708	1
Fage_P120b	177	Pulse	99	7528395	47108	1
Fage_P120b	177	Pulse	99	7540795	59508	1
Fage_P120b	177	Pulse	99	7553194	71907	1
Fage_P120b	177	Pulse	99	7565594	84307	1
Fage_P120b	177	Pulse	99	7577993	96706	1
Fage_P120b	177	Pulse	99	7590393	109106	1
Fage_P120b	177	Pulse	99	7602793	121506	1
Fage_P120b	178	Picture	Encoding Sternberg Letters	7605906	0	1	24823	2	0	next	other	0
Fage_P120b	178	Pulse	99	7615192	9286	1
Fage_P120b	178	Pulse	99	7627592	21686	1
Fage_P120b	179	Picture	Fixation Cross Sternberg Letters after Encoding	7630729	0	1	12496	2	0	next	other	0
Fage_P120b	179	Pulse	99	7639992	9263	1
Fage_P120b	180	Picture	Stroop Sternberg	7643225	0	1	24823	2	0	next	incorrect	838
Fage_P120b	180	Pulse	99	7652391	9166	1
Fage_P120b	180	Response	2	7652621	9396	1
Fage_P120b	180	Pulse	99	7664791	21566	1
Fage_P120b	181	Picture	Fixation Cross Sternberg Letters after Stroop	7668048	0	1	37319	2	0	next	other	0
Fage_P120b	181	Pulse	99	7677190	9142	1
Fage_P120b	181	Pulse	99	7689590	21542	1
Fage_P120b	181	Pulse	99	7702000	33952	1
Fage_P120b	182	Picture	Retrieval Sternberg Letters	7705367	0	1	24824	2	0	next	hit	846
Fage_P120b	182	Pulse	99	7714399	9032	1
Fage_P120b	182	Response	1	7715609	10242	1
Fage_P120b	182	Pulse	99	7726799	21432	1
Fage_P120b	183	Picture	Fixation Cross after Retrieval	7730191	0	1	112290	2	0	next	other	0
Fage_P120b	183	Pulse	99	7739198	9007	1
Fage_P120b	183	Pulse	99	7751598	21407	1
Fage_P120b	183	Pulse	99	7763998	33807	1
Fage_P120b	183	Pulse	99	7776397	46206	1
Fage_P120b	183	Pulse	99	7788797	58606	1
Fage_P120b	183	Pulse	99	7801196	71005	1
Fage_P120b	183	Pulse	99	7813596	83405	1
Fage_P120b	183	Pulse	99	7825996	95805	1
Fage_P120b	183	Pulse	99	7838395	108204	1
Fage_P120b	184	Picture	Encoding Sternberg Letters	7842481	0	1	24824	2	0	next	other	0
Fage_P120b	184	Pulse	99	7850795	8314	1
Fage_P120b	184	Pulse	99	7863195	20714	1
Fage_P120b	185	Picture	Fixation Cross Sternberg Letters after Encoding	7867305	0	1	12495	2	0	next	other	0
Fage_P120b	185	Pulse	99	7875594	8289	1
Fage_P120b	186	Picture	Stroop Sternberg	7879800	0	1	24824	2	0	next	hit	865
Fage_P120b	186	Pulse	99	7887994	8194	1
Fage_P120b	186	Response	1	7889074	9274	1
Fage_P120b	186	Pulse	99	7900393	20593	1
Fage_P120b	187	Picture	Fixation Cross Sternberg Letters after Stroop	7904624	0	1	37319	2	0	next	other	0
Fage_P120b	187	Pulse	99	7912793	8169	1
Fage_P120b	187	Pulse	99	7925193	20569	1
Fage_P120b	187	Pulse	99	7937592	32968	1
Fage_P120b	188	Picture	Retrieval Sternberg Letters	7941943	0	1	24824	2	0	next	incorrect	873
Fage_P120b	188	Pulse	99	7949992	8049	1
Fage_P120b	188	Response	2	7952612	10669	1
Fage_P120b	188	Pulse	99	7962391	20448	1
Fage_P120b	189	Picture	Fixation Cross after Retrieval	7966767	0	1	112290	2	0	next	other	0
Fage_P120b	189	Pulse	99	7974791	8024	1
Fage_P120b	189	Pulse	99	7987191	20424	1
Fage_P120b	189	Pulse	99	7999590	32823	1
Fage_P120b	189	Pulse	99	8011990	45223	1
Fage_P120b	189	Pulse	99	8024390	57623	1
Fage_P120b	189	Pulse	99	8036789	70022	1
Fage_P120b	189	Pulse	99	8049189	82422	1
Fage_P120b	189	Pulse	99	8061588	94821	1
Fage_P120b	189	Pulse	99	8073988	107221	1
Fage_P120b	190	Picture	Encoding Sternberg Letters	8079057	0	1	24824	2	0	next	other	0
Fage_P120b	190	Pulse	99	8086388	7331	1
Fage_P120b	190	Pulse	99	8098787	19730	1
Fage_P120b	191	Picture	Fixation Cross Sternberg Letters after Encoding	8103881	0	1	12495	2	0	next	other	0
Fage_P120b	191	Pulse	99	8111187	7306	1
Fage_P120b	192	Picture	Stroop Sternberg	8116376	0	1	24824	2	0	next	incorrect	892
Fage_P120b	192	Pulse	99	8123587	7211	1
Fage_P120b	192	Response	2	8123606	7230	1
Fage_P120b	192	Pulse	99	8135986	19610	1
Fage_P120b	193	Picture	Fixation Cross Sternberg Letters after Stroop	8141200	0	1	37319	2	0	next	other	0
Fage_P120b	193	Pulse	99	8148386	7186	1
Fage_P120b	193	Pulse	99	8160785	19585	1
Fage_P120b	193	Pulse	99	8173185	31985	1
Fage_P120b	194	Picture	Retrieval Sternberg Letters	8178519	0	1	24824	2	0	next	hit	900
Fage_P120b	194	Pulse	99	8185585	7066	1
Fage_P120b	194	Response	1	8187464	8945	1
Fage_P120b	194	Pulse	99	8197984	19465	1
Fage_P120b	195	Picture	Fixation Cross after Retrieval	8203343	0	1	137114	2	0	next	other	0
Fage_P120b	195	Pulse	99	8210384	7041	1
Fage_P120b	195	Pulse	99	8222784	19441	1
Fage_P120b	195	Pulse	99	8235183	31840	1
Fage_P120b	195	Pulse	99	8247583	44240	1
Fage_P120b	195	Pulse	99	8259982	56639	1
Fage_P120b	195	Pulse	99	8272382	69039	1
Fage_P120b	195	Pulse	99	8284782	81439	1
Fage_P120b	195	Pulse	99	8297181	93838	1
Fage_P120b	195	Pulse	99	8309581	106238	1
Fage_P120b	195	Pulse	99	8321980	118637	1
Fage_P120b	195	Pulse	99	8334380	131037	1
Fage_P120b	196	Picture	Encoding Sternberg Letters	8340457	0	1	24823	2	0	next	other	0
Fage_P120b	196	Pulse	99	8346780	6323	1
Fage_P120b	196	Pulse	99	8359179	18722	1
Fage_P120b	197	Picture	Fixation Cross Sternberg Letters after Encoding	8365280	0	1	12496	2	0	next	other	0
Fage_P120b	197	Pulse	99	8371579	6299	1
Fage_P120b	198	Picture	Stroop Sternberg	8377776	0	1	24823	2	0	next	hit	921
Fage_P120b	198	Pulse	99	8383979	6203	1
Fage_P120b	198	Response	1	8386858	9082	1
Fage_P120b	198	Pulse	99	8396378	18602	1
Fage_P120b	199	Picture	Fixation Cross Sternberg Letters after Stroop	8402599	0	1	37319	2	0	next	other	0
Fage_P120b	199	Pulse	99	8408778	6179	1
Fage_P120b	199	Pulse	99	8421177	18578	1
Fage_P120b	199	Pulse	99	8433577	30978	1
Fage_P120b	200	Picture	Retrieval Sternberg Letters	8439918	0	1	24824	2	0	next	incorrect	929
Fage_P120b	200	Pulse	99	8445977	6059	1
Fage_P120b	200	Response	2	8452316	12398	1
Fage_P120b	200	Pulse	99	8458376	18458	1
Fage_P120b	201	Picture	Fixation Cross after Retrieval	8464742	0	1	124619	2	0	next	other	0
Fage_P120b	201	Pulse	99	8470776	6034	1
Fage_P120b	201	Pulse	99	8483175	18433	1
Fage_P120b	201	Pulse	99	8495575	30833	1
Fage_P120b	201	Pulse	99	8507975	43233	1
Fage_P120b	201	Pulse	99	8520374	55632	1
Fage_P120b	201	Pulse	99	8532774	68032	1
Fage_P120b	201	Pulse	99	8545174	80432	1
Fage_P120b	201	Pulse	99	8557573	92831	1
Fage_P120b	201	Pulse	99	8569973	105231	1
Fage_P120b	201	Pulse	99	8582372	117630	1
Fage_P120b	202	Picture	Encoding Sternberg Letters	8589361	0	1	24824	2	0	next	other	0
Fage_P120b	202	Pulse	99	8594772	5411	1
Fage_P120b	202	Pulse	99	8607172	17811	1
Fage_P120b	203	Picture	Fixation Cross Sternberg Letters after Encoding	8614185	0	1	12495	2	0	next	other	0
Fage_P120b	203	Pulse	99	8619572	5387	1
Fage_P120b	204	Picture	Stroop Sternberg	8626680	0	1	24824	2	0	next	incorrect	949
Fage_P120b	204	Pulse	99	8631971	5291	1
Fage_P120b	204	Response	2	8634701	8021	1
Fage_P120b	204	Pulse	99	8644371	17691	1
Fage_P120b	205	Picture	Fixation Cross Sternberg Letters after Stroop	8651504	0	1	37319	2	0	next	other	0
Fage_P120b	205	Pulse	99	8656770	5266	1
Fage_P120b	205	Pulse	99	8669170	17666	1
Fage_P120b	205	Pulse	99	8681569	30065	1
Fage_P120b	206	Picture	Retrieval Sternberg Letters	8688823	0	1	24823	3	0	next	incorrect	957
Fage_P120b	206	Pulse	99	8693969	5146	1
Fage_P120b	206	Response	2	8702979	14156	1
Fage_P120b	206	Pulse	99	8706369	17546	1
Fage_P120b	207	Picture	Fixation Cross after Retrieval	8713646	0	2	149443	3	0	next	other	0
Fage_P120b	207	Pulse	99	8718768	5122	1
Fage_P120b	207	Pulse	99	8731168	17522	1
Fage_P120b	207	Pulse	99	8743568	29922	1
Fage_P120b	207	Pulse	99	8755967	42321	1
Fage_P120b	207	Pulse	99	8768367	54721	1
Fage_P120b	207	Pulse	99	8780766	67120	1
Fage_P120b	207	Pulse	99	8793166	79520	1
Fage_P120b	207	Pulse	99	8805565	91919	1
Fage_P120b	207	Pulse	99	8817965	104319	1
Fage_P120b	207	Pulse	99	8830365	116719	1
Fage_P120b	207	Pulse	99	8842764	129118	1
Fage_P120b	207	Pulse	99	8855164	141518	1
Fage_P120b	208	Picture	Encoding Sternberg Letters	8863089	0	1	24824	2	0	next	other	0
Fage_P120b	208	Pulse	99	8867564	4475	1
Fage_P120b	208	Pulse	99	8879963	16874	1
Fage_P120b	209	Picture	Fixation Cross Sternberg Letters after Encoding	8887913	0	1	12495	2	0	next	other	0
Fage_P120b	209	Pulse	99	8892363	4450	1
Fage_P120b	210	Picture	Stroop Sternberg	8900408	0	1	24824	2	0	next	incorrect	979
Fage_P120b	210	Pulse	99	8904762	4354	1
Fage_P120b	210	Response	2	8914092	13684	1
Fage_P120b	210	Pulse	99	8917162	16754	1
Fage_P120b	211	Picture	Fixation Cross Sternberg Letters after Stroop	8925232	0	1	37319	2	0	next	other	0
Fage_P120b	211	Pulse	99	8929562	4330	1
Fage_P120b	211	Pulse	99	8941961	16729	1
Fage_P120b	211	Pulse	99	8954361	29129	1
Fage_P120b	212	Picture	Retrieval Sternberg Letters	8962551	0	1	24824	2	0	next	hit	987
Fage_P120b	212	Pulse	99	8966761	4210	1
Fage_P120b	212	Response	1	8976580	14029	1
Fage_P120b	212	Pulse	99	8979160	16609	1
Fage_P120b	213	Picture	Fixation Cross after Retrieval	8987375	0	1	124618	2	0	next	other	0
Fage_P120b	213	Pulse	99	8991560	4185	1
Fage_P120b	213	Pulse	99	9003959	16584	1
Fage_P120b	213	Pulse	99	9016359	28984	1
Fage_P120b	213	Pulse	99	9028759	41384	1
Fage_P120b	213	Pulse	99	9041158	53783	1
Fage_P120b	213	Pulse	99	9053558	66183	1
Fage_P120b	213	Pulse	99	9065957	78582	1
Fage_P120b	213	Pulse	99	9078357	90982	1
Fage_P120b	213	Pulse	99	9090757	103382	1
Fage_P120b	213	Pulse	99	9103156	115781	1
Fage_P120b	214	Picture	Encoding Sternberg Letters	9111993	0	1	24824	2	0	next	other	0
Fage_P120b	214	Pulse	99	9115556	3563	1
Fage_P120b	214	Pulse	99	9127956	15963	1
Fage_P120b	215	Picture	Fixation Cross Sternberg Letters after Encoding	9136817	0	1	12495	2	0	next	other	0
Fage_P120b	215	Pulse	99	9140355	3538	1
Fage_P120b	216	Picture	Stroop Sternberg	9149312	0	1	24824	2	0	next	incorrect	1007
Fage_P120b	216	Pulse	99	9152755	3443	1
Fage_P120b	216	Response	2	9156854	7542	1
Fage_P120b	216	Pulse	99	9165154	15842	1
Fage_P120b	217	Picture	Fixation Cross Sternberg Letters after Stroop	9174136	0	1	37319	2	0	next	other	0
Fage_P120b	217	Pulse	99	9177554	3418	1
Fage_P120b	217	Pulse	99	9189954	15818	1
Fage_P120b	217	Pulse	99	9202353	28217	1
Fage_P120b	218	Picture	Retrieval Sternberg Letters	9211455	0	1	24824	2	0	next	incorrect	1015
Fage_P120b	218	Pulse	99	9214753	3298	1
Fage_P120b	218	Response	2	9222023	10568	1
Fage_P120b	218	Pulse	99	9227152	15697	1
Fage_P120b	219	Picture	Fixation Cross after Retrieval	9236279	0	1	112290	2	0	next	other	0
Fage_P120b	219	Pulse	99	9239552	3273	1
Fage_P120b	219	Pulse	99	9251952	15673	1
Fage_P120b	219	Pulse	99	9264351	28072	1
Fage_P120b	219	Pulse	99	9276751	40472	1
Fage_P120b	219	Pulse	99	9289150	52871	1
Fage_P120b	219	Pulse	99	9301550	65271	1
Fage_P120b	219	Pulse	99	9313950	77671	1
Fage_P120b	219	Pulse	99	9326349	90070	1
Fage_P120b	219	Pulse	99	9338749	102470	1
Fage_P120b	220	Picture	Encoding Sternberg Letters	9348569	0	1	24824	2	0	next	other	0
Fage_P120b	220	Pulse	99	9351149	2580	1
Fage_P120b	220	Pulse	99	9363548	14979	1
Fage_P120b	221	Picture	Fixation Cross Sternberg Letters after Encoding	9373393	0	1	12495	2	0	next	other	0
Fage_P120b	221	Pulse	99	9375948	2555	1
Fage_P120b	222	Picture	Stroop Sternberg	9385888	0	1	24824	2	0	next	hit	1034
Fage_P120b	222	Pulse	99	9388347	2459	1
Fage_P120b	222	Response	1	9394087	8199	1
Fage_P120b	222	Pulse	99	9400747	14859	1
Fage_P120b	223	Picture	Fixation Cross Sternberg Letters after Stroop	9410712	0	1	37319	2	0	next	other	0
Fage_P120b	223	Pulse	99	9413147	2435	1
Fage_P120b	223	Pulse	99	9425546	14834	1
Fage_P120b	223	Pulse	99	9437946	27234	1
Fage_P120b	224	Picture	Retrieval Sternberg Letters	9448031	0	1	24824	2	0	next	incorrect	1042
Fage_P120b	224	Pulse	99	9450346	2315	1
Fage_P120b	224	Response	2	9457365	9334	1
Fage_P120b	224	Pulse	99	9462745	14714	1
Fage_P120b	225	Picture	Fixation Cross after Retrieval	9472855	0	1	124618	3	0	next	other	0
Fage_P120b	225	Pulse	99	9475145	2290	1
Fage_P120b	225	Pulse	99	9487544	14689	1
Fage_P120b	225	Pulse	99	9499944	27089	1
Fage_P120b	225	Pulse	99	9512344	39489	1
Fage_P120b	225	Pulse	99	9524743	51888	1
Fage_P120b	225	Pulse	99	9537143	64288	1
Fage_P120b	225	Pulse	99	9549543	76688	1
Fage_P120b	225	Pulse	99	9561942	89087	1
Fage_P120b	225	Pulse	99	9574342	101487	1
Fage_P120b	225	Pulse	99	9586741	113886	1
Fage_P120b	226	Picture	Encoding Sternberg Letters	9597473	0	2	24824	3	0	next	other	0
Fage_P120b	226	Pulse	99	9599151	1678	1
Fage_P120b	226	Pulse	99	9611551	14078	1
Fage_P120b	227	Picture	Fixation Cross Sternberg Letters after Encoding	9622297	0	1	12495	2	0	next	other	0
Fage_P120b	227	Pulse	99	9623950	1653	1
Fage_P120b	228	Picture	Stroop Sternberg	9634792	0	1	24824	2	0	next	incorrect	1062
Fage_P120b	228	Pulse	99	9636350	1558	1
Fage_P120b	228	Response	2	9646070	11278	1
Fage_P120b	228	Pulse	99	9648749	13957	1
Fage_P120b	229	Picture	Fixation Cross Sternberg Letters after Stroop	9659616	0	1	37319	2	0	next	other	0
Fage_P120b	229	Pulse	99	9661149	1533	1
Fage_P120b	229	Pulse	99	9673549	13933	1
Fage_P120b	229	Pulse	99	9685948	26332	1
Fage_P120b	230	Picture	Retrieval Sternberg Letters	9696935	0	1	24824	2	0	next	incorrect	1070
Fage_P120b	230	Pulse	99	9698348	1413	1
Fage_P120b	230	Response	2	9707798	10863	1
Fage_P120b	230	Pulse	99	9710747	13812	1
Fage_P120b	231	Picture	Fixation Cross after Retrieval	9721759	0	1	124618	3	0	next	other	0
Fage_P120b	231	Pulse	99	9723147	1388	1
Fage_P120b	231	Pulse	99	9735547	13788	1
Fage_P120b	231	Pulse	99	9747946	26187	1
Fage_P120b	231	Pulse	99	9760346	38587	1
Fage_P120b	231	Pulse	99	9772746	50987	1
Fage_P120b	231	Pulse	99	9785145	63386	1
Fage_P120b	231	Pulse	99	9797545	75786	1
Fage_P120b	231	Pulse	99	9809945	88186	1
Fage_P120b	231	Pulse	99	9822344	100585	1
Fage_P120b	231	Pulse	99	9834743	112984	1
Fage_P120b	232	Picture	Encoding Sternberg Letters	9846377	0	2	24825	3	0	next	other	0
Fage_P120b	232	Pulse	99	9847143	766	1
Fage_P120b	232	Pulse	99	9859543	13166	1
Fage_P120b	233	Picture	Fixation Cross Sternberg Letters after Encoding	9871202	0	1	12495	2	0	next	other	0
Fage_P120b	233	Pulse	99	9871942	740	1
Fage_P120b	234	Picture	Stroop Sternberg	9883697	0	1	24824	2	0	next	incorrect	1090
Fage_P120b	234	Pulse	99	9884342	645	1
Fage_P120b	234	Response	2	9892732	9035	1
Fage_P120b	234	Pulse	99	9896742	13045	1
Fage_P120b	235	Picture	Fixation Cross Sternberg Letters after Stroop	9908521	0	1	37319	2	0	next	other	0
Fage_P120b	235	Pulse	99	9909142	621	1
Fage_P120b	235	Pulse	99	9921541	13020	1
Fage_P120b	235	Pulse	99	9933941	25420	1
Fage_P120b	236	Picture	Retrieval Sternberg Letters	9945840	0	1	24823	2	0	next	incorrect	1098
Fage_P120b	236	Pulse	99	9946340	500	1
Fage_P120b	236	Response	2	9956770	10930	1
Fage_P120b	236	Pulse	99	9958740	12900	1
Fage_P120b	237	Picture	Fixation Cross after Retrieval	9970663	0	1	112291	2	0	next	other	0
Fage_P120b	237	Pulse	99	9971139	476	1
Fage_P120b	237	Pulse	99	9983539	12876	1
Fage_P120b	237	Pulse	99	9995939	25276	1
Fage_P120b	237	Pulse	99	10008338	37675	1
Fage_P120b	237	Pulse	99	10020738	50075	1
Fage_P120b	237	Pulse	99	10033138	62475	1
Fage_P120b	237	Pulse	99	10045537	74874	1
Fage_P120b	237	Pulse	99	10057937	87274	1
Fage_P120b	237	Pulse	99	10070336	99673	1
Fage_P120b	237	Pulse	99	10082736	112073	1
Fage_P120b	238	Picture	Encoding Sternberg Letters	10082954	0	1	24823	2	0	next	other	0
Fage_P120b	238	Pulse	99	10095136	12182	1
Fage_P120b	238	Pulse	99	10107535	24581	1
Fage_P120b	239	Picture	Fixation Cross Sternberg Letters after Encoding	10107777	0	1	12496	2	0	next	other	0
Fage_P120b	239	Pulse	99	10119935	12158	1
Fage_P120b	240	Picture	Stroop Sternberg	10120273	0	1	24823	2	0	next	incorrect	1117
Fage_P120b	240	Response	2	10129295	9022	1
Fage_P120b	240	Pulse	99	10132334	12061	1
Fage_P120b	240	Pulse	99	10144734	24461	1
Fage_P120b	241	Picture	Fixation Cross Sternberg Letters after Stroop	10145096	0	1	37319	2	0	next	other	0
Fage_P120b	241	Pulse	99	10157134	12038	1
Fage_P120b	241	Pulse	99	10169533	24437	1
Fage_P120b	241	Pulse	99	10181933	36837	1
Fage_P120b	242	Picture	Retrieval Sternberg Letters	10182415	0	1	24824	2	0	next	incorrect	1125
Fage_P120b	242	Response	2	10192893	10478	1
Fage_P120b	242	Pulse	99	10194332	11917	1
Fage_P120b	242	Pulse	99	10206732	24317	1
Fage_P120b	243	Picture	Fixation Cross after Retrieval	10207239	0	1	137114	2	0	next	other	0
Fage_P120b	243	Pulse	99	10219132	11893	1
Fage_P120b	243	Pulse	99	10231531	24292	1
Fage_P120b	243	Pulse	99	10243931	36692	1
Fage_P120b	243	Pulse	99	10256331	49092	1
Fage_P120b	243	Pulse	99	10268730	61491	1
Fage_P120b	243	Pulse	99	10281130	73891	1
Fage_P120b	243	Pulse	99	10293529	86290	1
Fage_P120b	243	Pulse	99	10305929	98690	1
Fage_P120b	243	Pulse	99	10318329	111090	1
Fage_P120b	243	Pulse	99	10330728	123489	1
Fage_P120b	243	Pulse	99	10343128	135889	1
Fage_P120b	244	Picture	Encoding Sternberg Letters	10344353	0	1	24824	2	0	next	other	0
Fage_P120b	244	Pulse	99	10355528	11175	1
Fage_P120b	244	Pulse	99	10367927	23574	1
Fage_P120b	245	Picture	Fixation Cross Sternberg Letters after Encoding	10369177	0	1	12495	2	0	next	other	0
Fage_P120b	245	Pulse	99	10380327	11150	1
Fage_P120b	246	Picture	Stroop Sternberg	10381672	0	1	24824	2	0	next	incorrect	1147
Fage_P120b	246	Pulse	99	10392727	11055	1
Fage_P120b	246	Response	2	10395216	13544	1
Fage_P120b	246	Pulse	99	10405126	23454	1
Fage_P120b	247	Picture	Fixation Cross Sternberg Letters after Stroop	10406496	0	1	37319	2	0	next	other	0
Fage_P120b	247	Pulse	99	10417526	11030	1
Fage_P120b	247	Pulse	99	10429925	23429	1
Fage_P120b	247	Pulse	99	10442325	35829	1
Fage_P120b	248	Picture	Retrieval Sternberg Letters	10443815	0	1	24824	2	0	next	incorrect	1154
Fage_P120b	248	Response	2	10452745	8930	1
Fage_P120b	248	Pulse	99	10454724	10909	1
Fage_P120b	248	Pulse	99	10467124	23309	1
Fage_P120b	249	Picture	Fixation Cross after Retrieval	10468639	0	1	149442	2	0	next	other	0
Fage_P120b	249	Pulse	99	10479524	10885	1
Fage_P120b	249	Pulse	99	10491923	23284	1
Fage_P120b	249	Pulse	99	10504323	35684	1
Fage_P120b	249	Pulse	99	10516723	48084	1
Fage_P120b	249	Pulse	99	10529122	60483	1
Fage_P120b	249	Pulse	99	10541522	72883	1
Fage_P120b	249	Pulse	99	10553922	85283	1
Fage_P120b	249	Pulse	99	10566321	97682	1
Fage_P120b	249	Pulse	99	10578721	110082	1
Fage_P120b	249	Pulse	99	10591120	122481	1
Fage_P120b	249	Pulse	99	10603520	134881	1
Fage_P120b	249	Pulse	99	10615920	147281	1
Fage_P120b	250	Picture	Encoding Sternberg Letters	10618081	0	1	24824	2	0	next	other	0
Fage_P120b	250	Pulse	99	10628319	10238	1
Fage_P120b	250	Pulse	99	10640719	22638	1
Fage_P120b	251	Picture	Fixation Cross Sternberg Letters after Encoding	10642905	0	1	12495	2	0	next	other	0
Fage_P120b	251	Pulse	99	10653118	10213	1
Fage_P120b	252	Picture	Stroop Sternberg	10655400	0	1	24824	2	0	next	hit	1177
Fage_P120b	252	Pulse	99	10665518	10118	1
Fage_P120b	252	Response	1	10671978	16578	1
Fage_P120b	252	Pulse	99	10677918	22518	1
Fage_P120b	253	Picture	Fixation Cross Sternberg Letters after Stroop	10680224	0	1	37319	2	0	next	other	0
Fage_P120b	253	Pulse	99	10690317	10093	1
Fage_P120b	253	Pulse	99	10702717	22493	1
Fage_P120b	253	Pulse	99	10715117	34893	1
Fage_P120b	254	Picture	Retrieval Sternberg Letters	10717543	0	1	24824	2	0	next	hit	1184
Fage_P120b	254	Response	1	10722736	5193	1
Fage_P120b	254	Pulse	99	10727516	9973	1
Fage_P120b	254	Pulse	99	10739916	22373	1
Fage_P120b	255	Picture	Fixation Cross after Retrieval	10742367	0	1	137114	2	0	next	other	0
Fage_P120b	255	Pulse	99	10752315	9948	1
Fage_P120b	255	Pulse	99	10764715	22348	1
Fage_P120b	255	Pulse	99	10777115	34748	1
Fage_P120b	255	Pulse	99	10789514	47147	1
Fage_P120b	255	Pulse	99	10801914	59547	1
Fage_P120b	255	Pulse	99	10814313	71946	1
Fage_P120b	255	Pulse	99	10826713	84346	1
Fage_P120b	255	Pulse	99	10839113	96746	1
Fage_P120b	255	Pulse	99	10851512	109145	1
Fage_P120b	255	Pulse	99	10863912	121545	1
Fage_P120b	255	Pulse	99	10876312	133945	1
Fage_P120b	256	Picture	Encoding Sternberg Letters	10879481	0	1	24823	3	0	next	other	0
Fage_P120b	256	Pulse	99	10888711	9230	1
Fage_P120b	256	Pulse	99	10901111	21630	1
Fage_P120b	257	Picture	Fixation Cross Sternberg Letters after Encoding	10904304	0	2	12496	3	0	next	other	0
Fage_P120b	257	Pulse	99	10913510	9206	1
Fage_P120b	258	Picture	Stroop Sternberg	10916800	0	1	24824	2	0	next	incorrect	1205
Fage_P120b	258	Response	2	10923440	6640	1
Fage_P120b	258	Pulse	99	10925910	9110	1
Fage_P120b	258	Pulse	99	10938310	21510	1
Fage_P120b	259	Picture	Fixation Cross Sternberg Letters after Stroop	10941624	0	1	37318	3	0	next	other	0
Fage_P120b	259	Pulse	99	10950709	9085	1
Fage_P120b	259	Pulse	99	10963109	21485	1
Fage_P120b	259	Pulse	99	10975508	33884	1
Fage_P120b	260	Picture	Retrieval Sternberg Letters	10978942	0	2	24824	4	0	next	incorrect	1214
Fage_P120b	260	Pulse	99	10987908	8966	1
Fage_P120b	260	Response	2	10998198	19256	1
Fage_P120b	260	Pulse	99	11000307	21365	1
Fage_P120b	261	Picture	Fixation Cross after Retrieval	11003766	0	2	112290	4	0	next	other	0
Fage_P120b	261	Pulse	99	11012707	8941	1
Fage_P120b	261	Pulse	99	11025107	21341	1
Fage_P120b	261	Pulse	99	11037506	33740	1
Fage_P120b	261	Pulse	99	11049906	46140	1
Fage_P120b	261	Pulse	99	11062306	58540	1
Fage_P120b	261	Pulse	99	11074705	70939	1
Fage_P120b	261	Pulse	99	11087105	83339	1
Fage_P120b	261	Pulse	99	11099505	95739	1
Fage_P120b	261	Pulse	99	11111904	108138	1
Fage_P120b	262	Picture	Encoding Sternberg Letters	11116056	0	2	24824	3	0	next	other	0
Fage_P120b	262	Pulse	99	11124304	8248	1
Fage_P120b	262	Pulse	99	11136703	20647	1
Fage_P120b	263	Picture	Fixation Cross Sternberg Letters after Encoding	11140880	0	1	12495	3	0	next	other	0
Fage_P120b	263	Pulse	99	11149103	8223	1
Fage_P120b	264	Picture	Stroop Sternberg	11153375	0	2	24824	3	0	next	incorrect	1233
Fage_P120b	264	Pulse	99	11161503	8128	1
Fage_P120b	264	Response	2	11162122	8747	1
Fage_P120b	264	Pulse	99	11173902	20527	1
Fage_P120b	265	Picture	Fixation Cross Sternberg Letters after Stroop	11178199	0	1	37319	2	0	next	other	0
Fage_P120b	265	Pulse	99	11186302	8103	1
Fage_P120b	265	Pulse	99	11198702	20503	1
Fage_P120b	265	Pulse	99	11211101	32902	1
Fage_P120b	266	Picture	Retrieval Sternberg Letters	11215518	0	1	24824	2	0	next	incorrect	1241
Fage_P120b	266	Pulse	99	11223501	7983	1
Fage_P120b	266	Response	2	11225261	9743	1
Fage_P120b	266	Pulse	99	11235900	20382	1
Fage_P120b	267	Picture	Fixation Cross after Retrieval	11240342	0	1	149442	3	0	next	other	0
Fage_P120b	267	Pulse	99	11248300	7958	1
Fage_P120b	267	Pulse	99	11260700	20358	1
Fage_P120b	267	Pulse	99	11273099	32757	1
Fage_P120b	267	Pulse	99	11285499	45157	1
Fage_P120b	267	Pulse	99	11297898	57556	1
Fage_P120b	267	Pulse	99	11310298	69956	1
Fage_P120b	267	Pulse	99	11322698	82356	1
Fage_P120b	267	Pulse	99	11335097	94755	1
Fage_P120b	267	Pulse	99	11347497	107155	1
Fage_P120b	267	Pulse	99	11359897	119555	1
Fage_P120b	267	Pulse	99	11372296	131954	1
Fage_P120b	267	Pulse	99	11384696	144354	1
Fage_P120b	268	Picture	Encoding Sternberg Letters	11389784	0	2	24824	3	0	next	other	0
Fage_P120b	268	Pulse	99	11397095	7311	1
Fage_P120b	268	Pulse	99	11409495	19711	1
Fage_P120b	269	Picture	Fixation Cross Sternberg Letters after Encoding	11414608	0	1	12496	2	0	next	other	0
Fage_P120b	269	Pulse	99	11421895	7287	1
Fage_P120b	270	Picture	Stroop Sternberg	11427104	0	1	24823	2	0	next	incorrect	1263
Fage_P120b	270	Pulse	99	11434294	7190	1
Fage_P120b	270	Response	2	11443324	16220	1
Fage_P120b	270	Pulse	99	11446694	19590	1
Fage_P120b	271	Picture	Fixation Cross Sternberg Letters after Stroop	11451927	0	1	37319	3	0	next	other	0
Fage_P120b	271	Pulse	99	11459093	7166	1
Fage_P120b	271	Pulse	99	11471493	19566	1
Fage_P120b	271	Pulse	99	11483893	31966	1
Fage_P120b	272	Picture	Retrieval Sternberg Letters	11489246	0	2	24824	3	0	next	hit	1270
Fage_P120b	272	Response	1	11496172	6926	1
Fage_P120b	272	Pulse	99	11496292	7046	1
Fage_P120b	272	Pulse	99	11508702	19456	1
Fage_P120b	273	Picture	Fixation Cross after Retrieval	11514070	0	1	124619	2	0	next	other	0
Fage_P120b	273	Pulse	99	11521102	7032	1
Fage_P120b	273	Pulse	99	11533501	19431	1
Fage_P120b	273	Pulse	99	11545901	31831	1
Fage_P120b	273	Pulse	99	11558300	44230	1
Fage_P120b	273	Pulse	99	11570700	56630	1
Fage_P120b	273	Pulse	99	11583100	69030	1
Fage_P120b	273	Pulse	99	11595499	81429	1
Fage_P120b	273	Pulse	99	11607899	93829	1
Fage_P120b	273	Pulse	99	11620299	106229	1
Fage_P120b	273	Pulse	99	11632698	118628	1
Fage_P120b	274	Picture	Encoding Sternberg Letters	11638689	0	1	24824	2	0	next	other	0
Fage_P120b	274	Pulse	99	11645098	6409	1
Fage_P120b	274	Pulse	99	11657497	18808	1
Fage_P120b	275	Picture	Fixation Cross Sternberg Letters after Encoding	11663513	0	1	12495	2	0	next	other	0
Fage_P120b	275	Pulse	99	11669897	6384	1
Fage_P120b	276	Picture	Stroop Sternberg	11676008	0	1	24824	2	0	next	incorrect	1291
Fage_P120b	276	Pulse	99	11682297	6289	1
Fage_P120b	276	Response	2	11683656	7648	1
Fage_P120b	276	Pulse	99	11694696	18688	1
Fage_P120b	277	Picture	Fixation Cross Sternberg Letters after Stroop	11700832	0	1	37319	2	0	next	other	0
Fage_P120b	277	Pulse	99	11707096	6264	1
Fage_P120b	277	Pulse	99	11719496	18664	1
Fage_P120b	277	Pulse	99	11731895	31063	1
Fage_P120b	278	Picture	Retrieval Sternberg Letters	11738151	0	1	24824	2	0	next	hit	1299
Fage_P120b	278	Pulse	99	11744295	6144	1
Fage_P120b	278	Response	1	11746624	8473	1
Fage_P120b	278	Pulse	99	11756694	18543	1
Fage_P120b	279	Picture	Fixation Cross after Retrieval	11762975	0	1	112289	3	0	next	other	0
Fage_P120b	279	Pulse	99	11769094	6119	1
Fage_P120b	279	Pulse	99	11781493	18518	1
Fage_P120b	279	Pulse	99	11793893	30918	1
Fage_P120b	279	Pulse	99	11806293	43318	1
Fage_P120b	279	Pulse	99	11818692	55717	1
Fage_P120b	279	Pulse	99	11831092	68117	1
Fage_P120b	279	Pulse	99	11843492	80517	1
Fage_P120b	279	Pulse	99	11855891	92916	1
Fage_P120b	279	Pulse	99	11868291	105316	1
Fage_P120b	280	Picture	Encoding Sternberg Letters	11875264	0	2	24824	4	0	next	other	0
Fage_P120b	280	Pulse	99	11880690	5426	1
Fage_P120b	280	Pulse	99	11893090	17826	1
Fage_P120b	281	Picture	Fixation Cross Sternberg Letters after Encoding	11900088	0	2	12496	3	0	next	other	0
Fage_P120b	281	Pulse	99	11905490	5402	1
Fage_P120b	282	Picture	Stroop Sternberg	11912584	0	1	24823	3	0	next	hit	1318
Fage_P120b	282	Pulse	99	11917889	5305	1
Fage_P120b	282	Response	1	11921689	9105	1
Fage_P120b	282	Pulse	99	11930289	17705	1
Fage_P120b	283	Picture	Fixation Cross Sternberg Letters after Stroop	11937407	0	2	37319	4	0	next	other	0
Fage_P120b	283	Pulse	99	11942689	5282	1
Fage_P120b	283	Pulse	99	11955088	17681	1
Fage_P120b	283	Pulse	99	11967488	30081	1
Fage_P120b	284	Picture	Retrieval Sternberg Letters	11974726	0	2	24824	3	0	next	hit	1326
Fage_P120b	284	Pulse	99	11979887	5161	1
Fage_P120b	284	Response	1	11989257	14531	1
Fage_P120b	284	Pulse	99	11992287	17561	1
Fage_P120b	285	Picture	Fixation Cross after Retrieval	11999550	0	1	137114	2	0	next	other	0
Fage_P120b	285	Pulse	99	12004687	5137	1
Fage_P120b	285	Pulse	99	12017086	17536	1
Fage_P120b	285	Pulse	99	12029486	29936	1
Fage_P120b	285	Pulse	99	12041885	42335	1
Fage_P120b	285	Pulse	99	12054285	54735	1
Fage_P120b	285	Pulse	99	12066685	67135	1
Fage_P120b	285	Pulse	99	12079084	79534	1
Fage_P120b	285	Pulse	99	12091484	91934	1
Fage_P120b	285	Pulse	99	12103884	104334	1
Fage_P120b	285	Pulse	99	12116283	116733	1
Fage_P120b	285	Pulse	99	12128683	129133	1
Fage_P120b	286	Picture	Encoding Sternberg Letters	12136664	0	1	24824	2	0	next	other	0
Fage_P120b	286	Pulse	99	12141082	4418	1
Fage_P120b	286	Pulse	99	12153482	16818	1
Fage_P120b	287	Picture	Fixation Cross Sternberg Letters after Encoding	12161488	0	1	12495	2	0	next	other	0
Fage_P120b	287	Pulse	99	12165882	4394	1
Fage_P120b	288	Picture	Stroop Sternberg	12173983	0	1	24824	2	0	next	hit	1347
Fage_P120b	288	Pulse	99	12178281	4298	1
Fage_P120b	288	Response	1	12183301	9318	1
Fage_P120b	288	Pulse	99	12190681	16698	1
Fage_P120b	289	Picture	Fixation Cross Sternberg Letters after Stroop	12198807	0	1	37319	2	0	next	other	0
Fage_P120b	289	Pulse	99	12203081	4274	1
Fage_P120b	289	Pulse	99	12215480	16673	1
Fage_P120b	289	Pulse	99	12227880	29073	1
Fage_P120b	290	Picture	Retrieval Sternberg Letters	12236126	0	1	24824	2	0	next	incorrect	1355
Fage_P120b	290	Pulse	99	12240279	4153	1
Fage_P120b	290	Response	2	12246019	9893	1
Fage_P120b	290	Pulse	99	12252679	16553	1
Fage_P120b	291	Picture	Fixation Cross after Retrieval	12260950	0	1	112290	2	0	next	other	0
Fage_P120b	291	Pulse	99	12265079	4129	1
Fage_P120b	291	Pulse	99	12277478	16528	1
Fage_P120b	291	Pulse	99	12289878	28928	1
Fage_P120b	291	Pulse	99	12302277	41327	1
Fage_P120b	291	Pulse	99	12314677	53727	1
Fage_P120b	291	Pulse	99	12327077	66127	1
Fage_P120b	291	Pulse	99	12339476	78526	1
Fage_P120b	291	Pulse	99	12351876	90926	1
Fage_P120b	291	Pulse	99	12364276	103326	1
Fage_P120b	292	Picture	End Sternberg	12373240	0	1	37319	2	0	next	other	0
Fage_P120b	292	Pulse	99	12376675	3435	1
Fage_P120b	292	Pulse	99	12389075	15835	1
Fage_P120b	292	Pulse	99	12401474	28234	1
Fage_P120b	293	Picture	Instruction Stroop	12410559	0	1	37319	2	0	next	other	0
Fage_P120b	293	Pulse	99	12413874	3315	1
Fage_P120b	293	Pulse	99	12426274	15715	1
Fage_P120b	293	Pulse	99	12438673	28114	1
Fage_P120b	294	Picture	stroop neutral close	12447878	0	1	24990	2	0	next	incorrect	1377
Fage_P120b	294	Pulse	99	12451073	3195	1
Fage_P120b	294	Response	2	12458493	10615	1
Fage_P120b	294	Pulse	99	12463472	15594	1
Fage_P120b	295	Picture	stroop neutral close	12472868	0	1	24824	2	0	next	hit	1381
Fage_P120b	295	Pulse	99	12475872	3004	1
Fage_P120b	295	Response	1	12481632	8764	1
Fage_P120b	295	Pulse	99	12488272	15404	1
Fage_P120b	296	Picture	stroop neutral close	12497692	0	1	24824	2	0	next	incorrect	1385
Fage_P120b	296	Pulse	99	12500671	2979	1
Fage_P120b	296	Response	2	12505621	7929	1
Fage_P120b	296	Pulse	99	12513071	15379	1
Fage_P120b	297	Picture	stroop neutral close	12522516	0	1	24824	2	0	next	incorrect	1389
Fage_P120b	297	Pulse	99	12525471	2955	1
Fage_P120b	297	Response	2	12531620	9104	1
Fage_P120b	297	Pulse	99	12537870	15354	1
Fage_P120b	298	Picture	stroop neutral close	12547340	0	1	24990	2	0	next	hit	1393
Fage_P120b	298	Pulse	99	12550270	2930	1
Fage_P120b	298	Response	1	12553490	6150	1
Fage_P120b	298	Pulse	99	12562669	15329	1
Fage_P120b	299	Picture	stroop neutral close	12572330	0	1	24824	2	0	next	incorrect	1397
Fage_P120b	299	Pulse	99	12575069	2739	1
Fage_P120b	299	Response	2	12578029	5699	1
Fage_P120b	299	Pulse	99	12587469	15139	1
Fage_P120b	300	Picture	Fixation Cross Stroop	12597154	0	1	124619	2	0	next	other	0
Fage_P120b	300	Pulse	99	12599868	2714	1
Fage_P120b	300	Pulse	99	12612268	15114	1
Fage_P120b	300	Pulse	99	12624667	27513	1
Fage_P120b	300	Pulse	99	12637067	39913	1
Fage_P120b	300	Pulse	99	12649467	52313	1
Fage_P120b	300	Pulse	99	12661866	64712	1
Fage_P120b	300	Pulse	99	12674266	77112	1
Fage_P120b	300	Pulse	99	12686665	89511	1
Fage_P120b	300	Pulse	99	12699065	101911	1
Fage_P120b	300	Pulse	99	12711465	114311	1
Fage_P120b	301	Picture	stroop neutral close	12721773	0	1	24990	2	0	next	hit	1412
Fage_P120b	301	Pulse	99	12723864	2091	1
Fage_P120b	301	Response	1	12730634	8861	1
Fage_P120b	301	Pulse	99	12736264	14491	1
Fage_P120b	302	Picture	stroop neutral close	12746763	0	1	24824	3	0	next	incorrect	1416
Fage_P120b	302	Pulse	99	12748664	1901	1
Fage_P120b	302	Response	2	12752733	5970	1
Fage_P120b	302	Pulse	99	12761063	14300	1
Fage_P120b	303	Picture	stroop neutral close	12771587	0	2	24824	3	0	next	incorrect	1420
Fage_P120b	303	Pulse	99	12773463	1876	1
Fage_P120b	303	Response	2	12778463	6876	1
Fage_P120b	303	Pulse	99	12785862	14275	1
Fage_P120b	304	Picture	stroop neutral close	12796411	0	1	24823	3	0	next	incorrect	1424
Fage_P120b	304	Pulse	99	12798262	1851	1
Fage_P120b	304	Response	2	12803682	7271	1
Fage_P120b	304	Pulse	99	12810662	14251	1
Fage_P120b	305	Picture	stroop neutral close	12821234	0	2	24824	3	0	next	hit	1428
Fage_P120b	305	Pulse	99	12823061	1827	1
Fage_P120b	305	Response	1	12827291	6057	1
Fage_P120b	305	Pulse	99	12835461	14227	1
Fage_P120b	306	Picture	stroop neutral close	12846058	0	1	24824	2	0	next	incorrect	1432
Fage_P120b	306	Pulse	99	12847861	1803	1
Fage_P120b	306	Response	2	12852350	6292	1
Fage_P120b	306	Pulse	99	12860260	14202	1
Fage_P120b	307	Picture	Fixation Cross Stroop	12870882	0	1	124619	2	0	next	other	0
Fage_P120b	307	Pulse	99	12872660	1778	1
Fage_P120b	307	Pulse	99	12885059	14177	1
Fage_P120b	307	Pulse	99	12897459	26577	1
Fage_P120b	307	Pulse	99	12909859	38977	1
Fage_P120b	307	Pulse	99	12922258	51376	1
Fage_P120b	307	Pulse	99	12934658	63776	1
Fage_P120b	307	Pulse	99	12947058	76176	1
Fage_P120b	307	Pulse	99	12959457	88575	1
Fage_P120b	307	Pulse	99	12971857	100975	1
Fage_P120b	307	Pulse	99	12984256	113374	1
Fage_P120b	308	Picture	stroop neutral close	12995501	0	1	24824	2	0	next	hit	1447
Fage_P120b	308	Pulse	99	12996656	1155	1
Fage_P120b	308	Response	1	13002176	6675	1
Fage_P120b	308	Pulse	99	13009055	13554	1
Fage_P120b	309	Picture	stroop neutral close	13020325	0	1	24990	2	0	next	incorrect	1451
Fage_P120b	309	Pulse	99	13021455	1130	1
Fage_P120b	309	Response	2	13027165	6840	1
Fage_P120b	309	Pulse	99	13033855	13530	1
Fage_P120b	310	Picture	stroop neutral close	13045315	0	1	24824	2	0	next	incorrect	1455
Fage_P120b	310	Pulse	99	13046254	939	1
Fage_P120b	310	Response	2	13053284	7969	1
Fage_P120b	310	Pulse	99	13058654	13339	1
Fage_P120b	311	Picture	stroop neutral close	13070139	0	1	24824	2	0	next	incorrect	1459
Fage_P120b	311	Pulse	99	13071054	915	1
Fage_P120b	311	Response	2	13077203	7064	1
Fage_P120b	311	Pulse	99	13083453	13314	1
Fage_P120b	312	Picture	stroop neutral close	13094963	0	1	24990	2	0	next	hit	1463
Fage_P120b	312	Pulse	99	13095853	890	1
Fage_P120b	312	Response	1	13102143	7180	1
Fage_P120b	312	Pulse	99	13108252	13289	1
Fage_P120b	313	Picture	stroop neutral close	13119953	0	1	24824	2	0	next	hit	1467
Fage_P120b	313	Pulse	99	13120652	699	1
Fage_P120b	313	Response	1	13129572	9619	1
Fage_P120b	313	Pulse	99	13133052	13099	1
Fage_P120b	314	Picture	Fixation Cross Stroop	13144777	0	1	124619	2	0	next	other	0
Fage_P120b	314	Pulse	99	13145451	674	1
Fage_P120b	314	Pulse	99	13157851	13074	1
Fage_P120b	314	Pulse	99	13170251	25474	1
Fage_P120b	314	Pulse	99	13182650	37873	1
Fage_P120b	314	Pulse	99	13195050	50273	1
Fage_P120b	314	Pulse	99	13207449	62672	1
Fage_P120b	314	Pulse	99	13219849	75072	1
Fage_P120b	314	Pulse	99	13232249	87472	1
Fage_P120b	314	Pulse	99	13244648	99871	1
Fage_P120b	314	Pulse	99	13257048	112271	1
Fage_P120b	315	Picture	stroop neutral close	13269396	0	1	24990	2	0	next	incorrect	1482
Fage_P120b	315	Pulse	99	13269448	52	1
Fage_P120b	315	Response	2	13277307	7911	1
Fage_P120b	315	Pulse	99	13281847	12451	1
Fage_P120b	315	Pulse	99	13294247	24851	1
Fage_P120b	316	Picture	stroop neutral close	13294386	0	1	24824	2	0	next	hit	1486
Fage_P120b	316	Response	1	13302756	8370	1
Fage_P120b	316	Pulse	99	13306646	12260	1
Fage_P120b	316	Pulse	99	13319046	24660	1
Fage_P120b	317	Picture	stroop neutral close	13319210	0	1	24824	2	0	next	incorrect	1490
Fage_P120b	317	Response	2	13328006	8796	1
Fage_P120b	317	Pulse	99	13331445	12235	1
Fage_P120b	317	Pulse	99	13343845	24635	1
Fage_P120b	318	Picture	stroop neutral close	13344034	0	1	24990	2	0	next	incorrect	1494
Fage_P120b	318	Response	2	13353125	9091	1
Fage_P120b	318	Pulse	99	13356245	12211	1
Fage_P120b	318	Pulse	99	13368644	24610	1
Fage_P120b	319	Picture	stroop neutral close	13369024	0	1	24990	2	0	next	incorrect	1498
Fage_P120b	319	Response	2	13374854	5830	1
Fage_P120b	319	Pulse	99	13381044	12020	1
Fage_P120b	319	Pulse	99	13393444	24420	1
Fage_P120b	320	Picture	stroop neutral close	13394014	0	1	24824	2	0	next	incorrect	1502
Fage_P120b	320	Response	2	13400513	6499	1
Fage_P120b	320	Pulse	99	13405843	11829	1
Fage_P120b	320	Pulse	99	13418243	24229	1
Fage_P120b	321	Picture	Fixation Cross Stroop	13418838	0	1	124619	2	0	next	other	0
Fage_P120b	321	Pulse	99	13430643	11805	1
Fage_P120b	321	Pulse	99	13443042	24204	1
Fage_P120b	321	Pulse	99	13455442	36604	1
Fage_P120b	321	Pulse	99	13467841	49003	1
Fage_P120b	321	Pulse	99	13480241	61403	1
Fage_P120b	321	Pulse	99	13492641	73803	1
Fage_P120b	321	Pulse	99	13505040	86202	1
Fage_P120b	321	Pulse	99	13517440	98602	1
Fage_P120b	321	Pulse	99	13529840	111002	1
Fage_P120b	321	Pulse	99	13542239	123401	1
Fage_P120b	322	Picture	stroop maximum incongruent	13543457	0	1	24824	2	0	next	hit	1517
Fage_P120b	322	Response	1	13554399	10942	1
Fage_P120b	322	Pulse	99	13554639	11182	1
Fage_P120b	322	Pulse	99	13567038	23581	1
Fage_P120b	323	Picture	stroop maximum incongruent	13568281	0	1	24823	3	0	next	hit	1522
Fage_P120b	323	Pulse	99	13579438	11157	1
Fage_P120b	323	Response	1	13580498	12217	1
Fage_P120b	323	Pulse	99	13591848	23567	1
Fage_P120b	324	Picture	stroop maximum incongruent	13593104	0	2	24824	3	0	next	hit	1525
Fage_P120b	324	Response	1	13602107	9003	1
Fage_P120b	324	Pulse	99	13604247	11143	1
Fage_P120b	324	Pulse	99	13616647	23543	1
Fage_P120b	325	Picture	stroop maximum incongruent	13617928	0	1	24824	2	0	next	incorrect	1529
Fage_P120b	325	Response	2	13627457	9529	1
Fage_P120b	325	Pulse	99	13629046	11118	1
Fage_P120b	325	Pulse	99	13641446	23518	1
Fage_P120b	326	Picture	stroop maximum incongruent	13642752	0	1	24990	3	0	next	hit	1533
Fage_P120b	326	Response	1	13651616	8864	1
Fage_P120b	326	Pulse	99	13653846	11094	1
Fage_P120b	326	Pulse	99	13666245	23493	1
Fage_P120b	327	Picture	stroop maximum incongruent	13667742	0	2	24824	3	0	next	incorrect	1537
Fage_P120b	327	Response	2	13674775	7033	1
Fage_P120b	327	Pulse	99	13678645	10903	1
Fage_P120b	327	Pulse	99	13691045	23303	1
Fage_P120b	328	Picture	Fixation Cross Stroop	13692566	0	1	124619	2	0	next	other	0
Fage_P120b	328	Pulse	99	13703444	10878	1
Fage_P120b	328	Pulse	99	13715844	23278	1
Fage_P120b	328	Pulse	99	13728243	35677	1
Fage_P120b	328	Pulse	99	13740643	48077	1
Fage_P120b	328	Pulse	99	13753043	60477	1
Fage_P120b	328	Pulse	99	13765442	72876	1
Fage_P120b	328	Pulse	99	13777842	85276	1
Fage_P120b	328	Pulse	99	13790241	97675	1
Fage_P120b	328	Pulse	99	13802641	110075	1
Fage_P120b	328	Pulse	99	13815041	122475	1
Fage_P120b	329	Picture	stroop maximum incongruent	13817185	0	1	24824	2	0	next	incorrect	1552
Fage_P120b	329	Response	2	13823930	6745	1
Fage_P120b	329	Pulse	99	13827440	10255	1
Fage_P120b	329	Pulse	99	13839840	22655	1
Fage_P120b	330	Picture	stroop maximum incongruent	13842009	0	1	24824	2	0	next	hit	1556
Fage_P120b	330	Response	1	13848760	6751	1
Fage_P120b	330	Pulse	99	13852239	10230	1
Fage_P120b	330	Pulse	99	13864639	22630	1
Fage_P120b	331	Picture	stroop maximum incongruent	13866833	0	1	24823	2	0	next	hit	1561
Fage_P120b	331	Pulse	99	13877039	10206	1
Fage_P120b	331	Response	1	13879599	12766	1
Fage_P120b	331	Pulse	99	13889438	22605	1
Fage_P120b	332	Picture	stroop maximum incongruent	13891656	0	1	24824	2	0	next	hit	1565
Fage_P120b	332	Pulse	99	13901838	10182	1
Fage_P120b	332	Response	1	13901908	10252	1
Fage_P120b	332	Pulse	99	13914238	22582	1
Fage_P120b	333	Picture	stroop maximum incongruent	13916480	0	1	24824	2	0	next	hit	1568
Fage_P120b	333	Response	1	13926437	9957	1
Fage_P120b	333	Pulse	99	13926637	10157	1
Fage_P120b	333	Pulse	99	13939037	22557	1
Fage_P120b	334	Picture	stroop maximum incongruent	13941304	0	1	24824	2	0	next	incorrect	1572
Fage_P120b	334	Response	2	13949607	8303	1
Fage_P120b	334	Pulse	99	13951436	10132	1
Fage_P120b	334	Pulse	99	13963836	22532	1
Fage_P120b	335	Picture	Fixation Cross Stroop	13966128	0	1	124618	3	0	next	other	0
Fage_P120b	335	Pulse	99	13976236	10108	1
Fage_P120b	335	Pulse	99	13988635	22507	1
Fage_P120b	335	Pulse	99	14001035	34907	1
Fage_P120b	335	Pulse	99	14013435	47307	1
Fage_P120b	335	Pulse	99	14025834	59706	1
Fage_P120b	335	Pulse	99	14038234	72106	1
Fage_P120b	335	Pulse	99	14050633	84505	1
Fage_P120b	335	Pulse	99	14063033	96905	1
Fage_P120b	335	Pulse	99	14075433	109305	1
Fage_P120b	335	Pulse	99	14087832	121704	1
Fage_P120b	336	Picture	stroop maximum incongruent	14090746	0	2	24824	3	0	next	hit	1587
Fage_P120b	336	Response	1	14099342	8596	1
Fage_P120b	336	Pulse	99	14100232	9486	1
Fage_P120b	336	Pulse	99	14112631	21885	1
Fage_P120b	337	Picture	stroop maximum incongruent	14115570	0	1	24824	2	0	next	incorrect	1591
Fage_P120b	337	Response	2	14124001	8431	1
Fage_P120b	337	Pulse	99	14125031	9461	1
Fage_P120b	337	Pulse	99	14137431	21861	1
Fage_P120b	338	Picture	stroop maximum incongruent	14140394	0	1	24824	2	0	next	incorrect	1596
Fage_P120b	338	Pulse	99	14149830	9436	1
Fage_P120b	338	Response	2	14153530	13136	1
Fage_P120b	338	Pulse	99	14162230	21836	1
Fage_P120b	339	Picture	stroop maximum incongruent	14165218	0	1	24824	2	0	next	hit	1599
Fage_P120b	339	Response	1	14173850	8632	1
Fage_P120b	339	Pulse	99	14174629	9411	1
Fage_P120b	339	Pulse	99	14187029	21811	1
Fage_P120b	340	Picture	stroop maximum incongruent	14190042	0	1	24990	2	0	next	hit	1603
Fage_P120b	340	Response	1	14197989	7947	1
Fage_P120b	340	Pulse	99	14199429	9387	1
Fage_P120b	340	Pulse	99	14211828	21786	1
Fage_P120b	341	Picture	stroop maximum incongruent	14215032	0	1	24824	2	0	next	incorrect	1607
Fage_P120b	341	Response	2	14222608	7576	1
Fage_P120b	341	Pulse	99	14224228	9196	1
Fage_P120b	341	Pulse	99	14236628	21596	1
Fage_P120b	342	Picture	Fixation Cross Stroop	14239856	0	1	124619	2	0	next	other	0
Fage_P120b	342	Pulse	99	14249027	9171	1
Fage_P120b	342	Pulse	99	14261427	21571	1
Fage_P120b	342	Pulse	99	14273827	33971	1
Fage_P120b	342	Pulse	99	14286226	46370	1
Fage_P120b	342	Pulse	99	14298626	58770	1
Fage_P120b	342	Pulse	99	14311025	71169	1
Fage_P120b	342	Pulse	99	14323425	83569	1
Fage_P120b	342	Pulse	99	14335825	95969	1
Fage_P120b	342	Pulse	99	14348224	108368	1
Fage_P120b	342	Pulse	99	14360624	120768	1
Fage_P120b	343	Picture	stroop maximum incongruent	14364475	0	1	24823	3	0	next	incorrect	1622
Fage_P120b	343	Response	2	14371904	7429	1
Fage_P120b	343	Pulse	99	14373023	8548	1
Fage_P120b	343	Pulse	99	14385423	20948	1
Fage_P120b	344	Picture	stroop maximum incongruent	14389298	0	2	24824	3	0	next	hit	1626
Fage_P120b	344	Response	1	14396783	7485	1
Fage_P120b	344	Pulse	99	14397822	8524	1
Fage_P120b	344	Pulse	99	14410222	20924	1
Fage_P120b	345	Picture	stroop maximum incongruent	14414122	0	1	24824	2	0	next	incorrect	1630
Fage_P120b	345	Response	2	14421182	7060	1
Fage_P120b	345	Pulse	99	14422622	8500	1
Fage_P120b	345	Pulse	99	14435022	20900	1
Fage_P120b	346	Picture	stroop maximum incongruent	14438946	0	1	24824	2	0	next	incorrect	1635
Fage_P120b	346	Pulse	99	14447421	8475	1
Fage_P120b	346	Response	2	14448911	9965	1
Fage_P120b	346	Pulse	99	14459821	20875	1
Fage_P120b	347	Picture	stroop maximum incongruent	14463770	0	1	24824	2	0	next	incorrect	1638
Fage_P120b	347	Response	2	14471150	7380	1
Fage_P120b	347	Pulse	99	14472220	8450	1
Fage_P120b	347	Pulse	99	14484620	20850	1
Fage_P120b	348	Picture	stroop maximum incongruent	14488594	0	1	24823	3	0	next	incorrect	1643
Fage_P120b	348	Pulse	99	14497020	8426	1
Fage_P120b	348	Response	2	14497099	8505	1
Fage_P120b	348	Pulse	99	14509419	20825	1
Fage_P120b	349	Picture	Fixation Cross Stroop	14513417	0	2	124619	3	0	next	other	0
Fage_P120b	349	Pulse	99	14521819	8402	1
Fage_P120b	349	Pulse	99	14534218	20801	1
Fage_P120b	349	Pulse	99	14546618	33201	1
Fage_P120b	349	Pulse	99	14559018	45601	1
Fage_P120b	349	Pulse	99	14571417	58000	1
Fage_P120b	349	Pulse	99	14583817	70400	1
Fage_P120b	349	Pulse	99	14596217	82800	1
Fage_P120b	349	Pulse	99	14608616	95199	1
Fage_P120b	349	Pulse	99	14621016	107599	1
Fage_P120b	349	Pulse	99	14633415	119998	1
Fage_P120b	350	Picture	End Stroop	14638036	0	1	43767	2	0	next	other	0
Fage_P120b	350	Pulse	99	14645815	7779	1
Fage_P120b	350	Pulse	99	14658215	20179	1
Fage_P120b	350	Pulse	99	14670614	32578	1
