# Supplementary material for: Towards clinical applicability of fMRI via systematic filtering
Source: PLoS One. 2025 May 12;20(5):e0321088. doi: 10.1371/journal.pone.0321088 (PMC12068634; doi:10.1371/journal.pone.0321088)
Supplement: S1 Code — (ZIP) [file pone.0321088.s001.zip › PLOS_DATA_CODE/Simulate/createAutoCor.m]

function [timeout,obsAuto]=createAutoCor(a,bb,s,timeL)

% define measerment error
bb_un = bb-(bb*0.01);
bb_up = bb+(bb*0.01);


timecourAuto=sim_autocor(a,bb,1,timeL);

obsAuto=corr(timecourAuto(1:end-1),timecourAuto(2:end));


if   obsAuto>bb_un&obsAuto<bb_up


%nothing here

else


while  or(obsAuto<bb_un,obsAuto>bb_up)

timecourAuto=sim_autocor(0,bb,1,timeL);

obsAuto=corr(timecourAuto(1:end-1),timecourAuto(2:end));      

end


end

timeout=timecourAuto;
