# Supplementary material for: Towards clinical applicability of fMRI via systematic filtering
Source: PLoS One. 2025 May 12;20(5):e0321088. doi: 10.1371/journal.pone.0321088 (PMC12068634; doi:10.1371/journal.pone.0321088)
Supplement: S1 Code — (ZIP) [file pone.0321088.s001.zip › PLOS_DATA_CODE/Simulate/sim_autocor.m]

function [y] = sim_autocor(a,b,sigma_par,time)
%UNTITLED3 Summary of this function goes here
%   Detailed explanation goes here

sigma=sigma_par;

y0 = a / (1 - b); %eg initialize to unconditional mean of stationary time series

y = zeros(time,1);
y(1) = a + b * y0 + randn() * sigma;

for t = 2:time
    y(t) = a + b * y(t-1) + randn() * sigma;
end


end
